# Supplementary material for: PRDAGE: a prescription recommendation framework for traditional Chinese medicine based on data augmentation and multi-graph embedding
Source: PeerJ Comput Sci. 2025 Aug 6;11:e2974. doi: 10.7717/peerj-cs.2974 (PMC12453781; doi:10.7717/peerj-cs.2974)
Supplement: Supplemental Information 1 — The raw data used for training and testing in the dataset are medical case records in Chinese text. This study is trained based on Chinese text. To facilitate non-Chinese researchers, we have provided the English names of the attributes in the dataset and mapped them to their corresponding Chinese names. The .pickle file can be read using Python language editing software, such as PyCharm. The *.pickle file in this program is a serialized file in Python dictionary format, containing key-value data, where the key is the symptom name and the corresponding value is the symptom embedding vector. The symptom name is the normalized symptom name, and the symptom embedding vector is generated by SBert. You can use the pickle.load() method from the pickle module in the program to restore the file as a Python dictionary variable. [file peerj-cs-11-2974-s001.zip › Code and data/TCMPR_ZS/TCM_Formula_LSTM.py]

# encoding: utf-8
'''
@file:TCM_Formula_LSTM.py
@author: Wen Zhihua @Email: wzh@hut.edu.cn
@time: 2024/1/7 9:19
'''
import sklearn.model_selection
import pickle

seed = 1
import os
# os.environ['PYTHONHASHSEED'] = str(seed)
import sys
import random
import matplotlib.pyplot as plt

# random.seed(1)
import numpy as np
import tensorflow as tf
from keras import backend as K

import pandas as pd
from keras.preprocessing.text import Tokenizer
from keras_preprocessing.sequence import pad_sequences
from keras.models import Sequential
from keras.layers import Dense
from keras.layers import SimpleRNN, LSTM, Embedding
from keras.layers import Dropout
from keras.callbacks import TensorBoard
from keras.optimizers import Adam


def get_out_test_data():
    # test with a non-augmented, non-training dataset
    path = r"data/test_data-formula.csv"
    df = pd.read_csv(path)
    x_out_test_lst = df["symptoms_standardization"].values
    y_out_test_lst = df["formula_standardization"].values
    return x_out_test_lst,y_out_test_lst

def get_train_data(df:pd.DataFrame, max_symptoms_length):
    '''
    get training data.
    :param df: raw data
    :param dictionary_size:the size of dictionary
    :param max_symptoms_length:set the length of the symptom s
    :return:
    '''
    x_train_lst = df["symptoms_standardization"].values
    y_train_lst = df["formula_standardization"].values

    x_out_test_lst,y_out_test_lst = get_out_test_data()

    x_train_lst = np.append(x_train_lst, x_out_test_lst)
    y_train_lst = np.append(y_train_lst, y_out_test_lst)

    # replace the commas in x_train_lst with spaces
    x_train_lst_space = []
    symptoms_list = []
    for symptoms in x_train_lst:
        x_train_lst_space.append(str(symptoms).replace("、", " "))
        symptoms_list.extend(symptoms.split("、"))
    # print(x_train_lst_space)
    print(len(x_train_lst_space))
    x_train_lst = np.array(x_train_lst_space)
    print(x_train_lst)

    dictionary_size = len(set(symptoms_list))
    tokenizer = Tokenizer(num_words=dictionary_size, lower=False)
    tokenizer.fit_on_texts(x_train_lst_space)

    x_train_tokenized_lst = tokenizer.texts_to_sequences(x_train_lst_space)

    x_train = pad_sequences(x_train_tokenized_lst, maxlen=max_symptoms_length)
    #output dimension of the prediction layer
    output_dis = len(list(set(y_train_lst)))

    x_out_test = x_train[-256:]
    y_out_test = y_train_lst[-256:]

    x_train = x_train[:-256]
    y_train_lst = y_train_lst[:-256]

    return x_train, y_train_lst, output_dis, dictionary_size, x_out_test, y_out_test

def y_train_mapping(y_train, fre_num):
    '''
    map the string in y_train to its corresponding index.
    :param y_train:
    :return:
    '''
    main_path = 'D:/mypython/GNN_yian/TCMPR_ZS'
    path = main_path + "/data/formula_list-"+str(fre_num)+".csv"
    df = pd.read_csv(path)
    y_train_no_re = list(df["formula_name"].values)
    mapping_dict = {} # key is formula_name，value is index
    for i, y in enumerate(y_train_no_re):
        mapping_dict[y] = i
    y_train_ = [mapping_dict.get(y) for y in y_train]

    return np.transpose(np.array(y_train_)) ,mapping_dict

def save_out_data(x_out_test, y_out_test):
    path = r"data/x_formula_out_test-276.pickle"
    with open(path, mode="wb") as f:
        pickle.dump(x_out_test, f)
    path = r"data/y_formula_out_test-276.pickle"
    with open(path, mode="wb") as f:
        pickle.dump(y_out_test, f)
def show_history(history, model):
    '''
    display the curves during the training process
    :param history:
    :return:
    '''
    from matplotlib import pyplot as plt
    # extract parameters
    # print(model.trainable_variables)
    file = open('./weights.txt', 'w')
    for v in model.trainable_variables:
        file.write(str(v.name) + '\n')
        file.write(str(v.shape) + '\n')
        file.write(str(v.numpy()) + '\n')
    file.close()

    # Draw the graphs.
    # Display the accuracy (acc) and loss curves for both the training set and the validation set.
    acc = history.history['accuracy']
    val_acc = history.history['val_accuracy']
    loss = history.history['loss']
    val_loss = history.history['val_loss']

    plt.subplot(1, 2, 1)
    plt.plot(acc, label='Training Accuracy')
    plt.plot(val_acc, label='Validation Accuracy')
    plt.title('Training and Validation Accuracy')
    plt.legend()

    plt.subplot(1, 2, 2)
    plt.plot(loss, label='Training Loss')
    plt.plot(val_loss, label='Validation Loss')
    plt.title('Training and Validation Loss')
    plt.legend()
    plt.show()

def show_history2(history):
    # another method to display the curves during the training process
    loss = history.history["loss"]
    val_loss = history.history['val_loss']
    epochs = range(1, len(loss)+1)
    plt.figure(figsize=(12, 4))
    plt.subplot(1,2,1)
    plt.plot(epochs, loss, "bo", label="Training loss")
    plt.plot(epochs, val_loss, "b", label="Validatioan loss")
    plt.title("Training and validation loss")
    plt.xlabel("Epochs")
    plt.ylabel("Loss")
    plt.legend()

    acc = history.history["accuracy"]
    val_acc = history.history['val_accuracy']
    epochs = range(1, len(loss) + 1)
    plt.subplot(1, 2, 2)
    plt.plot(epochs, acc, "bo", label="Training acc")
    plt.plot(epochs, val_acc, "b", label="Validatioan acc")
    plt.title("Training and validation accuracy")
    plt.xlabel("Epochs")
    plt.ylabel("Accuracy")
    plt.legend()

    plt.show()


if __name__ == '__main__':
    # fetch data
    main_path = 'D:/mypython/GNN_yian/TCMPR_ZS'
    path = main_path + r"/data/医案数据集utf8-3_症状规范化后-top-40agumentation-old-20.csv"
    fre_num = 40
    path = main_path + r"/data/医案数据集utf8-3_症状规范化后-top-20agumentation-old-10.csv"
    fre_num = 20
    path = main_path + r"/data/dataset-top-0agumentation-old-10.csv"
    fre_num = 0

    df = pd.read_csv(path, sep="\t")
    max_symptoms_length = 20 # the maximum number of symptoms to take, i.e., the length of the sentence
    df = df.sample(frac=1, random_state=42)
    X, Y, output_dimension, dictionary_size, x_out_test, y_out_test = get_train_data(df, max_symptoms_length)
    print(y_out_test)
    Y, mapping_dict = y_train_mapping(Y, fre_num=fre_num)
    y_out_test, m = y_train_mapping(y_out_test, fre_num=0) # mapping to formulas
    print(y_out_test)

    # persist external test data
    save_out_data(x_out_test,y_out_test)
    print("The external test data has been successfully persisted.")

    print("size of X:", X.shape)
    print("size of Y:", Y.shape)
    print("Y:")
    for i in range(5):
        print(Y[i])
    x_train, x_test, y_train, y_test = sklearn.model_selection.train_test_split(X, Y, test_size=0.3)
    x_train_, x_test, y_train_, y_test = sklearn.model_selection.train_test_split(x_out_test, y_out_test, test_size=0.9)

    print(y_test)

    # build the model
    embedding_vector_length = 64 # # the dimension of a symptom embedding, which is also the dimension of the word embedding vector
    embdding = Embedding(dictionary_size, embedding_vector_length, input_length=max_symptoms_length)

    model = Sequential()
    model.add(embdding)
    model.add(LSTM(100))
    model.add(Dropout(0.5))
    model.add(Dense(64,  activation="relu"))
    model.add(Dense(output_dimension,activation="softmax"))
    model.build(input_shape=(None, max_symptoms_length))
    optimizer = Adam(learning_rate=0.001)
    model.compile(
        optimizer=optimizer,
        loss="sparse_categorical_crossentropy",
        metrics=['accuracy']
    )

    print(model.summary())

    # training
    history = model.fit(X, Y,
                        validation_split=0.3,
                        epochs=20,
                        batch_size=64
                        )
    print(history)

    # output learning curve
    show_history(history,model)
    # show_history2(history)

    model_path = "model/Model-TCM_Formula_LSTM-epochs20.h5"
    print("save model to:", model_path)
    model.save(model_path)
