# Supplementary material for: PRDAGE: a prescription recommendation framework for traditional Chinese medicine based on data augmentation and multi-graph embedding
Source: PeerJ Comput Sci. 2025 Aug 6;11:e2974. doi: 10.7717/peerj-cs.2974 (PMC12453781; doi:10.7717/peerj-cs.2974)
Supplement: Supplemental Information 1 — The raw data used for training and testing in the dataset are medical case records in Chinese text. This study is trained based on Chinese text. To facilitate non-Chinese researchers, we have provided the English names of the attributes in the dataset and mapped them to their corresponding Chinese names. The .pickle file can be read using Python language editing software, such as PyCharm. The *.pickle file in this program is a serialized file in Python dictionary format, containing key-value data, where the key is the symptom name and the corresponding value is the symptom embedding vector. The symptom name is the normalized symptom name, and the symptom embedding vector is generated by SBert. You can use the pickle.load() method from the pickle module in the program to restore the file as a Python dictionary variable. [file peerj-cs-11-2974-s001.zip › Code and data/TCMPR_ZS/TCM_Herb_SBert_LSTM_random_agumentation.py]

# encoding: utf-8
'''
@file:TCM_Herb_SBert_LSTM.py
@author: Wen Zhihua @Email: wzh@hut.edu.cn
@time: 2024/1/6 15:41
'''
import datetime

import sklearn.model_selection
import pickle
seed = 1
import os
# os.environ['PYTHONHASHSEED'] = str(seed)
import sys
import random
import matplotlib.pyplot as plt

# random.seed(1)
import numpy as np
# np.random.seed(1)
import tensorflow as tf
# tf.random.set_seed(1)
from keras import backend as K

import pandas as pd
from keras.preprocessing.text import Tokenizer
from keras_preprocessing.sequence import pad_sequences
from keras.models import Sequential
# from keras.layers.embeddings import Embedding
# from tensorflow.python.keras.layers.embeddings import Embedding
from keras.layers import Dense
from keras.layers import SimpleRNN, LSTM, Embedding
from keras.layers import Dropout
from keras.callbacks import TensorBoard
from keras.optimizers import Adam


def get_out_test_data():
    # test with a non-augmented, non-training dataset
    path = r"data/test_data-formula.csv"
    df = pd.read_csv(path)
    x_out_test_lst = df["symptoms_standardization"].values
    y_out_test_lst = df["herb_standardization"].values
    return x_out_test_lst,y_out_test_lst

def get_symptom_sbert_embedding(x_train_lst_space, max_symptoms_length):
    '''
    Generate embedding for the symptoms in medical cases, with dimensions of (n, max_symptoms_length, 256), where n is the number of medical cases, max_symptoms_length is the maximum number of symptoms in a medical case, and 256 is the dimension of a symptom vector generated by sBERT.
    1.Load the previously generated sBERT symptom embedding dictionary.
    2.Iterate through the list of symptoms in the medical case.
    3.Query the dictionary to obtain the corresponding sBERT embedding for each symptom, padding with zeros if necessary.
    Note: The value of the symptom embedding dictionary is in numpy.ndarray format.

    :param x_train_lst_space:list of symptoms corresponding to all medical cases
    :param max_symptoms_length:maximum number of symptoms per medical case, i.e., the length of symptoms in a medical case.
    :return: return the embeddings of the symptoms for all medical cases, with the data type being numpy.ndarray.
    '''
    x_train = []
    # 1.load the symptom embedding dictionary；
    path = r"data\symptoms_embbeding_dict.pickle"
    with open(path, mode="rb") as f:
        symptoms_embbeding_dict = pickle.load(f)

    print(len(symptoms_embbeding_dict.keys()))
    # sys.exit()
    # 2.iterate all symptoms in the medical case；
    # zero_array = np.array([0.] * 256)
    for symptoms in x_train_lst_space:
        symptom_per_yian_lst = symptoms.split(" ")
        embdding_symptoms = [ np.array([0.] * 256) ] * max_symptoms_length # max_symptoms_length*256
        for i,sym in enumerate(symptom_per_yian_lst):
            if i == max_symptoms_length: break
            embdding_symptoms[i] = symptoms_embbeding_dict[sym]
        x_train.append(np.array(embdding_symptoms))

    return np.array(x_train)

def get_train_data(df:pd.DataFrame, max_symptoms_length):
    '''
    get training data.
    :param df: raw data
    :param dictionary_size: the size of dictionary
    :param max_symptoms_length: set the length of the symptom s
    :return:
    '''
    x_train_lst = df["symptoms_standardization"].values
    y_train_lst = df["herb_standardization"].values

    x_out_test_lst, y_out_test_lst = get_out_test_data()  # get the medical cases without data augmentation, which will not be used for training but directly for validation

    x_train_lst = np.append(x_train_lst, x_out_test_lst)
    y_train_lst = np.append(y_train_lst, y_out_test_lst)

    # replace the commas in x_train_lst with spaces
    x_train_lst_space = []
    symptoms_list = [] # used for counting the number of symptoms
    for symptoms in x_train_lst:
        x_train_lst_space.append(str(symptoms).replace("、", " "))
        symptoms_list.extend(symptoms.split("、"))
    # print(x_train_lst_space)
    print(len(x_train_lst_space))
    x_train_lst = np.array(x_train_lst_space)
    print(x_train_lst)

    dictionary_size = len(set(symptoms_list)) # total number of symptoms, i.e., the size of the dictionary

    x_train = get_symptom_sbert_embedding(x_train_lst_space, max_symptoms_length)
    print(x_train.shape)
    print(x_train[0])

    # output dimension of the prediction layer
    output_dis = len(list(set(y_train_lst)))

    x_out_test = x_train[-256:]
    y_out_test = y_train_lst[-256:]

    x_train = x_train[:-256]
    y_train_lst = y_train_lst[:-256]

    return x_train, y_train_lst, output_dis, dictionary_size, x_out_test, y_out_test

def y_train_herb_feature(Y):
    """
    form the multi-hot feature matrix for herb
    :param train_df: train data, pd.Dataframe
    :param test_df: test data, pd.Dataframe
    :return:
    Note: combine train and test data, then ont-hot embedding! (For test herb)
    """

    total_list = Y

    total_herb_sample = list()
    for herb in total_list:
        temp_herb = herb.split('、')  # split herbs
        total_herb_sample += temp_herb

    herb_list = list(set(total_herb_sample))  # drop duplicates
    herb_amount = len(herb_list)
    print('Herb amount:', herb_amount)  # Herb amount, 2827

    # form herb multi-hot embedding
    embedding_list = []
    embedding_list_append = embedding_list.append
    for herb_str in total_list:
        split_herb = herb_str.split('、')
        herb_mid = len(herb_list) * [0]  # initialize, zero vector
        # for the actual data, set the corresponding value to 1
        for herb in split_herb:
            herb_mid[herb_list.index(herb)] = 1
        embedding_list_append(herb_mid)

    Y = embedding_list[:-256]
    y_out_test_herb = embedding_list[-256:]

    return np.array(Y), herb_list, herb_amount, np.array(y_out_test_herb)
def save_out_data(x_out_test, y_out_test):
    path = r"data/x_herb_out_test-256-SBertLSTM.pickle"
    with open(path, mode="wb") as f:
        pickle.dump(x_out_test, f)
    path = r"data/y_herb_out_test-256-SBertLSTM.pickle"
    with open(path, mode="wb") as f:
        pickle.dump(y_out_test, f)

def evaluate(predictions, y_test, herb_number, top_k=20, name_=""):
    """
    evaluate Top@K metric with y_test and prediction result
    :param predictions:
    :param y_test:
    :param herb_number:
    :param top_k:
    :return:
    """
    print("/------------- Evaluate --------------/")
    print('k', 'Precision', 'Recall', 'F1_score')
    final_pre = []
    result_df = pd.DataFrame(columns=['k', 'Precision', 'Recall', 'F1_score'])
    for pre in predictions:final_pre.append(np.argsort(-pre))
    for k in range(1, top_k+1):
        pr, re, f1 = 0, 0, 0
        for i in range(len(y_test)):
            check_list = list(final_pre[i])[0:k] # take the top k results from the final output
            all_num_y = 0
            all_num_p = 0
            count = 0
            check_ = []
            for j in range(herb_number):
                if y_test[i][j] == 1:
                    check_.append(j)
                    all_num_y += 1
                if j in check_list:
                    all_num_p += 1
                    if y_test[i][j] == 1:
                        count += 1
            pr += count / all_num_p
            re += count / all_num_y
        pr = pr / len(y_test)
        re = re / len(y_test)
        f1 = 2 * pr * re / (pr + re)
        print(str(k), ':', pr, ':', re, ':', f1)
        result_df.loc[len(result_df.index)] = [k, pr, re, f1]

    path = main_path + "/result/Evaluation_Symptom2Herb_top"+str(top_k)+"-"+name_+".xlsx"
    result_df.to_excel(path, index=False)
    print(path)

def show_history(history, model):
    '''
    display the curves during the training process
    :param history:
    :return:
    '''
    from matplotlib import pyplot as plt
    # extract parameters
    # print(model.trainable_variables)
    file = open('./weights.txt', 'w')
    for v in model.trainable_variables:
        file.write(str(v.name) + '\n')
        file.write(str(v.shape) + '\n')
        file.write(str(v.numpy()) + '\n')
    file.close()

    # Draw the graphs.
    # Display the accuracy (acc) and loss curves for both the training set and the validation set.
    acc = history.history['accuracy']
    val_acc = history.history['val_accuracy']
    loss = history.history['loss']
    val_loss = history.history['val_loss']

    plt.subplot(1, 2, 1)
    plt.plot(acc, label='Training Accuracy')
    plt.plot(val_acc, label='Validation Accuracy')
    plt.title('Training and Validation Accuracy')
    plt.legend()

    plt.subplot(1, 2, 2)
    plt.plot(loss, label='Training Loss')
    plt.plot(val_loss, label='Validation Loss')
    plt.title('Training and Validation Loss')
    plt.legend()
    plt.show()

if __name__ == '__main__':
    # fetch data
    main_path = 'D:/mypython/GNN_yian/TCMPR_ZS'

    fre_num = 20

    # path = main_path + r"/data/dataset-agumentation-balance-symptoms-0-agumentation-balance-0.csv"
    # path = main_path + r"/data/dataset-agumentation-balance-symptoms-befor-5-2024_01_10 16_37_58.csv"
    # path = main_path + r"/data/dataset-agumentation-balance-symptoms-befor-10-2024_01_10 10_59_43.csv"
    # path = main_path + r"/data/dataset-agumentation-balance-symptoms-befor-20-2024_01_10 10_59_32.csv"
    # path = main_path + r"/data/dataset-agumentation-balance-symptoms-befor-30-2024_02_06 21_47_53.csv"
    # path = main_path + r"/data/dataset-agumentation-balance-symptoms-befor-40-2024_01_07 11_29_23.csv"
    # path = main_path + r"/data/dataset-agumentation-balance-symptoms-befor-50-2024_01_07 11_29_31.csv"
    path = main_path + r"/data/dataset-agumentation-balance-symptoms-befor-60-2024_01_07 10_57_23.csv"

    filename = path.split("/")[-1][:-4]
    datetime_str = str(datetime.datetime.now().strftime("%Y_%m_%d %H_%M_%S"))
    fre_num = 0

    df = pd.read_csv(path, sep="\t")

    max_symptoms_length = 20 # the maximum number of symptoms to take, i.e., the length of the sentence
    df = df.sample(frac=1, random_state=42)
    X, Y, output_dimension, dictionary_size, x_out_test, y_out_test = get_train_data(df, max_symptoms_length)
    Y_total = np.append(Y, y_out_test) # merge data
    Y_herb, herb_list, herb_amount, y_out_test_herb = y_train_herb_feature(Y_total)

    # persist external test data
    save_out_data(x_out_test, y_out_test_herb)
    print("The external test data has been successfully persisted.")

    Y = Y_herb
    print("size of X:", X.shape)
    print("size of Y:", Y.shape)
    print("Y:")
    for i in range(5):
        print(Y[i])

    random_value = 2023
    x_train, x_test, y_train, y_test = sklearn.model_selection.train_test_split(X, Y, test_size=0.3, random_state=random_value)

    print(y_test)
    # build the model
    embedding_vector_length = 64 # the dimension of a symptom embedding, which is also the dimension of the word embedding vector
    embdding = Embedding(dictionary_size, embedding_vector_length, input_length=max_symptoms_length)
    model = Sequential()

    model.add(LSTM(256))
    model.add(Dropout(0.5))
    model.add(Dense(128,  activation="relu"))
    model.add(Dense(herb_amount,activation="softmax"))
    model.build(input_shape=(None, max_symptoms_length, 256))
    optimizer = Adam(learning_rate=0.001) # or 0.0001
    model.compile(
        optimizer=optimizer,
        loss='binary_crossentropy', # multi-label classification task
        metrics=['accuracy']
    )

    print(model.summary())

    # training
    epochs = 50 # 50
    history = model.fit(x_train, y_train,
                        validation_data=(x_out_test, y_out_test_herb),
                        epochs=epochs,
                        batch_size=64
                        )

    print(history)

    # evaluation
    predictions = model.predict(x_test)
    name_ = datetime_str+filename+"-this_data-SbertLSTM-random_value"+str(random_value)+"-ep"+str(epochs)
    evaluate(predictions, y_test, herb_amount, name_=name_)

    # evaluate external sample data
    predictions = model.predict(x_out_test)
    name_ = datetime_str+filename+"-out_data256-SbertLSTM-random_value" + str(random_value)+"-ep"+str(epochs)
    evaluate(predictions, y_out_test_herb, herb_amount, name_=name_)

    # output learning curve
    # show_history(history,model)

    # save model
    model_path = "model/Model-TCM_Herb_SBert_LSTM-augmentation-random_value-"+str(random_value)+"-epochs"+str(epochs)+"-"+datetime_str+".h5"
    print("save model to:", model_path)
    model.save(model_path)
