# Supplementary material for: PRDAGE: a prescription recommendation framework for traditional Chinese medicine based on data augmentation and multi-graph embedding
Source: PeerJ Comput Sci. 2025 Aug 6;11:e2974. doi: 10.7717/peerj-cs.2974 (PMC12453781; doi:10.7717/peerj-cs.2974)
Supplement: Supplemental Information 1 — The raw data used for training and testing in the dataset are medical case records in Chinese text. This study is trained based on Chinese text. To facilitate non-Chinese researchers, we have provided the English names of the attributes in the dataset and mapped them to their corresponding Chinese names. The .pickle file can be read using Python language editing software, such as PyCharm. The *.pickle file in this program is a serialized file in Python dictionary format, containing key-value data, where the key is the symptom name and the corresponding value is the symptom embedding vector. The symptom name is the normalized symptom name, and the symptom embedding vector is generated by SBert. You can use the pickle.load() method from the pickle module in the program to restore the file as a Python dictionary variable. [file peerj-cs-11-2974-s001.zip › Code and data/TCMPR_ZS/augmentation/data_augmentation-formula-case-frequency.csv]

	formula_id	case_count
0	甘遂半夏汤	7
1	大黄硝石汤	3
2	理中汤	19
3	黄芪建中汤	26
4	小青龙汤	34
5	麻子仁丸	12
6	枳实芍药散	4
7	桂枝去芍药加麻黄附子细辛汤	9
8	厚朴麻黄汤	3
9	白通汤	7
10	大黄牡丹皮汤	19
11	枳实栀子豉汤	2
12	泻心汤	6
13	桂枝芍药知母汤	19
14	麻黄细辛附子汤	10
15	猪胆汁导法	2
16	小承气汤	22
17	厚朴七物汤	7
18	防己茯苓汤	8
19	乌头赤石脂丸	7
20	瓜蒌薤白白酒汤	10
21	枳术汤	10
22	十枣汤	21
23	越婢加半夏汤	5
24	炙甘草汤	26
25	当归四逆汤	45
26	甘草泻心汤	23
27	还魂汤	1
28	茯苓甘草汤	2
29	蜜煎导方	7
30	木防己汤	11
31	苓甘五味姜辛夏杏汤	3
32	百合地黄汤	5
33	甘草汤	5
34	茯苓泽泻汤	1
35	甘草粉蜜汤	5
36	白通加猪胆汁汤	7
37	薯蓣丸	13
38	栀子大黄汤	3
39	九痛丸	1
40	己椒苈黄丸	10
41	半夏干姜散	2
42	桂枝去芍药汤	6
43	半夏泻心汤	38
44	猪膏发煎	2
45	竹皮大丸	13
46	麻黄连翘赤小豆汤	14
47	小建中汤	32
48	大承气汤	45
49	桂枝救逆汤	1
50	越婢加术汤	7
51	人参汤	2
52	新加汤	12
53	生姜泻心汤	4
54	大黄附子汤	23
55	芍药甘草附子汤	4
56	大青龙汤	20
57	苦参汤	3
58	桂苓五味甘草去桂加姜辛夏汤	2
59	侯氏黑散	17
60	百合知母汤	1
61	桂枝人参汤	9
62	瓜蒌牡蛎散	1
63	文蛤汤	3
64	半夏散及汤	5
65	桂枝加厚朴杏子汤	9
66	葛根芩连汤	15
67	大半夏汤	8
68	鸡屎白散	2
69	大黄甘遂汤	11
70	桂枝加黄芪汤	8
71	茯苓杏仁甘草汤	5
72	苓甘五味姜辛汤	1
73	桂枝加芍药汤	12
74	黄芪桂枝五物汤	33
75	桃核承气汤	35
76	抵当丸	3
77	越婢汤	5
78	栀子厚朴汤	5
79	下瘀血汤	16
80	橘皮竹茹汤	3
81	茵陈五苓散	9
82	胶艾汤	12
83	竹叶石膏汤	18
84	竹叶汤	4
85	桂枝去芍药加附子汤	7
86	木防己加茯苓芒硝汤	1
87	茯苓四逆汤	14
88	赤小豆当归散	9
89	枳实薤白桂枝汤	8
90	桂枝加大黄汤	6
91	当归芍药散	35
92	奔豚汤	14
93	大黄甘草汤	22
94	栀子豉汤	21
95	柴胡加芒硝汤	3
96	桂枝附子去桂加白术汤	3
97	厚朴三物汤	5
98	泽泻汤	11
99	葛根汤	31
100	当归四逆加吴茱萸生姜汤	15
101	吴茱萸汤	34
102	白头翁汤	31
103	柏叶汤	4
104	生姜半夏汤	1
105	小半夏加茯苓汤	9
106	麻黄加术汤	8
107	栀子甘草豉汤	3
108	黄连汤	13
109	天雄散	6
110	干姜人参半夏丸	4
111	金匮肾气丸	52
112	桂枝麻黄各半汤	6
113	滑石白鱼散	1
114	大黄蛰虫丸	32
115	干姜附子汤	9
116	防己黄芪汤	17
117	附子泻心汤	13
118	桂枝甘草汤	12
119	大柴胡汤	50
120	桂枝去桂加茯苓白术汤	9
121	当归生姜羊肉汤	12
122	薏苡附子败酱散	13
123	瓜蒌薤白半夏汤	9
124	桂枝附子汤	9
125	小陷胸汤	22
126	真武汤	62
127	半夏麻黄汤	3
128	大建中汤	9
129	橘皮汤	2
130	栀子干姜汤	3
131	黄土汤	18
132	通脉四逆加猪胆汁汤	7
133	风引汤	16
134	旋覆花汤	7
135	甘草干姜汤	28
136	乌头汤	19
137	乌梅丸	40
138	四逆汤	24
139	葶苈大枣泻肺汤	2
140	理中丸	4
141	苓桂术甘汤	46
142	柴胡桂枝汤	27
143	当归散	4
144	旋覆代赭汤	25
145	黄芩汤	6
146	桔梗汤	6
147	酸枣仁汤	19
148	桂枝茯苓丸	37
149	泽漆汤	3
150	三物白散	11
151	瓜蒌瞿麦丸	11
152	麦门冬汤	16
153	大陷胸汤	14
154	防己地黄汤	15
155	大陷胸丸	1
156	栀子柏皮汤	6
157	小青龙加石膏汤	6
158	乌头煎	2
159	升麻鳖甲汤	2
160	皂荚丸	3
161	桂枝加龙骨牡蛎汤	24
162	甘草干姜茯苓白术汤	14
163	桂苓五味甘草汤	3
164	蜘蛛散	2
165	白头翁加甘草阿胶汤	3
166	赤丸	3
167	猪苓汤	32
168	桂枝加葛根汤	19
169	黄芩加半夏生姜汤	3
170	干姜黄芩黄连人参汤	5
171	橘枳姜汤	2
172	猪肤汤	4
173	头风摩散	2
174	甘草麻黄汤	2
175	红蓝花酒	2
176	温经汤	22
177	鳖甲煎丸	7
178	苓甘五味姜辛夏杏大黄汤	2
179	蜀漆汤	4
180	硝石矾石散	8
181	藜芦甘草汤	1
182	赤石脂禹余粮丸	8
183	当归贝母苦参丸	8
184	甘麦大枣汤	30
185	麻黄附子汤	3
186	柴胡加龙骨牡蛎汤	33
187	桂枝生姜枳实汤	2
188	四逆加人参汤	11
189	附子汤	21
190	黄芪芍药桂枝苦酒汤	4
191	白虎加人参汤	25
192	大黄黄连泻心汤	16
193	蒲灰散	1
194	诃黎勒散	4
195	白术散	1
196	麻黄附子细辛汤	16
197	乌头桂枝汤	8
198	瓜蒂散	19
199	小半夏汤	5
200	茯苓戎盐汤	3
201	百合滑石散	1
202	百合鸡子汤	1
203	茵陈蒿汤	18
204	五苓散	43
205	麻杏石甘汤	36
206	葵子茯苓散	1
207	四逆散	40
208	桂枝二麻黄一汤	9
209	小柴胡汤	79
210	麻黄汤	27
211	蛇床子散	2
212	柴胡桂枝干姜汤	22
213	白虎加桂枝汤	4
214	排脓散	2
215	芍药甘草汤	40
216	栀子生姜豉汤	2
217	麻杏薏甘汤	10
218	白虎汤	26
219	雄黄熏方	2
220	薏苡附子散	3
221	麻黄附子甘草汤	8
222	甘草附子汤	10
223	射干麻黄汤	4
224	牡蛎汤	1
225	附子粳米汤	12
226	通脉四逆汤	14
227	三物备急丸	2
228	麻黄升麻汤	2
229	桂枝加附子汤	27
230	桂枝汤	57
231	苦酒汤	4
232	排脓汤	1
233	桂枝加桂汤	14
234	抵当汤	26
235	桂枝甘草龙骨牡蛎汤	9
236	百合洗方	1
237	半夏厚朴汤	21
238	桂枝二越婢一汤	2
239	葛根加半夏汤	5
240	黄连阿胶汤	23
241	桃花汤	18
242	瓜蒌桂枝汤	6
243	苓桂枣甘汤	8
244	调胃承气汤	17
245	牡蛎泽泻散	6
246	厚朴生姜半夏甘草人参汤	11
