# Supplementary material for: PRDAGE: a prescription recommendation framework for traditional Chinese medicine based on data augmentation and multi-graph embedding
Source: PeerJ Comput Sci. 2025 Aug 6;11:e2974. doi: 10.7717/peerj-cs.2974 (PMC12453781; doi:10.7717/peerj-cs.2974)
Supplement: Supplemental Information 1 — The raw data used for training and testing in the dataset are medical case records in Chinese text. This study is trained based on Chinese text. To facilitate non-Chinese researchers, we have provided the English names of the attributes in the dataset and mapped them to their corresponding Chinese names. The .pickle file can be read using Python language editing software, such as PyCharm. The *.pickle file in this program is a serialized file in Python dictionary format, containing key-value data, where the key is the symptom name and the corresponding value is the symptom embedding vector. The symptom name is the normalized symptom name, and the symptom embedding vector is generated by SBert. You can use the pickle.load() method from the pickle module in the program to restore the file as a Python dictionary variable. [file peerj-cs-11-2974-s001.zip › Code and data/TCMPR_ZS/augmentation/data_augmentation.py]

# encoding: utf-8
'''
@file:data_augmentation.py
@author: Wen Zhihua @Email: wzh@hut.edu.cn
@time: 2024/1/5 11:27
'''
import math
import sys

import pandas as pd

'''
1.Analyze the proportional relationship between the number of samples and prescriptions, and present it in a graph.
2.Based on the proportional relationship, perform data augmentation in reverse.
'''

def counts_of_samples_and_fomula():
    '''
    count the number of fomulas.
    :return:
    '''
    # fetch data
    path = r"../data/raw_data_cases_utf-8.csv"
    df = pd.read_csv(path)

    f_lst = []
    for f_str in df["formula_standardization"].values:
        for f in f_str.split("、"):
            f_lst.append(f)

    f_lst = list(set(f_lst))
    print(len(f_lst))
    value_lst = [0 for i in range(len(f_lst))]
    formulas_dict = dict(zip(f_lst, value_lst))
    for f_str in df["formula_standardization"].values:
        for f in f_str.split("、"):
            formulas_dict[f] += 1

    # save data
    df2 = pd.DataFrame(data={"formula_id": formulas_dict.keys(), "case_count": formulas_dict.values()})
    df2.to_csv("data_augmentation-formula-case-frequency.csv")

    # statistically analyze the frequency distribution of medical cases for formulas, specifically, how many formulas have one sample, how many have two samples, etc.
    sample_num_lst = list(set(df2["case_count"].values))
    value_lst = [0 for i in range(len(sample_num_lst))]
    sample_num_dict = dict(zip(sample_num_lst,value_lst))
    for s in df2["case_count"].values:
        sample_num_dict[s] += 1

    # save data
    df3 = pd.DataFrame(data={"case_count": sample_num_dict.keys(), "formula_count": sample_num_dict.values()})
    df3.to_csv("data_augmentation-cases-formulas.csv")

def counts_of_samples_and_fomula_2(path, sep=","):
    '''
    Count the number of samples for each formula.
    :return:
    '''
    filename = path.split("\\")[-1][:-4]
    print(filename)
    print(path)
    # fetch data
    df = pd.read_csv(path, sep=sep)

    f_lst = []
    for f_str in df["formula_standardization"].values:
        for f in f_str.split("、"):
            f_lst.append(f)

    f_lst = list(set(f_lst))
    print(len(f_lst))
    value_lst = [0 for i in range(len(f_lst))]
    formulas_dict = dict(zip(f_lst, value_lst))
    for f_str in df["formula_standardization"].values:
        for f in f_str.split("、"):
            formulas_dict[f] += 1

    # save data
    df2 = pd.DataFrame(data={"formula_id": formulas_dict.keys(), "case_count": formulas_dict.values()})
    df2.to_csv(filename+"-data_augmentation-formula-case-frequency.csv")

    # statistically analyze the frequency distribution of medical cases for formulas, specifically, how many formulas have one sample, how many have two samples, etc.
    sample_num_lst = list(set(df2["case_count"].values))
    value_lst = [0 for i in range(len(sample_num_lst))]
    sample_num_dict = dict(zip(sample_num_lst,value_lst))
    for s in df2["case_count"].values:
        sample_num_dict[s] += 1

    # save data
    df3 = pd.DataFrame(data={"case_count": sample_num_dict.keys(), "formula_count": sample_num_dict.values()})
    df3.to_csv(filename+"-data_augmentation-cases-formulas.csv")

def data_agumentation_balance(path, num, formula_count_dict:dict,MAX_NUM):
    '''
    Expand the data dynamically based on the number of samples for each formula specified in the "data_augmentation-formula-case-frequency.csv" file.
    If the number of samples for a formula is greater than 30, no expansion is performed.
    If it is less than 30, the data is expanded by a factor of k = Round(30/n). However, if the number of samples is 4 or less, the data is expanded using factorial multiplication.
    :return:
    '''
    import itertools, random
    # 1 fetch data
    df = pd.read_csv(path)

    # 2 iterate the medical case records
    first_line = "symptoms_standardization2,herb_standardization,formula_standardization"
    path = "dataset-standardization-top-0-agumentation-balance-" + str(num) + ".csv"
    with open(path, mode="w", encoding="utf-8") as f:
        f.write(first_line)
        f.write("\n")
        for index, row in df.iterrows():
            print(index)
            symptoms_str = str(row["symptoms_standardization2"])  # the symptoms are separated by spaces
            herb_str = str(row["herb_standardization"])
            formula_str = str(row["formula_standardization"])
            # calculate the K value (enhancement factor)
            K = 1
            formula_count = int(formula_count_dict.get(formula_str,0)) #if not found, it indicates that it is a combined formula, return 0
            if formula_count == 0:
                K = MAX_NUM
            elif formula_count <= MAX_NUM:
                K = math.ceil(MAX_NUM / formula_count) # round up (to the nearest whole number)
            else:
                K = 1

            symptoms_lst = symptoms_str.split("、")
            symptoms_lst = list(set(symptoms_lst))
            if K > MAX_NUM//2 and len(symptoms_lst) <= 4:
                # perform permutations and combinations on the symptoms within a medical case
                r = itertools.permutations(symptoms_lst, len(symptoms_lst))
                # rows = []
                for s in r:
                    syms_str = "、".join(s)
                    str_line = syms_str + "," + herb_str + "," + formula_str
                    print(str_line)
                    f.write(str_line)
                    f.write("\n")
            else:
                # randomly shuffle symptoms_lst according to the number specified in num
                for i in range(K):
                    random.shuffle(symptoms_lst)
                    syms_str = "、".join(symptoms_lst)
                    str_line = syms_str + "," + herb_str + "," + formula_str
                    print(str_line)
                    f.write(str_line)
                    f.write("\n")

    return path

def data_agumentation_balance_old_data(path, num, formula_count_dict:dict,MAX_NUM):
    '''
    Expand the data symptom-before normalization.
    Expand the data dynamically based on the number of samples for each formula specified in the "data_augmentation-formula-case-frequency.csv" file.
    If the number of samples for a formula is greater than 30, no expansion is performed.
    If it is less than 30, the data is expanded by a factor of k = Round(30/n). However, if the number of samples is 4 or less, the data is expanded using factorial multiplication.
    :return:
    '''
    num = MAX_NUM

    import itertools, random, datetime
    datetime_str = str(datetime.datetime.now().strftime("%Y_%m_%d %H_%M_%S"))
    # 1 fetch data
    df = pd.read_csv(path)

    # 2 iterate the medical case records
    first_line = "symptoms_standardization\therb_standardization\tformula_standardization" # due to the presence of commas in the symptoms of some medical cases, the separator for the CSV file is changed to a tab
    path = r"dataset-agumentation-balance-symptoms-befor-" + str(num)+"-"+ datetime_str + ".csv"
    with open(path, mode="w", encoding="utf-8") as f:
        f.write(first_line)
        f.write("\n")
        for index, row in df.iterrows():
            print(index)
            symptoms_str = str(row["symptoms_standardization"])
            herb_str = str(row["herb_standardization"])
            formula_str = str(row["formula_standardization"])
            # calculate the K value (enhancement factor)
            K = 1
            formula_count = int(formula_count_dict.get(formula_str,0))
            if formula_count == 0:
                K = MAX_NUM
            elif formula_count <= MAX_NUM:
                K = math.ceil(MAX_NUM / formula_count)
            else:
                K = 2

            symptoms_lst = symptoms_str.split("、")
            symptoms_lst = list(set(symptoms_lst))
            if K > MAX_NUM//2 and len(symptoms_lst) <= 4:
                # perform permutations and combinations on the symptoms within a medical case
                r = itertools.permutations(symptoms_lst, len(symptoms_lst))
                # rows = []
                for s in r:
                    syms_str = "、".join(s)
                    str_line = syms_str + "\t" + herb_str + "\t" + formula_str
                    print(str_line)
                    f.write(str_line)
                    f.write("\n")
            else:
                # randomly shuffle symptoms_lst according to the number specified in num
                for i in range(K):
                    random.shuffle(symptoms_lst)
                    syms_str = "、".join(symptoms_lst)
                    str_line = syms_str + "\t" + herb_str + "\t" + formula_str
                    print(str_line)
                    f.write(str_line)
                    f.write("\n")

    return path

def data_agumentation_balance_old_data_all_column(path, num, formula_count_dict:dict,MAX_NUM):
    '''
    Expand all columns of the dataset.
    Expand the data dynamically based on the number of samples for each formula specified in the "data_augmentation-formula-case-frequency.csv" file.
    If the number of samples for a formula is greater than 30, no expansion is performed.
    If it is less than 30, the data is expanded by a factor of k = Round(30/n). However, if the number of samples is 4 or less, the data is expanded using factorial multiplication.
    :return:
    '''
    num = MAX_NUM

    import itertools, random, datetime
    datetime_str = str(datetime.datetime.now().strftime("%Y_%m_%d %H_%M_%S"))
    # 1 fetch data
    df = pd.read_csv(path)

    # 2 iterate the medical case records
    first_line = "ID\tord_id\tcontent\tsymptoms_standardization\tsymptoms_standardization2\tsymptoms_standardization_un\tsyndrome\tformula\therb_standardization\tformula_standardization" # 因某些医案的症状含有逗号，故csv的分隔符改为tab
    path = r"dataset-agumentation-balance-symptoms-befor-" + str(num)+"-"+ datetime_str + ".csv"
    with open(path, mode="w", encoding="utf-8") as f:
        f.write(first_line)
        f.write("\n")
        for index, row in df.iterrows():
            print(index)
            symptoms_str = str(row["symptoms_standardization"])
            herb_str = str(row["herb_standardization"])
            formula_str = str(row["formula_standardization"])
            K = 1
            formula_count = int(formula_count_dict.get(formula_str,0))
            if formula_count == 0:
                K = MAX_NUM
            elif formula_count <= MAX_NUM:
                K = math.ceil(MAX_NUM / formula_count)
            else:
                K = 2

            symptoms_lst = symptoms_str.split("、")
            symptoms_lst = list(set(symptoms_lst))
            if K > MAX_NUM//2 and len(symptoms_lst) <= 4:
                r = itertools.permutations(symptoms_lst, len(symptoms_lst))
                for s in r:
                    syms_str = "、".join(s)
                    str_line = str(row['ID'])+'\t'+str(row['ord_id'])+'\t'+str(row['content']).replace('\n',' ').replace('\r',' ')+'\t'+syms_str + "\t" \
                               +str(row['symptoms_standardization2'])+'\t'+str(row['symptoms_standardization_un'])+'\t'+str(row['syndrome'])+'\t'+str(row['formula']) + "\t"\
                               + herb_str + "\t" + formula_str
                    print(str_line)
                    f.write(str_line)
                    f.write("\n")
            else:
                for i in range(K):
                    random.shuffle(symptoms_lst)
                    syms_str = "、".join(symptoms_lst)
                    str_line = str(row['ID']) + '\t' + str(row['ord_id']) + '\t' + str(row['content']).replace('\n', ' ').replace('\r', ' ') + '\t' + syms_str + "\t" \
                               + str(row['symptoms_standardization2']) + '\t' + str(row['symptoms_standardization_un']) + '\t' + str(row['syndrome']) + '\t' + str(row['formula']) + "\t" \
                               + herb_str + "\t" + formula_str
                    print(str_line)
                    f.write(str_line)
                    f.write("\n")

    return path

if __name__ == '__main__':
    # counts_of_samples_and_fomula()
    # sys.exit()
    path = r"data_augmentation-formula-case-frequency.csv"
    df = pd.read_csv(path)
    formula_count_dict = dict(zip(df["formula_id"].values,df["case_count"].values))
    path = r"../data/raw_data_cases_utf-8.csv"
    MAX_NUM = 30 # 30

    # data augment
    path = data_agumentation_balance_old_data(path, 0, formula_count_dict, MAX_NUM)
    # path = data_agumentation_balance_old_data_all_column(path, 0, formula_count_dict, MAX_NUM)
    df = pd.read_csv(path, sep='\t')
    # df.to_excel(path+".xlsx")
    counts_of_samples_and_fomula_2(path, sep="\t")
