# Supplementary material for: PRDAGE: a prescription recommendation framework for traditional Chinese medicine based on data augmentation and multi-graph embedding
Source: PeerJ Comput Sci. 2025 Aug 6;11:e2974. doi: 10.7717/peerj-cs.2974 (PMC12453781; doi:10.7717/peerj-cs.2974)
Supplement: Supplemental Information 1 — The raw data used for training and testing in the dataset are medical case records in Chinese text. This study is trained based on Chinese text. To facilitate non-Chinese researchers, we have provided the English names of the attributes in the dataset and mapped them to their corresponding Chinese names. The .pickle file can be read using Python language editing software, such as PyCharm. The *.pickle file in this program is a serialized file in Python dictionary format, containing key-value data, where the key is the symptom name and the corresponding value is the symptom embedding vector. The symptom name is the normalized symptom name, and the symptom embedding vector is generated by SBert. You can use the pickle.load() method from the pickle module in the program to restore the file as a Python dictionary variable. [file peerj-cs-11-2974-s001.zip › Code and data/TCMPR_ZS/augmentation/dataset-agumentation-balance-symptoms-befor-30-2024_11_24 13_47_47-data_augmentation-cases-formulas.csv]

	case_count	formula_count
0	1	20
1	21	2
2	25	1
3	27	1
4	157	1
5	30	77
6	29	1
7	32	30
8	33	7
9	34	5
10	35	12
11	36	21
12	37	1
13	38	6
14	39	5
15	40	2
16	41	3
17	42	8
18	44	4
19	46	3
20	48	2
21	49	1
22	50	1
23	51	1
24	52	3
25	53	1
26	54	2
27	56	1
28	59	1
29	62	1
30	64	3
31	66	2
32	68	2
33	70	2
34	72	1
35	73	1
36	75	1
37	78	1
38	79	1
39	80	1
40	86	1
41	89	1
42	90	1
43	92	1
44	98	1
45	104	1
46	114	1
47	123	1
