# Supplementary material for: PRDAGE: a prescription recommendation framework for traditional Chinese medicine based on data augmentation and multi-graph embedding
Source: PeerJ Comput Sci. 2025 Aug 6;11:e2974. doi: 10.7717/peerj-cs.2974 (PMC12453781; doi:10.7717/peerj-cs.2974)
Supplement: Supplemental Information 1 — The raw data used for training and testing in the dataset are medical case records in Chinese text. This study is trained based on Chinese text. To facilitate non-Chinese researchers, we have provided the English names of the attributes in the dataset and mapped them to their corresponding Chinese names. The .pickle file can be read using Python language editing software, such as PyCharm. The *.pickle file in this program is a serialized file in Python dictionary format, containing key-value data, where the key is the symptom name and the corresponding value is the symptom embedding vector. The symptom name is the normalized symptom name, and the symptom embedding vector is generated by SBert. You can use the pickle.load() method from the pickle module in the program to restore the file as a Python dictionary variable. [file peerj-cs-11-2974-s001.zip › Code and data/TCMPR_ZS/augmentation/dataset-agumentation-balance-symptoms-befor-30-2024_11_24 13_47_47-data_augmentation-formula-case-frequency.csv]

	formula_id	case_count
0	麻杏薏甘汤	30
1	下瘀血汤	32
2	抵当汤	52
3	苓桂枣甘汤	32
4	白头翁加甘草阿胶汤	30
5	白虎加桂枝汤	32
6	理中丸	32
7	小柴胡汤	157
8	桂枝甘草汤	36
9	猪膏发煎	30
10	大黄蛰虫丸	64
11	甘草干姜汤	56
12	诃黎勒散	32
13	吴茱萸汤	68
14	真武汤	123
15	四逆汤	48
16	黄芪芍药桂枝苦酒汤	32
17	厚朴三物汤	30
18	麻黄附子细辛汤	32
19	黄连汤	39
20	柴胡加龙骨牡蛎汤	66
21	猪苓汤	64
22	附子泻心汤	39
23	竹叶石膏汤	36
24	黄土汤	35
25	麻黄连翘赤小豆汤	42
26	栀子柏皮汤	27
27	桂枝加大黄汤	30
28	芍药甘草汤	80
29	桔梗汤	30
30	蜘蛛散	30
31	文蛤汤	30
32	茯苓泽泻汤	1
33	泽泻汤	33
34	瓜蒌桂枝汤	30
35	枳实薤白桂枝汤	32
36	干姜人参半夏丸	32
37	桂枝加厚朴杏子汤	36
38	鸡屎白散	30
39	干姜黄芩黄连人参汤	30
40	木防己汤	33
41	百合滑石散	1
42	生姜泻心汤	32
43	桂枝生姜枳实汤	30
44	蜀漆汤	32
45	雄黄熏方	30
46	黄芪建中汤	52
47	百合知母汤	1
48	麻黄加术汤	32
49	酸枣仁汤	38
50	麻黄汤	53
51	厚朴麻黄汤	30
52	生姜半夏汤	1
53	瓜蒌薤白白酒汤	30
54	甘草附子汤	30
55	麻子仁丸	36
56	葛根加半夏汤	30
57	当归四逆汤	90
58	大柴胡汤	98
59	百合鸡子汤	1
60	苓甘五味姜辛夏杏汤	30
61	桂枝去桂加茯苓白术汤	36
62	桂枝附子去桂加白术汤	30
63	半夏泻心汤	75
64	茯苓四逆汤	42
65	射干麻黄汤	32
66	干姜附子汤	36
67	三物备急丸	30
68	小半夏汤	30
69	葛根汤	62
70	麻杏石甘汤	72
71	当归贝母苦参丸	32
72	甘草泻心汤	46
73	桃花汤	34
74	旋覆花汤	35
75	茯苓戎盐汤	21
76	蛇床子散	30
77	小半夏加茯苓汤	36
78	大黄甘草汤	44
79	人参汤	30
80	白通汤	35
81	白虎加人参汤	50
82	小陷胸汤	41
83	桂苓五味甘草去桂加姜辛夏汤	30
84	桃核承气汤	70
85	附子汤	42
86	柴胡桂枝干姜汤	44
87	桂枝芍药知母汤	38
88	五苓散	86
89	赤小豆当归散	36
90	排脓汤	1
91	苓甘五味姜辛夏杏大黄汤	30
92	栀子生姜豉汤	30
93	藜芦甘草汤	1
94	桂枝附子汤	36
95	白通加猪胆汁汤	35
96	温经汤	44
97	柏叶汤	32
98	麻黄附子甘草汤	32
99	苦参汤	30
100	小建中汤	64
101	瓜蒂散	38
102	苓桂术甘汤	92
103	红蓝花酒	30
104	桂枝甘草龙骨牡蛎汤	36
105	硝石矾石散	32
106	橘皮竹茹汤	30
107	越婢加半夏汤	30
108	栀子干姜汤	30
109	桂枝麻黄各半汤	30
110	橘皮汤	30
111	猪胆汁导法	30
112	甘麦大枣汤	30
113	苦酒汤	32
114	大黄黄连泻心汤	32
115	桂枝汤	114
116	旋覆代赭汤	49
117	侯氏黑散	34
118	麻黄细辛附子汤	30
119	葶苈大枣泻肺汤	30
120	大承气汤	89
121	己椒苈黄丸	30
122	枳实栀子豉汤	30
123	瓜蒌牡蛎散	1
124	十枣汤	42
125	三物白散	33
126	桂枝去芍药汤	30
127	枳术汤	30
128	半夏厚朴汤	41
129	麻黄升麻汤	30
130	防己茯苓汤	32
131	猪肤汤	32
132	甘草麻黄汤	30
133	头风摩散	30
134	还魂汤	1
135	甘遂半夏汤	35
136	四逆加人参汤	33
137	黄芩加半夏生姜汤	30
138	牡蛎泽泻散	30
139	桂枝去芍药加附子汤	35
140	桂枝茯苓丸	73
141	防己地黄汤	30
142	薏苡附子败酱散	39
143	防己黄芪汤	34
144	调胃承气汤	34
145	栀子甘草豉汤	30
146	附子粳米汤	36
147	蜜煎导方	35
148	炙甘草汤	52
149	黄芩汤	30
150	瓜蒌薤白半夏汤	36
151	奔豚汤	42
152	乌头桂枝汤	32
153	新加汤	36
154	茵陈五苓散	36
155	薯蓣丸	39
156	泻心汤	30
157	瓜蒌瞿麦丸	33
158	大半夏汤	32
159	芍药甘草附子汤	32
160	桂枝人参汤	36
161	白虎汤	51
162	金匮肾气丸	104
163	栀子大黄汤	30
164	白头翁汤	59
165	桂枝加桂汤	40
166	半夏干姜散	30
167	甘草干姜茯苓白术汤	42
168	桂枝二越婢一汤	30
169	桂枝加龙骨牡蛎汤	48
170	茵陈蒿汤	34
171	百合洗方	1
172	皂荚丸	30
173	葛根芩连汤	30
174	麦门冬汤	32
175	风引汤	32
176	乌头煎	30
177	赤丸	30
178	百合地黄汤	30
179	竹皮大丸	39
180	大陷胸丸	1
181	乌头赤石脂丸	35
182	牡蛎汤	1
183	升麻鳖甲汤	30
184	大陷胸汤	42
185	越婢加术汤	35
186	木防己加茯苓芒硝汤	1
187	桂枝去芍药加麻黄附子细辛汤	36
188	小青龙汤	68
189	小承气汤	44
190	茯苓杏仁甘草汤	25
191	大黄牡丹皮汤	37
192	排脓散	30
193	鳖甲煎丸	35
194	桂苓五味甘草汤	30
195	天雄散	30
196	甘草汤	30
197	栀子厚朴汤	30
198	通脉四逆加猪胆汁汤	35
199	滑石白鱼散	1
200	通脉四逆汤	42
201	桂枝加葛根汤	38
202	薏苡附子散	30
203	大黄甘遂汤	33
204	桂枝救逆汤	1
205	当归生姜羊肉汤	36
206	泽漆汤	30
207	大建中汤	36
208	桂枝二麻黄一汤	36
209	大青龙汤	40
210	越婢汤	30
211	黄连阿胶汤	46
212	厚朴生姜半夏甘草人参汤	33
213	理中汤	38
214	赤石脂禹余粮丸	29
215	当归四逆加吴茱萸生姜汤	30
216	柴胡桂枝汤	54
217	甘草粉蜜汤	30
218	九痛丸	1
219	橘枳姜汤	30
220	麻黄附子汤	30
221	桂枝加附子汤	54
222	桂枝加黄芪汤	32
223	蒲灰散	1
224	栀子豉汤	41
225	当归散	32
226	茯苓甘草汤	30
227	葵子茯苓散	1
228	大黄硝石汤	21
229	当归芍药散	70
230	半夏散及汤	30
231	小青龙加石膏汤	30
232	竹叶汤	32
233	乌梅丸	78
234	四逆散	79
235	半夏麻黄汤	30
236	枳实芍药散	32
237	乌头汤	38
238	白术散	1
239	柴胡加芒硝汤	30
240	大黄附子汤	46
241	厚朴七物汤	35
242	苓甘五味姜辛汤	1
243	黄芪桂枝五物汤	66
244	抵当丸	30
245	桂枝加芍药汤	36
246	胶艾汤	36
