# Supplementary material for: PRDAGE: a prescription recommendation framework for traditional Chinese medicine based on data augmentation and multi-graph embedding
Source: PeerJ Comput Sci. 2025 Aug 6;11:e2974. doi: 10.7717/peerj-cs.2974 (PMC12453781; doi:10.7717/peerj-cs.2974)
Supplement: Supplemental Information 1 — The raw data used for training and testing in the dataset are medical case records in Chinese text. This study is trained based on Chinese text. To facilitate non-Chinese researchers, we have provided the English names of the attributes in the dataset and mapped them to their corresponding Chinese names. The .pickle file can be read using Python language editing software, such as PyCharm. The *.pickle file in this program is a serialized file in Python dictionary format, containing key-value data, where the key is the symptom name and the corresponding value is the symptom embedding vector. The symptom name is the normalized symptom name, and the symptom embedding vector is generated by SBert. You can use the pickle.load() method from the pickle module in the program to restore the file as a Python dictionary variable. [file peerj-cs-11-2974-s001.zip › Code and data/TCMPR_ZS/augmentation/dataset-agumentation-balance-symptoms-befor-30-2024_11_24 13_47_47.csv]

symptoms_standardization	herb_standardization	formula_standardization
nan	生姜、白芍、龙骨、大枣、牡蛎、炙甘草、桂枝、甘草	桂枝汤
nan	生姜、白芍、龙骨、大枣、牡蛎、炙甘草、桂枝、甘草	桂枝汤
nan	生姜、白芍、大枣、炙甘草、桂枝、当归、益母草	桂枝汤
nan	生姜、白芍、大枣、炙甘草、桂枝、当归、益母草	桂枝汤
nan	生姜、白芍、大枣、川芎、炙甘草、桂枝、当归	桂枝汤
nan	生姜、白芍、大枣、川芎、炙甘草、桂枝、当归	桂枝汤
舌如平	生姜、白芍、大枣、炙甘草、桂枝	桂枝汤
舌如平	生姜、白芍、大枣、炙甘草、桂枝	桂枝汤
nan	黄芪、生姜、白芍、大枣、桂枝、附子、当归	桂枝加附子汤
nan	黄芪、生姜、白芍、大枣、桂枝、附子、当归	桂枝加附子汤
nan	黄芪、生姜、白芍、党参、川芎、炙甘草、桂枝、附子、当归	桂枝加附子汤
nan	黄芪、生姜、白芍、党参、川芎、炙甘草、桂枝、附子、当归	桂枝加附子汤
nan	牡丹皮、黄芪、鸡血藤、大枣、白芍、延胡索、茯苓、桃仁、桂枝、山楂、莪术、益母草	桂枝茯苓丸
nan	牡丹皮、黄芪、鸡血藤、大枣、白芍、延胡索、茯苓、桃仁、桂枝、山楂、莪术、益母草	桂枝茯苓丸
nan	牡丹皮、生姜、柴胡、大枣、党参、竹茹、瓜蒌、炙甘草、天花粉、当归、黄芩	小柴胡汤
nan	牡丹皮、生姜、柴胡、大枣、党参、竹茹、瓜蒌、炙甘草、天花粉、当归、黄芩	小柴胡汤
nan	大黄、玄明粉、延胡索、炙甘草、桃仁、桂枝、益母草	桃核承气汤
nan	大黄、玄明粉、延胡索、炙甘草、桃仁、桂枝、益母草	桃核承气汤
舌如平	白术、泽泻、防风、茯苓、桂枝、独活、猪苓、茵陈	茵陈五苓散
舌如平	白术、泽泻、防风、茯苓、桂枝、独活、猪苓、茵陈	茵陈五苓散
舌如平	白术、泽泻、防风、茯苓、桂枝、独活、猪苓、茵陈	茵陈五苓散
舌如平	白术、泽泻、防风、茯苓、桂枝、独活、猪苓、茵陈	茵陈五苓散
nan	黄芪、白芍、大枣、通草、炙甘草、桂枝、细辛、甘草、当归	当归四逆汤
nan	黄芪、白芍、大枣、通草、炙甘草、桂枝、细辛、甘草、当归	当归四逆汤
nan	生姜、艾叶、白芍、吴茱萸、通草、大枣、炙甘草、桂枝、细辛、当归	当归四逆加吴茱萸生姜汤
nan	生姜、艾叶、白芍、吴茱萸、通草、大枣、炙甘草、桂枝、细辛、当归	当归四逆加吴茱萸生姜汤
nan	生姜、白芍、白术、茯苓、附子	真武汤
nan	生姜、白芍、白术、茯苓、附子	真武汤
带下绵绵	补骨脂、党参、白术、白芍、桑螵蛸、茯苓、益智仁、附子	附子汤
带下绵绵	补骨脂、党参、白术、白芍、桑螵蛸、茯苓、益智仁、附子	附子汤
nan	谷芽、白芍、党参、茯苓、炙甘草、益智仁、附子、当归、乌药	附子汤
nan	谷芽、白芍、党参、茯苓、炙甘草、益智仁、附子、当归、乌药	附子汤
nan	山药、白芍、桑螵蛸、白术、党参、茯苓、附子、益智仁、乌药	附子汤
nan	山药、白芍、桑螵蛸、白术、党参、茯苓、附子、益智仁、乌药	附子汤
nan	山药、白芍、桑螵蛸、白术、党参、茯苓、巴戟天、附子、益智仁、乌药	附子汤
nan	山药、白芍、桑螵蛸、白术、党参、茯苓、巴戟天、附子、益智仁、乌药	附子汤
nan	白芍、龙胆、桑枝、何首乌、甘草	芍药甘草汤
nan	白芍、龙胆、桑枝、何首乌、甘草	芍药甘草汤
nan	何首乌、甘草、当归、白芍	芍药甘草汤
nan	何首乌、甘草、当归、白芍	芍药甘草汤
nan	首乌藤、白芍、黄连、阿胶、麦冬、黄芩	黄连阿胶汤
nan	首乌藤、白芍、黄连、阿胶、麦冬、黄芩	黄连阿胶汤
上	生姜、白芍、大枣、白术、党参、吴茱萸、川芎、炙甘草、附子、当归	吴茱萸汤
上	生姜、白芍、大枣、白术、党参、吴茱萸、川芎、炙甘草、附子、当归	吴茱萸汤
nan	牡丹皮、山药、生地、苦杏仁、泽泻、山茱萸、茯苓、大腹皮、桔梗、桂枝、附子	金匮肾气丸
nan	牡丹皮、山药、生地、苦杏仁、泽泻、山茱萸、茯苓、大腹皮、桔梗、桂枝、附子	金匮肾气丸
nan	生姜、龙眼肉、黑豆、羊肉、当归	当归生姜羊肉汤
nan	生姜、龙眼肉、黑豆、羊肉、当归	当归生姜羊肉汤
nan	生姜、龙眼肉、黑豆、羊肉、当归	当归生姜羊肉汤
nan	艾叶、白芍、生地、党参、阿胶、菟丝子、川芎、墨旱莲、何首乌、甘草、当归	胶艾汤
nan	艾叶、白芍、生地、党参、阿胶、菟丝子、川芎、墨旱莲、何首乌、甘草、当归	胶艾汤
nan	艾叶、白芍、生地、党参、阿胶、菟丝子、川芎、墨旱莲、何首乌、甘草、当归	胶艾汤
nan	大黄、赤芍、川芎、枳实、桃仁、当归	枳实芍药散
nan	大黄、赤芍、川芎、枳实、桃仁、当归	枳实芍药散
nan	大黄、赤芍、川芎、枳实、桃仁、当归	枳实芍药散
nan	大黄、赤芍、川芎、枳实、桃仁、当归	枳实芍药散
nan	大黄、赤芍、川芎、枳实、桃仁、当归	枳实芍药散
nan	大黄、赤芍、川芎、枳实、桃仁、当归	枳实芍药散
nan	大黄、赤芍、川芎、枳实、桃仁、当归	枳实芍药散
nan	大黄、赤芍、川芎、枳实、桃仁、当归	枳实芍药散
nan	黄芪、白芍、补骨脂、白术、泽泻、川芎、茯苓、木瓜、当归	当归芍药散
nan	黄芪、白芍、补骨脂、白术、泽泻、川芎、茯苓、木瓜、当归	当归芍药散
nan	海藻、白术、泽泻、赤芍、香附、川芎、牡蛎、茯苓、川贝母、当归、玄参	当归芍药散
nan	海藻、白术、泽泻、赤芍、香附、川芎、牡蛎、茯苓、川贝母、当归、玄参	当归芍药散
nan	千里光、槟榔、白芍、苍术、白术、泽泻、川芎、关黄柏、茯苓、当归	当归芍药散
nan	千里光、槟榔、白芍、苍术、白术、泽泻、川芎、关黄柏、茯苓、当归	当归芍药散
nan	炙甘草、桂枝、白芍、大枣	桂枝汤
nan	炙甘草、桂枝、白芍、大枣	桂枝汤
怕风	甘草、桂枝、白芍、大枣	桂枝汤
怕风	甘草、桂枝、白芍、大枣	桂枝汤
nan	黄芪、白芍、白术、茯苓、炙甘草、桂枝、附子、丹参、防己	桂枝甘草汤
nan	黄芪、白芍、白术、茯苓、炙甘草、桂枝、附子、丹参、防己	桂枝甘草汤
nan	黄芪、白芍、白术、茯苓、炙甘草、桂枝、附子、丹参、防己	桂枝甘草汤
律欠齐、心界不大	生姜、生地、党参、大枣、阿胶、火麻仁、炙甘草、桂枝、麦冬	炙甘草汤
心界不大、律欠齐	生姜、生地、党参、大枣、阿胶、火麻仁、炙甘草、桂枝、麦冬	炙甘草汤
空腹血糖9.6mmol/L	黄芪、女贞子、生姜、山药、大枣、肉苁蓉、白芍、太子参、麦冬、桂枝、粳米、玉竹	黄芪桂枝五物汤
空腹血糖9.6mmol/L	黄芪、女贞子、生姜、山药、大枣、肉苁蓉、白芍、太子参、麦冬、桂枝、粳米、玉竹	黄芪桂枝五物汤
肝掌	泽兰、柴胡、半夏、白术、太子参、香附、牡蛎、延胡索、茯苓、桂枝、猪苓、黄芩	柴胡桂枝干姜汤
肝掌	泽兰、柴胡、半夏、白术、太子参、香附、牡蛎、延胡索、茯苓、桂枝、猪苓、黄芩	柴胡桂枝干姜汤
nan	白芍、补骨脂、五味子、半夏、款冬花、麻黄、炙甘草、桃仁、桂枝、细辛、红参、射干、甘草、核桃	射干麻黄汤
nan	白芍、补骨脂、五味子、半夏、款冬花、麻黄、炙甘草、桃仁、桂枝、细辛、红参、射干、甘草、核桃	射干麻黄汤
nan	白芍、补骨脂、五味子、半夏、款冬花、麻黄、炙甘草、桃仁、桂枝、细辛、红参、射干、甘草、核桃	射干麻黄汤
nan	白芍、补骨脂、五味子、半夏、款冬花、麻黄、炙甘草、桃仁、桂枝、细辛、红参、射干、甘草、核桃	射干麻黄汤
nan	白芍、补骨脂、五味子、半夏、款冬花、麻黄、炙甘草、桃仁、桂枝、细辛、红参、射干、甘草、核桃	射干麻黄汤
nan	白芍、补骨脂、五味子、半夏、款冬花、麻黄、炙甘草、桃仁、桂枝、细辛、红参、射干、甘草、核桃	射干麻黄汤
nan	白芍、补骨脂、五味子、半夏、款冬花、麻黄、炙甘草、桃仁、桂枝、细辛、红参、射干、甘草、核桃	射干麻黄汤
nan	白芍、补骨脂、五味子、半夏、款冬花、麻黄、炙甘草、桃仁、桂枝、细辛、红参、射干、甘草、核桃	射干麻黄汤
反胃	干姜、黄连、大枣、太子参、半夏、竹茹、枳壳、沉香、炙甘草、陈皮、黄芩	半夏泻心汤
反胃	干姜、黄连、大枣、太子参、半夏、竹茹、枳壳、沉香、炙甘草、陈皮、黄芩	半夏泻心汤
nan	郁金、柴胡、白芍、琥珀、太子参、茯苓、枳壳、五灵脂、蒲黄、甘草	四逆散
nan	郁金、柴胡、白芍、琥珀、太子参、茯苓、枳壳、五灵脂、蒲黄、甘草	四逆散
nan	鸡子黄、浮小麦、白芍、生地、黄连、阿胶、牡蛎、炙甘草、龙齿、黄芩	黄连阿胶汤
nan	鸡子黄、浮小麦、白芍、生地、黄连、阿胶、牡蛎、炙甘草、龙齿、黄芩	黄连阿胶汤
nan	生姜、大枣、白术、吴茱萸、党参、半夏、茯苓、炙甘草、桂枝	吴茱萸汤
nan	生姜、大枣、白术、吴茱萸、党参、半夏、茯苓、炙甘草、桂枝	吴茱萸汤
nan	黄芪、山药、百合、猪肤	猪肤汤
nan	黄芪、山药、百合、猪肤	猪肤汤
nan	黄芪、山药、百合、猪肤	猪肤汤
nan	黄芪、山药、百合、猪肤	猪肤汤
nan	黄芪、山药、百合、猪肤	猪肤汤
nan	黄芪、山药、百合、猪肤	猪肤汤
nan	黄芪、山药、百合、猪肤	猪肤汤
nan	黄芪、山药、百合、猪肤	猪肤汤
体温低于37.5℃、体温37.5℃	郁金、黄连、关黄柏、木香、白头翁、金钱草、甘草、秦皮	白头翁汤
体温37.5℃、体温低于37.5℃	郁金、黄连、关黄柏、木香、白头翁、金钱草、甘草、秦皮	白头翁汤
nan	牡丹皮、大黄、芒硝、桃仁、冬瓜仁	大黄牡丹皮汤
nan	牡丹皮、大黄、芒硝、桃仁、冬瓜仁	大黄牡丹皮汤
体温39.3℃	牡丹皮、大黄、蒲公英、玄明粉、赤芍、关黄柏、皂角刺、薄荷、卷柏、桃仁、连翘、冬瓜仁、金银花	大黄牡丹皮汤
体温39.3℃	牡丹皮、大黄、蒲公英、玄明粉、赤芍、关黄柏、皂角刺、薄荷、卷柏、桃仁、连翘、冬瓜仁、金银花	大黄牡丹皮汤
体温正常	白扁豆、大枣、麦芽、茯苓、钩藤、甘草	甘麦大枣汤
血压100/64mmHg	浮小麦、黄芪、白芍、大枣、太子参、茯苓、糯稻根、甘草	甘麦大枣汤
nan	浮小麦、大枣、半夏、竹茹、化橘红、茯苓、枳壳、甘草	甘麦大枣汤
nan	黄芪、大枣、白术、防风、甘草	甘麦大枣汤
nan	黄芪、党参、白术、大枣、肉苁蓉、茯苓、木香、炙甘草、远志、甘草、当归	甘麦大枣汤
血压161/116mmHg	浮小麦、代赭石、大枣、半夏、竹茹、化橘红、茯苓、甘草	甘麦大枣汤
皮温正常	薏苡仁、生地、防风、赤芍、关黄柏、甘草、石膏、茯苓、炙甘草、桔梗、苦参、牛蒡子、玄参	桔梗汤
皮温正常	薏苡仁、生地、防风、赤芍、关黄柏、甘草、石膏、茯苓、炙甘草、桔梗、苦参、牛蒡子、玄参	桔梗汤
皮温正常	薏苡仁、生地、防风、赤芍、关黄柏、甘草、石膏、茯苓、炙甘草、桔梗、苦参、牛蒡子、玄参	桔梗汤
皮温正常	薏苡仁、生地、防风、赤芍、关黄柏、甘草、石膏、茯苓、炙甘草、桔梗、苦参、牛蒡子、玄参	桔梗汤
皮温正常	薏苡仁、生地、防风、赤芍、关黄柏、甘草、石膏、茯苓、炙甘草、桔梗、苦参、牛蒡子、玄参	桔梗汤
nan	生地、板蓝根、茯苓、薄荷、炙甘草、玉竹、麦冬、连翘、桔梗、丝瓜络、甘草、马勃、北沙参、玄参	桔梗汤
nan	生地、板蓝根、茯苓、薄荷、炙甘草、玉竹、麦冬、连翘、桔梗、丝瓜络、甘草、马勃、北沙参、玄参	桔梗汤
nan	生地、板蓝根、茯苓、薄荷、炙甘草、玉竹、麦冬、连翘、桔梗、丝瓜络、甘草、马勃、北沙参、玄参	桔梗汤
nan	生地、板蓝根、茯苓、薄荷、炙甘草、玉竹、麦冬、连翘、桔梗、丝瓜络、甘草、马勃、北沙参、玄参	桔梗汤
nan	生地、板蓝根、茯苓、薄荷、炙甘草、玉竹、麦冬、连翘、桔梗、丝瓜络、甘草、马勃、北沙参、玄参	桔梗汤
nan	蝉蜕、辛夷、生姜、白芍、大枣、僵蚕、炙甘草、桂枝、防风、甘草	桂枝汤
nan	蝉蜕、辛夷、生姜、白芍、大枣、僵蚕、炙甘草、桂枝、防风、甘草	桂枝汤
nan	厚朴、白芍、大枣、苦杏仁、桂枝、甘草	桂枝加厚朴杏子汤
nan	厚朴、白芍、大枣、苦杏仁、桂枝、甘草	桂枝加厚朴杏子汤
nan	厚朴、白芍、大枣、苦杏仁、桂枝、甘草	桂枝加厚朴杏子汤
nan	厚朴、白芍、大枣、苦杏仁、桂枝、甘草	桂枝加厚朴杏子汤
nan	黄芪、五味子、麻黄、炙甘草、麦冬、细辛、附子、桂枝、丹参、甘草、红参、当归	桂枝甘草汤
nan	黄芪、五味子、麻黄、炙甘草、麦冬、细辛、附子、桂枝、丹参、甘草、红参、当归	桂枝甘草汤
nan	黄芪、五味子、麻黄、炙甘草、麦冬、细辛、附子、桂枝、丹参、甘草、红参、当归	桂枝甘草汤
血压12/8kPa	黄芪、生姜、生地、大枣、阿胶、炙甘草、麦冬、桂枝、丹参、红参	炙甘草汤
血压12/8kPa	黄芪、生姜、生地、大枣、阿胶、炙甘草、麦冬、桂枝、丹参、红参	炙甘草汤
nan	鱼腥草、地龙、苦杏仁、全蝎、僵蚕、麻黄、石膏、紫菀、桃仁、甘草、枇杷叶、黄芩	麻杏石甘汤
nan	鱼腥草、地龙、苦杏仁、全蝎、僵蚕、麻黄、石膏、紫菀、桃仁、甘草、枇杷叶、黄芩	麻杏石甘汤
nan	地龙、干姜、厚朴、半夏、全蝎、苦杏仁、僵蚕、白果、麻黄、甘草	小青龙汤
nan	地龙、干姜、厚朴、半夏、全蝎、苦杏仁、僵蚕、白果、麻黄、甘草	小青龙汤
血压90/60mmHg	黄芪、羌活、五味子、麻黄、麦冬、桂枝、附子、细辛、丹参、红参、当归	麻黄附子细辛汤
血压90/60mmHg	黄芪、羌活、五味子、麻黄、麦冬、桂枝、附子、细辛、丹参、红参、当归	麻黄附子细辛汤
nan	黄芪、麻黄、细辛、附子、丹参、当归	麻黄附子细辛汤
nan	黄芪、麻黄、细辛、附子、丹参、当归	麻黄附子细辛汤
慢性病容	黄芪、麻黄、细辛、附子、丹参、当归	小青龙加石膏汤
慢性病容	黄芪、麻黄、细辛、附子、丹参、当归	小青龙加石膏汤
慢性病容	黄芪、麻黄、细辛、附子、丹参、当归	小青龙加石膏汤
慢性病容	黄芪、麻黄、细辛、附子、丹参、当归	小青龙加石膏汤
慢性病容	黄芪、麻黄、细辛、附子、丹参、当归	小青龙加石膏汤
nan	生姜、柴胡、白芍、大枣、党参、半夏、桂枝、甘草、黄芩	柴胡桂枝汤
nan	生姜、柴胡、白芍、大枣、党参、半夏、桂枝、甘草、黄芩	柴胡桂枝汤
nan	牡丹皮、大黄、甘草、赤芍、枳壳、桃仁、桂枝、车前草	桃核承气汤
nan	牡丹皮、大黄、甘草、赤芍、枳壳、桃仁、桂枝、车前草	桃核承气汤
体温：39.2℃、体温又上升	谷芽、柴胡、羌活、半夏、粉葛、板蓝根、石膏、牛蒡子、连翘、防风、知母、甘草、金银花、黄芩	白虎汤
体温又上升、体温：39.2℃	谷芽、柴胡、羌活、半夏、粉葛、板蓝根、石膏、牛蒡子、连翘、防风、知母、甘草、金银花、黄芩	白虎汤
nan	柴胡、白芍、枳实、青皮、甘草、大血藤、乌药、川楝子	四逆散
nan	柴胡、白芍、枳实、青皮、甘草、大血藤、乌药、川楝子	四逆散
nan	黄芪、生姜、白芍、五味子、白术、茯苓、麦冬、桂枝、附子、丹参、红参	真武汤
nan	黄芪、生姜、白芍、五味子、白术、茯苓、麦冬、桂枝、附子、丹参、红参	真武汤
nan	黄芪、黄精、白术、泽泻、太子参、延胡索、茯苓、桂枝、人参、附子、猪苓、丹参、玉竹、防己	防己地黄汤
nan	黄芪、黄精、白术、泽泻、太子参、延胡索、茯苓、桂枝、人参、附子、猪苓、丹参、玉竹、防己	防己地黄汤
nan	小麦、干姜、六神曲、百合、生地、党参、大枣、阿胶、火麻仁、厚朴、炙甘草、桂枝	炙甘草汤
nan	小麦、干姜、六神曲、百合、生地、党参、大枣、阿胶、火麻仁、厚朴、炙甘草、桂枝	炙甘草汤
狐惑	黄连、白芍、赤芍、淡竹叶、连翘、甘草、金银花、当归、黄芩	甘草泻心汤
狐惑	黄连、白芍、赤芍、淡竹叶、连翘、甘草、金银花、当归、黄芩	甘草泻心汤
nan	黄芪、干姜、女贞子、黄精、龙骨、黄连、薏苡仁、大枣、太子参、厚朴、牡蛎、黑豆、矮地茶、何首乌、黄芩	泻心汤
nan	黄芪、干姜、女贞子、黄精、龙骨、黄连、薏苡仁、大枣、太子参、厚朴、牡蛎、黑豆、矮地茶、何首乌、黄芩	泻心汤
nan	黄芪、干姜、女贞子、黄精、龙骨、黄连、薏苡仁、大枣、太子参、厚朴、牡蛎、黑豆、矮地茶、何首乌、黄芩	泻心汤
nan	黄芪、干姜、女贞子、黄精、龙骨、黄连、薏苡仁、大枣、太子参、厚朴、牡蛎、黑豆、矮地茶、何首乌、黄芩	泻心汤
nan	黄芪、干姜、女贞子、黄精、龙骨、黄连、薏苡仁、大枣、太子参、厚朴、牡蛎、黑豆、矮地茶、何首乌、黄芩	泻心汤
nan	干姜、黄连、党参、大枣、半夏、炙甘草、桂枝	黄连汤
nan	干姜、黄连、党参、大枣、半夏、炙甘草、桂枝	黄连汤
nan	干姜、黄连、党参、大枣、半夏、炙甘草、桂枝	黄连汤
nan	干姜、黄连、大枣、太子参、半夏、竹茹、炙甘草、桂枝	黄连汤
nan	干姜、黄连、大枣、太子参、半夏、竹茹、炙甘草、桂枝	黄连汤
nan	干姜、黄连、大枣、太子参、半夏、竹茹、炙甘草、桂枝	黄连汤
nan	干姜、黄连、党参、大枣、半夏、炙甘草、桂枝	黄连汤
nan	干姜、黄连、党参、大枣、半夏、炙甘草、桂枝	黄连汤
nan	干姜、黄连、党参、大枣、半夏、炙甘草、桂枝	黄连汤
nan	柴胡、莱菔子、白芍、延胡索、炙甘草、茵陈、川楝子	芍药甘草汤
nan	柴胡、莱菔子、白芍、延胡索、炙甘草、茵陈、川楝子	芍药甘草汤
nan	厚朴、苍术、半夏、紫苏梗、茯苓、沉香、炙甘草、夏枯草、藏青果	半夏厚朴汤
nan	厚朴、苍术、半夏、紫苏梗、茯苓、沉香、炙甘草、夏枯草、藏青果	半夏厚朴汤
nan	厚朴、半夏、黄药子、茯苓、昆布、紫苏叶、夏枯草	半夏厚朴汤
nan	厚朴、半夏、黄药子、茯苓、昆布、紫苏叶、夏枯草	半夏厚朴汤
nan	生姜、厚朴、半夏、紫苏梗、黄药子、昆布、茯苓、桃仁、夏枯草	半夏厚朴汤
nan	生姜、厚朴、半夏、紫苏梗、黄药子、昆布、茯苓、桃仁、夏枯草	半夏厚朴汤
nan	厚朴、半夏、紫苏梗、黄药子、茯苓、鸡内金、沉香、丹参、夏枯草	半夏厚朴汤
nan	厚朴、半夏、紫苏梗、黄药子、茯苓、鸡内金、沉香、丹参、夏枯草	半夏厚朴汤
发育良好	牡丹皮、生姜、厚朴、半夏、紫苏梗、赤芍、茯苓、桃仁、桂枝	半夏厚朴汤
发育良好	牡丹皮、生姜、厚朴、半夏、紫苏梗、赤芍、茯苓、桃仁、桂枝	半夏厚朴汤
nan	生姜、厚朴、半夏、紫苏梗、冬瓜、茯苓、夏枯草、地骷髅、苦丁茶	半夏厚朴汤
nan	生姜、厚朴、半夏、紫苏梗、冬瓜、茯苓、夏枯草、地骷髅、苦丁茶	半夏厚朴汤
nan	胖大海、天冬、百合、阿胶、凤凰衣、麦冬、射干、马兜铃、木蝴蝶、牛蒡子、糯米、北沙参、玄参	百合地黄汤
nan	胖大海、天冬、百合、阿胶、凤凰衣、麦冬、射干、马兜铃、木蝴蝶、牛蒡子、糯米、北沙参、玄参	百合地黄汤
nan	胖大海、天冬、百合、阿胶、凤凰衣、麦冬、射干、马兜铃、木蝴蝶、牛蒡子、糯米、北沙参、玄参	百合地黄汤
nan	胖大海、天冬、百合、阿胶、凤凰衣、麦冬、射干、马兜铃、木蝴蝶、牛蒡子、糯米、北沙参、玄参	百合地黄汤
nan	胖大海、天冬、百合、阿胶、凤凰衣、麦冬、射干、马兜铃、木蝴蝶、牛蒡子、糯米、北沙参、玄参	百合地黄汤
nan	胖大海、天冬、百合、阿胶、凤凰衣、麦冬、射干、马兜铃、木蝴蝶、牛蒡子、糯米、北沙参、玄参	百合地黄汤
血压160/120mmHg	黄芪、干姜、党参、白术、菊花、川芎、白矾、牡蛎、茯苓、桔梗、桂枝、细辛、防风、当归	侯氏黑散
血压160/120mmHg	黄芪、干姜、党参、白术、菊花、川芎、白矾、牡蛎、茯苓、桔梗、桂枝、细辛、防风、当归	侯氏黑散
nan	干姜、白术、续断、茯苓、葫芦壳、杜仲、甘草	甘草干姜茯苓白术汤
nan	干姜、白术、续断、茯苓、葫芦壳、杜仲、甘草	甘草干姜茯苓白术汤
nan	干姜、白术、续断、茯苓、葫芦壳、杜仲、甘草	甘草干姜茯苓白术汤
nan	干姜、党参、白术、花椒、乌头、炙甘草、高良姜、瓦楞子、附子、赤石脂	乌头赤石脂丸
nan	干姜、党参、白术、花椒、乌头、炙甘草、高良姜、瓦楞子、附子、赤石脂	乌头赤石脂丸
nan	干姜、党参、白术、花椒、乌头、炙甘草、高良姜、瓦楞子、附子、赤石脂	乌头赤石脂丸
nan	干姜、党参、白术、花椒、乌头、炙甘草、高良姜、瓦楞子、附子、赤石脂	乌头赤石脂丸
nan	干姜、党参、白术、花椒、乌头、炙甘草、高良姜、瓦楞子、附子、赤石脂	乌头赤石脂丸
nan	白术、枳实	枳术汤
nan	白术、枳实	枳术汤
nan	白术、枳实	枳术汤
nan	蜜、麻黄、半夏	半夏麻黄汤
nan	蜜、麻黄、半夏	半夏麻黄汤
nan	蜜、麻黄、半夏	半夏麻黄汤
nan	蜜、麻黄、半夏	半夏麻黄汤
nan	蜜、麻黄、半夏	半夏麻黄汤
nan	蜜、麻黄、半夏	半夏麻黄汤
nan	蜜、麻黄、半夏	半夏麻黄汤
nan	蜜、麻黄、半夏	半夏麻黄汤
nan	蜜、麻黄、半夏	半夏麻黄汤
nan	蜜、麻黄、半夏	半夏麻黄汤
寒栗状	大枣、半夏、竹茹、石膏、白薇、桂枝、甘草	竹皮大丸
寒栗状	大枣、半夏、竹茹、石膏、白薇、桂枝、甘草	竹皮大丸
寒栗状	大枣、半夏、竹茹、石膏、白薇、桂枝、甘草	竹皮大丸
nan	小麦、首乌藤、琥珀、百合、生地、大枣、炙甘草、丹参、当归	甘麦大枣汤
nan	柴胡、厚朴、大枣、半夏、板蓝根、羚羊角、白茅根、桂枝、连翘、芦根、蔓荆子、甘草、黄芩	小柴胡汤
nan	柴胡、厚朴、大枣、半夏、板蓝根、羚羊角、白茅根、桂枝、连翘、芦根、蔓荆子、甘草、黄芩	小柴胡汤
nan	黄芪、六神曲、白芍、鸡血藤、麦芽、乌头、桂枝、山楂、苦参、当归、淫羊藿	黄芪桂枝五物汤
nan	黄芪、六神曲、白芍、鸡血藤、麦芽、乌头、桂枝、山楂、苦参、当归、淫羊藿	黄芪桂枝五物汤
nan	黄芪、生姜、白芍、大枣、海螵蛸、炙甘草、桂枝、浙贝母、饴糖	黄芪建中汤
nan	黄芪、生姜、白芍、大枣、海螵蛸、炙甘草、桂枝、浙贝母、饴糖	黄芪建中汤
nan	蚕沙、郁李仁、柴胡、大枣、半夏、西洋参、沉香、桃仁、甘草、黄芩	小柴胡汤
nan	蚕沙、郁李仁、柴胡、大枣、半夏、西洋参、沉香、桃仁、甘草、黄芩	小柴胡汤
nan	广藿香、柴胡、厚朴、大枣、党参、半夏、粉葛、牡蛎、鳖甲、知母、甘草、豆蔻、黄芩	小柴胡汤
nan	广藿香、柴胡、厚朴、大枣、党参、半夏、粉葛、牡蛎、鳖甲、知母、甘草、豆蔻、黄芩	小柴胡汤
nan	代赭石、厚朴、党参、半夏、竹茹、陈皮、茯苓、枳壳、桔梗、射干、芦根、山豆根、枇杷叶、旋覆花	旋覆代赭汤
nan	代赭石、厚朴、党参、半夏、竹茹、陈皮、茯苓、枳壳、桔梗、射干、芦根、山豆根、枇杷叶、旋覆花	旋覆代赭汤
阴道经常有气体排出、阴道常有气体排出	黄芪、白芍、龙骨、佛手、甘松、牡蛎、茯苓、炙甘草、桂枝、饴糖、升麻、甘草、当归	小建中汤
阴道经常有气体排出、阴道常有气体排出	黄芪、白芍、龙骨、佛手、甘松、牡蛎、茯苓、炙甘草、桂枝、饴糖、升麻、甘草、当归	小建中汤
nan	炙甘草、桂枝	桂枝甘草汤
nan	炙甘草、桂枝	桂枝甘草汤
nan	炙甘草、桂枝	桂枝甘草汤
nan	牡丹皮、白芍、赤芍、延胡索、茯苓、鳖甲、莪术、桂枝、甘草	桂枝茯苓丸
nan	牡丹皮、白芍、赤芍、延胡索、茯苓、鳖甲、莪术、桂枝、甘草	桂枝茯苓丸
nan	黄芪、干姜、羌活、白芍、生地、白术、赤芍、麻黄、石膏、没药、炙甘草、桂枝、附子、防风、乌梢蛇、知母、乳香	桂枝芍药知母汤
nan	黄芪、干姜、羌活、白芍、生地、白术、赤芍、麻黄、石膏、没药、炙甘草、桂枝、附子、防风、乌梢蛇、知母、乳香	桂枝芍药知母汤
nan	地龙、黄芪、生地、白芍、赤芍、重楼、木瓜、蜂房、桑枝、秦艽、丹参、穿山甲、海桐皮	黄芪桂枝五物汤
nan	地龙、黄芪、生地、白芍、赤芍、重楼、木瓜、蜂房、桑枝、秦艽、丹参、穿山甲、海桐皮	黄芪桂枝五物汤
nan	大黄、青果、半夏、麻黄、细辛、附子、甘草	麻黄附子细辛汤
nan	大黄、青果、半夏、麻黄、细辛、附子、甘草	麻黄附子细辛汤
nan	鹿角霜、桑寄生、生地、麻黄、桂枝、细辛、附子、乌梢蛇、淫羊藿、狗脊	麻黄附子细辛汤
nan	鹿角霜、桑寄生、生地、麻黄、桂枝、细辛、附子、乌梢蛇、淫羊藿、狗脊	麻黄附子细辛汤
血沉43mm/h	薏苡仁、羌活、半夏、白术、苦杏仁、麻黄、桂枝、甘草、陈皮	麻黄加术汤
血沉43mm/h	薏苡仁、羌活、半夏、白术、苦杏仁、麻黄、桂枝、甘草、陈皮	麻黄加术汤
血沉43mm/h	薏苡仁、羌活、半夏、白术、苦杏仁、麻黄、桂枝、甘草、陈皮	麻黄加术汤
血沉43mm/h	薏苡仁、羌活、半夏、白术、苦杏仁、麻黄、桂枝、甘草、陈皮	麻黄加术汤
nan	干姜、广藿香、柴胡、半夏、白术、泽泻、白矾、茯苓、炙甘草、人参、附子、甘草、茵陈、豆蔻、黄芩	小柴胡汤
nan	干姜、广藿香、柴胡、半夏、白术、泽泻、白矾、茯苓、炙甘草、人参、附子、甘草、茵陈、豆蔻、黄芩	小柴胡汤
nan	郁金、柴胡、半夏、大枣、川芎、瓜蒌、水蛭、炙甘草、石菖蒲、人参、丹参、薤白、黄芩	小柴胡汤
nan	郁金、柴胡、半夏、大枣、川芎、瓜蒌、水蛭、炙甘草、石菖蒲、人参、丹参、薤白、黄芩	小柴胡汤
血压240/120mmHg、血压180/110mmHg	大黄、厚朴、黄连、半夏、枳实、瓜蒌、天麻、钩藤、蔓荆子	小承气汤
血压180/110mmHg、血压240/120mmHg	大黄、厚朴、黄连、半夏、枳实、瓜蒌、天麻、钩藤、蔓荆子	小承气汤
nan	生姜、黄连、党参、白芍、半夏、枳壳、甘草、当归、黄芩	生姜泻心汤
nan	生姜、黄连、党参、白芍、半夏、枳壳、甘草、当归、黄芩	生姜泻心汤
nan	生姜、黄连、党参、白芍、半夏、枳壳、甘草、当归、黄芩	生姜泻心汤
nan	生姜、黄连、党参、白芍、半夏、枳壳、甘草、当归、黄芩	生姜泻心汤
nan	生姜、黄连、党参、白芍、半夏、枳壳、甘草、当归、黄芩	生姜泻心汤
nan	生姜、黄连、党参、白芍、半夏、枳壳、甘草、当归、黄芩	生姜泻心汤
nan	生姜、黄连、党参、白芍、半夏、枳壳、甘草、当归、黄芩	生姜泻心汤
nan	生姜、黄连、党参、白芍、半夏、枳壳、甘草、当归、黄芩	生姜泻心汤
渗出物	黄芪、干姜、生地、半夏、黄连、甘草、关黄柏、肉桂、木香、细辛、车前草、川木通、黄芩	甘草泻心汤
渗出物	黄芪、干姜、生地、半夏、黄连、甘草、关黄柏、肉桂、木香、细辛、车前草、川木通、黄芩	甘草泻心汤
nan	干姜、白芍、黄连、太子参、半夏、甘草、黄芩	半夏泻心汤
nan	干姜、白芍、黄连、太子参、半夏、甘草、黄芩	半夏泻心汤
nan	牡丹皮、干姜、薏苡仁、砂仁、厚朴、广藿香、半夏、太子参、泽泻、防风、佛手、关黄柏、石膏、丹参、甘草	半夏泻心汤
nan	牡丹皮、干姜、薏苡仁、砂仁、厚朴、广藿香、半夏、太子参、泽泻、防风、佛手、关黄柏、石膏、丹参、甘草	半夏泻心汤
nan	大黄、黄连、白茅根、黄芩、牛膝	大黄黄连泻心汤
nan	大黄、黄连、白茅根、黄芩、牛膝	大黄黄连泻心汤
nan	大黄、附子、黄连、黄芩	附子泻心汤
nan	大黄、附子、黄连、黄芩	附子泻心汤
nan	大黄、附子、黄连、黄芩	附子泻心汤
nan	枇杷叶、莱菔子、蒲公英、半夏、苦杏仁、火麻仁、紫苏梗、佛手、瓜蒌、鸡内金、紫菀、桔梗、桃仁、甘草、百部、当归、黄芩	竹叶石膏汤
nan	枇杷叶、莱菔子、蒲公英、半夏、苦杏仁、火麻仁、紫苏梗、佛手、瓜蒌、鸡内金、紫菀、桔梗、桃仁、甘草、百部、当归、黄芩	竹叶石膏汤
体积8.8cm3	谷芽、黄连、大枣、半夏、佛手、粉葛、石膏、麦芽、白茅根、麦冬、桔梗、芦根、乌梅、知母、玉竹、茵陈、枇杷叶、紫石英	竹叶石膏汤
体积8.8cm3	谷芽、黄连、大枣、半夏、佛手、粉葛、石膏、麦芽、白茅根、麦冬、桔梗、芦根、乌梅、知母、玉竹、茵陈、枇杷叶、紫石英	竹叶石膏汤
nan	蚕沙、薏苡仁、全蝎、石膏、没药、桂枝、粳米、乌梢蛇、知母、甘草、忍冬藤、防己	白虎加桂枝汤
nan	蚕沙、薏苡仁、全蝎、石膏、没药、桂枝、粳米、乌梢蛇、知母、甘草、忍冬藤、防己	白虎加桂枝汤
nan	蚕沙、薏苡仁、全蝎、石膏、没药、桂枝、粳米、乌梢蛇、知母、甘草、忍冬藤、防己	白虎加桂枝汤
nan	蚕沙、薏苡仁、全蝎、石膏、没药、桂枝、粳米、乌梢蛇、知母、甘草、忍冬藤、防己	白虎加桂枝汤
nan	蚕沙、薏苡仁、全蝎、石膏、没药、桂枝、粳米、乌梢蛇、知母、甘草、忍冬藤、防己	白虎加桂枝汤
nan	蚕沙、薏苡仁、全蝎、石膏、没药、桂枝、粳米、乌梢蛇、知母、甘草、忍冬藤、防己	白虎加桂枝汤
nan	蚕沙、薏苡仁、全蝎、石膏、没药、桂枝、粳米、乌梢蛇、知母、甘草、忍冬藤、防己	白虎加桂枝汤
nan	蚕沙、薏苡仁、全蝎、石膏、没药、桂枝、粳米、乌梢蛇、知母、甘草、忍冬藤、防己	白虎加桂枝汤
nan	干姜、党参、茯苓、炙甘草、附子、甘草	茯苓四逆汤
nan	干姜、党参、茯苓、炙甘草、附子、甘草	茯苓四逆汤
nan	干姜、党参、茯苓、炙甘草、附子、甘草	茯苓四逆汤
nan	小茴香、白芍、半夏、通草、大枣、吴茱萸、桂枝、炮姜、甘草、当归	当归四逆汤
nan	小茴香、白芍、半夏、通草、大枣、吴茱萸、桂枝、炮姜、甘草、当归	当归四逆汤
nan	干姜、桑寄生、白芍、白术、檀香、太子参、川芎、肉桂、巴戟天、附子、丹参	真武汤
nan	干姜、桑寄生、白芍、白术、檀香、太子参、川芎、肉桂、巴戟天、附子、丹参	真武汤
腹大如鼓	干姜、白芍、大枣、五味子、葶苈子、白术、苦杏仁、茯苓、炙甘草、桂枝、人参、附子、甘草	真武汤
腹大如鼓	干姜、白芍、大枣、五味子、葶苈子、白术、苦杏仁、茯苓、炙甘草、桂枝、人参、附子、甘草	真武汤
nan	白芍、白术、茯苓、人参、附子	附子汤
nan	白芍、白术、茯苓、人参、附子	附子汤
nan	厚朴、党参、白术、泽泻、大枣、茯苓、远志、桂枝、甘草	苓桂术甘汤
nan	厚朴、党参、白术、泽泻、大枣、茯苓、远志、桂枝、甘草	苓桂术甘汤
nan	薏苡仁、党参、白术、半夏、茯苓、桂枝、甘草、陈皮、黄芩	苓桂术甘汤
nan	薏苡仁、党参、白术、半夏、茯苓、桂枝、甘草、陈皮、黄芩	苓桂术甘汤
nan	牡丹皮、广藿香、薏苡仁、砂仁、厚朴、大黄、紫苏梗、枳实、石膏、当归、防风、甘草、茵陈、栀子	茵陈蒿汤
nan	牡丹皮、广藿香、薏苡仁、砂仁、厚朴、大黄、紫苏梗、枳实、石膏、当归、防风、甘草、茵陈、栀子	茵陈蒿汤
月经始潮	黄芪、白术、泽泻、香附、紫苏梗、茯苓、炙甘草、防风、车前草、益母草、防己	防己黄芪汤
月经始潮	黄芪、白术、泽泻、香附、紫苏梗、茯苓、炙甘草、防风、车前草、益母草、防己	防己黄芪汤
体温37.8℃	牡丹皮、山药、鸡血藤、白芍、半夏、大枣、山茱萸、茯苓、肉桂、秦艽、独活、附子、当归、淫羊藿	金匮肾气丸
体温37.8℃	牡丹皮、山药、鸡血藤、白芍、半夏、大枣、山茱萸、茯苓、肉桂、秦艽、独活、附子、当归、淫羊藿	金匮肾气丸
nan	黄芪、干姜、白术、茯苓、炙甘草、徐长卿、附子、杜仲	甘草干姜茯苓白术汤
nan	黄芪、干姜、白术、茯苓、炙甘草、徐长卿、附子、杜仲	甘草干姜茯苓白术汤
nan	黄芪、干姜、白术、茯苓、炙甘草、徐长卿、附子、杜仲	甘草干姜茯苓白术汤
nan	郁金、黄芪、谷芽、浮小麦、厚朴、白芍、大枣、苦杏仁、白术、赤芍、香附、半夏、麦芽、枳壳、桃仁、桔梗、防风、甘草	甘麦大枣汤
月经来潮	牡丹皮、白芍、党参、吴茱萸、半夏、香附、赤芍、川芎、肉桂、炙甘草、当归	温经汤
月经来潮	牡丹皮、白芍、党参、吴茱萸、半夏、香附、赤芍、川芎、肉桂、炙甘草、当归	温经汤
nan	牡丹皮、小茴香、白芍、吴茱萸、半夏、香附、桂枝、炮姜、当归	温经汤
nan	牡丹皮、小茴香、白芍、吴茱萸、半夏、香附、桂枝、炮姜、当归	温经汤
nan	生姜、生地、大枣、党参、阿胶、火麻仁、炙甘草、麦冬、桂枝	炙甘草汤
nan	生姜、生地、大枣、党参、阿胶、火麻仁、炙甘草、麦冬、桂枝	炙甘草汤
nan	苦杏仁、桂枝、麻黄	麻黄汤
nan	苦杏仁、桂枝、麻黄	麻黄汤
血压4.0/0kPa、血压升至13.3/6.7kPa	麻黄、炙甘草、细辛、附子、甘草	麻黄附子细辛汤
血压4.0/0kPa、血压升至13.3/6.7kPa	麻黄、炙甘草、细辛、附子、甘草	麻黄附子细辛汤
BP105/75mmHg	大黄、黄连、海螵蛸、三七、浙贝母、附子、白及、黄芩	附子泻心汤
BP105/75mmHg	大黄、黄连、海螵蛸、三七、浙贝母、附子、白及、黄芩	附子泻心汤
BP105/75mmHg	大黄、黄连、海螵蛸、三七、浙贝母、附子、白及、黄芩	附子泻心汤
nan	生姜、白芍、白术、牡蛎、茯苓、桂枝、附子、车前草、磁石	真武汤
nan	生姜、白芍、白术、牡蛎、茯苓、桂枝、附子、车前草、磁石	真武汤
nan	白芍、党参、白术、茯苓、附子	附子汤
nan	白芍、党参、白术、茯苓、附子	附子汤
舌苔	鸡子黄、白芍、黄连、阿胶、黄芩	黄连阿胶汤
舌苔	鸡子黄、白芍、黄连、阿胶、黄芩	黄连阿胶汤
nan	干姜、黄连、白芍、阿胶、木香、山楂、赤石脂、黄芩	桃花汤
nan	干姜、黄连、白芍、阿胶、木香、山楂、赤石脂、黄芩	桃花汤
nan	黄芪、大枣、泽泻、牡蛎、黑豆	牡蛎泽泻散
nan	黄芪、大枣、泽泻、牡蛎、黑豆	牡蛎泽泻散
nan	黄芪、大枣、泽泻、牡蛎、黑豆	牡蛎泽泻散
nan	黄芪、大枣、泽泻、牡蛎、黑豆	牡蛎泽泻散
nan	黄芪、大枣、泽泻、牡蛎、黑豆	牡蛎泽泻散
nan	甘草、桂枝、白芍、大枣	桂枝汤
nan	甘草、桂枝、白芍、大枣	桂枝汤
声音正常	柴胡、生地、半夏、龙骨、首乌藤、陈皮、黄芩	小柴胡汤
声音正常	柴胡、生地、半夏、龙骨、首乌藤、陈皮、黄芩	小柴胡汤
nan	柴胡、半夏、大枣、桂枝、人参、甘草、黄芩	柴胡桂枝汤
nan	柴胡、半夏、大枣、桂枝、人参、甘草、黄芩	柴胡桂枝汤
血压125/80mmHg	肉苁蓉、党参、苦杏仁、枳实、枸杞子、荷叶、鸡内金、紫菀、桃仁、皂角、当归	大承气汤
血压125/80mmHg	肉苁蓉、党参、苦杏仁、枳实、枸杞子、荷叶、鸡内金、紫菀、桃仁、皂角、当归	大承气汤
nan	白芷、大黄、厚朴、苦杏仁、枳壳、木香、独活、柿蒂、皂角、川楝子	厚朴三物汤
nan	白芷、大黄、厚朴、苦杏仁、枳壳、木香、独活、柿蒂、皂角、川楝子	厚朴三物汤
nan	白芷、大黄、厚朴、苦杏仁、枳壳、木香、独活、柿蒂、皂角、川楝子	厚朴三物汤
nan	白芷、大黄、厚朴、苦杏仁、枳壳、木香、独活、柿蒂、皂角、川楝子	厚朴三物汤
nan	白芷、大黄、厚朴、苦杏仁、枳壳、木香、独活、柿蒂、皂角、川楝子	厚朴三物汤
nan	白芷、大黄、厚朴、苦杏仁、枳壳、木香、独活、柿蒂、皂角、川楝子	厚朴三物汤
nan	白芷、大黄、羌活、厚朴、枳实、木香、桃仁、柿蒂、皂角、川楝子	厚朴三物汤
nan	白芷、大黄、羌活、厚朴、枳实、木香、桃仁、柿蒂、皂角、川楝子	厚朴三物汤
nan	白芷、大黄、羌活、厚朴、枳实、木香、桃仁、柿蒂、皂角、川楝子	厚朴三物汤
nan	白芷、大黄、羌活、厚朴、枳实、木香、桃仁、柿蒂、皂角、川楝子	厚朴三物汤
nan	白芷、大黄、羌活、厚朴、枳实、木香、桃仁、柿蒂、皂角、川楝子	厚朴三物汤
nan	白芷、大黄、羌活、厚朴、枳实、木香、桃仁、柿蒂、皂角、川楝子	厚朴三物汤
nan	大黄、黄连、半夏、附子、升麻、黄芩	附子泻心汤
nan	大黄、黄连、半夏、附子、升麻、黄芩	附子泻心汤
nan	大黄、黄连、半夏、附子、升麻、黄芩	附子泻心汤
nan	关黄柏、白头翁、秦皮、黄连	白头翁汤
nan	关黄柏、白头翁、秦皮、黄连	白头翁汤
nan	柴胡、莱菔子、槟榔、百合、佛手、麦芽、茯苓、枳壳、炙甘草、桔梗、乌药、陈皮	四逆散
nan	柴胡、莱菔子、槟榔、百合、佛手、麦芽、茯苓、枳壳、炙甘草、桔梗、乌药、陈皮	四逆散
nan	干姜、生姜、半夏、泽泻、茯苓	小半夏汤
nan	干姜、生姜、半夏、泽泻、茯苓	小半夏汤
nan	干姜、生姜、半夏、泽泻、茯苓	小半夏汤
nan	干姜、生姜、半夏、泽泻、茯苓	小半夏汤
nan	干姜、生姜、半夏、泽泻、茯苓	小半夏汤
nan	干姜、生姜、半夏、泽泻、茯苓	小半夏汤
nan	黄芪、柴胡、槟榔、半夏、茯苓、蜀漆、常山	蜀漆汤
nan	黄芪、柴胡、槟榔、半夏、茯苓、蜀漆、常山	蜀漆汤
nan	黄芪、柴胡、槟榔、半夏、茯苓、蜀漆、常山	蜀漆汤
nan	黄芪、柴胡、槟榔、半夏、茯苓、蜀漆、常山	蜀漆汤
nan	黄芪、柴胡、槟榔、半夏、茯苓、蜀漆、常山	蜀漆汤
nan	黄芪、柴胡、槟榔、半夏、茯苓、蜀漆、常山	蜀漆汤
nan	黄芪、柴胡、槟榔、半夏、茯苓、蜀漆、常山	蜀漆汤
nan	黄芪、柴胡、槟榔、半夏、茯苓、蜀漆、常山	蜀漆汤
nan	黄芪、九香虫、白芍、大枣、茯苓、炙甘草、桂枝、饴糖	黄芪建中汤
nan	黄芪、九香虫、白芍、大枣、茯苓、炙甘草、桂枝、饴糖	黄芪建中汤
nan	半夏、苦杏仁、葶苈子、甘草、化橘红、麻黄、石膏、浙贝母、桔梗、车前草、百部	麻杏石甘汤
nan	半夏、苦杏仁、葶苈子、甘草、化橘红、麻黄、石膏、浙贝母、桔梗、车前草、百部	麻杏石甘汤
nan	干姜、白芍、半夏、五味子、苦杏仁、紫苏梗、麻黄、桂枝、细辛、附子、甘草	小青龙汤
nan	干姜、白芍、半夏、五味子、苦杏仁、紫苏梗、麻黄、桂枝、细辛、附子、甘草	小青龙汤
nan	干姜、白芍、半夏、五味子、葶苈子、化橘红、麻黄、茯苓、桔梗、细辛、附子、桂枝、车前草、甘草	小青龙汤
nan	干姜、白芍、半夏、五味子、葶苈子、化橘红、麻黄、茯苓、桔梗、细辛、附子、桂枝、车前草、甘草	小青龙汤
nan	九香虫、白芍、赤芍、麻黄、延胡索、炙甘草、桂枝、细辛、附子、山楂、甘草	麻黄附子细辛汤
nan	九香虫、白芍、赤芍、麻黄、延胡索、炙甘草、桂枝、细辛、附子、山楂、甘草	麻黄附子细辛汤
nan	九香虫、白芍、龙骨、赤芍、牡蛎、麻黄、延胡索、炙甘草、桂枝、细辛、山楂、附子、甘草	麻黄附子细辛汤
nan	九香虫、白芍、龙骨、赤芍、牡蛎、麻黄、延胡索、炙甘草、桂枝、细辛、山楂、附子、甘草	麻黄附子细辛汤
nan	细辛、麻黄、附子	麻黄附子细辛汤
nan	细辛、麻黄、附子	麻黄附子细辛汤
nan	生姜、柴胡、白芍、党参、半夏、大枣、桂枝、甘草、黄芩	柴胡桂枝汤
nan	生姜、柴胡、白芍、党参、半夏、大枣、桂枝、甘草、黄芩	柴胡桂枝汤
nan	大黄、苏木、海浮石、半夏、葶苈子、大枣、枳实、水蛭、石菖蒲、降香	抵当汤
nan	大黄、苏木、海浮石、半夏、葶苈子、大枣、枳实、水蛭、石菖蒲、降香	抵当汤
nan	大戟、芫花、甘遂、大枣	十枣汤
nan	大戟、芫花、甘遂、大枣	十枣汤
血沉49mm/h、肥达氏反应、体温虽稍有下降，但仍在39℃	西洋参、石斛、石膏、鳖甲、人参、天花粉、知母、青蒿	白虎加人参汤
血沉49mm/h、肥达氏反应、体温虽稍有下降，但仍在39℃	西洋参、石斛、石膏、鳖甲、人参、天花粉、知母、青蒿	白虎加人参汤
nan	干姜、黄芪、火葱、生地、党参、五味子、炙甘草、麦冬、桂枝、附子、石菖蒲	通脉四逆汤
nan	干姜、黄芪、火葱、生地、党参、五味子、炙甘草、麦冬、桂枝、附子、石菖蒲	通脉四逆汤
nan	干姜、黄芪、火葱、生地、党参、五味子、炙甘草、麦冬、桂枝、附子、石菖蒲	通脉四逆汤
nan	白芍、白术、茯苓、人参、附子	附子汤
nan	白芍、白术、茯苓、人参、附子	附子汤
nan	党参、白术、粉葛、赤芍、三七、茯苓、附子、丹参、血竭、甘草	附子汤
nan	党参、白术、粉葛、赤芍、三七、茯苓、附子、丹参、血竭、甘草	附子汤
nan	半夏、白术、泽泻、化橘红、麻黄、茯苓、桂枝、细辛、附子、蒲黄、车前草、益母草	苓桂术甘汤
nan	半夏、白术、泽泻、化橘红、麻黄、茯苓、桂枝、细辛、附子、蒲黄、车前草、益母草	苓桂术甘汤
nan	生姜、厚朴、代赭石、吴茱萸、黄连、半夏、枳实、茯苓、丁香、旋覆花	小半夏加茯苓汤
nan	生姜、厚朴、代赭石、吴茱萸、黄连、半夏、枳实、茯苓、丁香、旋覆花	小半夏加茯苓汤
nan	生姜、厚朴、代赭石、吴茱萸、黄连、半夏、枳实、茯苓、丁香、旋覆花	小半夏加茯苓汤
nan	生姜、厚朴、代赭石、吴茱萸、黄连、半夏、枳实、茯苓、丁香、旋覆花	小半夏加茯苓汤
血压：24/16kPa	滑石粉、大黄、龙骨、石决明、牡蛎、石膏、寒水石、川牛膝、杜仲、甘草	风引汤
血压：24/16kPa	滑石粉、大黄、龙骨、石决明、牡蛎、石膏、寒水石、川牛膝、杜仲、甘草	风引汤
nan	牡丹皮、山药、生地、泽泻、山茱萸、茯苓、桂枝、附子	金匮肾气丸
nan	牡丹皮、山药、生地、泽泻、山茱萸、茯苓、桂枝、附子	金匮肾气丸
nan	郁金、香附、瓜蒌、延胡索、炙甘草、桃仁、丹参、降香、薤白	瓜蒌薤白白酒汤
nan	郁金、香附、瓜蒌、延胡索、炙甘草、桃仁、丹参、降香、薤白	瓜蒌薤白白酒汤
nan	郁金、香附、瓜蒌、延胡索、炙甘草、桃仁、丹参、降香、薤白	瓜蒌薤白白酒汤
nan	生地、伏龙肝、白术、阿胶、附子、甘草、黄芩	黄土汤
nan	生地、伏龙肝、白术、阿胶、附子、甘草、黄芩	黄土汤
nan	小茴香、白芍、党参、吴茱萸、阿胶、赤芍、川芎、延胡索、桂枝、当归、紫石英	温经汤
nan	小茴香、白芍、党参、吴茱萸、阿胶、赤芍、川芎、延胡索、桂枝、当归、紫石英	温经汤
nan	谷芽、厚朴、白术、玄明粉、枳实、瓜蒌、鸡内金、冬瓜仁、决明子	大承气汤
nan	谷芽、厚朴、白术、玄明粉、枳实、瓜蒌、鸡内金、冬瓜仁、决明子	大承气汤
nan	黄芪、薏苡仁、谷芽、六神曲、党参、白术、泽泻、半夏、麦芽、茯苓、枳壳、炙甘草、桂枝、甘草、陈皮	苓桂术甘汤
nan	黄芪、薏苡仁、谷芽、六神曲、党参、白术、泽泻、半夏、麦芽、茯苓、枳壳、炙甘草、桂枝、甘草、陈皮	苓桂术甘汤
nan	砂仁、生姜、六神曲、党参、白术、泽泻、半夏、麦芽、茯苓、枳壳、炙甘草、桂枝、山楂、陈皮	苓桂术甘汤
nan	砂仁、生姜、六神曲、党参、白术、泽泻、半夏、麦芽、茯苓、枳壳、炙甘草、桂枝、山楂、陈皮	苓桂术甘汤
nan	小麦、黄芪、生姜、白芍、大枣、桂枝、甘草	桂枝加黄芪汤
nan	小麦、黄芪、生姜、白芍、大枣、桂枝、甘草	桂枝加黄芪汤
nan	小麦、黄芪、生姜、白芍、大枣、桂枝、甘草	桂枝加黄芪汤
nan	小麦、黄芪、生姜、白芍、大枣、桂枝、甘草	桂枝加黄芪汤
nan	生姜、大枣、麻黄、桂枝、细辛、附子、甘草	桂枝去芍药加麻黄附子细辛汤
nan	生姜、大枣、麻黄、桂枝、细辛、附子、甘草	桂枝去芍药加麻黄附子细辛汤
nan	生姜、大枣、麻黄、桂枝、细辛、附子、甘草	桂枝去芍药加麻黄附子细辛汤
nan	生姜、大枣、麻黄、桂枝、细辛、附子、甘草	桂枝去芍药加麻黄附子细辛汤
nan	牡丹皮、黄芪、柴胡、大枣、太子参、茯苓、薄荷、炙甘草、地骨皮、麦冬、酒、连翘、青蒿、陈皮、黄芩	小柴胡汤
nan	牡丹皮、黄芪、柴胡、大枣、太子参、茯苓、薄荷、炙甘草、地骨皮、麦冬、酒、连翘、青蒿、陈皮、黄芩	小柴胡汤
体温38.5℃	牡丹皮、大黄、柴胡、大枣、半夏、赤芍、枳实、桃仁、连翘、甘草、金银花、黄芩	大柴胡汤
体温38.5℃	牡丹皮、大黄、柴胡、大枣、半夏、赤芍、枳实、桃仁、连翘、甘草、金银花、黄芩	大柴胡汤
nan	大黄、百合、牡蛎、石菖蒲、红参、生地、大枣、白芍、麦冬、远志、甘草、珍珠母、半夏、黄芩、代赭石、柴胡、首乌藤、五味子、茯苓、桂枝	柴胡加龙骨牡蛎汤
nan	大黄、百合、牡蛎、石菖蒲、红参、生地、大枣、白芍、麦冬、远志、甘草、珍珠母、半夏、黄芩、代赭石、柴胡、首乌藤、五味子、茯苓、桂枝	柴胡加龙骨牡蛎汤
nan	大黄、生地、小蓟、赤芍、白茅根、桃仁、桂枝、侧柏叶、甘草	桃核承气汤
nan	大黄、生地、小蓟、赤芍、白茅根、桃仁、桂枝、侧柏叶、甘草	桃核承气汤
nan	干姜、大黄、黄连、甘草、黄芩	甘草泻心汤
nan	干姜、大黄、黄连、甘草、黄芩	甘草泻心汤
nan	牡丹皮、干姜、山药、黄连、赤芍、三七、关黄柏、花椒、桃仁、桂枝、乌梅、附子、细辛、人参、当归	乌梅丸
nan	牡丹皮、干姜、山药、黄连、赤芍、三七、关黄柏、花椒、桃仁、桂枝、乌梅、附子、细辛、人参、当归	乌梅丸
nan	五加皮、海藻、葶苈子、泽泻、商陆、牡蛎、常山、天花粉、车前草	牡蛎泽泻散
nan	五加皮、海藻、葶苈子、泽泻、商陆、牡蛎、常山、天花粉、车前草	牡蛎泽泻散
nan	五加皮、海藻、葶苈子、泽泻、商陆、牡蛎、常山、天花粉、车前草	牡蛎泽泻散
nan	五加皮、海藻、葶苈子、泽泻、商陆、牡蛎、常山、天花粉、车前草	牡蛎泽泻散
nan	五加皮、海藻、葶苈子、泽泻、商陆、牡蛎、常山、天花粉、车前草	牡蛎泽泻散
肝掌	牡丹皮、郁金、黄芪、女贞子、柴胡、白芍、黄连、白术、山茱萸、枸杞子、茯苓、鳖甲、虎杖、红参、茵陈、栀子	鳖甲煎丸
肝掌	牡丹皮、郁金、黄芪、女贞子、柴胡、白芍、黄连、白术、山茱萸、枸杞子、茯苓、鳖甲、虎杖、红参、茵陈、栀子	鳖甲煎丸
肝掌	牡丹皮、郁金、黄芪、女贞子、柴胡、白芍、黄连、白术、山茱萸、枸杞子、茯苓、鳖甲、虎杖、红参、茵陈、栀子	鳖甲煎丸
肝掌	牡丹皮、郁金、黄芪、女贞子、柴胡、白芍、黄连、白术、山茱萸、枸杞子、茯苓、鳖甲、虎杖、红参、茵陈、栀子	鳖甲煎丸
肝掌	牡丹皮、郁金、黄芪、女贞子、柴胡、白芍、黄连、白术、山茱萸、枸杞子、茯苓、鳖甲、虎杖、红参、茵陈、栀子	鳖甲煎丸
nan	黄芪、山药、蒲公英、生地、泽泻、茯苓、附子、天花粉、甘草、瞿麦	瓜蒌瞿麦丸
nan	黄芪、山药、蒲公英、生地、泽泻、茯苓、附子、天花粉、甘草、瞿麦	瓜蒌瞿麦丸
nan	黄芪、山药、蒲公英、生地、泽泻、茯苓、附子、天花粉、甘草、瞿麦	瓜蒌瞿麦丸
nan	黄芪、白芍、大枣、桂枝、附子、甘草	桂枝汤
nan	黄芪、白芍、大枣、桂枝、附子、甘草	桂枝汤
nan	白芍、大枣、桂枝、附子、甘草	桂枝加附子汤
nan	白芍、大枣、桂枝、附子、甘草	桂枝加附子汤
nan	干姜、白芍、黄连、吴茱萸、甘松、肉桂、鸡内金、枳壳、甘草、豆蔻	小建中汤
nan	干姜、白芍、黄连、吴茱萸、甘松、肉桂、鸡内金、枳壳、甘草、豆蔻	小建中汤
nan	白芍、大枣、甘松、肉桂、枳壳、木香、炙甘草、豆蔻	小建中汤
nan	白芍、大枣、甘松、肉桂、枳壳、木香、炙甘草、豆蔻	小建中汤
nan	干姜、砂仁、党参、白术、茯苓、木香、炙甘草、附子、甘草、豆蔻	小建中汤
nan	干姜、砂仁、党参、白术、茯苓、木香、炙甘草、附子、甘草、豆蔻	小建中汤
nan	白芍、香附、川芎、肉桂、枳壳、炙甘草、当归	小建中汤
nan	白芍、香附、川芎、肉桂、枳壳、炙甘草、当归	小建中汤
nan	砂仁、山药、白芍、半夏、苍术、肉桂、鸡内金、木香、炙甘草、枳壳、附子、丁香、甘草	小建中汤
nan	砂仁、山药、白芍、半夏、苍术、肉桂、鸡内金、木香、炙甘草、枳壳、附子、丁香、甘草	小建中汤
nan	牡丹皮、白芍、香附、川芎、茯苓、桃仁、桂枝、丹参、当归	桂枝茯苓丸
nan	牡丹皮、白芍、香附、川芎、茯苓、桃仁、桂枝、丹参、当归	桂枝茯苓丸
nan	牡丹皮、阿胶、川芎、茯苓、桂枝、当归	桂枝茯苓丸
nan	牡丹皮、阿胶、川芎、茯苓、桂枝、当归	桂枝茯苓丸
nan	牡丹皮、白芍、川芎、茯苓、炙甘草、桃仁、红花、桂枝、丹参、炮姜、甘草、当归	桂枝茯苓丸
nan	牡丹皮、白芍、川芎、茯苓、炙甘草、桃仁、红花、桂枝、丹参、炮姜、甘草、当归	桂枝茯苓丸
nan	白芍、白术、麻黄、桂枝、附子、防风、知母、甘草	桂枝芍药知母汤
nan	白芍、白术、麻黄、桂枝、附子、防风、知母、甘草	桂枝芍药知母汤
nan	黄芪、苍术、川牛膝、威灵仙、桂枝、独活、防风、甘草、当归	黄芪桂枝五物汤
nan	黄芪、苍术、川牛膝、威灵仙、桂枝、独活、防风、甘草、当归	黄芪桂枝五物汤
nan	苦杏仁、前胡、紫苏梗、金银花、薄荷、川贝母、桔梗、连翘、白前、甘草、百部	麻杏石甘汤
nan	苦杏仁、前胡、紫苏梗、金银花、薄荷、川贝母、桔梗、连翘、白前、甘草、百部	麻杏石甘汤
nan	黄连、白芍、粉葛、木香、甘草、黄芩	葛根芩连汤
nan	黄连、白芍、粉葛、木香、甘草、黄芩	葛根芩连汤
nan	柴胡、半夏、党参、大枣、甘草、黄芩	小柴胡汤
nan	柴胡、半夏、党参、大枣、甘草、黄芩	小柴胡汤
nan	干姜、柴胡、半夏、五味子、党参、甘草、黄芩	小柴胡汤
nan	干姜、柴胡、半夏、五味子、党参、甘草、黄芩	小柴胡汤
nan	柴胡、白芍、半夏、香附、延胡索、鸡内金、枳壳、甘草、黄芩	小柴胡汤
nan	柴胡、白芍、半夏、香附、延胡索、鸡内金、枳壳、甘草、黄芩	小柴胡汤
nan	柴胡、半夏、茯苓、枳壳、川贝母、桔梗、麦冬、甘草、陈皮、北沙参、黄芩	小柴胡汤
nan	柴胡、半夏、茯苓、枳壳、川贝母、桔梗、麦冬、甘草、陈皮、北沙参、黄芩	小柴胡汤
nan	郁金、砂仁、柴胡、白芍、半夏、鸡内金、枳壳、大腹皮、青皮、甘草、陈皮、黄芩	小柴胡汤
nan	郁金、砂仁、柴胡、白芍、半夏、鸡内金、枳壳、大腹皮、青皮、甘草、陈皮、黄芩	小柴胡汤
nan	郁金、柴胡、黄连、白芍、半夏、甘草、栀子、黄芩	小柴胡汤
nan	郁金、柴胡、黄连、白芍、半夏、甘草、栀子、黄芩	小柴胡汤
nan	郁金、柴胡、半夏、党参、枳实、鸡内金、甘草、茵陈、栀子、黄芩	小柴胡汤
nan	郁金、柴胡、半夏、党参、枳实、鸡内金、甘草、茵陈、栀子、黄芩	小柴胡汤
nan	柴胡、白芍、大枣、半夏、党参、桂枝、甘草、黄芩	柴胡桂枝汤
nan	柴胡、白芍、大枣、半夏、党参、桂枝、甘草、黄芩	柴胡桂枝汤
nan	大黄、柴胡、半夏、党参、泽泻、大枣、牡蛎、茯苓、桂枝、黄芩	柴胡加龙骨牡蛎汤
nan	大黄、柴胡、半夏、党参、泽泻、大枣、牡蛎、茯苓、桂枝、黄芩	柴胡加龙骨牡蛎汤
nan	大黄、厚朴、槟榔、枳实、延胡索、鸡内金、川楝子	小承气汤
nan	大黄、厚朴、槟榔、枳实、延胡索、鸡内金、川楝子	小承气汤
nan	蒲公英、菊花、石膏、连翘、知母、甘草、金银花	白虎汤
nan	蒲公英、菊花、石膏、连翘、知母、甘草、金银花	白虎汤
nan	砂仁、山药、厚朴、苍术、白术、泽泻、茯苓、肉桂、猪苓、甘草、陈皮	五苓散
nan	砂仁、山药、厚朴、苍术、白术、泽泻、茯苓、肉桂、猪苓、甘草、陈皮	五苓散
nan	姜皮、砂仁、白术、泽泻、桑白皮、茯苓、肉桂、大腹皮、猪苓、车前草、陈皮	五苓散
nan	姜皮、砂仁、白术、泽泻、桑白皮、茯苓、肉桂、大腹皮、猪苓、车前草、陈皮	五苓散
nan	滑石粉、芒硝、泽泻、阿胶、茯苓、蜜、猪苓	猪苓汤
nan	滑石粉、芒硝、泽泻、阿胶、茯苓、蜜、猪苓	猪苓汤
nan	白芍、大枣、通草、炙甘草、桂枝、细辛、金银花、当归	当归四逆汤
nan	白芍、大枣、通草、炙甘草、桂枝、细辛、金银花、当归	当归四逆汤
脉象	白芍、生地、大枣、阿胶、竹茹、黄连、莲子、合欢皮、知母、黄芩	黄连阿胶汤
脉象	白芍、生地、大枣、阿胶、竹茹、黄连、莲子、合欢皮、知母、黄芩	黄连阿胶汤
肛门有窘迫感	关黄柏、白头翁、秦皮、黄连	白头翁汤
肛门有窘迫感	关黄柏、白头翁、秦皮、黄连	白头翁汤
nan	砂仁、生地、阿胶、川芎、杜仲、甘草、当归	胶艾汤
nan	砂仁、生地、阿胶、川芎、杜仲、甘草、当归	胶艾汤
nan	砂仁、生地、阿胶、川芎、杜仲、甘草、当归	胶艾汤
nan	牡丹皮、白芍、川芎、茯苓、肉桂、炙甘草、桃仁、五灵脂、甘草、当归	当归芍药散
nan	牡丹皮、白芍、川芎、茯苓、肉桂、炙甘草、桃仁、五灵脂、甘草、当归	当归芍药散
nan	郁金、菊花、瓜蒌、大豆黄卷、枳壳、桑叶、连翘、钩藤、牛蒡子、金银花、黄芩	竹叶石膏汤
nan	郁金、菊花、瓜蒌、大豆黄卷、枳壳、桑叶、连翘、钩藤、牛蒡子、金银花、黄芩	竹叶石膏汤
nan	谷芽、太子参、竹茹、丹参、茯神、白芍、赤芍、香附、枳壳、薤白、甘草、远志、小麦、半夏、瓜蒌、桃仁、首乌藤、炙甘草、陈皮	瓜蒌薤白半夏汤
nan	谷芽、太子参、竹茹、丹参、茯神、白芍、赤芍、香附、枳壳、薤白、甘草、远志、小麦、半夏、瓜蒌、桃仁、首乌藤、炙甘草、陈皮	瓜蒌薤白半夏汤
nan	谷芽、太子参、竹茹、丹参、茯神、白芍、赤芍、香附、枳壳、薤白、甘草、远志、小麦、半夏、瓜蒌、桃仁、首乌藤、炙甘草、陈皮	瓜蒌薤白半夏汤
nan	谷芽、太子参、竹茹、丹参、茯神、白芍、赤芍、香附、枳壳、薤白、甘草、远志、小麦、半夏、瓜蒌、桃仁、首乌藤、炙甘草、陈皮	瓜蒌薤白半夏汤
nan	板蓝根、麻黄、细辛、附子、甘草	麻黄附子细辛汤
nan	板蓝根、麻黄、细辛、附子、甘草	麻黄附子细辛汤
nan	苍耳子、黄芪、白芍、党参、白术、紫苏梗、炙甘草、桂枝、防风	桂枝汤
nan	苍耳子、黄芪、白芍、党参、白术、紫苏梗、炙甘草、桂枝、防风	桂枝汤
肌肤发疹、怕风	苍耳子、白芷、黄芪、鸡血藤、大枣、白术、白芍、炙甘草、桂枝、附子、防风、甘草	桂枝加附子汤
怕风、肌肤发疹	苍耳子、白芷、黄芪、鸡血藤、大枣、白术、白芍、炙甘草、桂枝、附子、防风、甘草	桂枝加附子汤
nan	生地、龙骨、党参、黄连、粉葛、川芎、牡蛎、炙甘草、桂枝、麦冬、附子、红花、石菖蒲、丹参、甘草、淫羊藿	桂枝甘草龙骨牡蛎汤
nan	生地、龙骨、党参、黄连、粉葛、川芎、牡蛎、炙甘草、桂枝、麦冬、附子、红花、石菖蒲、丹参、甘草、淫羊藿	桂枝甘草龙骨牡蛎汤
nan	生地、龙骨、党参、黄连、粉葛、川芎、牡蛎、炙甘草、桂枝、麦冬、附子、红花、石菖蒲、丹参、甘草、淫羊藿	桂枝甘草龙骨牡蛎汤
nan	生地、龙骨、党参、黄连、粉葛、川芎、牡蛎、炙甘草、桂枝、麦冬、附子、红花、石菖蒲、丹参、甘草、淫羊藿	桂枝甘草龙骨牡蛎汤
nan	苦参、龙骨、大枣、五味子、党参、大麦、牡蛎、合欢皮、炙甘草、桂枝、石菖蒲、丹参、灯芯草	桂枝甘草龙骨牡蛎汤
nan	苦参、龙骨、大枣、五味子、党参、大麦、牡蛎、合欢皮、炙甘草、桂枝、石菖蒲、丹参、灯芯草	桂枝甘草龙骨牡蛎汤
nan	苦参、龙骨、大枣、五味子、党参、大麦、牡蛎、合欢皮、炙甘草、桂枝、石菖蒲、丹参、灯芯草	桂枝甘草龙骨牡蛎汤
nan	苦参、龙骨、大枣、五味子、党参、大麦、牡蛎、合欢皮、炙甘草、桂枝、石菖蒲、丹参、灯芯草	桂枝甘草龙骨牡蛎汤
nan	楮实子、白芍、百合、龙骨、山茱萸、牡蛎、枸杞子、炙甘草、桂枝、甘草、淫羊藿	桂枝甘草龙骨牡蛎汤
nan	楮实子、白芍、百合、龙骨、山茱萸、牡蛎、枸杞子、炙甘草、桂枝、甘草、淫羊藿	桂枝甘草龙骨牡蛎汤
nan	楮实子、白芍、百合、龙骨、山茱萸、牡蛎、枸杞子、炙甘草、桂枝、甘草、淫羊藿	桂枝甘草龙骨牡蛎汤
nan	楮实子、白芍、百合、龙骨、山茱萸、牡蛎、枸杞子、炙甘草、桂枝、甘草、淫羊藿	桂枝甘草龙骨牡蛎汤
nan	干姜、半夏、苦杏仁、紫苏梗、款冬花、麻黄、炙甘草、紫菀、桂枝、白前、细辛、甘草、陈皮	小青龙汤
nan	干姜、半夏、苦杏仁、紫苏梗、款冬花、麻黄、炙甘草、紫菀、桂枝、白前、细辛、甘草、陈皮	小青龙汤
nan	干姜、白芍、半夏、五味子、紫苏梗、麻黄、炙甘草、桂枝、细辛、白前	小青龙汤
nan	干姜、白芍、半夏、五味子、紫苏梗、麻黄、炙甘草、桂枝、细辛、白前	小青龙汤
腹水征	干姜、白芍、半夏、五味子、麻黄、桂枝、细辛、甘草	小青龙汤
腹水征	干姜、白芍、半夏、五味子、麻黄、桂枝、细辛、甘草	小青龙汤
nan	苦杏仁、竹茹、紫苏梗、麻黄、石膏、文蛤、川贝母、射干、桑白皮、甘草、黄芩	麻杏石甘汤
nan	苦杏仁、竹茹、紫苏梗、麻黄、石膏、文蛤、川贝母、射干、桑白皮、甘草、黄芩	麻杏石甘汤
体温38.5℃、体温高达39℃~40℃	半枝莲、柴胡、厚朴、党参、鸭跖草、蒲公英、半夏、炙甘草、漏芦、北沙参、黄芩	小柴胡汤
体温38.5℃、体温高达39℃~40℃	半枝莲、柴胡、厚朴、党参、鸭跖草、蒲公英、半夏、炙甘草、漏芦、北沙参、黄芩	小柴胡汤
nan	大黄、柴胡、九香虫、黄连、半夏、太子参、赤芍、枳实、瓜蒌、延胡索、六神曲、麦冬、莪术、茵陈、黄芩	大柴胡汤
nan	大黄、柴胡、九香虫、黄连、半夏、太子参、赤芍、枳实、瓜蒌、延胡索、六神曲、麦冬、莪术、茵陈、黄芩	大柴胡汤
nan	滑石粉、干姜、薏苡仁、柴胡、苍术、通草、泽泻、关黄柏、茯苓、桂枝、猪苓、车前草、黄芩	柴胡桂枝干姜汤
nan	滑石粉、干姜、薏苡仁、柴胡、苍术、通草、泽泻、关黄柏、茯苓、桂枝、猪苓、车前草、黄芩	柴胡桂枝干姜汤
nan	半夏、麻黄、枸杞子、茯苓、巴戟天、石菖蒲、细辛、附子、甘草、玄参	麻黄细辛附子汤
nan	半夏、麻黄、枸杞子、茯苓、巴戟天、石菖蒲、细辛、附子、甘草、玄参	麻黄细辛附子汤
nan	半夏、麻黄、枸杞子、茯苓、巴戟天、石菖蒲、细辛、附子、甘草、玄参	麻黄细辛附子汤
nan	骨碎补、泽兰、大黄、片姜黄、全蝎、续断、水蛭、天南星、桃仁、穿山甲、牛膝	抵当汤
nan	骨碎补、泽兰、大黄、片姜黄、全蝎、续断、水蛭、天南星、桃仁、穿山甲、牛膝	抵当汤
nan	地龙、桑寄生、大黄、生地、续断、僵蚕、石斛、水蛭、天南星、桃仁、益智仁、稀签草、鬼箭羽、路路通、牛膝	抵当汤
nan	地龙、桑寄生、大黄、生地、续断、僵蚕、石斛、水蛭、天南星、桃仁、益智仁、稀签草、鬼箭羽、路路通、牛膝	抵当汤
nan	土鳖虫、大黄、槟榔、全蝎、续断、天仙藤、石斛、葫芦瓢、水蛭、蜈蚣、细辛、桃仁、附子、路路通、牛膝	抵当汤
nan	土鳖虫、大黄、槟榔、全蝎、续断、天仙藤、石斛、葫芦瓢、水蛭、蜈蚣、细辛、桃仁、附子、路路通、牛膝	抵当汤
nan	干姜、厚朴、黄连、半夏、党参、紫苏梗、竹茹、枳壳、陈皮、黄芩	半夏泻心汤
nan	干姜、厚朴、黄连、半夏、党参、紫苏梗、竹茹、枳壳、陈皮、黄芩	半夏泻心汤
nan	泽兰、干姜、代赭石、黄连、党参、苍术、泽泻、吴茱萸、枳实、半夏、白术、茯苓、沉香、桂枝、猪苓、旋覆花	旋覆代赭汤
nan	泽兰、干姜、代赭石、黄连、党参、苍术、泽泻、吴茱萸、枳实、半夏、白术、茯苓、沉香、桂枝、猪苓、旋覆花	旋覆代赭汤
消化道反应	薏苡仁、代赭石、半夏、太子参、枳壳、瓦楞子、麦冬、泽漆、山慈菇、降香、白花蛇舌草、旋覆花	旋覆代赭汤
消化道反应	薏苡仁、代赭石、半夏、太子参、枳壳、瓦楞子、麦冬、泽漆、山慈菇、降香、白花蛇舌草、旋覆花	旋覆代赭汤
阴道见少量脓性分泌物	黄芪、泽兰、柴胡、白芍、大枣、川芎、青蒿、茯苓、白薇、桂枝、荆芥、甘草、当归、黄芩	白虎加人参汤
阴道见少量脓性分泌物	黄芪、泽兰、柴胡、白芍、大枣、川芎、青蒿、茯苓、白薇、桂枝、荆芥、甘草、当归、黄芩	白虎加人参汤
nan	黄芪、赤芍、川芎、水蛭、炙甘草、桂枝、细辛、红花、路路通、甘草、当归	当归四逆汤
nan	黄芪、赤芍、川芎、水蛭、炙甘草、桂枝、细辛、红花、路路通、甘草、当归	当归四逆汤
左侧胸腔大量积液	泽兰、黄芪、泽泻、紫苏梗、商陆、花椒、广藿香、白术、瓦楞子、泽漆、六神曲、黄连、半夏、芥子、桑白皮、防己、莱菔子、吴茱萸、葶苈子、陈皮、北沙参	己椒苈黄丸
左侧胸腔大量积液	泽兰、黄芪、泽泻、紫苏梗、商陆、花椒、广藿香、白术、瓦楞子、泽漆、六神曲、黄连、半夏、芥子、桑白皮、防己、莱菔子、吴茱萸、葶苈子、陈皮、北沙参	己椒苈黄丸
左侧胸腔大量积液	泽兰、黄芪、泽泻、紫苏梗、商陆、花椒、广藿香、白术、瓦楞子、泽漆、六神曲、黄连、半夏、芥子、桑白皮、防己、莱菔子、吴茱萸、葶苈子、陈皮、北沙参	己椒苈黄丸
nan	小麦、黄芪、白芍、生地、桂枝、红花、天花粉、丹参、当归	小建中汤
nan	小麦、黄芪、白芍、生地、桂枝、红花、天花粉、丹参、当归	小建中汤
nan	大枣、麻黄、桂枝、细辛、附子、甘草	桂枝去芍药加麻黄附子细辛汤
nan	大枣、麻黄、桂枝、细辛、附子、甘草	桂枝去芍药加麻黄附子细辛汤
nan	大枣、麻黄、桂枝、细辛、附子、甘草	桂枝去芍药加麻黄附子细辛汤
nan	大枣、麻黄、桂枝、细辛、附子、甘草	桂枝去芍药加麻黄附子细辛汤
nan	土鳖虫、薏苡仁、白芍、生地、乌头、桂枝、虎杖、知母、甘草、当归	桂枝芍药知母汤
nan	土鳖虫、薏苡仁、白芍、生地、乌头、桂枝、虎杖、知母、甘草、当归	桂枝芍药知母汤
nan	鱼腥草、大黄、苦杏仁、麻黄、石膏、天花粉、甘草、黄芩	麻杏石甘汤
nan	鱼腥草、大黄、苦杏仁、麻黄、石膏、天花粉、甘草、黄芩	麻杏石甘汤
nan	干姜、党参、白术、粉葛、枳实、炙甘草	理中丸
nan	干姜、党参、白术、粉葛、枳实、炙甘草	理中丸
nan	干姜、党参、白术、粉葛、枳实、炙甘草	理中丸
nan	干姜、党参、白术、粉葛、枳实、炙甘草	理中丸
nan	干姜、党参、白术、粉葛、枳实、炙甘草	理中丸
nan	干姜、党参、白术、粉葛、枳实、炙甘草	理中丸
nan	干姜、党参、白术、粉葛、枳实、炙甘草	理中丸
nan	干姜、党参、白术、粉葛、枳实、炙甘草	理中丸
nan	薏苡仁、生地、桑枝、桂枝、虎杖、防风、知母、甘草、忍冬藤、防己	防己地黄汤
nan	薏苡仁、生地、桑枝、桂枝、虎杖、防风、知母、甘草、忍冬藤、防己	防己地黄汤
nan	首乌藤、大枣、太子参、川芎、柏子仁、合欢皮、粳米、知母、甘草	酸枣仁汤
nan	首乌藤、大枣、太子参、川芎、柏子仁、合欢皮、粳米、知母、甘草	酸枣仁汤
nan	白术、阿胶、三七、炙甘草、乌梅、附子、红参	黄土汤
nan	白术、阿胶、三七、炙甘草、乌梅、附子、红参	黄土汤
nan	小麦、首乌藤、大枣、太子参、茯苓、合欢皮、石菖蒲、猪苓、甘草、淫羊藿	甘麦大枣汤
nan	白芍、大枣、瓜蒌、桂枝、甘草	瓜蒌桂枝汤
nan	白芍、大枣、瓜蒌、桂枝、甘草	瓜蒌桂枝汤
nan	白芍、大枣、瓜蒌、桂枝、甘草	瓜蒌桂枝汤
nan	白芍、大枣、瓜蒌、桂枝、甘草	瓜蒌桂枝汤
nan	白芍、大枣、瓜蒌、桂枝、甘草	瓜蒌桂枝汤
nan	白芍、大枣、炙甘草、桂枝、天花粉	瓜蒌桂枝汤
nan	白芍、大枣、炙甘草、桂枝、天花粉	瓜蒌桂枝汤
nan	白芍、大枣、炙甘草、桂枝、天花粉	瓜蒌桂枝汤
nan	白芍、大枣、炙甘草、桂枝、天花粉	瓜蒌桂枝汤
nan	白芍、大枣、炙甘草、桂枝、天花粉	瓜蒌桂枝汤
nan	黄芪、白芍、大枣、瓜蒌、炙甘草、桂枝、人参、附子、甘草	瓜蒌桂枝汤
nan	黄芪、白芍、大枣、瓜蒌、炙甘草、桂枝、人参、附子、甘草	瓜蒌桂枝汤
nan	黄芪、白芍、大枣、瓜蒌、炙甘草、桂枝、人参、附子、甘草	瓜蒌桂枝汤
nan	黄芪、白芍、大枣、瓜蒌、炙甘草、桂枝、人参、附子、甘草	瓜蒌桂枝汤
nan	黄芪、白芍、大枣、瓜蒌、炙甘草、桂枝、人参、附子、甘草	瓜蒌桂枝汤
nan	滑石粉、白芍、大枣、粉葛、麻黄、桑枝、桂枝、金银花	葛根汤
nan	滑石粉、白芍、大枣、粉葛、麻黄、桑枝、桂枝、金银花	葛根汤
nan	生姜、白芍、大枣、粉葛、麻黄、炙甘草、桃仁、桂枝、当归	葛根汤
nan	生姜、白芍、大枣、粉葛、麻黄、炙甘草、桃仁、桂枝、当归	葛根汤
血压110/70mmHg、体温37.5℃	白芍、大枣、全蝎、粉葛、麻黄、蜈蚣、桂枝、天花粉、甘草	葛根汤
体温37.5℃、血压110/70mmHg	白芍、大枣、全蝎、粉葛、麻黄、蜈蚣、桂枝、天花粉、甘草	葛根汤
nan	大黄、厚朴、芒硝、枳实	大承气汤
nan	大黄、厚朴、芒硝、枳实	大承气汤
阳脉	大黄、厚朴、芒硝、枳实	大承气汤
阳脉	大黄、厚朴、芒硝、枳实	大承气汤
nan	大黄、厚朴、芒硝、枳实	大承气汤
nan	大黄、厚朴、芒硝、枳实	大承气汤
nan	大黄、厚朴、莱菔子、玄明粉、枳实	大承气汤
nan	大黄、厚朴、莱菔子、玄明粉、枳实	大承气汤
nan	苍术、苦杏仁、麻黄、炙甘草、桂枝	麻黄加术汤
nan	苍术、苦杏仁、麻黄、炙甘草、桂枝	麻黄加术汤
nan	苍术、苦杏仁、麻黄、炙甘草、桂枝	麻黄加术汤
nan	苍术、苦杏仁、麻黄、炙甘草、桂枝	麻黄加术汤
nan	薏苡仁、生姜、白术、苦杏仁、麻黄、桂枝、甘草	麻黄加术汤
nan	薏苡仁、生姜、白术、苦杏仁、麻黄、桂枝、甘草	麻黄加术汤
nan	薏苡仁、生姜、白术、苦杏仁、麻黄、桂枝、甘草	麻黄加术汤
nan	薏苡仁、生姜、白术、苦杏仁、麻黄、桂枝、甘草	麻黄加术汤
nan	苦杏仁、白术、麻黄、桂枝、甘草	麻黄加术汤
nan	苦杏仁、白术、麻黄、桂枝、甘草	麻黄加术汤
nan	苦杏仁、白术、麻黄、桂枝、甘草	麻黄加术汤
nan	苦杏仁、白术、麻黄、桂枝、甘草	麻黄加术汤
nan	苦杏仁、炙甘草、麻黄	麻杏薏甘汤
nan	苦杏仁、炙甘草、麻黄	麻杏薏甘汤
nan	苦杏仁、炙甘草、麻黄	麻杏薏甘汤
nan	薏苡仁、苦杏仁、麻黄、连翘、甘草、茵陈	麻杏薏甘汤
nan	薏苡仁、苦杏仁、麻黄、连翘、甘草、茵陈	麻杏薏甘汤
nan	薏苡仁、苦杏仁、麻黄、连翘、甘草、茵陈	麻杏薏甘汤
nan	蝉蜕、苦杏仁、甘草、僵蚕、化橘红、麻黄、川贝母、射干、桔梗、桑白皮、牛蒡子	麻杏薏甘汤
nan	蝉蜕、苦杏仁、甘草、僵蚕、化橘红、麻黄、川贝母、射干、桔梗、桑白皮、牛蒡子	麻杏薏甘汤
nan	蝉蜕、苦杏仁、甘草、僵蚕、化橘红、麻黄、川贝母、射干、桔梗、桑白皮、牛蒡子	麻杏薏甘汤
nan	黄芪、薏苡仁、白术、茯苓、独活、防己	防己黄芪汤
nan	黄芪、薏苡仁、白术、茯苓、独活、防己	防己黄芪汤
nan	黄芪、大枣、白术、炙甘草、防己	防己黄芪汤
nan	黄芪、大枣、白术、炙甘草、防己	防己黄芪汤
nan	黄芪、大枣、白术、炙甘草、防己	防己黄芪汤
nan	黄芪、大枣、白术、炙甘草、防己	防己黄芪汤
唇乌	桂枝、附子、大枣	桂枝附子汤
唇乌	桂枝、附子、大枣	桂枝附子汤
唇乌	桂枝、附子、大枣	桂枝附子汤
唇乌	桂枝、附子、大枣	桂枝附子汤
nan	炙甘草、桂枝、附子、大枣	桂枝附子汤
nan	炙甘草、桂枝、附子、大枣	桂枝附子汤
nan	炙甘草、桂枝、附子、大枣	桂枝附子汤
nan	炙甘草、桂枝、附子、大枣	桂枝附子汤
nan	白术、炙甘草、附子、大枣	桂枝附子去桂加白术汤
nan	白术、炙甘草、附子、大枣	桂枝附子去桂加白术汤
nan	白术、炙甘草、附子、大枣	桂枝附子去桂加白术汤
nan	白术、炙甘草、附子、大枣	桂枝附子去桂加白术汤
nan	白术、炙甘草、附子、大枣	桂枝附子去桂加白术汤
nan	白术、炙甘草、附子、大枣	桂枝附子去桂加白术汤
nan	白术、炙甘草、附子、大枣	桂枝附子去桂加白术汤
nan	白术、炙甘草、附子、大枣	桂枝附子去桂加白术汤
nan	白术、炙甘草、附子、大枣	桂枝附子去桂加白术汤
nan	白术、炙甘草、附子、大枣	桂枝附子去桂加白术汤
nan	白术、炙甘草、桂枝、附子	甘草附子汤
nan	白术、炙甘草、桂枝、附子	甘草附子汤
nan	白术、炙甘草、桂枝、附子	甘草附子汤
nan	白术、炙甘草、桂枝、附子	甘草附子汤
nan	白术、炙甘草、桂枝、附子	甘草附子汤
nan	白术、炙甘草、桂枝、附子	甘草附子汤
nan	大黄、西洋参、石膏、炙甘草、人参、粳米、知母	白虎加人参汤
nan	大黄、西洋参、石膏、炙甘草、人参、粳米、知母	白虎加人参汤
nan	山药、党参、粉葛、文蛤、知母	白虎加人参汤
nan	山药、党参、粉葛、文蛤、知母	白虎加人参汤
nan	石膏、人参、粳米、知母、甘草	白虎加人参汤
nan	石膏、人参、粳米、知母、甘草	白虎加人参汤
nan	生地、党参、赤芍、粳米、天花粉、知母、甘草、北沙参	白虎加人参汤
nan	生地、党参、赤芍、粳米、天花粉、知母、甘草、北沙参	白虎加人参汤
nan	牡丹皮、党参、太子参、石斛、关黄柏、石膏、粳米、知母、甘草、北沙参	白虎加人参汤
nan	牡丹皮、党参、太子参、石斛、关黄柏、石膏、粳米、知母、甘草、北沙参	白虎加人参汤
nan	瓜蒂	瓜蒂散
nan	瓜蒂	瓜蒂散
nan	瓜蒂	瓜蒂散
nan	瓜蒂	瓜蒂散
nan	知母、百合	百合知母汤、瓜蒌牡蛎散
克鲍二氏征	鸡子黄、百合	百合鸡子汤
nan	大蓟、百合、生地、党参、甘草、小蓟、淡竹叶、白茅根、麦冬、车前草	百合地黄汤
nan	大蓟、百合、生地、党参、甘草、小蓟、淡竹叶、白茅根、麦冬、车前草	百合地黄汤
nan	大蓟、百合、生地、党参、甘草、小蓟、淡竹叶、白茅根、麦冬、车前草	百合地黄汤
nan	大蓟、百合、生地、党参、甘草、小蓟、淡竹叶、白茅根、麦冬、车前草	百合地黄汤
nan	大蓟、百合、生地、党参、甘草、小蓟、淡竹叶、白茅根、麦冬、车前草	百合地黄汤
nan	大蓟、百合、生地、党参、甘草、小蓟、淡竹叶、白茅根、麦冬、车前草	百合地黄汤
nan	茯神、茜草、山药、白背、百合、地榆、白芨、熟地、麦冬、芦根、甘草、当归、北沙参	百合地黄汤
nan	茯神、茜草、山药、白背、百合、地榆、白芨、熟地、麦冬、芦根、甘草、当归、北沙参	百合地黄汤
nan	茯神、茜草、山药、白背、百合、地榆、白芨、熟地、麦冬、芦根、甘草、当归、北沙参	百合地黄汤
nan	茯神、茜草、山药、白背、百合、地榆、白芨、熟地、麦冬、芦根、甘草、当归、北沙参	百合地黄汤
nan	茯神、茜草、山药、白背、百合、地榆、白芨、熟地、麦冬、芦根、甘草、当归、北沙参	百合地黄汤
nan	茯神、茜草、山药、白背、百合、地榆、白芨、熟地、麦冬、芦根、甘草、当归、北沙参	百合地黄汤
nan	滑石粉、薏苡仁、百合、生地、石决明、淡竹叶、牡蛎、麦冬、砂糖、芦根、天花粉、知母、玉竹、玄参	百合地黄汤
nan	滑石粉、薏苡仁、百合、生地、石决明、淡竹叶、牡蛎、麦冬、砂糖、芦根、天花粉、知母、玉竹、玄参	百合地黄汤
nan	滑石粉、薏苡仁、百合、生地、石决明、淡竹叶、牡蛎、麦冬、砂糖、芦根、天花粉、知母、玉竹、玄参	百合地黄汤
nan	滑石粉、薏苡仁、百合、生地、石决明、淡竹叶、牡蛎、麦冬、砂糖、芦根、天花粉、知母、玉竹、玄参	百合地黄汤
nan	滑石粉、薏苡仁、百合、生地、石决明、淡竹叶、牡蛎、麦冬、砂糖、芦根、天花粉、知母、玉竹、玄参	百合地黄汤
nan	滑石粉、薏苡仁、百合、生地、石决明、淡竹叶、牡蛎、麦冬、砂糖、芦根、天花粉、知母、玉竹、玄参	百合地黄汤
遍身疹	滑石粉、知母、百合、生地	百合地黄汤
遍身疹	滑石粉、知母、百合、生地	百合地黄汤
遍身疹	滑石粉、知母、百合、生地	百合地黄汤
遍身疹	滑石粉、知母、百合、生地	百合地黄汤
遍身疹	滑石粉、知母、百合、生地	百合地黄汤
遍身疹	滑石粉、知母、百合、生地	百合地黄汤
nan	山药、百合、莲子、天花粉、桑叶、金银花	百合洗方
nan	滑石粉、薏苡仁、百合、生地、石决明、麦冬、芦根、天花粉、玉竹	百合滑石散
nan	白术、干姜、桂枝、党参	桂枝人参汤
nan	白术、干姜、桂枝、党参	桂枝人参汤
nan	白术、干姜、桂枝、党参	桂枝人参汤
nan	白术、干姜、桂枝、党参	桂枝人参汤
口腔出现疹、狐惑	白芍、黄连、赤芍、淡竹叶、连翘、甘草、金银花、当归、黄芩	甘草泻心汤
口腔出现疹、狐惑	白芍、黄连、赤芍、淡竹叶、连翘、甘草、金银花、当归、黄芩	甘草泻心汤
nan	干姜、黄连、大枣、半夏、党参、甘草、黄芩	甘草泻心汤
nan	干姜、黄连、大枣、半夏、党参、甘草、黄芩	甘草泻心汤
白带下注、炎症	苦参	苦参汤
炎症、白带下注	苦参	苦参汤
炎症、白带下注	苦参	苦参汤
白带下注、炎症	苦参	苦参汤
炎症、白带下注	苦参	苦参汤
白带下注、炎症	苦参	苦参汤
炎症、白带下注	苦参	苦参汤
白带下注、炎症	苦参	苦参汤
炎症、白带下注	苦参	苦参汤
白带下注、炎症	苦参	苦参汤
nan	雄黄	雄黄熏方
nan	雄黄	雄黄熏方
nan	雄黄	雄黄熏方
nan	雄黄	雄黄熏方
nan	雄黄	雄黄熏方
nan	雄黄	雄黄熏方
nan	雄黄	雄黄熏方
nan	雄黄	雄黄熏方
nan	雄黄	雄黄熏方
nan	雄黄	雄黄熏方
nan	雄黄	雄黄熏方
nan	雄黄	雄黄熏方
nan	雄黄	雄黄熏方
nan	雄黄	雄黄熏方
nan	雄黄	雄黄熏方
nan	半枝莲、大黄、蒲公英、赤芍、没药、赤小豆、桃仁、五灵脂、乳香、金银花、当归	赤小豆当归散
nan	半枝莲、大黄、蒲公英、赤芍、没药、赤小豆、桃仁、五灵脂、乳香、金银花、当归	赤小豆当归散
nan	半枝莲、大黄、蒲公英、赤芍、没药、赤小豆、桃仁、五灵脂、乳香、金银花、当归	赤小豆当归散
nan	半枝莲、大黄、蒲公英、赤芍、没药、赤小豆、桃仁、五灵脂、乳香、金银花、当归	赤小豆当归散
周身风疹	生地、茯苓、赤小豆、连翘、当归、忍冬藤	赤小豆当归散
周身风疹	生地、茯苓、赤小豆、连翘、当归、忍冬藤	赤小豆当归散
周身风疹	生地、茯苓、赤小豆、连翘、当归、忍冬藤	赤小豆当归散
周身风疹	生地、茯苓、赤小豆、连翘、当归、忍冬藤	赤小豆当归散
鼻妞	黄芪、艾叶、白芍、生地、阿胶、赤芍、鳖甲、仙鹤草、升麻、甘草、当归、玄参	升麻鳖甲汤
鼻妞	黄芪、艾叶、白芍、生地、阿胶、赤芍、鳖甲、仙鹤草、升麻、甘草、当归、玄参	升麻鳖甲汤
鼻妞	黄芪、艾叶、白芍、生地、阿胶、赤芍、鳖甲、仙鹤草、升麻、甘草、当归、玄参	升麻鳖甲汤
鼻妞	黄芪、艾叶、白芍、生地、阿胶、赤芍、鳖甲、仙鹤草、升麻、甘草、当归、玄参	升麻鳖甲汤
鼻妞	黄芪、艾叶、白芍、生地、阿胶、赤芍、鳖甲、仙鹤草、升麻、甘草、当归、玄参	升麻鳖甲汤
鼻妞	黄芪、艾叶、白芍、生地、阿胶、赤芍、鳖甲、仙鹤草、升麻、甘草、当归、玄参	升麻鳖甲汤
鼻妞	黄芪、艾叶、白芍、生地、阿胶、赤芍、鳖甲、仙鹤草、升麻、甘草、当归、玄参	升麻鳖甲汤
鼻妞	黄芪、艾叶、白芍、生地、阿胶、赤芍、鳖甲、仙鹤草、升麻、甘草、当归、玄参	升麻鳖甲汤
鼻妞	黄芪、艾叶、白芍、生地、阿胶、赤芍、鳖甲、仙鹤草、升麻、甘草、当归、玄参	升麻鳖甲汤
鼻妞	黄芪、艾叶、白芍、生地、阿胶、赤芍、鳖甲、仙鹤草、升麻、甘草、当归、玄参	升麻鳖甲汤
鼻妞	黄芪、艾叶、白芍、生地、阿胶、赤芍、鳖甲、仙鹤草、升麻、甘草、当归、玄参	升麻鳖甲汤
鼻妞	黄芪、艾叶、白芍、生地、阿胶、赤芍、鳖甲、仙鹤草、升麻、甘草、当归、玄参	升麻鳖甲汤
鼻妞	黄芪、艾叶、白芍、生地、阿胶、赤芍、鳖甲、仙鹤草、升麻、甘草、当归、玄参	升麻鳖甲汤
鼻妞	黄芪、艾叶、白芍、生地、阿胶、赤芍、鳖甲、仙鹤草、升麻、甘草、当归、玄参	升麻鳖甲汤
鼻妞	黄芪、艾叶、白芍、生地、阿胶、赤芍、鳖甲、仙鹤草、升麻、甘草、当归、玄参	升麻鳖甲汤
nan	牡丹皮、白芍、阿胶、鳖甲、熟地、炙甘草、升麻、甘草、当归	升麻鳖甲汤
nan	牡丹皮、白芍、阿胶、鳖甲、熟地、炙甘草、升麻、甘草、当归	升麻鳖甲汤
nan	牡丹皮、白芍、阿胶、鳖甲、熟地、炙甘草、升麻、甘草、当归	升麻鳖甲汤
nan	牡丹皮、白芍、阿胶、鳖甲、熟地、炙甘草、升麻、甘草、当归	升麻鳖甲汤
nan	牡丹皮、白芍、阿胶、鳖甲、熟地、炙甘草、升麻、甘草、当归	升麻鳖甲汤
nan	牡丹皮、白芍、阿胶、鳖甲、熟地、炙甘草、升麻、甘草、当归	升麻鳖甲汤
nan	牡丹皮、白芍、阿胶、鳖甲、熟地、炙甘草、升麻、甘草、当归	升麻鳖甲汤
nan	牡丹皮、白芍、阿胶、鳖甲、熟地、炙甘草、升麻、甘草、当归	升麻鳖甲汤
nan	牡丹皮、白芍、阿胶、鳖甲、熟地、炙甘草、升麻、甘草、当归	升麻鳖甲汤
nan	牡丹皮、白芍、阿胶、鳖甲、熟地、炙甘草、升麻、甘草、当归	升麻鳖甲汤
nan	牡丹皮、白芍、阿胶、鳖甲、熟地、炙甘草、升麻、甘草、当归	升麻鳖甲汤
nan	牡丹皮、白芍、阿胶、鳖甲、熟地、炙甘草、升麻、甘草、当归	升麻鳖甲汤
nan	牡丹皮、白芍、阿胶、鳖甲、熟地、炙甘草、升麻、甘草、当归	升麻鳖甲汤
nan	牡丹皮、白芍、阿胶、鳖甲、熟地、炙甘草、升麻、甘草、当归	升麻鳖甲汤
nan	牡丹皮、白芍、阿胶、鳖甲、熟地、炙甘草、升麻、甘草、当归	升麻鳖甲汤
nan	黄芪、厚朴、鸡血藤、党参、酒、常山、何首乌、当归、草果	鳖甲煎丸
nan	黄芪、厚朴、鸡血藤、党参、酒、常山、何首乌、当归、草果	鳖甲煎丸
nan	黄芪、厚朴、鸡血藤、党参、酒、常山、何首乌、当归、草果	鳖甲煎丸
nan	黄芪、厚朴、鸡血藤、党参、酒、常山、何首乌、当归、草果	鳖甲煎丸
nan	黄芪、厚朴、鸡血藤、党参、酒、常山、何首乌、当归、草果	鳖甲煎丸
nan	大黄、芒硝、阿胶、瞿麦、牡丹皮、干姜、白芍、鳖甲、半夏、桃仁、人参、鼠妇、黄芩、厚朴、柴胡、葶苈子、蜂房、射干、桂枝、蜣螂	鳖甲煎丸
nan	大黄、芒硝、阿胶、瞿麦、牡丹皮、干姜、白芍、鳖甲、半夏、桃仁、人参、鼠妇、黄芩、厚朴、柴胡、葶苈子、蜂房、射干、桂枝、蜣螂	鳖甲煎丸
nan	大黄、芒硝、阿胶、瞿麦、牡丹皮、干姜、白芍、鳖甲、半夏、桃仁、人参、鼠妇、黄芩、厚朴、柴胡、葶苈子、蜂房、射干、桂枝、蜣螂	鳖甲煎丸
nan	大黄、芒硝、阿胶、瞿麦、牡丹皮、干姜、白芍、鳖甲、半夏、桃仁、人参、鼠妇、黄芩、厚朴、柴胡、葶苈子、蜂房、射干、桂枝、蜣螂	鳖甲煎丸
nan	大黄、芒硝、阿胶、瞿麦、牡丹皮、干姜、白芍、鳖甲、半夏、桃仁、人参、鼠妇、黄芩、厚朴、柴胡、葶苈子、蜂房、射干、桂枝、蜣螂	鳖甲煎丸
nan	石膏、桂枝、连翘、粳米、天花粉、知母、甘草、金银花	白虎加桂枝汤
nan	石膏、桂枝、连翘、粳米、天花粉、知母、甘草、金银花	白虎加桂枝汤
nan	石膏、桂枝、连翘、粳米、天花粉、知母、甘草、金银花	白虎加桂枝汤
nan	石膏、桂枝、连翘、粳米、天花粉、知母、甘草、金银花	白虎加桂枝汤
nan	石膏、桂枝、连翘、粳米、天花粉、知母、甘草、金银花	白虎加桂枝汤
nan	石膏、桂枝、连翘、粳米、天花粉、知母、甘草、金银花	白虎加桂枝汤
nan	石膏、桂枝、连翘、粳米、天花粉、知母、甘草、金银花	白虎加桂枝汤
nan	石膏、桂枝、连翘、粳米、天花粉、知母、甘草、金银花	白虎加桂枝汤
nan	炙甘草、桂枝、石膏、粳米	白虎加桂枝汤
nan	炙甘草、桂枝、石膏、粳米	白虎加桂枝汤
nan	炙甘草、桂枝、石膏、粳米	白虎加桂枝汤
nan	炙甘草、桂枝、石膏、粳米	白虎加桂枝汤
nan	炙甘草、桂枝、石膏、粳米	白虎加桂枝汤
nan	炙甘草、桂枝、石膏、粳米	白虎加桂枝汤
nan	炙甘草、桂枝、石膏、粳米	白虎加桂枝汤
nan	炙甘草、桂枝、石膏、粳米	白虎加桂枝汤
nan	生地、石膏、桑枝、桂枝、天花粉、知母、甘草、忍冬藤、牛膝	白虎加桂枝汤
nan	生地、石膏、桑枝、桂枝、天花粉、知母、甘草、忍冬藤、牛膝	白虎加桂枝汤
nan	生地、石膏、桑枝、桂枝、天花粉、知母、甘草、忍冬藤、牛膝	白虎加桂枝汤
nan	生地、石膏、桑枝、桂枝、天花粉、知母、甘草、忍冬藤、牛膝	白虎加桂枝汤
nan	生地、石膏、桑枝、桂枝、天花粉、知母、甘草、忍冬藤、牛膝	白虎加桂枝汤
nan	生地、石膏、桑枝、桂枝、天花粉、知母、甘草、忍冬藤、牛膝	白虎加桂枝汤
nan	生地、石膏、桑枝、桂枝、天花粉、知母、甘草、忍冬藤、牛膝	白虎加桂枝汤
nan	生地、石膏、桑枝、桂枝、天花粉、知母、甘草、忍冬藤、牛膝	白虎加桂枝汤
nan	蜀漆、龙骨、附子、茯苓	蜀漆汤
nan	蜀漆、龙骨、附子、茯苓	蜀漆汤
nan	蜀漆、龙骨、附子、茯苓	蜀漆汤
nan	蜀漆、龙骨、附子、茯苓	蜀漆汤
nan	蜀漆、龙骨、附子、茯苓	蜀漆汤
nan	蜀漆、龙骨、附子、茯苓	蜀漆汤
nan	蜀漆、龙骨、附子、茯苓	蜀漆汤
nan	蜀漆、龙骨、附子、茯苓	蜀漆汤
nan	干姜、党参、白术、菊花、川芎、白矾、牡蛎、茯苓、桔梗、桂枝、细辛、防风、当归、黄芩	侯氏黑散
nan	干姜、党参、白术、菊花、川芎、白矾、牡蛎、茯苓、桔梗、桂枝、细辛、防风、当归、黄芩	侯氏黑散
nan	干姜、白术、菊花、川芎、白矾、牡蛎、茯苓、桔梗、人参、细辛、防风、桂枝、当归、黄芩	侯氏黑散
nan	干姜、白术、菊花、川芎、白矾、牡蛎、茯苓、桔梗、人参、细辛、防风、桂枝、当归、黄芩	侯氏黑散
血压160/120mmHg	干姜、党参、白术、菊花、川芎、白矾、牡蛎、茯苓、桔梗、桂枝、细辛、防风、当归、黄芩	侯氏黑散
血压160/120mmHg	干姜、党参、白术、菊花、川芎、白矾、牡蛎、茯苓、桔梗、桂枝、细辛、防风、当归、黄芩	侯氏黑散
nan	滑石粉、干姜、大黄、龙骨、牡蛎、石膏、寒水石、石菖蒲、桂枝、赤石脂、甘草、紫石英	风引汤
nan	滑石粉、干姜、大黄、龙骨、牡蛎、石膏、寒水石、石菖蒲、桂枝、赤石脂、甘草、紫石英	风引汤
气厥	滑石粉、干姜、大黄、龙骨、牡蛎、石膏、寒水石、桂枝、赤石脂、白石英、紫石英	风引汤
气厥	滑石粉、干姜、大黄、龙骨、牡蛎、石膏、寒水石、桂枝、赤石脂、白石英、紫石英	风引汤
nan	龙骨、白芍、玄参、牡蛎、磁石、寒水石、石膏、黄芩、赤石脂、甘草、当归、紫石英	风引汤
nan	龙骨、白芍、玄参、牡蛎、磁石、寒水石、石膏、黄芩、赤石脂、甘草、当归、紫石英	风引汤
nan	生地、香附、竹沥、桂枝、何首乌、甘草、防己	防己地黄汤
nan	生地、香附、竹沥、桂枝、何首乌、甘草、防己	防己地黄汤
nan	蒲公英、羌活、生地、桂枝、防风、甘草、防己	防己地黄汤
nan	蒲公英、羌活、生地、桂枝、防风、甘草、防己	防己地黄汤
下利不止、体温反升至39.5℃	干姜、白术、桂枝、人参、甘草	桂枝人参汤
体温反升至39.5℃、下利不止	干姜、白术、桂枝、人参、甘草	桂枝人参汤
体温反升至39.5℃、下利不止	干姜、白术、桂枝、人参、甘草	桂枝人参汤
体温反升至39.5℃、下利不止	干姜、白术、桂枝、人参、甘草	桂枝人参汤
nan	盐、附子	头风摩散
nan	盐、附子	头风摩散
nan	盐、附子	头风摩散
nan	盐、附子	头风摩散
nan	盐、附子	头风摩散
nan	盐、附子	头风摩散
nan	盐、附子	头风摩散
nan	盐、附子	头风摩散
nan	盐、附子	头风摩散
nan	盐、附子	头风摩散
nan	盐、附子	头风摩散
nan	盐、附子	头风摩散
nan	盐、附子	头风摩散
nan	盐、附子	头风摩散
nan	盐、附子	头风摩散
nan	白芍、白术、麻黄、桂枝、附子、防风、知母、甘草	桂枝芍药知母汤
nan	白芍、白术、麻黄、桂枝、附子、防风、知母、甘草	桂枝芍药知母汤
nan	龙骨、党参、牡蛎、熟地、当归	桂枝芍药知母汤
nan	龙骨、党参、牡蛎、熟地、当归	桂枝芍药知母汤
nan	白术、炙甘草、细辛、桂枝、附子、防风、忍冬藤	桂枝芍药知母汤
nan	白术、炙甘草、细辛、桂枝、附子、防风、忍冬藤	桂枝芍药知母汤
nan	地龙、赤芍、川牛膝、桂枝、络石藤、附子、丝瓜络、知母、甘草、当归、忍冬藤	桂枝芍药知母汤
nan	地龙、赤芍、川牛膝、桂枝、络石藤、附子、丝瓜络、知母、甘草、当归、忍冬藤	桂枝芍药知母汤
nan	白芍、麻黄、乌头、炙甘草、黄芩	乌头汤
nan	白芍、麻黄、乌头、炙甘草、黄芩	乌头汤
nan	黄芪、淡豆豉、白芍、白术、麻黄、乌头、桂枝、香樟	乌头汤
nan	黄芪、淡豆豉、白芍、白术、麻黄、乌头、桂枝、香樟	乌头汤
nan	黄芪、桂枝、白芍、大枣	黄芪桂枝五物汤
nan	黄芪、桂枝、白芍、大枣	黄芪桂枝五物汤
nan	地龙、黄芪、白芍、大枣、木瓜、桂枝、人参、红花、当归	黄芪桂枝五物汤
nan	地龙、黄芪、白芍、大枣、木瓜、桂枝、人参、红花、当归	黄芪桂枝五物汤
nan	生姜、龙骨、大枣、白芍、牡蛎、桂枝、甘草	桂枝加龙骨牡蛎汤
nan	生姜、龙骨、大枣、白芍、牡蛎、桂枝、甘草	桂枝加龙骨牡蛎汤
nan	生姜、龙骨、大枣、白芍、牡蛎、桂枝、甘草	桂枝加龙骨牡蛎汤
nan	生姜、龙骨、大枣、白芍、牡蛎、桂枝、甘草	桂枝加龙骨牡蛎汤
nan	茯神、白芍、龙骨、菟丝子、柏子仁、牡蛎、莲须、炙甘草、桂枝、丹参	桂枝加龙骨牡蛎汤
nan	茯神、白芍、龙骨、菟丝子、柏子仁、牡蛎、莲须、炙甘草、桂枝、丹参	桂枝加龙骨牡蛎汤
nan	黄芪、龟甲、生姜、龙骨、白芍、五味子、大枣、赤芍、牡蛎、桂枝、益智仁、甘草	桂枝加龙骨牡蛎汤
nan	黄芪、龟甲、生姜、龙骨、白芍、五味子、大枣、赤芍、牡蛎、桂枝、益智仁、甘草	桂枝加龙骨牡蛎汤
nan	黄芪、龙骨、党参、白术、大枣、白芍、牡蛎、炙甘草、桂枝、陈皮	桂枝加龙骨牡蛎汤
nan	黄芪、龙骨、党参、白术、大枣、白芍、牡蛎、炙甘草、桂枝、陈皮	桂枝加龙骨牡蛎汤
nan	龙骨、白术、酒、桂枝、附子	天雄散
nan	龙骨、白术、酒、桂枝、附子	天雄散
nan	龙骨、白术、酒、桂枝、附子	天雄散
nan	龙骨、白术、酒、桂枝、附子	天雄散
nan	龙骨、白术、酒、桂枝、附子	天雄散
nan	炙甘草、桂枝、白芍、大枣	小建中汤
nan	炙甘草、桂枝、白芍、大枣	小建中汤
nan	白芍、党参、大枣、炙甘草、桂枝、当归	小建中汤
nan	白芍、党参、大枣、炙甘草、桂枝、当归	小建中汤
nan	白芍、大枣、煨姜、炙甘草、桂枝	小建中汤
nan	白芍、大枣、煨姜、炙甘草、桂枝	小建中汤
nan	白芍、大枣、半夏、炙甘草、桂枝、饴糖	小建中汤
nan	白芍、大枣、半夏、炙甘草、桂枝、饴糖	小建中汤
nan	黄芪、白芍、大枣、炙甘草、桂枝	黄芪建中汤
nan	黄芪、白芍、大枣、炙甘草、桂枝	黄芪建中汤
苔唇舌	黄芪、白芍、大枣、白术、党参、茯苓、桂枝、附子、茵陈、当归	黄芪建中汤
苔唇舌	黄芪、白芍、大枣、白术、党参、茯苓、桂枝、附子、茵陈、当归	黄芪建中汤
nan	黄芪、白芍、大枣、鸡血藤、党参、茯苓、炙甘草、桂枝、当归	黄芪建中汤
nan	黄芪、白芍、大枣、鸡血藤、党参、茯苓、炙甘草、桂枝、当归	黄芪建中汤
出疹、体温36.6℃	大枣、苦杏仁、赤芍、麻黄、桂枝、甘草	桂枝麻黄各半汤
体温36.6℃、出疹	大枣、苦杏仁、赤芍、麻黄、桂枝、甘草	桂枝麻黄各半汤
出疹、体温36.6℃	大枣、苦杏仁、赤芍、麻黄、桂枝、甘草	桂枝麻黄各半汤
体温36.6℃、出疹	大枣、苦杏仁、赤芍、麻黄、桂枝、甘草	桂枝麻黄各半汤
出疹、体温36.6℃	大枣、苦杏仁、赤芍、麻黄、桂枝、甘草	桂枝麻黄各半汤
nan	黄芪、白芍、大枣、炙甘草、桂枝、甘草、当归	黄芪建中汤
nan	黄芪、白芍、大枣、炙甘草、桂枝、甘草、当归	黄芪建中汤
大便不实	牡丹皮、山药、生地、泽泻、山茱萸、茯苓、桂枝、附子	金匮肾气丸
大便不实	牡丹皮、山药、生地、泽泻、山茱萸、茯苓、桂枝、附子	金匮肾气丸
nan	牡丹皮、山药、生地、泽泻、山茱萸、茯苓、桂枝、附子	金匮肾气丸
nan	牡丹皮、山药、生地、泽泻、山茱萸、茯苓、桂枝、附子	金匮肾气丸
nan	牡丹皮、山药、生地、五味子、泽泻、山茱萸、茯苓、桂枝、附子	金匮肾气丸
nan	牡丹皮、山药、生地、五味子、泽泻、山茱萸、茯苓、桂枝、附子	金匮肾气丸
nan	牡丹皮、山药、泽泻、山茱萸、麻黄、茯苓、熟地、肉桂、附子	金匮肾气丸
nan	牡丹皮、山药、泽泻、山茱萸、麻黄、茯苓、熟地、肉桂、附子	金匮肾气丸
nan	牡丹皮、黄芪、山药、生地、泽泻、茯苓、肉桂、附子、橘络	金匮肾气丸
nan	牡丹皮、黄芪、山药、生地、泽泻、茯苓、肉桂、附子、橘络	金匮肾气丸
nan	山药、阿胶、干姜、白芍、大枣、苦杏仁、白术、白敛、生地、麦冬、防风、甘草、川芎、人参、当归、柴胡、茯苓、桔梗、桂枝	薯蓣丸
nan	山药、阿胶、干姜、白芍、大枣、苦杏仁、白术、白敛、生地、麦冬、防风、甘草、川芎、人参、当归、柴胡、茯苓、桔梗、桂枝	薯蓣丸
nan	山药、阿胶、干姜、白芍、大枣、苦杏仁、白术、白敛、生地、麦冬、防风、甘草、川芎、人参、当归、柴胡、茯苓、桔梗、桂枝	薯蓣丸
nan	山药、阿胶、干姜、白芍、大枣、苦杏仁、白术、白敛、生地、麦冬、防风、甘草、川芎、人参、当归、柴胡、茯苓、桔梗、桂枝	薯蓣丸
nan	山药、阿胶、干姜、白芍、大枣、苦杏仁、白术、白敛、生地、麦冬、防风、甘草、川芎、人参、当归、柴胡、茯苓、桔梗、桂枝	薯蓣丸
nan	山药、阿胶、干姜、白芍、大枣、苦杏仁、白术、白敛、生地、麦冬、防风、甘草、川芎、人参、当归、柴胡、茯苓、桔梗、桂枝	薯蓣丸
nan	山药、党参、阿胶、大豆黄卷、干姜、白芍、大枣、苦杏仁、白术、生地、麦冬、防风、甘草、六神曲、川芎、酒、当归、柴胡、茯苓、桔梗、桂枝	薯蓣丸
nan	山药、党参、阿胶、大豆黄卷、干姜、白芍、大枣、苦杏仁、白术、生地、麦冬、防风、甘草、六神曲、川芎、酒、当归、柴胡、茯苓、桔梗、桂枝	薯蓣丸
nan	山药、党参、阿胶、大豆黄卷、干姜、白芍、大枣、苦杏仁、白术、生地、麦冬、防风、甘草、六神曲、川芎、酒、当归、柴胡、茯苓、桔梗、桂枝	薯蓣丸
nan	桑寄生、山药、白芍、党参、白术、川芎、茯苓、熟地、炙甘草、麦冬、桂枝、独活、杜仲、当归、牛膝	薯蓣丸
nan	桑寄生、山药、白芍、党参、白术、川芎、茯苓、熟地、炙甘草、麦冬、桂枝、独活、杜仲、当归、牛膝	薯蓣丸
nan	桑寄生、山药、白芍、党参、白术、川芎、茯苓、熟地、炙甘草、麦冬、桂枝、独活、杜仲、当归、牛膝	薯蓣丸
血压80/20毫米汞柱	蒺藜、茯神、女贞子、龟甲、石决明、大枣、川芎、炙甘草、地骨皮、知母、珍珠母、牛膝	酸枣仁汤
血压80/20毫米汞柱	蒺藜、茯神、女贞子、龟甲、石决明、大枣、川芎、炙甘草、地骨皮、知母、珍珠母、牛膝	酸枣仁汤
nan	大枣、川芎、茯苓、知母、甘草	酸枣仁汤
nan	大枣、川芎、茯苓、知母、甘草	酸枣仁汤
nan	茯神、黄连、大枣、白芍、甘草、赤芍、生地、茯苓、远志、知母、朱砂、黄芩	酸枣仁汤
nan	茯神、黄连、大枣、白芍、甘草、赤芍、生地、茯苓、远志、知母、朱砂、黄芩	酸枣仁汤
nan	蒺藜、郁金、白芍、大枣、佛手、川芎、茯苓、丹参、知母、甘草、当归	酸枣仁汤
nan	蒺藜、郁金、白芍、大枣、佛手、川芎、茯苓、丹参、知母、甘草、当归	酸枣仁汤
nan	土鳖虫、虻虫、大黄、生地、白芍、苦杏仁、鳖甲、水蛭、蛴螬、白薇、桃仁、紫菀、干漆、甘草、百部、当归、黄芩	大黄蛰虫丸
nan	土鳖虫、虻虫、大黄、生地、白芍、苦杏仁、鳖甲、水蛭、蛴螬、白薇、桃仁、紫菀、干漆、甘草、百部、当归、黄芩	大黄蛰虫丸
nan	虻虫、土鳖虫、大黄、生地、白芍、苦杏仁、水蛭、蛴螬、桃仁、干漆、甘草、黄芩	大黄蛰虫丸
nan	虻虫、土鳖虫、大黄、生地、白芍、苦杏仁、水蛭、蛴螬、桃仁、干漆、甘草、黄芩	大黄蛰虫丸
血压110/56mmHg	虻虫、土鳖虫、大黄、生地、白芍、苦杏仁、水蛭、蛴螬、桃仁、干漆、甘草、黄芩	大黄蛰虫丸
血压110/56mmHg	虻虫、土鳖虫、大黄、生地、白芍、苦杏仁、水蛭、蛴螬、桃仁、干漆、甘草、黄芩	大黄蛰虫丸
nan	炙甘草、干姜	甘草干姜汤
nan	炙甘草、干姜	甘草干姜汤
nan	干姜、党参、大枣、炙甘草、粳米	甘草干姜汤
nan	干姜、党参、大枣、炙甘草、粳米	甘草干姜汤
滴沥不止	干姜、甘草	甘草干姜汤
滴沥不止	干姜、甘草	甘草干姜汤
nan	干姜、甘草	甘草干姜汤
nan	干姜、甘草	甘草干姜汤
鼻虹、血小板正常	阿胶、干姜、甘草、艾叶	甘草干姜汤
血小板正常、鼻虹	阿胶、干姜、甘草、艾叶	甘草干姜汤
体温38~40℃	干姜、半夏、五味子、大枣、麻黄、紫菀、细辛	射干麻黄汤
体温38~40℃	干姜、半夏、五味子、大枣、麻黄、紫菀、细辛	射干麻黄汤
体温38~40℃	干姜、半夏、五味子、大枣、麻黄、紫菀、细辛	射干麻黄汤
体温38~40℃	干姜、半夏、五味子、大枣、麻黄、紫菀、细辛	射干麻黄汤
体温38~40℃	干姜、半夏、五味子、大枣、麻黄、紫菀、细辛	射干麻黄汤
体温38~40℃	干姜、半夏、五味子、大枣、麻黄、紫菀、细辛	射干麻黄汤
体温38~40℃	干姜、半夏、五味子、大枣、麻黄、紫菀、细辛	射干麻黄汤
体温38~40℃	干姜、半夏、五味子、大枣、麻黄、紫菀、细辛	射干麻黄汤
nan	半夏、五味子、大枣、款冬花、麻黄、紫菀、细辛	射干麻黄汤
nan	半夏、五味子、大枣、款冬花、麻黄、紫菀、细辛	射干麻黄汤
nan	半夏、五味子、大枣、款冬花、麻黄、紫菀、细辛	射干麻黄汤
nan	半夏、五味子、大枣、款冬花、麻黄、紫菀、细辛	射干麻黄汤
nan	半夏、五味子、大枣、款冬花、麻黄、紫菀、细辛	射干麻黄汤
nan	半夏、五味子、大枣、款冬花、麻黄、紫菀、细辛	射干麻黄汤
nan	半夏、五味子、大枣、款冬花、麻黄、紫菀、细辛	射干麻黄汤
nan	半夏、五味子、大枣、款冬花、麻黄、紫菀、细辛	射干麻黄汤
烟癖	皂荚、大枣	皂荚丸
烟癖	皂荚、大枣	皂荚丸
烟癖	皂荚、大枣	皂荚丸
烟癖	皂荚、大枣	皂荚丸
烟癖	皂荚、大枣	皂荚丸
烟癖	皂荚、大枣	皂荚丸
烟癖	皂荚、大枣	皂荚丸
烟癖	皂荚、大枣	皂荚丸
烟癖	皂荚、大枣	皂荚丸
烟癖	皂荚、大枣	皂荚丸
郁热	小麦、干姜、半夏、苦杏仁、麻黄、石膏	厚朴麻黄汤
郁热	小麦、干姜、半夏、苦杏仁、麻黄、石膏	厚朴麻黄汤
郁热	小麦、干姜、半夏、苦杏仁、麻黄、石膏	厚朴麻黄汤
郁热	小麦、干姜、半夏、苦杏仁、麻黄、石膏	厚朴麻黄汤
郁热	小麦、干姜、半夏、苦杏仁、麻黄、石膏	厚朴麻黄汤
郁热	小麦、干姜、半夏、苦杏仁、麻黄、石膏	厚朴麻黄汤
郁热	小麦、干姜、半夏、苦杏仁、麻黄、石膏	厚朴麻黄汤
郁热	小麦、干姜、半夏、苦杏仁、麻黄、石膏	厚朴麻黄汤
郁热	小麦、干姜、半夏、苦杏仁、麻黄、石膏	厚朴麻黄汤
郁热	小麦、干姜、半夏、苦杏仁、麻黄、石膏	厚朴麻黄汤
nan	小麦、干姜、厚朴、半夏、五味子、麻黄、石膏、细辛	厚朴麻黄汤
nan	小麦、干姜、厚朴、半夏、五味子、麻黄、石膏、细辛	厚朴麻黄汤
nan	小麦、干姜、厚朴、半夏、五味子、麻黄、石膏、细辛	厚朴麻黄汤
nan	小麦、干姜、厚朴、半夏、五味子、麻黄、石膏、细辛	厚朴麻黄汤
nan	小麦、干姜、厚朴、半夏、五味子、麻黄、石膏、细辛	厚朴麻黄汤
nan	小麦、干姜、厚朴、半夏、五味子、麻黄、石膏、细辛	厚朴麻黄汤
nan	小麦、干姜、厚朴、半夏、五味子、麻黄、石膏、细辛	厚朴麻黄汤
nan	小麦、干姜、厚朴、半夏、五味子、麻黄、石膏、细辛	厚朴麻黄汤
nan	小麦、干姜、厚朴、半夏、五味子、麻黄、石膏、细辛	厚朴麻黄汤
nan	小麦、干姜、厚朴、半夏、五味子、麻黄、石膏、细辛	厚朴麻黄汤
nan	生姜、半夏、桂枝、泽漆、白前、甘草、黄芩	泽漆汤
nan	生姜、半夏、桂枝、泽漆、白前、甘草、黄芩	泽漆汤
nan	生姜、半夏、桂枝、泽漆、白前、甘草、黄芩	泽漆汤
nan	生姜、半夏、桂枝、泽漆、白前、甘草、黄芩	泽漆汤
nan	生姜、半夏、桂枝、泽漆、白前、甘草、黄芩	泽漆汤
nan	生姜、半夏、桂枝、泽漆、白前、甘草、黄芩	泽漆汤
nan	生姜、半夏、桂枝、泽漆、白前、甘草、黄芩	泽漆汤
nan	生姜、半夏、桂枝、泽漆、白前、甘草、黄芩	泽漆汤
nan	生姜、半夏、桂枝、泽漆、白前、甘草、黄芩	泽漆汤
nan	生姜、半夏、桂枝、泽漆、白前、甘草、黄芩	泽漆汤
nan	大枣、半夏、茯苓、麦冬、粳米、红参、甘草	麦门冬汤
nan	大枣、半夏、茯苓、麦冬、粳米、红参、甘草	麦门冬汤
nan	大枣、半夏、党参、竹茹、蜜、炙甘草、麦冬	麦门冬汤
nan	大枣、半夏、党参、竹茹、蜜、炙甘草、麦冬	麦门冬汤
nan	大枣、半夏、党参、茯苓、炙甘草、麦冬、粳米、甘草	麦门冬汤
nan	大枣、半夏、党参、茯苓、炙甘草、麦冬、粳米、甘草	麦门冬汤
nan	葶苈子	葶苈大枣泻肺汤
nan	葶苈子	葶苈大枣泻肺汤
nan	葶苈子	葶苈大枣泻肺汤
nan	葶苈子	葶苈大枣泻肺汤
nan	葶苈子	葶苈大枣泻肺汤
nan	葶苈子	葶苈大枣泻肺汤
nan	葶苈子	葶苈大枣泻肺汤
nan	葶苈子	葶苈大枣泻肺汤
nan	葶苈子	葶苈大枣泻肺汤
nan	葶苈子	葶苈大枣泻肺汤
nan	葶苈子	葶苈大枣泻肺汤
nan	葶苈子	葶苈大枣泻肺汤
nan	葶苈子	葶苈大枣泻肺汤
nan	葶苈子	葶苈大枣泻肺汤
nan	葶苈子	葶苈大枣泻肺汤
nan	白芍、大枣、苦杏仁、麻黄、炙甘草、桂枝	桂枝麻黄各半汤
nan	白芍、大枣、苦杏仁、麻黄、炙甘草、桂枝	桂枝麻黄各半汤
nan	白芍、大枣、苦杏仁、麻黄、炙甘草、桂枝	桂枝麻黄各半汤
nan	白芍、大枣、苦杏仁、麻黄、炙甘草、桂枝	桂枝麻黄各半汤
nan	白芍、大枣、苦杏仁、麻黄、炙甘草、桂枝	桂枝麻黄各半汤
nan	半夏、甘草、冬瓜仁、大枣	葶苈大枣泻肺汤
nan	半夏、甘草、冬瓜仁、大枣	葶苈大枣泻肺汤
nan	半夏、甘草、冬瓜仁、大枣	葶苈大枣泻肺汤
nan	半夏、甘草、冬瓜仁、大枣	葶苈大枣泻肺汤
nan	半夏、甘草、冬瓜仁、大枣	葶苈大枣泻肺汤
nan	半夏、甘草、冬瓜仁、大枣	葶苈大枣泻肺汤
nan	半夏、甘草、冬瓜仁、大枣	葶苈大枣泻肺汤
nan	半夏、甘草、冬瓜仁、大枣	葶苈大枣泻肺汤
nan	半夏、甘草、冬瓜仁、大枣	葶苈大枣泻肺汤
nan	半夏、甘草、冬瓜仁、大枣	葶苈大枣泻肺汤
nan	半夏、甘草、冬瓜仁、大枣	葶苈大枣泻肺汤
nan	半夏、甘草、冬瓜仁、大枣	葶苈大枣泻肺汤
nan	半夏、甘草、冬瓜仁、大枣	葶苈大枣泻肺汤
nan	半夏、甘草、冬瓜仁、大枣	葶苈大枣泻肺汤
nan	半夏、甘草、冬瓜仁、大枣	葶苈大枣泻肺汤
nan	甘草、桔梗	桔梗汤
nan	甘草、桔梗	桔梗汤
nan	甘草、桔梗	桔梗汤
nan	甘草、桔梗	桔梗汤
nan	甘草、桔梗	桔梗汤
nan	白芨、紫菀、桔梗、半夏	桔梗汤
nan	白芨、紫菀、桔梗、半夏	桔梗汤
nan	白芨、紫菀、桔梗、半夏	桔梗汤
nan	白芨、紫菀、桔梗、半夏	桔梗汤
nan	白芨、紫菀、桔梗、半夏	桔梗汤
nan	半夏、甘草、麻黄、大枣	越婢加半夏汤
nan	半夏、甘草、麻黄、大枣	越婢加半夏汤
nan	半夏、甘草、麻黄、大枣	越婢加半夏汤
nan	半夏、甘草、麻黄、大枣	越婢加半夏汤
nan	半夏、甘草、麻黄、大枣	越婢加半夏汤
nan	半夏、甘草、麻黄、大枣	越婢加半夏汤
nan	半夏、苦杏仁、大枣、麻黄、石膏、甘草	越婢加半夏汤
nan	半夏、苦杏仁、大枣、麻黄、石膏、甘草	越婢加半夏汤
nan	半夏、苦杏仁、大枣、麻黄、石膏、甘草	越婢加半夏汤
nan	半夏、苦杏仁、大枣、麻黄、石膏、甘草	越婢加半夏汤
nan	半夏、苦杏仁、大枣、麻黄、石膏、甘草	越婢加半夏汤
nan	半夏、苦杏仁、大枣、麻黄、石膏、甘草	越婢加半夏汤
nan	干姜、白芍、大枣、五味子、半夏、苦杏仁、麻黄、石膏、炙甘草、桂枝、细辛	小青龙加石膏汤
nan	干姜、白芍、大枣、五味子、半夏、苦杏仁、麻黄、石膏、炙甘草、桂枝、细辛	小青龙加石膏汤
nan	干姜、白芍、大枣、五味子、半夏、苦杏仁、麻黄、石膏、炙甘草、桂枝、细辛	小青龙加石膏汤
nan	干姜、白芍、大枣、五味子、半夏、苦杏仁、麻黄、石膏、炙甘草、桂枝、细辛	小青龙加石膏汤
nan	干姜、白芍、大枣、五味子、半夏、苦杏仁、麻黄、石膏、炙甘草、桂枝、细辛	小青龙加石膏汤
nan	干姜、五味子、苦杏仁、麻黄、石膏、桂枝、细辛、甘草	小青龙加石膏汤
nan	干姜、五味子、苦杏仁、麻黄、石膏、桂枝、细辛、甘草	小青龙加石膏汤
nan	干姜、五味子、苦杏仁、麻黄、石膏、桂枝、细辛、甘草	小青龙加石膏汤
nan	干姜、五味子、苦杏仁、麻黄、石膏、桂枝、细辛、甘草	小青龙加石膏汤
nan	干姜、五味子、苦杏仁、麻黄、石膏、桂枝、细辛、甘草	小青龙加石膏汤
nan	白背、半夏、粉葛、瓜蒌、川芎、荆芥、甘草、当归、黄芩	奔豚汤
nan	白背、半夏、粉葛、瓜蒌、川芎、荆芥、甘草、当归、黄芩	奔豚汤
nan	白背、半夏、粉葛、瓜蒌、川芎、荆芥、甘草、当归、黄芩	奔豚汤
nan	白背、半夏、粉葛、瓜蒌、川芎、荆芥、甘草、当归、黄芩	奔豚汤
nan	白背、半夏、粉葛、瓜蒌、川芎、荆芥、甘草、当归、黄芩	奔豚汤
nan	白背、半夏、粉葛、瓜蒌、川芎、荆芥、甘草、当归、黄芩	奔豚汤
nan	炙甘草、桂枝、白芍、大枣	桂枝加桂汤
nan	炙甘草、桂枝、白芍、大枣	桂枝加桂汤
nan	炙甘草、桂枝、白芍、大枣	桂枝加桂汤
nan	炙甘草、桂枝、白芍、大枣	桂枝加桂汤
nan	炙甘草、桂枝、白芍、大枣	桂枝加桂汤
nan	炙甘草、桂枝、白芍、大枣	桂枝加桂汤
nan	白芍、大枣、茯苓、炙甘草、桂枝	桂枝加桂汤
nan	白芍、大枣、茯苓、炙甘草、桂枝	桂枝加桂汤
nan	白芍、大枣、茯苓、炙甘草、桂枝	桂枝加桂汤
nan	大枣、赤芍、肉桂、炙甘草、桂枝、丁香	桂枝加桂汤
nan	大枣、赤芍、肉桂、炙甘草、桂枝、丁香	桂枝加桂汤
nan	大枣、赤芍、肉桂、炙甘草、桂枝、丁香	桂枝加桂汤
nan	天冬、山药、生地、龙骨、全蝎、百合、牡蛎、茯苓、桂枝、麦冬、甘草	苓桂枣甘汤
nan	天冬、山药、生地、龙骨、全蝎、百合、牡蛎、茯苓、桂枝、麦冬、甘草	苓桂枣甘汤
nan	天冬、山药、生地、龙骨、全蝎、百合、牡蛎、茯苓、桂枝、麦冬、甘草	苓桂枣甘汤
nan	天冬、山药、生地、龙骨、全蝎、百合、牡蛎、茯苓、桂枝、麦冬、甘草	苓桂枣甘汤
nan	小麦、茯神、大枣、白术、苍术、枳实、牡蛎、茯苓、肉桂、炙甘草、桔梗、桂枝、紫石英	苓桂枣甘汤
nan	小麦、茯神、大枣、白术、苍术、枳实、牡蛎、茯苓、肉桂、炙甘草、桔梗、桂枝、紫石英	苓桂枣甘汤
nan	小麦、茯神、大枣、白术、苍术、枳实、牡蛎、茯苓、肉桂、炙甘草、桔梗、桂枝、紫石英	苓桂枣甘汤
nan	小麦、茯神、大枣、白术、苍术、枳实、牡蛎、茯苓、肉桂、炙甘草、桔梗、桂枝、紫石英	苓桂枣甘汤
nan	酒、薤白	瓜蒌薤白白酒汤
nan	酒、薤白	瓜蒌薤白白酒汤
nan	酒、薤白	瓜蒌薤白白酒汤
nan	枳实、瓜蒌、酒、薤白、陈皮	瓜蒌薤白白酒汤
nan	枳实、瓜蒌、酒、薤白、陈皮	瓜蒌薤白白酒汤
nan	枳实、瓜蒌、酒、薤白、陈皮	瓜蒌薤白白酒汤
nan	苦杏仁、竹茹、枳实、瓜蒌、川贝母、桔梗、白前、陈皮、旋覆花	瓜蒌薤白白酒汤
nan	苦杏仁、竹茹、枳实、瓜蒌、川贝母、桔梗、白前、陈皮、旋覆花	瓜蒌薤白白酒汤
nan	苦杏仁、竹茹、枳实、瓜蒌、川贝母、桔梗、白前、陈皮、旋覆花	瓜蒌薤白白酒汤
nan	礞石、海浮石、玄明粉、僵蚕、紫苏梗、瓜蒌、薄荷、文蛤、薤白、紫苏子、青黛	瓜蒌薤白白酒汤
nan	礞石、海浮石、玄明粉、僵蚕、紫苏梗、瓜蒌、薄荷、文蛤、薤白、紫苏子、青黛	瓜蒌薤白白酒汤
nan	礞石、海浮石、玄明粉、僵蚕、紫苏梗、瓜蒌、薄荷、文蛤、薤白、紫苏子、青黛	瓜蒌薤白白酒汤
nan	黄芪、生姜、半夏、党参、香附、瓜蒌、桂枝、薤白、陈皮	瓜蒌薤白半夏汤
nan	黄芪、生姜、半夏、党参、香附、瓜蒌、桂枝、薤白、陈皮	瓜蒌薤白半夏汤
nan	黄芪、生姜、半夏、党参、香附、瓜蒌、桂枝、薤白、陈皮	瓜蒌薤白半夏汤
nan	黄芪、生姜、半夏、党参、香附、瓜蒌、桂枝、薤白、陈皮	瓜蒌薤白半夏汤
nan	郁金、蒺藜、半夏、瓜蒌、枳壳、芥子、酒、薤白、青皮、川楝子、旋覆花	瓜蒌薤白半夏汤
nan	郁金、蒺藜、半夏、瓜蒌、枳壳、芥子、酒、薤白、青皮、川楝子、旋覆花	瓜蒌薤白半夏汤
nan	郁金、蒺藜、半夏、瓜蒌、枳壳、芥子、酒、薤白、青皮、川楝子、旋覆花	瓜蒌薤白半夏汤
nan	郁金、蒺藜、半夏、瓜蒌、枳壳、芥子、酒、薤白、青皮、川楝子、旋覆花	瓜蒌薤白半夏汤
nan	半夏、太子参、佛手、瓜蒌、柏子仁、沉香、麦冬、丹参、薤白、远志、玄参	瓜蒌薤白半夏汤
nan	半夏、太子参、佛手、瓜蒌、柏子仁、沉香、麦冬、丹参、薤白、远志、玄参	瓜蒌薤白半夏汤
nan	半夏、太子参、佛手、瓜蒌、柏子仁、沉香、麦冬、丹参、薤白、远志、玄参	瓜蒌薤白半夏汤
nan	半夏、太子参、佛手、瓜蒌、柏子仁、沉香、麦冬、丹参、薤白、远志、玄参	瓜蒌薤白半夏汤
nan	苦杏仁、麻黄、牛蒡子、连翘、甘草、金银花	麻黄连翘赤小豆汤
nan	苦杏仁、麻黄、牛蒡子、连翘、甘草、金银花	麻黄连翘赤小豆汤
nan	苦杏仁、麻黄、牛蒡子、连翘、甘草、金银花	麻黄连翘赤小豆汤
nan	薏苡仁、半夏、苦杏仁、化橘红、瓜蒌、茯苓、枳壳、桔梗、薤白、橘络	瓜蒌薤白半夏汤
nan	薏苡仁、半夏、苦杏仁、化橘红、瓜蒌、茯苓、枳壳、桔梗、薤白、橘络	瓜蒌薤白半夏汤
nan	薏苡仁、半夏、苦杏仁、化橘红、瓜蒌、茯苓、枳壳、桔梗、薤白、橘络	瓜蒌薤白半夏汤
nan	薏苡仁、半夏、苦杏仁、化橘红、瓜蒌、茯苓、枳壳、桔梗、薤白、橘络	瓜蒌薤白半夏汤
nan	厚朴、半夏、瓜蒌、枳壳、桂枝、薤白、陈皮	枳实薤白桂枝汤
nan	厚朴、半夏、瓜蒌、枳壳、桂枝、薤白、陈皮	枳实薤白桂枝汤
nan	厚朴、半夏、瓜蒌、枳壳、桂枝、薤白、陈皮	枳实薤白桂枝汤
nan	厚朴、半夏、瓜蒌、枳壳、桂枝、薤白、陈皮	枳实薤白桂枝汤
nan	郁金、厚朴、半夏、苦杏仁、香附、枳实、桂枝、薤白、甘草	枳实薤白桂枝汤
nan	郁金、厚朴、半夏、苦杏仁、香附、枳实、桂枝、薤白、甘草	枳实薤白桂枝汤
nan	郁金、厚朴、半夏、苦杏仁、香附、枳实、桂枝、薤白、甘草	枳实薤白桂枝汤
nan	郁金、厚朴、半夏、苦杏仁、香附、枳实、桂枝、薤白、甘草	枳实薤白桂枝汤
nan	蒺藜、厚朴、胆南星、瓜蒌、茯苓、枳壳、肉桂、高良姜、沉香	枳实薤白桂枝汤
nan	蒺藜、厚朴、胆南星、瓜蒌、茯苓、枳壳、肉桂、高良姜、沉香	枳实薤白桂枝汤
nan	蒺藜、厚朴、胆南星、瓜蒌、茯苓、枳壳、肉桂、高良姜、沉香	枳实薤白桂枝汤
nan	蒺藜、厚朴、胆南星、瓜蒌、茯苓、枳壳、肉桂、高良姜、沉香	枳实薤白桂枝汤
nan	白芍、党参、炙甘草、炮姜、附子、当归	人参汤
nan	白芍、党参、炙甘草、炮姜、附子、当归	人参汤
nan	白芍、党参、炙甘草、炮姜、附子、当归	人参汤
nan	白芍、党参、炙甘草、炮姜、附子、当归	人参汤
nan	白芍、党参、炙甘草、炮姜、附子、当归	人参汤
nan	白芍、党参、炙甘草、炮姜、附子、当归	人参汤
nan	白芍、党参、炙甘草、炮姜、附子、当归	人参汤
nan	白芍、党参、炙甘草、炮姜、附子、当归	人参汤
nan	白芍、党参、炙甘草、炮姜、附子、当归	人参汤
nan	白芍、党参、炙甘草、炮姜、附子、当归	人参汤
nan	白芍、党参、炙甘草、炮姜、附子、当归	人参汤
nan	白芍、党参、炙甘草、炮姜、附子、当归	人参汤
nan	白芍、党参、炙甘草、炮姜、附子、当归	人参汤
nan	白芍、党参、炙甘草、炮姜、附子、当归	人参汤
nan	白芍、党参、炙甘草、炮姜、附子、当归	人参汤
nan	白术、干姜、甘草、人参	人参汤
nan	白术、干姜、甘草、人参	人参汤
nan	白术、干姜、甘草、人参	人参汤
nan	白术、干姜、甘草、人参	人参汤
nan	白术、干姜、甘草、人参	人参汤
nan	白术、干姜、甘草、人参	人参汤
nan	白术、干姜、甘草、人参	人参汤
nan	白术、干姜、甘草、人参	人参汤
nan	白术、干姜、甘草、人参	人参汤
nan	白术、干姜、甘草、人参	人参汤
nan	白术、干姜、甘草、人参	人参汤
nan	白术、干姜、甘草、人参	人参汤
nan	白术、干姜、甘草、人参	人参汤
nan	白术、干姜、甘草、人参	人参汤
nan	白术、干姜、甘草、人参	人参汤
nan	苦杏仁、甘草、茯苓	茯苓杏仁甘草汤
nan	苦杏仁、甘草、茯苓	茯苓杏仁甘草汤
nan	苦杏仁、甘草、茯苓	茯苓杏仁甘草汤
nan	苦杏仁、甘草、茯苓	茯苓杏仁甘草汤
nan	苦杏仁、甘草、茯苓	茯苓杏仁甘草汤
nan	苦杏仁、甘草、茯苓	茯苓杏仁甘草汤
nan	枳实、茯苓、陈皮、半夏	橘枳姜汤
nan	枳实、茯苓、陈皮、半夏	橘枳姜汤
nan	枳实、茯苓、陈皮、半夏	橘枳姜汤
nan	枳实、茯苓、陈皮、半夏	橘枳姜汤
nan	枳实、茯苓、陈皮、半夏	橘枳姜汤
nan	枳实、茯苓、陈皮、半夏	橘枳姜汤
nan	枳实、茯苓、陈皮、半夏	橘枳姜汤
nan	枳实、茯苓、陈皮、半夏	橘枳姜汤
nan	枳实、茯苓、陈皮、半夏	橘枳姜汤
nan	枳实、茯苓、陈皮、半夏	橘枳姜汤
nan	枳实、茯苓、陈皮、半夏	橘枳姜汤
nan	枳实、茯苓、陈皮、半夏	橘枳姜汤
nan	枳实、茯苓、陈皮、半夏	橘枳姜汤
nan	枳实、茯苓、陈皮、半夏	橘枳姜汤
nan	枳实、茯苓、陈皮、半夏	橘枳姜汤
血压110/75mmHg	化橘红、瓜蒌、枳实、酒、丹参、降香、薤白、甘草	橘枳姜汤
血压110/75mmHg	化橘红、瓜蒌、枳实、酒、丹参、降香、薤白、甘草	橘枳姜汤
血压110/75mmHg	化橘红、瓜蒌、枳实、酒、丹参、降香、薤白、甘草	橘枳姜汤
血压110/75mmHg	化橘红、瓜蒌、枳实、酒、丹参、降香、薤白、甘草	橘枳姜汤
血压110/75mmHg	化橘红、瓜蒌、枳实、酒、丹参、降香、薤白、甘草	橘枳姜汤
血压110/75mmHg	化橘红、瓜蒌、枳实、酒、丹参、降香、薤白、甘草	橘枳姜汤
血压110/75mmHg	化橘红、瓜蒌、枳实、酒、丹参、降香、薤白、甘草	橘枳姜汤
血压110/75mmHg	化橘红、瓜蒌、枳实、酒、丹参、降香、薤白、甘草	橘枳姜汤
血压110/75mmHg	化橘红、瓜蒌、枳实、酒、丹参、降香、薤白、甘草	橘枳姜汤
血压110/75mmHg	化橘红、瓜蒌、枳实、酒、丹参、降香、薤白、甘草	橘枳姜汤
血压110/75mmHg	化橘红、瓜蒌、枳实、酒、丹参、降香、薤白、甘草	橘枳姜汤
血压110/75mmHg	化橘红、瓜蒌、枳实、酒、丹参、降香、薤白、甘草	橘枳姜汤
血压110/75mmHg	化橘红、瓜蒌、枳实、酒、丹参、降香、薤白、甘草	橘枳姜汤
血压110/75mmHg	化橘红、瓜蒌、枳实、酒、丹参、降香、薤白、甘草	橘枳姜汤
血压110/75mmHg	化橘红、瓜蒌、枳实、酒、丹参、降香、薤白、甘草	橘枳姜汤
nan	薏苡仁、附子	薏苡附子散
nan	薏苡仁、附子	薏苡附子散
nan	薏苡仁、附子	薏苡附子散
nan	薏苡仁、附子	薏苡附子散
nan	薏苡仁、附子	薏苡附子散
nan	薏苡仁、附子	薏苡附子散
nan	薏苡仁、附子	薏苡附子散
nan	薏苡仁、附子	薏苡附子散
nan	薏苡仁、附子	薏苡附子散
nan	薏苡仁、附子	薏苡附子散
nan	干姜、薏苡仁、厚朴、大枣、党参、吴茱萸、香附、沉香、高良姜、附子、陈皮	薏苡附子散
nan	干姜、薏苡仁、厚朴、大枣、党参、吴茱萸、香附、沉香、高良姜、附子、陈皮	薏苡附子散
nan	干姜、薏苡仁、厚朴、大枣、党参、吴茱萸、香附、沉香、高良姜、附子、陈皮	薏苡附子散
nan	干姜、薏苡仁、厚朴、大枣、党参、吴茱萸、香附、沉香、高良姜、附子、陈皮	薏苡附子散
nan	干姜、薏苡仁、厚朴、大枣、党参、吴茱萸、香附、沉香、高良姜、附子、陈皮	薏苡附子散
nan	干姜、薏苡仁、厚朴、大枣、党参、吴茱萸、香附、沉香、高良姜、附子、陈皮	薏苡附子散
nan	干姜、薏苡仁、厚朴、大枣、党参、吴茱萸、香附、沉香、高良姜、附子、陈皮	薏苡附子散
nan	干姜、薏苡仁、厚朴、大枣、党参、吴茱萸、香附、沉香、高良姜、附子、陈皮	薏苡附子散
nan	干姜、薏苡仁、厚朴、大枣、党参、吴茱萸、香附、沉香、高良姜、附子、陈皮	薏苡附子散
nan	干姜、薏苡仁、厚朴、大枣、党参、吴茱萸、香附、沉香、高良姜、附子、陈皮	薏苡附子散
nan	干姜、茯苓、桂枝、半夏	桂枝生姜枳实汤
nan	干姜、茯苓、桂枝、半夏	桂枝生姜枳实汤
nan	干姜、茯苓、桂枝、半夏	桂枝生姜枳实汤
nan	干姜、茯苓、桂枝、半夏	桂枝生姜枳实汤
nan	干姜、茯苓、桂枝、半夏	桂枝生姜枳实汤
nan	干姜、茯苓、桂枝、半夏	桂枝生姜枳实汤
nan	干姜、茯苓、桂枝、半夏	桂枝生姜枳实汤
nan	干姜、茯苓、桂枝、半夏	桂枝生姜枳实汤
nan	干姜、茯苓、桂枝、半夏	桂枝生姜枳实汤
nan	干姜、茯苓、桂枝、半夏	桂枝生姜枳实汤
nan	干姜、茯苓、桂枝、半夏	桂枝生姜枳实汤
nan	干姜、茯苓、桂枝、半夏	桂枝生姜枳实汤
nan	干姜、茯苓、桂枝、半夏	桂枝生姜枳实汤
nan	干姜、茯苓、桂枝、半夏	桂枝生姜枳实汤
nan	干姜、茯苓、桂枝、半夏	桂枝生姜枳实汤
nan	生姜、半夏、竹茹、瓜蒌、枳实、茯苓、炙甘草、桂枝、薤白、陈皮	桂枝生姜枳实汤
nan	生姜、半夏、竹茹、瓜蒌、枳实、茯苓、炙甘草、桂枝、薤白、陈皮	桂枝生姜枳实汤
nan	生姜、半夏、竹茹、瓜蒌、枳实、茯苓、炙甘草、桂枝、薤白、陈皮	桂枝生姜枳实汤
nan	生姜、半夏、竹茹、瓜蒌、枳实、茯苓、炙甘草、桂枝、薤白、陈皮	桂枝生姜枳实汤
nan	生姜、半夏、竹茹、瓜蒌、枳实、茯苓、炙甘草、桂枝、薤白、陈皮	桂枝生姜枳实汤
nan	生姜、半夏、竹茹、瓜蒌、枳实、茯苓、炙甘草、桂枝、薤白、陈皮	桂枝生姜枳实汤
nan	生姜、半夏、竹茹、瓜蒌、枳实、茯苓、炙甘草、桂枝、薤白、陈皮	桂枝生姜枳实汤
nan	生姜、半夏、竹茹、瓜蒌、枳实、茯苓、炙甘草、桂枝、薤白、陈皮	桂枝生姜枳实汤
nan	生姜、半夏、竹茹、瓜蒌、枳实、茯苓、炙甘草、桂枝、薤白、陈皮	桂枝生姜枳实汤
nan	生姜、半夏、竹茹、瓜蒌、枳实、茯苓、炙甘草、桂枝、薤白、陈皮	桂枝生姜枳实汤
nan	生姜、半夏、竹茹、瓜蒌、枳实、茯苓、炙甘草、桂枝、薤白、陈皮	桂枝生姜枳实汤
nan	生姜、半夏、竹茹、瓜蒌、枳实、茯苓、炙甘草、桂枝、薤白、陈皮	桂枝生姜枳实汤
nan	生姜、半夏、竹茹、瓜蒌、枳实、茯苓、炙甘草、桂枝、薤白、陈皮	桂枝生姜枳实汤
nan	生姜、半夏、竹茹、瓜蒌、枳实、茯苓、炙甘草、桂枝、薤白、陈皮	桂枝生姜枳实汤
nan	生姜、半夏、竹茹、瓜蒌、枳实、茯苓、炙甘草、桂枝、薤白、陈皮	桂枝生姜枳实汤
nan	枳实、瓜蒌、延胡索、酒、桂枝、薤白	乌头赤石脂丸
nan	枳实、瓜蒌、延胡索、酒、桂枝、薤白	乌头赤石脂丸
nan	枳实、瓜蒌、延胡索、酒、桂枝、薤白	乌头赤石脂丸
nan	枳实、瓜蒌、延胡索、酒、桂枝、薤白	乌头赤石脂丸
nan	枳实、瓜蒌、延胡索、酒、桂枝、薤白	乌头赤石脂丸
nan	干姜、党参、白术、花椒、乌头、高良姜、瓦楞子、附子、赤石脂	乌头赤石脂丸
nan	干姜、党参、白术、花椒、乌头、高良姜、瓦楞子、附子、赤石脂	乌头赤石脂丸
nan	干姜、党参、白术、花椒、乌头、高良姜、瓦楞子、附子、赤石脂	乌头赤石脂丸
nan	干姜、党参、白术、花椒、乌头、高良姜、瓦楞子、附子、赤石脂	乌头赤石脂丸
nan	干姜、党参、白术、花椒、乌头、高良姜、瓦楞子、附子、赤石脂	乌头赤石脂丸
nan	干姜、人参、附子、吴茱萸	九痛丸
舌苔	大黄、厚朴、白芍、大枣、枳实、桂枝、甘草	厚朴七物汤
舌苔	大黄、厚朴、白芍、大枣、枳实、桂枝、甘草	厚朴七物汤
舌苔	大黄、厚朴、白芍、大枣、枳实、桂枝、甘草	厚朴七物汤
舌苔	大黄、厚朴、白芍、大枣、枳实、桂枝、甘草	厚朴七物汤
舌苔	大黄、厚朴、白芍、大枣、枳实、桂枝、甘草	厚朴七物汤
nan	甘草、桂枝、厚朴、枳实	厚朴七物汤
nan	甘草、桂枝、厚朴、枳实	厚朴七物汤
nan	甘草、桂枝、厚朴、枳实	厚朴七物汤
nan	甘草、桂枝、厚朴、枳实	厚朴七物汤
nan	甘草、桂枝、厚朴、枳实	厚朴七物汤
大便不实	大黄、厚朴、大枣、枳实、桂枝、甘草	厚朴七物汤
大便不实	大黄、厚朴、大枣、枳实、桂枝、甘草	厚朴七物汤
大便不实	大黄、厚朴、大枣、枳实、桂枝、甘草	厚朴七物汤
大便不实	大黄、厚朴、大枣、枳实、桂枝、甘草	厚朴七物汤
大便不实	大黄、厚朴、大枣、枳实、桂枝、甘草	厚朴七物汤
上败	干姜、甘草、附子、粳米	附子粳米汤
上败	干姜、甘草、附子、粳米	附子粳米汤
上败	干姜、甘草、附子、粳米	附子粳米汤
nan	半夏、大枣、粳米、附子、甘草	附子粳米汤
nan	半夏、大枣、粳米、附子、甘草	附子粳米汤
nan	半夏、大枣、粳米、附子、甘草	附子粳米汤
nan	广藿香、大黄、厚朴、枳实、肉桂、木香、丁香、陈皮	厚朴三物汤
nan	广藿香、大黄、厚朴、枳实、肉桂、木香、丁香、陈皮	厚朴三物汤
nan	广藿香、大黄、厚朴、枳实、肉桂、木香、丁香、陈皮	厚朴三物汤
nan	广藿香、大黄、厚朴、枳实、肉桂、木香、丁香、陈皮	厚朴三物汤
nan	广藿香、大黄、厚朴、枳实、肉桂、木香、丁香、陈皮	厚朴三物汤
nan	广藿香、大黄、厚朴、枳实、肉桂、木香、丁香、陈皮	厚朴三物汤
nan	大黄、槟榔、厚朴、瓜蒌、木香、川楝子	厚朴三物汤
nan	大黄、槟榔、厚朴、瓜蒌、木香、川楝子	厚朴三物汤
nan	大黄、槟榔、厚朴、瓜蒌、木香、川楝子	厚朴三物汤
nan	大黄、槟榔、厚朴、瓜蒌、木香、川楝子	厚朴三物汤
nan	大黄、槟榔、厚朴、瓜蒌、木香、川楝子	厚朴三物汤
nan	大黄、槟榔、厚朴、瓜蒌、木香、川楝子	厚朴三物汤
nan	大黄、莱菔子、枳实、厚朴	厚朴三物汤
nan	大黄、莱菔子、枳实、厚朴	厚朴三物汤
nan	大黄、莱菔子、枳实、厚朴	厚朴三物汤
nan	大黄、莱菔子、枳实、厚朴	厚朴三物汤
nan	大黄、莱菔子、枳实、厚朴	厚朴三物汤
nan	大黄、莱菔子、枳实、厚朴	厚朴三物汤
nan	柴胡、白芍、半夏、大枣、枳实、黄芩	大柴胡汤
nan	柴胡、白芍、半夏、大枣、枳实、黄芩	大柴胡汤
舌苔	郁金、滑石粉、柴胡、白芍、半夏、大枣、鸡内金、枳壳、酒、石韦、金钱草、茵陈、海金沙、黄芩	大柴胡汤
舌苔	郁金、滑石粉、柴胡、白芍、半夏、大枣、鸡内金、枳壳、酒、石韦、金钱草、茵陈、海金沙、黄芩	大柴胡汤
nan	柴胡、白芍、半夏、大枣、枳实、黄芩	大柴胡汤
nan	柴胡、白芍、半夏、大枣、枳实、黄芩	大柴胡汤
体温37.5℃	大黄、生姜、柴胡、芒硝、大枣、半夏、赤芍、枳实、炙甘草、桃仁、桂枝、黄芩	大柴胡汤
体温37.5℃	大黄、生姜、柴胡、芒硝、大枣、半夏、赤芍、枳实、炙甘草、桃仁、桂枝、黄芩	大柴胡汤
nan	郁金、大黄、柴胡、厚朴、赤芍、枳壳、金钱草、甘草、茵陈、黄芩	大柴胡汤
nan	郁金、大黄、柴胡、厚朴、赤芍、枳壳、金钱草、甘草、茵陈、黄芩	大柴胡汤
nan	花椒、干姜、茯苓、半夏	大建中汤
nan	花椒、干姜、茯苓、半夏	大建中汤
nan	花椒、干姜、茯苓、半夏	大建中汤
nan	花椒、干姜、茯苓、半夏	大建中汤
nan	槟榔、党参、使君子、花椒、饴糖	大建中汤
nan	槟榔、党参、使君子、花椒、饴糖	大建中汤
nan	槟榔、党参、使君子、花椒、饴糖	大建中汤
nan	槟榔、党参、使君子、花椒、饴糖	大建中汤
nan	干姜、白芍、党参、花椒、乌梅、黄芩	大建中汤
nan	干姜、白芍、党参、花椒、乌梅、黄芩	大建中汤
nan	干姜、白芍、党参、花椒、乌梅、黄芩	大建中汤
nan	干姜、白芍、党参、花椒、乌梅、黄芩	大建中汤
nan	乌头、大黄、细辛、附子	大黄附子汤
nan	乌头、大黄、细辛、附子	大黄附子汤
nan	乌头、大黄、细辛、花椒	大黄附子汤
nan	乌头、大黄、细辛、花椒	大黄附子汤
nan	干姜、大黄、六神曲、白芍、细辛、附子	大黄附子汤
nan	干姜、大黄、六神曲、白芍、细辛、附子	大黄附子汤
乳根下距腹中线5分、汗出淋沥	大黄、细辛、附子	大黄附子汤
汗出淋沥、乳根下距腹中线5分	大黄、细辛、附子	大黄附子汤
nan	羊肉、生姜、当归	当归生姜羊肉汤
nan	羊肉、生姜、当归	当归生姜羊肉汤
nan	羊肉、生姜、当归	当归生姜羊肉汤
nan	生姜、当归	当归生姜羊肉汤
nan	生姜、当归	当归生姜羊肉汤
nan	生姜、当归	当归生姜羊肉汤
nan	小茴香、补骨脂、白芍、鸡血藤、羊肉、丹参、当归	当归生姜羊肉汤
nan	小茴香、补骨脂、白芍、鸡血藤、羊肉、丹参、当归	当归生姜羊肉汤
nan	小茴香、补骨脂、白芍、鸡血藤、羊肉、丹参、当归	当归生姜羊肉汤
nan	乌头、蜜	乌头桂枝汤
nan	乌头、蜜	乌头桂枝汤
nan	乌头、蜜	乌头桂枝汤
nan	乌头、蜜	乌头桂枝汤
nan	白芍、大枣、乌头、桂枝、甘草	乌头桂枝汤
nan	白芍、大枣、乌头、桂枝、甘草	乌头桂枝汤
nan	白芍、大枣、乌头、桂枝、甘草	乌头桂枝汤
nan	白芍、大枣、乌头、桂枝、甘草	乌头桂枝汤
nan	白芍、大枣、蜜、乌头、桂枝、甘草	乌头桂枝汤
nan	白芍、大枣、蜜、乌头、桂枝、甘草	乌头桂枝汤
nan	白芍、大枣、蜜、乌头、桂枝、甘草	乌头桂枝汤
nan	白芍、大枣、蜜、乌头、桂枝、甘草	乌头桂枝汤
nan	白芍、大枣、白术、赤芍、香附、乌头、炙甘草、桂枝、川楝子	乌头桂枝汤
nan	白芍、大枣、白术、赤芍、香附、乌头、炙甘草、桂枝、川楝子	乌头桂枝汤
nan	白芍、大枣、白术、赤芍、香附、乌头、炙甘草、桂枝、川楝子	乌头桂枝汤
nan	白芍、大枣、白术、赤芍、香附、乌头、炙甘草、桂枝、川楝子	乌头桂枝汤
nan	赤小豆、瓜蒂	瓜蒂散
nan	赤小豆、瓜蒂	瓜蒂散
nan	赤小豆、瓜蒂	瓜蒂散
nan	赤小豆、瓜蒂	瓜蒂散
nan	柏子仁、桃仁、当归	旋覆花汤
nan	柏子仁、桃仁、当归	旋覆花汤
nan	柏子仁、桃仁、当归	旋覆花汤
nan	柏子仁、桃仁、当归	旋覆花汤
nan	柏子仁、桃仁、当归	旋覆花汤
nan	郁金、瓜蒌、瓦楞子、桔梗、葱须、红花、丝瓜络、当归、旋覆花	旋覆花汤
nan	郁金、瓜蒌、瓦楞子、桔梗、葱须、红花、丝瓜络、当归、旋覆花	旋覆花汤
nan	郁金、瓜蒌、瓦楞子、桔梗、葱须、红花、丝瓜络、当归、旋覆花	旋覆花汤
nan	郁金、瓜蒌、瓦楞子、桔梗、葱须、红花、丝瓜络、当归、旋覆花	旋覆花汤
nan	郁金、瓜蒌、瓦楞子、桔梗、葱须、红花、丝瓜络、当归、旋覆花	旋覆花汤
nan	茜草、酒、童便、旋覆花	旋覆花汤
nan	茜草、酒、童便、旋覆花	旋覆花汤
nan	茜草、酒、童便、旋覆花	旋覆花汤
nan	茜草、酒、童便、旋覆花	旋覆花汤
nan	茜草、酒、童便、旋覆花	旋覆花汤
nan	白芍、苦杏仁、火麻仁、瓜蒌、陈皮、川楝子	麻子仁丸
nan	白芍、苦杏仁、火麻仁、瓜蒌、陈皮、川楝子	麻子仁丸
nan	白芍、苦杏仁、火麻仁、瓜蒌、陈皮、川楝子	麻子仁丸
巩	大黄、槟榔、厚朴、苦杏仁、火麻仁、枳壳、乌梅、陈皮	麻子仁丸
巩	大黄、槟榔、厚朴、苦杏仁、火麻仁、枳壳、乌梅、陈皮	麻子仁丸
巩	大黄、槟榔、厚朴、苦杏仁、火麻仁、枳壳、乌梅、陈皮	麻子仁丸
汗出如丽	大黄、厚朴、白芍、苦杏仁、火麻仁、枳实	麻子仁丸
汗出如丽	大黄、厚朴、白芍、苦杏仁、火麻仁、枳实	麻子仁丸
汗出如丽	大黄、厚朴、白芍、苦杏仁、火麻仁、枳实	麻子仁丸
nan	大黄、厚朴、白芍、苦杏仁、火麻仁、枳实	麻子仁丸
nan	大黄、厚朴、白芍、苦杏仁、火麻仁、枳实	麻子仁丸
nan	大黄、厚朴、白芍、苦杏仁、火麻仁、枳实	麻子仁丸
nan	白术、茯苓、炙甘草、杜仲、当归、炮姜	甘草干姜茯苓白术汤
nan	白术、茯苓、炙甘草、杜仲、当归、炮姜	甘草干姜茯苓白术汤
nan	白术、茯苓、炙甘草、杜仲、当归、炮姜	甘草干姜茯苓白术汤
nan	干姜、桑寄生、鸡血藤、苍术、补骨脂、续断、茯苓、桃仁、桂枝、杜仲、甘草	甘草干姜茯苓白术汤
nan	干姜、桑寄生、鸡血藤、苍术、补骨脂、续断、茯苓、桃仁、桂枝、杜仲、甘草	甘草干姜茯苓白术汤
nan	干姜、桑寄生、鸡血藤、苍术、补骨脂、续断、茯苓、桃仁、桂枝、杜仲、甘草	甘草干姜茯苓白术汤
nan	蚕沙、干姜、鹿角霜、小茴香、白术、茯苓、炙甘草、桂枝、当归	甘草干姜茯苓白术汤
nan	蚕沙、干姜、鹿角霜、小茴香、白术、茯苓、炙甘草、桂枝、当归	甘草干姜茯苓白术汤
nan	蚕沙、干姜、鹿角霜、小茴香、白术、茯苓、炙甘草、桂枝、当归	甘草干姜茯苓白术汤
nan	干姜、薏苡仁、白术、茯苓、肉桂、炙甘草、当归、牛膝	甘草干姜茯苓白术汤
nan	干姜、薏苡仁、白术、茯苓、肉桂、炙甘草、当归、牛膝	甘草干姜茯苓白术汤
nan	干姜、薏苡仁、白术、茯苓、肉桂、炙甘草、当归、牛膝	甘草干姜茯苓白术汤
nan	白术、甘草、桂枝、茯苓	苓桂术甘汤
nan	白术、甘草、桂枝、茯苓	苓桂术甘汤
nan	白术、炙甘草、桂枝、茯苓	苓桂术甘汤
nan	白术、炙甘草、桂枝、茯苓	苓桂术甘汤
nan	白术、甘草、桂枝、茯苓	苓桂术甘汤
nan	白术、甘草、桂枝、茯苓	苓桂术甘汤
nan	黄连、白术、茯苓、炙甘草、桂枝、细辛、车前草	苓桂术甘汤
nan	黄连、白术、茯苓、炙甘草、桂枝、细辛、车前草	苓桂术甘汤
nan	广藿香、砂仁、半夏、白术、紫苏梗、茯苓、炙甘草、桂枝、陈皮	苓桂术甘汤
nan	广藿香、砂仁、半夏、白术、紫苏梗、茯苓、炙甘草、桂枝、陈皮	苓桂术甘汤
nan	甘遂、甘草、半夏、蜜	甘遂半夏汤
nan	甘遂、甘草、半夏、蜜	甘遂半夏汤
nan	甘遂、甘草、半夏、蜜	甘遂半夏汤
nan	甘遂、甘草、半夏、蜜	甘遂半夏汤
nan	甘遂、甘草、半夏、蜜	甘遂半夏汤
nan	甘遂、白芍、半夏、蜜、甘草	甘遂半夏汤
nan	甘遂、白芍、半夏、蜜、甘草	甘遂半夏汤
nan	甘遂、白芍、半夏、蜜、甘草	甘遂半夏汤
nan	甘遂、白芍、半夏、蜜、甘草	甘遂半夏汤
nan	甘遂、白芍、半夏、蜜、甘草	甘遂半夏汤
nan	大戟、芫花、甘遂、大枣	十枣汤
nan	大戟、芫花、甘遂、大枣	十枣汤
nan	大戟、甘遂、大枣	十枣汤
nan	大戟、甘遂、大枣	十枣汤
nan	大戟、芫花、甘遂	十枣汤
nan	大戟、芫花、甘遂	十枣汤
nan	生姜、苦杏仁、麻黄、桑白皮、茯苓、花椒、石膏、桂枝、猪苓、甘草、陈皮	大青龙汤
nan	生姜、苦杏仁、麻黄、桑白皮、茯苓、花椒、石膏、桂枝、猪苓、甘草、陈皮	大青龙汤
nan	薏苡仁、大枣、苦杏仁、麻黄、石膏、茯苓、炙甘草、桂枝	大青龙汤
nan	薏苡仁、大枣、苦杏仁、麻黄、石膏、茯苓、炙甘草、桂枝	大青龙汤
nan	大枣、苦杏仁、石膏、炙甘草、桂枝、车前草	大青龙汤
nan	大枣、苦杏仁、石膏、炙甘草、桂枝、车前草	大青龙汤
nan	干姜、白芍、半夏、五味子、麻黄、桂枝、细辛、附子、甘草	小青龙汤
nan	干姜、白芍、半夏、五味子、麻黄、桂枝、细辛、附子、甘草	小青龙汤
nan	干姜、白芍、半夏、五味子、麻黄、桂枝、细辛、甘草	小青龙汤
nan	干姜、白芍、半夏、五味子、麻黄、桂枝、细辛、甘草	小青龙汤
nan	干姜、白芍、半夏、五味子、款冬花、麻黄、炙甘草、紫菀、桂枝、细辛	小青龙汤
nan	干姜、白芍、半夏、五味子、款冬花、麻黄、炙甘草、紫菀、桂枝、细辛	小青龙汤
nan	干姜、白芍、半夏、五味子、麻黄、炙甘草、桂枝、细辛	小青龙汤
nan	干姜、白芍、半夏、五味子、麻黄、炙甘草、桂枝、细辛	小青龙汤
nan	苦杏仁、威灵仙、桂枝、防己	木防己汤
nan	苦杏仁、威灵仙、桂枝、防己	木防己汤
nan	苦杏仁、威灵仙、桂枝、防己	木防己汤
nan	砂仁、党参、石膏、茯苓、桂枝、人参	木防己汤
nan	砂仁、党参、石膏、茯苓、桂枝、人参	木防己汤
nan	砂仁、党参、石膏、茯苓、桂枝、人参	木防己汤
下肢正常	薏苡仁、石膏、川木通、桂枝、甘草、忍冬藤、防己	木防己汤
下肢正常	薏苡仁、石膏、川木通、桂枝、甘草、忍冬藤、防己	木防己汤
下肢正常	薏苡仁、石膏、川木通、桂枝、甘草、忍冬藤、防己	木防己汤
nan	冬葵子、芒硝、党参、白术、苦杏仁、桂枝、冬瓜仁、甘草、防己	木防己加茯苓芒硝汤
nan	白术、泽泻	泽泻汤
nan	白术、泽泻	泽泻汤
nan	白术、泽泻	泽泻汤
两手发颜	白术、泽泻	泽泻汤
两手发颜	白术、泽泻	泽泻汤
两手发颜	白术、泽泻	泽泻汤
nan	白术、泽泻	泽泻汤
nan	白术、泽泻	泽泻汤
nan	白术、泽泻	泽泻汤
nan	生姜、半夏	小半夏汤
nan	生姜、半夏	小半夏汤
nan	生姜、半夏	小半夏汤
nan	生姜、半夏	小半夏汤
nan	生姜、半夏	小半夏汤
nan	生姜、半夏	小半夏汤
nan	生姜、人参、半夏	小半夏汤
nan	生姜、人参、半夏	小半夏汤
nan	生姜、人参、半夏	小半夏汤
nan	生姜、人参、半夏	小半夏汤
nan	生姜、人参、半夏	小半夏汤
nan	生姜、人参、半夏	小半夏汤
nan	葶苈子、大黄、防己、花椒	己椒苈黄丸
nan	葶苈子、大黄、防己、花椒	己椒苈黄丸
nan	葶苈子、大黄、防己、花椒	己椒苈黄丸
nan	大黄、麻黄、补骨脂	己椒苈黄丸
nan	大黄、麻黄、补骨脂	己椒苈黄丸
nan	大黄、麻黄、补骨脂	己椒苈黄丸
nan	牡丹皮、大黄、葫芦壳、大腹皮、粳米、川木通、栀子、防己	己椒苈黄丸
nan	牡丹皮、大黄、葫芦壳、大腹皮、粳米、川木通、栀子、防己	己椒苈黄丸
nan	牡丹皮、大黄、葫芦壳、大腹皮、粳米、川木通、栀子、防己	己椒苈黄丸
nan	大黄、生姜、白术、泽泻、花椒、茯苓、大腹皮、桂枝、桑白皮、陈皮、防己	己椒苈黄丸
nan	大黄、生姜、白术、泽泻、花椒、茯苓、大腹皮、桂枝、桑白皮、陈皮、防己	己椒苈黄丸
nan	大黄、生姜、白术、泽泻、花椒、茯苓、大腹皮、桂枝、桑白皮、陈皮、防己	己椒苈黄丸
清气不化，则液滞为痰	生姜、茯苓、半夏	小半夏加茯苓汤
清气不化，则液滞为痰	生姜、茯苓、半夏	小半夏加茯苓汤
清气不化，则液滞为痰	生姜、茯苓、半夏	小半夏加茯苓汤
清气不化，则液滞为痰	生姜、茯苓、半夏	小半夏加茯苓汤
nan	生姜、茯苓、半夏	小半夏加茯苓汤
nan	生姜、茯苓、半夏	小半夏加茯苓汤
nan	生姜、茯苓、半夏	小半夏加茯苓汤
nan	生姜、茯苓、半夏	小半夏加茯苓汤
nan	生姜、半夏、款冬花、茯苓、紫菀、甘草	小半夏加茯苓汤
nan	生姜、半夏、款冬花、茯苓、紫菀、甘草	小半夏加茯苓汤
nan	生姜、半夏、款冬花、茯苓、紫菀、甘草	小半夏加茯苓汤
nan	生姜、半夏、款冬花、茯苓、紫菀、甘草	小半夏加茯苓汤
nan	白术、泽泻、茯苓、桂枝、猪苓	五苓散
nan	白术、泽泻、茯苓、桂枝、猪苓	五苓散
nan	白术、泽泻、茯苓、桂枝、猪苓	五苓散
nan	白术、泽泻、茯苓、桂枝、猪苓	五苓散
nan	白术、泽泻、茯苓、桂枝、猪苓	五苓散
nan	白术、泽泻、茯苓、桂枝、猪苓	五苓散
nan	白术、泽泻、茯苓、桂枝、猪苓	五苓散
nan	白术、泽泻、茯苓、桂枝、猪苓	五苓散
nan	苍术、白术、泽泻、茯苓、桂枝、猪苓	五苓散
nan	苍术、白术、泽泻、茯苓、桂枝、猪苓	五苓散
nan	五味子、茯苓、桂枝、大枣	桂苓五味甘草汤
nan	五味子、茯苓、桂枝、大枣	桂苓五味甘草汤
nan	五味子、茯苓、桂枝、大枣	桂苓五味甘草汤
nan	五味子、茯苓、桂枝、大枣	桂苓五味甘草汤
nan	五味子、茯苓、桂枝、大枣	桂苓五味甘草汤
nan	五味子、茯苓、桂枝、大枣	桂苓五味甘草汤
nan	五味子、茯苓、桂枝、大枣	桂苓五味甘草汤
nan	五味子、茯苓、桂枝、大枣	桂苓五味甘草汤
nan	五味子、茯苓、桂枝、大枣	桂苓五味甘草汤
nan	五味子、茯苓、桂枝、大枣	桂苓五味甘草汤
nan	山药、补骨脂、半夏、白术、茯苓、熟地、炙甘草、桂枝、附子、远志、核桃	桂苓五味甘草汤
nan	山药、补骨脂、半夏、白术、茯苓、熟地、炙甘草、桂枝、附子、远志、核桃	桂苓五味甘草汤
nan	山药、补骨脂、半夏、白术、茯苓、熟地、炙甘草、桂枝、附子、远志、核桃	桂苓五味甘草汤
nan	山药、补骨脂、半夏、白术、茯苓、熟地、炙甘草、桂枝、附子、远志、核桃	桂苓五味甘草汤
nan	山药、补骨脂、半夏、白术、茯苓、熟地、炙甘草、桂枝、附子、远志、核桃	桂苓五味甘草汤
nan	山药、补骨脂、半夏、白术、茯苓、熟地、炙甘草、桂枝、附子、远志、核桃	桂苓五味甘草汤
nan	山药、补骨脂、半夏、白术、茯苓、熟地、炙甘草、桂枝、附子、远志、核桃	桂苓五味甘草汤
nan	山药、补骨脂、半夏、白术、茯苓、熟地、炙甘草、桂枝、附子、远志、核桃	桂苓五味甘草汤
nan	山药、补骨脂、半夏、白术、茯苓、熟地、炙甘草、桂枝、附子、远志、核桃	桂苓五味甘草汤
nan	山药、补骨脂、半夏、白术、茯苓、熟地、炙甘草、桂枝、附子、远志、核桃	桂苓五味甘草汤
nan	干姜、白芍、半夏、苦杏仁、五味子、麻黄、炙甘草、桂枝、细辛	苓甘五味姜辛汤
nan	干姜、半夏、五味子、茯苓、细辛、甘草	桂苓五味甘草去桂加姜辛夏汤
nan	干姜、半夏、五味子、茯苓、细辛、甘草	桂苓五味甘草去桂加姜辛夏汤
nan	干姜、半夏、五味子、茯苓、细辛、甘草	桂苓五味甘草去桂加姜辛夏汤
nan	干姜、半夏、五味子、茯苓、细辛、甘草	桂苓五味甘草去桂加姜辛夏汤
nan	干姜、半夏、五味子、茯苓、细辛、甘草	桂苓五味甘草去桂加姜辛夏汤
nan	干姜、半夏、五味子、茯苓、细辛、甘草	桂苓五味甘草去桂加姜辛夏汤
nan	干姜、半夏、五味子、茯苓、细辛、甘草	桂苓五味甘草去桂加姜辛夏汤
nan	干姜、半夏、五味子、茯苓、细辛、甘草	桂苓五味甘草去桂加姜辛夏汤
nan	干姜、半夏、五味子、茯苓、细辛、甘草	桂苓五味甘草去桂加姜辛夏汤
nan	干姜、半夏、五味子、茯苓、细辛、甘草	桂苓五味甘草去桂加姜辛夏汤
nan	干姜、半夏、五味子、茯苓、细辛、甘草	桂苓五味甘草去桂加姜辛夏汤
nan	干姜、半夏、五味子、茯苓、细辛、甘草	桂苓五味甘草去桂加姜辛夏汤
nan	干姜、半夏、五味子、茯苓、细辛、甘草	桂苓五味甘草去桂加姜辛夏汤
nan	干姜、半夏、五味子、茯苓、细辛、甘草	桂苓五味甘草去桂加姜辛夏汤
nan	干姜、半夏、五味子、茯苓、细辛、甘草	桂苓五味甘草去桂加姜辛夏汤
nan	干姜、半夏、五味子、茯苓、细辛、甘草	桂苓五味甘草去桂加姜辛夏汤
nan	干姜、半夏、五味子、茯苓、细辛、甘草	桂苓五味甘草去桂加姜辛夏汤
nan	干姜、半夏、五味子、茯苓、细辛、甘草	桂苓五味甘草去桂加姜辛夏汤
nan	干姜、半夏、五味子、茯苓、细辛、甘草	桂苓五味甘草去桂加姜辛夏汤
nan	干姜、半夏、五味子、茯苓、细辛、甘草	桂苓五味甘草去桂加姜辛夏汤
nan	干姜、半夏、五味子、茯苓、细辛、甘草	桂苓五味甘草去桂加姜辛夏汤
nan	干姜、半夏、五味子、茯苓、细辛、甘草	桂苓五味甘草去桂加姜辛夏汤
nan	干姜、半夏、五味子、茯苓、细辛、甘草	桂苓五味甘草去桂加姜辛夏汤
nan	干姜、半夏、五味子、茯苓、细辛、甘草	桂苓五味甘草去桂加姜辛夏汤
nan	干姜、半夏、五味子、茯苓、细辛、甘草	桂苓五味甘草去桂加姜辛夏汤
nan	干姜、半夏、五味子、茯苓、细辛、甘草	桂苓五味甘草去桂加姜辛夏汤
nan	干姜、半夏、五味子、茯苓、细辛、甘草	桂苓五味甘草去桂加姜辛夏汤
nan	干姜、半夏、五味子、茯苓、细辛、甘草	桂苓五味甘草去桂加姜辛夏汤
nan	干姜、半夏、五味子、茯苓、细辛、甘草	桂苓五味甘草去桂加姜辛夏汤
nan	干姜、半夏、五味子、茯苓、细辛、甘草	桂苓五味甘草去桂加姜辛夏汤
nan	干姜、半夏、五味子、苦杏仁、茯苓、细辛、甘草	苓甘五味姜辛夏杏汤
nan	干姜、半夏、五味子、苦杏仁、茯苓、细辛、甘草	苓甘五味姜辛夏杏汤
nan	干姜、半夏、五味子、苦杏仁、茯苓、细辛、甘草	苓甘五味姜辛夏杏汤
nan	干姜、半夏、五味子、苦杏仁、茯苓、细辛、甘草	苓甘五味姜辛夏杏汤
nan	干姜、半夏、五味子、苦杏仁、茯苓、细辛、甘草	苓甘五味姜辛夏杏汤
nan	干姜、半夏、五味子、苦杏仁、茯苓、细辛、甘草	苓甘五味姜辛夏杏汤
nan	干姜、半夏、五味子、苦杏仁、茯苓、细辛、甘草	苓甘五味姜辛夏杏汤
nan	干姜、半夏、五味子、苦杏仁、茯苓、细辛、甘草	苓甘五味姜辛夏杏汤
nan	干姜、半夏、五味子、苦杏仁、茯苓、细辛、甘草	苓甘五味姜辛夏杏汤
nan	干姜、半夏、五味子、苦杏仁、茯苓、细辛、甘草	苓甘五味姜辛夏杏汤
nan	干姜、半夏、五味子、苦杏仁、化橘红、茯苓、浙贝母、细辛、桂枝	苓甘五味姜辛夏杏汤
nan	干姜、半夏、五味子、苦杏仁、化橘红、茯苓、浙贝母、细辛、桂枝	苓甘五味姜辛夏杏汤
nan	干姜、半夏、五味子、苦杏仁、化橘红、茯苓、浙贝母、细辛、桂枝	苓甘五味姜辛夏杏汤
nan	干姜、半夏、五味子、苦杏仁、化橘红、茯苓、浙贝母、细辛、桂枝	苓甘五味姜辛夏杏汤
nan	干姜、半夏、五味子、苦杏仁、化橘红、茯苓、浙贝母、细辛、桂枝	苓甘五味姜辛夏杏汤
nan	干姜、半夏、五味子、苦杏仁、化橘红、茯苓、浙贝母、细辛、桂枝	苓甘五味姜辛夏杏汤
nan	干姜、半夏、五味子、苦杏仁、化橘红、茯苓、浙贝母、细辛、桂枝	苓甘五味姜辛夏杏汤
nan	干姜、半夏、五味子、苦杏仁、化橘红、茯苓、浙贝母、细辛、桂枝	苓甘五味姜辛夏杏汤
nan	干姜、半夏、五味子、苦杏仁、化橘红、茯苓、浙贝母、细辛、桂枝	苓甘五味姜辛夏杏汤
nan	干姜、半夏、五味子、苦杏仁、化橘红、茯苓、浙贝母、细辛、桂枝	苓甘五味姜辛夏杏汤
nan	半夏、苦杏仁、竹茹、化橘红、茯苓、紫苏子、桔梗、浙贝母、防风、桑叶、甘草、陈皮	苓甘五味姜辛夏杏汤
nan	半夏、苦杏仁、竹茹、化橘红、茯苓、紫苏子、桔梗、浙贝母、防风、桑叶、甘草、陈皮	苓甘五味姜辛夏杏汤
nan	半夏、苦杏仁、竹茹、化橘红、茯苓、紫苏子、桔梗、浙贝母、防风、桑叶、甘草、陈皮	苓甘五味姜辛夏杏汤
nan	半夏、苦杏仁、竹茹、化橘红、茯苓、紫苏子、桔梗、浙贝母、防风、桑叶、甘草、陈皮	苓甘五味姜辛夏杏汤
nan	半夏、苦杏仁、竹茹、化橘红、茯苓、紫苏子、桔梗、浙贝母、防风、桑叶、甘草、陈皮	苓甘五味姜辛夏杏汤
nan	半夏、苦杏仁、竹茹、化橘红、茯苓、紫苏子、桔梗、浙贝母、防风、桑叶、甘草、陈皮	苓甘五味姜辛夏杏汤
nan	半夏、苦杏仁、竹茹、化橘红、茯苓、紫苏子、桔梗、浙贝母、防风、桑叶、甘草、陈皮	苓甘五味姜辛夏杏汤
nan	半夏、苦杏仁、竹茹、化橘红、茯苓、紫苏子、桔梗、浙贝母、防风、桑叶、甘草、陈皮	苓甘五味姜辛夏杏汤
nan	半夏、苦杏仁、竹茹、化橘红、茯苓、紫苏子、桔梗、浙贝母、防风、桑叶、甘草、陈皮	苓甘五味姜辛夏杏汤
nan	半夏、苦杏仁、竹茹、化橘红、茯苓、紫苏子、桔梗、浙贝母、防风、桑叶、甘草、陈皮	苓甘五味姜辛夏杏汤
nan	干姜、大黄、半夏、五味子、苦杏仁、茯苓、细辛	苓甘五味姜辛夏杏大黄汤
nan	干姜、大黄、半夏、五味子、苦杏仁、茯苓、细辛	苓甘五味姜辛夏杏大黄汤
nan	干姜、大黄、半夏、五味子、苦杏仁、茯苓、细辛	苓甘五味姜辛夏杏大黄汤
nan	干姜、大黄、半夏、五味子、苦杏仁、茯苓、细辛	苓甘五味姜辛夏杏大黄汤
nan	干姜、大黄、半夏、五味子、苦杏仁、茯苓、细辛	苓甘五味姜辛夏杏大黄汤
nan	干姜、大黄、半夏、五味子、苦杏仁、茯苓、细辛	苓甘五味姜辛夏杏大黄汤
nan	干姜、大黄、半夏、五味子、苦杏仁、茯苓、细辛	苓甘五味姜辛夏杏大黄汤
nan	干姜、大黄、半夏、五味子、苦杏仁、茯苓、细辛	苓甘五味姜辛夏杏大黄汤
nan	干姜、大黄、半夏、五味子、苦杏仁、茯苓、细辛	苓甘五味姜辛夏杏大黄汤
nan	干姜、大黄、半夏、五味子、苦杏仁、茯苓、细辛	苓甘五味姜辛夏杏大黄汤
nan	干姜、大黄、半夏、五味子、苦杏仁、茯苓、细辛	苓甘五味姜辛夏杏大黄汤
nan	干姜、大黄、半夏、五味子、苦杏仁、茯苓、细辛	苓甘五味姜辛夏杏大黄汤
nan	干姜、大黄、半夏、五味子、苦杏仁、茯苓、细辛	苓甘五味姜辛夏杏大黄汤
nan	干姜、大黄、半夏、五味子、苦杏仁、茯苓、细辛	苓甘五味姜辛夏杏大黄汤
nan	干姜、大黄、半夏、五味子、苦杏仁、茯苓、细辛	苓甘五味姜辛夏杏大黄汤
大便如羊矢状	干姜、大黄、半夏、五味子、苦杏仁、瓜蒌、茯苓、细辛、甘草	苓甘五味姜辛夏杏大黄汤
大便如羊矢状	干姜、大黄、半夏、五味子、苦杏仁、瓜蒌、茯苓、细辛、甘草	苓甘五味姜辛夏杏大黄汤
大便如羊矢状	干姜、大黄、半夏、五味子、苦杏仁、瓜蒌、茯苓、细辛、甘草	苓甘五味姜辛夏杏大黄汤
大便如羊矢状	干姜、大黄、半夏、五味子、苦杏仁、瓜蒌、茯苓、细辛、甘草	苓甘五味姜辛夏杏大黄汤
大便如羊矢状	干姜、大黄、半夏、五味子、苦杏仁、瓜蒌、茯苓、细辛、甘草	苓甘五味姜辛夏杏大黄汤
大便如羊矢状	干姜、大黄、半夏、五味子、苦杏仁、瓜蒌、茯苓、细辛、甘草	苓甘五味姜辛夏杏大黄汤
大便如羊矢状	干姜、大黄、半夏、五味子、苦杏仁、瓜蒌、茯苓、细辛、甘草	苓甘五味姜辛夏杏大黄汤
大便如羊矢状	干姜、大黄、半夏、五味子、苦杏仁、瓜蒌、茯苓、细辛、甘草	苓甘五味姜辛夏杏大黄汤
大便如羊矢状	干姜、大黄、半夏、五味子、苦杏仁、瓜蒌、茯苓、细辛、甘草	苓甘五味姜辛夏杏大黄汤
大便如羊矢状	干姜、大黄、半夏、五味子、苦杏仁、瓜蒌、茯苓、细辛、甘草	苓甘五味姜辛夏杏大黄汤
大便如羊矢状	干姜、大黄、半夏、五味子、苦杏仁、瓜蒌、茯苓、细辛、甘草	苓甘五味姜辛夏杏大黄汤
大便如羊矢状	干姜、大黄、半夏、五味子、苦杏仁、瓜蒌、茯苓、细辛、甘草	苓甘五味姜辛夏杏大黄汤
大便如羊矢状	干姜、大黄、半夏、五味子、苦杏仁、瓜蒌、茯苓、细辛、甘草	苓甘五味姜辛夏杏大黄汤
大便如羊矢状	干姜、大黄、半夏、五味子、苦杏仁、瓜蒌、茯苓、细辛、甘草	苓甘五味姜辛夏杏大黄汤
大便如羊矢状	干姜、大黄、半夏、五味子、苦杏仁、瓜蒌、茯苓、细辛、甘草	苓甘五味姜辛夏杏大黄汤
nan	山药、茯苓、附子、天花粉、瞿麦、牛膝	瓜蒌瞿麦丸
nan	山药、茯苓、附子、天花粉、瞿麦、牛膝	瓜蒌瞿麦丸
nan	山药、茯苓、附子、天花粉、瞿麦、牛膝	瓜蒌瞿麦丸
皮肤湿疹	生姜、大枣、苦杏仁、麻黄、赤小豆、连翘、桑白皮、甘草	麻黄连翘赤小豆汤
皮肤湿疹	生姜、大枣、苦杏仁、麻黄、赤小豆、连翘、桑白皮、甘草	麻黄连翘赤小豆汤
皮肤湿疹	生姜、大枣、苦杏仁、麻黄、赤小豆、连翘、桑白皮、甘草	麻黄连翘赤小豆汤
nan	山药、茯苓、花椒、沉香、附子、天花粉、车前草、牛膝	瓜蒌瞿麦丸
nan	山药、茯苓、花椒、沉香、附子、天花粉、车前草、牛膝	瓜蒌瞿麦丸
nan	山药、茯苓、花椒、沉香、附子、天花粉、车前草、牛膝	瓜蒌瞿麦丸
nan	山药、茯苓、附子、天花粉、瞿麦	瓜蒌瞿麦丸
nan	山药、茯苓、附子、天花粉、瞿麦	瓜蒌瞿麦丸
nan	山药、茯苓、附子、天花粉、瞿麦	瓜蒌瞿麦丸
腹如鼓	滑石粉、蒲灰	蒲灰散
nan	滑石粉、冬葵子、盐、白术、茯苓、鸡内金	滑石白鱼散、茯苓戎盐汤
nan	滑石粉、泽泻、阿胶、茯苓、猪苓	猪苓汤
nan	滑石粉、泽泻、阿胶、茯苓、猪苓	猪苓汤
nan	滑石粉、泽泻、阿胶、茯苓、猪苓	猪苓汤
nan	滑石粉、泽泻、阿胶、茯苓、猪苓	猪苓汤
nan	滑石粉、白术、泽泻、阿胶、茯苓、猪苓	猪苓汤
nan	滑石粉、白术、泽泻、阿胶、茯苓、猪苓	猪苓汤
nan	滑石粉、党参、白术、阿胶、泽泻、茯苓、炙甘草、猪苓、陈皮	猪苓汤
nan	滑石粉、党参、白术、阿胶、泽泻、茯苓、炙甘草、猪苓、陈皮	猪苓汤
nan	白术、苦杏仁、麻黄、石膏、炙甘草、桂枝	越婢加术汤
nan	白术、苦杏仁、麻黄、石膏、炙甘草、桂枝	越婢加术汤
nan	白术、苦杏仁、麻黄、石膏、炙甘草、桂枝	越婢加术汤
nan	白术、苦杏仁、麻黄、石膏、炙甘草、桂枝	越婢加术汤
nan	白术、苦杏仁、麻黄、石膏、炙甘草、桂枝	越婢加术汤
nan	生姜、大枣、白术、麻黄、石膏、甘草	越婢加术汤
nan	生姜、大枣、白术、麻黄、石膏、甘草	越婢加术汤
nan	生姜、大枣、白术、麻黄、石膏、甘草	越婢加术汤
nan	生姜、大枣、白术、麻黄、石膏、甘草	越婢加术汤
nan	生姜、大枣、白术、麻黄、石膏、甘草	越婢加术汤
nan	姜皮、苍术、大枣、麻黄、甘草	越婢加术汤
nan	姜皮、苍术、大枣、麻黄、甘草	越婢加术汤
nan	姜皮、苍术、大枣、麻黄、甘草	越婢加术汤
nan	姜皮、苍术、大枣、麻黄、甘草	越婢加术汤
nan	姜皮、苍术、大枣、麻黄、甘草	越婢加术汤
nan	大枣、白术、石膏、炙甘草、附子	越婢加术汤
nan	大枣、白术、石膏、炙甘草、附子	越婢加术汤
nan	大枣、白术、石膏、炙甘草、附子	越婢加术汤
nan	大枣、白术、石膏、炙甘草、附子	越婢加术汤
nan	大枣、白术、石膏、炙甘草、附子	越婢加术汤
nan	姜皮、苦杏仁、麻黄、茯苓、冬瓜仁、大腹皮、桑白皮、知母	越婢汤
nan	姜皮、苦杏仁、麻黄、茯苓、冬瓜仁、大腹皮、桑白皮、知母	越婢汤
nan	姜皮、苦杏仁、麻黄、茯苓、冬瓜仁、大腹皮、桑白皮、知母	越婢汤
nan	姜皮、苦杏仁、麻黄、茯苓、冬瓜仁、大腹皮、桑白皮、知母	越婢汤
nan	姜皮、苦杏仁、麻黄、茯苓、冬瓜仁、大腹皮、桑白皮、知母	越婢汤
nan	姜皮、苦杏仁、麻黄、茯苓、冬瓜仁、大腹皮、桑白皮、知母	越婢汤
nan	生姜、大枣、麻黄、石膏、炙甘草	越婢汤
nan	生姜、大枣、麻黄、石膏、炙甘草	越婢汤
nan	生姜、大枣、麻黄、石膏、炙甘草	越婢汤
nan	生姜、大枣、麻黄、石膏、炙甘草	越婢汤
nan	生姜、大枣、麻黄、石膏、炙甘草	越婢汤
nan	生姜、大枣、麻黄、石膏、炙甘草	越婢汤
nan	滑石粉、大枣、麻黄、石膏、甘草	越婢汤
nan	滑石粉、大枣、麻黄、石膏、甘草	越婢汤
nan	滑石粉、大枣、麻黄、石膏、甘草	越婢汤
nan	滑石粉、大枣、麻黄、石膏、甘草	越婢汤
nan	滑石粉、大枣、麻黄、石膏、甘草	越婢汤
nan	滑石粉、大枣、麻黄、石膏、甘草	越婢汤
nan	黄芪、桂枝、炙甘草、大枣	防己茯苓汤
nan	黄芪、桂枝、炙甘草、大枣	防己茯苓汤
nan	黄芪、桂枝、炙甘草、大枣	防己茯苓汤
nan	黄芪、桂枝、炙甘草、大枣	防己茯苓汤
nan	黄芪、砂仁、半夏、茯苓、大腹皮、炙甘草、桂枝、桑白皮、紫苏子、陈皮、防己	防己茯苓汤
nan	黄芪、砂仁、半夏、茯苓、大腹皮、炙甘草、桂枝、桑白皮、紫苏子、陈皮、防己	防己茯苓汤
nan	黄芪、砂仁、半夏、茯苓、大腹皮、炙甘草、桂枝、桑白皮、紫苏子、陈皮、防己	防己茯苓汤
nan	黄芪、砂仁、半夏、茯苓、大腹皮、炙甘草、桂枝、桑白皮、紫苏子、陈皮、防己	防己茯苓汤
nan	甘草、麻黄	甘草麻黄汤
nan	甘草、麻黄	甘草麻黄汤
nan	甘草、麻黄	甘草麻黄汤
nan	甘草、麻黄	甘草麻黄汤
nan	甘草、麻黄	甘草麻黄汤
nan	甘草、麻黄	甘草麻黄汤
nan	甘草、麻黄	甘草麻黄汤
nan	甘草、麻黄	甘草麻黄汤
nan	甘草、麻黄	甘草麻黄汤
nan	甘草、麻黄	甘草麻黄汤
nan	甘草、麻黄	甘草麻黄汤
nan	甘草、麻黄	甘草麻黄汤
nan	甘草、麻黄	甘草麻黄汤
nan	甘草、麻黄	甘草麻黄汤
nan	甘草、麻黄	甘草麻黄汤
皮水	甘草、麻黄	甘草麻黄汤
皮水	甘草、麻黄	甘草麻黄汤
皮水	甘草、麻黄	甘草麻黄汤
皮水	甘草、麻黄	甘草麻黄汤
皮水	甘草、麻黄	甘草麻黄汤
皮水	甘草、麻黄	甘草麻黄汤
皮水	甘草、麻黄	甘草麻黄汤
皮水	甘草、麻黄	甘草麻黄汤
皮水	甘草、麻黄	甘草麻黄汤
皮水	甘草、麻黄	甘草麻黄汤
皮水	甘草、麻黄	甘草麻黄汤
皮水	甘草、麻黄	甘草麻黄汤
皮水	甘草、麻黄	甘草麻黄汤
皮水	甘草、麻黄	甘草麻黄汤
皮水	甘草、麻黄	甘草麻黄汤
nan	炙甘草、麻黄、附子	麻黄附子汤
nan	炙甘草、麻黄、附子	麻黄附子汤
nan	炙甘草、麻黄、附子	麻黄附子汤
nan	炙甘草、麻黄、附子	麻黄附子汤
nan	炙甘草、麻黄、附子	麻黄附子汤
nan	炙甘草、麻黄、附子	麻黄附子汤
nan	炙甘草、麻黄、附子	麻黄附子汤
nan	炙甘草、麻黄、附子	麻黄附子汤
nan	炙甘草、麻黄、附子	麻黄附子汤
nan	炙甘草、麻黄、附子	麻黄附子汤
nan	甘草、麻黄、附子	麻黄附子汤
nan	甘草、麻黄、附子	麻黄附子汤
nan	甘草、麻黄、附子	麻黄附子汤
nan	甘草、麻黄、附子	麻黄附子汤
nan	甘草、麻黄、附子	麻黄附子汤
nan	甘草、麻黄、附子	麻黄附子汤
nan	甘草、麻黄、附子	麻黄附子汤
nan	甘草、麻黄、附子	麻黄附子汤
nan	甘草、麻黄、附子	麻黄附子汤
nan	甘草、麻黄、附子	麻黄附子汤
nan	黄芪、桂枝、白芍	黄芪芍药桂枝苦酒汤
nan	黄芪、桂枝、白芍	黄芪芍药桂枝苦酒汤
nan	黄芪、桂枝、白芍	黄芪芍药桂枝苦酒汤
nan	黄芪、桂枝、白芍	黄芪芍药桂枝苦酒汤
nan	黄芪、桂枝、白芍	黄芪芍药桂枝苦酒汤
nan	黄芪、桂枝、白芍	黄芪芍药桂枝苦酒汤
nan	黄芪、桂枝、白芍	黄芪芍药桂枝苦酒汤
nan	黄芪、桂枝、白芍	黄芪芍药桂枝苦酒汤
黄疸指数正常	黄芪、桂枝、粳米	黄芪芍药桂枝苦酒汤
黄疸指数正常	黄芪、桂枝、粳米	黄芪芍药桂枝苦酒汤
黄疸指数正常	黄芪、桂枝、粳米	黄芪芍药桂枝苦酒汤
黄疸指数正常	黄芪、桂枝、粳米	黄芪芍药桂枝苦酒汤
黄疸指数正常	黄芪、桂枝、粳米	黄芪芍药桂枝苦酒汤
黄疸指数正常	黄芪、桂枝、粳米	黄芪芍药桂枝苦酒汤
黄疸指数正常	黄芪、桂枝、粳米	黄芪芍药桂枝苦酒汤
黄疸指数正常	黄芪、桂枝、粳米	黄芪芍药桂枝苦酒汤
nan	黄芪、白芍、大枣、桂枝、甘草	桂枝加黄芪汤
nan	黄芪、白芍、大枣、桂枝、甘草	桂枝加黄芪汤
nan	黄芪、白芍、大枣、桂枝、甘草	桂枝加黄芪汤
nan	黄芪、白芍、大枣、桂枝、甘草	桂枝加黄芪汤
巩	黄芪、白芍、大枣、炙甘草、桂枝	桂枝加黄芪汤
巩	黄芪、白芍、大枣、炙甘草、桂枝	桂枝加黄芪汤
巩	黄芪、白芍、大枣、炙甘草、桂枝	桂枝加黄芪汤
巩	黄芪、白芍、大枣、炙甘草、桂枝	桂枝加黄芪汤
nan	黄芪、白芍、半夏、大枣、紫苏梗、炙甘草、桂枝、陈皮	桂枝加黄芪汤
nan	黄芪、白芍、半夏、大枣、紫苏梗、炙甘草、桂枝、陈皮	桂枝加黄芪汤
nan	黄芪、白芍、半夏、大枣、紫苏梗、炙甘草、桂枝、陈皮	桂枝加黄芪汤
nan	黄芪、白芍、半夏、大枣、紫苏梗、炙甘草、桂枝、陈皮	桂枝加黄芪汤
nan	生姜、党参、大枣、麻黄、茯苓、炙甘草、细辛、桂枝、附子	桂枝去芍药加麻黄附子细辛汤
nan	生姜、党参、大枣、麻黄、茯苓、炙甘草、细辛、桂枝、附子	桂枝去芍药加麻黄附子细辛汤
nan	生姜、党参、大枣、麻黄、茯苓、炙甘草、细辛、桂枝、附子	桂枝去芍药加麻黄附子细辛汤
nan	生姜、党参、大枣、麻黄、茯苓、炙甘草、细辛、桂枝、附子	桂枝去芍药加麻黄附子细辛汤
nan	大枣、麻黄、桂枝、细辛、附子、甘草	桂枝去芍药加麻黄附子细辛汤
nan	大枣、麻黄、桂枝、细辛、附子、甘草	桂枝去芍药加麻黄附子细辛汤
nan	大枣、麻黄、桂枝、细辛、附子、甘草	桂枝去芍药加麻黄附子细辛汤
nan	大枣、麻黄、桂枝、细辛、附子、甘草	桂枝去芍药加麻黄附子细辛汤
nan	白术、枳实	枳术汤
nan	白术、枳实	枳术汤
nan	白术、枳实	枳术汤
nan	白术、枳实	枳术汤
nan	白术、枳实	枳术汤
nan	白术、枳实	枳术汤
nan	大黄、茵陈	茵陈蒿汤
nan	大黄、茵陈	茵陈蒿汤
nan	郁金、大黄、厚朴、柴胡、半夏、竹茹、枳实、鸡内金、白茅根、茵陈、栀子、黄芩	茵陈蒿汤
nan	郁金、大黄、厚朴、柴胡、半夏、竹茹、枳实、鸡内金、白茅根、茵陈、栀子、黄芩	茵陈蒿汤
nan	郁金、赤芍、矮地茶、卷柏、山楂、虎杖、当归、车前草、茵陈、栀子、海金沙	茵陈蒿汤
nan	郁金、赤芍、矮地茶、卷柏、山楂、虎杖、当归、车前草、茵陈、栀子、海金沙	茵陈蒿汤
nan	大麦、白矾、芒硝	硝石矾石散
nan	大麦、白矾、芒硝	硝石矾石散
nan	大麦、白矾、芒硝	硝石矾石散
nan	大麦、白矾、芒硝	硝石矾石散
nan	黄芪、芒硝、白术、大麦、白矾、鸡内金、桂枝、甘草	硝石矾石散
nan	黄芪、芒硝、白术、大麦、白矾、鸡内金、桂枝、甘草	硝石矾石散
nan	黄芪、芒硝、白术、大麦、白矾、鸡内金、桂枝、甘草	硝石矾石散
nan	黄芪、芒硝、白术、大麦、白矾、鸡内金、桂枝、甘草	硝石矾石散
nan	大麦、白矾、芒硝	硝石矾石散
nan	大麦、白矾、芒硝	硝石矾石散
nan	大麦、白矾、芒硝	硝石矾石散
nan	大麦、白矾、芒硝	硝石矾石散
nan	淡豆豉、大黄、枳壳、栀子、海金沙	栀子大黄汤
nan	淡豆豉、大黄、枳壳、栀子、海金沙	栀子大黄汤
nan	淡豆豉、大黄、枳壳、栀子、海金沙	栀子大黄汤
nan	淡豆豉、大黄、枳壳、栀子、海金沙	栀子大黄汤
nan	淡豆豉、大黄、枳壳、栀子、海金沙	栀子大黄汤
nan	淡豆豉、大黄、枳壳、栀子、海金沙	栀子大黄汤
nan	淡豆豉、大黄、枳壳、栀子、海金沙	栀子大黄汤
nan	淡豆豉、大黄、枳壳、栀子、海金沙	栀子大黄汤
nan	淡豆豉、大黄、枳壳、栀子、海金沙	栀子大黄汤
nan	淡豆豉、大黄、枳壳、栀子、海金沙	栀子大黄汤
nan	滑石粉、白术、泽泻、茯苓、寒水石、桂枝、猪苓、茵陈	茵陈五苓散
nan	滑石粉、白术、泽泻、茯苓、寒水石、桂枝、猪苓、茵陈	茵陈五苓散
nan	滑石粉、白术、泽泻、茯苓、寒水石、桂枝、猪苓、茵陈	茵陈五苓散
nan	滑石粉、白术、泽泻、茯苓、寒水石、桂枝、猪苓、茵陈	茵陈五苓散
nan	苍术、半夏、泽泻、竹茹、关黄柏、茯苓、秦艽、栀子、猪苓、青皮、茵陈、陈皮、防己	茵陈五苓散
nan	苍术、半夏、泽泻、竹茹、关黄柏、茯苓、秦艽、栀子、猪苓、青皮、茵陈、陈皮、防己	茵陈五苓散
nan	苍术、半夏、泽泻、竹茹、关黄柏、茯苓、秦艽、栀子、猪苓、青皮、茵陈、陈皮、防己	茵陈五苓散
nan	苍术、半夏、泽泻、竹茹、关黄柏、茯苓、秦艽、栀子、猪苓、青皮、茵陈、陈皮、防己	茵陈五苓散
舌如平	白术、泽泻、防风、茯苓、桂枝、独活、猪苓、茵陈	茵陈五苓散
舌如平	白术、泽泻、防风、茯苓、桂枝、独活、猪苓、茵陈	茵陈五苓散
舌如平	白术、泽泻、防风、茯苓、桂枝、独活、猪苓、茵陈	茵陈五苓散
舌如平	白术、泽泻、防风、茯苓、桂枝、独活、猪苓、茵陈	茵陈五苓散
nan	砂仁、厚朴、苍术、白术、泽泻、半夏、茯苓、鸡内金、桂枝、猪苓、茵陈、陈皮	茵陈五苓散
nan	砂仁、厚朴、苍术、白术、泽泻、半夏、茯苓、鸡内金、桂枝、猪苓、茵陈、陈皮	茵陈五苓散
nan	砂仁、厚朴、苍术、白术、泽泻、半夏、茯苓、鸡内金、桂枝、猪苓、茵陈、陈皮	茵陈五苓散
nan	砂仁、厚朴、苍术、白术、泽泻、半夏、茯苓、鸡内金、桂枝、猪苓、茵陈、陈皮	茵陈五苓散
nan	大黄、关黄柏、栀子、芒硝	大黄硝石汤
nan	大黄、关黄柏、栀子、芒硝	大黄硝石汤
nan	大黄、关黄柏、栀子、芒硝	大黄硝石汤
nan	大黄、关黄柏、栀子、芒硝	大黄硝石汤
nan	大黄、关黄柏、栀子、芒硝	大黄硝石汤
nan	大黄、关黄柏、栀子、芒硝	大黄硝石汤
nan	大黄、关黄柏、栀子、芒硝	大黄硝石汤
nan	大黄、关黄柏、栀子、芒硝	大黄硝石汤
nan	大黄、关黄柏、栀子、芒硝	大黄硝石汤
nan	大黄、关黄柏、栀子、芒硝	大黄硝石汤
nan	龙骨、大枣、牡蛎、蜀漆、桂枝、甘草	桂枝救逆汤
nan	麻黄、半夏	半夏麻黄汤
nan	麻黄、半夏	半夏麻黄汤
nan	麻黄、半夏	半夏麻黄汤
nan	麻黄、半夏	半夏麻黄汤
nan	麻黄、半夏	半夏麻黄汤
nan	麻黄、半夏	半夏麻黄汤
nan	麻黄、半夏	半夏麻黄汤
nan	麻黄、半夏	半夏麻黄汤
nan	麻黄、半夏	半夏麻黄汤
nan	麻黄、半夏	半夏麻黄汤
nan	侧柏叶、干姜、童便、艾叶	柏叶汤
nan	侧柏叶、干姜、童便、艾叶	柏叶汤
nan	侧柏叶、干姜、童便、艾叶	柏叶汤
nan	侧柏叶、干姜、童便、艾叶	柏叶汤
nan	侧柏叶、干姜、童便、艾叶	柏叶汤
nan	侧柏叶、干姜、童便、艾叶	柏叶汤
nan	侧柏叶、干姜、童便、艾叶	柏叶汤
nan	侧柏叶、干姜、童便、艾叶	柏叶汤
nan	侧柏叶、干姜、童便、艾叶	柏叶汤
nan	侧柏叶、干姜、童便、艾叶	柏叶汤
nan	侧柏叶、干姜、童便、艾叶	柏叶汤
nan	侧柏叶、干姜、童便、艾叶	柏叶汤
nan	侧柏叶、干姜、童便、艾叶	柏叶汤
nan	侧柏叶、干姜、童便、艾叶	柏叶汤
nan	侧柏叶、干姜、童便、艾叶	柏叶汤
nan	侧柏叶、干姜、童便、艾叶	柏叶汤
nan	黄芪、生地、伏龙肝、白术、龙眼肉、鹿角、附子、甘草、当归、黄芩	黄土汤
nan	黄芪、生地、伏龙肝、白术、龙眼肉、鹿角、附子、甘草、当归、黄芩	黄土汤
nan	生地、白术、附子、甘草、黄芩	黄土汤
nan	生地、白术、附子、甘草、黄芩	黄土汤
nan	茜草、槐花、生地、伏龙肝、白术、阿胶、赤芍、地榆、附子、甘草、当归、黄芩	黄土汤
nan	茜草、槐花、生地、伏龙肝、白术、阿胶、赤芍、地榆、附子、甘草、当归、黄芩	黄土汤
nan	生地、白术、附子、甘草、黄芩	黄土汤
nan	生地、白术、附子、甘草、黄芩	黄土汤
郁热	生地、伏龙肝、白术、阿胶、三七、炙甘草、附子、黄芩	黄土汤
郁热	生地、伏龙肝、白术、阿胶、三七、炙甘草、附子、黄芩	黄土汤
nan	大黄、黄连、黄芩	泻心汤
nan	大黄、黄连、黄芩	泻心汤
nan	大黄、黄连、黄芩	泻心汤
nan	大黄、黄连、黄芩	泻心汤
nan	大黄、黄连、黄芩	泻心汤
nan	大黄、槐花、黄连、半夏、佛手、白芨、黄芩	泻心汤
nan	大黄、槐花、黄连、半夏、佛手、白芨、黄芩	泻心汤
nan	大黄、槐花、黄连、半夏、佛手、白芨、黄芩	泻心汤
nan	大黄、槐花、黄连、半夏、佛手、白芨、黄芩	泻心汤
nan	大黄、槐花、黄连、半夏、佛手、白芨、黄芩	泻心汤
鼻鲤如注	牡丹皮、大黄、黄连、生地、紫草、百草霜、仙鹤草、黄芩	泻心汤
鼻鲤如注	牡丹皮、大黄、黄连、生地、紫草、百草霜、仙鹤草、黄芩	泻心汤
鼻鲤如注	牡丹皮、大黄、黄连、生地、紫草、百草霜、仙鹤草、黄芩	泻心汤
鼻鲤如注	牡丹皮、大黄、黄连、生地、紫草、百草霜、仙鹤草、黄芩	泻心汤
鼻鲤如注	牡丹皮、大黄、黄连、生地、紫草、百草霜、仙鹤草、黄芩	泻心汤
nan	郁金、大黄、黄连、半夏、紫苏叶、黄芩	泻心汤
nan	郁金、大黄、黄连、半夏、紫苏叶、黄芩	泻心汤
nan	郁金、大黄、黄连、半夏、紫苏叶、黄芩	泻心汤
nan	郁金、大黄、黄连、半夏、紫苏叶、黄芩	泻心汤
nan	郁金、大黄、黄连、半夏、紫苏叶、黄芩	泻心汤
大便隔日一行	牡丹皮、大黄、黄连、生地、白芍、淡竹叶、甘草、当归、黄芩	泻心汤
大便隔日一行	牡丹皮、大黄、黄连、生地、白芍、淡竹叶、甘草、当归、黄芩	泻心汤
大便隔日一行	牡丹皮、大黄、黄连、生地、白芍、淡竹叶、甘草、当归、黄芩	泻心汤
大便隔日一行	牡丹皮、大黄、黄连、生地、白芍、淡竹叶、甘草、当归、黄芩	泻心汤
大便隔日一行	牡丹皮、大黄、黄连、生地、白芍、淡竹叶、甘草、当归、黄芩	泻心汤
nan	大枣、党参、生姜、吴茱萸	吴茱萸汤
nan	大枣、党参、生姜、吴茱萸	吴茱萸汤
nan	大枣、党参、吴茱萸	吴茱萸汤
nan	大枣、党参、吴茱萸	吴茱萸汤
nan	厚朴、大枣、吴茱萸、党参、半夏、竹茹、沉香、旋覆花	吴茱萸汤
nan	厚朴、大枣、吴茱萸、党参、半夏、竹茹、沉香、旋覆花	吴茱萸汤
nan	大枣、党参、生姜、吴茱萸	吴茱萸汤
nan	大枣、党参、生姜、吴茱萸	吴茱萸汤
nan	大枣、党参、吴茱萸	吴茱萸汤
nan	大枣、党参、吴茱萸	吴茱萸汤
nan	干姜、黄连、半夏、大枣、炙甘草、人参、黄芩	半夏泻心汤
nan	干姜、黄连、半夏、大枣、炙甘草、人参、黄芩	半夏泻心汤
思泛	干姜、厚朴、半夏、太子参、竹茹、茯苓、黄芩	半夏泻心汤
思泛	干姜、厚朴、半夏、太子参、竹茹、茯苓、黄芩	半夏泻心汤
nan	干姜、黄连、党参、半夏、大枣、甘草、黄芩	半夏泻心汤
nan	干姜、黄连、党参、半夏、大枣、甘草、黄芩	半夏泻心汤
nan	干姜、六神曲、黄连、大枣、党参、半夏、枳实、茯苓、鸡内金、车前草、黄芩	半夏泻心汤
nan	干姜、六神曲、黄连、大枣、党参、半夏、枳实、茯苓、鸡内金、车前草、黄芩	半夏泻心汤
气势汹涌	广藿香、生姜、厚朴、白芍、半夏、泽泻、茯苓、枳壳、佩兰、猪苓、甘草、黄芩	黄芩加半夏生姜汤
气势汹涌	广藿香、生姜、厚朴、白芍、半夏、泽泻、茯苓、枳壳、佩兰、猪苓、甘草、黄芩	黄芩加半夏生姜汤
气势汹涌	广藿香、生姜、厚朴、白芍、半夏、泽泻、茯苓、枳壳、佩兰、猪苓、甘草、黄芩	黄芩加半夏生姜汤
气势汹涌	广藿香、生姜、厚朴、白芍、半夏、泽泻、茯苓、枳壳、佩兰、猪苓、甘草、黄芩	黄芩加半夏生姜汤
气势汹涌	广藿香、生姜、厚朴、白芍、半夏、泽泻、茯苓、枳壳、佩兰、猪苓、甘草、黄芩	黄芩加半夏生姜汤
气势汹涌	广藿香、生姜、厚朴、白芍、半夏、泽泻、茯苓、枳壳、佩兰、猪苓、甘草、黄芩	黄芩加半夏生姜汤
气势汹涌	广藿香、生姜、厚朴、白芍、半夏、泽泻、茯苓、枳壳、佩兰、猪苓、甘草、黄芩	黄芩加半夏生姜汤
气势汹涌	广藿香、生姜、厚朴、白芍、半夏、泽泻、茯苓、枳壳、佩兰、猪苓、甘草、黄芩	黄芩加半夏生姜汤
气势汹涌	广藿香、生姜、厚朴、白芍、半夏、泽泻、茯苓、枳壳、佩兰、猪苓、甘草、黄芩	黄芩加半夏生姜汤
气势汹涌	广藿香、生姜、厚朴、白芍、半夏、泽泻、茯苓、枳壳、佩兰、猪苓、甘草、黄芩	黄芩加半夏生姜汤
nan	干姜、甘草、附子	四逆汤
nan	干姜、甘草、附子	四逆汤
nan	干姜、甘草、附子	四逆汤
nan	干姜、甘草、附子	四逆汤
nan	干姜、甘草、附子	四逆汤
nan	干姜、甘草、附子	四逆汤
汗流不息	干姜、白芍、龙骨、牡蛎、炙甘草、桂枝、附子、甘草	四逆汤
汗流不息	干姜、白芍、龙骨、牡蛎、炙甘草、桂枝、附子、甘草	四逆汤
nan	生姜、柴胡、半夏、党参、大枣、甘草、黄芩	小柴胡汤
nan	生姜、柴胡、半夏、党参、大枣、甘草、黄芩	小柴胡汤
nan	生姜、柴胡、半夏、党参、大枣、甘草、益母草、黄芩	小柴胡汤
nan	生姜、柴胡、半夏、党参、大枣、甘草、益母草、黄芩	小柴胡汤
nan	柴胡、半夏、大枣、甘草、黄芩	小柴胡汤
nan	柴胡、半夏、大枣、甘草、黄芩	小柴胡汤
nan	牡丹皮、生姜、柴胡、白芍、党参、半夏、茯苓、炙甘草、桃仁、丹参、黄芩	小柴胡汤
nan	牡丹皮、生姜、柴胡、白芍、党参、半夏、茯苓、炙甘草、桃仁、丹参、黄芩	小柴胡汤
nan	牡丹皮、柴胡、半夏、赤芍、牡蛎、浙贝母、连翘、天花粉、青皮、牛蒡子、夏枯草、黄芩	小柴胡汤
nan	牡丹皮、柴胡、半夏、赤芍、牡蛎、浙贝母、连翘、天花粉、青皮、牛蒡子、夏枯草、黄芩	小柴胡汤
nan	半夏、人参、蜜	大半夏汤
nan	半夏、人参、蜜	大半夏汤
nan	半夏、人参、蜜	大半夏汤
nan	半夏、人参、蜜	大半夏汤
nan	半夏、人参、蜜	大半夏汤
nan	半夏、人参、蜜	大半夏汤
nan	半夏、人参、蜜	大半夏汤
nan	半夏、人参、蜜	大半夏汤
[truncated: 7,034 more rows]
