# Supplementary material for: PRDAGE: a prescription recommendation framework for traditional Chinese medicine based on data augmentation and multi-graph embedding
Source: PeerJ Comput Sci. 2025 Aug 6;11:e2974. doi: 10.7717/peerj-cs.2974 (PMC12453781; doi:10.7717/peerj-cs.2974)
Supplement: Supplemental Information 1 — The raw data used for training and testing in the dataset are medical case records in Chinese text. This study is trained based on Chinese text. To facilitate non-Chinese researchers, we have provided the English names of the attributes in the dataset and mapped them to their corresponding Chinese names. The .pickle file can be read using Python language editing software, such as PyCharm. The *.pickle file in this program is a serialized file in Python dictionary format, containing key-value data, where the key is the symptom name and the corresponding value is the symptom embedding vector. The symptom name is the normalized symptom name, and the symptom embedding vector is generated by SBert. You can use the pickle.load() method from the pickle module in the program to restore the file as a Python dictionary variable. [file peerj-cs-11-2974-s001.zip › Code and data/TCMPR_ZS/data/dataset-agumentation-balance-symptoms-0-agumentation-balance-0.csv]

规范化后症状	中药规范化	规范方剂
心悸、自汗、舌体麻木、耳鸣、目昏、乏力、头晕、脉结、舌瘦、指纹淡、苔白	生姜、白芍、龙骨、大枣、牡蛎、炙甘草、桂枝、甘草	桂枝汤
指纹淡、头痛、脉细、自汗、口唇淡白、舌质紫黯、羞明、舌有齿痕	生姜、白芍、大枣、炙甘草、桂枝、当归、益母草	桂枝汤
恶露量少、苔白、恶心、指纹淡、鼻塞、酸痛、口噤、头痛、脉浮、吐弄舌	生姜、白芍、大枣、川芎、炙甘草、桂枝、当归	桂枝汤
脉细、苔白、口臭、吐弄舌、带下稀、急躁易怒	生姜、白芍、大枣、炙甘草、桂枝	桂枝汤
胁部拘急、尿短、自汗、阴部多汗、四肢冷、恶寒、舌质淡白、脉细	黄芪、生姜、白芍、大枣、桂枝、附子、当归	桂枝加附子汤
脉细、自汗、尿短、胁部拘急、阴部多汗、舌质淡白、四肢冷、恶寒	黄芪、生姜、白芍、大枣、桂枝、附子、当归	桂枝加附子汤
苔白、肛门色红、耳痛、阴肿、脉弦	黄芪、生姜、白芍、党参、川芎、炙甘草、桂枝、附子、当归	桂枝加附子汤
脉弦、肛门色红、耳痛、苔白、阴肿	黄芪、生姜、白芍、党参、川芎、炙甘草、桂枝、附子、当归	桂枝加附子汤
有汗、脉细、月经量多、月经血块、肛门疼痛、苔白、舌质淡红、腹痛、指纹红	牡丹皮、黄芪、鸡血藤、大枣、白芍、延胡索、茯苓、桃仁、桂枝、山楂、莪术、益母草	桂枝茯苓丸
指纹红、脉弦、见水欲尿、胸闷、苔黄、咽红	牡丹皮、生姜、柴胡、大枣、党参、竹茹、瓜蒌、炙甘草、天花粉、当归、黄芩	小柴胡汤
指纹红、皮肤色黄、脉沉、皮肤发硬、见水欲尿、潮热、羞明、舌脉青紫	大黄、玄明粉、延胡索、炙甘草、桃仁、桂枝、益母草	桃核承气汤
苔黄、肌肉疼痛、腰胀、带下量多、恶露味臭、脉迟、脉短、流涕	白术、泽泻、防风、茯苓、桂枝、独活、猪苓、茵陈	茵陈五苓散
流涕、带下量多、恶露味臭、肌肉疼痛、脉迟、苔黄、腰胀、脉短	白术、泽泻、防风、茯苓、桂枝、独活、猪苓、茵陈	茵陈五苓散
肌肉疼痛、腰胀、恶露味臭、带下量多、流涕、苔黄、脉迟、脉短	白术、泽泻、防风、茯苓、桂枝、独活、猪苓、茵陈	茵陈五苓散
苔黄、流涕、脉短、带下量多、腰胀、肌肉疼痛、恶露味臭、脉迟	白术、泽泻、防风、茯苓、桂枝、独活、猪苓、茵陈	茵陈五苓散
苔白、舌质嫩、脉细、唇麻、头晕、少神、食欲不振、目眩、关节疼痛、耳鸣、气短	黄芪、白芍、大枣、通草、炙甘草、桂枝、细辛、甘草、当归	当归四逆汤
头昏、冷痛、恶露紫黯、口唇淡白、胀痛、皮肤色青、苔白、脉紧	生姜、艾叶、白芍、吴茱萸、通草、大枣、炙甘草、桂枝、细辛、当归	当归四逆加吴茱萸生姜汤
口唇淡白、恶露紫黯、冷痛、脉紧、胀痛、皮肤色青、头昏、苔白	生姜、艾叶、白芍、吴茱萸、通草、大枣、炙甘草、桂枝、细辛、当归	当归四逆加吴茱萸生姜汤
苔腻、恶心、头晕、尿长、牙龈肿、大便稀溏、脉细	生姜、白芍、白术、茯苓、附子	真武汤
月经先后无定期、腰酸、脉细、乏力、苔白、大便稀溏、尿频、指甲干枯、指纹淡、舌质嫩	补骨脂、党参、白术、白芍、桑螵蛸、茯苓、益智仁、附子	附子汤
舌质嫩、指甲干枯、尿频、指纹淡、月经先后无定期、脉细、苔白、大便稀溏、腰酸、乏力	补骨脂、党参、白术、白芍、桑螵蛸、茯苓、益智仁、附子	附子汤
苔白、脉虚、带下量多、乏力、食少、舌质嫩、皮肤浮肿、大便色白、大便稀溏	谷芽、白芍、党参、茯苓、炙甘草、益智仁、附子、当归、乌药	附子汤
苔白、皮肤浮肿、脉虚、舌质嫩、大便稀溏、乏力、带下量多、大便色白、食少	谷芽、白芍、党参、茯苓、炙甘草、益智仁、附子、当归、乌药	附子汤
腰酸、苔白、脉细、带下量多、舌质嫩、眵多、带下量少、指纹淡、大便稀溏、乏力	山药、白芍、桑螵蛸、白术、党参、茯苓、附子、益智仁、乌药	附子汤
眵多、乏力、脉细、带下量少、舌质嫩、腰酸、大便稀溏、苔白、带下量多、指纹淡	山药、白芍、桑螵蛸、白术、党参、茯苓、附子、益智仁、乌药	附子汤
大便稀溏、身热不扬、头晕、腰酸、带下量多、乏力、指纹淡、脉细、苔白、闭经	山药、白芍、桑螵蛸、白术、党参、茯苓、巴戟天、附子、益智仁、乌药	附子汤
腰酸、脉细、乏力、大便稀溏、闭经、身热不扬、带下量多、苔白、头晕、指纹淡	山药、白芍、桑螵蛸、白术、党参、茯苓、巴戟天、附子、益智仁、乌药	附子汤
乏力、食少、肛门色红、失语、苔黄、大便稀溏、脉涩、指纹细、肛门瘙痒、头晕、阴痒	白芍、龙胆、桑枝、何首乌、甘草	芍药甘草汤
食欲不振、口唇淡白、大便干结、耳鸣、脉细、声音嘶哑、月经后期、乏力、带下味臭、带下量少、头晕	何首乌、甘草、当归、白芍	芍药甘草汤
咽红、指纹细、咽干、不渴、多梦、急躁易怒、心悸、不寐、口苦、带下量少、目眩、头晕	首乌藤、白芍、黄连、阿胶、麦冬、黄芩	黄连阿胶汤
咽干、急躁易怒、目眩、口苦、头晕、不渴、多梦、咽红、不寐、心悸、带下量少、指纹细	首乌藤、白芍、黄连、阿胶、麦冬、黄芩	黄连阿胶汤
苔白、阴肿、吐弄舌、呕吐、月经淡红、脉细、大便稀溏、指纹淡	生姜、白芍、大枣、白术、党参、吴茱萸、川芎、炙甘草、附子、当归	吴茱萸汤
尿急、善恐、口干、乏力、少神、口唇淡白、舌质嫩、齘齿、苔白	牡丹皮、山药、生地、苦杏仁、泽泻、山茱萸、茯苓、大腹皮、桔梗、桂枝、附子	金匮肾气丸
项软、身热不扬、腰酸、羞明、乏力、肛门疼痛、脉细、苔白、指纹淡	生姜、龙眼肉、黑豆、羊肉、当归	当归生姜羊肉汤
项软、腰酸、羞明、脉细、苔白、身热不扬、肛门疼痛、指纹淡、乏力	生姜、龙眼肉、黑豆、羊肉、当归	当归生姜羊肉汤
项软、乏力、羞明、肛门疼痛、脉细、身热不扬、腰酸、指纹淡、苔白	生姜、龙眼肉、黑豆、羊肉、当归	当归生姜羊肉汤
皮下出血、皮肤色红、脉细、苔白、乳汁自出、腹痛、苔黄	艾叶、白芍、生地、党参、阿胶、菟丝子、川芎、墨旱莲、何首乌、甘草、当归	胶艾汤
腹痛、乳汁自出、苔黄、皮下出血、苔白、皮肤色红、脉细	艾叶、白芍、生地、党参、阿胶、菟丝子、川芎、墨旱莲、何首乌、甘草、当归	胶艾汤
乳汁自出、脉细、苔黄、皮肤色红、腹痛、苔白、皮下出血	艾叶、白芍、生地、党参、阿胶、菟丝子、川芎、墨旱莲、何首乌、甘草、当归	胶艾汤
食少、苔白、乳房痛、齘齿、羞明、舌质紫黯、呼吸困难、脉紧、胀痛	大黄、赤芍、川芎、枳实、桃仁、当归	枳实芍药散
食少、羞明、呼吸困难、舌质紫黯、脉紧、乳房痛、苔白、齘齿、胀痛	大黄、赤芍、川芎、枳实、桃仁、当归	枳实芍药散
苔白、乳房痛、食少、羞明、脉紧、胀痛、舌质紫黯、呼吸困难、齘齿	大黄、赤芍、川芎、枳实、桃仁、当归	枳实芍药散
呼吸困难、羞明、舌质紫黯、苔白、食少、齘齿、胀痛、脉紧、乳房痛	大黄、赤芍、川芎、枳实、桃仁、当归	枳实芍药散
乳房痛、胀痛、苔白、脉紧、羞明、呼吸困难、齘齿、食少、舌质紫黯	大黄、赤芍、川芎、枳实、桃仁、当归	枳实芍药散
齘齿、脉紧、呼吸困难、胀痛、苔白、食少、羞明、舌质紫黯、乳房痛	大黄、赤芍、川芎、枳实、桃仁、当归	枳实芍药散
呼吸困难、苔白、羞明、脉紧、齘齿、胀痛、食少、乳房痛、舌质紫黯	大黄、赤芍、川芎、枳实、桃仁、当归	枳实芍药散
羞明、食少、舌质紫黯、胀痛、脉紧、乳房痛、呼吸困难、齘齿、苔白	大黄、赤芍、川芎、枳实、桃仁、当归	枳实芍药散
皮肤浮肿、带下稀、苔白、脉虚、乏力、舌质嫩、身热不扬	黄芪、白芍、补骨脂、白术、泽泻、川芎、茯苓、木瓜、当归	当归芍药散
月经血块、脉细、闷痛、头晕、胀痛、舌质淡红、苔白、月经量多	海藻、白术、泽泻、赤芍、香附、川芎、牡蛎、茯苓、川贝母、当归、玄参	当归芍药散
带下量多、口臭、脉濡、肛门瘙痒、苔黄、肛门疼痛、舌质淡红、阴痒	千里光、槟榔、白芍、苍术、白术、泽泻、川芎、关黄柏、茯苓、当归	当归芍药散
不寐、头晕、脉细、头痛、舌质嫩	炙甘草、桂枝、白芍、大枣	桂枝汤
脉数、皮肤色红、舌胖、脉浮、食少、尿血、苔黄、咽干、乏力、发热、流涕、月经时多时少、下肢冷、眵多、恶寒、单腹胀大	甘草、桂枝、白芍、大枣	桂枝汤
少神、皮肤晦黯、闷痛、苔白、口唇淡白、甲床青紫、阴肿、脉促、乏力、心悸、舌胖	黄芪、白芍、白术、茯苓、炙甘草、桂枝、附子、丹参、防己	桂枝甘草汤
少神、舌胖、甲床青紫、口唇淡白、心悸、苔白、乏力、阴肿、脉促、闷痛、皮肤晦黯	黄芪、白芍、白术、茯苓、炙甘草、桂枝、附子、丹参、防己	桂枝甘草汤
少神、乏力、甲床青紫、皮肤晦黯、心悸、脉促、苔白、闷痛、舌胖、阴肿、口唇淡白	黄芪、白芍、白术、茯苓、炙甘草、桂枝、附子、丹参、防己	桂枝甘草汤
毛发干枯、目瞤、口干、带下量少、月经先期、鼻塞、不寐、脉结、舌有齿痕、乏力、闷闷不乐、头痛、胸闷、心悸	生姜、生地、党参、大枣、阿胶、火麻仁、炙甘草、桂枝、麦冬	炙甘草汤
头痛、月经先期、带下量少、乏力、脉结、目瞤、鼻塞、闷闷不乐、不寐、胸闷、口干、心悸、毛发干枯、舌有齿痕	生姜、生地、党参、大枣、阿胶、火麻仁、炙甘草、桂枝、麦冬	炙甘草汤
口干、乏力、大便干结、带下量少、肛门色红、肛门疼痛、脉弦、舌体麻木、口噤	黄芪、女贞子、生姜、山药、大枣、肉苁蓉、白芍、太子参、麦冬、桂枝、粳米、玉竹	黄芪桂枝五物汤
舌胖、胀痛、脉沉、皮肤浮肿、肛门色红、肥胖、苔白、乏力	泽兰、柴胡、半夏、白术、太子参、香附、牡蛎、延胡索、茯苓、桂枝、猪苓、黄芩	柴胡桂枝干姜汤
肥胖、脉沉、胀痛、苔白、肛门色红、乏力、舌胖、皮肤浮肿	泽兰、柴胡、半夏、白术、太子参、香附、牡蛎、延胡索、茯苓、桂枝、猪苓、黄芩	柴胡桂枝干姜汤
恶寒、喉中痰鸣、腹痛、四肢冷、脉细、头冷、苔黄、指纹红、呕吐、鼻鼾、脉虚、有汗	白芍、补骨脂、五味子、半夏、款冬花、麻黄、炙甘草、桃仁、桂枝、细辛、红参、射干、甘草、核桃	射干麻黄汤
头冷、恶寒、呕吐、四肢冷、指纹红、脉虚、有汗、鼻鼾、脉细、腹痛、喉中痰鸣、苔黄	白芍、补骨脂、五味子、半夏、款冬花、麻黄、炙甘草、桃仁、桂枝、细辛、红参、射干、甘草、核桃	射干麻黄汤
喉中痰鸣、呕吐、四肢冷、脉虚、头冷、腹痛、鼻鼾、苔黄、恶寒、脉细、指纹红、有汗	白芍、补骨脂、五味子、半夏、款冬花、麻黄、炙甘草、桃仁、桂枝、细辛、红参、射干、甘草、核桃	射干麻黄汤
苔黄、脉细、恶寒、呕吐、喉中痰鸣、有汗、四肢冷、鼻鼾、腹痛、脉虚、头冷、指纹红	白芍、补骨脂、五味子、半夏、款冬花、麻黄、炙甘草、桃仁、桂枝、细辛、红参、射干、甘草、核桃	射干麻黄汤
鼻鼾、喉中痰鸣、苔黄、呕吐、腹痛、脉细、恶寒、头冷、脉虚、指纹红、有汗、四肢冷	白芍、补骨脂、五味子、半夏、款冬花、麻黄、炙甘草、桃仁、桂枝、细辛、红参、射干、甘草、核桃	射干麻黄汤
喉中痰鸣、脉细、头冷、恶寒、苔黄、呕吐、指纹红、腹痛、脉虚、四肢冷、鼻鼾、有汗	白芍、补骨脂、五味子、半夏、款冬花、麻黄、炙甘草、桃仁、桂枝、细辛、红参、射干、甘草、核桃	射干麻黄汤
恶寒、呕吐、头冷、有汗、指纹红、苔黄、喉中痰鸣、脉虚、四肢冷、鼻鼾、腹痛、脉细	白芍、补骨脂、五味子、半夏、款冬花、麻黄、炙甘草、桃仁、桂枝、细辛、红参、射干、甘草、核桃	射干麻黄汤
头冷、脉虚、恶寒、呕吐、苔黄、鼻鼾、指纹红、喉中痰鸣、腹痛、有汗、脉细、四肢冷	白芍、补骨脂、五味子、半夏、款冬花、麻黄、炙甘草、桃仁、桂枝、细辛、红参、射干、甘草、核桃	射干麻黄汤
口鼻气冷、恶心、小便灼热、呕吐、口臭、腹胀	干姜、黄连、大枣、太子参、半夏、竹茹、枳壳、沉香、炙甘草、陈皮、黄芩	半夏泻心汤
嗳气、泛酸、乳房痛、口苦、脉结、皮肤色红、矢气、脉细	郁金、柴胡、白芍、琥珀、太子参、茯苓、枳壳、五灵脂、蒲黄、甘草	四逆散
乏力、灼痛、有汗、皮肤色红、多梦、胎位不正、发热、潮热、心悸	鸡子黄、浮小麦、白芍、生地、黄连、阿胶、牡蛎、炙甘草、龙齿、黄芩	黄连阿胶汤
多梦、发热、心悸、潮热、皮肤色红、胎位不正、灼痛、有汗、乏力	鸡子黄、浮小麦、白芍、生地、黄连、阿胶、牡蛎、炙甘草、龙齿、黄芩	黄连阿胶汤
呕吐、泛酸、食少、喉中痰鸣、消谷善饥	生姜、大枣、白术、吴茱萸、党参、半夏、茯苓、炙甘草、桂枝	吴茱萸汤
月经时多时少、肛裂、阴肿、脉虚	黄芪、山药、百合、猪肤	猪肤汤
脉虚、阴肿、月经时多时少、肛裂	黄芪、山药、百合、猪肤	猪肤汤
阴肿、月经时多时少、脉虚、肛裂	黄芪、山药、百合、猪肤	猪肤汤
阴肿、肛裂、月经时多时少、脉虚	黄芪、山药、百合、猪肤	猪肤汤
肛裂、脉虚、月经时多时少、阴肿	黄芪、山药、百合、猪肤	猪肤汤
月经时多时少、肛裂、脉虚、阴肿	黄芪、山药、百合、猪肤	猪肤汤
月经时多时少、肛裂、阴肿、脉虚	黄芪、山药、百合、猪肤	猪肤汤
月经时多时少、脉虚、阴肿、肛裂	黄芪、山药、百合、猪肤	猪肤汤
语声低微、乏力、舌质老、后重、食欲不振、桶状胸、喜静懒动、带下色白、头晕、头痛、带下色黄、脉弦	郁金、黄连、关黄柏、木香、白头翁、金钱草、甘草、秦皮	白头翁汤
发热、腹痛	牡丹皮、大黄、芒硝、桃仁、冬瓜仁	大黄牡丹皮汤
发热、腹痛	牡丹皮、大黄、芒硝、桃仁、冬瓜仁	大黄牡丹皮汤
脉弦、月经血块、胁部拘急、腹痛、耳痛、肛门疼痛、苔黄、恶寒、发热、咽红	牡丹皮、大黄、蒲公英、玄明粉、赤芍、关黄柏、皂角刺、薄荷、卷柏、桃仁、连翘、冬瓜仁、金银花	大黄牡丹皮汤
肛门疼痛、脉弦、胁部拘急、腹痛、耳痛、月经血块、苔黄、发热、恶寒、咽红	牡丹皮、大黄、蒲公英、玄明粉、赤芍、关黄柏、皂角刺、薄荷、卷柏、桃仁、连翘、冬瓜仁、金银花	大黄牡丹皮汤
舌质淡白、呕吐、肛门色红、有汗、耳鸣、恶心、耳聋、多梦、腹痛、语声低微、苔浮、腰酸、头晕、胎位不正	白扁豆、大枣、麦芽、茯苓、钩藤、甘草	甘麦大枣汤
脉弦、苔白、腹痛、手足心烧、小便灼热、心悸、头摇、脉虚、头痛、腰酸、大汗淋漓、自汗、腹胀、恶寒、乏力、咽红	浮小麦、黄芪、白芍、大枣、太子参、茯苓、糯稻根、甘草	甘麦大枣汤
脉弦、月经时多时少、恶寒、食少、头晕、大便稀溏、舌质嫩、苔白、头痛、唇麻、心悸	浮小麦、大枣、半夏、竹茹、化橘红、茯苓、枳壳、甘草	甘麦大枣汤
苔白、关节疼痛、脉细、肛门疼痛、皮肤晦黯、鼻痛、唇麻、心悸	黄芪、大枣、白术、防风、甘草	甘麦大枣汤
脉虚、心悸、不寐、苔白、尿频、脉结、脉细、舌胖、食少、乏力、头昏	黄芪、党参、白术、大枣、肉苁蓉、茯苓、木香、炙甘草、远志、甘草、当归	甘麦大枣汤
苔白、不寐、头晕、头痛、月经时多时少、脉弦	浮小麦、代赭石、大枣、半夏、竹茹、化橘红、茯苓、甘草	甘麦大枣汤
皮肤瘙痒、牙痛、舌质紫黯、咽干、苔糙、发热、皮肤脱屑、脉滑、四肢冷、口干、苔白、目黄	薏苡仁、生地、防风、赤芍、关黄柏、甘草、石膏、茯苓、炙甘草、桔梗、苦参、牛蒡子、玄参	桔梗汤
咽干、脉滑、苔糙、牙痛、目黄、舌质紫黯、苔白、皮肤脱屑、口干、四肢冷、皮肤瘙痒、发热	薏苡仁、生地、防风、赤芍、关黄柏、甘草、石膏、茯苓、炙甘草、桔梗、苦参、牛蒡子、玄参	桔梗汤
咽干、苔白、牙痛、四肢冷、发热、脉滑、皮肤脱屑、舌质紫黯、目黄、皮肤瘙痒、苔糙、口干	薏苡仁、生地、防风、赤芍、关黄柏、甘草、石膏、茯苓、炙甘草、桔梗、苦参、牛蒡子、玄参	桔梗汤
口干、发热、目黄、咽干、皮肤脱屑、苔白、苔糙、舌质紫黯、四肢冷、牙痛、脉滑、皮肤瘙痒	薏苡仁、生地、防风、赤芍、关黄柏、甘草、石膏、茯苓、炙甘草、桔梗、苦参、牛蒡子、玄参	桔梗汤
口干、舌质紫黯、皮肤脱屑、苔糙、苔白、目黄、脉滑、四肢冷、牙痛、咽干、皮肤瘙痒、发热	薏苡仁、生地、防风、赤芍、关黄柏、甘草、石膏、茯苓、炙甘草、桔梗、苦参、牛蒡子、玄参	桔梗汤
咳嗽、咽痒、脉迟、乳房瘪小、恶露量少、肠鸣、指纹淡、咽红	生地、板蓝根、茯苓、薄荷、炙甘草、玉竹、麦冬、连翘、桔梗、丝瓜络、甘草、马勃、北沙参、玄参	桔梗汤
咳嗽、肠鸣、恶露量少、指纹淡、乳房瘪小、咽红、脉迟、咽痒	生地、板蓝根、茯苓、薄荷、炙甘草、玉竹、麦冬、连翘、桔梗、丝瓜络、甘草、马勃、北沙参、玄参	桔梗汤
脉迟、恶露量少、咳嗽、指纹淡、乳房瘪小、咽红、肠鸣、咽痒	生地、板蓝根、茯苓、薄荷、炙甘草、玉竹、麦冬、连翘、桔梗、丝瓜络、甘草、马勃、北沙参、玄参	桔梗汤
指纹淡、肠鸣、乳房瘪小、咽痒、咳嗽、恶露量少、咽红、脉迟	生地、板蓝根、茯苓、薄荷、炙甘草、玉竹、麦冬、连翘、桔梗、丝瓜络、甘草、马勃、北沙参、玄参	桔梗汤
脉迟、指纹淡、咽红、乳房瘪小、肠鸣、恶露量少、咽痒、咳嗽	生地、板蓝根、茯苓、薄荷、炙甘草、玉竹、麦冬、连翘、桔梗、丝瓜络、甘草、马勃、北沙参、玄参	桔梗汤
头摇、肠鸣、流涕、急躁易怒、齘齿、鼻塞、脉浮、鼻痒、苔白、四肢不用	蝉蜕、辛夷、生姜、白芍、大枣、僵蚕、炙甘草、桂枝、防风、甘草	桂枝汤
少神、嘈杂、苔白、口唇青紫、脉促、语声低微、喉中痰鸣、流涕、咳嗽	厚朴、白芍、大枣、苦杏仁、桂枝、甘草	桂枝加厚朴杏子汤
苔白、语声低微、咳嗽、流涕、喉中痰鸣、脉促、口唇青紫、少神、嘈杂	厚朴、白芍、大枣、苦杏仁、桂枝、甘草	桂枝加厚朴杏子汤
流涕、喉中痰鸣、口唇青紫、语声低微、少神、嘈杂、咳嗽、脉促、苔白	厚朴、白芍、大枣、苦杏仁、桂枝、甘草	桂枝加厚朴杏子汤
苔白、语声低微、脉促、少神、咳嗽、嘈杂、喉中痰鸣、流涕、口唇青紫	厚朴、白芍、大枣、苦杏仁、桂枝、甘草	桂枝加厚朴杏子汤
目眩、脉涩、经来骤止、舌生瘀斑、脉虚、乏力、皮肤晦黯、耳鸣、心悸、牙龈淡白、冷汗、少神、头晕	黄芪、五味子、麻黄、炙甘草、麦冬、细辛、附子、桂枝、丹参、甘草、红参、当归	桂枝甘草汤
头晕、少神、牙龈淡白、冷汗、耳鸣、舌生瘀斑、脉涩、脉虚、皮肤晦黯、乏力、目眩、经来骤止、心悸	黄芪、五味子、麻黄、炙甘草、麦冬、细辛、附子、桂枝、丹参、甘草、红参、当归	桂枝甘草汤
皮肤晦黯、目眩、少神、心悸、冷汗、经来骤止、舌生瘀斑、耳鸣、牙龈淡白、脉虚、头晕、乏力、脉涩	黄芪、五味子、麻黄、炙甘草、麦冬、细辛、附子、桂枝、丹参、甘草、红参、当归	桂枝甘草汤
乏力、心悸、脉虚、指纹淡、苔白、头空、急躁易怒、气短、舌生瘀斑、胸闷、脉细、舌瘦、头晕	黄芪、生姜、生地、大枣、阿胶、炙甘草、麦冬、桂枝、丹参、红参	炙甘草汤
胸闷、苔白、急躁易怒、心悸、指纹淡、头空、脉细、头晕、舌瘦、气短、乏力、舌生瘀斑、脉虚	黄芪、生姜、生地、大枣、阿胶、炙甘草、麦冬、桂枝、丹参、红参	炙甘草汤
苔白、皮肤晦黯、咳嗽、舌脉青紫、胸闷、脉弦、吐弄舌、脉紧、咽红	鱼腥草、地龙、苦杏仁、全蝎、僵蚕、麻黄、石膏、紫菀、桃仁、甘草、枇杷叶、黄芩	麻杏石甘汤
气短、呼吸困难、指纹淡、脉滑、抽搐、胸闷、少神、苔白、咳嗽	地龙、干姜、厚朴、半夏、全蝎、苦杏仁、僵蚕、白果、麻黄、甘草	小青龙汤
头摇、舌质淡白、皮肤色黄、胸闷、舌质嫩、脉虚、头晕、气短、心悸、恶寒	黄芪、羌活、五味子、麻黄、麦冬、桂枝、附子、细辛、丹参、红参、当归	麻黄附子细辛汤
脉虚、皮肤色黄、胸闷、头摇、气短、舌质淡白、舌质嫩、心悸、头晕、恶寒	黄芪、羌活、五味子、麻黄、麦冬、桂枝、附子、细辛、丹参、红参、当归	麻黄附子细辛汤
目眩、乏力、头晕、隐痛、头昏、四肢冷、心悸、脉实、牙龈淡白、头摇	黄芪、麻黄、细辛、附子、丹参、当归	麻黄附子细辛汤
目眩、头晕、头摇、隐痛、头昏、心悸、脉实、四肢冷、牙龈淡白、乏力	黄芪、麻黄、细辛、附子、丹参、当归	麻黄附子细辛汤
脉促、脉浮、恶寒、发热、鼻塞、苔白、舌颤、咽红、流涕、脉紧、呕吐、咳嗽、皮肤晦黯、耳鸣、不寐、四肢冷	黄芪、麻黄、细辛、附子、丹参、当归	小青龙加石膏汤
咽红、不寐、皮肤晦黯、流涕、耳鸣、发热、恶寒、四肢冷、脉促、舌颤、咳嗽、脉紧、鼻塞、苔白、呕吐、脉浮	黄芪、麻黄、细辛、附子、丹参、当归	小青龙加石膏汤
咽红、耳鸣、鼻塞、皮肤晦黯、发热、咳嗽、恶寒、脉紧、舌颤、脉浮、不寐、呕吐、苔白、流涕、脉促、四肢冷	黄芪、麻黄、细辛、附子、丹参、当归	小青龙加石膏汤
发热、苔白、脉紧、脉促、恶寒、耳鸣、舌颤、脉浮、四肢冷、不寐、呕吐、咳嗽、鼻塞、咽红、皮肤晦黯、流涕	黄芪、麻黄、细辛、附子、丹参、当归	小青龙加石膏汤
咳嗽、脉浮、咽红、恶寒、流涕、皮肤晦黯、四肢冷、耳鸣、鼻塞、苔白、呕吐、舌颤、发热、不寐、脉促、脉紧	黄芪、麻黄、细辛、附子、丹参、当归	小青龙加石膏汤
少神、发热、羞明、呕吐、心悸、苔白、吐弄舌、苔浮、皮肤晦黯、恶寒、咽干、耳痛、口苦、指纹淡	生姜、柴胡、白芍、大枣、党参、半夏、桂枝、甘草、黄芩	柴胡桂枝汤
少神、心悸、指纹淡、皮肤晦黯、咽干、羞明、发热、耳痛、苔白、苔浮、恶寒、呕吐、吐弄舌、口苦	生姜、柴胡、白芍、大枣、党参、半夏、桂枝、甘草、黄芩	柴胡桂枝汤
脉细、苔黄、大便干结、舌生瘀斑、口干、灼痛、肌肉发胀、冷痛、尿频、尿急、乳房痛、皮肤色黄、口苦、尿清	牡丹皮、大黄、甘草、赤芍、枳壳、桃仁、桂枝、车前草	桃核承气汤
脉微、耳痛、脉浮、见水欲尿、皮肤色红、口苦、有汗、咽干、头痛、月经量多、灼痛、急躁易怒、呕吐、肛门色红、目痛、发热、恶寒、脉洪	谷芽、柴胡、羌活、半夏、粉葛、板蓝根、石膏、牛蒡子、连翘、防风、知母、甘草、金银花、黄芩	白虎汤
脉洪、脉浮、恶寒、急躁易怒、见水欲尿、咽干、灼痛、皮肤色红、耳痛、月经量多、口苦、有汗、发热、头痛、肛门色红、脉微、目痛、呕吐	谷芽、柴胡、羌活、半夏、粉葛、板蓝根、石膏、牛蒡子、连翘、防风、知母、甘草、金银花、黄芩	白虎汤
肛门疼痛、耳痛、苔滑、口干、腰痛、脉弦、舌质紫黯、皮肤晦黯、头昏	柴胡、白芍、枳实、青皮、甘草、大血藤、乌药、川楝子	四逆散
遗精、舌质紫黯、苔腻、气短、语声低微、苔薄、皮肤浮肿、咳嗽、腹胀、皮肤晦黯、恶露量少、心悸、头晕、头冷、口唇青紫	黄芪、生姜、白芍、五味子、白术、茯苓、麦冬、桂枝、附子、丹参、红参	真武汤
咽红、脉微、皮肤浮肿、气短、恶寒、舌质淡白、心悸、眵多、阴肿、语声低微、冷汗	黄芪、黄精、白术、泽泻、太子参、延胡索、茯苓、桂枝、人参、附子、猪苓、丹参、玉竹、防己	防己地黄汤
阴肿、脉微、心悸、皮肤浮肿、恶寒、眵多、语声低微、气短、舌质淡白、咽红、冷汗	黄芪、黄精、白术、泽泻、太子参、延胡索、茯苓、桂枝、人参、附子、猪苓、丹参、玉竹、防己	防己地黄汤
舌胖、口腻、耳肿、关节疼痛、脉弦、月经先期	小麦、干姜、六神曲、百合、生地、党参、大枣、阿胶、火麻仁、厚朴、炙甘草、桂枝	炙甘草汤
月经先期、脉弦、关节疼痛、口腻、耳肿、舌胖	小麦、干姜、六神曲、百合、生地、党参、大枣、阿胶、火麻仁、厚朴、炙甘草、桂枝	炙甘草汤
咽干、咽喉溃烂、月经血块、皮肤色红	黄连、白芍、赤芍、淡竹叶、连翘、甘草、金银花、当归、黄芩	甘草泻心汤
咽喉溃烂、咽干、月经血块、皮肤色红	黄连、白芍、赤芍、淡竹叶、连翘、甘草、金银花、当归、黄芩	甘草泻心汤
舌质淡红、语声低微、阴道出血、大便稀溏、尿血、乏力、脉弦、苔薄、目黄	黄芪、干姜、女贞子、黄精、龙骨、黄连、薏苡仁、大枣、太子参、厚朴、牡蛎、黑豆、矮地茶、何首乌、黄芩	泻心汤
阴道出血、大便稀溏、语声低微、脉弦、苔薄、乏力、舌质淡红、目黄、尿血	黄芪、干姜、女贞子、黄精、龙骨、黄连、薏苡仁、大枣、太子参、厚朴、牡蛎、黑豆、矮地茶、何首乌、黄芩	泻心汤
大便稀溏、阴道出血、语声低微、脉弦、目黄、乏力、舌质淡红、苔薄、尿血	黄芪、干姜、女贞子、黄精、龙骨、黄连、薏苡仁、大枣、太子参、厚朴、牡蛎、黑豆、矮地茶、何首乌、黄芩	泻心汤
大便稀溏、目黄、苔薄、阴道出血、语声低微、舌质淡红、尿血、乏力、脉弦	黄芪、干姜、女贞子、黄精、龙骨、黄连、薏苡仁、大枣、太子参、厚朴、牡蛎、黑豆、矮地茶、何首乌、黄芩	泻心汤
苔薄、舌质淡红、脉弦、语声低微、目黄、尿血、乏力、大便稀溏、阴道出血	黄芪、干姜、女贞子、黄精、龙骨、黄连、薏苡仁、大枣、太子参、厚朴、牡蛎、黑豆、矮地茶、何首乌、黄芩	泻心汤
吐弄舌、大便稀溏、脉弦、耳痛、食少、头大、苔腻、灼痛	干姜、黄连、党参、大枣、半夏、炙甘草、桂枝	黄连汤
脉弦、耳痛、头大、苔腻、大便稀溏、吐弄舌、灼痛、食少	干姜、黄连、党参、大枣、半夏、炙甘草、桂枝	黄连汤
食少、脉弦、头大、灼痛、大便稀溏、吐弄舌、耳痛、苔腻	干姜、黄连、党参、大枣、半夏、炙甘草、桂枝	黄连汤
呕吐、胸闷、苔腻、带下稀、口腻、肛门疼痛、胁痛、脉弦、食欲不振	干姜、黄连、大枣、太子参、半夏、竹茹、炙甘草、桂枝	黄连汤
肛门疼痛、带下稀、苔腻、呕吐、胁痛、口腻、胸闷、食欲不振、脉弦	干姜、黄连、大枣、太子参、半夏、竹茹、炙甘草、桂枝	黄连汤
带下稀、苔腻、口腻、胸闷、胁痛、呕吐、食欲不振、肛门疼痛、脉弦	干姜、黄连、大枣、太子参、半夏、竹茹、炙甘草、桂枝	黄连汤
肛门疼痛、腹痛、脉迟、目黄、胸闷、脉弦、吐弄舌、苔腻、大便稀溏、食欲不振、苔黄、灼痛	干姜、黄连、党参、大枣、半夏、炙甘草、桂枝	黄连汤
吐弄舌、苔黄、苔腻、食欲不振、胸闷、肛门疼痛、脉弦、目黄、腹痛、大便稀溏、灼痛、脉迟	干姜、黄连、党参、大枣、半夏、炙甘草、桂枝	黄连汤
苔腻、目黄、食欲不振、腹痛、肛门疼痛、脉迟、苔黄、胸闷、大便稀溏、灼痛、吐弄舌、脉弦	干姜、黄连、党参、大枣、半夏、炙甘草、桂枝	黄连汤
皮肤色青、恶心、脉弦、耳痛、苔厚、呕吐、冷痛、口臭	柴胡、莱菔子、白芍、延胡索、炙甘草、茵陈、川楝子	芍药甘草汤
苔白、大便稀溏、声音嘶哑、肛门疼痛、月经血块、喉中痰鸣、皮下肿块	厚朴、苍术、半夏、紫苏梗、茯苓、沉香、炙甘草、夏枯草、藏青果	半夏厚朴汤
喉中痰鸣、肛门疼痛、声音嘶哑、皮下肿块、大便稀溏、月经血块、苔白	厚朴、苍术、半夏、紫苏梗、茯苓、沉香、炙甘草、夏枯草、藏青果	半夏厚朴汤
咽干、脉弦、带下稠、苔白、脉迟、齘齿、皮下肿块	厚朴、半夏、黄药子、茯苓、昆布、紫苏叶、夏枯草	半夏厚朴汤
带下稠、皮下肿块、苔白、咽干、齘齿、脉迟、脉弦	厚朴、半夏、黄药子、茯苓、昆布、紫苏叶、夏枯草	半夏厚朴汤
脉迟、咳嗽、齘齿、苔薄、脉涩、阴肿	生姜、厚朴、半夏、紫苏梗、黄药子、昆布、茯苓、桃仁、夏枯草	半夏厚朴汤
咳嗽、齘齿、脉迟、脉涩、阴肿、苔薄	生姜、厚朴、半夏、紫苏梗、黄药子、昆布、茯苓、桃仁、夏枯草	半夏厚朴汤
耳出血、耳痛、肥胖、口眼歪斜、皮下肿块、苔厚、脉弦	厚朴、半夏、紫苏梗、黄药子、茯苓、鸡内金、沉香、丹参、夏枯草	半夏厚朴汤
耳出血、肥胖、脉弦、苔厚、皮下肿块、耳痛、口眼歪斜	厚朴、半夏、紫苏梗、黄药子、茯苓、鸡内金、沉香、丹参、夏枯草	半夏厚朴汤
脉结、月经血块、口唇青紫、烦躁时发热、肥胖	牡丹皮、生姜、厚朴、半夏、紫苏梗、赤芍、茯苓、桃仁、桂枝	半夏厚朴汤
肥胖、脉结、月经血块、烦躁时发热、口唇青紫	牡丹皮、生姜、厚朴、半夏、紫苏梗、赤芍、茯苓、桃仁、桂枝	半夏厚朴汤
脉沉、苔腻、咳嗽、关节变形、皮肤浮肿、皮肤发硬	生姜、厚朴、半夏、紫苏梗、冬瓜、茯苓、夏枯草、地骷髅、苦丁茶	半夏厚朴汤
关节变形、皮肤浮肿、苔腻、咳嗽、皮肤发硬、脉沉	生姜、厚朴、半夏、紫苏梗、冬瓜、茯苓、夏枯草、地骷髅、苦丁茶	半夏厚朴汤
脉细、苔薄、声音嘶哑、舌质红绛	胖大海、天冬、百合、阿胶、凤凰衣、麦冬、射干、马兜铃、木蝴蝶、牛蒡子、糯米、北沙参、玄参	百合地黄汤
舌质红绛、脉细、声音嘶哑、苔薄	胖大海、天冬、百合、阿胶、凤凰衣、麦冬、射干、马兜铃、木蝴蝶、牛蒡子、糯米、北沙参、玄参	百合地黄汤
脉细、声音嘶哑、苔薄、舌质红绛	胖大海、天冬、百合、阿胶、凤凰衣、麦冬、射干、马兜铃、木蝴蝶、牛蒡子、糯米、北沙参、玄参	百合地黄汤
脉细、苔薄、声音嘶哑、舌质红绛	胖大海、天冬、百合、阿胶、凤凰衣、麦冬、射干、马兜铃、木蝴蝶、牛蒡子、糯米、北沙参、玄参	百合地黄汤
声音嘶哑、苔薄、舌质红绛、脉细	胖大海、天冬、百合、阿胶、凤凰衣、麦冬、射干、马兜铃、木蝴蝶、牛蒡子、糯米、北沙参、玄参	百合地黄汤
舌质红绛、苔薄、脉细、声音嘶哑	胖大海、天冬、百合、阿胶、凤凰衣、麦冬、射干、马兜铃、木蝴蝶、牛蒡子、糯米、北沙参、玄参	百合地黄汤
冷痛、脉虚、苔白、腰重	黄芪、干姜、党参、白术、菊花、川芎、白矾、牡蛎、茯苓、桔梗、桂枝、细辛、防风、当归	侯氏黑散
脉虚、苔白、冷痛、腰重	黄芪、干姜、党参、白术、菊花、川芎、白矾、牡蛎、茯苓、桔梗、桂枝、细辛、防风、当归	侯氏黑散
脉沉、小便自利、四肢冷、耳肿、有汗、脉浮、腰痛、大便稀溏、苔腻	干姜、白术、续断、茯苓、葫芦壳、杜仲、甘草	甘草干姜茯苓白术汤
腰痛、耳肿、大便稀溏、小便自利、有汗、脉沉、脉浮、四肢冷、苔腻	干姜、白术、续断、茯苓、葫芦壳、杜仲、甘草	甘草干姜茯苓白术汤
耳肿、小便自利、大便稀溏、四肢冷、腰痛、脉浮、脉沉、有汗、苔腻	干姜、白术、续断、茯苓、葫芦壳、杜仲、甘草	甘草干姜茯苓白术汤
耳痛、苔白、大便稀溏、脉迟、泛酸	干姜、党参、白术、花椒、乌头、炙甘草、高良姜、瓦楞子、附子、赤石脂	乌头赤石脂丸
苔白、泛酸、脉迟、耳痛、大便稀溏	干姜、党参、白术、花椒、乌头、炙甘草、高良姜、瓦楞子、附子、赤石脂	乌头赤石脂丸
大便稀溏、苔白、耳痛、脉迟、泛酸	干姜、党参、白术、花椒、乌头、炙甘草、高良姜、瓦楞子、附子、赤石脂	乌头赤石脂丸
苔白、泛酸、脉迟、耳痛、大便稀溏	干姜、党参、白术、花椒、乌头、炙甘草、高良姜、瓦楞子、附子、赤石脂	乌头赤石脂丸
脉迟、苔白、耳痛、大便稀溏、泛酸	干姜、党参、白术、花椒、乌头、炙甘草、高良姜、瓦楞子、附子、赤石脂	乌头赤石脂丸
月经先后无定期、乏力、苔白、眼睑下垂、脉细、脉虚、腹部板硬、胸闷、肠鸣	白术、枳实	枳术汤
胸闷、脉细、肠鸣、乏力、苔白、脉虚、腹部板硬、眼睑下垂、月经先后无定期	白术、枳实	枳术汤
乏力、腹部板硬、胸闷、脉细、眼睑下垂、脉虚、月经先后无定期、苔白、肠鸣	白术、枳实	枳术汤
苔白、胎动不安	蜜、麻黄、半夏	半夏麻黄汤
苔白、胎动不安	蜜、麻黄、半夏	半夏麻黄汤
苔白、胎动不安	蜜、麻黄、半夏	半夏麻黄汤
胎动不安、苔白	蜜、麻黄、半夏	半夏麻黄汤
胎动不安、苔白	蜜、麻黄、半夏	半夏麻黄汤
胎动不安、苔白	蜜、麻黄、半夏	半夏麻黄汤
胎动不安、苔白	蜜、麻黄、半夏	半夏麻黄汤
苔白、胎动不安	蜜、麻黄、半夏	半夏麻黄汤
胎动不安、苔白	蜜、麻黄、半夏	半夏麻黄汤
苔白、胎动不安	蜜、麻黄、半夏	半夏麻黄汤
苔薄、发热、乏力、咽红、急躁易怒、头昏、脉虚、呕吐	大枣、半夏、竹茹、石膏、白薇、桂枝、甘草	竹皮大丸
呕吐、乏力、急躁易怒、苔薄、脉虚、头昏、发热、咽红	大枣、半夏、竹茹、石膏、白薇、桂枝、甘草	竹皮大丸
急躁易怒、发热、脉虚、头昏、呕吐、苔薄、乏力、咽红	大枣、半夏、竹茹、石膏、白薇、桂枝、甘草	竹皮大丸
苔剥、失神、不寐、易惊、指纹淡、脉细	小麦、首乌藤、琥珀、百合、生地、大枣、炙甘草、丹参、当归	甘麦大枣汤
大便稀溏、口苦、发热、咽干、耳痛、月经量多、冷痛、呕吐、烦躁时发热	柴胡、厚朴、大枣、半夏、板蓝根、羚羊角、白茅根、桂枝、连翘、芦根、蔓荆子、甘草、黄芩	小柴胡汤
食少、消瘦、乏力、拘挛、关节变形、少神、舌质淡红、脉细、苔白、耳痛	黄芪、六神曲、白芍、鸡血藤、麦芽、乌头、桂枝、山楂、苦参、当归、淫羊藿	黄芪桂枝五物汤
胀痛、脉濡、苔白、乏力、指纹淡、耳痛	黄芪、生姜、白芍、大枣、海螵蛸、炙甘草、桂枝、浙贝母、饴糖	黄芪建中汤
乏力、耳痛、脉濡、苔白、胀痛、指纹淡	黄芪、生姜、白芍、大枣、海螵蛸、炙甘草、桂枝、浙贝母、饴糖	黄芪建中汤
脉细、少神、舌瘦、闷痛、食少、食欲不振、舌质淡红、吞咽困难、苔剥、苔薄	蚕沙、郁李仁、柴胡、大枣、半夏、西洋参、沉香、桃仁、甘草、黄芩	小柴胡汤
发热、喉中痰鸣、咽红、恶心、咳嗽、舌胖、乏力、月经量多、苔腻、小便浑浊、脉弦、吐弄舌	广藿香、柴胡、厚朴、大枣、党参、半夏、粉葛、牡蛎、鳖甲、知母、甘草、豆蔻、黄芩	小柴胡汤
少神、脉弦、喉中痰鸣、咽红、食欲不振、目闭不开、呕吐、咽痒、咳嗽、急躁易怒、胸闷、闷闷不乐、消瘦、苔黄、舌胖、皮肤色黄	代赭石、厚朴、党参、半夏、竹茹、陈皮、茯苓、枳壳、桔梗、射干、芦根、山豆根、枇杷叶、旋覆花	旋覆代赭汤
皮肤色黄、急躁易怒、目闭不开、食欲不振、咽红、胸闷、脉弦、少神、呕吐、咳嗽、闷闷不乐、消瘦、苔黄、喉中痰鸣、咽痒、舌胖	代赭石、厚朴、党参、半夏、竹茹、陈皮、茯苓、枳壳、桔梗、射干、芦根、山豆根、枇杷叶、旋覆花	旋覆代赭汤
苔白、乏力、乳房痛、矢气、指纹淡、神乱、四肢冷、恶寒、少神、肛门坠胀、嗳气、皮肤色白	黄芪、白芍、龙骨、佛手、甘松、牡蛎、茯苓、炙甘草、桂枝、饴糖、升麻、甘草、当归	小建中汤
烦躁时发热、皮肤浮肿、脉沉、舌脉青紫、苔腻、头晕、呼吸急促、舌胖、胸闷、恶心、心悸、皮肤晦黯、脉虚	炙甘草、桂枝	桂枝甘草汤
脉虚、胸闷、呼吸急促、烦躁时发热、心悸、头晕、皮肤浮肿、舌胖、皮肤晦黯、脉沉、舌脉青紫、苔腻、恶心	炙甘草、桂枝	桂枝甘草汤
皮肤浮肿、恶心、舌胖、皮肤晦黯、舌脉青紫、苔腻、头晕、脉虚、呼吸急促、心悸、脉沉、烦躁时发热、胸闷	炙甘草、桂枝	桂枝甘草汤
脉弦、恶心、舌生瘀斑、月经量少、头晕、苔腻、月经后期、苔厚、耳痛、皮下肿块、咽喉溃烂、肛门坠胀、舌质紫黯、腰酸、月经血块	牡丹皮、白芍、赤芍、延胡索、茯苓、鳖甲、莪术、桂枝、甘草	桂枝茯苓丸
冷痛、恶寒、苔剥、齿燥、肛门色红、大便稀溏、见水欲尿、关节疼痛、酸痛、脉细、关节变形、咽干、头晕	黄芪、干姜、羌活、白芍、生地、白术、赤芍、麻黄、石膏、没药、炙甘草、桂枝、附子、防风、乌梢蛇、知母、乳香	桂枝芍药知母汤
脉细、见水欲尿、齿燥、咽干、肛门色红、头晕、冷痛、苔剥、大便稀溏、酸痛、恶寒、关节变形、关节疼痛	黄芪、干姜、羌活、白芍、生地、白术、赤芍、麻黄、石膏、没药、炙甘草、桂枝、附子、防风、乌梢蛇、知母、乳香	桂枝芍药知母汤
口酸、舌质紫黯、苔白、脉细、耳痛、乏力、少神、口干、小便不利	地龙、黄芪、生地、白芍、赤芍、重楼、木瓜、蜂房、桑枝、秦艽、丹参、穿山甲、海桐皮	黄芪桂枝五物汤
肌肉萎缩、食欲不振、指纹淡、气短、声音嘶哑、耳痛、咽痛、头冷、苔腻、腰胀、胸闷、脉细、舌胖	大黄、青果、半夏、麻黄、细辛、附子、甘草	麻黄附子细辛汤
肌肉萎缩、腰胀、胸闷、气短、食欲不振、头冷、脉细、苔腻、咽痛、耳痛、舌胖、声音嘶哑、指纹淡	大黄、青果、半夏、麻黄、细辛、附子、甘草	麻黄附子细辛汤
不寐、皮肤晦黯、苔白、指纹淡、耳痛、脉紧	鹿角霜、桑寄生、生地、麻黄、桂枝、细辛、附子、乌梢蛇、淫羊藿、狗脊	麻黄附子细辛汤
皮肤晦黯、脉紧、耳痛、指纹淡、不寐、苔白	鹿角霜、桑寄生、生地、麻黄、桂枝、细辛、附子、乌梢蛇、淫羊藿、狗脊	麻黄附子细辛汤
酸痛、食欲不振、拘挛、苔腻、耳痛、乏力、舌质淡红、脉濡、恶心、气短、带下稀、发热	薏苡仁、羌活、半夏、白术、苦杏仁、麻黄、桂枝、甘草、陈皮	麻黄加术汤
耳痛、苔腻、酸痛、舌质淡红、食欲不振、恶心、发热、气短、拘挛、乏力、脉濡、带下稀	薏苡仁、羌活、半夏、白术、苦杏仁、麻黄、桂枝、甘草、陈皮	麻黄加术汤
乏力、气短、苔腻、耳痛、拘挛、舌质淡红、酸痛、恶心、带下稀、食欲不振、脉濡、发热	薏苡仁、羌活、半夏、白术、苦杏仁、麻黄、桂枝、甘草、陈皮	麻黄加术汤
拘挛、乏力、酸痛、恶心、食欲不振、气短、舌质淡红、苔腻、脉濡、发热、带下稀、耳痛	薏苡仁、羌活、半夏、白术、苦杏仁、麻黄、桂枝、甘草、陈皮	麻黄加术汤
带下浊、舌质淡红、口苦、苔黄、呕吐、脉滑、大便稀溏、目黄、指纹细、咽干、不渴、乏力、头晕、皮肤色黄	干姜、广藿香、柴胡、半夏、白术、泽泻、白矾、茯苓、炙甘草、人参、附子、甘草、茵陈、豆蔻、黄芩	小柴胡汤
头昏、牙痛、灼痛、闷闷不乐、耳痛、闷痛、腰胀、脉滑、苔腻、咽红、口干	郁金、柴胡、半夏、大枣、川芎、瓜蒌、水蛭、炙甘草、石菖蒲、人参、丹参、薤白、黄芩	小柴胡汤
恶心、皮肤色红、目赤、抽搐、苔黄、脉实、头痛、月经时多时少、咽红、腰胀、闷痛、呕吐、头晕	大黄、厚朴、黄连、半夏、枳实、瓜蒌、天麻、钩藤、蔓荆子	小承气汤
腰胀、苔黄、头痛、咽红、抽搐、恶心、目赤、闷痛、呕吐、头晕、皮肤色红、脉实、月经时多时少	大黄、厚朴、黄连、半夏、枳实、瓜蒌、天麻、钩藤、蔓荆子	小承气汤
抽搐、乏力、大便稀溏、口苦、舌质淡红、肠鸣、苔薄、冷痛、腹痛、后重	生姜、黄连、党参、白芍、半夏、枳壳、甘草、当归、黄芩	生姜泻心汤
舌质淡红、腹痛、肠鸣、口苦、抽搐、苔薄、冷痛、大便稀溏、后重、乏力	生姜、黄连、党参、白芍、半夏、枳壳、甘草、当归、黄芩	生姜泻心汤
肠鸣、苔薄、口苦、乏力、冷痛、舌质淡红、后重、腹痛、抽搐、大便稀溏	生姜、黄连、党参、白芍、半夏、枳壳、甘草、当归、黄芩	生姜泻心汤
大便稀溏、腹痛、肠鸣、后重、乏力、口苦、冷痛、苔薄、抽搐、舌质淡红	生姜、黄连、党参、白芍、半夏、枳壳、甘草、当归、黄芩	生姜泻心汤
舌质淡红、肠鸣、大便稀溏、腹痛、口苦、苔薄、冷痛、后重、抽搐、乏力	生姜、黄连、党参、白芍、半夏、枳壳、甘草、当归、黄芩	生姜泻心汤
冷痛、口苦、舌质淡红、腹痛、苔薄、抽搐、肠鸣、大便稀溏、后重、乏力	生姜、黄连、党参、白芍、半夏、枳壳、甘草、当归、黄芩	生姜泻心汤
大便稀溏、抽搐、后重、苔薄、腹痛、冷痛、舌质淡红、肠鸣、口苦、乏力	生姜、黄连、党参、白芍、半夏、枳壳、甘草、当归、黄芩	生姜泻心汤
舌质淡红、肠鸣、乏力、腹痛、口苦、大便稀溏、后重、苔薄、抽搐、冷痛	生姜、黄连、党参、白芍、半夏、枳壳、甘草、当归、黄芩	生姜泻心汤
不渴、食少、须发早白、桶状胸、耳痛、咽喉溃烂、咽红、皮肤色红、吞咽困难、月经时多时少、苔白、恶寒、牙龈肿、头晕、阴肿、脉细、发热、皮肤浮肿	黄芪、干姜、生地、半夏、黄连、甘草、关黄柏、肉桂、木香、细辛、车前草、川木通、黄芩	甘草泻心汤
须发早白、皮肤色红、月经时多时少、咽喉溃烂、吞咽困难、皮肤浮肿、咽红、恶寒、食少、苔白、耳痛、发热、脉细、不渴、牙龈肿、头晕、桶状胸、阴肿	黄芪、干姜、生地、半夏、黄连、甘草、关黄柏、肉桂、木香、细辛、车前草、川木通、黄芩	甘草泻心汤
苔黄、咽痛、自汗、急躁易怒、嗳气、咽红、腹胀、气短、皮肤干燥、矢气、关节变形、脉弦、带下色黄、心悸	干姜、白芍、黄连、太子参、半夏、甘草、黄芩	半夏泻心汤
关节疼痛、语声低微、苔腻、脉滑、咽喉溃烂、发热、大便稀溏、舌质紫黯、关节变形	牡丹皮、干姜、薏苡仁、砂仁、厚朴、广藿香、半夏、太子参、泽泻、防风、佛手、关黄柏、石膏、丹参、甘草	半夏泻心汤
耳出血、急躁易怒、苔薄、气短、心悸、咽红、胸闷、鼻衄、脉弦、皮肤色红	大黄、黄连、白茅根、黄芩、牛膝	大黄黄连泻心汤
心悸、胸闷、咽红、急躁易怒、鼻衄、脉弦、苔薄、耳出血、气短、皮肤色红	大黄、黄连、白茅根、黄芩、牛膝	大黄黄连泻心汤
舌体麻木、苔黄、肛门色红、脉沉、见水欲尿、口干、有汗、口鼻气冷、腹胀、经行不畅	大黄、附子、黄连、黄芩	附子泻心汤
有汗、苔黄、舌体麻木、见水欲尿、口干、腹胀、经行不畅、肛门色红、口鼻气冷、脉沉	大黄、附子、黄连、黄芩	附子泻心汤
脉沉、见水欲尿、口鼻气冷、口干、经行不畅、舌体麻木、肛门色红、有汗、腹胀、苔黄	大黄、附子、黄连、黄芩	附子泻心汤
舌质紫黯、急躁易怒、口干、灼痛、咽干、口苦、舌胖、经行不畅、腹胀、苔黄、舌生瘀斑、咽喉溃烂、耳鸣、恶心、头晕、咳嗽、脉滑	枇杷叶、莱菔子、蒲公英、半夏、苦杏仁、火麻仁、紫苏梗、佛手、瓜蒌、鸡内金、紫菀、桔梗、桃仁、甘草、百部、当归、黄芩	竹叶石膏汤
脉滑、舌胖、头晕、咽喉溃烂、咳嗽、腹胀、咽干、舌质紫黯、急躁易怒、舌生瘀斑、耳鸣、经行不畅、口苦、恶心、口干、灼痛、苔黄	枇杷叶、莱菔子、蒲公英、半夏、苦杏仁、火麻仁、紫苏梗、佛手、瓜蒌、鸡内金、紫菀、桔梗、桃仁、甘草、百部、当归、黄芩	竹叶石膏汤
咽干、闭经、耳赤、口干、乏力、脉弦、带下色黄、腰酸、四肢冷、苔薄、食少、齘齿、闷闷不乐、舌质红绛	谷芽、黄连、大枣、半夏、佛手、粉葛、石膏、麦芽、白茅根、麦冬、桔梗、芦根、乌梅、知母、玉竹、茵陈、枇杷叶、紫石英	竹叶石膏汤
乏力、闷闷不乐、苔薄、脉弦、舌质红绛、咽干、口干、齘齿、四肢冷、带下色黄、闭经、耳赤、食少、腰酸	谷芽、黄连、大枣、半夏、佛手、粉葛、石膏、麦芽、白茅根、麦冬、桔梗、芦根、乌梅、知母、玉竹、茵陈、枇杷叶、紫石英	竹叶石膏汤
脉弦、耳肿、肛门色红、四肢不用、有汗、阴肿、闷痛、头痛、耳痛、苔黄、头晕	蚕沙、薏苡仁、全蝎、石膏、没药、桂枝、粳米、乌梢蛇、知母、甘草、忍冬藤、防己	白虎加桂枝汤
肛门色红、脉弦、头晕、阴肿、苔黄、闷痛、耳肿、耳痛、四肢不用、有汗、头痛	蚕沙、薏苡仁、全蝎、石膏、没药、桂枝、粳米、乌梢蛇、知母、甘草、忍冬藤、防己	白虎加桂枝汤
耳肿、头痛、有汗、四肢不用、脉弦、苔黄、耳痛、头晕、阴肿、肛门色红、闷痛	蚕沙、薏苡仁、全蝎、石膏、没药、桂枝、粳米、乌梢蛇、知母、甘草、忍冬藤、防己	白虎加桂枝汤
阴肿、头晕、苔黄、闷痛、肛门色红、四肢不用、脉弦、耳肿、有汗、头痛、耳痛	蚕沙、薏苡仁、全蝎、石膏、没药、桂枝、粳米、乌梢蛇、知母、甘草、忍冬藤、防己	白虎加桂枝汤
耳痛、耳肿、闷痛、苔黄、头痛、阴肿、四肢不用、头晕、肛门色红、有汗、脉弦	蚕沙、薏苡仁、全蝎、石膏、没药、桂枝、粳米、乌梢蛇、知母、甘草、忍冬藤、防己	白虎加桂枝汤
耳肿、头晕、阴肿、闷痛、有汗、四肢不用、苔黄、肛门色红、脉弦、头痛、耳痛	蚕沙、薏苡仁、全蝎、石膏、没药、桂枝、粳米、乌梢蛇、知母、甘草、忍冬藤、防己	白虎加桂枝汤
闷痛、苔黄、肛门色红、头痛、耳肿、脉弦、有汗、四肢不用、耳痛、阴肿、头晕	蚕沙、薏苡仁、全蝎、石膏、没药、桂枝、粳米、乌梢蛇、知母、甘草、忍冬藤、防己	白虎加桂枝汤
有汗、闷痛、头晕、头痛、苔黄、脉弦、耳痛、阴肿、肛门色红、四肢不用、耳肿	蚕沙、薏苡仁、全蝎、石膏、没药、桂枝、粳米、乌梢蛇、知母、甘草、忍冬藤、防己	白虎加桂枝汤
乏力、指纹细、恶寒、呕吐、舌胖、皮肤浮肿、腰痛、四肢冷、关节变形、少神、带下色黄	干姜、党参、茯苓、炙甘草、附子、甘草	茯苓四逆汤
少神、皮肤浮肿、舌胖、指纹细、关节变形、呕吐、带下色黄、恶寒、四肢冷、乏力、腰痛	干姜、党参、茯苓、炙甘草、附子、甘草	茯苓四逆汤
四肢冷、呕吐、腰痛、乏力、舌胖、关节变形、少神、皮肤浮肿、指纹细、带下色黄、恶寒	干姜、党参、茯苓、炙甘草、附子、甘草	茯苓四逆汤
舌质淡白、溏结不调、恶心、头昏、舌质淡红、口唇淡白、鼻痛、呕吐、舌生瘀斑、冷痛、腰痛、头冷、指纹细	小茴香、白芍、半夏、通草、大枣、吴茱萸、桂枝、炮姜、甘草、当归	当归四逆汤
胸闷、耳痛、大汗淋漓、舌胖、苔白、气短、闷痛、大便稀溏、心悸、脉细、胸痛、皮肤浮肿、牙痛、舌质淡红、恶寒	干姜、桑寄生、白芍、白术、檀香、太子参、川芎、肉桂、巴戟天、附子、丹参	真武汤
呼吸困难、语声低微、苔白、冷痛、牙龈肿、恶寒、耳肿、咽红、四肢冷、咳嗽、舌脉青紫、指纹细、牙龈青紫	干姜、白芍、大枣、五味子、葶苈子、白术、苦杏仁、茯苓、炙甘草、桂枝、人参、附子、甘草	真武汤
腰痛、有汗、头冷、肛门坠胀、腹胀、舌质淡白、月经血块、头晕、大便稀溏、脉弦、恶心、耳痛、乏力、苔白、呼吸困难、指纹淡	白芍、白术、茯苓、人参、附子	附子汤
脉弦、大便稀溏、肛门坠胀、耳痛、恶心、腰痛、舌质淡白、有汗、乏力、呼吸困难、头晕、指纹淡、头冷、腹胀、苔白、月经血块	白芍、白术、茯苓、人参、附子	附子汤
乏力、口干、呕吐、头胀、苔白、耳鸣、目昏、头晕、心悸、胸闷、指纹淡、少神、恶心、脉细	厚朴、党参、白术、泽泻、大枣、茯苓、远志、桂枝、甘草	苓桂术甘汤
大便稀溏、指纹淡、恶心、头晕、乏力、食欲不振、健忘、苔腻、头重、脉濡、不寐、耳鸣、皮肤色白、胸闷、语声低微	薏苡仁、党参、白术、半夏、茯苓、桂枝、甘草、陈皮、黄芩	苓桂术甘汤
腹胀、咽喉溃烂、带下色白、发热、咽肿、头重、皮肤干燥、脉弦、齿燥、指纹淡、耳痛、舌胖、苔白	牡丹皮、广藿香、薏苡仁、砂仁、厚朴、大黄、紫苏梗、枳实、石膏、当归、防风、甘草、茵陈、栀子	茵陈蒿汤
皮肤干燥、咽肿、舌胖、发热、咽喉溃烂、耳痛、齿燥、腹胀、头重、苔白、指纹淡、带下色白、脉弦	牡丹皮、广藿香、薏苡仁、砂仁、厚朴、大黄、紫苏梗、枳实、石膏、当归、防风、甘草、茵陈、栀子	茵陈蒿汤
闭经、肥胖、囟门不合、月经量少、乏力、带下稀、关节变形、苔腻、房事淡漠、腰重、脉滑、舌质紫黯、耳出血、恶寒、大便量少、有汗、舌胖	黄芪、白术、泽泻、香附、紫苏梗、茯苓、炙甘草、防风、车前草、益母草、防己	防己黄芪汤
肥胖、恶寒、耳出血、大便量少、房事淡漠、舌质紫黯、关节变形、闭经、乏力、有汗、月经量少、腰重、囟门不合、苔腻、脉滑、带下稀、舌胖	黄芪、白术、泽泻、香附、紫苏梗、茯苓、炙甘草、防风、车前草、益母草、防己	防己黄芪汤
消瘦、乏力、舌体麻木、脉细、恶寒、苔腻、皮肤色白、发热、苔剥、酸痛、吐弄舌、头晕、冷痛、头昏、阴肿、指纹淡、腰酸、耳痛、恶心、食少	牡丹皮、山药、鸡血藤、白芍、半夏、大枣、山茱萸、茯苓、肉桂、秦艽、独活、附子、当归、淫羊藿	金匮肾气丸
带下稀、拘挛、头冷、舌质淡红、耳痛、乏力、四肢不用、羞明、小便浑浊、眵多、不渴、脉细、大便艰难	黄芪、干姜、白术、茯苓、炙甘草、徐长卿、附子、杜仲	甘草干姜茯苓白术汤
脉细、舌质淡红、耳痛、头冷、小便浑浊、拘挛、四肢不用、乏力、眵多、羞明、大便艰难、不渴、带下稀	黄芪、干姜、白术、茯苓、炙甘草、徐长卿、附子、杜仲	甘草干姜茯苓白术汤
舌质淡红、脉细、头冷、拘挛、耳痛、眵多、大便艰难、小便浑浊、羞明、带下稀、四肢不用、不渴、乏力	黄芪、干姜、白术、茯苓、炙甘草、徐长卿、附子、杜仲	甘草干姜茯苓白术汤
不寐、恶心、闷闷不乐、脉弦、胸闷、自汗、气短、有汗、肛门色红、脉虚、苔白、大便稀溏、恶寒	郁金、黄芪、谷芽、浮小麦、厚朴、白芍、大枣、苦杏仁、白术、赤芍、香附、半夏、麦芽、枳壳、桃仁、桔梗、防风、甘草	甘麦大枣汤
闭经、指纹细、带下量多、头冷、舌质紫黯、乏力、食欲不振、恶寒、苔白、四肢冷	牡丹皮、白芍、党参、吴茱萸、半夏、香附、赤芍、川芎、肉桂、炙甘草、当归	温经汤
头冷、乏力、闭经、四肢冷、带下量多、食欲不振、苔白、恶寒、舌质紫黯、指纹细	牡丹皮、白芍、党参、吴茱萸、半夏、香附、赤芍、川芎、肉桂、炙甘草、当归	温经汤
月经血块、有汗、脉弦、指纹红、鼻痛、耳痛、苔白	牡丹皮、小茴香、白芍、吴茱萸、半夏、香附、桂枝、炮姜、当归	温经汤
有汗、鼻痛、耳痛、月经血块、苔白、指纹红、脉弦	牡丹皮、小茴香、白芍、吴茱萸、半夏、香附、桂枝、炮姜、当归	温经汤
月经先后无定期、心悸、目瞤、苔薄、冷汗、月经先期、脉结、耳鸣	生姜、生地、大枣、党参、阿胶、火麻仁、炙甘草、麦冬、桂枝	炙甘草汤
目瞤、心悸、脉结、耳鸣、月经先期、苔薄、冷汗、月经先后无定期	生姜、生地、大枣、党参、阿胶、火麻仁、炙甘草、麦冬、桂枝	炙甘草汤
见水欲尿、苔腻、咳嗽、头痛、脉浮、灼痛、舌颤、恶寒、有汗、无汗、耳痛、月经量多	苦杏仁、桂枝、麻黄	麻黄汤
无汗、舌颤、灼痛、有汗、恶寒、见水欲尿、头痛、咳嗽、月经量多、苔腻、耳痛、脉浮	苦杏仁、桂枝、麻黄	麻黄汤
发热、四肢冷、恶寒、经行不畅、带下稀、腰重	麻黄、炙甘草、细辛、附子、甘草	麻黄附子细辛汤
经行不畅、腰重、四肢冷、带下稀、发热、恶寒	麻黄、炙甘草、细辛、附子、甘草	麻黄附子细辛汤
呕吐、苔黄、自汗、恶寒、急躁易怒、泛酸、舌质淡红、带下色黑、恶心、腹痛、见水欲尿、脉细	大黄、黄连、海螵蛸、三七、浙贝母、附子、白及、黄芩	附子泻心汤
舌质淡红、急躁易怒、泛酸、见水欲尿、苔黄、恶寒、自汗、恶心、腹痛、带下色黑、脉细、呕吐	大黄、黄连、海螵蛸、三七、浙贝母、附子、白及、黄芩	附子泻心汤
脉细、苔黄、舌质淡红、腹痛、恶心、呕吐、见水欲尿、带下色黑、泛酸、急躁易怒、恶寒、自汗	大黄、黄连、海螵蛸、三七、浙贝母、附子、白及、黄芩	附子泻心汤
溏结不调、苔腻、腹部悸动、头晕、目昏、指纹淡、耳鸣、舌胖、脉细	生姜、白芍、白术、牡蛎、茯苓、桂枝、附子、车前草、磁石	真武汤
恶寒、不寐、大便稀溏、冷痛、脉细、苔薄、不渴、头昏、耳痛、腹痛、口唇淡白	白芍、党参、白术、茯苓、附子	附子汤
冷痛、恶寒、口唇淡白、大便稀溏、不寐、腹痛、耳痛、头昏、脉细、不渴、苔薄	白芍、党参、白术、茯苓、附子	附子汤
矢气、恶寒、胸闷、少神、灼痛、冷痛、无汗、咽红、指纹细、小便黄赤、食少、咳嗽、脉浮、月经量多、苔腻、头痛	鸡子黄、白芍、黄连、阿胶、黄芩	黄连阿胶汤
咽红、食少、小便黄赤、脉浮、无汗、矢气、少神、胸闷、头痛、苔腻、冷痛、灼痛、咳嗽、月经量多、恶寒、指纹细	鸡子黄、白芍、黄连、阿胶、黄芩	黄连阿胶汤
咽红、苔黄、冷痛、腹痛、烦躁时发热、指纹细、恶寒、小便灼热、发热、尿血、咽如物梗	干姜、黄连、白芍、阿胶、木香、山楂、赤石脂、黄芩	桃花汤
指纹细、咽如物梗、烦躁时发热、尿血、腹痛、咽红、恶寒、发热、小便灼热、冷痛、苔黄	干姜、黄连、白芍、阿胶、木香、山楂、赤石脂、黄芩	桃花汤
脉细、脉促、少神、小便不利、恶心、阴肿、皮肤色白、小便浑浊、脉浮、皮肤浮肿、苔薄、关节变形、不渴	黄芪、大枣、泽泻、牡蛎、黑豆	牡蛎泽泻散
皮肤色白、关节变形、少神、脉浮、不渴、小便不利、苔薄、阴肿、脉细、脉促、恶心、皮肤浮肿、小便浑浊	黄芪、大枣、泽泻、牡蛎、黑豆	牡蛎泽泻散
恶心、不渴、皮肤浮肿、小便浑浊、少神、阴肿、苔薄、脉促、皮肤色白、小便不利、脉浮、关节变形、脉细	黄芪、大枣、泽泻、牡蛎、黑豆	牡蛎泽泻散
苔薄、阴肿、少神、脉细、关节变形、不渴、皮肤浮肿、小便不利、皮肤色白、恶心、脉浮、脉促、小便浑浊	黄芪、大枣、泽泻、牡蛎、黑豆	牡蛎泽泻散
少神、脉细、小便不利、苔薄、皮肤浮肿、小便浑浊、阴肿、脉浮、皮肤色白、恶心、脉促、关节变形、不渴	黄芪、大枣、泽泻、牡蛎、黑豆	牡蛎泽泻散
流涕、口鼻气冷、牙龈淡白、头痛、口唇鲜红、舌质淡红、鼻塞、乏力、咳嗽、口酸、头晕、咽痒	甘草、桂枝、白芍、大枣	桂枝汤
口苦、不寐、食欲不振、头晕、皮肤色红、月经先后无定期、急躁易怒、四肢冷、见水欲尿、溏结不调、目黄、多梦、口唇鲜红、吐弄舌、头胀、齿燥、脉实、咽如物梗	柴胡、生地、半夏、龙骨、首乌藤、陈皮、黄芩	小柴胡汤
闷痛、耳痛、苔薄、舌质淡红、发热、呕吐、恶心、恶寒、脉数、头痛	柴胡、半夏、大枣、桂枝、人参、甘草、黄芩	柴胡桂枝汤
苔薄、头痛、闷痛、恶寒、呕吐、发热、舌质淡红、恶心、脉数、耳痛	柴胡、半夏、大枣、桂枝、人参、甘草、黄芩	柴胡桂枝汤
鼻孔色黑、肠鸣、带下量少、急躁易怒、带下色黄、身热不扬、乏力、食欲不振、四肢冷、胸痛、小便不利、消瘦、苔白、食少、腹痛、气短、指纹淡、月经血块	肉苁蓉、党参、苦杏仁、枳实、枸杞子、荷叶、鸡内金、紫菀、桃仁、皂角、当归	大承气汤
矢气、急躁易怒、呕吐、腹痛、脉数、恶寒、恶心、皮肤晦黯、冷痛、腹胀、有汗、偏食、脉虚、苔白、脉弦、呃逆	白芷、大黄、厚朴、苦杏仁、枳壳、木香、独活、柿蒂、皂角、川楝子	厚朴三物汤
苔白、呃逆、脉虚、偏食、脉数、急躁易怒、腹痛、皮肤晦黯、腹胀、脉弦、有汗、冷痛、恶寒、恶心、矢气、呕吐	白芷、大黄、厚朴、苦杏仁、枳壳、木香、独活、柿蒂、皂角、川楝子	厚朴三物汤
恶寒、脉虚、脉弦、呕吐、冷痛、苔白、呃逆、偏食、有汗、矢气、腹胀、皮肤晦黯、脉数、腹痛、急躁易怒、恶心	白芷、大黄、厚朴、苦杏仁、枳壳、木香、独活、柿蒂、皂角、川楝子	厚朴三物汤
皮肤晦黯、呕吐、呃逆、冷痛、脉弦、恶寒、有汗、脉数、腹痛、急躁易怒、恶心、苔白、矢气、偏食、脉虚、腹胀	白芷、大黄、厚朴、苦杏仁、枳壳、木香、独活、柿蒂、皂角、川楝子	厚朴三物汤
偏食、腹胀、脉虚、皮肤晦黯、呕吐、脉弦、脉数、急躁易怒、恶心、苔白、恶寒、冷痛、呃逆、腹痛、有汗、矢气	白芷、大黄、厚朴、苦杏仁、枳壳、木香、独活、柿蒂、皂角、川楝子	厚朴三物汤
腹胀、呃逆、呕吐、恶心、皮肤晦黯、偏食、脉数、急躁易怒、脉弦、腹痛、苔白、冷痛、脉虚、矢气、恶寒、有汗	白芷、大黄、厚朴、苦杏仁、枳壳、木香、独活、柿蒂、皂角、川楝子	厚朴三物汤
绞痛、脉结、脉实、咽红、腹痛、呕吐、矢气、耳痛、苔黄、腹胀	白芷、大黄、羌活、厚朴、枳实、木香、桃仁、柿蒂、皂角、川楝子	厚朴三物汤
矢气、腹胀、腹痛、咽红、耳痛、苔黄、呕吐、绞痛、脉实、脉结	白芷、大黄、羌活、厚朴、枳实、木香、桃仁、柿蒂、皂角、川楝子	厚朴三物汤
矢气、脉实、脉结、咽红、腹胀、苔黄、耳痛、腹痛、绞痛、呕吐	白芷、大黄、羌活、厚朴、枳实、木香、桃仁、柿蒂、皂角、川楝子	厚朴三物汤
呕吐、咽红、脉实、腹胀、耳痛、绞痛、脉结、苔黄、矢气、腹痛	白芷、大黄、羌活、厚朴、枳实、木香、桃仁、柿蒂、皂角、川楝子	厚朴三物汤
脉结、耳痛、苔黄、呕吐、脉实、腹痛、矢气、腹胀、绞痛、咽红	白芷、大黄、羌活、厚朴、枳实、木香、桃仁、柿蒂、皂角、川楝子	厚朴三物汤
脉实、苔黄、绞痛、脉结、呕吐、耳痛、咽红、腹痛、矢气、腹胀	白芷、大黄、羌活、厚朴、枳实、木香、桃仁、柿蒂、皂角、川楝子	厚朴三物汤
闷痛、腰胀、嗳气、脉弦、腹胀、苔腻、舌质淡红	大黄、黄连、半夏、附子、升麻、黄芩	附子泻心汤
苔腻、嗳气、脉弦、舌质淡红、闷痛、腹胀、腰胀	大黄、黄连、半夏、附子、升麻、黄芩	附子泻心汤
闷痛、嗳气、舌质淡红、腹胀、腰胀、脉弦、苔腻	大黄、黄连、半夏、附子、升麻、黄芩	附子泻心汤
月经量多、失神、闷闷不乐	关黄柏、白头翁、秦皮、黄连	白头翁汤
胀痛、肛门色红、咽红、闷闷不乐、腹胀、脉迟、发热、舌有裂纹、脉弦、嗳气	柴胡、莱菔子、槟榔、百合、佛手、麦芽、茯苓、枳壳、炙甘草、桔梗、乌药、陈皮	四逆散
脉弦、多涎唾、呕吐、少神、牙龈肿、苔白、消瘦、食少	干姜、生姜、半夏、泽泻、茯苓	小半夏汤
脉弦、牙龈肿、少神、呕吐、多涎唾、苔白、食少、消瘦	干姜、生姜、半夏、泽泻、茯苓	小半夏汤
多涎唾、牙龈肿、食少、少神、脉弦、消瘦、呕吐、苔白	干姜、生姜、半夏、泽泻、茯苓	小半夏汤
脉弦、食少、多涎唾、消瘦、牙龈肿、少神、呕吐、苔白	干姜、生姜、半夏、泽泻、茯苓	小半夏汤
多涎唾、苔白、食少、消瘦、呕吐、脉弦、牙龈肿、少神	干姜、生姜、半夏、泽泻、茯苓	小半夏汤
少神、牙龈肿、脉弦、食少、消瘦、呕吐、多涎唾、苔白	干姜、生姜、半夏、泽泻、茯苓	小半夏汤
寒战、有汗、见水欲尿、胸闷、咳嗽、发热、酸痛、苔白、脉弦、急躁易怒	黄芪、柴胡、槟榔、半夏、茯苓、蜀漆、常山	蜀漆汤
发热、苔白、急躁易怒、脉弦、见水欲尿、有汗、咳嗽、胸闷、酸痛、寒战	黄芪、柴胡、槟榔、半夏、茯苓、蜀漆、常山	蜀漆汤
见水欲尿、急躁易怒、寒战、咳嗽、有汗、脉弦、苔白、发热、酸痛、胸闷	黄芪、柴胡、槟榔、半夏、茯苓、蜀漆、常山	蜀漆汤
脉弦、胸闷、见水欲尿、急躁易怒、咳嗽、有汗、酸痛、苔白、寒战、发热	黄芪、柴胡、槟榔、半夏、茯苓、蜀漆、常山	蜀漆汤
脉弦、咳嗽、寒战、胸闷、急躁易怒、有汗、发热、苔白、酸痛、见水欲尿	黄芪、柴胡、槟榔、半夏、茯苓、蜀漆、常山	蜀漆汤
见水欲尿、有汗、发热、胸闷、脉弦、寒战、咳嗽、苔白、急躁易怒、酸痛	黄芪、柴胡、槟榔、半夏、茯苓、蜀漆、常山	蜀漆汤
寒战、酸痛、脉弦、咳嗽、苔白、发热、有汗、急躁易怒、胸闷、见水欲尿	黄芪、柴胡、槟榔、半夏、茯苓、蜀漆、常山	蜀漆汤
急躁易怒、发热、酸痛、寒战、有汗、胸闷、苔白、见水欲尿、咳嗽、脉弦	黄芪、柴胡、槟榔、半夏、茯苓、蜀漆、常山	蜀漆汤
食少、恶寒、苔薄、乏力、指纹淡、大便稀溏、脉弦、腹痛、急躁易怒、偏食	黄芪、九香虫、白芍、大枣、茯苓、炙甘草、桂枝、饴糖	黄芪建中汤
脉弦、腹痛、食少、指纹淡、恶寒、乏力、苔薄、偏食、急躁易怒、大便稀溏	黄芪、九香虫、白芍、大枣、茯苓、炙甘草、桂枝、饴糖	黄芪建中汤
前阴灼热、咳嗽、不寐、咽痒、苔腻、脉弦、咽红	半夏、苦杏仁、葶苈子、甘草、化橘红、麻黄、石膏、浙贝母、桔梗、车前草、百部	麻杏石甘汤
苔腻、胸闷、指纹淡、脉滑、舌瘦、咳嗽、口唇青紫	干姜、白芍、半夏、五味子、苦杏仁、紫苏梗、麻黄、桂枝、细辛、附子、甘草	小青龙汤
脉细、胸痛、苔腻、恶寒、指纹粗、咽如物梗、咳嗽、脉促	干姜、白芍、半夏、五味子、葶苈子、化橘红、麻黄、茯苓、桔梗、细辛、附子、桂枝、车前草、甘草	小青龙汤
舌脉青紫、心悸、口唇淡白、牙痛、脉细、经行不畅、肥胖、苔白、闷痛、乏力、胸痛、头昏、胸闷	九香虫、白芍、赤芍、麻黄、延胡索、炙甘草、桂枝、细辛、附子、山楂、甘草	麻黄附子细辛汤
牙痛、口唇淡白、乏力、闷痛、经行不畅、胸痛、舌脉青紫、心悸、胸闷、头昏、脉细、苔白、肥胖	九香虫、白芍、赤芍、麻黄、延胡索、炙甘草、桂枝、细辛、附子、山楂、甘草	麻黄附子细辛汤
舌脉青紫、脉细、口唇淡白、少神、苔白、胸痛、头昏、牙痛、心悸、胸闷	九香虫、白芍、龙骨、赤芍、牡蛎、麻黄、延胡索、炙甘草、桂枝、细辛、山楂、附子、甘草	麻黄附子细辛汤
牙痛、脉细、苔白、少神、头昏、舌脉青紫、心悸、口唇淡白、胸闷、胸痛	九香虫、白芍、龙骨、赤芍、牡蛎、麻黄、延胡索、炙甘草、桂枝、细辛、山楂、附子、甘草	麻黄附子细辛汤
舌质红绛、咳嗽、急躁易怒、前阴灼热、心悸、皮肤浮肿、肥胖、尿短、咽红、脉促、指甲干枯、腰胀、指纹红、不渴、苔黄	细辛、麻黄、附子	麻黄附子细辛汤
舌质红绛、指甲干枯、前阴灼热、尿短、脉促、皮肤浮肿、急躁易怒、咽红、指纹红、不渴、肥胖、腰胀、心悸、苔黄、咳嗽	细辛、麻黄、附子	麻黄附子细辛汤
发热、苔腻、前阴灼热、胸闷、咳嗽、耳鸣、月经量多、烦躁时发热、脉数、月经时多时少	生姜、柴胡、白芍、党参、半夏、大枣、桂枝、甘草、黄芩	柴胡桂枝汤
苔腻、前阴灼热、发热、耳鸣、脉数、月经时多时少、月经量多、烦躁时发热、胸闷、咳嗽	生姜、柴胡、白芍、党参、半夏、大枣、桂枝、甘草、黄芩	柴胡桂枝汤
口唇青紫、脉滑、胸闷、烦躁时发热、耳鸣、皮肤浮肿、呼吸急促、头昏、咳嗽、阴肿、嗜睡、苔剥、舌质红绛	大黄、苏木、海浮石、半夏、葶苈子、大枣、枳实、水蛭、石菖蒲、降香	抵当汤
胸闷、脉滑、呼吸急促、皮肤浮肿、烦躁时发热、耳鸣、苔剥、咳嗽、阴肿、头昏、口唇青紫、嗜睡、舌质红绛	大黄、苏木、海浮石、半夏、葶苈子、大枣、枳实、水蛭、石菖蒲、降香	抵当汤
恶寒、发热、芤脉、颈脉动甚、咽痛、胸痛、头昏、咳嗽	大戟、芫花、甘遂、大枣	十枣汤
咳嗽、头昏、颈脉动甚、芤脉、胸痛、恶寒、发热、咽痛	大戟、芫花、甘遂、大枣	十枣汤
恶寒、溏结不调、见水欲尿、发热、神乱、咽如物梗、消瘦、舌质红绛、目瞤、脉濡、苔剥、肌肉酸楚、阴肿、大便稀溏、牙龈肿、咳嗽、舌生瘀斑、月经时多时少	西洋参、石斛、石膏、鳖甲、人参、天花粉、知母、青蒿	白虎加人参汤
肌肉酸楚、舌生瘀斑、舌质红绛、目瞤、咳嗽、苔剥、咽如物梗、恶寒、牙龈肿、神乱、脉濡、消瘦、见水欲尿、月经时多时少、发热、溏结不调、阴肿、大便稀溏	西洋参、石斛、石膏、鳖甲、人参、天花粉、知母、青蒿	白虎加人参汤
四肢冷、口干、乏力、头摇、胸闷、头晕、心悸、舌质淡白、少神、经行不畅、脉沉、皮肤色黄	干姜、黄芪、火葱、生地、党参、五味子、炙甘草、麦冬、桂枝、附子、石菖蒲	通脉四逆汤
皮肤色黄、少神、经行不畅、头摇、头晕、口干、四肢冷、舌质淡白、乏力、胸闷、脉沉、心悸	干姜、黄芪、火葱、生地、党参、五味子、炙甘草、麦冬、桂枝、附子、石菖蒲	通脉四逆汤
经行不畅、心悸、乏力、四肢冷、少神、胸闷、头晕、皮肤色黄、脉沉、口干、舌质淡白、头摇	干姜、黄芪、火葱、生地、党参、五味子、炙甘草、麦冬、桂枝、附子、石菖蒲	通脉四逆汤
不渴、口干、腹痛、苔腻、冷痛、指纹淡、耳聋、呕吐、脉弦	白芍、白术、茯苓、人参、附子	附子汤
指纹淡、脉弦、腹痛、不渴、口干、苔腻、耳聋、冷痛、呕吐	白芍、白术、茯苓、人参、附子	附子汤
牙痛、胸闷、脉细、乏力、咽如物梗、经行不畅、心悸、恶寒、自汗、苔薄、大便稀溏、舌脉青紫、脉促	党参、白术、粉葛、赤芍、三七、茯苓、附子、丹参、血竭、甘草	附子汤
舌脉青紫、脉促、胸闷、经行不畅、咽如物梗、苔薄、大便稀溏、心悸、牙痛、恶寒、乏力、脉细、自汗	党参、白术、粉葛、赤芍、三七、茯苓、附子、丹参、血竭、甘草	附子汤
耳肿、咳嗽、皮肤浮肿、口唇青紫、喉中痰鸣、皮肤晦黯、脉沉、胸闷、四肢冷、苔腻、舌脉青紫、尿急、少神	半夏、白术、泽泻、化橘红、麻黄、茯苓、桂枝、细辛、附子、蒲黄、车前草、益母草	苓桂术甘汤
恶心、呕吐、头昏、头重、肛门色红、脉弦、闷痛、大便稀溏、口干、泛酸、头胀、苔薄、喉中痰鸣、嗳气、腹痛	生姜、厚朴、代赭石、吴茱萸、黄连、半夏、枳实、茯苓、丁香、旋覆花	小半夏加茯苓汤
头昏、嗳气、闷痛、大便稀溏、苔薄、喉中痰鸣、恶心、口干、呕吐、泛酸、腹痛、头重、头胀、肛门色红、脉弦	生姜、厚朴、代赭石、吴茱萸、黄连、半夏、枳实、茯苓、丁香、旋覆花	小半夏加茯苓汤
肛门色红、口干、嗳气、头重、闷痛、脉弦、泛酸、恶心、腹痛、呕吐、喉中痰鸣、苔薄、头胀、大便稀溏、头昏	生姜、厚朴、代赭石、吴茱萸、黄连、半夏、枳实、茯苓、丁香、旋覆花	小半夏加茯苓汤
恶心、头重、头昏、头胀、腹痛、肛门色红、喉中痰鸣、泛酸、大便稀溏、脉弦、呕吐、口干、嗳气、苔薄、闷痛	生姜、厚朴、代赭石、吴茱萸、黄连、半夏、枳实、茯苓、丁香、旋覆花	小半夏加茯苓汤
脉弦、肛门色红、胀痛、头晕、苔黄、皮肤干燥	滑石粉、大黄、龙骨、石决明、牡蛎、石膏、寒水石、川牛膝、杜仲、甘草	风引汤
肛门色红、脉弦、头晕、胀痛、皮肤干燥、苔黄	滑石粉、大黄、龙骨、石决明、牡蛎、石膏、寒水石、川牛膝、杜仲、甘草	风引汤
四肢冷、苔黄、少神、阴肿、呕吐、舌质淡红、恶心、乏力、带下稀、腹痛、带下色黑、耳出血、目赤、皮肤色黄	牡丹皮、山药、生地、泽泻、山茱萸、茯苓、桂枝、附子	金匮肾气丸
刺痛、脉涩、牙龈青紫、心悸	郁金、香附、瓜蒌、延胡索、炙甘草、桃仁、丹参、降香、薤白	瓜蒌薤白白酒汤
心悸、牙龈青紫、脉涩、刺痛	郁金、香附、瓜蒌、延胡索、炙甘草、桃仁、丹参、降香、薤白	瓜蒌薤白白酒汤
刺痛、心悸、脉涩、牙龈青紫	郁金、香附、瓜蒌、延胡索、炙甘草、桃仁、丹参、降香、薤白	瓜蒌薤白白酒汤
乏力、苔薄、腰胀、大便细、便血、尿血、指纹淡	生地、伏龙肝、白术、阿胶、附子、甘草、黄芩	黄土汤
尿血、大便细、指纹淡、苔薄、便血、乏力、腰胀	生地、伏龙肝、白术、阿胶、附子、甘草、黄芩	黄土汤
大便稀溏、脉沉、苔腻、恶心、舌脉青紫、甲床青紫、乳房痛、口唇淡白、鼻痛、四肢冷、月经量少、眼眶发黑、腹痛	小茴香、白芍、党参、吴茱萸、阿胶、赤芍、川芎、延胡索、桂枝、当归、紫石英	温经汤
大便稀溏、恶心、鼻痛、腹痛、四肢冷、甲床青紫、眼眶发黑、口唇淡白、月经量少、苔腻、舌脉青紫、乳房痛、脉沉	小茴香、白芍、党参、吴茱萸、阿胶、赤芍、川芎、延胡索、桂枝、当归、紫石英	温经汤
舌质紫黯、食欲不振、眼睑下垂、口苦、苔黄、脉细、不渴、闭经、腹痛	谷芽、厚朴、白术、玄明粉、枳实、瓜蒌、鸡内金、冬瓜仁、决明子	大承气汤
指纹淡、呕吐、苔腻、脉濡、呃逆、眼睑下垂、嗳气、食少、大便稀溏、腹胀、肠鸣	黄芪、薏苡仁、谷芽、六神曲、党参、白术、泽泻、半夏、麦芽、茯苓、枳壳、炙甘草、桂枝、甘草、陈皮	苓桂术甘汤
头晕、苔腻、腰胀、消瘦、呕吐、指纹淡、肠鸣、脉弦、嗳气、眼睑下垂、大便稀溏、少神	砂仁、生姜、六神曲、党参、白术、泽泻、半夏、麦芽、茯苓、枳壳、炙甘草、桂枝、山楂、陈皮	苓桂术甘汤
少汗、少神、苔白、皮肤色白、皮肤浮肿、脉滑、气短、乏力、舌质淡红	小麦、黄芪、生姜、白芍、大枣、桂枝、甘草	桂枝加黄芪汤
少神、少汗、苔白、舌质淡红、皮肤浮肿、脉滑、皮肤色白、气短、乏力	小麦、黄芪、生姜、白芍、大枣、桂枝、甘草	桂枝加黄芪汤
苔白、舌质淡红、皮肤色白、气短、皮肤浮肿、少汗、脉滑、少神、乏力	小麦、黄芪、生姜、白芍、大枣、桂枝、甘草	桂枝加黄芪汤
气短、皮肤浮肿、皮肤色白、舌质淡红、少神、少汗、乏力、苔白、脉滑	小麦、黄芪、生姜、白芍、大枣、桂枝、甘草	桂枝加黄芪汤
苔滑、带下量少、恶寒、皮肤浮肿、少神、腹胀、脉沉、冷痛	生姜、大枣、麻黄、桂枝、细辛、附子、甘草	桂枝去芍药加麻黄附子细辛汤
皮肤浮肿、苔滑、冷痛、腹胀、少神、脉沉、带下量少、恶寒	生姜、大枣、麻黄、桂枝、细辛、附子、甘草	桂枝去芍药加麻黄附子细辛汤
少神、冷痛、恶寒、带下量少、苔滑、腹胀、脉沉、皮肤浮肿	生姜、大枣、麻黄、桂枝、细辛、附子、甘草	桂枝去芍药加麻黄附子细辛汤
苔滑、脉沉、带下量少、少神、腹胀、恶寒、冷痛、皮肤浮肿	生姜、大枣、麻黄、桂枝、细辛、附子、甘草	桂枝去芍药加麻黄附子细辛汤
食少、有汗、苔白、灼痛、月经量多、咽红、月经时多时少、脉迟、咳嗽、语声低微	牡丹皮、黄芪、柴胡、大枣、太子参、茯苓、薄荷、炙甘草、地骨皮、麦冬、酒、连翘、青蒿、陈皮、黄芩	小柴胡汤
消瘦、发热、呕吐、脉弦、齿燥、小便不利、头昏、目痛、腹痛、恶心、咽干	牡丹皮、大黄、柴胡、大枣、半夏、赤芍、枳实、桃仁、连翘、甘草、金银花、黄芩	大柴胡汤
咳嗽、乏力、苔腻、闷闷不乐、抽搐、胸闷、急躁易怒、脉弦、心悸、肛门色红、多梦、不寐	大黄、百合、牡蛎、石菖蒲、红参、生地、大枣、白芍、麦冬、远志、甘草、珍珠母、半夏、黄芩、代赭石、柴胡、首乌藤、五味子、茯苓、桂枝	柴胡加龙骨牡蛎汤
隐痛、食少、腹痛、乏力、口干、食欲不振、月经血块、舌脉青紫、咽如物梗、脉实、手足心烧、指甲干枯、腰酸	大黄、生地、小蓟、赤芍、白茅根、桃仁、桂枝、侧柏叶、甘草	桃核承气汤
口酸、消谷善饥、腹痛、指纹红、绞痛、脉结、手足心烧、舌质淡白	干姜、大黄、黄连、甘草、黄芩	甘草泻心汤
指纹红、消谷善饥、绞痛、手足心烧、脉结、舌质淡白、口酸、腹痛	干姜、大黄、黄连、甘草、黄芩	甘草泻心汤
偏食、舌脉青紫、腹痛、尿血、恶寒、大便稀溏、阴肿、乏力、食欲不振、脉沉、苔白	牡丹皮、干姜、山药、黄连、赤芍、三七、关黄柏、花椒、桃仁、桂枝、乌梅、附子、细辛、人参、当归	乌梅丸
脉滑、皮肤色红、带下色赤、腹胀、阴肿、牙龈肿、苔腻、口干	五加皮、海藻、葶苈子、泽泻、商陆、牡蛎、常山、天花粉、车前草	牡蛎泽泻散
皮肤色红、带下色赤、腹胀、口干、牙龈肿、脉滑、阴肿、苔腻	五加皮、海藻、葶苈子、泽泻、商陆、牡蛎、常山、天花粉、车前草	牡蛎泽泻散
脉滑、牙龈肿、腹胀、阴肿、皮肤色红、苔腻、口干、带下色赤	五加皮、海藻、葶苈子、泽泻、商陆、牡蛎、常山、天花粉、车前草	牡蛎泽泻散
带下色赤、腹胀、阴肿、牙龈肿、口干、苔腻、皮肤色红、脉滑	五加皮、海藻、葶苈子、泽泻、商陆、牡蛎、常山、天花粉、车前草	牡蛎泽泻散
腹胀、脉滑、皮肤色红、苔腻、口干、牙龈肿、阴肿、带下色赤	五加皮、海藻、葶苈子、泽泻、商陆、牡蛎、常山、天花粉、车前草	牡蛎泽泻散
咽红、牙龈出血、大便稀溏、食少、消瘦、鼻孔色黑、肥胖、鼻衄、腹胀、脉弦、苔白、发热	牡丹皮、郁金、黄芪、女贞子、柴胡、白芍、黄连、白术、山茱萸、枸杞子、茯苓、鳖甲、虎杖、红参、茵陈、栀子	鳖甲煎丸
脉弦、鼻衄、腹胀、发热、苔白、食少、大便稀溏、咽红、牙龈出血、鼻孔色黑、肥胖、消瘦	牡丹皮、郁金、黄芪、女贞子、柴胡、白芍、黄连、白术、山茱萸、枸杞子、茯苓、鳖甲、虎杖、红参、茵陈、栀子	鳖甲煎丸
腹胀、鼻衄、大便稀溏、食少、牙龈出血、脉弦、苔白、发热、消瘦、鼻孔色黑、肥胖、咽红	牡丹皮、郁金、黄芪、女贞子、柴胡、白芍、黄连、白术、山茱萸、枸杞子、茯苓、鳖甲、虎杖、红参、茵陈、栀子	鳖甲煎丸
苔白、鼻孔色黑、消瘦、咽红、脉弦、发热、鼻衄、食少、牙龈出血、肥胖、腹胀、大便稀溏	牡丹皮、郁金、黄芪、女贞子、柴胡、白芍、黄连、白术、山茱萸、枸杞子、茯苓、鳖甲、虎杖、红参、茵陈、栀子	鳖甲煎丸
脉弦、食少、腹胀、鼻衄、咽红、消瘦、鼻孔色黑、牙龈出血、肥胖、苔白、大便稀溏、发热	牡丹皮、郁金、黄芪、女贞子、柴胡、白芍、黄连、白术、山茱萸、枸杞子、茯苓、鳖甲、虎杖、红参、茵陈、栀子	鳖甲煎丸
齿燥、腰酸、咽红、小便不利、苔白、下肢冷、脉细、口干、咽痛、前阴发凉、乏力、带下量少、皮肤浮肿	黄芪、山药、蒲公英、生地、泽泻、茯苓、附子、天花粉、甘草、瞿麦	瓜蒌瞿麦丸
下肢冷、苔白、咽痛、脉细、齿燥、腰酸、皮肤浮肿、小便不利、口干、咽红、带下量少、乏力、前阴发凉	黄芪、山药、蒲公英、生地、泽泻、茯苓、附子、天花粉、甘草、瞿麦	瓜蒌瞿麦丸
前阴发凉、口干、咽痛、齿燥、咽红、乏力、皮肤浮肿、腰酸、带下量少、小便不利、苔白、脉细、下肢冷	黄芪、山药、蒲公英、生地、泽泻、茯苓、附子、天花粉、甘草、瞿麦	瓜蒌瞿麦丸
恶寒、难产、发热、苔白、脉浮、胸中发凉、咽红	黄芪、白芍、大枣、桂枝、附子、甘草	桂枝汤
苔白、少神、舌质淡红、带下色黄、难产、乏力、月经量少	白芍、大枣、桂枝、附子、甘草	桂枝加附子汤
苔白、乏力、舌质淡红、带下色黄、难产、月经量少、少神	白芍、大枣、桂枝、附子、甘草	桂枝加附子汤
闷闷不乐、胀痛、脉沉、苔白、鼻塞、泛酸、乏力、嘈杂、胸闷、消谷善饥、咽红	干姜、白芍、黄连、吴茱萸、甘松、肉桂、鸡内金、枳壳、甘草、豆蔻	小建中汤
咽红、脉沉、苔白、皮肤疼痛	白芍、大枣、甘松、肉桂、枳壳、木香、炙甘草、豆蔻	小建中汤
舌瘦、恶寒、舌质淡红、食欲不振、脉细、鼻塞、苔白、少神、消谷善饥、耳鸣、脉虚、气短、腹痛、大便稀溏	干姜、砂仁、党参、白术、茯苓、木香、炙甘草、附子、甘草、豆蔻	小建中汤
舌质淡红、脉紧、脉虚、脉实、皮肤色青、苔白、耳痛、带下色白	白芍、香附、川芎、肉桂、枳壳、炙甘草、当归	小建中汤
腹胀、脉虚、皮肤色黄、嗳气、泛酸、溏结不调、苔白、指纹淡、肛门疼痛、恶寒、肛门色红、乏力	砂仁、山药、白芍、半夏、苍术、肉桂、鸡内金、木香、炙甘草、枳壳、附子、丁香、甘草	小建中汤
闭经、腰痛、冷汗、腹痛、溏结不调、脉虚、月经血块、脉迟、咽红、苔白	牡丹皮、白芍、香附、川芎、茯苓、桃仁、桂枝、丹参、当归	桂枝茯苓丸
腹痛、闭经、皮下出血、月经血块	牡丹皮、阿胶、川芎、茯苓、桂枝、当归	桂枝茯苓丸
带下量多、溏结不调、月经先后无定期、肛门疼痛、舌质淡红、脉虚、月经量少、带下色黑、苔白、脉细	牡丹皮、白芍、川芎、茯苓、炙甘草、桃仁、红花、桂枝、丹参、炮姜、甘草、当归	桂枝茯苓丸
舌体麻木、目黄、发热、脉实、咽红、肥胖、月经量多、苔黄、经行不畅、恶寒、皮肤色红、见水欲尿、关节疼痛、齿燥、四肢不用	白芍、白术、麻黄、桂枝、附子、防风、知母、甘草	桂枝芍药知母汤
月经量多、肥胖、目黄、关节疼痛、咽红、发热、经行不畅、脉实、皮肤色红、舌体麻木、四肢不用、恶寒、苔黄、见水欲尿、齿燥	白芍、白术、麻黄、桂枝、附子、防风、知母、甘草	桂枝芍药知母汤
羞明、脉浮、咽红、苔白、腰重、目闭不开、皮肤疼痛	黄芪、苍术、川牛膝、威灵仙、桂枝、独活、防风、甘草、当归	黄芪桂枝五物汤
无汗、咽红、发热、喷嚏、咳嗽、苔白、苔浮、身热不扬、皮肤色白、恶寒	苦杏仁、前胡、紫苏梗、金银花、薄荷、川贝母、桔梗、连翘、白前、甘草、百部	麻杏石甘汤
小便黄赤、见水欲尿、发热、苔黄、咽红、肛门灼热、大便稀溏、脉沉	黄连、白芍、粉葛、木香、甘草、黄芩	葛根芩连汤
发热、小便黄赤、肛门灼热、脉沉、咽红、苔黄、见水欲尿、大便稀溏	黄连、白芍、粉葛、木香、甘草、黄芩	葛根芩连汤
恶寒、咽红、脉弦、目痛、冷痛、芤脉、头痛、指甲干枯、发热、苔黄	柴胡、半夏、党参、大枣、甘草、黄芩	小柴胡汤
冷汗、苔浮、咳嗽、苔白、咽红、脉虚、恶寒、发热	干姜、柴胡、半夏、五味子、党参、甘草、黄芩	小柴胡汤
咽红、苔黄、头汗、闷闷不乐、耳痛、口干、脉弦	柴胡、白芍、半夏、香附、延胡索、鸡内金、枳壳、甘草、黄芩	小柴胡汤
胁痛、乏力、冷痛、苔白、食少、咳嗽、脉弦、喉中痰鸣、刺痛、少神、咽红、有汗	柴胡、半夏、茯苓、枳壳、川贝母、桔梗、麦冬、甘草、陈皮、北沙参、黄芩	小柴胡汤
偏食、胀痛、口鼻气冷、咽红、脉虚、口腻、胁胀、苔白	郁金、砂仁、柴胡、白芍、半夏、鸡内金、枳壳、大腹皮、青皮、甘草、陈皮、黄芩	小柴胡汤
唇麻、苔黄、胀痛、口苦、咽红、脉弦	郁金、柴胡、黄连、白芍、半夏、甘草、栀子、黄芩	小柴胡汤
带下色黄、冷痛、灼痛、脉弦、食欲不振、苔黄、小便黄赤、消谷善饥、咽红、皮肤色黄	郁金、柴胡、半夏、党参、枳实、鸡内金、甘草、茵陈、栀子、黄芩	小柴胡汤
无汗、冷痛、苔黄、咽红、头痛、见水欲尿、脉弦、脉微	柴胡、白芍、大枣、半夏、党参、桂枝、甘草、黄芩	柴胡桂枝汤
咽红、头痛、见水欲尿、无汗、冷痛、脉弦、苔黄、脉微	柴胡、白芍、大枣、半夏、党参、桂枝、甘草、黄芩	柴胡桂枝汤
恶寒、四肢不用、脉实、冷痛、烦躁时发热、食欲不振、苔黄、恶心、咽红、发热、小便不利	大黄、柴胡、半夏、党参、泽泻、大枣、牡蛎、茯苓、桂枝、黄芩	柴胡加龙骨牡蛎汤
急躁易怒、苔黄、咽红、脉实、肛门疼痛、经行不畅、腰胀	大黄、厚朴、槟榔、枳实、延胡索、鸡内金、川楝子	小承气汤
苔黄、急躁易怒、咽红、经行不畅、肛门疼痛、腰胀、脉实	大黄、厚朴、槟榔、枳实、延胡索、鸡内金、川楝子	小承气汤
苔黄、壮热、咽痒、脉浮、肛门色红、咽红、见水欲尿、四肢不用	蒲公英、菊花、石膏、连翘、知母、甘草、金银花	白虎汤
见水欲尿、咽红、咽痒、壮热、四肢不用、苔黄、肛门色红、脉浮	蒲公英、菊花、石膏、连翘、知母、甘草、金银花	白虎汤
腰胀、耳痛、苔白、皮肤色黄、食欲不振、乏力、咳嗽、溏结不调、气短、舌质淡红	砂仁、山药、厚朴、苍术、白术、泽泻、茯苓、肉桂、猪苓、甘草、陈皮	五苓散
神乱、眼窝凹陷、咽红、苔白、脉沉、食欲不振、气短、小便不利、阴肿、耳肿	姜皮、砂仁、白术、泽泻、桑白皮、茯苓、肉桂、大腹皮、猪苓、车前草、陈皮	五苓散
皮下出血、苔黄、闷痛、恶心、经行不畅、脉沉、咽红、小便不利	滑石粉、芒硝、泽泻、阿胶、茯苓、蜜、猪苓	猪苓汤
脉沉、咽喉溃烂、流涕、恶露紫黯、牙龈溃烂、四肢冷、阴肿、带下稠	白芍、大枣、通草、炙甘草、桂枝、细辛、金银花、当归	当归四逆汤
头晕、不寐、急躁易怒、咽红、皮肤干燥、脉弦、苔黄、经行不畅、抽搐、脉沉	白芍、生地、大枣、阿胶、竹茹、黄连、莲子、合欢皮、知母、黄芩	黄连阿胶汤
经行不畅、不寐、脉弦、咽红、苔黄、急躁易怒、皮肤干燥、抽搐、头晕、脉沉	白芍、生地、大枣、阿胶、竹茹、黄连、莲子、合欢皮、知母、黄芩	黄连阿胶汤
苔黄、尿血、月经先后无定期、咽如物梗	关黄柏、白头翁、秦皮、黄连	白头翁汤
脉沉、苔白、皮肤色红、腹痛、胎动不安、咽红、遗精	砂仁、生地、阿胶、川芎、杜仲、甘草、当归	胶艾汤
皮肤色红、遗精、脉沉、胎动不安、苔白、咽红、腹痛	砂仁、生地、阿胶、川芎、杜仲、甘草、当归	胶艾汤
苔白、脉沉、胎动不安、咽红、皮肤色红、遗精、腹痛	砂仁、生地、阿胶、川芎、杜仲、甘草、当归	胶艾汤
经行不畅、乏力、耳痛、闷闷不乐、腹痛	牡丹皮、白芍、川芎、茯苓、肉桂、炙甘草、桃仁、五灵脂、甘草、当归	当归芍药散
齿燥、头痛、咽红、皮肤色黄、唇肿、耳赤、灼痛、恶心、发热、目黄、苔腻、头昏、咽痛、耳痛、月经量多、指纹细	郁金、菊花、瓜蒌、大豆黄卷、枳壳、桑叶、连翘、钩藤、牛蒡子、金银花、黄芩	竹叶石膏汤
头昏、齿燥、恶心、唇肿、灼痛、发热、苔腻、头痛、皮肤色黄、指纹细、耳赤、目黄、耳痛、咽红、月经量多、咽痛	郁金、菊花、瓜蒌、大豆黄卷、枳壳、桑叶、连翘、钩藤、牛蒡子、金银花、黄芩	竹叶石膏汤
胸闷、喉中痰鸣、脉滑、舌质淡红、苔腻、目痛	谷芽、太子参、竹茹、丹参、茯神、白芍、赤芍、香附、枳壳、薤白、甘草、远志、小麦、半夏、瓜蒌、桃仁、首乌藤、炙甘草、陈皮	瓜蒌薤白半夏汤
胸闷、苔腻、目痛、脉滑、舌质淡红、喉中痰鸣	谷芽、太子参、竹茹、丹参、茯神、白芍、赤芍、香附、枳壳、薤白、甘草、远志、小麦、半夏、瓜蒌、桃仁、首乌藤、炙甘草、陈皮	瓜蒌薤白半夏汤
目痛、苔腻、舌质淡红、脉滑、胸闷、喉中痰鸣	谷芽、太子参、竹茹、丹参、茯神、白芍、赤芍、香附、枳壳、薤白、甘草、远志、小麦、半夏、瓜蒌、桃仁、首乌藤、炙甘草、陈皮	瓜蒌薤白半夏汤
喉中痰鸣、苔腻、胸闷、目痛、脉滑、舌质淡红	谷芽、太子参、竹茹、丹参、茯神、白芍、赤芍、香附、枳壳、薤白、甘草、远志、小麦、半夏、瓜蒌、桃仁、首乌藤、炙甘草、陈皮	瓜蒌薤白半夏汤
乳房痛、恶寒、腰痛、灼痛、小便黄赤、带下色青、目痛、脉沉、发热	板蓝根、麻黄、细辛、附子、甘草	麻黄附子细辛汤
腰痛、带下色青、目痛、恶寒、小便黄赤、发热、乳房痛、脉沉、灼痛	板蓝根、麻黄、细辛、附子、甘草	麻黄附子细辛汤
肛门色红、肛门瘙痒、四肢冷、咽干、苔黄、脉细、苔白	苍耳子、黄芪、白芍、党参、白术、紫苏梗、炙甘草、桂枝、防风	桂枝汤
四肢冷、无汗、肥胖、苔黄、脉细、肛门色红、头冷、月经血块、肛门瘙痒、咽干	苍耳子、白芷、黄芪、鸡血藤、大枣、白术、白芍、炙甘草、桂枝、附子、防风、甘草	桂枝加附子汤
咽干、肛门色红、无汗、肥胖、月经血块、四肢冷、苔黄、肛门瘙痒、头冷、脉细	苍耳子、白芷、黄芪、鸡血藤、大枣、白术、白芍、炙甘草、桂枝、附子、防风、甘草	桂枝加附子汤
牙龈青紫、头痛、舌颤、口干、心悸、头昏、胸闷、脉弦、牙痛、目眩、难产、苔薄	生地、龙骨、党参、黄连、粉葛、川芎、牡蛎、炙甘草、桂枝、麦冬、附子、红花、石菖蒲、丹参、甘草、淫羊藿	桂枝甘草龙骨牡蛎汤
口干、心悸、胸闷、苔薄、难产、目眩、舌颤、头昏、脉弦、牙龈青紫、头痛、牙痛	生地、龙骨、党参、黄连、粉葛、川芎、牡蛎、炙甘草、桂枝、麦冬、附子、红花、石菖蒲、丹参、甘草、淫羊藿	桂枝甘草龙骨牡蛎汤
胸闷、头痛、牙痛、口干、头昏、舌颤、难产、苔薄、脉弦、目眩、牙龈青紫、心悸	生地、龙骨、党参、黄连、粉葛、川芎、牡蛎、炙甘草、桂枝、麦冬、附子、红花、石菖蒲、丹参、甘草、淫羊藿	桂枝甘草龙骨牡蛎汤
心悸、头昏、舌颤、脉弦、目眩、口干、牙龈青紫、头痛、胸闷、牙痛、难产、苔薄	生地、龙骨、党参、黄连、粉葛、川芎、牡蛎、炙甘草、桂枝、麦冬、附子、红花、石菖蒲、丹参、甘草、淫羊藿	桂枝甘草龙骨牡蛎汤
舌质紫黯、心悸、月经先期、胸闷、大便稀溏、苔黄、口干、溏结不调	苦参、龙骨、大枣、五味子、党参、大麦、牡蛎、合欢皮、炙甘草、桂枝、石菖蒲、丹参、灯芯草	桂枝甘草龙骨牡蛎汤
口干、溏结不调、胸闷、大便稀溏、舌质紫黯、心悸、苔黄、月经先期	苦参、龙骨、大枣、五味子、党参、大麦、牡蛎、合欢皮、炙甘草、桂枝、石菖蒲、丹参、灯芯草	桂枝甘草龙骨牡蛎汤
溏结不调、月经先期、口干、苔黄、舌质紫黯、心悸、大便稀溏、胸闷	苦参、龙骨、大枣、五味子、党参、大麦、牡蛎、合欢皮、炙甘草、桂枝、石菖蒲、丹参、灯芯草	桂枝甘草龙骨牡蛎汤
舌质紫黯、心悸、溏结不调、月经先期、口干、大便稀溏、胸闷、苔黄	苦参、龙骨、大枣、五味子、党参、大麦、牡蛎、合欢皮、炙甘草、桂枝、石菖蒲、丹参、灯芯草	桂枝甘草龙骨牡蛎汤
苔白、舌质淡红、头昏、脉细、鼻塞、四肢冷	楮实子、白芍、百合、龙骨、山茱萸、牡蛎、枸杞子、炙甘草、桂枝、甘草、淫羊藿	桂枝甘草龙骨牡蛎汤
苔白、舌质淡红、头昏、脉细、鼻塞、四肢冷	楮实子、白芍、百合、龙骨、山茱萸、牡蛎、枸杞子、炙甘草、桂枝、甘草、淫羊藿	桂枝甘草龙骨牡蛎汤
苔白、鼻塞、四肢冷、舌质淡红、头昏、脉细	楮实子、白芍、百合、龙骨、山茱萸、牡蛎、枸杞子、炙甘草、桂枝、甘草、淫羊藿	桂枝甘草龙骨牡蛎汤
脉细、鼻塞、四肢冷、苔白、头昏、舌质淡红	楮实子、白芍、百合、龙骨、山茱萸、牡蛎、枸杞子、炙甘草、桂枝、甘草、淫羊藿	桂枝甘草龙骨牡蛎汤
苔滑、皮肤色白、头冷、苔白、咳嗽、脉弦、鼻鼾、呼吸急促、吐弄舌、胸闷、皮肤晦黯	干姜、半夏、苦杏仁、紫苏梗、款冬花、麻黄、炙甘草、紫菀、桂枝、白前、细辛、甘草、陈皮	小青龙汤
冷痛、苔滑、尿急、咳嗽、喉中痰鸣、苔腻、皮肤鲜明、小便不利、脉滑、胸闷	干姜、白芍、半夏、五味子、紫苏梗、麻黄、炙甘草、桂枝、细辛、白前	小青龙汤
脉弦、皮下肿块、咳嗽、吐弄舌、肌肉发胀、苔白、发热	干姜、白芍、半夏、五味子、麻黄、桂枝、细辛、甘草	小青龙汤
咳嗽、胸闷、鼻鼾、咽红、头冷、脉数、耳鸣、头汗、尿急、脉滑、喉中痰鸣、大便稀溏、苔黄	苦杏仁、竹茹、紫苏梗、麻黄、石膏、文蛤、川贝母、射干、桑白皮、甘草、黄芩	麻杏石甘汤
咳嗽、咽痒、恶心、食少、小便黄赤、尿急、有汗、喉中痰鸣、尿频、发热、尿痛、脉细、肛门色红、鼻塞	半枝莲、柴胡、厚朴、党参、鸭跖草、蒲公英、半夏、炙甘草、漏芦、北沙参、黄芩	小柴胡汤
腹胀、苔黄、少神、胸痛、月经时多时少、脉滑、咽红、目黄	大黄、柴胡、九香虫、黄连、半夏、太子参、赤芍、枳实、瓜蒌、延胡索、六神曲、麦冬、莪术、茵陈、黄芩	大柴胡汤
发热、冷痛、脉濡、吐弄舌、恶寒、神乱、口苦、恶心、头昏、带下量少、食欲不振、目黄、不渴、胸闷、月经量少、苔白、腹胀、灼痛	滑石粉、干姜、薏苡仁、柴胡、苍术、通草、泽泻、关黄柏、茯苓、桂枝、猪苓、车前草、黄芩	柴胡桂枝干姜汤
目黄、带下量少、月经量少、灼痛、腹胀、恶寒、恶心、脉濡、头昏、冷痛、胸闷、神乱、不渴、口苦、食欲不振、苔白、发热、吐弄舌	滑石粉、干姜、薏苡仁、柴胡、苍术、通草、泽泻、关黄柏、茯苓、桂枝、猪苓、车前草、黄芩	柴胡桂枝干姜汤
恶露量少、声音嘶哑、咳嗽、舌质淡白、目昏、语声低微、冷痛、咽痛、大便细	半夏、麻黄、枸杞子、茯苓、巴戟天、石菖蒲、细辛、附子、甘草、玄参	麻黄细辛附子汤
大便细、冷痛、咽痛、目昏、舌质淡白、声音嘶哑、咳嗽、恶露量少、语声低微	半夏、麻黄、枸杞子、茯苓、巴戟天、石菖蒲、细辛、附子、甘草、玄参	麻黄细辛附子汤
恶露量少、舌质淡白、声音嘶哑、语声低微、咽痛、大便细、冷痛、咳嗽、目昏	半夏、麻黄、枸杞子、茯苓、巴戟天、石菖蒲、细辛、附子、甘草、玄参	麻黄细辛附子汤
咽红、脉涩、脉弦、指纹红、苔黄、四肢不用、苔薄、腰痛、耳痛、咽干、舌体麻木	骨碎补、泽兰、大黄、片姜黄、全蝎、续断、水蛭、天南星、桃仁、穿山甲、牛膝	抵当汤
耳痛、指纹红、舌体麻木、腰痛、咽红、四肢不用、脉涩、苔黄、咽干、苔薄、脉弦	骨碎补、泽兰、大黄、片姜黄、全蝎、续断、水蛭、天南星、桃仁、穿山甲、牛膝	抵当汤
窜痛、苔黄、脉滑、大便干结、四肢不用、舌质紫黯、耳肿	地龙、桑寄生、大黄、生地、续断、僵蚕、石斛、水蛭、天南星、桃仁、益智仁、稀签草、鬼箭羽、路路通、牛膝	抵当汤
四肢不用、大便干结、脉滑、舌质紫黯、苔黄、窜痛、耳肿	地龙、桑寄生、大黄、生地、续断、僵蚕、石斛、水蛭、天南星、桃仁、益智仁、稀签草、鬼箭羽、路路通、牛膝	抵当汤
大便干结、目黄、四肢冷、脉滑、苔黄、口干、舌体麻木、关节变形、眵多、肛门色红、皮肤浮肿、大便稀溏	土鳖虫、大黄、槟榔、全蝎、续断、天仙藤、石斛、葫芦瓢、水蛭、蜈蚣、细辛、桃仁、附子、路路通、牛膝	抵当汤
脉滑、皮肤浮肿、大便干结、舌体麻木、目黄、苔黄、肛门色红、口干、四肢冷、关节变形、眵多、大便稀溏	土鳖虫、大黄、槟榔、全蝎、续断、天仙藤、石斛、葫芦瓢、水蛭、蜈蚣、细辛、桃仁、附子、路路通、牛膝	抵当汤
头冷、咽红、苔黄、脉弦、脉迟、食少、脉实、隐痛、泛酸、芤脉、腰胀	干姜、厚朴、黄连、半夏、党参、紫苏梗、竹茹、枳壳、陈皮、黄芩	半夏泻心汤
头昏、吐弄舌、咽红、脉虚、经行不畅、脉细、胸闷、健忘、恶心、四肢厥逆、冷痛、苔黄、头痛	泽兰、干姜、代赭石、黄连、党参、苍术、泽泻、吴茱萸、枳实、半夏、白术、茯苓、沉香、桂枝、猪苓、旋覆花	旋覆代赭汤
胸闷、苔黄、头痛、恶心、咽红、冷痛、脉细、吐弄舌、头昏、脉虚、四肢厥逆、健忘、经行不畅	泽兰、干姜、代赭石、黄连、党参、苍术、泽泻、吴茱萸、枳实、半夏、白术、茯苓、沉香、桂枝、猪苓、旋覆花	旋覆代赭汤
苔黄、口干、脉弦、舌质紫黯、咽如物梗、恶心、大便干结	薏苡仁、代赭石、半夏、太子参、枳壳、瓦楞子、麦冬、泽漆、山慈菇、降香、白花蛇舌草、旋覆花	旋覆代赭汤
恶心、舌质紫黯、口干、脉弦、咽如物梗、大便干结、苔黄	薏苡仁、代赭石、半夏、太子参、枳壳、瓦楞子、麦冬、泽漆、山慈菇、降香、白花蛇舌草、旋覆花	旋覆代赭汤
恶寒、苔滑、脉濡、皮肤色红、月经质稠、眵多、胸闷、皮下肿块、脉结、呼吸急促、前阴发凉、口干、唇干、肛门疼痛、耳痛、苔厚、小便不利、月经量多、少神、眼球突出、发热	黄芪、泽兰、柴胡、白芍、大枣、川芎、青蒿、茯苓、白薇、桂枝、荆芥、甘草、当归、黄芩	白虎加人参汤
皮下肿块、口干、脉结、皮肤色红、前阴发凉、胸闷、肛门疼痛、小便不利、脉濡、眵多、唇干、发热、月经量多、苔厚、耳痛、呼吸急促、恶寒、苔滑、眼球突出、少神、月经质稠	黄芪、泽兰、柴胡、白芍、大枣、川芎、青蒿、茯苓、白薇、桂枝、荆芥、甘草、当归、黄芩	白虎加人参汤
脉细、四肢冷、皮肤色白、灼痛、牙龈青紫、溏结不调、带下量少	黄芪、赤芍、川芎、水蛭、炙甘草、桂枝、细辛、红花、路路通、甘草、当归	当归四逆汤
口干、咳嗽、咽如物梗、耳胀、食少、泛酸、口腻、尿急、咽红、项软、脉濡、呼吸困难、胸闷	泽兰、黄芪、泽泻、紫苏梗、商陆、花椒、广藿香、白术、瓦楞子、泽漆、六神曲、黄连、半夏、芥子、桑白皮、防己、莱菔子、吴茱萸、葶苈子、陈皮、北沙参	己椒苈黄丸
口腻、食少、口干、项软、咽红、尿急、咳嗽、胸闷、耳胀、呼吸困难、泛酸、咽如物梗、脉濡	泽兰、黄芪、泽泻、紫苏梗、商陆、花椒、广藿香、白术、瓦楞子、泽漆、六神曲、黄连、半夏、芥子、桑白皮、防己、莱菔子、吴茱萸、葶苈子、陈皮、北沙参	己椒苈黄丸
口腻、咳嗽、泛酸、脉濡、项软、咽红、咽如物梗、胸闷、食少、呼吸困难、口干、尿急、耳胀	泽兰、黄芪、泽泻、紫苏梗、商陆、花椒、广藿香、白术、瓦楞子、泽漆、六神曲、黄连、半夏、芥子、桑白皮、防己、莱菔子、吴茱萸、葶苈子、陈皮、北沙参	己椒苈黄丸
苔剥、脉细、带下色黄、心悸、目黄	小麦、黄芪、白芍、生地、桂枝、红花、天花粉、丹参、当归	小建中汤
单腹胀大、咳嗽、心悸、苔薄、舌质紫黯、皮肤晦黯、脉细、皮肤浮肿、大便稀溏	大枣、麻黄、桂枝、细辛、附子、甘草	桂枝去芍药加麻黄附子细辛汤
大便稀溏、单腹胀大、皮肤晦黯、心悸、脉细、皮肤浮肿、咳嗽、舌质紫黯、苔薄	大枣、麻黄、桂枝、细辛、附子、甘草	桂枝去芍药加麻黄附子细辛汤
皮肤浮肿、苔薄、心悸、单腹胀大、舌质紫黯、脉细、大便稀溏、咳嗽、皮肤晦黯	大枣、麻黄、桂枝、细辛、附子、甘草	桂枝去芍药加麻黄附子细辛汤
单腹胀大、舌质紫黯、心悸、大便稀溏、脉细、咳嗽、苔薄、皮肤浮肿、皮肤晦黯	大枣、麻黄、桂枝、细辛、附子、甘草	桂枝去芍药加麻黄附子细辛汤
口干、苔黄、脉弦、冷痛、耳痛、咽红、消瘦	土鳖虫、薏苡仁、白芍、生地、乌头、桂枝、虎杖、知母、甘草、当归	桂枝芍药知母汤
脉弦、苔黄、咽红、消瘦、口干、冷痛、耳痛	土鳖虫、薏苡仁、白芍、生地、乌头、桂枝、虎杖、知母、甘草、当归	桂枝芍药知母汤
口干、头痛、苔黄、苔浮、鼻塞、呼吸急促、发热、大便艰难、小便不利、两目灼热、咳嗽、喉中痰鸣	鱼腥草、大黄、苦杏仁、麻黄、石膏、天花粉、甘草、黄芩	麻杏石甘汤
目闭不开、不渴、乏力、四肢不用、苔白、食欲不振、腹胀、指纹淡、小便不利、脉细、皮肤色黄	干姜、党参、白术、粉葛、枳实、炙甘草	理中丸
目闭不开、乏力、脉细、腹胀、四肢不用、皮肤色黄、不渴、指纹淡、小便不利、食欲不振、苔白	干姜、党参、白术、粉葛、枳实、炙甘草	理中丸
目闭不开、四肢不用、指纹淡、苔白、脉细、食欲不振、不渴、皮肤色黄、小便不利、腹胀、乏力	干姜、党参、白术、粉葛、枳实、炙甘草	理中丸
乏力、皮肤色黄、食欲不振、小便不利、目闭不开、不渴、四肢不用、指纹淡、脉细、腹胀、苔白	干姜、党参、白术、粉葛、枳实、炙甘草	理中丸
四肢不用、食欲不振、皮肤色黄、苔白、不渴、指纹淡、脉细、乏力、腹胀、目闭不开、小便不利	干姜、党参、白术、粉葛、枳实、炙甘草	理中丸
乏力、四肢不用、指纹淡、脉细、腹胀、皮肤色黄、目闭不开、食欲不振、苔白、不渴、小便不利	干姜、党参、白术、粉葛、枳实、炙甘草	理中丸
乏力、指纹淡、皮肤色黄、苔白、目闭不开、食欲不振、小便不利、四肢不用、腹胀、脉细、不渴	干姜、党参、白术、粉葛、枳实、炙甘草	理中丸
乏力、腹胀、目闭不开、脉细、指纹淡、苔白、不渴、小便不利、食欲不振、四肢不用、皮肤色黄	干姜、党参、白术、粉葛、枳实、炙甘草	理中丸
脉涩、舌瘦、语声低微、苔黄、口苦、耳肿、心悸、关节疼痛、胸闷、脉浮、口干、肛门色红、指纹细	薏苡仁、生地、桑枝、桂枝、虎杖、防风、知母、甘草、忍冬藤、防己	防己地黄汤
关节疼痛、指纹细、口苦、舌瘦、肛门色红、苔黄、心悸、耳肿、脉涩、口干、胸闷、脉浮、语声低微	薏苡仁、生地、桑枝、桂枝、虎杖、防风、知母、甘草、忍冬藤、防己	防己地黄汤
健忘、闷闷不乐、大便细、心悸、苔白、烦躁时发热、头晕、善恐	首乌藤、大枣、太子参、川芎、柏子仁、合欢皮、粳米、知母、甘草	酸枣仁汤
烦躁时发热、心悸、头晕、大便细、苔白、闷闷不乐、健忘、善恐	首乌藤、大枣、太子参、川芎、柏子仁、合欢皮、粳米、知母、甘草	酸枣仁汤
少神、呕吐、头昏、头冷、口酸、发热、头晕、心悸、目眩、乳头出血、脉涩、口唇淡白、大便稀溏、苔白、语声低微、指纹淡	白术、阿胶、三七、炙甘草、乌梅、附子、红参	黄土汤
口唇淡白、心悸、目眩、发热、语声低微、大便稀溏、呕吐、指纹淡、头晕、脉涩、苔白、少神、头昏、头冷、乳头出血、口酸	白术、阿胶、三七、炙甘草、乌梅、附子、红参	黄土汤
月经时多时少、流泪、胸闷、急躁易怒	小麦、首乌藤、大枣、太子参、茯苓、合欢皮、石菖蒲、猪苓、甘草、淫羊藿	甘麦大枣汤
拘挛、发热、口唇青紫、苔黄、见水欲尿、抽搐、四肢冷、口眼歪斜、胁部拘急、有汗	白芍、大枣、瓜蒌、桂枝、甘草	瓜蒌桂枝汤
发热、四肢冷、有汗、胁部拘急、见水欲尿、苔黄、口眼歪斜、口唇青紫、拘挛、抽搐	白芍、大枣、瓜蒌、桂枝、甘草	瓜蒌桂枝汤
口眼歪斜、拘挛、口唇青紫、有汗、见水欲尿、胁部拘急、四肢冷、抽搐、发热、苔黄	白芍、大枣、瓜蒌、桂枝、甘草	瓜蒌桂枝汤
有汗、见水欲尿、四肢冷、口眼歪斜、口唇青紫、拘挛、苔黄、发热、抽搐、胁部拘急	白芍、大枣、瓜蒌、桂枝、甘草	瓜蒌桂枝汤
苔黄、胁部拘急、四肢冷、有汗、拘挛、口唇青紫、口眼歪斜、发热、见水欲尿、抽搐	白芍、大枣、瓜蒌、桂枝、甘草	瓜蒌桂枝汤
脉沉、自汗、仰面伸足、头摇、拘挛、耳赤	白芍、大枣、炙甘草、桂枝、天花粉	瓜蒌桂枝汤
耳赤、头摇、拘挛、仰面伸足、脉沉、自汗	白芍、大枣、炙甘草、桂枝、天花粉	瓜蒌桂枝汤
自汗、脉沉、仰面伸足、耳赤、头摇、拘挛	白芍、大枣、炙甘草、桂枝、天花粉	瓜蒌桂枝汤
脉沉、拘挛、头摇、自汗、耳赤、仰面伸足	白芍、大枣、炙甘草、桂枝、天花粉	瓜蒌桂枝汤
耳赤、拘挛、脉沉、自汗、仰面伸足、头摇	白芍、大枣、炙甘草、桂枝、天花粉	瓜蒌桂枝汤
眵多、口唇淡白、头晕、冷汗、头大、多涎唾、尿血、乏力、失神、呵欠	黄芪、白芍、大枣、瓜蒌、炙甘草、桂枝、人参、附子、甘草	瓜蒌桂枝汤
多涎唾、失神、乏力、尿血、眵多、口唇淡白、冷汗、呵欠、头大、头晕	黄芪、白芍、大枣、瓜蒌、炙甘草、桂枝、人参、附子、甘草	瓜蒌桂枝汤
失神、头大、乏力、眵多、头晕、多涎唾、尿血、呵欠、冷汗、口唇淡白	黄芪、白芍、大枣、瓜蒌、炙甘草、桂枝、人参、附子、甘草	瓜蒌桂枝汤
呵欠、失神、乏力、眵多、多涎唾、冷汗、头晕、头大、尿血、口唇淡白	黄芪、白芍、大枣、瓜蒌、炙甘草、桂枝、人参、附子、甘草	瓜蒌桂枝汤
多涎唾、头晕、呵欠、头大、乏力、口唇淡白、尿血、失神、冷汗、眵多	黄芪、白芍、大枣、瓜蒌、炙甘草、桂枝、人参、附子、甘草	瓜蒌桂枝汤
四肢不用、拘挛、食欲不振、肌肉酸楚、脉浮、发热、苔厚、恶寒、咳嗽、目黄、脉促	滑石粉、白芍、大枣、粉葛、麻黄、桑枝、桂枝、金银花	葛根汤
口眼歪斜、遗精、语言謇涩、苔剥	生姜、白芍、大枣、粉葛、麻黄、炙甘草、桃仁、桂枝、当归	葛根汤
脉紧、口噤、拘挛、胎位不正、口酸、目闭不开、经行不畅、苔白、抽搐	白芍、大枣、全蝎、粉葛、麻黄、蜈蚣、桂枝、天花粉、甘草	葛根汤
耳赤、舌瘦、眼眶发黑、脉实、尿痛	大黄、厚朴、芒硝、枳实	大承气汤
口干、耳赤、苔黄、目涩、隐痛、头昏、急躁易怒、闭经、发热、芤脉	大黄、厚朴、芒硝、枳实	大承气汤
苔黄、脉实、齿燥、身热不扬、经行不畅、经来骤止	大黄、厚朴、芒硝、枳实	大承气汤
脉实、苔黄、带下色赤、呕吐、经行不畅、不寐、耳鸣、腹痛、腹胀	大黄、厚朴、莱菔子、玄明粉、枳实	大承气汤
脉微、苔腻、指纹淡、腰重、恶寒、脉紧	苍术、苦杏仁、麻黄、炙甘草、桂枝	麻黄加术汤
苔腻、脉微、恶寒、指纹淡、脉紧、腰重	苍术、苦杏仁、麻黄、炙甘草、桂枝	麻黄加术汤
脉紧、恶寒、苔腻、腰重、脉微、指纹淡	苍术、苦杏仁、麻黄、炙甘草、桂枝	麻黄加术汤
苔腻、指纹淡、脉微、恶寒、腰重、脉紧	苍术、苦杏仁、麻黄、炙甘草、桂枝	麻黄加术汤
无汗、酸痛、发热、头重、鼻塞	薏苡仁、生姜、白术、苦杏仁、麻黄、桂枝、甘草	麻黄加术汤
无汗、鼻塞、头重、发热、酸痛	薏苡仁、生姜、白术、苦杏仁、麻黄、桂枝、甘草	麻黄加术汤
无汗、发热、头重、酸痛、鼻塞	薏苡仁、生姜、白术、苦杏仁、麻黄、桂枝、甘草	麻黄加术汤
鼻塞、发热、无汗、酸痛、头重	薏苡仁、生姜、白术、苦杏仁、麻黄、桂枝、甘草	麻黄加术汤
脉紧、头痛、耳痛、苔腻、恶寒	苦杏仁、白术、麻黄、桂枝、甘草	麻黄加术汤
苔腻、耳痛、恶寒、脉紧、头痛	苦杏仁、白术、麻黄、桂枝、甘草	麻黄加术汤
耳痛、恶寒、苔腻、脉紧、头痛	苦杏仁、白术、麻黄、桂枝、甘草	麻黄加术汤
苔腻、脉紧、恶寒、头痛、耳痛	苦杏仁、白术、麻黄、桂枝、甘草	麻黄加术汤
发热、耳痛、齿燥、咳嗽、闷闷不乐、恶寒、苔白	苦杏仁、炙甘草、麻黄	麻杏薏甘汤
恶寒、齿燥、闷闷不乐、发热、耳痛、苔白、咳嗽	苦杏仁、炙甘草、麻黄	麻杏薏甘汤
发热、耳痛、苔白、齿燥、闷闷不乐、恶寒、咳嗽	苦杏仁、炙甘草、麻黄	麻杏薏甘汤
灼痛、发热、有汗、恶寒、头摇、心悸、苔黄、舌质红绛、咳嗽、食欲不振	薏苡仁、苦杏仁、麻黄、连翘、甘草、茵陈	麻杏薏甘汤
有汗、心悸、头摇、咳嗽、食欲不振、舌质红绛、发热、恶寒、灼痛、苔黄	薏苡仁、苦杏仁、麻黄、连翘、甘草、茵陈	麻杏薏甘汤
恶寒、心悸、头摇、发热、灼痛、有汗、食欲不振、咳嗽、舌质红绛、苔黄	薏苡仁、苦杏仁、麻黄、连翘、甘草、茵陈	麻杏薏甘汤
苔白、阴肿、舌质红绛、脉数、小便泡沫、咳嗽	蝉蜕、苦杏仁、甘草、僵蚕、化橘红、麻黄、川贝母、射干、桔梗、桑白皮、牛蒡子	麻杏薏甘汤
咳嗽、舌质红绛、小便泡沫、阴肿、苔白、脉数	蝉蜕、苦杏仁、甘草、僵蚕、化橘红、麻黄、川贝母、射干、桔梗、桑白皮、牛蒡子	麻杏薏甘汤
脉数、小便泡沫、苔白、阴肿、舌质红绛、咳嗽	蝉蜕、苦杏仁、甘草、僵蚕、化橘红、麻黄、川贝母、射干、桔梗、桑白皮、牛蒡子	麻杏薏甘汤
肛门疼痛、四肢不用、脉虚	黄芪、薏苡仁、白术、茯苓、独活、防己	防己黄芪汤
脉虚、肛门疼痛、四肢不用	黄芪、薏苡仁、白术、茯苓、独活、防己	防己黄芪汤
肛门疼痛、有汗、恶心、腰重、皮肤浮肿、脉虚、舌质淡白	黄芪、大枣、白术、炙甘草、防己	防己黄芪汤
恶心、肛门疼痛、皮肤浮肿、腰重、有汗、脉虚、舌质淡白	黄芪、大枣、白术、炙甘草、防己	防己黄芪汤
抽搐、脉浮、舌质淡红、耳聋、苔腻、恶心、自汗	黄芪、大枣、白术、炙甘草、防己	防己黄芪汤
耳聋、苔腻、自汗、恶心、抽搐、舌质淡红、脉浮	黄芪、大枣、白术、炙甘草、防己	防己黄芪汤
舌体麻木、头昏、苔腻、目痛、口唇青紫、咽红、发热、脉浮、腰痛、耳痛、恶寒	桂枝、附子、大枣	桂枝附子汤
目痛、咽红、舌体麻木、发热、恶寒、苔腻、脉浮、口唇青紫、腰痛、头昏、耳痛	桂枝、附子、大枣	桂枝附子汤
恶寒、头昏、腰痛、脉浮、目痛、耳痛、口唇青紫、苔腻、舌体麻木、咽红、发热	桂枝、附子、大枣	桂枝附子汤
咽红、发热、脉浮、耳痛、苔腻、舌体麻木、目痛、口唇青紫、腰痛、头昏、恶寒	桂枝、附子、大枣	桂枝附子汤
有汗、皮肤色白、咽喉溃烂、肌肉疼痛、指纹淡、脉弦、苔白	炙甘草、桂枝、附子、大枣	桂枝附子汤
皮肤色白、肌肉疼痛、有汗、咽喉溃烂、脉弦、苔白、指纹淡	炙甘草、桂枝、附子、大枣	桂枝附子汤
肌肉疼痛、有汗、皮肤色白、指纹淡、咽喉溃烂、苔白、脉弦	炙甘草、桂枝、附子、大枣	桂枝附子汤
咽喉溃烂、有汗、肌肉疼痛、指纹淡、脉弦、苔白、皮肤色白	炙甘草、桂枝、附子、大枣	桂枝附子汤
呕吐、遗精、四肢冷、尿痛、指纹细、咽喉溃烂、苔白、大便稀溏	白术、炙甘草、附子、大枣	桂枝附子去桂加白术汤
尿痛、咽喉溃烂、大便稀溏、呕吐、指纹细、苔白、四肢冷、遗精	白术、炙甘草、附子、大枣	桂枝附子去桂加白术汤
四肢冷、呕吐、遗精、咽喉溃烂、大便稀溏、指纹细、苔白、尿痛	白术、炙甘草、附子、大枣	桂枝附子去桂加白术汤
苔白、尿痛、四肢冷、指纹细、遗精、呕吐、大便稀溏、咽喉溃烂	白术、炙甘草、附子、大枣	桂枝附子去桂加白术汤
遗精、尿痛、四肢冷、咽喉溃烂、指纹细、大便稀溏、苔白、呕吐	白术、炙甘草、附子、大枣	桂枝附子去桂加白术汤
咽喉溃烂、苔白、遗精、呕吐、尿痛、指纹细、四肢冷、大便稀溏	白术、炙甘草、附子、大枣	桂枝附子去桂加白术汤
大便稀溏、苔白、尿痛、咽喉溃烂、指纹细、遗精、四肢冷、呕吐	白术、炙甘草、附子、大枣	桂枝附子去桂加白术汤
呕吐、大便稀溏、尿痛、四肢冷、咽喉溃烂、苔白、遗精、指纹细	白术、炙甘草、附子、大枣	桂枝附子去桂加白术汤
四肢冷、尿痛、呕吐、大便稀溏、苔白、咽喉溃烂、遗精、指纹细	白术、炙甘草、附子、大枣	桂枝附子去桂加白术汤
指纹细、大便稀溏、呕吐、苔白、遗精、四肢冷、尿痛、咽喉溃烂	白术、炙甘草、附子、大枣	桂枝附子去桂加白术汤
恶寒、自汗、关节疼痛、脉浮、盗汗、尿短	白术、炙甘草、桂枝、附子	甘草附子汤
盗汗、尿短、脉浮、关节疼痛、自汗、恶寒	白术、炙甘草、桂枝、附子	甘草附子汤
自汗、尿短、恶寒、脉浮、关节疼痛、盗汗	白术、炙甘草、桂枝、附子	甘草附子汤
发热、耳痛、脉微、阴肿、头大、不寐	白术、炙甘草、桂枝、附子	甘草附子汤
耳痛、发热、不寐、脉微、头大、阴肿	白术、炙甘草、桂枝、附子	甘草附子汤
不寐、耳痛、头大、发热、阴肿、脉微	白术、炙甘草、桂枝、附子	甘草附子汤
脉滑、自汗、尿血、呕吐、见水欲尿	大黄、西洋参、石膏、炙甘草、人参、粳米、知母	白虎加人参汤
见水欲尿、呕吐、尿血、自汗、脉滑	大黄、西洋参、石膏、炙甘草、人参、粳米、知母	白虎加人参汤
脉数、消瘦、苔浮、苔白、胁部灼热、消谷善饥	山药、党参、粉葛、文蛤、知母	白虎加人参汤
脉数、消瘦、消谷善饥、胁部灼热、苔浮、苔白	山药、党参、粉葛、文蛤、知母	白虎加人参汤
目昏、呼吸气粗、脉紧、脉洪、发热、四肢冷、目黄、眵多、尿急、灼痛、头昏	石膏、人参、粳米、知母、甘草	白虎加人参汤
四肢冷、脉洪、发热、目黄、尿急、眵多、灼痛、呼吸气粗、目昏、头昏、脉紧	石膏、人参、粳米、知母、甘草	白虎加人参汤
咽红、头痛、眵多、发热、脉洪、脉促、烦躁时发热、阴肿、唇干	生地、党参、赤芍、粳米、天花粉、知母、甘草、北沙参	白虎加人参汤
发热、脉洪、唇干、咽红、烦躁时发热、眵多、阴肿、头痛、脉促	生地、党参、赤芍、粳米、天花粉、知母、甘草、北沙参	白虎加人参汤
有汗、脉洪、失神、咽红、吐弄舌、恶露量少、见水欲尿、恶心、脉虚、发热、肛门色红、灼痛	牡丹皮、党参、太子参、石斛、关黄柏、石膏、粳米、知母、甘草、北沙参	白虎加人参汤
发热、有汗、咽红、恶心、肛门色红、恶露量少、脉虚、失神、见水欲尿、吐弄舌、灼痛、脉洪	牡丹皮、党参、太子参、石斛、关黄柏、石膏、粳米、知母、甘草、北沙参	白虎加人参汤
见水欲尿、呼吸微弱、不寐、呕吐、头晕	瓜蒂	瓜蒂散
不寐、见水欲尿、呼吸微弱、呕吐、头晕	瓜蒂	瓜蒂散
神乱、口臭	瓜蒂	瓜蒂散
口臭、神乱	瓜蒂	瓜蒂散
耳聋、尿痛、四肢不用	知母、百合	百合知母汤、瓜蒌牡蛎散
耳聋、四肢不用、尿痛	知母、百合	百合知母汤、瓜蒌牡蛎散
尿痛、耳聋、四肢不用	知母、百合	百合知母汤、瓜蒌牡蛎散
尿痛、四肢不用、耳聋	知母、百合	百合知母汤、瓜蒌牡蛎散
四肢不用、耳聋、尿痛	知母、百合	百合知母汤、瓜蒌牡蛎散
四肢不用、尿痛、耳聋	知母、百合	百合知母汤、瓜蒌牡蛎散
肌肉萎缩、神乱、脉虚、嘈杂、大便稀溏、失神、咽红	鸡子黄、百合	百合鸡子汤
大便稀溏、肌肉萎缩、神乱、咽红、失神、嘈杂、脉虚	鸡子黄、百合	百合鸡子汤
肌肉萎缩、脉虚、神乱、咽红、失神、大便稀溏、嘈杂	鸡子黄、百合	百合鸡子汤
神乱、肌肉萎缩、大便稀溏、脉虚、咽红、嘈杂、失神	鸡子黄、百合	百合鸡子汤
大便稀溏、肌肉萎缩、失神、神乱、咽红、脉虚、嘈杂	鸡子黄、百合	百合鸡子汤
失神、大便稀溏、神乱、脉虚、嘈杂、肌肉萎缩、咽红	鸡子黄、百合	百合鸡子汤
脉虚、失神、咽红、嘈杂、肌肉萎缩、神乱、大便稀溏	鸡子黄、百合	百合鸡子汤
肌肉萎缩、大便稀溏、嘈杂、神乱、咽红、失神、脉虚	鸡子黄、百合	百合鸡子汤
大便稀溏、神乱、失神、嘈杂、肌肉萎缩、咽红、脉虚	鸡子黄、百合	百合鸡子汤
神乱、脉虚、咽红、肌肉萎缩、嘈杂、大便稀溏、失神	鸡子黄、百合	百合鸡子汤
神乱、失神、咽红、脉虚、肌肉萎缩、大便稀溏、嘈杂	鸡子黄、百合	百合鸡子汤
大便稀溏、嘈杂、肌肉萎缩、咽红、神乱、失神、脉虚	鸡子黄、百合	百合鸡子汤
大便稀溏、脉虚、咽红、嘈杂、肌肉萎缩、神乱、失神	鸡子黄、百合	百合鸡子汤
脉虚、失神、大便稀溏、嘈杂、咽红、神乱、肌肉萎缩	鸡子黄、百合	百合鸡子汤
神乱、大便稀溏、嘈杂、肌肉萎缩、失神、咽红、脉虚	鸡子黄、百合	百合鸡子汤
咽红、失神、大便稀溏、神乱、肌肉萎缩、脉虚、嘈杂	鸡子黄、百合	百合鸡子汤
失神、大便稀溏、肌肉萎缩、嘈杂、神乱、咽红、脉虚	鸡子黄、百合	百合鸡子汤
大便稀溏、神乱、咽红、失神、嘈杂、肌肉萎缩、脉虚	鸡子黄、百合	百合鸡子汤
肌肉萎缩、脉虚、失神、大便稀溏、咽红、嘈杂、神乱	鸡子黄、百合	百合鸡子汤
大便稀溏、失神、神乱、咽红、嘈杂、脉虚、肌肉萎缩	鸡子黄、百合	百合鸡子汤
肌肉萎缩、脉虚、神乱、嘈杂、大便稀溏、失神、咽红	鸡子黄、百合	百合鸡子汤
咽红、失神、嘈杂、脉虚、大便稀溏、神乱、肌肉萎缩	鸡子黄、百合	百合鸡子汤
神乱、失神、肌肉萎缩、咽红、脉虚、大便稀溏、嘈杂	鸡子黄、百合	百合鸡子汤
神乱、大便稀溏、失神、嘈杂、肌肉萎缩、脉虚、咽红	鸡子黄、百合	百合鸡子汤
神乱、咽红、肌肉萎缩、失神、脉虚、嘈杂、大便稀溏	鸡子黄、百合	百合鸡子汤
肌肉萎缩、嘈杂、失神、神乱、大便稀溏、咽红、脉虚	鸡子黄、百合	百合鸡子汤
神乱、脉虚、咽红、失神、大便稀溏、肌肉萎缩、嘈杂	鸡子黄、百合	百合鸡子汤
神乱、嘈杂、失神、咽红、脉虚、大便稀溏、肌肉萎缩	鸡子黄、百合	百合鸡子汤
神乱、肌肉萎缩、咽红、失神、嘈杂、大便稀溏、脉虚	鸡子黄、百合	百合鸡子汤
咽红、脉虚、神乱、大便稀溏、肌肉萎缩、失神、嘈杂	鸡子黄、百合	百合鸡子汤
头晕、苔白、指纹细、带下色赤、胸痛、月经量多、发热、不寐、乏力、咽红、口苦	大蓟、百合、生地、党参、甘草、小蓟、淡竹叶、白茅根、麦冬、车前草	百合地黄汤
指纹细、咽红、发热、不寐、口苦、胸痛、头晕、月经量多、苔白、乏力、带下色赤	大蓟、百合、生地、党参、甘草、小蓟、淡竹叶、白茅根、麦冬、车前草	百合地黄汤
指纹细、乏力、胸痛、咽红、发热、不寐、口苦、苔白、头晕、月经量多、带下色赤	大蓟、百合、生地、党参、甘草、小蓟、淡竹叶、白茅根、麦冬、车前草	百合地黄汤
苔白、咽红、不寐、口苦、发热、胸痛、带下色赤、乏力、月经量多、头晕、指纹细	大蓟、百合、生地、党参、甘草、小蓟、淡竹叶、白茅根、麦冬、车前草	百合地黄汤
苔白、咽红、指纹细、不寐、胸痛、带下色赤、发热、乏力、头晕、口苦、月经量多	大蓟、百合、生地、党参、甘草、小蓟、淡竹叶、白茅根、麦冬、车前草	百合地黄汤
胸痛、发热、口苦、苔白、指纹细、不寐、带下色赤、乏力、头晕、咽红、月经量多	大蓟、百合、生地、党参、甘草、小蓟、淡竹叶、白茅根、麦冬、车前草	百合地黄汤
肛门色红、肛裂、大便细、尿血	茯神、茜草、山药、白背、百合、地榆、白芨、熟地、麦冬、芦根、甘草、当归、北沙参	百合地黄汤
肛裂、尿血、大便细、肛门色红	茯神、茜草、山药、白背、百合、地榆、白芨、熟地、麦冬、芦根、甘草、当归、北沙参	百合地黄汤
大便细、肛裂、肛门色红、尿血	茯神、茜草、山药、白背、百合、地榆、白芨、熟地、麦冬、芦根、甘草、当归、北沙参	百合地黄汤
大便细、肛裂、尿血、肛门色红	茯神、茜草、山药、白背、百合、地榆、白芨、熟地、麦冬、芦根、甘草、当归、北沙参	百合地黄汤
尿血、大便细、肛裂、肛门色红	茯神、茜草、山药、白背、百合、地榆、白芨、熟地、麦冬、芦根、甘草、当归、北沙参	百合地黄汤
肛裂、尿血、大便细、肛门色红	茯神、茜草、山药、白背、百合、地榆、白芨、熟地、麦冬、芦根、甘草、当归、北沙参	百合地黄汤
健忘、目昏、见水欲尿、神乱、烦躁时发热、带下色赤	滑石粉、薏苡仁、百合、生地、石决明、淡竹叶、牡蛎、麦冬、砂糖、芦根、天花粉、知母、玉竹、玄参	百合地黄汤
见水欲尿、带下色赤、健忘、神乱、烦躁时发热、目昏	滑石粉、薏苡仁、百合、生地、石决明、淡竹叶、牡蛎、麦冬、砂糖、芦根、天花粉、知母、玉竹、玄参	百合地黄汤
健忘、目昏、带下色赤、见水欲尿、神乱、烦躁时发热	滑石粉、薏苡仁、百合、生地、石决明、淡竹叶、牡蛎、麦冬、砂糖、芦根、天花粉、知母、玉竹、玄参	百合地黄汤
目昏、带下色赤、健忘、见水欲尿、烦躁时发热、神乱	滑石粉、薏苡仁、百合、生地、石决明、淡竹叶、牡蛎、麦冬、砂糖、芦根、天花粉、知母、玉竹、玄参	百合地黄汤
烦躁时发热、带下色赤、目昏、神乱、健忘、见水欲尿	滑石粉、薏苡仁、百合、生地、石决明、淡竹叶、牡蛎、麦冬、砂糖、芦根、天花粉、知母、玉竹、玄参	百合地黄汤
带下色赤、目昏、神乱、烦躁时发热、健忘、见水欲尿	滑石粉、薏苡仁、百合、生地、石决明、淡竹叶、牡蛎、麦冬、砂糖、芦根、天花粉、知母、玉竹、玄参	百合地黄汤
语声低微、舌体麻木、耳赤、口苦、少神、耳聋、烦躁时发热、目昏、月经先后无定期、舌生瘀斑、心悸、灼痛、带下色赤、目黄、见水欲尿、脉弦	滑石粉、知母、百合、生地	百合地黄汤
耳聋、目昏、烦躁时发热、灼痛、心悸、少神、见水欲尿、脉弦、耳赤、带下色赤、月经先后无定期、舌生瘀斑、舌体麻木、口苦、语声低微、目黄	滑石粉、知母、百合、生地	百合地黄汤
心悸、带下色赤、少神、耳赤、目昏、月经先后无定期、烦躁时发热、舌体麻木、目黄、灼痛、舌生瘀斑、口苦、语声低微、见水欲尿、耳聋、脉弦	滑石粉、知母、百合、生地	百合地黄汤
见水欲尿、烦躁时发热、耳赤、舌生瘀斑、耳聋、月经先后无定期、语声低微、口苦、目昏、带下色赤、灼痛、心悸、目黄、舌体麻木、少神、脉弦	滑石粉、知母、百合、生地	百合地黄汤
见水欲尿、灼痛、少神、脉弦、目昏、语声低微、舌体麻木、烦躁时发热、耳赤、带下色赤、心悸、舌生瘀斑、月经先后无定期、耳聋、目黄、口苦	滑石粉、知母、百合、生地	百合地黄汤
心悸、舌体麻木、见水欲尿、带下色赤、目黄、目昏、语声低微、脉弦、口苦、舌生瘀斑、少神、灼痛、耳赤、烦躁时发热、耳聋、月经先后无定期	滑石粉、知母、百合、生地	百合地黄汤
口唇鲜红、头昏、壮热、月经量多、发热、小便自利、苔黄、脉细	山药、百合、莲子、天花粉、桑叶、金银花	百合洗方
小便自利、头昏、月经量多、发热、脉细、口唇鲜红、苔黄、壮热	山药、百合、莲子、天花粉、桑叶、金银花	百合洗方
苔黄、口唇鲜红、脉细、发热、小便自利、头昏、月经量多、壮热	山药、百合、莲子、天花粉、桑叶、金银花	百合洗方
口唇鲜红、小便自利、脉细、头昏、苔黄、壮热、发热、月经量多	山药、百合、莲子、天花粉、桑叶、金银花	百合洗方
头昏、月经量多、脉细、发热、苔黄、小便自利、口唇鲜红、壮热	山药、百合、莲子、天花粉、桑叶、金银花	百合洗方
头昏、壮热、发热、月经量多、口唇鲜红、苔黄、脉细、小便自利	山药、百合、莲子、天花粉、桑叶、金银花	百合洗方
脉细、小便自利、口唇鲜红、头昏、苔黄、月经量多、发热、壮热	山药、百合、莲子、天花粉、桑叶、金银花	百合洗方
发热、苔黄、月经量多、脉细、口唇鲜红、小便自利、头昏、壮热	山药、百合、莲子、天花粉、桑叶、金银花	百合洗方
头昏、小便自利、口唇鲜红、脉细、壮热、苔黄、月经量多、发热	山药、百合、莲子、天花粉、桑叶、金银花	百合洗方
苔黄、口唇鲜红、小便自利、脉细、壮热、发热、头昏、月经量多	山药、百合、莲子、天花粉、桑叶、金银花	百合洗方
脉细、头昏、月经量多、小便自利、发热、苔黄、壮热、口唇鲜红	山药、百合、莲子、天花粉、桑叶、金银花	百合洗方
苔黄、壮热、小便自利、口唇鲜红、脉细、头昏、月经量多、发热	山药、百合、莲子、天花粉、桑叶、金银花	百合洗方
发热、小便自利、壮热、苔黄、头昏、月经量多、口唇鲜红、脉细	山药、百合、莲子、天花粉、桑叶、金银花	百合洗方
壮热、苔黄、发热、头昏、月经量多、脉细、口唇鲜红、小便自利	山药、百合、莲子、天花粉、桑叶、金银花	百合洗方
壮热、苔黄、发热、口唇鲜红、头昏、脉细、小便自利、月经量多	山药、百合、莲子、天花粉、桑叶、金银花	百合洗方
脉细、苔黄、壮热、发热、头昏、小便自利、口唇鲜红、月经量多	山药、百合、莲子、天花粉、桑叶、金银花	百合洗方
苔黄、脉细、小便自利、月经量多、壮热、口唇鲜红、发热、头昏	山药、百合、莲子、天花粉、桑叶、金银花	百合洗方
发热、小便自利、头昏、口唇鲜红、月经量多、壮热、脉细、苔黄	山药、百合、莲子、天花粉、桑叶、金银花	百合洗方
苔黄、月经量多、壮热、头昏、发热、脉细、小便自利、口唇鲜红	山药、百合、莲子、天花粉、桑叶、金银花	百合洗方
月经量多、发热、壮热、头昏、口唇鲜红、苔黄、脉细、小便自利	山药、百合、莲子、天花粉、桑叶、金银花	百合洗方
头昏、壮热、发热、小便自利、苔黄、口唇鲜红、月经量多、脉细	山药、百合、莲子、天花粉、桑叶、金银花	百合洗方
发热、脉细、苔黄、头昏、小便自利、月经量多、壮热、口唇鲜红	山药、百合、莲子、天花粉、桑叶、金银花	百合洗方
月经量多、壮热、头昏、苔黄、发热、小便自利、口唇鲜红、脉细	山药、百合、莲子、天花粉、桑叶、金银花	百合洗方
口唇鲜红、苔黄、壮热、小便自利、头昏、月经量多、脉细、发热	山药、百合、莲子、天花粉、桑叶、金银花	百合洗方
小便自利、脉细、壮热、苔黄、月经量多、口唇鲜红、发热、头昏	山药、百合、莲子、天花粉、桑叶、金银花	百合洗方
月经量多、小便自利、发热、口唇鲜红、壮热、苔黄、头昏、脉细	山药、百合、莲子、天花粉、桑叶、金银花	百合洗方
发热、月经量多、头昏、小便自利、苔黄、壮热、脉细、口唇鲜红	山药、百合、莲子、天花粉、桑叶、金银花	百合洗方
苔黄、小便自利、月经量多、壮热、口唇鲜红、头昏、脉细、发热	山药、百合、莲子、天花粉、桑叶、金银花	百合洗方
发热、小便自利、苔黄、头昏、壮热、口唇鲜红、脉细、月经量多	山药、百合、莲子、天花粉、桑叶、金银花	百合洗方
头昏、月经量多、壮热、发热、小便自利、苔黄、脉细、口唇鲜红	山药、百合、莲子、天花粉、桑叶、金银花	百合洗方
冷痛、少神、乏力、带下色赤、指甲干枯、消谷善饥、项软、见水欲尿、心悸、咽红、头痛、语言謇涩、齿燥、食欲不振、烦躁时发热	滑石粉、薏苡仁、百合、生地、石决明、麦冬、芦根、天花粉、玉竹	百合滑石散
少神、乏力、咽红、齿燥、带下色赤、见水欲尿、消谷善饥、头痛、指甲干枯、食欲不振、烦躁时发热、项软、心悸、冷痛、语言謇涩	滑石粉、薏苡仁、百合、生地、石决明、麦冬、芦根、天花粉、玉竹	百合滑石散
心悸、齿燥、项软、见水欲尿、语言謇涩、带下色赤、食欲不振、头痛、冷痛、指甲干枯、消谷善饥、少神、乏力、咽红、烦躁时发热	滑石粉、薏苡仁、百合、生地、石决明、麦冬、芦根、天花粉、玉竹	百合滑石散
指甲干枯、语言謇涩、带下色赤、项软、齿燥、消谷善饥、头痛、乏力、冷痛、少神、烦躁时发热、食欲不振、见水欲尿、咽红、心悸	滑石粉、薏苡仁、百合、生地、石决明、麦冬、芦根、天花粉、玉竹	百合滑石散
消谷善饥、心悸、食欲不振、少神、带下色赤、项软、头痛、乏力、咽红、语言謇涩、指甲干枯、冷痛、见水欲尿、烦躁时发热、齿燥	滑石粉、薏苡仁、百合、生地、石决明、麦冬、芦根、天花粉、玉竹	百合滑石散
冷痛、乏力、咽红、语言謇涩、带下色赤、见水欲尿、头痛、消谷善饥、食欲不振、心悸、少神、项软、烦躁时发热、齿燥、指甲干枯	滑石粉、薏苡仁、百合、生地、石决明、麦冬、芦根、天花粉、玉竹	百合滑石散
咽红、见水欲尿、乏力、少神、消谷善饥、项软、语言謇涩、带下色赤、指甲干枯、烦躁时发热、心悸、冷痛、齿燥、头痛、食欲不振	滑石粉、薏苡仁、百合、生地、石决明、麦冬、芦根、天花粉、玉竹	百合滑石散
带下色赤、烦躁时发热、指甲干枯、见水欲尿、消谷善饥、语言謇涩、项软、齿燥、咽红、乏力、头痛、食欲不振、心悸、冷痛、少神	滑石粉、薏苡仁、百合、生地、石决明、麦冬、芦根、天花粉、玉竹	百合滑石散
见水欲尿、齿燥、乏力、头痛、消谷善饥、食欲不振、心悸、少神、咽红、项软、语言謇涩、指甲干枯、带下色赤、烦躁时发热、冷痛	滑石粉、薏苡仁、百合、生地、石决明、麦冬、芦根、天花粉、玉竹	百合滑石散
少神、乏力、食欲不振、烦躁时发热、指甲干枯、见水欲尿、心悸、头痛、消谷善饥、项软、语言謇涩、齿燥、带下色赤、冷痛、咽红	滑石粉、薏苡仁、百合、生地、石决明、麦冬、芦根、天花粉、玉竹	百合滑石散
消谷善饥、带下色赤、语言謇涩、心悸、冷痛、咽红、见水欲尿、食欲不振、项软、乏力、齿燥、少神、头痛、烦躁时发热、指甲干枯	滑石粉、薏苡仁、百合、生地、石决明、麦冬、芦根、天花粉、玉竹	百合滑石散
食欲不振、冷痛、见水欲尿、乏力、咽红、烦躁时发热、头痛、少神、指甲干枯、带下色赤、语言謇涩、消谷善饥、齿燥、心悸、项软	滑石粉、薏苡仁、百合、生地、石决明、麦冬、芦根、天花粉、玉竹	百合滑石散
齿燥、心悸、食欲不振、冷痛、乏力、项软、指甲干枯、头痛、烦躁时发热、消谷善饥、少神、咽红、带下色赤、语言謇涩、见水欲尿	滑石粉、薏苡仁、百合、生地、石决明、麦冬、芦根、天花粉、玉竹	百合滑石散
心悸、指甲干枯、消谷善饥、咽红、冷痛、食欲不振、齿燥、头痛、乏力、项软、带下色赤、语言謇涩、见水欲尿、烦躁时发热、少神	滑石粉、薏苡仁、百合、生地、石决明、麦冬、芦根、天花粉、玉竹	百合滑石散
指甲干枯、齿燥、乏力、消谷善饥、头痛、少神、烦躁时发热、咽红、带下色赤、项软、语言謇涩、见水欲尿、冷痛、食欲不振、心悸	滑石粉、薏苡仁、百合、生地、石决明、麦冬、芦根、天花粉、玉竹	百合滑石散
食欲不振、烦躁时发热、心悸、咽红、带下色赤、乏力、头痛、见水欲尿、语言謇涩、项软、齿燥、冷痛、指甲干枯、少神、消谷善饥	滑石粉、薏苡仁、百合、生地、石决明、麦冬、芦根、天花粉、玉竹	百合滑石散
带下色赤、消谷善饥、语言謇涩、烦躁时发热、食欲不振、冷痛、见水欲尿、乏力、咽红、头痛、心悸、指甲干枯、齿燥、项软、少神	滑石粉、薏苡仁、百合、生地、石决明、麦冬、芦根、天花粉、玉竹	百合滑石散
心悸、见水欲尿、少神、食欲不振、语言謇涩、烦躁时发热、乏力、带下色赤、咽红、消谷善饥、头痛、冷痛、指甲干枯、项软、齿燥	滑石粉、薏苡仁、百合、生地、石决明、麦冬、芦根、天花粉、玉竹	百合滑石散
指甲干枯、带下色赤、心悸、冷痛、烦躁时发热、头痛、少神、见水欲尿、咽红、项软、语言謇涩、乏力、食欲不振、消谷善饥、齿燥	滑石粉、薏苡仁、百合、生地、石决明、麦冬、芦根、天花粉、玉竹	百合滑石散
心悸、齿燥、见水欲尿、头痛、项软、带下色赤、少神、咽红、烦躁时发热、指甲干枯、乏力、语言謇涩、食欲不振、冷痛、消谷善饥	滑石粉、薏苡仁、百合、生地、石决明、麦冬、芦根、天花粉、玉竹	百合滑石散
项软、语言謇涩、见水欲尿、少神、食欲不振、头痛、齿燥、指甲干枯、乏力、带下色赤、咽红、心悸、冷痛、消谷善饥、烦躁时发热	滑石粉、薏苡仁、百合、生地、石决明、麦冬、芦根、天花粉、玉竹	百合滑石散
食欲不振、语言謇涩、咽红、头痛、带下色赤、乏力、烦躁时发热、见水欲尿、心悸、冷痛、齿燥、消谷善饥、指甲干枯、项软、少神	滑石粉、薏苡仁、百合、生地、石决明、麦冬、芦根、天花粉、玉竹	百合滑石散
头痛、少神、项软、带下色赤、咽红、指甲干枯、消谷善饥、心悸、齿燥、乏力、语言謇涩、见水欲尿、食欲不振、冷痛、烦躁时发热	滑石粉、薏苡仁、百合、生地、石决明、麦冬、芦根、天花粉、玉竹	百合滑石散
项软、乏力、冷痛、食欲不振、咽红、语言謇涩、齿燥、心悸、指甲干枯、见水欲尿、头痛、消谷善饥、带下色赤、少神、烦躁时发热	滑石粉、薏苡仁、百合、生地、石决明、麦冬、芦根、天花粉、玉竹	百合滑石散
项软、咽红、冷痛、带下色赤、语言謇涩、心悸、头痛、少神、烦躁时发热、见水欲尿、指甲干枯、食欲不振、齿燥、消谷善饥、乏力	滑石粉、薏苡仁、百合、生地、石决明、麦冬、芦根、天花粉、玉竹	百合滑石散
冷痛、消谷善饥、语言謇涩、见水欲尿、带下色赤、指甲干枯、齿燥、头痛、烦躁时发热、咽红、心悸、食欲不振、少神、乏力、项软	滑石粉、薏苡仁、百合、生地、石决明、麦冬、芦根、天花粉、玉竹	百合滑石散
齿燥、咽红、烦躁时发热、乏力、项软、食欲不振、消谷善饥、指甲干枯、冷痛、带下色赤、心悸、见水欲尿、头痛、少神、语言謇涩	滑石粉、薏苡仁、百合、生地、石决明、麦冬、芦根、天花粉、玉竹	百合滑石散
少神、心悸、带下色赤、食欲不振、见水欲尿、齿燥、语言謇涩、冷痛、乏力、咽红、头痛、烦躁时发热、指甲干枯、消谷善饥、项软	滑石粉、薏苡仁、百合、生地、石决明、麦冬、芦根、天花粉、玉竹	百合滑石散
消谷善饥、项软、冷痛、心悸、咽红、烦躁时发热、带下色赤、语言謇涩、乏力、齿燥、指甲干枯、见水欲尿、头痛、食欲不振、少神	滑石粉、薏苡仁、百合、生地、石决明、麦冬、芦根、天花粉、玉竹	百合滑石散
冷痛、指甲干枯、咽红、烦躁时发热、消谷善饥、心悸、少神、带下色赤、食欲不振、见水欲尿、乏力、语言謇涩、齿燥、项软、头痛	滑石粉、薏苡仁、百合、生地、石决明、麦冬、芦根、天花粉、玉竹	百合滑石散
食少、脉虚、腹痛、头冷、肛门疼痛、舌质淡白、乏力、指纹淡、苔白	白术、干姜、桂枝、党参	桂枝人参汤
乏力、食少、头冷、舌质淡白、腹痛、脉虚、苔白、指纹淡、肛门疼痛	白术、干姜、桂枝、党参	桂枝人参汤
指纹淡、舌质淡白、乏力、食少、脉虚、苔白、腹痛、肛门疼痛、头冷	白术、干姜、桂枝、党参	桂枝人参汤
食少、脉虚、苔白、腹痛、乏力、头冷、舌质淡白、肛门疼痛、指纹淡	白术、干姜、桂枝、党参	桂枝人参汤
咽喉溃烂、肛门色红、咽干	白芍、黄连、赤芍、淡竹叶、连翘、甘草、金银花、当归、黄芩	甘草泻心汤
咽喉溃烂、咽干、肛门色红	白芍、黄连、赤芍、淡竹叶、连翘、甘草、金银花、当归、黄芩	甘草泻心汤
肛门瘙痒、声音嘶哑	干姜、黄连、大枣、半夏、党参、甘草、黄芩	甘草泻心汤
声音嘶哑、肛门瘙痒	干姜、黄连、大枣、半夏、党参、甘草、黄芩	甘草泻心汤
大便带虫、阴痒	苦参	苦参汤
阴痒、大便带虫	苦参	苦参汤
大便带虫、阴痒	苦参	苦参汤
阴痒、大便带虫	苦参	苦参汤
大便带虫、阴痒	苦参	苦参汤
阴痒、大便带虫	苦参	苦参汤
阴痒、大便带虫	苦参	苦参汤
阴痒、大便带虫	苦参	苦参汤
大便带虫、阴痒	苦参	苦参汤
阴痒、大便带虫	苦参	苦参汤
灼痛、发热、大便干结、咽干、阴痒、舌脉青紫、耳痛、冷痛、咽喉溃烂、舌生瘀斑、甲床淡白、目赤、脉滑、牙龈溃烂	雄黄	雄黄熏方
咽喉溃烂、阴痒、灼痛、舌脉青紫、发热、目赤、大便干结、咽干、甲床淡白、冷痛、舌生瘀斑、脉滑、牙龈溃烂、耳痛	雄黄	雄黄熏方
舌生瘀斑、冷痛、大便干结、咽干、甲床淡白、目赤、耳痛、脉滑、牙龈溃烂、发热、灼痛、阴痒、咽喉溃烂、舌脉青紫	雄黄	雄黄熏方
目赤、发热、舌生瘀斑、灼痛、耳痛、阴痒、冷痛、大便干结、甲床淡白、脉滑、牙龈溃烂、咽干、咽喉溃烂、舌脉青紫	雄黄	雄黄熏方
咽干、大便干结、舌脉青紫、阴痒、发热、牙龈溃烂、灼痛、目赤、冷痛、甲床淡白、咽喉溃烂、耳痛、脉滑、舌生瘀斑	雄黄	雄黄熏方
甲床淡白、脉滑、舌脉青紫、阴痒、灼痛、目赤、咽喉溃烂、耳痛、发热、咽干、舌生瘀斑、牙龈溃烂、冷痛、大便干结	雄黄	雄黄熏方
舌脉青紫、灼痛、舌生瘀斑、牙龈溃烂、发热、阴痒、耳痛、甲床淡白、脉滑、咽喉溃烂、冷痛、目赤、大便干结、咽干	雄黄	雄黄熏方
冷痛、耳痛、灼痛、发热、甲床淡白、目赤、咽干、大便干结、牙龈溃烂、咽喉溃烂、舌生瘀斑、脉滑、舌脉青紫、阴痒	雄黄	雄黄熏方
咽干、舌脉青紫、舌生瘀斑、大便干结、咽喉溃烂、耳痛、甲床淡白、脉滑、牙龈溃烂、阴痒、发热、目赤、灼痛、冷痛	雄黄	雄黄熏方
脉滑、冷痛、目赤、发热、甲床淡白、阴痒、舌生瘀斑、咽喉溃烂、灼痛、大便干结、耳痛、咽干、舌脉青紫、牙龈溃烂	雄黄	雄黄熏方
咽干、牙龈溃烂、甲床淡白、舌生瘀斑、脉滑、耳痛、目赤、阴痒、舌脉青紫、大便干结、冷痛、发热、咽喉溃烂、灼痛	雄黄	雄黄熏方
脉滑、牙龈溃烂、耳痛、大便干结、灼痛、冷痛、舌脉青紫、发热、甲床淡白、目赤、阴痒、咽干、咽喉溃烂、舌生瘀斑	雄黄	雄黄熏方
灼痛、脉滑、舌生瘀斑、大便干结、耳痛、咽干、舌脉青紫、阴痒、咽喉溃烂、甲床淡白、目赤、冷痛、牙龈溃烂、发热	雄黄	雄黄熏方
目赤、耳痛、发热、舌生瘀斑、脉滑、牙龈溃烂、大便干结、冷痛、舌脉青紫、咽干、灼痛、咽喉溃烂、甲床淡白、阴痒	雄黄	雄黄熏方
大便干结、甲床淡白、脉滑、舌脉青紫、牙龈溃烂、阴痒、咽干、灼痛、舌生瘀斑、耳痛、发热、冷痛、咽喉溃烂、目赤	雄黄	雄黄熏方
苔黄、脉迟、见水欲尿、发热、舌生瘀斑、胀痛、烦躁时发热、脉滑	半枝莲、大黄、蒲公英、赤芍、没药、赤小豆、桃仁、五灵脂、乳香、金银花、当归	赤小豆当归散
舌生瘀斑、苔黄、脉滑、胀痛、烦躁时发热、脉迟、发热、见水欲尿	半枝莲、大黄、蒲公英、赤芍、没药、赤小豆、桃仁、五灵脂、乳香、金银花、当归	赤小豆当归散
见水欲尿、脉迟、胀痛、脉滑、烦躁时发热、发热、苔黄、舌生瘀斑	半枝莲、大黄、蒲公英、赤芍、没药、赤小豆、桃仁、五灵脂、乳香、金银花、当归	赤小豆当归散
胀痛、脉迟、烦躁时发热、苔黄、脉滑、见水欲尿、舌生瘀斑、发热	半枝莲、大黄、蒲公英、赤芍、没药、赤小豆、桃仁、五灵脂、乳香、金银花、当归	赤小豆当归散
脉实、阴痒、咽红、目痒、苔薄、带下色赤	生地、茯苓、赤小豆、连翘、当归、忍冬藤	赤小豆当归散
目痒、苔薄、阴痒、脉实、咽红、带下色赤	生地、茯苓、赤小豆、连翘、当归、忍冬藤	赤小豆当归散
苔薄、咽红、目痒、阴痒、脉实、带下色赤	生地、茯苓、赤小豆、连翘、当归、忍冬藤	赤小豆当归散
带下色赤、咽红、苔薄、目痒、阴痒、脉实	生地、茯苓、赤小豆、连翘、当归、忍冬藤	赤小豆当归散
指纹淡、咽痛、甲床青紫、月经血块、项软、尿血、子宫脱垂、目酸、脉虚	黄芪、艾叶、白芍、生地、阿胶、赤芍、鳖甲、仙鹤草、升麻、甘草、当归、玄参	升麻鳖甲汤
脉虚、甲床青紫、子宫脱垂、指纹淡、月经血块、咽痛、项软、目酸、尿血	黄芪、艾叶、白芍、生地、阿胶、赤芍、鳖甲、仙鹤草、升麻、甘草、当归、玄参	升麻鳖甲汤
甲床青紫、目酸、脉虚、项软、子宫脱垂、尿血、月经血块、咽痛、指纹淡	黄芪、艾叶、白芍、生地、阿胶、赤芍、鳖甲、仙鹤草、升麻、甘草、当归、玄参	升麻鳖甲汤
子宫脱垂、咽痛、目酸、项软、尿血、指纹淡、月经血块、甲床青紫、脉虚	黄芪、艾叶、白芍、生地、阿胶、赤芍、鳖甲、仙鹤草、升麻、甘草、当归、玄参	升麻鳖甲汤
指纹淡、项软、月经血块、目酸、脉虚、甲床青紫、子宫脱垂、尿血、咽痛	黄芪、艾叶、白芍、生地、阿胶、赤芍、鳖甲、仙鹤草、升麻、甘草、当归、玄参	升麻鳖甲汤
项软、尿血、指纹淡、咽痛、子宫脱垂、月经血块、脉虚、甲床青紫、目酸	黄芪、艾叶、白芍、生地、阿胶、赤芍、鳖甲、仙鹤草、升麻、甘草、当归、玄参	升麻鳖甲汤
项软、子宫脱垂、尿血、脉虚、月经血块、咽痛、目酸、甲床青紫、指纹淡	黄芪、艾叶、白芍、生地、阿胶、赤芍、鳖甲、仙鹤草、升麻、甘草、当归、玄参	升麻鳖甲汤
甲床青紫、尿血、咽痛、子宫脱垂、指纹淡、项软、月经血块、目酸、脉虚	黄芪、艾叶、白芍、生地、阿胶、赤芍、鳖甲、仙鹤草、升麻、甘草、当归、玄参	升麻鳖甲汤
咽痛、目酸、甲床青紫、项软、月经血块、脉虚、子宫脱垂、指纹淡、尿血	黄芪、艾叶、白芍、生地、阿胶、赤芍、鳖甲、仙鹤草、升麻、甘草、当归、玄参	升麻鳖甲汤
指纹淡、项软、甲床青紫、咽痛、子宫脱垂、目酸、月经血块、尿血、脉虚	黄芪、艾叶、白芍、生地、阿胶、赤芍、鳖甲、仙鹤草、升麻、甘草、当归、玄参	升麻鳖甲汤
脉虚、子宫脱垂、甲床青紫、项软、尿血、目酸、月经血块、指纹淡、咽痛	黄芪、艾叶、白芍、生地、阿胶、赤芍、鳖甲、仙鹤草、升麻、甘草、当归、玄参	升麻鳖甲汤
目酸、尿血、子宫脱垂、咽痛、甲床青紫、项软、月经血块、脉虚、指纹淡	黄芪、艾叶、白芍、生地、阿胶、赤芍、鳖甲、仙鹤草、升麻、甘草、当归、玄参	升麻鳖甲汤
目酸、项软、月经血块、甲床青紫、尿血、咽痛、脉虚、指纹淡、子宫脱垂	黄芪、艾叶、白芍、生地、阿胶、赤芍、鳖甲、仙鹤草、升麻、甘草、当归、玄参	升麻鳖甲汤
指纹淡、咽痛、目酸、脉虚、子宫脱垂、月经血块、项软、甲床青紫、尿血	黄芪、艾叶、白芍、生地、阿胶、赤芍、鳖甲、仙鹤草、升麻、甘草、当归、玄参	升麻鳖甲汤
脉虚、咽痛、子宫脱垂、指纹淡、目酸、甲床青紫、项软、月经血块、尿血	黄芪、艾叶、白芍、生地、阿胶、赤芍、鳖甲、仙鹤草、升麻、甘草、当归、玄参	升麻鳖甲汤
皮肤发硬、肌肉酸楚、指纹淡、遗精、抽搐、皮下出血、舌生瘀斑、目眩、舌胖、心悸、腰酸、脉细	牡丹皮、白芍、阿胶、鳖甲、熟地、炙甘草、升麻、甘草、当归	升麻鳖甲汤
皮肤发硬、腰酸、肌肉酸楚、心悸、遗精、皮下出血、舌胖、目眩、抽搐、指纹淡、脉细、舌生瘀斑	牡丹皮、白芍、阿胶、鳖甲、熟地、炙甘草、升麻、甘草、当归	升麻鳖甲汤
遗精、脉细、抽搐、肌肉酸楚、皮下出血、舌胖、皮肤发硬、目眩、心悸、舌生瘀斑、指纹淡、腰酸	牡丹皮、白芍、阿胶、鳖甲、熟地、炙甘草、升麻、甘草、当归	升麻鳖甲汤
腰酸、心悸、目眩、皮下出血、皮肤发硬、舌胖、遗精、抽搐、肌肉酸楚、舌生瘀斑、指纹淡、脉细	牡丹皮、白芍、阿胶、鳖甲、熟地、炙甘草、升麻、甘草、当归	升麻鳖甲汤
目眩、肌肉酸楚、皮肤发硬、脉细、遗精、心悸、皮下出血、腰酸、舌生瘀斑、指纹淡、舌胖、抽搐	牡丹皮、白芍、阿胶、鳖甲、熟地、炙甘草、升麻、甘草、当归	升麻鳖甲汤
舌生瘀斑、抽搐、目眩、脉细、皮下出血、皮肤发硬、肌肉酸楚、舌胖、指纹淡、心悸、遗精、腰酸	牡丹皮、白芍、阿胶、鳖甲、熟地、炙甘草、升麻、甘草、当归	升麻鳖甲汤
目眩、舌胖、皮肤发硬、心悸、舌生瘀斑、腰酸、遗精、指纹淡、皮下出血、抽搐、脉细、肌肉酸楚	牡丹皮、白芍、阿胶、鳖甲、熟地、炙甘草、升麻、甘草、当归	升麻鳖甲汤
心悸、抽搐、皮肤发硬、遗精、脉细、指纹淡、腰酸、皮下出血、舌胖、舌生瘀斑、肌肉酸楚、目眩	牡丹皮、白芍、阿胶、鳖甲、熟地、炙甘草、升麻、甘草、当归	升麻鳖甲汤
抽搐、遗精、肌肉酸楚、舌生瘀斑、皮肤发硬、皮下出血、心悸、脉细、指纹淡、舌胖、腰酸、目眩	牡丹皮、白芍、阿胶、鳖甲、熟地、炙甘草、升麻、甘草、当归	升麻鳖甲汤
脉细、舌胖、目眩、遗精、抽搐、皮下出血、心悸、肌肉酸楚、皮肤发硬、舌生瘀斑、指纹淡、腰酸	牡丹皮、白芍、阿胶、鳖甲、熟地、炙甘草、升麻、甘草、当归	升麻鳖甲汤
腰酸、舌生瘀斑、目眩、皮肤发硬、指纹淡、抽搐、心悸、皮下出血、肌肉酸楚、舌胖、脉细、遗精	牡丹皮、白芍、阿胶、鳖甲、熟地、炙甘草、升麻、甘草、当归	升麻鳖甲汤
抽搐、指纹淡、心悸、皮下出血、肌肉酸楚、舌胖、脉细、舌生瘀斑、腰酸、皮肤发硬、遗精、目眩	牡丹皮、白芍、阿胶、鳖甲、熟地、炙甘草、升麻、甘草、当归	升麻鳖甲汤
目眩、脉细、皮肤发硬、指纹淡、遗精、腰酸、心悸、肌肉酸楚、舌生瘀斑、抽搐、舌胖、皮下出血	牡丹皮、白芍、阿胶、鳖甲、熟地、炙甘草、升麻、甘草、当归	升麻鳖甲汤
遗精、舌胖、指纹淡、肌肉酸楚、心悸、皮肤发硬、舌生瘀斑、目眩、腰酸、抽搐、皮下出血、脉细	牡丹皮、白芍、阿胶、鳖甲、熟地、炙甘草、升麻、甘草、当归	升麻鳖甲汤
遗精、舌生瘀斑、目眩、脉细、肌肉酸楚、皮下出血、腰酸、心悸、皮肤发硬、指纹淡、舌胖、抽搐	牡丹皮、白芍、阿胶、鳖甲、熟地、炙甘草、升麻、甘草、当归	升麻鳖甲汤
皮肤发硬、月经量少、少神、恶寒、阴肿	黄芪、厚朴、鸡血藤、党参、酒、常山、何首乌、当归、草果	鳖甲煎丸
皮肤发硬、阴肿、月经量少、少神、恶寒	黄芪、厚朴、鸡血藤、党参、酒、常山、何首乌、当归、草果	鳖甲煎丸
阴肿、少神、皮肤发硬、恶寒、月经量少	黄芪、厚朴、鸡血藤、党参、酒、常山、何首乌、当归、草果	鳖甲煎丸
少神、皮肤发硬、阴肿、月经量少、恶寒	黄芪、厚朴、鸡血藤、党参、酒、常山、何首乌、当归、草果	鳖甲煎丸
少神、阴肿、恶寒、皮肤发硬、月经量少	黄芪、厚朴、鸡血藤、党参、酒、常山、何首乌、当归、草果	鳖甲煎丸
阴肿、消瘦、胸闷、皮肤浮肿、血精、胀痛、舌胖、消谷善饥、唇肿、少汗、冷痛、脉促、头大、食欲不振、发热、脉虚、腹胀	大黄、芒硝、阿胶、瞿麦、牡丹皮、干姜、白芍、鳖甲、半夏、桃仁、人参、鼠妇、黄芩、厚朴、柴胡、葶苈子、蜂房、射干、桂枝、蜣螂	鳖甲煎丸
少汗、胸闷、消瘦、血精、冷痛、胀痛、消谷善饥、发热、唇肿、腹胀、舌胖、头大、脉促、阴肿、脉虚、食欲不振、皮肤浮肿	大黄、芒硝、阿胶、瞿麦、牡丹皮、干姜、白芍、鳖甲、半夏、桃仁、人参、鼠妇、黄芩、厚朴、柴胡、葶苈子、蜂房、射干、桂枝、蜣螂	鳖甲煎丸
发热、阴肿、少汗、消谷善饥、脉促、消瘦、皮肤浮肿、血精、唇肿、胀痛、腹胀、舌胖、头大、脉虚、食欲不振、胸闷、冷痛	大黄、芒硝、阿胶、瞿麦、牡丹皮、干姜、白芍、鳖甲、半夏、桃仁、人参、鼠妇、黄芩、厚朴、柴胡、葶苈子、蜂房、射干、桂枝、蜣螂	鳖甲煎丸
胸闷、脉促、胀痛、舌胖、皮肤浮肿、食欲不振、消瘦、阴肿、少汗、唇肿、消谷善饥、发热、腹胀、冷痛、血精、头大、脉虚	大黄、芒硝、阿胶、瞿麦、牡丹皮、干姜、白芍、鳖甲、半夏、桃仁、人参、鼠妇、黄芩、厚朴、柴胡、葶苈子、蜂房、射干、桂枝、蜣螂	鳖甲煎丸
发热、脉促、阴肿、头大、血精、消瘦、腹胀、脉虚、消谷善饥、少汗、胀痛、舌胖、冷痛、皮肤浮肿、食欲不振、胸闷、唇肿	大黄、芒硝、阿胶、瞿麦、牡丹皮、干姜、白芍、鳖甲、半夏、桃仁、人参、鼠妇、黄芩、厚朴、柴胡、葶苈子、蜂房、射干、桂枝、蜣螂	鳖甲煎丸
呼吸气粗、脉洪、眵多、见水欲尿、灼痛、苔黄、急躁易怒	石膏、桂枝、连翘、粳米、天花粉、知母、甘草、金银花	白虎加桂枝汤
急躁易怒、苔黄、眵多、见水欲尿、呼吸气粗、灼痛、脉洪	石膏、桂枝、连翘、粳米、天花粉、知母、甘草、金银花	白虎加桂枝汤
脉洪、呼吸气粗、眵多、急躁易怒、灼痛、见水欲尿、苔黄	石膏、桂枝、连翘、粳米、天花粉、知母、甘草、金银花	白虎加桂枝汤
见水欲尿、急躁易怒、苔黄、灼痛、脉洪、呼吸气粗、眵多	石膏、桂枝、连翘、粳米、天花粉、知母、甘草、金银花	白虎加桂枝汤
灼痛、眵多、苔黄、呼吸气粗、脉洪、见水欲尿、急躁易怒	石膏、桂枝、连翘、粳米、天花粉、知母、甘草、金银花	白虎加桂枝汤
呼吸气粗、见水欲尿、眵多、苔黄、脉洪、急躁易怒、灼痛	石膏、桂枝、连翘、粳米、天花粉、知母、甘草、金银花	白虎加桂枝汤
脉洪、灼痛、眵多、苔黄、见水欲尿、急躁易怒、呼吸气粗	石膏、桂枝、连翘、粳米、天花粉、知母、甘草、金银花	白虎加桂枝汤
急躁易怒、呼吸气粗、见水欲尿、苔黄、眵多、脉洪、灼痛	石膏、桂枝、连翘、粳米、天花粉、知母、甘草、金银花	白虎加桂枝汤
大汗淋漓、恶寒、恶心、灼痛、偏食、烦躁时发热、脉滑	炙甘草、桂枝、石膏、粳米	白虎加桂枝汤
灼痛、大汗淋漓、恶心、恶寒、偏食、烦躁时发热、脉滑	炙甘草、桂枝、石膏、粳米	白虎加桂枝汤
灼痛、大汗淋漓、恶心、脉滑、恶寒、烦躁时发热、偏食	炙甘草、桂枝、石膏、粳米	白虎加桂枝汤
灼痛、恶心、大汗淋漓、偏食、恶寒、脉滑、烦躁时发热	炙甘草、桂枝、石膏、粳米	白虎加桂枝汤
灼痛、偏食、恶心、烦躁时发热、恶寒、脉滑、大汗淋漓	炙甘草、桂枝、石膏、粳米	白虎加桂枝汤
烦躁时发热、脉滑、恶寒、大汗淋漓、灼痛、恶心、偏食	炙甘草、桂枝、石膏、粳米	白虎加桂枝汤
恶寒、灼痛、偏食、大汗淋漓、脉滑、烦躁时发热、恶心	炙甘草、桂枝、石膏、粳米	白虎加桂枝汤
灼痛、恶寒、烦躁时发热、大汗淋漓、恶心、偏食、脉滑	炙甘草、桂枝、石膏、粳米	白虎加桂枝汤
脉洪、灼痛、耳痛、肛门色红、耳肿、苔黄	生地、石膏、桑枝、桂枝、天花粉、知母、甘草、忍冬藤、牛膝	白虎加桂枝汤
肛门色红、耳肿、耳痛、脉洪、苔黄、灼痛	生地、石膏、桑枝、桂枝、天花粉、知母、甘草、忍冬藤、牛膝	白虎加桂枝汤
耳肿、耳痛、肛门色红、苔黄、脉洪、灼痛	生地、石膏、桑枝、桂枝、天花粉、知母、甘草、忍冬藤、牛膝	白虎加桂枝汤
苔黄、耳肿、肛门色红、耳痛、灼痛、脉洪	生地、石膏、桑枝、桂枝、天花粉、知母、甘草、忍冬藤、牛膝	白虎加桂枝汤
耳痛、耳肿、肛门色红、灼痛、苔黄、脉洪	生地、石膏、桑枝、桂枝、天花粉、知母、甘草、忍冬藤、牛膝	白虎加桂枝汤
脉洪、苔黄、耳肿、耳痛、肛门色红、灼痛	生地、石膏、桑枝、桂枝、天花粉、知母、甘草、忍冬藤、牛膝	白虎加桂枝汤
耳肿、灼痛、脉洪、耳痛、肛门色红、苔黄	生地、石膏、桑枝、桂枝、天花粉、知母、甘草、忍冬藤、牛膝	白虎加桂枝汤
苔黄、肛门色红、耳肿、灼痛、耳痛、脉洪	生地、石膏、桑枝、桂枝、天花粉、知母、甘草、忍冬藤、牛膝	白虎加桂枝汤
脉沉、月经量少、尿血、乳头内陷、舌质淡白	蜀漆、龙骨、附子、茯苓	蜀漆汤
尿血、舌质淡白、月经量少、脉沉、乳头内陷	蜀漆、龙骨、附子、茯苓	蜀漆汤
脉沉、乳头内陷、月经量少、尿血、舌质淡白	蜀漆、龙骨、附子、茯苓	蜀漆汤
舌质淡白、乳头内陷、脉沉、月经量少、尿血	蜀漆、龙骨、附子、茯苓	蜀漆汤
尿血、舌质淡白、乳头内陷、脉沉、月经量少	蜀漆、龙骨、附子、茯苓	蜀漆汤
月经量少、舌质淡白、脉沉、乳头内陷、尿血	蜀漆、龙骨、附子、茯苓	蜀漆汤
月经量少、舌质淡白、尿血、脉沉、乳头内陷	蜀漆、龙骨、附子、茯苓	蜀漆汤
乳头内陷、脉沉、月经量少、尿血、舌质淡白	蜀漆、龙骨、附子、茯苓	蜀漆汤
舌体麻木、发热、苔白、恶寒、咽红、头昏、脉浮	干姜、党参、白术、菊花、川芎、白矾、牡蛎、茯苓、桔梗、桂枝、细辛、防风、当归、黄芩	侯氏黑散
舌体麻木、恶寒、头昏、苔白、咽红、脉浮、发热	干姜、党参、白术、菊花、川芎、白矾、牡蛎、茯苓、桔梗、桂枝、细辛、防风、当归、黄芩	侯氏黑散
肥胖、耳痛	干姜、白术、菊花、川芎、白矾、牡蛎、茯苓、桔梗、人参、细辛、防风、桂枝、当归、黄芩	侯氏黑散
耳痛、肥胖	干姜、白术、菊花、川芎、白矾、牡蛎、茯苓、桔梗、人参、细辛、防风、桂枝、当归、黄芩	侯氏黑散
脉虚、腰重、四肢冷、冷痛、苔白	干姜、党参、白术、菊花、川芎、白矾、牡蛎、茯苓、桔梗、桂枝、细辛、防风、当归、黄芩	侯氏黑散
四肢冷、脉虚、腰重、苔白、冷痛	干姜、党参、白术、菊花、川芎、白矾、牡蛎、茯苓、桔梗、桂枝、细辛、防风、当归、黄芩	侯氏黑散
目昏、苔厚、抽搐、口唇外翻、脉弦、喉中痰鸣	滑石粉、干姜、大黄、龙骨、牡蛎、石膏、寒水石、石菖蒲、桂枝、赤石脂、甘草、紫石英	风引汤
苔厚、抽搐、目昏、脉弦、喉中痰鸣、口唇外翻	滑石粉、干姜、大黄、龙骨、牡蛎、石膏、寒水石、石菖蒲、桂枝、赤石脂、甘草、紫石英	风引汤
拘挛、脉紧、口张、口眼歪斜、呼吸急促	滑石粉、干姜、大黄、龙骨、牡蛎、石膏、寒水石、桂枝、赤石脂、白石英、紫石英	风引汤
呼吸急促、口眼歪斜、口张、脉紧、拘挛	滑石粉、干姜、大黄、龙骨、牡蛎、石膏、寒水石、桂枝、赤石脂、白石英、紫石英	风引汤
口酸、灼痛、脉浮、脉虚、腰痛	龙骨、白芍、玄参、牡蛎、磁石、寒水石、石膏、黄芩、赤石脂、甘草、当归、紫石英	风引汤
脉虚、口酸、腰痛、灼痛、脉浮	龙骨、白芍、玄参、牡蛎、磁石、寒水石、石膏、黄芩、赤石脂、甘草、当归、紫石英	风引汤
目昏、舌质红绛、多涎唾、吐弄舌、闷痛、急躁易怒	生地、香附、竹沥、桂枝、何首乌、甘草、防己	防己地黄汤
闷痛、吐弄舌、目昏、急躁易怒、多涎唾、舌质红绛	生地、香附、竹沥、桂枝、何首乌、甘草、防己	防己地黄汤
脉濡、四肢不用、苔薄、关节疼痛、乳房痛	蒲公英、羌活、生地、桂枝、防风、甘草、防己	防己地黄汤
脉濡、乳房痛、苔薄、四肢不用、关节疼痛	蒲公英、羌活、生地、桂枝、防风、甘草、防己	防己地黄汤
脉数、恶寒、胎位不正、带下色黄、灼痛、口臭、少神、发热、头痛	干姜、白术、桂枝、人参、甘草	桂枝人参汤
胎位不正、带下色黄、少神、脉数、头痛、口臭、发热、恶寒、灼痛	干姜、白术、桂枝、人参、甘草	桂枝人参汤
胎位不正、灼痛、发热、恶寒、口臭、少神、头痛、带下色黄、脉数	干姜、白术、桂枝、人参、甘草	桂枝人参汤
胎位不正、恶寒、脉数、少神、发热、灼痛、带下色黄、口臭、头痛	干姜、白术、桂枝、人参、甘草	桂枝人参汤
头痛、羞明	盐、附子	头风摩散
羞明、头痛	盐、附子	头风摩散
酸痛、消瘦、遗精、阴肿、有汗	白芍、白术、麻黄、桂枝、附子、防风、知母、甘草	桂枝芍药知母汤
有汗、阴肿、消瘦、遗精、酸痛	白芍、白术、麻黄、桂枝、附子、防风、知母、甘草	桂枝芍药知母汤
头晕、阴痒、脉虚、腹痛、耳痛	龙骨、党参、牡蛎、熟地、当归	桂枝芍药知母汤
头晕、耳痛、阴痒、脉虚、腹痛	龙骨、党参、牡蛎、熟地、当归	桂枝芍药知母汤
呕吐、消瘦、咽肿、脉迟、目眩、指纹淡、自汗、唇麻、酸痛、脉数、脉促	白术、炙甘草、细辛、桂枝、附子、防风、忍冬藤	桂枝芍药知母汤
脉迟、目眩、唇麻、脉促、指纹淡、自汗、酸痛、呕吐、咽肿、脉数、消瘦	白术、炙甘草、细辛、桂枝、附子、防风、忍冬藤	桂枝芍药知母汤
舌生瘀斑、苔薄、唇热、腹痛、关节疼痛	地龙、赤芍、川牛膝、桂枝、络石藤、附子、丝瓜络、知母、甘草、当归、忍冬藤	桂枝芍药知母汤
腹痛、关节疼痛、苔薄、唇热、舌生瘀斑	地龙、赤芍、川牛膝、桂枝、络石藤、附子、丝瓜络、知母、甘草、当归、忍冬藤	桂枝芍药知母汤
耳痛、脉细、舌体麻木、矢气、带下色白	白芍、麻黄、乌头、炙甘草、黄芩	乌头汤
带下色白、矢气、耳痛、舌体麻木、脉细	白芍、麻黄、乌头、炙甘草、黄芩	乌头汤
舌质淡红、脉紧、耳痛、头冷、苔白	黄芪、淡豆豉、白芍、白术、麻黄、乌头、桂枝、香樟	乌头汤
脉紧、耳痛、头冷、舌质淡红、苔白	黄芪、淡豆豉、白芍、白术、麻黄、乌头、桂枝、香樟	乌头汤
指纹淡、鼻衄、舌体麻木、难产、失神、耳出血、脉虚、皮肤色白、血精	黄芪、桂枝、白芍、大枣	黄芪桂枝五物汤
舌体麻木、皮肤麻木、目痒	地龙、黄芪、白芍、大枣、木瓜、桂枝、人参、红花、当归	黄芪桂枝五物汤
大便稀溏	生姜、龙骨、大枣、白芍、牡蛎、桂枝、甘草	桂枝加龙骨牡蛎汤
大便稀溏	生姜、龙骨、大枣、白芍、牡蛎、桂枝、甘草	桂枝加龙骨牡蛎汤
有汗、自汗、脉浮	生姜、龙骨、大枣、白芍、牡蛎、桂枝、甘草	桂枝加龙骨牡蛎汤
脉浮、自汗、有汗	生姜、龙骨、大枣、白芍、牡蛎、桂枝、甘草	桂枝加龙骨牡蛎汤
遗精、口酸、脉紧、心悸、目眩、皮肤色白、头胀、不寐、指纹淡、自汗	茯神、白芍、龙骨、菟丝子、柏子仁、牡蛎、莲须、炙甘草、桂枝、丹参	桂枝加龙骨牡蛎汤
心悸、指纹淡、遗精、口酸、头胀、自汗、皮肤色白、脉紧、不寐、目眩	茯神、白芍、龙骨、菟丝子、柏子仁、牡蛎、莲须、炙甘草、桂枝、丹参	桂枝加龙骨牡蛎汤
遗精、苔白	黄芪、龟甲、生姜、龙骨、白芍、五味子、大枣、赤芍、牡蛎、桂枝、益智仁、甘草	桂枝加龙骨牡蛎汤
遗精、苔白	黄芪、龟甲、生姜、龙骨、白芍、五味子、大枣、赤芍、牡蛎、桂枝、益智仁、甘草	桂枝加龙骨牡蛎汤
脉虚、食少、牙龈淡白、脉细、少神、神乱、口唇淡白、心悸、腹痛、羞明	黄芪、龙骨、党参、白术、大枣、白芍、牡蛎、炙甘草、桂枝、陈皮	桂枝加龙骨牡蛎汤
脉细、心悸、脉虚、口唇淡白、牙龈淡白、食少、少神、腹痛、神乱、羞明	黄芪、龙骨、党参、白术、大枣、白芍、牡蛎、炙甘草、桂枝、陈皮	桂枝加龙骨牡蛎汤
头空、眵多、头痛、遗精、溏结不调、舌质淡红、舌痛、脉细、腰痛、牙龈淡白	龙骨、白术、酒、桂枝、附子	天雄散
头空、溏结不调、牙龈淡白、脉细、遗精、眵多、舌质淡红、头痛、舌痛、腰痛	龙骨、白术、酒、桂枝、附子	天雄散
脉细、遗精、眵多、溏结不调、腰痛、头空、牙龈淡白、头痛、舌质淡红、舌痛	龙骨、白术、酒、桂枝、附子	天雄散
脉细、舌质淡红、头空、溏结不调、舌痛、眵多、头痛、牙龈淡白、遗精、腰痛	龙骨、白术、酒、桂枝、附子	天雄散
头空、眵多、舌质淡红、腰痛、舌痛、牙龈淡白、脉细、头痛、溏结不调、遗精	龙骨、白术、酒、桂枝、附子	天雄散
呕吐、失神、脉弦	炙甘草、桂枝、白芍、大枣	小建中汤
苔黄、目黄、四肢冷、皮肤色黄、恶寒、小便自利、灼痛、脉细	白芍、党参、大枣、炙甘草、桂枝、当归	小建中汤
烦躁时发热、肛门疼痛、苔糙、苔白、口唇淡白、脉细	白芍、大枣、煨姜、炙甘草、桂枝	小建中汤
舌质淡红、消瘦、食少、指纹淡、胸闷、苔白、咳嗽、乏力	白芍、大枣、半夏、炙甘草、桂枝、饴糖	小建中汤
少神、尿急、无汗、咳嗽、乏力、呼吸急促、气短、脉虚	黄芪、白芍、大枣、炙甘草、桂枝	黄芪建中汤
咳嗽、呼吸急促、尿急、少神、脉虚、乏力、气短、无汗	黄芪、白芍、大枣、炙甘草、桂枝	黄芪建中汤
恶寒、舌质淡白、呼吸微弱、头大、发热、指纹淡、灼痛、乏力、头晕、带下色黄、食欲不振、少神、目黄、心悸、盗汗	黄芪、白芍、大枣、白术、党参、茯苓、桂枝、附子、茵陈、当归	黄芪建中汤
发热、头大、心悸、头晕、食欲不振、恶寒、盗汗、舌质淡白、指纹淡、灼痛、带下色黄、呼吸微弱、乏力、少神、目黄	黄芪、白芍、大枣、白术、党参、茯苓、桂枝、附子、茵陈、当归	黄芪建中汤
脉虚、溏结不调、眵多、苔薄、头晕、皮肤色白	黄芪、白芍、大枣、鸡血藤、党参、茯苓、炙甘草、桂枝、当归	黄芪建中汤
皮肤色白、眵多、苔薄、脉虚、头晕、溏结不调	黄芪、白芍、大枣、鸡血藤、党参、茯苓、炙甘草、桂枝、当归	黄芪建中汤
唇麻、月经血块、耳出血、脉迟、阴痒、皮肤浮肿	大枣、苦杏仁、赤芍、麻黄、桂枝、甘草	桂枝麻黄各半汤
脉迟、唇麻、耳出血、月经血块、阴痒、皮肤浮肿	大枣、苦杏仁、赤芍、麻黄、桂枝、甘草	桂枝麻黄各半汤
脉迟、耳出血、皮肤浮肿、月经血块、阴痒、唇麻	大枣、苦杏仁、赤芍、麻黄、桂枝、甘草	桂枝麻黄各半汤
月经血块、脉迟、阴痒、皮肤浮肿、耳出血、唇麻	大枣、苦杏仁、赤芍、麻黄、桂枝、甘草	桂枝麻黄各半汤
唇麻、脉迟、月经血块、耳出血、阴痒、皮肤浮肿	大枣、苦杏仁、赤芍、麻黄、桂枝、甘草	桂枝麻黄各半汤
皮肤色黄、有汗、指纹淡、耳痛、食少、舌质淡白、乏力、脉迟、头冷	黄芪、白芍、大枣、炙甘草、桂枝、甘草、当归	黄芪建中汤
乏力、舌质淡白、脉迟、食少、头冷、指纹淡、有汗、耳痛、皮肤色黄	黄芪、白芍、大枣、炙甘草、桂枝、甘草、当归	黄芪建中汤
咳嗽、腹胀、食欲不振、小便不利、四肢冷	牡丹皮、山药、生地、泽泻、山茱萸、茯苓、桂枝、附子	金匮肾气丸
灼痛、呕吐、多涎唾、大便稀溏、见水欲尿、指纹细、羞明、头昏、苔滑、乏力、口唇淡白、苔剥、冷痛、尿长	牡丹皮、山药、生地、泽泻、山茱萸、茯苓、桂枝、附子	金匮肾气丸
脉浮、恶寒、咽红、脉洪、发热、见水欲尿	牡丹皮、山药、生地、五味子、泽泻、山茱萸、茯苓、桂枝、附子	金匮肾气丸
呼吸微弱、头大、气短、咳嗽	牡丹皮、山药、泽泻、山茱萸、麻黄、茯苓、熟地、肉桂、附子	金匮肾气丸
四肢不用、鼻梁塌陷、月经先后无定期、乏力、肥胖、不寐、发热、带下清	牡丹皮、黄芪、山药、生地、泽泻、茯苓、肉桂、附子、橘络	金匮肾气丸
潮热、发热、不寐、小便自利、咽喉溃烂、腹痛、口唇淡白、食少、舌痛、咳嗽	山药、阿胶、干姜、白芍、大枣、苦杏仁、白术、白敛、生地、麦冬、防风、甘草、川芎、人参、当归、柴胡、茯苓、桔梗、桂枝	薯蓣丸
不寐、咳嗽、发热、咽喉溃烂、舌痛、小便自利、腹痛、潮热、食少、口唇淡白	山药、阿胶、干姜、白芍、大枣、苦杏仁、白术、白敛、生地、麦冬、防风、甘草、川芎、人参、当归、柴胡、茯苓、桔梗、桂枝	薯蓣丸
小便自利、食少、腹痛、发热、口唇淡白、舌痛、不寐、咳嗽、潮热、咽喉溃烂	山药、阿胶、干姜、白芍、大枣、苦杏仁、白术、白敛、生地、麦冬、防风、甘草、川芎、人参、当归、柴胡、茯苓、桔梗、桂枝	薯蓣丸
目眩、耳鸣、大便干结、不寐、乏力、食少、健忘、舌胖、头晕、消瘦、少神、潮热、失神、心悸、大便稀溏、苔剥、指纹淡、肠鸣、皮肤色白、盗汗	山药、阿胶、干姜、白芍、大枣、苦杏仁、白术、白敛、生地、麦冬、防风、甘草、川芎、人参、当归、柴胡、茯苓、桔梗、桂枝	薯蓣丸
潮热、皮肤色白、少神、消瘦、大便稀溏、不寐、大便干结、舌胖、头晕、耳鸣、食少、指纹淡、肠鸣、苔剥、失神、目眩、心悸、乏力、盗汗、健忘	山药、阿胶、干姜、白芍、大枣、苦杏仁、白术、白敛、生地、麦冬、防风、甘草、川芎、人参、当归、柴胡、茯苓、桔梗、桂枝	薯蓣丸
少神、指纹淡、失神、乏力、食少、心悸、耳鸣、大便干结、不寐、皮肤色白、消瘦、大便稀溏、健忘、肠鸣、苔剥、盗汗、潮热、头晕、舌胖、目眩	山药、阿胶、干姜、白芍、大枣、苦杏仁、白术、白敛、生地、麦冬、防风、甘草、川芎、人参、当归、柴胡、茯苓、桔梗、桂枝	薯蓣丸
目眩、脉虚、灼痛、失神、善恐、苔薄、恶寒、冷汗	山药、党参、阿胶、大豆黄卷、干姜、白芍、大枣、苦杏仁、白术、生地、麦冬、防风、甘草、六神曲、川芎、酒、当归、柴胡、茯苓、桔梗、桂枝	薯蓣丸
失神、脉虚、恶寒、冷汗、苔薄、目眩、善恐、灼痛	山药、党参、阿胶、大豆黄卷、干姜、白芍、大枣、苦杏仁、白术、生地、麦冬、防风、甘草、六神曲、川芎、酒、当归、柴胡、茯苓、桔梗、桂枝	薯蓣丸
脉虚、善恐、苔薄、灼痛、恶寒、冷汗、失神、目眩	山药、党参、阿胶、大豆黄卷、干姜、白芍、大枣、苦杏仁、白术、生地、麦冬、防风、甘草、六神曲、川芎、酒、当归、柴胡、茯苓、桔梗、桂枝	薯蓣丸
目酸、脉细、见水欲尿、肛门色红、苔剥、耳痛、阴肿	桑寄生、山药、白芍、党参、白术、川芎、茯苓、熟地、炙甘草、麦冬、桂枝、独活、杜仲、当归、牛膝	薯蓣丸
目酸、见水欲尿、肛门色红、苔剥、耳痛、阴肿、脉细	桑寄生、山药、白芍、党参、白术、川芎、茯苓、熟地、炙甘草、麦冬、桂枝、独活、杜仲、当归、牛膝	薯蓣丸
苔剥、肛门色红、耳痛、脉细、见水欲尿、阴肿、目酸	桑寄生、山药、白芍、党参、白术、川芎、茯苓、熟地、炙甘草、麦冬、桂枝、独活、杜仲、当归、牛膝	薯蓣丸
目眩、嗜睡、胎位不正、脉实、头昏、苔剥、有汗、眵多、心悸、气短、头晕	蒺藜、茯神、女贞子、龟甲、石决明、大枣、川芎、炙甘草、地骨皮、知母、珍珠母、牛膝	酸枣仁汤
脉实、目眩、头昏、苔剥、气短、嗜睡、胎位不正、心悸、有汗、眵多、头晕	蒺藜、茯神、女贞子、龟甲、石决明、大枣、川芎、炙甘草、地骨皮、知母、珍珠母、牛膝	酸枣仁汤
耳痛、呕吐、脉实、不寐	大枣、川芎、茯苓、知母、甘草	酸枣仁汤
呕吐、脉实、不寐、耳痛	大枣、川芎、茯苓、知母、甘草	酸枣仁汤
脉细、目黄	茯神、黄连、大枣、白芍、甘草、赤芍、生地、茯苓、远志、知母、朱砂、黄芩	酸枣仁汤
目黄、脉细	茯神、黄连、大枣、白芍、甘草、赤芍、生地、茯苓、远志、知母、朱砂、黄芩	酸枣仁汤
乏力、皮肤色红、头晕、烦躁时发热、不寐、急躁易怒、脉细、咽红、月经量少、少神	蒺藜、郁金、白芍、大枣、佛手、川芎、茯苓、丹参、知母、甘草、当归	酸枣仁汤
烦躁时发热、不寐、咽红、乏力、脉细、月经量少、头晕、皮肤色红、急躁易怒、少神	蒺藜、郁金、白芍、大枣、佛手、川芎、茯苓、丹参、知母、甘草、当归	酸枣仁汤
潮热、咳嗽、脉虚、少神、消瘦、脉数、盗汗、皮肤脱屑、舌瘦、发热、指甲干枯、尿急、耳赤	土鳖虫、虻虫、大黄、生地、白芍、苦杏仁、鳖甲、水蛭、蛴螬、白薇、桃仁、紫菀、干漆、甘草、百部、当归、黄芩	大黄蛰虫丸
食欲不振、见水欲尿、齿燥、消瘦、胀痛、月经血块、指纹细、皮肤晦黯、肛门色红	虻虫、土鳖虫、大黄、生地、白芍、苦杏仁、水蛭、蛴螬、桃仁、干漆、甘草、黄芩	大黄蛰虫丸
舌生瘀斑、灼痛、抽搐、月经量多、舌生芒刺、耳痛、恶心、大便稀溏、食欲不振、呕吐、口涩、脉虚、消瘦、胁痛、失神、桶状胸、毛发干枯、皮肤发硬	虻虫、土鳖虫、大黄、生地、白芍、苦杏仁、水蛭、蛴螬、桃仁、干漆、甘草、黄芩	大黄蛰虫丸
食欲不振、指纹淡、大便稀溏、恶寒、遗精、脉虚、小便失禁、苔白、尿长、食少	炙甘草、干姜	甘草干姜汤
遗精、指纹淡、苔白、脉虚、恶寒、食少、食欲不振、大便稀溏、尿长、小便失禁	炙甘草、干姜	甘草干姜汤
指纹淡、食欲不振、消瘦、乏力、语声低微、苔剥、咳嗽、大便色绿、唇麻、咽红、耳轮干枯、发热	干姜、党参、大枣、炙甘草、粳米	甘草干姜汤
食欲不振、唇麻、乏力、耳轮干枯、苔剥、语声低微、发热、咽红、大便色绿、咳嗽、消瘦、指纹淡	干姜、党参、大枣、炙甘草、粳米	甘草干姜汤
月经时多时少、皮肤麻木、尿血	干姜、甘草	甘草干姜汤
月经时多时少、皮肤麻木、尿血	干姜、甘草	甘草干姜汤
舌瘦、指纹淡、指甲干枯、咳嗽、口唇淡白、乏力、头晕、咽干、脉细	干姜、甘草	甘草干姜汤
脉细、指纹淡、咽干、咳嗽、乏力、指甲干枯、口唇淡白、头晕、舌瘦	干姜、甘草	甘草干姜汤
口唇鲜红、尿频、小便失禁、鼻衄、尿血、指纹淡、脉细、苔白	阿胶、干姜、甘草、艾叶	甘草干姜汤
脉细、尿血、鼻衄、苔白、指纹淡、口唇鲜红、小便失禁、尿频	阿胶、干姜、甘草、艾叶	甘草干姜汤
咽红、苔糙、脉虚、少神、月经量多、皮肤色黄、灼痛、咳嗽、食少、烦躁时发热、呼吸困难、脉促、口唇淡白、咽如物梗、苔剥、喉中痰鸣、呕吐、头摇	干姜、半夏、五味子、大枣、麻黄、紫菀、细辛	射干麻黄汤
头摇、咽如物梗、咽红、少神、口唇淡白、喉中痰鸣、苔剥、脉虚、月经量多、烦躁时发热、呕吐、呼吸困难、苔糙、咳嗽、皮肤色黄、食少、脉促、灼痛	干姜、半夏、五味子、大枣、麻黄、紫菀、细辛	射干麻黄汤
皮肤色黄、呕吐、口唇淡白、咽如物梗、头摇、灼痛、咳嗽、苔糙、苔剥、月经量多、食少、脉虚、呼吸困难、烦躁时发热、喉中痰鸣、少神、咽红、脉促	干姜、半夏、五味子、大枣、麻黄、紫菀、细辛	射干麻黄汤
苔剥、咽如物梗、灼痛、呼吸困难、头摇、脉促、咽红、苔糙、烦躁时发热、月经量多、咳嗽、脉虚、口唇淡白、少神、喉中痰鸣、皮肤色黄、呕吐、食少	干姜、半夏、五味子、大枣、麻黄、紫菀、细辛	射干麻黄汤
脉虚、呕吐、灼痛、苔糙、皮肤色黄、少神、烦躁时发热、脉促、咽如物梗、喉中痰鸣、咳嗽、月经量多、咽红、苔剥、食少、呼吸困难、头摇、口唇淡白	干姜、半夏、五味子、大枣、麻黄、紫菀、细辛	射干麻黄汤
咳嗽、喉中痰鸣、月经量多、脉促、呕吐、呼吸困难、口唇淡白、烦躁时发热、苔剥、咽如物梗、食少、脉虚、少神、皮肤色黄、头摇、咽红、苔糙、灼痛	干姜、半夏、五味子、大枣、麻黄、紫菀、细辛	射干麻黄汤
少神、脉促、咳嗽、皮肤色黄、食少、喉中痰鸣、咽红、灼痛、头摇、咽如物梗、呕吐、月经量多、烦躁时发热、口唇淡白、苔剥、脉虚、呼吸困难、苔糙	干姜、半夏、五味子、大枣、麻黄、紫菀、细辛	射干麻黄汤
口唇淡白、食少、月经量多、喉中痰鸣、烦躁时发热、灼痛、苔剥、呕吐、少神、脉促、头摇、苔糙、脉虚、咳嗽、呼吸困难、皮肤色黄、咽如物梗、咽红	干姜、半夏、五味子、大枣、麻黄、紫菀、细辛	射干麻黄汤
咳嗽、不寐、苔白、喉中痰鸣	半夏、五味子、大枣、款冬花、麻黄、紫菀、细辛	射干麻黄汤
苔白、不寐、喉中痰鸣、咳嗽	半夏、五味子、大枣、款冬花、麻黄、紫菀、细辛	射干麻黄汤
苔白、不寐、咳嗽、喉中痰鸣	半夏、五味子、大枣、款冬花、麻黄、紫菀、细辛	射干麻黄汤
苔白、不寐、喉中痰鸣、咳嗽	半夏、五味子、大枣、款冬花、麻黄、紫菀、细辛	射干麻黄汤
咳嗽、苔白、喉中痰鸣、不寐	半夏、五味子、大枣、款冬花、麻黄、紫菀、细辛	射干麻黄汤
不寐、苔白、喉中痰鸣、咳嗽	半夏、五味子、大枣、款冬花、麻黄、紫菀、细辛	射干麻黄汤
不寐、咳嗽、喉中痰鸣、苔白	半夏、五味子、大枣、款冬花、麻黄、紫菀、细辛	射干麻黄汤
苔白、咳嗽、喉中痰鸣、不寐	半夏、五味子、大枣、款冬花、麻黄、紫菀、细辛	射干麻黄汤
矢气、咳嗽、精浊、不寐、呕吐	皂荚、大枣	皂荚丸
矢气、不寐、呕吐、精浊、咳嗽	皂荚、大枣	皂荚丸
不寐、呕吐、精浊、咳嗽、矢气	皂荚、大枣	皂荚丸
精浊、呕吐、矢气、不寐、咳嗽	皂荚、大枣	皂荚丸
矢气、不寐、精浊、呕吐、咳嗽	皂荚、大枣	皂荚丸
不寐、精浊、矢气、呕吐、咳嗽	皂荚、大枣	皂荚丸
精浊、矢气、不寐、咳嗽、呕吐	皂荚、大枣	皂荚丸
精浊、咳嗽、矢气、不寐、呕吐	皂荚、大枣	皂荚丸
矢气、精浊、呕吐、不寐、咳嗽	皂荚、大枣	皂荚丸
矢气、咳嗽、呕吐、精浊、不寐	皂荚、大枣	皂荚丸
头痛、烦躁时发热、皮下肿块、尿短、苔黄、尿急、带下色黄、脉促、咳嗽、恶寒、齿燥、脉浮、呼吸困难、胸闷	小麦、干姜、半夏、苦杏仁、麻黄、石膏	厚朴麻黄汤
烦躁时发热、脉浮、尿急、皮下肿块、带下色黄、齿燥、咳嗽、胸闷、脉促、头痛、尿短、恶寒、苔黄、呼吸困难	小麦、干姜、半夏、苦杏仁、麻黄、石膏	厚朴麻黄汤
胸闷、脉浮、齿燥、皮下肿块、尿短、尿急、脉促、烦躁时发热、头痛、苔黄、恶寒、带下色黄、呼吸困难、咳嗽	小麦、干姜、半夏、苦杏仁、麻黄、石膏	厚朴麻黄汤
带下色黄、脉浮、烦躁时发热、胸闷、脉促、呼吸困难、齿燥、恶寒、皮下肿块、尿急、咳嗽、头痛、苔黄、尿短	小麦、干姜、半夏、苦杏仁、麻黄、石膏	厚朴麻黄汤
胸闷、尿短、头痛、齿燥、恶寒、带下色黄、咳嗽、烦躁时发热、皮下肿块、脉浮、脉促、呼吸困难、苔黄、尿急	小麦、干姜、半夏、苦杏仁、麻黄、石膏	厚朴麻黄汤
尿短、齿燥、脉浮、恶寒、呼吸困难、脉促、尿急、带下色黄、咳嗽、烦躁时发热、苔黄、皮下肿块、胸闷、头痛	小麦、干姜、半夏、苦杏仁、麻黄、石膏	厚朴麻黄汤
咳嗽、齿燥、尿急、头痛、皮下肿块、脉浮、尿短、恶寒、呼吸困难、烦躁时发热、脉促、胸闷、苔黄、带下色黄	小麦、干姜、半夏、苦杏仁、麻黄、石膏	厚朴麻黄汤
呼吸困难、恶寒、胸闷、烦躁时发热、苔黄、脉浮、脉促、带下色黄、齿燥、尿短、咳嗽、尿急、皮下肿块、头痛	小麦、干姜、半夏、苦杏仁、麻黄、石膏	厚朴麻黄汤
苔黄、尿急、呼吸困难、咳嗽、齿燥、带下色黄、尿短、恶寒、皮下肿块、头痛、烦躁时发热、脉促、脉浮、胸闷	小麦、干姜、半夏、苦杏仁、麻黄、石膏	厚朴麻黄汤
脉浮、苔黄、呼吸困难、恶寒、尿短、带下色黄、齿燥、烦躁时发热、尿急、胸闷、皮下肿块、咳嗽、脉促、头痛	小麦、干姜、半夏、苦杏仁、麻黄、石膏	厚朴麻黄汤
舌颤、骨蒸发热、烦躁时发热、恶寒、咳嗽、齿燥、脉浮、苔滑	小麦、干姜、厚朴、半夏、五味子、麻黄、石膏、细辛	厚朴麻黄汤
咳嗽、骨蒸发热、齿燥、脉浮、恶寒、舌颤、苔滑、烦躁时发热	小麦、干姜、厚朴、半夏、五味子、麻黄、石膏、细辛	厚朴麻黄汤
骨蒸发热、舌颤、苔滑、脉浮、齿燥、咳嗽、恶寒、烦躁时发热	小麦、干姜、厚朴、半夏、五味子、麻黄、石膏、细辛	厚朴麻黄汤
恶寒、咳嗽、骨蒸发热、脉浮、烦躁时发热、齿燥、舌颤、苔滑	小麦、干姜、厚朴、半夏、五味子、麻黄、石膏、细辛	厚朴麻黄汤
脉浮、齿燥、烦躁时发热、舌颤、苔滑、骨蒸发热、恶寒、咳嗽	小麦、干姜、厚朴、半夏、五味子、麻黄、石膏、细辛	厚朴麻黄汤
脉浮、舌颤、恶寒、咳嗽、骨蒸发热、烦躁时发热、齿燥、苔滑	小麦、干姜、厚朴、半夏、五味子、麻黄、石膏、细辛	厚朴麻黄汤
苔滑、恶寒、骨蒸发热、舌颤、齿燥、烦躁时发热、咳嗽、脉浮	小麦、干姜、厚朴、半夏、五味子、麻黄、石膏、细辛	厚朴麻黄汤
苔滑、齿燥、咳嗽、恶寒、舌颤、烦躁时发热、骨蒸发热、脉浮	小麦、干姜、厚朴、半夏、五味子、麻黄、石膏、细辛	厚朴麻黄汤
咳嗽、苔滑、齿燥、舌颤、脉浮、恶寒、烦躁时发热、骨蒸发热	小麦、干姜、厚朴、半夏、五味子、麻黄、石膏、细辛	厚朴麻黄汤
烦躁时发热、恶寒、脉浮、苔滑、骨蒸发热、咳嗽、齿燥、舌颤	小麦、干姜、厚朴、半夏、五味子、麻黄、石膏、细辛	厚朴麻黄汤
大便稀溏、牙龈淡白、四肢冷、苔浮、见水欲尿、不寐、壮热、苔白、闷闷不乐、皮肤干燥、吐弄舌、咳嗽、皮肤浮肿、口腻、尿短、闭经、耳胀、苔黄	生姜、半夏、桂枝、泽漆、白前、甘草、黄芩	泽漆汤
吐弄舌、苔黄、耳胀、口腻、尿短、牙龈淡白、皮肤干燥、闷闷不乐、苔白、苔浮、四肢冷、皮肤浮肿、大便稀溏、闭经、不寐、见水欲尿、壮热、咳嗽	生姜、半夏、桂枝、泽漆、白前、甘草、黄芩	泽漆汤
大便稀溏、咳嗽、尿短、不寐、苔白、苔黄、皮肤浮肿、壮热、闷闷不乐、四肢冷、吐弄舌、苔浮、口腻、闭经、皮肤干燥、见水欲尿、耳胀、牙龈淡白	生姜、半夏、桂枝、泽漆、白前、甘草、黄芩	泽漆汤
闷闷不乐、闭经、苔黄、苔浮、耳胀、大便稀溏、吐弄舌、壮热、尿短、口腻、皮肤干燥、不寐、牙龈淡白、苔白、咳嗽、见水欲尿、皮肤浮肿、四肢冷	生姜、半夏、桂枝、泽漆、白前、甘草、黄芩	泽漆汤
大便稀溏、壮热、苔白、咳嗽、四肢冷、不寐、见水欲尿、吐弄舌、皮肤干燥、苔浮、牙龈淡白、耳胀、苔黄、皮肤浮肿、尿短、闷闷不乐、闭经、口腻	生姜、半夏、桂枝、泽漆、白前、甘草、黄芩	泽漆汤
闭经、口腻、壮热、苔浮、牙龈淡白、不寐、四肢冷、闷闷不乐、皮肤浮肿、吐弄舌、尿短、皮肤干燥、苔黄、见水欲尿、耳胀、咳嗽、苔白、大便稀溏	生姜、半夏、桂枝、泽漆、白前、甘草、黄芩	泽漆汤
四肢冷、大便稀溏、闭经、耳胀、口腻、见水欲尿、吐弄舌、咳嗽、苔浮、苔黄、苔白、闷闷不乐、皮肤干燥、牙龈淡白、壮热、不寐、皮肤浮肿、尿短	生姜、半夏、桂枝、泽漆、白前、甘草、黄芩	泽漆汤
口腻、耳胀、大便稀溏、不寐、牙龈淡白、闷闷不乐、苔黄、咳嗽、尿短、四肢冷、苔浮、苔白、闭经、壮热、吐弄舌、皮肤浮肿、见水欲尿、皮肤干燥	生姜、半夏、桂枝、泽漆、白前、甘草、黄芩	泽漆汤
牙龈淡白、口腻、不寐、大便稀溏、尿短、苔白、苔黄、苔浮、咳嗽、闭经、四肢冷、耳胀、壮热、见水欲尿、皮肤干燥、闷闷不乐、皮肤浮肿、吐弄舌	生姜、半夏、桂枝、泽漆、白前、甘草、黄芩	泽漆汤
咳嗽、苔浮、大便稀溏、口腻、牙龈淡白、皮肤浮肿、闷闷不乐、尿短、耳胀、皮肤干燥、见水欲尿、壮热、吐弄舌、闭经、苔白、不寐、四肢冷、苔黄	生姜、半夏、桂枝、泽漆、白前、甘草、黄芩	泽漆汤
脉虚、苔白、食欲不振、头空、少神、乏力、咽红、多涎唾	大枣、半夏、茯苓、麦冬、粳米、红参、甘草	麦门冬汤
乏力、脉虚、苔白、头空、少神、食欲不振、多涎唾、咽红	大枣、半夏、茯苓、麦冬、粳米、红参、甘草	麦门冬汤
耳出血、咽红、咳嗽、鼻衄、苔白	大枣、半夏、党参、竹茹、蜜、炙甘草、麦冬	麦门冬汤
苔白、耳出血、鼻衄、咽红、咳嗽	大枣、半夏、党参、竹茹、蜜、炙甘草、麦冬	麦门冬汤
舌颤、咳嗽、舌质淡红、皮肤色黄、指纹淡、脉促、发热、吐弄舌、脉虚	大枣、半夏、党参、茯苓、炙甘草、麦冬、粳米、甘草	麦门冬汤
皮肤色黄、发热、脉虚、舌质淡红、指纹淡、吐弄舌、舌颤、脉促、咳嗽	大枣、半夏、党参、茯苓、炙甘草、麦冬、粳米、甘草	麦门冬汤
舌颤、鼻塞、咳嗽、呕吐、吐弄舌、精浊、腰胀、阴痛、脉滑、鼻痛	葶苈子	葶苈大枣泻肺汤
鼻塞、鼻痛、舌颤、呕吐、吐弄舌、阴痛、脉滑、腰胀、精浊、咳嗽	葶苈子	葶苈大枣泻肺汤
咳嗽、精浊、呕吐、舌颤、腰胀、脉滑、鼻痛、阴痛、吐弄舌、鼻塞	葶苈子	葶苈大枣泻肺汤
舌颤、咳嗽、腰胀、精浊、脉滑、鼻痛、呕吐、吐弄舌、鼻塞、阴痛	葶苈子	葶苈大枣泻肺汤
吐弄舌、鼻痛、脉滑、呕吐、腰胀、精浊、鼻塞、舌颤、阴痛、咳嗽	葶苈子	葶苈大枣泻肺汤
舌颤、腰胀、鼻塞、阴痛、呕吐、脉滑、鼻痛、精浊、咳嗽、吐弄舌	葶苈子	葶苈大枣泻肺汤
腰胀、鼻痛、鼻塞、精浊、舌颤、呕吐、吐弄舌、脉滑、阴痛、咳嗽	葶苈子	葶苈大枣泻肺汤
精浊、鼻塞、阴痛、咳嗽、腰胀、呕吐、舌颤、鼻痛、吐弄舌、脉滑	葶苈子	葶苈大枣泻肺汤
精浊、阴痛、腰胀、鼻塞、舌颤、呕吐、咳嗽、鼻痛、吐弄舌、脉滑	葶苈子	葶苈大枣泻肺汤
鼻塞、舌颤、鼻痛、腰胀、脉滑、吐弄舌、呕吐、精浊、阴痛、咳嗽	葶苈子	葶苈大枣泻肺汤
脉滑、呕吐、腰胀、吐弄舌、咳嗽、鼻痛、阴痛、鼻塞、精浊、舌颤	葶苈子	葶苈大枣泻肺汤
精浊、舌颤、阴痛、咳嗽、鼻塞、鼻痛、脉滑、腰胀、吐弄舌、呕吐	葶苈子	葶苈大枣泻肺汤
吐弄舌、鼻塞、精浊、腰胀、阴痛、鼻痛、舌颤、呕吐、咳嗽、脉滑	葶苈子	葶苈大枣泻肺汤
腰胀、舌颤、呕吐、吐弄舌、脉滑、精浊、鼻塞、咳嗽、阴痛、鼻痛	葶苈子	葶苈大枣泻肺汤
阴痛、脉滑、舌颤、鼻塞、鼻痛、咳嗽、腰胀、精浊、吐弄舌、呕吐	葶苈子	葶苈大枣泻肺汤
发热、指纹淡、脉虚、脉微、皮肤多脂、恶心、食欲不振、苔白、头痛、乏力	白芍、大枣、苦杏仁、麻黄、炙甘草、桂枝	桂枝麻黄各半汤
苔白、脉虚、食欲不振、指纹淡、恶心、头痛、乏力、皮肤多脂、发热、脉微	白芍、大枣、苦杏仁、麻黄、炙甘草、桂枝	桂枝麻黄各半汤
脉虚、苔白、食欲不振、指纹淡、脉微、头痛、恶心、乏力、皮肤多脂、发热	白芍、大枣、苦杏仁、麻黄、炙甘草、桂枝	桂枝麻黄各半汤
头痛、指纹淡、食欲不振、脉虚、皮肤多脂、乏力、恶心、发热、脉微、苔白	白芍、大枣、苦杏仁、麻黄、炙甘草、桂枝	桂枝麻黄各半汤
苔白、指纹淡、皮肤多脂、食欲不振、头痛、恶心、发热、脉微、脉虚、乏力	白芍、大枣、苦杏仁、麻黄、炙甘草、桂枝	桂枝麻黄各半汤
尿短、胸闷、脉促、喉中痰鸣、咽红、脉洪、苔白、咳嗽、胁胀、脉浮	半夏、甘草、冬瓜仁、大枣	葶苈大枣泻肺汤
咽红、脉洪、胁胀、喉中痰鸣、胸闷、咳嗽、苔白、脉促、尿短、脉浮	半夏、甘草、冬瓜仁、大枣	葶苈大枣泻肺汤
喉中痰鸣、脉促、胸闷、脉浮、尿短、脉洪、胁胀、咳嗽、咽红、苔白	半夏、甘草、冬瓜仁、大枣	葶苈大枣泻肺汤
喉中痰鸣、胁胀、脉促、脉洪、脉浮、苔白、胸闷、咽红、尿短、咳嗽	半夏、甘草、冬瓜仁、大枣	葶苈大枣泻肺汤
胸闷、咽红、喉中痰鸣、苔白、胁胀、咳嗽、脉浮、脉促、脉洪、尿短	半夏、甘草、冬瓜仁、大枣	葶苈大枣泻肺汤
胸闷、喉中痰鸣、苔白、咽红、胁胀、脉浮、咳嗽、脉洪、脉促、尿短	半夏、甘草、冬瓜仁、大枣	葶苈大枣泻肺汤
脉浮、苔白、尿短、脉促、胁胀、脉洪、咽红、胸闷、喉中痰鸣、咳嗽	半夏、甘草、冬瓜仁、大枣	葶苈大枣泻肺汤
苔白、脉促、胸闷、咽红、尿短、胁胀、脉洪、咳嗽、喉中痰鸣、脉浮	半夏、甘草、冬瓜仁、大枣	葶苈大枣泻肺汤
胁胀、咳嗽、脉促、脉洪、胸闷、咽红、苔白、脉浮、喉中痰鸣、尿短	半夏、甘草、冬瓜仁、大枣	葶苈大枣泻肺汤
胁胀、胸闷、尿短、脉洪、喉中痰鸣、脉浮、苔白、咳嗽、咽红、脉促	半夏、甘草、冬瓜仁、大枣	葶苈大枣泻肺汤
脉促、胸闷、喉中痰鸣、咳嗽、苔白、脉浮、尿短、胁胀、咽红、脉洪	半夏、甘草、冬瓜仁、大枣	葶苈大枣泻肺汤
喉中痰鸣、脉促、尿短、脉洪、胁胀、咽红、胸闷、咳嗽、脉浮、苔白	半夏、甘草、冬瓜仁、大枣	葶苈大枣泻肺汤
脉浮、脉洪、咳嗽、喉中痰鸣、咽红、尿短、苔白、脉促、胸闷、胁胀	半夏、甘草、冬瓜仁、大枣	葶苈大枣泻肺汤
咽红、咳嗽、苔白、脉促、胸闷、胁胀、喉中痰鸣、尿短、脉洪、脉浮	半夏、甘草、冬瓜仁、大枣	葶苈大枣泻肺汤
脉洪、苔白、脉浮、尿短、胸闷、喉中痰鸣、咳嗽、咽红、脉促、胁胀	半夏、甘草、冬瓜仁、大枣	葶苈大枣泻肺汤
咽痛	甘草、桔梗	桔梗汤
咽痛	甘草、桔梗	桔梗汤
咽痛	甘草、桔梗	桔梗汤
咽痛	甘草、桔梗	桔梗汤
咽痛	甘草、桔梗	桔梗汤
脉数、咳嗽、乳房痛、吐弄舌、舌质红绛	白芨、紫菀、桔梗、半夏	桔梗汤
脉数、舌质红绛、吐弄舌、乳房痛、咳嗽	白芨、紫菀、桔梗、半夏	桔梗汤
咳嗽、吐弄舌、舌质红绛、脉数、乳房痛	白芨、紫菀、桔梗、半夏	桔梗汤
吐弄舌、咳嗽、脉数、舌质红绛、乳房痛	白芨、紫菀、桔梗、半夏	桔梗汤
吐弄舌、舌质红绛、乳房痛、脉数、咳嗽	白芨、紫菀、桔梗、半夏	桔梗汤
咽肿、有汗、脉促、咳嗽、目黄、发热、闷闷不乐、烦躁时发热、脉紧、舌质淡白、喉中痰鸣、指纹淡、带下稀、月经量多、月经时多时少	半夏、甘草、麻黄、大枣	越婢加半夏汤
烦躁时发热、咽肿、脉促、喉中痰鸣、月经量多、发热、脉紧、月经时多时少、闷闷不乐、舌质淡白、指纹淡、有汗、咳嗽、带下稀、目黄	半夏、甘草、麻黄、大枣	越婢加半夏汤
脉紧、闷闷不乐、发热、咳嗽、脉促、月经量多、月经时多时少、喉中痰鸣、带下稀、目黄、烦躁时发热、有汗、指纹淡、舌质淡白、咽肿	半夏、甘草、麻黄、大枣	越婢加半夏汤
发热、闷闷不乐、喉中痰鸣、脉紧、月经时多时少、有汗、舌质淡白、月经量多、烦躁时发热、目黄、脉促、带下稀、咽肿、咳嗽、指纹淡	半夏、甘草、麻黄、大枣	越婢加半夏汤
咳嗽、指纹淡、烦躁时发热、脉紧、闷闷不乐、舌质淡白、喉中痰鸣、带下稀、有汗、发热、月经量多、咽肿、目黄、脉促、月经时多时少	半夏、甘草、麻黄、大枣	越婢加半夏汤
有汗、喉中痰鸣、月经量多、脉紧、发热、咽肿、咳嗽、闷闷不乐、脉促、月经时多时少、目黄、带下稀、烦躁时发热、舌质淡白、指纹淡	半夏、甘草、麻黄、大枣	越婢加半夏汤
苔浮、恶心、单腹胀大、小便灼热、发热、咳嗽、呕吐、矢气、肛门色红、鼻衄、见水欲尿、皮肤浮肿	半夏、苦杏仁、大枣、麻黄、石膏、甘草	越婢加半夏汤
恶心、肛门色红、皮肤浮肿、呕吐、发热、单腹胀大、咳嗽、矢气、小便灼热、见水欲尿、鼻衄、苔浮	半夏、苦杏仁、大枣、麻黄、石膏、甘草	越婢加半夏汤
恶心、鼻衄、单腹胀大、小便灼热、咳嗽、肛门色红、见水欲尿、苔浮、呕吐、发热、矢气、皮肤浮肿	半夏、苦杏仁、大枣、麻黄、石膏、甘草	越婢加半夏汤
鼻衄、发热、呕吐、见水欲尿、肛门色红、矢气、单腹胀大、皮肤浮肿、咳嗽、恶心、苔浮、小便灼热	半夏、苦杏仁、大枣、麻黄、石膏、甘草	越婢加半夏汤
咳嗽、发热、苔浮、单腹胀大、皮肤浮肿、小便灼热、恶心、鼻衄、肛门色红、矢气、呕吐、见水欲尿	半夏、苦杏仁、大枣、麻黄、石膏、甘草	越婢加半夏汤
发热、咳嗽、呕吐、见水欲尿、肛门色红、苔浮、单腹胀大、矢气、鼻衄、恶心、小便灼热、皮肤浮肿	半夏、苦杏仁、大枣、麻黄、石膏、甘草	越婢加半夏汤
须发早白、鼻塞、小便自利、脉滑、咳嗽、发热、苔灰黑、舌颤、喉中痰鸣、指纹淡	干姜、白芍、大枣、五味子、半夏、苦杏仁、麻黄、石膏、炙甘草、桂枝、细辛	小青龙加石膏汤
须发早白、发热、指纹淡、舌颤、咳嗽、鼻塞、喉中痰鸣、苔灰黑、小便自利、脉滑	干姜、白芍、大枣、五味子、半夏、苦杏仁、麻黄、石膏、炙甘草、桂枝、细辛	小青龙加石膏汤
发热、指纹淡、脉滑、咳嗽、小便自利、喉中痰鸣、舌颤、须发早白、鼻塞、苔灰黑	干姜、白芍、大枣、五味子、半夏、苦杏仁、麻黄、石膏、炙甘草、桂枝、细辛	小青龙加石膏汤
鼻塞、须发早白、舌颤、咳嗽、脉滑、指纹淡、发热、苔灰黑、小便自利、喉中痰鸣	干姜、白芍、大枣、五味子、半夏、苦杏仁、麻黄、石膏、炙甘草、桂枝、细辛	小青龙加石膏汤
苔灰黑、脉滑、小便自利、须发早白、指纹淡、咳嗽、发热、喉中痰鸣、鼻塞、舌颤	干姜、白芍、大枣、五味子、半夏、苦杏仁、麻黄、石膏、炙甘草、桂枝、细辛	小青龙加石膏汤
咽痒、脉数、咳嗽、苔腻、皮肤干燥、苔白	干姜、五味子、苦杏仁、麻黄、石膏、桂枝、细辛、甘草	小青龙加石膏汤
脉数、皮肤干燥、苔白、咳嗽、咽痒、苔腻	干姜、五味子、苦杏仁、麻黄、石膏、桂枝、细辛、甘草	小青龙加石膏汤
咽痒、苔腻、皮肤干燥、咳嗽、脉数、苔白	干姜、五味子、苦杏仁、麻黄、石膏、桂枝、细辛、甘草	小青龙加石膏汤
脉数、苔白、咽痒、苔腻、咳嗽、皮肤干燥	干姜、五味子、苦杏仁、麻黄、石膏、桂枝、细辛、甘草	小青龙加石膏汤
皮肤干燥、咽痒、苔白、苔腻、咳嗽、脉数	干姜、五味子、苦杏仁、麻黄、石膏、桂枝、细辛、甘草	小青龙加石膏汤
冷痛	白背、半夏、粉葛、瓜蒌、川芎、荆芥、甘草、当归、黄芩	奔豚汤
冷痛	白背、半夏、粉葛、瓜蒌、川芎、荆芥、甘草、当归、黄芩	奔豚汤
冷痛	白背、半夏、粉葛、瓜蒌、川芎、荆芥、甘草、当归、黄芩	奔豚汤
苔白、发热、见水欲尿、恶寒、脉数、肛门疼痛	白背、半夏、粉葛、瓜蒌、川芎、荆芥、甘草、当归、黄芩	奔豚汤
苔白、发热、脉数、肛门疼痛、见水欲尿、恶寒	白背、半夏、粉葛、瓜蒌、川芎、荆芥、甘草、当归、黄芩	奔豚汤
见水欲尿、恶寒、肛门疼痛、发热、苔白、脉数	白背、半夏、粉葛、瓜蒌、川芎、荆芥、甘草、当归、黄芩	奔豚汤
羞明、腹痛、精浊、胸闷、四肢冷	炙甘草、桂枝、白芍、大枣	桂枝加桂汤
胸闷、四肢冷、腹痛、羞明、精浊	炙甘草、桂枝、白芍、大枣	桂枝加桂汤
四肢冷、腹痛、精浊、羞明、胸闷	炙甘草、桂枝、白芍、大枣	桂枝加桂汤
腹痛、呕吐、闷痛	炙甘草、桂枝、白芍、大枣	桂枝加桂汤
呕吐、闷痛、腹痛	炙甘草、桂枝、白芍、大枣	桂枝加桂汤
闷痛、呕吐、腹痛	炙甘草、桂枝、白芍、大枣	桂枝加桂汤
苔薄、有汗、脉迟、头晕、心悸	白芍、大枣、茯苓、炙甘草、桂枝	桂枝加桂汤
有汗、苔薄、脉迟、心悸、头晕	白芍、大枣、茯苓、炙甘草、桂枝	桂枝加桂汤
心悸、有汗、头晕、脉迟、苔薄	白芍、大枣、茯苓、炙甘草、桂枝	桂枝加桂汤
苔白、目眩、四肢冷、尿急、口鼻气冷、尿痛、恶寒、脉弦、指纹淡、恶心、目黄	大枣、赤芍、肉桂、炙甘草、桂枝、丁香	桂枝加桂汤
恶寒、口鼻气冷、苔白、指纹淡、目眩、四肢冷、尿痛、脉弦、尿急、恶心、目黄	大枣、赤芍、肉桂、炙甘草、桂枝、丁香	桂枝加桂汤
四肢冷、口鼻气冷、尿急、指纹淡、尿痛、脉弦、恶寒、苔白、恶心、目眩、目黄	大枣、赤芍、肉桂、炙甘草、桂枝、丁香	桂枝加桂汤
耳痛、头昏、抽搐、腰胀、舌质紫黯、拘挛、四肢冷、闷痛、目闭不开、脉弦	天冬、山药、生地、龙骨、全蝎、百合、牡蛎、茯苓、桂枝、麦冬、甘草	苓桂枣甘汤
闷痛、抽搐、耳痛、腰胀、四肢冷、脉弦、头昏、舌质紫黯、目闭不开、拘挛	天冬、山药、生地、龙骨、全蝎、百合、牡蛎、茯苓、桂枝、麦冬、甘草	苓桂枣甘汤
目闭不开、腰胀、脉弦、耳痛、头昏、四肢冷、舌质紫黯、拘挛、闷痛、抽搐	天冬、山药、生地、龙骨、全蝎、百合、牡蛎、茯苓、桂枝、麦冬、甘草	苓桂枣甘汤
抽搐、脉弦、头昏、耳痛、目闭不开、舌质紫黯、闷痛、腰胀、拘挛、四肢冷	天冬、山药、生地、龙骨、全蝎、百合、牡蛎、茯苓、桂枝、麦冬、甘草	苓桂枣甘汤
耳痛、舌体麻木、脉弦、皮肤麻木、头昏、舌胖、苔腻	小麦、茯神、大枣、白术、苍术、枳实、牡蛎、茯苓、肉桂、炙甘草、桔梗、桂枝、紫石英	苓桂枣甘汤
脉弦、耳痛、皮肤麻木、舌体麻木、头昏、苔腻、舌胖	小麦、茯神、大枣、白术、苍术、枳实、牡蛎、茯苓、肉桂、炙甘草、桔梗、桂枝、紫石英	苓桂枣甘汤
头昏、舌胖、耳痛、苔腻、舌体麻木、脉弦、皮肤麻木	小麦、茯神、大枣、白术、苍术、枳实、牡蛎、茯苓、肉桂、炙甘草、桔梗、桂枝、紫石英	苓桂枣甘汤
舌胖、皮肤麻木、苔腻、舌体麻木、耳痛、头昏、脉弦	小麦、茯神、大枣、白术、苍术、枳实、牡蛎、茯苓、肉桂、炙甘草、桔梗、桂枝、紫石英	苓桂枣甘汤
咳嗽、尿痛、耳聋、胸闷、脉涩、不寐	酒、薤白	瓜蒌薤白白酒汤
尿痛、咳嗽、脉涩、耳聋、不寐、胸闷	酒、薤白	瓜蒌薤白白酒汤
咳嗽、耳聋、脉涩、尿痛、不寐、胸闷	酒、薤白	瓜蒌薤白白酒汤
呼吸急促、胸闷	枳实、瓜蒌、酒、薤白、陈皮	瓜蒌薤白白酒汤
胸闷、呼吸急促	枳实、瓜蒌、酒、薤白、陈皮	瓜蒌薤白白酒汤
胸闷、呼吸急促	枳实、瓜蒌、酒、薤白、陈皮	瓜蒌薤白白酒汤
芤脉、咳嗽、鼻塞、闷闷不乐、气上冲胸、胸闷、经行不畅	苦杏仁、竹茹、枳实、瓜蒌、川贝母、桔梗、白前、陈皮、旋覆花	瓜蒌薤白白酒汤
芤脉、咳嗽、鼻塞、胸闷、经行不畅、气上冲胸、闷闷不乐	苦杏仁、竹茹、枳实、瓜蒌、川贝母、桔梗、白前、陈皮、旋覆花	瓜蒌薤白白酒汤
咳嗽、胸闷、闷闷不乐、经行不畅、鼻塞、芤脉、气上冲胸	苦杏仁、竹茹、枳实、瓜蒌、川贝母、桔梗、白前、陈皮、旋覆花	瓜蒌薤白白酒汤
鼻塞、脉实、苔厚、见水欲尿、喉中痰鸣	礞石、海浮石、玄明粉、僵蚕、紫苏梗、瓜蒌、薄荷、文蛤、薤白、紫苏子、青黛	瓜蒌薤白白酒汤
喉中痰鸣、苔厚、脉实、鼻塞、见水欲尿	礞石、海浮石、玄明粉、僵蚕、紫苏梗、瓜蒌、薄荷、文蛤、薤白、紫苏子、青黛	瓜蒌薤白白酒汤
鼻塞、见水欲尿、苔厚、脉实、喉中痰鸣	礞石、海浮石、玄明粉、僵蚕、紫苏梗、瓜蒌、薄荷、文蛤、薤白、紫苏子、青黛	瓜蒌薤白白酒汤
乏力、脉细、苔白、鼻塞、气短、肛门疼痛、胸闷、小便不利、经行不畅	黄芪、生姜、半夏、党参、香附、瓜蒌、桂枝、薤白、陈皮	瓜蒌薤白半夏汤
乏力、肛门疼痛、胸闷、小便不利、苔白、经行不畅、脉细、气短、鼻塞	黄芪、生姜、半夏、党参、香附、瓜蒌、桂枝、薤白、陈皮	瓜蒌薤白半夏汤
经行不畅、脉细、乏力、胸闷、鼻塞、气短、肛门疼痛、小便不利、苔白	黄芪、生姜、半夏、党参、香附、瓜蒌、桂枝、薤白、陈皮	瓜蒌薤白半夏汤
乏力、肛门疼痛、苔白、脉细、经行不畅、胸闷、小便不利、鼻塞、气短	黄芪、生姜、半夏、党参、香附、瓜蒌、桂枝、薤白、陈皮	瓜蒌薤白半夏汤
耳聋、肌肉疼痛、苔白、脉结、少神、脉紧、手足心汗、胸闷	郁金、蒺藜、半夏、瓜蒌、枳壳、芥子、酒、薤白、青皮、川楝子、旋覆花	瓜蒌薤白半夏汤
苔白、肌肉疼痛、耳聋、脉紧、手足心汗、少神、脉结、胸闷	郁金、蒺藜、半夏、瓜蒌、枳壳、芥子、酒、薤白、青皮、川楝子、旋覆花	瓜蒌薤白半夏汤
手足心汗、胸闷、肌肉疼痛、脉结、脉紧、少神、耳聋、苔白	郁金、蒺藜、半夏、瓜蒌、枳壳、芥子、酒、薤白、青皮、川楝子、旋覆花	瓜蒌薤白半夏汤
手足心汗、脉紧、耳聋、少神、脉结、苔白、肌肉疼痛、胸闷	郁金、蒺藜、半夏、瓜蒌、枳壳、芥子、酒、薤白、青皮、川楝子、旋覆花	瓜蒌薤白半夏汤
闷痛、脉弦、苔白、心悸、耳聋、腹胀、舌体麻木	半夏、太子参、佛手、瓜蒌、柏子仁、沉香、麦冬、丹参、薤白、远志、玄参	瓜蒌薤白半夏汤
心悸、闷痛、苔白、耳聋、脉弦、舌体麻木、腹胀	半夏、太子参、佛手、瓜蒌、柏子仁、沉香、麦冬、丹参、薤白、远志、玄参	瓜蒌薤白半夏汤
舌体麻木、脉弦、腹胀、耳聋、苔白、闷痛、心悸	半夏、太子参、佛手、瓜蒌、柏子仁、沉香、麦冬、丹参、薤白、远志、玄参	瓜蒌薤白半夏汤
苔白、腹胀、心悸、闷痛、脉弦、耳聋、舌体麻木	半夏、太子参、佛手、瓜蒌、柏子仁、沉香、麦冬、丹参、薤白、远志、玄参	瓜蒌薤白半夏汤
流涕、咳嗽、食欲不振、皮肤色红、咽红、鼻塞、口唇鲜红、小便淡黄、苔白	苦杏仁、麻黄、牛蒡子、连翘、甘草、金银花	麻黄连翘赤小豆汤
鼻塞、咽红、口唇鲜红、皮肤色红、食欲不振、苔白、咳嗽、小便淡黄、流涕	苦杏仁、麻黄、牛蒡子、连翘、甘草、金银花	麻黄连翘赤小豆汤
苔白、流涕、咳嗽、咽红、食欲不振、鼻塞、皮肤色红、小便淡黄、口唇鲜红	苦杏仁、麻黄、牛蒡子、连翘、甘草、金银花	麻黄连翘赤小豆汤
苔腻、乏力、耳痛、鼻塞、脉细、发热、咳嗽、精浊、经行不畅	薏苡仁、半夏、苦杏仁、化橘红、瓜蒌、茯苓、枳壳、桔梗、薤白、橘络	瓜蒌薤白半夏汤
咳嗽、鼻塞、苔腻、乏力、脉细、精浊、发热、经行不畅、耳痛	薏苡仁、半夏、苦杏仁、化橘红、瓜蒌、茯苓、枳壳、桔梗、薤白、橘络	瓜蒌薤白半夏汤
咳嗽、经行不畅、发热、鼻塞、乏力、耳痛、脉细、苔腻、精浊	薏苡仁、半夏、苦杏仁、化橘红、瓜蒌、茯苓、枳壳、桔梗、薤白、橘络	瓜蒌薤白半夏汤
鼻塞、耳痛、苔腻、乏力、脉细、精浊、发热、咳嗽、经行不畅	薏苡仁、半夏、苦杏仁、化橘红、瓜蒌、茯苓、枳壳、桔梗、薤白、橘络	瓜蒌薤白半夏汤
舌质淡红、唇麻、胸痛、脉沉	厚朴、半夏、瓜蒌、枳壳、桂枝、薤白、陈皮	枳实薤白桂枝汤
舌质淡红、胸痛、唇麻、脉沉	厚朴、半夏、瓜蒌、枳壳、桂枝、薤白、陈皮	枳实薤白桂枝汤
胸痛、舌质淡红、唇麻、脉沉	厚朴、半夏、瓜蒌、枳壳、桂枝、薤白、陈皮	枳实薤白桂枝汤
胸痛、唇麻、脉沉、舌质淡红	厚朴、半夏、瓜蒌、枳壳、桂枝、薤白、陈皮	枳实薤白桂枝汤
尿痛、胸闷	郁金、厚朴、半夏、苦杏仁、香附、枳实、桂枝、薤白、甘草	枳实薤白桂枝汤
胸闷、尿痛	郁金、厚朴、半夏、苦杏仁、香附、枳实、桂枝、薤白、甘草	枳实薤白桂枝汤
尿痛、胸闷	郁金、厚朴、半夏、苦杏仁、香附、枳实、桂枝、薤白、甘草	枳实薤白桂枝汤
尿痛、胸闷	郁金、厚朴、半夏、苦杏仁、香附、枳实、桂枝、薤白、甘草	枳实薤白桂枝汤
腹痛、冷汗、脉迟、头小、咳嗽、呕吐、耳痛、发热、目痛、带下色黄	蒺藜、厚朴、胆南星、瓜蒌、茯苓、枳壳、肉桂、高良姜、沉香	枳实薤白桂枝汤
呕吐、目痛、腹痛、脉迟、咳嗽、带下色黄、耳痛、头小、冷汗、发热	蒺藜、厚朴、胆南星、瓜蒌、茯苓、枳壳、肉桂、高良姜、沉香	枳实薤白桂枝汤
冷汗、发热、头小、目痛、腹痛、耳痛、呕吐、咳嗽、带下色黄、脉迟	蒺藜、厚朴、胆南星、瓜蒌、茯苓、枳壳、肉桂、高良姜、沉香	枳实薤白桂枝汤
冷汗、耳痛、呕吐、带下色黄、目痛、脉迟、发热、头小、腹痛、咳嗽	蒺藜、厚朴、胆南星、瓜蒌、茯苓、枳壳、肉桂、高良姜、沉香	枳实薤白桂枝汤
四肢冷、苔白、指纹淡	白芍、党参、炙甘草、炮姜、附子、当归	人参汤
四肢冷、指纹淡、苔白	白芍、党参、炙甘草、炮姜、附子、当归	人参汤
苔白、四肢冷、指纹淡	白芍、党参、炙甘草、炮姜、附子、当归	人参汤
苔白、指纹淡、四肢冷	白芍、党参、炙甘草、炮姜、附子、当归	人参汤
指纹淡、四肢冷、苔白	白芍、党参、炙甘草、炮姜、附子、当归	人参汤
指纹淡、苔白、四肢冷	白芍、党参、炙甘草、炮姜、附子、当归	人参汤
吞咽困难、耳聋、胸痛、脉结、四肢冷	白术、干姜、甘草、人参	人参汤
耳聋、四肢冷、胸痛、吞咽困难、脉结	白术、干姜、甘草、人参	人参汤
吞咽困难、耳聋、脉结、四肢冷、胸痛	白术、干姜、甘草、人参	人参汤
吞咽困难、脉结、胸痛、耳聋、四肢冷	白术、干姜、甘草、人参	人参汤
吞咽困难、四肢冷、耳聋、脉结、胸痛	白术、干姜、甘草、人参	人参汤
四肢冷、脉结、吞咽困难、耳聋、胸痛	白术、干姜、甘草、人参	人参汤
吞咽困难、四肢冷、脉结、耳聋、胸痛	白术、干姜、甘草、人参	人参汤
耳聋、四肢冷、脉结、吞咽困难、胸痛	白术、干姜、甘草、人参	人参汤
耳聋、四肢冷、吞咽困难、胸痛、脉结	白术、干姜、甘草、人参	人参汤
四肢冷、耳聋、吞咽困难、脉结、胸痛	白术、干姜、甘草、人参	人参汤
吞咽困难、四肢冷、脉结、胸痛、耳聋	白术、干姜、甘草、人参	人参汤
吞咽困难、四肢冷、耳聋、脉结、胸痛	白术、干姜、甘草、人参	人参汤
四肢冷、吞咽困难、耳聋、脉结、胸痛	白术、干姜、甘草、人参	人参汤
耳聋、脉结、吞咽困难、四肢冷、胸痛	白术、干姜、甘草、人参	人参汤
吞咽困难、四肢冷、耳聋、胸痛、脉结	白术、干姜、甘草、人参	人参汤
心悸、脉微、皮肤色青	苦杏仁、甘草、茯苓	茯苓杏仁甘草汤
心悸、脉微、皮肤色青	苦杏仁、甘草、茯苓	茯苓杏仁甘草汤
皮肤色青、脉微、心悸	苦杏仁、甘草、茯苓	茯苓杏仁甘草汤
心悸、皮肤色青、脉微	苦杏仁、甘草、茯苓	茯苓杏仁甘草汤
皮肤色青、心悸、脉微	苦杏仁、甘草、茯苓	茯苓杏仁甘草汤
脉微、皮肤色青、心悸	苦杏仁、甘草、茯苓	茯苓杏仁甘草汤
苔白、食少、鼻塞、气短、咳嗽、脉细、喉中痰鸣、恶寒	枳实、茯苓、陈皮、半夏	橘枳姜汤
恶寒、鼻塞、脉细、苔白、喉中痰鸣、咳嗽、食少、气短	枳实、茯苓、陈皮、半夏	橘枳姜汤
恶寒、食少、气短、咳嗽、脉细、鼻塞、苔白、喉中痰鸣	枳实、茯苓、陈皮、半夏	橘枳姜汤
食少、鼻塞、咳嗽、恶寒、喉中痰鸣、脉细、苔白、气短	枳实、茯苓、陈皮、半夏	橘枳姜汤
咳嗽、脉细、气短、喉中痰鸣、鼻塞、食少、苔白、恶寒	枳实、茯苓、陈皮、半夏	橘枳姜汤
苔白、恶寒、气短、食少、鼻塞、喉中痰鸣、脉细、咳嗽	枳实、茯苓、陈皮、半夏	橘枳姜汤
鼻塞、恶寒、脉细、喉中痰鸣、苔白、气短、食少、咳嗽	枳实、茯苓、陈皮、半夏	橘枳姜汤
咳嗽、喉中痰鸣、气短、食少、脉细、恶寒、苔白、鼻塞	枳实、茯苓、陈皮、半夏	橘枳姜汤
气短、脉细、苔白、恶寒、鼻塞、喉中痰鸣、食少、咳嗽	枳实、茯苓、陈皮、半夏	橘枳姜汤
喉中痰鸣、鼻塞、食少、恶寒、咳嗽、苔白、脉细、气短	枳实、茯苓、陈皮、半夏	橘枳姜汤
苔白、鼻塞、气短、脉细、咳嗽、食少、喉中痰鸣、恶寒	枳实、茯苓、陈皮、半夏	橘枳姜汤
恶寒、脉细、咳嗽、食少、喉中痰鸣、鼻塞、气短、苔白	枳实、茯苓、陈皮、半夏	橘枳姜汤
气短、脉细、鼻塞、咳嗽、恶寒、喉中痰鸣、食少、苔白	枳实、茯苓、陈皮、半夏	橘枳姜汤
气短、恶寒、鼻塞、咳嗽、苔白、食少、喉中痰鸣、脉细	枳实、茯苓、陈皮、半夏	橘枳姜汤
气短、鼻塞、喉中痰鸣、苔白、恶寒、食少、脉细、咳嗽	枳实、茯苓、陈皮、半夏	橘枳姜汤
咽肿、咽红、重痛、头晕、头痛、苔腻、食欲不振、阴肿、月经时多时少、乏力、牙龈淡白、咳嗽、脉迟、闷痛、脉弦、灼痛	化橘红、瓜蒌、枳实、酒、丹参、降香、薤白、甘草	橘枳姜汤
咽红、脉弦、灼痛、阴肿、牙龈淡白、脉迟、苔腻、乏力、咳嗽、咽肿、闷痛、头痛、食欲不振、重痛、头晕、月经时多时少	化橘红、瓜蒌、枳实、酒、丹参、降香、薤白、甘草	橘枳姜汤
脉弦、苔腻、灼痛、牙龈淡白、月经时多时少、乏力、咳嗽、闷痛、咽肿、咽红、食欲不振、头痛、头晕、重痛、阴肿、脉迟	化橘红、瓜蒌、枳实、酒、丹参、降香、薤白、甘草	橘枳姜汤
咽肿、月经时多时少、灼痛、食欲不振、头痛、脉弦、乏力、重痛、阴肿、头晕、牙龈淡白、闷痛、咳嗽、咽红、脉迟、苔腻	化橘红、瓜蒌、枳实、酒、丹参、降香、薤白、甘草	橘枳姜汤
头痛、乏力、咽红、月经时多时少、脉弦、闷痛、咳嗽、阴肿、灼痛、牙龈淡白、咽肿、食欲不振、苔腻、脉迟、头晕、重痛	化橘红、瓜蒌、枳实、酒、丹参、降香、薤白、甘草	橘枳姜汤
头晕、灼痛、脉弦、月经时多时少、牙龈淡白、头痛、苔腻、重痛、脉迟、咽红、食欲不振、乏力、阴肿、闷痛、咳嗽、咽肿	化橘红、瓜蒌、枳实、酒、丹参、降香、薤白、甘草	橘枳姜汤
咳嗽、乏力、脉迟、苔腻、灼痛、食欲不振、牙龈淡白、头痛、咽肿、阴肿、月经时多时少、脉弦、重痛、头晕、咽红、闷痛	化橘红、瓜蒌、枳实、酒、丹参、降香、薤白、甘草	橘枳姜汤
咽肿、牙龈淡白、脉弦、脉迟、灼痛、食欲不振、头晕、苔腻、头痛、咳嗽、月经时多时少、闷痛、乏力、咽红、重痛、阴肿	化橘红、瓜蒌、枳实、酒、丹参、降香、薤白、甘草	橘枳姜汤
咳嗽、咽红、头晕、月经时多时少、阴肿、咽肿、食欲不振、闷痛、乏力、苔腻、脉弦、头痛、灼痛、脉迟、牙龈淡白、重痛	化橘红、瓜蒌、枳实、酒、丹参、降香、薤白、甘草	橘枳姜汤
苔腻、闷痛、乏力、阴肿、脉迟、咽肿、头痛、食欲不振、脉弦、月经时多时少、重痛、咳嗽、灼痛、牙龈淡白、咽红、头晕	化橘红、瓜蒌、枳实、酒、丹参、降香、薤白、甘草	橘枳姜汤
苔腻、咽红、脉弦、头晕、食欲不振、灼痛、咳嗽、重痛、闷痛、乏力、脉迟、咽肿、牙龈淡白、阴肿、头痛、月经时多时少	化橘红、瓜蒌、枳实、酒、丹参、降香、薤白、甘草	橘枳姜汤
头痛、苔腻、咳嗽、闷痛、阴肿、乏力、咽红、牙龈淡白、脉弦、咽肿、月经时多时少、食欲不振、脉迟、重痛、灼痛、头晕	化橘红、瓜蒌、枳实、酒、丹参、降香、薤白、甘草	橘枳姜汤
阴肿、苔腻、咳嗽、头晕、重痛、咽肿、月经时多时少、牙龈淡白、咽红、头痛、脉迟、乏力、闷痛、脉弦、食欲不振、灼痛	化橘红、瓜蒌、枳实、酒、丹参、降香、薤白、甘草	橘枳姜汤
阴肿、乏力、咽肿、月经时多时少、头痛、牙龈淡白、食欲不振、闷痛、脉弦、重痛、头晕、咽红、灼痛、苔腻、脉迟、咳嗽	化橘红、瓜蒌、枳实、酒、丹参、降香、薤白、甘草	橘枳姜汤
阴肿、脉迟、头痛、咳嗽、牙龈淡白、脉弦、咽红、咽肿、苔腻、灼痛、头晕、月经时多时少、乏力、食欲不振、闷痛、重痛	化橘红、瓜蒌、枳实、酒、丹参、降香、薤白、甘草	橘枳姜汤
耳鸣、呕吐、苔白、冷痛、恶寒、耳痛、指纹淡、胀痛、脉弦	薏苡仁、附子	薏苡附子散
耳鸣、冷痛、脉弦、呕吐、苔白、耳痛、恶寒、胀痛、指纹淡	薏苡仁、附子	薏苡附子散
冷痛、耳痛、脉弦、指纹淡、呕吐、胀痛、恶寒、苔白、耳鸣	薏苡仁、附子	薏苡附子散
耳痛、脉弦、胀痛、指纹淡、恶寒、耳鸣、冷痛、苔白、呕吐	薏苡仁、附子	薏苡附子散
呕吐、耳鸣、脉弦、冷痛、耳痛、胀痛、苔白、指纹淡、恶寒	薏苡仁、附子	薏苡附子散
冷痛、呕吐、恶寒、胀痛、脉弦、耳痛、苔白、耳鸣、指纹淡	薏苡仁、附子	薏苡附子散
呕吐、冷痛、胀痛、苔白、耳痛、恶寒、脉弦、指纹淡、耳鸣	薏苡仁、附子	薏苡附子散
胀痛、耳痛、指纹淡、耳鸣、苔白、呕吐、脉弦、恶寒、冷痛	薏苡仁、附子	薏苡附子散
苔白、耳痛、耳鸣、恶寒、胀痛、冷痛、脉弦、呕吐、指纹淡	薏苡仁、附子	薏苡附子散
耳痛、脉弦、耳鸣、苔白、胀痛、呕吐、冷痛、恶寒、指纹淡	薏苡仁、附子	薏苡附子散
苔腻、脉紧、咽痛、尿急、吐弄舌、呕吐	干姜、薏苡仁、厚朴、大枣、党参、吴茱萸、香附、沉香、高良姜、附子、陈皮	薏苡附子散
尿急、苔腻、呕吐、吐弄舌、咽痛、脉紧	干姜、薏苡仁、厚朴、大枣、党参、吴茱萸、香附、沉香、高良姜、附子、陈皮	薏苡附子散
呕吐、脉紧、苔腻、咽痛、吐弄舌、尿急	干姜、薏苡仁、厚朴、大枣、党参、吴茱萸、香附、沉香、高良姜、附子、陈皮	薏苡附子散
尿急、咽痛、呕吐、吐弄舌、苔腻、脉紧	干姜、薏苡仁、厚朴、大枣、党参、吴茱萸、香附、沉香、高良姜、附子、陈皮	薏苡附子散
脉紧、尿急、咽痛、苔腻、呕吐、吐弄舌	干姜、薏苡仁、厚朴、大枣、党参、吴茱萸、香附、沉香、高良姜、附子、陈皮	薏苡附子散
吐弄舌、尿急、呕吐、苔腻、脉紧、咽痛	干姜、薏苡仁、厚朴、大枣、党参、吴茱萸、香附、沉香、高良姜、附子、陈皮	薏苡附子散
咽痛、呕吐、脉紧、尿急、吐弄舌、苔腻	干姜、薏苡仁、厚朴、大枣、党参、吴茱萸、香附、沉香、高良姜、附子、陈皮	薏苡附子散
苔腻、脉紧、呕吐、尿急、咽痛、吐弄舌	干姜、薏苡仁、厚朴、大枣、党参、吴茱萸、香附、沉香、高良姜、附子、陈皮	薏苡附子散
吐弄舌、尿急、咽痛、呕吐、苔腻、脉紧	干姜、薏苡仁、厚朴、大枣、党参、吴茱萸、香附、沉香、高良姜、附子、陈皮	薏苡附子散
尿急、苔腻、呕吐、吐弄舌、咽痛、脉紧	干姜、薏苡仁、厚朴、大枣、党参、吴茱萸、香附、沉香、高良姜、附子、陈皮	薏苡附子散
唇麻、闭经、口酸、腹痛、吞咽困难、无汗、鼻塞、闷闷不乐、脉弦、精浊、食欲不振、呕吐	干姜、茯苓、桂枝、半夏	桂枝生姜枳实汤
精浊、唇麻、鼻塞、闷闷不乐、无汗、吞咽困难、闭经、食欲不振、腹痛、口酸、呕吐、脉弦	干姜、茯苓、桂枝、半夏	桂枝生姜枳实汤
无汗、鼻塞、唇麻、食欲不振、腹痛、闷闷不乐、吞咽困难、闭经、呕吐、口酸、精浊、脉弦	干姜、茯苓、桂枝、半夏	桂枝生姜枳实汤
吞咽困难、呕吐、闭经、闷闷不乐、无汗、口酸、腹痛、精浊、鼻塞、脉弦、唇麻、食欲不振	干姜、茯苓、桂枝、半夏	桂枝生姜枳实汤
精浊、闭经、闷闷不乐、口酸、呕吐、无汗、鼻塞、吞咽困难、唇麻、脉弦、腹痛、食欲不振	干姜、茯苓、桂枝、半夏	桂枝生姜枳实汤
脉弦、食欲不振、闷闷不乐、吞咽困难、精浊、口酸、闭经、唇麻、呕吐、鼻塞、腹痛、无汗	干姜、茯苓、桂枝、半夏	桂枝生姜枳实汤
呕吐、唇麻、闭经、食欲不振、精浊、闷闷不乐、鼻塞、腹痛、吞咽困难、无汗、脉弦、口酸	干姜、茯苓、桂枝、半夏	桂枝生姜枳实汤
食欲不振、精浊、腹痛、脉弦、闭经、吞咽困难、口酸、闷闷不乐、无汗、呕吐、唇麻、鼻塞	干姜、茯苓、桂枝、半夏	桂枝生姜枳实汤
口酸、吞咽困难、无汗、腹痛、食欲不振、闭经、脉弦、闷闷不乐、呕吐、鼻塞、精浊、唇麻	干姜、茯苓、桂枝、半夏	桂枝生姜枳实汤
吞咽困难、闭经、脉弦、腹痛、鼻塞、呕吐、无汗、精浊、唇麻、食欲不振、口酸、闷闷不乐	干姜、茯苓、桂枝、半夏	桂枝生姜枳实汤
精浊、吞咽困难、脉弦、鼻塞、口酸、呕吐、无汗、食欲不振、闷闷不乐、腹痛、闭经、唇麻	干姜、茯苓、桂枝、半夏	桂枝生姜枳实汤
口酸、闷闷不乐、食欲不振、脉弦、闭经、唇麻、无汗、腹痛、鼻塞、吞咽困难、呕吐、精浊	干姜、茯苓、桂枝、半夏	桂枝生姜枳实汤
无汗、口酸、呕吐、脉弦、闷闷不乐、腹痛、吞咽困难、食欲不振、鼻塞、闭经、精浊、唇麻	干姜、茯苓、桂枝、半夏	桂枝生姜枳实汤
唇麻、脉弦、闭经、鼻塞、口酸、无汗、吞咽困难、呕吐、闷闷不乐、腹痛、食欲不振、精浊	干姜、茯苓、桂枝、半夏	桂枝生姜枳实汤
腹痛、食欲不振、精浊、口酸、吞咽困难、闷闷不乐、闭经、呕吐、唇麻、脉弦、无汗、鼻塞	干姜、茯苓、桂枝、半夏	桂枝生姜枳实汤
脉弦、胁痛、溏结不调、声音嘶哑、乳房痛、气短、脉沉、精浊、舌胖、咳嗽、急躁易怒、乏力、肥胖、脉数、苔白、闷闷不乐、不寐、喉中痰鸣、易惊、关节疼痛	生姜、半夏、竹茹、瓜蒌、枳实、茯苓、炙甘草、桂枝、薤白、陈皮	桂枝生姜枳实汤
咳嗽、苔白、脉沉、急躁易怒、肥胖、精浊、脉弦、脉数、不寐、乳房痛、喉中痰鸣、关节疼痛、气短、声音嘶哑、胁痛、易惊、乏力、溏结不调、闷闷不乐、舌胖	生姜、半夏、竹茹、瓜蒌、枳实、茯苓、炙甘草、桂枝、薤白、陈皮	桂枝生姜枳实汤
脉数、胁痛、声音嘶哑、乏力、乳房痛、苔白、肥胖、气短、精浊、舌胖、易惊、闷闷不乐、不寐、脉沉、急躁易怒、关节疼痛、脉弦、咳嗽、溏结不调、喉中痰鸣	生姜、半夏、竹茹、瓜蒌、枳实、茯苓、炙甘草、桂枝、薤白、陈皮	桂枝生姜枳实汤
咳嗽、闷闷不乐、溏结不调、精浊、胁痛、不寐、喉中痰鸣、气短、急躁易怒、声音嘶哑、脉沉、肥胖、舌胖、脉弦、易惊、苔白、脉数、乏力、关节疼痛、乳房痛	生姜、半夏、竹茹、瓜蒌、枳实、茯苓、炙甘草、桂枝、薤白、陈皮	桂枝生姜枳实汤
肥胖、气短、脉沉、胁痛、咳嗽、不寐、声音嘶哑、苔白、脉弦、溏结不调、闷闷不乐、易惊、精浊、脉数、乳房痛、关节疼痛、急躁易怒、喉中痰鸣、乏力、舌胖	生姜、半夏、竹茹、瓜蒌、枳实、茯苓、炙甘草、桂枝、薤白、陈皮	桂枝生姜枳实汤
喉中痰鸣、易惊、乏力、舌胖、咳嗽、气短、闷闷不乐、脉数、胁痛、关节疼痛、急躁易怒、肥胖、不寐、声音嘶哑、溏结不调、脉弦、脉沉、精浊、苔白、乳房痛	生姜、半夏、竹茹、瓜蒌、枳实、茯苓、炙甘草、桂枝、薤白、陈皮	桂枝生姜枳实汤
脉数、喉中痰鸣、乳房痛、精浊、乏力、闷闷不乐、脉弦、气短、肥胖、易惊、溏结不调、苔白、急躁易怒、咳嗽、不寐、脉沉、关节疼痛、胁痛、舌胖、声音嘶哑	生姜、半夏、竹茹、瓜蒌、枳实、茯苓、炙甘草、桂枝、薤白、陈皮	桂枝生姜枳实汤
急躁易怒、苔白、声音嘶哑、闷闷不乐、喉中痰鸣、肥胖、胁痛、乳房痛、舌胖、咳嗽、不寐、乏力、关节疼痛、脉数、气短、溏结不调、精浊、易惊、脉弦、脉沉	生姜、半夏、竹茹、瓜蒌、枳实、茯苓、炙甘草、桂枝、薤白、陈皮	桂枝生姜枳实汤
脉数、脉弦、关节疼痛、乳房痛、咳嗽、喉中痰鸣、闷闷不乐、乏力、胁痛、易惊、精浊、声音嘶哑、肥胖、苔白、气短、溏结不调、脉沉、不寐、舌胖、急躁易怒	生姜、半夏、竹茹、瓜蒌、枳实、茯苓、炙甘草、桂枝、薤白、陈皮	桂枝生姜枳实汤
脉数、易惊、声音嘶哑、脉弦、乏力、咳嗽、苔白、肥胖、闷闷不乐、关节疼痛、急躁易怒、喉中痰鸣、气短、舌胖、精浊、溏结不调、脉沉、不寐、乳房痛、胁痛	生姜、半夏、竹茹、瓜蒌、枳实、茯苓、炙甘草、桂枝、薤白、陈皮	桂枝生姜枳实汤
气短、关节疼痛、溏结不调、脉数、肥胖、易惊、闷闷不乐、声音嘶哑、舌胖、乏力、急躁易怒、脉沉、胁痛、苔白、脉弦、乳房痛、精浊、喉中痰鸣、不寐、咳嗽	生姜、半夏、竹茹、瓜蒌、枳实、茯苓、炙甘草、桂枝、薤白、陈皮	桂枝生姜枳实汤
咳嗽、喉中痰鸣、乏力、精浊、苔白、声音嘶哑、不寐、关节疼痛、溏结不调、肥胖、易惊、脉沉、气短、脉弦、舌胖、脉数、乳房痛、急躁易怒、闷闷不乐、胁痛	生姜、半夏、竹茹、瓜蒌、枳实、茯苓、炙甘草、桂枝、薤白、陈皮	桂枝生姜枳实汤
脉沉、气短、乳房痛、不寐、胁痛、关节疼痛、乏力、苔白、溏结不调、肥胖、易惊、喉中痰鸣、脉弦、闷闷不乐、咳嗽、声音嘶哑、急躁易怒、舌胖、精浊、脉数	生姜、半夏、竹茹、瓜蒌、枳实、茯苓、炙甘草、桂枝、薤白、陈皮	桂枝生姜枳实汤
关节疼痛、急躁易怒、脉数、气短、肥胖、苔白、脉弦、易惊、咳嗽、喉中痰鸣、胁痛、乏力、精浊、不寐、声音嘶哑、脉沉、溏结不调、舌胖、闷闷不乐、乳房痛	生姜、半夏、竹茹、瓜蒌、枳实、茯苓、炙甘草、桂枝、薤白、陈皮	桂枝生姜枳实汤
声音嘶哑、肥胖、脉数、气短、喉中痰鸣、脉弦、闷闷不乐、不寐、脉沉、急躁易怒、乏力、舌胖、乳房痛、咳嗽、胁痛、溏结不调、精浊、关节疼痛、苔白、易惊	生姜、半夏、竹茹、瓜蒌、枳实、茯苓、炙甘草、桂枝、薤白、陈皮	桂枝生姜枳实汤
苔白、胎位不正、皮肤晦黯、胀痛、胸痛、肥胖、恶寒、冷痛、脉弦	枳实、瓜蒌、延胡索、酒、桂枝、薤白	乌头赤石脂丸
苔白、胀痛、胸痛、肥胖、冷痛、胎位不正、皮肤晦黯、恶寒、脉弦	枳实、瓜蒌、延胡索、酒、桂枝、薤白	乌头赤石脂丸
胸痛、恶寒、皮肤晦黯、肥胖、冷痛、脉弦、苔白、胀痛、胎位不正	枳实、瓜蒌、延胡索、酒、桂枝、薤白	乌头赤石脂丸
胀痛、胎位不正、皮肤晦黯、胸痛、冷痛、脉弦、恶寒、肥胖、苔白	枳实、瓜蒌、延胡索、酒、桂枝、薤白	乌头赤石脂丸
冷痛、胎位不正、皮肤晦黯、苔白、胀痛、脉弦、胸痛、恶寒、肥胖	枳实、瓜蒌、延胡索、酒、桂枝、薤白	乌头赤石脂丸
苔白、大便稀溏、耳痛、泛酸	干姜、党参、白术、花椒、乌头、高良姜、瓦楞子、附子、赤石脂	乌头赤石脂丸
泛酸、耳痛、大便稀溏、苔白	干姜、党参、白术、花椒、乌头、高良姜、瓦楞子、附子、赤石脂	乌头赤石脂丸
泛酸、大便稀溏、耳痛、苔白	干姜、党参、白术、花椒、乌头、高良姜、瓦楞子、附子、赤石脂	乌头赤石脂丸
大便稀溏、泛酸、苔白、耳痛	干姜、党参、白术、花椒、乌头、高良姜、瓦楞子、附子、赤石脂	乌头赤石脂丸
大便稀溏、苔白、耳痛、泛酸	干姜、党参、白术、花椒、乌头、高良姜、瓦楞子、附子、赤石脂	乌头赤石脂丸
尿痛、恶寒、舌质淡红、消瘦、口唇淡白、乏力、泛酸、尿长、冷痛、苔白、带下色黑	干姜、人参、附子、吴茱萸	九痛丸
苔白、舌质淡红、恶寒、冷痛、泛酸、口唇淡白、尿痛、带下色黑、尿长、乏力、消瘦	干姜、人参、附子、吴茱萸	九痛丸
口唇淡白、泛酸、尿长、尿痛、消瘦、乏力、带下色黑、冷痛、苔白、舌质淡红、恶寒	干姜、人参、附子、吴茱萸	九痛丸
苔白、尿长、泛酸、带下色黑、口唇淡白、舌质淡红、消瘦、恶寒、尿痛、冷痛、乏力	干姜、人参、附子、吴茱萸	九痛丸
冷痛、恶寒、舌质淡红、尿长、苔白、带下色黑、乏力、消瘦、口唇淡白、尿痛、泛酸	干姜、人参、附子、吴茱萸	九痛丸
尿长、恶寒、口唇淡白、消瘦、乏力、冷痛、泛酸、尿痛、苔白、带下色黑、舌质淡红	干姜、人参、附子、吴茱萸	九痛丸
尿长、恶寒、口唇淡白、带下色黑、尿痛、舌质淡红、泛酸、消瘦、苔白、冷痛、乏力	干姜、人参、附子、吴茱萸	九痛丸
乏力、冷痛、口唇淡白、恶寒、消瘦、尿痛、尿长、泛酸、带下色黑、舌质淡红、苔白	干姜、人参、附子、吴茱萸	九痛丸
尿痛、苔白、泛酸、尿长、口唇淡白、恶寒、乏力、舌质淡红、消瘦、冷痛、带下色黑	干姜、人参、附子、吴茱萸	九痛丸
尿长、苔白、尿痛、带下色黑、泛酸、乏力、恶寒、冷痛、消瘦、口唇淡白、舌质淡红	干姜、人参、附子、吴茱萸	九痛丸
恶寒、口唇淡白、苔白、泛酸、尿长、舌质淡红、尿痛、消瘦、冷痛、乏力、带下色黑	干姜、人参、附子、吴茱萸	九痛丸
乏力、苔白、冷痛、口唇淡白、舌质淡红、带下色黑、泛酸、尿痛、消瘦、尿长、恶寒	干姜、人参、附子、吴茱萸	九痛丸
乏力、口唇淡白、尿长、苔白、带下色黑、恶寒、消瘦、尿痛、冷痛、舌质淡红、泛酸	干姜、人参、附子、吴茱萸	九痛丸
恶寒、尿长、消瘦、口唇淡白、带下色黑、乏力、舌质淡红、泛酸、尿痛、苔白、冷痛	干姜、人参、附子、吴茱萸	九痛丸
苔白、恶寒、冷痛、带下色黑、尿痛、舌质淡红、泛酸、口唇淡白、乏力、消瘦、尿长	干姜、人参、附子、吴茱萸	九痛丸
口唇淡白、乏力、舌质淡红、苔白、带下色黑、尿痛、消瘦、尿长、泛酸、冷痛、恶寒	干姜、人参、附子、吴茱萸	九痛丸
苔白、泛酸、舌质淡红、恶寒、口唇淡白、带下色黑、尿痛、消瘦、尿长、乏力、冷痛	干姜、人参、附子、吴茱萸	九痛丸
带下色黑、恶寒、舌质淡红、口唇淡白、苔白、尿痛、乏力、泛酸、消瘦、尿长、冷痛	干姜、人参、附子、吴茱萸	九痛丸
泛酸、尿长、消瘦、冷痛、舌质淡红、恶寒、乏力、口唇淡白、苔白、尿痛、带下色黑	干姜、人参、附子、吴茱萸	九痛丸
乏力、消瘦、带下色黑、舌质淡红、苔白、尿痛、恶寒、尿长、泛酸、冷痛、口唇淡白	干姜、人参、附子、吴茱萸	九痛丸
乏力、泛酸、舌质淡红、恶寒、冷痛、尿痛、消瘦、尿长、苔白、带下色黑、口唇淡白	干姜、人参、附子、吴茱萸	九痛丸
乏力、泛酸、冷痛、口唇淡白、尿长、舌质淡红、消瘦、苔白、带下色黑、恶寒、尿痛	干姜、人参、附子、吴茱萸	九痛丸
恶寒、乏力、苔白、泛酸、口唇淡白、消瘦、冷痛、带下色黑、尿长、舌质淡红、尿痛	干姜、人参、附子、吴茱萸	九痛丸
乏力、口唇淡白、尿痛、冷痛、苔白、带下色黑、泛酸、恶寒、舌质淡红、尿长、消瘦	干姜、人参、附子、吴茱萸	九痛丸
恶寒、舌质淡红、口唇淡白、尿痛、苔白、消瘦、尿长、泛酸、带下色黑、乏力、冷痛	干姜、人参、附子、吴茱萸	九痛丸
尿长、舌质淡红、苔白、乏力、带下色黑、尿痛、泛酸、冷痛、消瘦、口唇淡白、恶寒	干姜、人参、附子、吴茱萸	九痛丸
苔白、消瘦、冷痛、尿长、尿痛、泛酸、口唇淡白、带下色黑、恶寒、舌质淡红、乏力	干姜、人参、附子、吴茱萸	九痛丸
舌质淡红、泛酸、乏力、带下色黑、口唇淡白、苔白、消瘦、冷痛、恶寒、尿长、尿痛	干姜、人参、附子、吴茱萸	九痛丸
舌质淡红、冷痛、尿长、口唇淡白、苔白、尿痛、恶寒、泛酸、乏力、带下色黑、消瘦	干姜、人参、附子、吴茱萸	九痛丸
乏力、舌质淡红、恶寒、消瘦、尿痛、苔白、冷痛、带下色黑、泛酸、尿长、口唇淡白	干姜、人参、附子、吴茱萸	九痛丸
恶心、头痛、发热、苔黄、经行不畅、脉浮、目痛、恶寒、有汗、腹胀	大黄、厚朴、白芍、大枣、枳实、桂枝、甘草	厚朴七物汤
经行不畅、恶心、脉浮、苔黄、有汗、发热、恶寒、头痛、腹胀、目痛	大黄、厚朴、白芍、大枣、枳实、桂枝、甘草	厚朴七物汤
恶寒、腹胀、经行不畅、恶心、目痛、发热、有汗、脉浮、苔黄、头痛	大黄、厚朴、白芍、大枣、枳实、桂枝、甘草	厚朴七物汤
脉浮、有汗、目痛、发热、经行不畅、腹胀、头痛、苔黄、恶寒、恶心	大黄、厚朴、白芍、大枣、枳实、桂枝、甘草	厚朴七物汤
恶心、脉浮、目痛、经行不畅、头痛、腹胀、发热、有汗、恶寒、苔黄	大黄、厚朴、白芍、大枣、枳实、桂枝、甘草	厚朴七物汤
脉微、口唇淡白、腹痛、无汗、腹胀、经行不畅、神乱、呕吐、冷汗、大便色白、口张	甘草、桂枝、厚朴、枳实	厚朴七物汤
神乱、口张、冷汗、腹痛、大便色白、无汗、脉微、经行不畅、呕吐、口唇淡白、腹胀	甘草、桂枝、厚朴、枳实	厚朴七物汤
无汗、脉微、口唇淡白、冷汗、呕吐、腹痛、口张、大便色白、神乱、经行不畅、腹胀	甘草、桂枝、厚朴、枳实	厚朴七物汤
无汗、呕吐、经行不畅、腹痛、冷汗、口唇淡白、腹胀、神乱、脉微、口张、大便色白	甘草、桂枝、厚朴、枳实	厚朴七物汤
脉微、口唇淡白、呕吐、神乱、大便色白、口张、冷汗、无汗、经行不畅、腹胀、腹痛	甘草、桂枝、厚朴、枳实	厚朴七物汤
消谷善饥、脉迟、眵多、四肢冷、苔白、腹胀、指纹淡	大黄、厚朴、大枣、枳实、桂枝、甘草	厚朴七物汤
四肢冷、眵多、脉迟、指纹淡、腹胀、消谷善饥、苔白	大黄、厚朴、大枣、枳实、桂枝、甘草	厚朴七物汤
眵多、指纹淡、腹胀、脉迟、消谷善饥、苔白、四肢冷	大黄、厚朴、大枣、枳实、桂枝、甘草	厚朴七物汤
消谷善饥、腹胀、眵多、脉迟、苔白、四肢冷、指纹淡	大黄、厚朴、大枣、枳实、桂枝、甘草	厚朴七物汤
指纹淡、腹胀、苔白、消谷善饥、脉迟、四肢冷、眵多	大黄、厚朴、大枣、枳实、桂枝、甘草	厚朴七物汤
食少、不渴	干姜、甘草、附子、粳米	附子粳米汤
食少、不渴	干姜、甘草、附子、粳米	附子粳米汤
食少、不渴	干姜、甘草、附子、粳米	附子粳米汤
呕吐、脉紧、少神、腹痛、舌胖、四肢冷、肛门疼痛	半夏、大枣、粳米、附子、甘草	附子粳米汤
四肢冷、少神、舌胖、脉紧、呕吐、肛门疼痛、腹痛	半夏、大枣、粳米、附子、甘草	附子粳米汤
舌胖、少神、脉紧、呕吐、四肢冷、腹痛、肛门疼痛	半夏、大枣、粳米、附子、甘草	附子粳米汤
带下色黄、单腹胀大、肛门疼痛、语言謇涩、脉紧	广藿香、大黄、厚朴、枳实、肉桂、木香、丁香、陈皮	厚朴三物汤
肛门疼痛、单腹胀大、脉紧、带下色黄、语言謇涩	广藿香、大黄、厚朴、枳实、肉桂、木香、丁香、陈皮	厚朴三物汤
语言謇涩、肛门疼痛、单腹胀大、带下色黄、脉紧	广藿香、大黄、厚朴、枳实、肉桂、木香、丁香、陈皮	厚朴三物汤
语言謇涩、带下色黄、脉紧、单腹胀大、肛门疼痛	广藿香、大黄、厚朴、枳实、肉桂、木香、丁香、陈皮	厚朴三物汤
单腹胀大、带下色黄、脉紧、肛门疼痛、语言謇涩	广藿香、大黄、厚朴、枳实、肉桂、木香、丁香、陈皮	厚朴三物汤
单腹胀大、语言謇涩、脉紧、带下色黄、肛门疼痛	广藿香、大黄、厚朴、枳实、肉桂、木香、丁香、陈皮	厚朴三物汤
头摇、耳痛、尿频、灼痛、呕吐、经行不畅、耳聋、脉紧、见水欲尿、眵多、腹胀、目黄	大黄、槟榔、厚朴、瓜蒌、木香、川楝子	厚朴三物汤
耳痛、见水欲尿、眵多、呕吐、腹胀、经行不畅、目黄、耳聋、脉紧、尿频、灼痛、头摇	大黄、槟榔、厚朴、瓜蒌、木香、川楝子	厚朴三物汤
尿频、耳聋、眵多、见水欲尿、灼痛、经行不畅、脉紧、耳痛、腹胀、呕吐、头摇、目黄	大黄、槟榔、厚朴、瓜蒌、木香、川楝子	厚朴三物汤
呕吐、脉紧、耳痛、尿频、腹胀、眵多、经行不畅、目黄、耳聋、头摇、见水欲尿、灼痛	大黄、槟榔、厚朴、瓜蒌、木香、川楝子	厚朴三物汤
呕吐、头摇、尿频、耳聋、脉紧、灼痛、目黄、腹胀、见水欲尿、经行不畅、耳痛、眵多	大黄、槟榔、厚朴、瓜蒌、木香、川楝子	厚朴三物汤
头摇、尿频、眵多、目黄、耳痛、见水欲尿、灼痛、耳聋、呕吐、腹胀、脉紧、经行不畅	大黄、槟榔、厚朴、瓜蒌、木香、川楝子	厚朴三物汤
咽红、腰胀、口腻、耳痛、头大、经行不畅	大黄、莱菔子、枳实、厚朴	厚朴三物汤
经行不畅、耳痛、咽红、头大、口腻、腰胀	大黄、莱菔子、枳实、厚朴	厚朴三物汤
经行不畅、咽红、口腻、头大、腰胀、耳痛	大黄、莱菔子、枳实、厚朴	厚朴三物汤
口腻、咽红、经行不畅、头大、耳痛、腰胀	大黄、莱菔子、枳实、厚朴	厚朴三物汤
头大、经行不畅、口腻、耳痛、咽红、腰胀	大黄、莱菔子、枳实、厚朴	厚朴三物汤
耳痛、经行不畅、口腻、咽红、头大、腰胀	大黄、莱菔子、枳实、厚朴	厚朴三物汤
冷痛、腹痛	柴胡、白芍、半夏、大枣、枳实、黄芩	大柴胡汤
目黄、头大、齿黑、苔黄、咽如物梗、耳痛	郁金、滑石粉、柴胡、白芍、半夏、大枣、鸡内金、枳壳、酒、石韦、金钱草、茵陈、海金沙、黄芩	大柴胡汤
口苦、苔黄、食欲不振、月经时多时少、月经腥臭、矢气、腹胀、月经血块、脉弦、呕吐、潮热	柴胡、白芍、半夏、大枣、枳实、黄芩	大柴胡汤
带下色赤、口苦、胸闷、目痛、耳痛、头晕、苔黄、下肢冷、脉弦	大黄、生姜、柴胡、芒硝、大枣、半夏、赤芍、枳实、炙甘草、桃仁、桂枝、黄芩	大柴胡汤
咽如物梗、脉弦、小便黄赤、呕吐、耳聋、冷痛、口苦、带下色黄、肛门色红	郁金、大黄、柴胡、厚朴、赤芍、枳壳、金钱草、甘草、茵陈、黄芩	大柴胡汤
闭经、呕吐、口酸	花椒、干姜、茯苓、半夏	大建中汤
闭经、口酸、呕吐	花椒、干姜、茯苓、半夏	大建中汤
呕吐、口酸、闭经	花椒、干姜、茯苓、半夏	大建中汤
口酸、呕吐、闭经	花椒、干姜、茯苓、半夏	大建中汤
吐弄舌、肛门疼痛、四肢冷、皮肤色黄、呕吐、消瘦、苔白、脉细、皮下肿块	槟榔、党参、使君子、花椒、饴糖	大建中汤
消瘦、苔白、皮下肿块、呕吐、肛门疼痛、吐弄舌、脉细、四肢冷、皮肤色黄	槟榔、党参、使君子、花椒、饴糖	大建中汤
呕吐、苔白、脉细、肛门疼痛、皮下肿块、四肢冷、消瘦、吐弄舌、皮肤色黄	槟榔、党参、使君子、花椒、饴糖	大建中汤
皮下肿块、四肢冷、呕吐、消瘦、苔白、皮肤色黄、吐弄舌、肛门疼痛、脉细	槟榔、党参、使君子、花椒、饴糖	大建中汤
口苦、耳痛、腹痛、脉细、目黄	干姜、白芍、党参、花椒、乌梅、黄芩	大建中汤
耳痛、目黄、口苦、脉细、腹痛	干姜、白芍、党参、花椒、乌梅、黄芩	大建中汤
口苦、目黄、腹痛、脉细、耳痛	干姜、白芍、党参、花椒、乌梅、黄芩	大建中汤
口苦、目黄、耳痛、腹痛、脉细	干姜、白芍、党参、花椒、乌梅、黄芩	大建中汤
脉紧、腹痛、苔白、脉沉	乌头、大黄、细辛、附子	大黄附子汤
脉沉、苔白、腹痛、脉紧	乌头、大黄、细辛、附子	大黄附子汤
舌质淡红、尿痛、耳痛、苔白、阳强、腹痛、脉紧、呕吐	乌头、大黄、细辛、花椒	大黄附子汤
苔白、耳痛、阳强、脉紧、腹痛、呕吐、尿痛、舌质淡红	乌头、大黄、细辛、花椒	大黄附子汤
苔白、带下色白、皮肤发硬、四肢冷、腹痛、恶寒、脉沉	干姜、大黄、六神曲、白芍、细辛、附子	大黄附子汤
带下色白、恶寒、四肢冷、脉沉、皮肤发硬、苔白、腹痛	干姜、大黄、六神曲、白芍、细辛、附子	大黄附子汤
乳房胀、苔薄、乏力、腹胀、指纹淡、肛门疼痛、带下色白、乳房痛	大黄、细辛、附子	大黄附子汤
乳房胀、乳房痛、肛门疼痛、指纹淡、腹胀、带下色白、苔薄、乏力	大黄、细辛、附子	大黄附子汤
脉虚、脉迟、指纹淡、腹痛	羊肉、生姜、当归	当归生姜羊肉汤
腹痛、脉迟、脉虚、指纹淡	羊肉、生姜、当归	当归生姜羊肉汤
腹痛、脉迟、指纹淡、脉虚	羊肉、生姜、当归	当归生姜羊肉汤
发热、脉虚	生姜、当归	当归生姜羊肉汤
脉虚、发热	生姜、当归	当归生姜羊肉汤
脉虚、发热	生姜、当归	当归生姜羊肉汤
尿血、不寐、苔薄、心悸、乳汁不行、目眩、恶心、耳鸣、食少、脉细、有汗	小茴香、补骨脂、白芍、鸡血藤、羊肉、丹参、当归	当归生姜羊肉汤
苔薄、乳汁不行、有汗、尿血、耳鸣、心悸、食少、恶心、脉细、目眩、不寐	小茴香、补骨脂、白芍、鸡血藤、羊肉、丹参、当归	当归生姜羊肉汤
不寐、脉细、有汗、恶心、目眩、食少、尿血、乳汁不行、心悸、耳鸣、苔薄	小茴香、补骨脂、白芍、鸡血藤、羊肉、丹参、当归	当归生姜羊肉汤
烦躁时发热、脉虚、牙龈肿、少神、四肢冷、消瘦、恶寒、遗精	乌头、蜜	乌头桂枝汤
恶寒、遗精、少神、脉虚、消瘦、牙龈肿、四肢冷、烦躁时发热	乌头、蜜	乌头桂枝汤
遗精、消瘦、牙龈肿、四肢冷、烦躁时发热、恶寒、少神、脉虚	乌头、蜜	乌头桂枝汤
恶寒、牙龈肿、脉虚、消瘦、遗精、烦躁时发热、四肢冷、少神	乌头、蜜	乌头桂枝汤
脉紧、有汗、恶寒、胁部拘急、食少、舌体麻木、肛门疼痛、四肢冷、发热、呕吐、耳痛、尿痛、头冷、腹痛、苔滑	白芍、大枣、乌头、桂枝、甘草	乌头桂枝汤
胁部拘急、耳痛、尿痛、苔滑、舌体麻木、发热、四肢冷、腹痛、头冷、食少、呕吐、恶寒、有汗、脉紧、肛门疼痛	白芍、大枣、乌头、桂枝、甘草	乌头桂枝汤
有汗、胁部拘急、恶寒、四肢冷、头冷、耳痛、发热、脉紧、食少、肛门疼痛、呕吐、腹痛、苔滑、舌体麻木、尿痛	白芍、大枣、乌头、桂枝、甘草	乌头桂枝汤
苔滑、恶寒、脉紧、腹痛、呕吐、胁部拘急、舌体麻木、肛门疼痛、发热、头冷、食少、尿痛、四肢冷、耳痛、有汗	白芍、大枣、乌头、桂枝、甘草	乌头桂枝汤
耳痛、指纹淡、下肢冷、脉细、带下色黑	白芍、大枣、蜜、乌头、桂枝、甘草	乌头桂枝汤
下肢冷、耳痛、脉细、带下色黑、指纹淡	白芍、大枣、蜜、乌头、桂枝、甘草	乌头桂枝汤
下肢冷、耳痛、指纹淡、带下色黑、脉细	白芍、大枣、蜜、乌头、桂枝、甘草	乌头桂枝汤
脉细、指纹淡、耳痛、带下色黑、下肢冷	白芍、大枣、蜜、乌头、桂枝、甘草	乌头桂枝汤
苔白、脉细、大便稀溏	白芍、大枣、白术、赤芍、香附、乌头、炙甘草、桂枝、川楝子	乌头桂枝汤
大便稀溏、苔白、脉细	白芍、大枣、白术、赤芍、香附、乌头、炙甘草、桂枝、川楝子	乌头桂枝汤
大便稀溏、苔白、脉细	白芍、大枣、白术、赤芍、香附、乌头、炙甘草、桂枝、川楝子	乌头桂枝汤
脉细、大便稀溏、苔白	白芍、大枣、白术、赤芍、香附、乌头、炙甘草、桂枝、川楝子	乌头桂枝汤
呕吐、耳聋	赤小豆、瓜蒂	瓜蒂散
呕吐、耳聋	赤小豆、瓜蒂	瓜蒂散
耳聋、气上冲胸、鼻塞	赤小豆、瓜蒂	瓜蒂散
耳聋、气上冲胸、鼻塞	赤小豆、瓜蒂	瓜蒂散
舌瘦、大便干结、恶寒	柏子仁、桃仁、当归	旋覆花汤
恶寒、舌瘦、大便干结	柏子仁、桃仁、当归	旋覆花汤
恶寒、大便干结、舌瘦	柏子仁、桃仁、当归	旋覆花汤
恶寒、大便干结、舌瘦	柏子仁、桃仁、当归	旋覆花汤
恶寒、舌瘦、大便干结	柏子仁、桃仁、当归	旋覆花汤
闭经、脉弦、苔薄、咽如物梗	郁金、瓜蒌、瓦楞子、桔梗、葱须、红花、丝瓜络、当归、旋覆花	旋覆花汤
咽如物梗、闭经、苔薄、脉弦	郁金、瓜蒌、瓦楞子、桔梗、葱须、红花、丝瓜络、当归、旋覆花	旋覆花汤
苔薄、闭经、咽如物梗、脉弦	郁金、瓜蒌、瓦楞子、桔梗、葱须、红花、丝瓜络、当归、旋覆花	旋覆花汤
苔薄、脉弦、咽如物梗、闭经	郁金、瓜蒌、瓦楞子、桔梗、葱须、红花、丝瓜络、当归、旋覆花	旋覆花汤
闭经、苔薄、脉弦、咽如物梗	郁金、瓜蒌、瓦楞子、桔梗、葱须、红花、丝瓜络、当归、旋覆花	旋覆花汤
舌脉青紫、脉细、刺痛、舌生瘀斑	茜草、酒、童便、旋覆花	旋覆花汤
脉细、刺痛、舌脉青紫、舌生瘀斑	茜草、酒、童便、旋覆花	旋覆花汤
舌脉青紫、刺痛、脉细、舌生瘀斑	茜草、酒、童便、旋覆花	旋覆花汤
刺痛、脉细、舌生瘀斑、舌脉青紫	茜草、酒、童便、旋覆花	旋覆花汤
舌生瘀斑、刺痛、舌脉青紫、脉细	茜草、酒、童便、旋覆花	旋覆花汤
皮肤干燥、苔黄、尿频、消瘦、咽红、乏力、胸痛、脉弦、偏食、见水欲尿	白芍、苦杏仁、火麻仁、瓜蒌、陈皮、川楝子	麻子仁丸
咽红、脉弦、消瘦、皮肤干燥、见水欲尿、苔黄、尿频、偏食、胸痛、乏力	白芍、苦杏仁、火麻仁、瓜蒌、陈皮、川楝子	麻子仁丸
消瘦、皮肤干燥、尿频、乏力、苔黄、见水欲尿、胸痛、脉弦、偏食、咽红	白芍、苦杏仁、火麻仁、瓜蒌、陈皮、川楝子	麻子仁丸
腹胀、呕吐、项软、腹痛、经行不畅、目黄、耳鸣、少神、皮下肿块、汗出粘手、脱肛	大黄、槟榔、厚朴、苦杏仁、火麻仁、枳壳、乌梅、陈皮	麻子仁丸
少神、耳鸣、呕吐、皮下肿块、脱肛、腹痛、经行不畅、项软、汗出粘手、腹胀、目黄	大黄、槟榔、厚朴、苦杏仁、火麻仁、枳壳、乌梅、陈皮	麻子仁丸
项软、腹胀、耳鸣、皮下肿块、少神、汗出粘手、腹痛、经行不畅、脱肛、呕吐、目黄	大黄、槟榔、厚朴、苦杏仁、火麻仁、枳壳、乌梅、陈皮	麻子仁丸
齿燥、舌生芒刺、大便干结、目黄、大便艰难、月经量多、脉滑	大黄、厚朴、白芍、苦杏仁、火麻仁、枳实	麻子仁丸
齿燥、目黄、月经量多、舌生芒刺、大便干结、大便艰难、脉滑	大黄、厚朴、白芍、苦杏仁、火麻仁、枳实	麻子仁丸
月经量多、舌生芒刺、齿燥、脉滑、目黄、大便干结、大便艰难	大黄、厚朴、白芍、苦杏仁、火麻仁、枳实	麻子仁丸
大便艰难、眵多、腰胀、脉实、苔黄	大黄、厚朴、白芍、苦杏仁、火麻仁、枳实	麻子仁丸
腰胀、苔黄、大便艰难、眵多、脉实	大黄、厚朴、白芍、苦杏仁、火麻仁、枳实	麻子仁丸
脉实、大便艰难、眵多、苔黄、腰胀	大黄、厚朴、白芍、苦杏仁、火麻仁、枳实	麻子仁丸
酸痛、小便浑浊、脉涩	白术、茯苓、炙甘草、杜仲、当归、炮姜	甘草干姜茯苓白术汤
酸痛、小便浑浊、脉涩	白术、茯苓、炙甘草、杜仲、当归、炮姜	甘草干姜茯苓白术汤
小便浑浊、酸痛、脉涩	白术、茯苓、炙甘草、杜仲、当归、炮姜	甘草干姜茯苓白术汤
脉濡、舌生瘀斑、腰痛、指纹淡	干姜、桑寄生、鸡血藤、苍术、补骨脂、续断、茯苓、桃仁、桂枝、杜仲、甘草	甘草干姜茯苓白术汤
指纹淡、脉濡、舌生瘀斑、腰痛	干姜、桑寄生、鸡血藤、苍术、补骨脂、续断、茯苓、桃仁、桂枝、杜仲、甘草	甘草干姜茯苓白术汤
舌生瘀斑、腰痛、脉濡、指纹淡	干姜、桑寄生、鸡血藤、苍术、补骨脂、续断、茯苓、桃仁、桂枝、杜仲、甘草	甘草干姜茯苓白术汤
耳痛、腰痛、腹坠	蚕沙、干姜、鹿角霜、小茴香、白术、茯苓、炙甘草、桂枝、当归	甘草干姜茯苓白术汤
腹坠、耳痛、腰痛	蚕沙、干姜、鹿角霜、小茴香、白术、茯苓、炙甘草、桂枝、当归	甘草干姜茯苓白术汤
耳痛、腹坠、腰痛	蚕沙、干姜、鹿角霜、小茴香、白术、茯苓、炙甘草、桂枝、当归	甘草干姜茯苓白术汤
腰酸、脉迟、苔腻、食少、头晕、腹坠	干姜、薏苡仁、白术、茯苓、肉桂、炙甘草、当归、牛膝	甘草干姜茯苓白术汤
腰酸、头晕、脉迟、食少、腹坠、苔腻	干姜、薏苡仁、白术、茯苓、肉桂、炙甘草、当归、牛膝	甘草干姜茯苓白术汤
食少、苔腻、头晕、腰酸、脉迟、腹坠	干姜、薏苡仁、白术、茯苓、肉桂、炙甘草、当归、牛膝	甘草干姜茯苓白术汤
恶露不净、咳嗽、食欲不振、指甲干枯	白术、甘草、桂枝、茯苓	苓桂术甘汤
脉浮、苔滑、舌胖、心悸、指纹淡、脉结、小便不利、口干、胸闷、恶露量少、带下色青、头晕、皮肤浮肿	白术、炙甘草、桂枝、茯苓	苓桂术甘汤
喉中痰鸣、苔白、脉细、咳嗽、恶露量少	白术、甘草、桂枝、茯苓	苓桂术甘汤
不寐、带下色白、喉中痰鸣、耳痒、苔滑、头晕、羞明、咳嗽、目昏、发热、恶寒、神乱、脉濡、舌质淡白	黄连、白术、茯苓、炙甘草、桂枝、细辛、车前草	苓桂术甘汤
矢气、胸闷、目黄、脉弦、咳嗽、呕吐、苔腻、消瘦、多涎唾	广藿香、砂仁、半夏、白术、紫苏梗、茯苓、炙甘草、桂枝、陈皮	苓桂术甘汤
脉沉、脉实、皮肤鲜明、苔厚	甘遂、甘草、半夏、蜜	甘遂半夏汤
脉实、脉沉、苔厚、皮肤鲜明	甘遂、甘草、半夏、蜜	甘遂半夏汤
苔厚、脉实、脉沉、皮肤鲜明	甘遂、甘草、半夏、蜜	甘遂半夏汤
苔厚、皮肤鲜明、脉沉、脉实	甘遂、甘草、半夏、蜜	甘遂半夏汤
苔厚、脉实、皮肤鲜明、脉沉	甘遂、甘草、半夏、蜜	甘遂半夏汤
胀痛、皮下肿块、腰胀、腹痛、耳胀、尿痛	甘遂、白芍、半夏、蜜、甘草	甘遂半夏汤
腰胀、腹痛、尿痛、皮下肿块、耳胀、胀痛	甘遂、白芍、半夏、蜜、甘草	甘遂半夏汤
尿痛、胀痛、耳胀、腹痛、皮下肿块、腰胀	甘遂、白芍、半夏、蜜、甘草	甘遂半夏汤
耳胀、胀痛、腰胀、腹痛、尿痛、皮下肿块	甘遂、白芍、半夏、蜜、甘草	甘遂半夏汤
皮下肿块、耳胀、腰胀、尿痛、胀痛、腹痛	甘遂、白芍、半夏、蜜、甘草	甘遂半夏汤
呼吸急促、小便不利、腹胀、呕吐、脉微、头痛、大便稀溏、阴肿、单腹胀大、不寐	大戟、芫花、甘遂、大枣	十枣汤
大便稀溏、阴肿、不寐、头痛、单腹胀大、呕吐、腹胀、脉微、呼吸急促、小便不利	大戟、芫花、甘遂、大枣	十枣汤
乳房痛、呼吸微弱、咳嗽、冷痛、口腻、少神、苔剥、呼吸急促、呼吸困难、牙齿松动、发热、脉弦	大戟、甘遂、大枣	十枣汤
口腻、呼吸急促、牙齿松动、冷痛、咳嗽、少神、呼吸困难、发热、脉弦、苔剥、呼吸微弱、乳房痛	大戟、甘遂、大枣	十枣汤
大便艰难、脉实、苔黄、腹胀、腰胀、大便稀溏	大戟、芫花、甘遂	十枣汤
大便艰难、腹胀、脉实、苔黄、大便稀溏、腰胀	大戟、芫花、甘遂	十枣汤
冷痛、矢气、脉浮、尿短、苔白、阴肿、耳肿、咳嗽	生姜、苦杏仁、麻黄、桑白皮、茯苓、花椒、石膏、桂枝、猪苓、甘草、陈皮	大青龙汤
咳嗽、尿短、矢气、脉浮、苔白、阴肿、冷痛、耳肿	生姜、苦杏仁、麻黄、桑白皮、茯苓、花椒、石膏、桂枝、猪苓、甘草、陈皮	大青龙汤
关节变形、肥胖、呼吸困难、吐弄舌、有汗、脉浮、酸痛、皮肤鲜明、咽红、目痛	薏苡仁、大枣、苦杏仁、麻黄、石膏、茯苓、炙甘草、桂枝	大青龙汤
脉浮、呼吸困难、肥胖、咽红、皮肤鲜明、酸痛、关节变形、目痛、有汗、吐弄舌	薏苡仁、大枣、苦杏仁、麻黄、石膏、茯苓、炙甘草、桂枝	大青龙汤
咽红、小便浑浊、乏力、齿燥、苔白、恶寒、咳嗽、瞳孔缩小、苔浮、关节变形、耳痛、发热、腰痛	大枣、苦杏仁、石膏、炙甘草、桂枝、车前草	大青龙汤
乏力、关节变形、苔浮、耳痛、腰痛、咽红、恶寒、瞳孔缩小、咳嗽、苔白、小便浑浊、齿燥、发热	大枣、苦杏仁、石膏、炙甘草、桂枝、车前草	大青龙汤
口唇青紫、语声低微、咽如物梗、食少、腹胀、咳嗽、不寐、喉中痰鸣、房事淡漠、苔腻、脉弦、不渴、多涎唾、少神、带下色青、耳鸣	干姜、白芍、半夏、五味子、麻黄、桂枝、细辛、附子、甘草	小青龙汤
恶心、鼻鼾、小便泡沫、咳嗽、大便稀溏	干姜、白芍、半夏、五味子、麻黄、桂枝、细辛、甘草	小青龙汤
吐弄舌、带下稠、头痛、呼吸急促、恶寒、咳嗽、苔白	干姜、白芍、半夏、五味子、款冬花、麻黄、炙甘草、紫菀、桂枝、细辛	小青龙汤
大便色白、指纹淡、带下色赤、咳嗽、毛发干枯、带下量少、带下量多、苔白、大便稀溏、乳房痛、不渴、目昏、脉弦、流泪、苔滑、苔糙	干姜、白芍、半夏、五味子、麻黄、炙甘草、桂枝、细辛	小青龙汤
阴肿	苦杏仁、威灵仙、桂枝、防己	木防己汤
阴肿	苦杏仁、威灵仙、桂枝、防己	木防己汤
阴肿	苦杏仁、威灵仙、桂枝、防己	木防己汤
呕吐、小便泡沫、咳嗽、芤脉、鼻鼾、齿燥、见水欲尿、急躁易怒、喉中痰鸣、尿痛、桶状胸、多涎唾、胸闷、发热、胸痛	砂仁、党参、石膏、茯苓、桂枝、人参	木防己汤
尿痛、发热、芤脉、鼻鼾、呕吐、齿燥、小便泡沫、多涎唾、见水欲尿、急躁易怒、胸闷、桶状胸、喉中痰鸣、咳嗽、胸痛	砂仁、党参、石膏、茯苓、桂枝、人参	木防己汤
胸闷、芤脉、咳嗽、多涎唾、胸痛、发热、小便泡沫、桶状胸、急躁易怒、喉中痰鸣、齿燥、呕吐、鼻鼾、见水欲尿、尿痛	砂仁、党参、石膏、茯苓、桂枝、人参	木防己汤
苔白、见水欲尿、阴肿、脉浮	薏苡仁、石膏、川木通、桂枝、甘草、忍冬藤、防己	木防己汤
见水欲尿、苔白、阴肿、脉浮	薏苡仁、石膏、川木通、桂枝、甘草、忍冬藤、防己	木防己汤
见水欲尿、苔白、阴肿、脉浮	薏苡仁、石膏、川木通、桂枝、甘草、忍冬藤、防己	木防己汤
目闭不开、单腹胀大、苔黄、脉弦	冬葵子、芒硝、党参、白术、苦杏仁、桂枝、冬瓜仁、甘草、防己	木防己加茯苓芒硝汤
目闭不开、单腹胀大、脉弦、苔黄	冬葵子、芒硝、党参、白术、苦杏仁、桂枝、冬瓜仁、甘草、防己	木防己加茯苓芒硝汤
目闭不开、苔黄、单腹胀大、脉弦	冬葵子、芒硝、党参、白术、苦杏仁、桂枝、冬瓜仁、甘草、防己	木防己加茯苓芒硝汤
目闭不开、苔黄、脉弦、单腹胀大	冬葵子、芒硝、党参、白术、苦杏仁、桂枝、冬瓜仁、甘草、防己	木防己加茯苓芒硝汤
目闭不开、脉弦、单腹胀大、苔黄	冬葵子、芒硝、党参、白术、苦杏仁、桂枝、冬瓜仁、甘草、防己	木防己加茯苓芒硝汤
目闭不开、脉弦、苔黄、单腹胀大	冬葵子、芒硝、党参、白术、苦杏仁、桂枝、冬瓜仁、甘草、防己	木防己加茯苓芒硝汤
单腹胀大、目闭不开、苔黄、脉弦	冬葵子、芒硝、党参、白术、苦杏仁、桂枝、冬瓜仁、甘草、防己	木防己加茯苓芒硝汤
单腹胀大、目闭不开、脉弦、苔黄	冬葵子、芒硝、党参、白术、苦杏仁、桂枝、冬瓜仁、甘草、防己	木防己加茯苓芒硝汤
单腹胀大、苔黄、目闭不开、脉弦	冬葵子、芒硝、党参、白术、苦杏仁、桂枝、冬瓜仁、甘草、防己	木防己加茯苓芒硝汤
单腹胀大、苔黄、脉弦、目闭不开	冬葵子、芒硝、党参、白术、苦杏仁、桂枝、冬瓜仁、甘草、防己	木防己加茯苓芒硝汤
单腹胀大、脉弦、目闭不开、苔黄	冬葵子、芒硝、党参、白术、苦杏仁、桂枝、冬瓜仁、甘草、防己	木防己加茯苓芒硝汤
单腹胀大、脉弦、苔黄、目闭不开	冬葵子、芒硝、党参、白术、苦杏仁、桂枝、冬瓜仁、甘草、防己	木防己加茯苓芒硝汤
苔黄、目闭不开、单腹胀大、脉弦	冬葵子、芒硝、党参、白术、苦杏仁、桂枝、冬瓜仁、甘草、防己	木防己加茯苓芒硝汤
苔黄、目闭不开、脉弦、单腹胀大	冬葵子、芒硝、党参、白术、苦杏仁、桂枝、冬瓜仁、甘草、防己	木防己加茯苓芒硝汤
苔黄、单腹胀大、目闭不开、脉弦	冬葵子、芒硝、党参、白术、苦杏仁、桂枝、冬瓜仁、甘草、防己	木防己加茯苓芒硝汤
苔黄、单腹胀大、脉弦、目闭不开	冬葵子、芒硝、党参、白术、苦杏仁、桂枝、冬瓜仁、甘草、防己	木防己加茯苓芒硝汤
苔黄、脉弦、目闭不开、单腹胀大	冬葵子、芒硝、党参、白术、苦杏仁、桂枝、冬瓜仁、甘草、防己	木防己加茯苓芒硝汤
苔黄、脉弦、单腹胀大、目闭不开	冬葵子、芒硝、党参、白术、苦杏仁、桂枝、冬瓜仁、甘草、防己	木防己加茯苓芒硝汤
脉弦、目闭不开、单腹胀大、苔黄	冬葵子、芒硝、党参、白术、苦杏仁、桂枝、冬瓜仁、甘草、防己	木防己加茯苓芒硝汤
脉弦、目闭不开、苔黄、单腹胀大	冬葵子、芒硝、党参、白术、苦杏仁、桂枝、冬瓜仁、甘草、防己	木防己加茯苓芒硝汤
脉弦、单腹胀大、目闭不开、苔黄	冬葵子、芒硝、党参、白术、苦杏仁、桂枝、冬瓜仁、甘草、防己	木防己加茯苓芒硝汤
脉弦、单腹胀大、苔黄、目闭不开	冬葵子、芒硝、党参、白术、苦杏仁、桂枝、冬瓜仁、甘草、防己	木防己加茯苓芒硝汤
脉弦、苔黄、目闭不开、单腹胀大	冬葵子、芒硝、党参、白术、苦杏仁、桂枝、冬瓜仁、甘草、防己	木防己加茯苓芒硝汤
脉弦、苔黄、单腹胀大、目闭不开	冬葵子、芒硝、党参、白术、苦杏仁、桂枝、冬瓜仁、甘草、防己	木防己加茯苓芒硝汤
咳嗽、吐弄舌、齿燥、目眩、胸闷、舌瘦、呕吐	白术、泽泻	泽泻汤
呕吐、胸闷、目眩、齿燥、咳嗽、舌瘦、吐弄舌	白术、泽泻	泽泻汤
目眩、胸闷、咳嗽、吐弄舌、舌瘦、呕吐、齿燥	白术、泽泻	泽泻汤
不渴、头大、舌颤、脉弦、头昏、少神、目眩、苔白	白术、泽泻	泽泻汤
舌颤、目眩、头昏、苔白、少神、脉弦、头大、不渴	白术、泽泻	泽泻汤
目眩、舌颤、少神、头昏、不渴、苔白、头大、脉弦	白术、泽泻	泽泻汤
脉濡、头晕、溏结不调、喉中痰鸣、苔白、头昏	白术、泽泻	泽泻汤
脉濡、头昏、喉中痰鸣、溏结不调、苔白、头晕	白术、泽泻	泽泻汤
溏结不调、头晕、头昏、喉中痰鸣、脉濡、苔白	白术、泽泻	泽泻汤
呕吐、气短、脉沉、大便稀溏、带下浊、耳聋、咳嗽	生姜、半夏	小半夏汤
脉沉、气短、带下浊、大便稀溏、咳嗽、呕吐、耳聋	生姜、半夏	小半夏汤
脉沉、耳聋、气短、带下浊、大便稀溏、咳嗽、呕吐	生姜、半夏	小半夏汤
大便稀溏、气短、呕吐、咳嗽、带下浊、耳聋、脉沉	生姜、半夏	小半夏汤
耳聋、呕吐、大便稀溏、咳嗽、带下浊、气短、脉沉	生姜、半夏	小半夏汤
大便稀溏、呕吐、咳嗽、耳聋、带下浊、气短、脉沉	生姜、半夏	小半夏汤
呕吐、耳聋	生姜、人参、半夏	小半夏汤
呕吐、耳聋	生姜、人参、半夏	小半夏汤
耳聋、呕吐	生姜、人参、半夏	小半夏汤
呕吐、耳聋	生姜、人参、半夏	小半夏汤
呕吐、耳聋	生姜、人参、半夏	小半夏汤
耳聋、呕吐	生姜、人参、半夏	小半夏汤
咳嗽、脉沉、苔黄、脉促、皮肤浮肿、腰胀、单腹胀大、齿燥、大便干结、腹胀	葶苈子、大黄、防己、花椒	己椒苈黄丸
齿燥、大便干结、脉沉、单腹胀大、苔黄、腰胀、脉促、皮肤浮肿、咳嗽、腹胀	葶苈子、大黄、防己、花椒	己椒苈黄丸
皮肤浮肿、脉沉、单腹胀大、大便干结、齿燥、苔黄、咳嗽、腹胀、腰胀、脉促	葶苈子、大黄、防己、花椒	己椒苈黄丸
齿燥、苔腻、小便不利、舌脉青紫、咳嗽、皮肤浮肿、脉实、腹胀、肥胖、口干	大黄、麻黄、补骨脂	己椒苈黄丸
舌脉青紫、齿燥、咳嗽、皮肤浮肿、腹胀、肥胖、脉实、口干、苔腻、小便不利	大黄、麻黄、补骨脂	己椒苈黄丸
皮肤浮肿、齿燥、舌脉青紫、脉实、小便不利、苔腻、腹胀、口干、咳嗽、肥胖	大黄、麻黄、补骨脂	己椒苈黄丸
胁痛、乳房灼热、心悸、苔腻、耳赤、舌生瘀斑、头晕、舌质紫黯、脉弦、便血、舌质红绛	牡丹皮、大黄、葫芦壳、大腹皮、粳米、川木通、栀子、防己	己椒苈黄丸
舌质紫黯、便血、舌生瘀斑、舌质红绛、乳房灼热、胁痛、苔腻、头晕、脉弦、耳赤、心悸	牡丹皮、大黄、葫芦壳、大腹皮、粳米、川木通、栀子、防己	己椒苈黄丸
舌质紫黯、心悸、苔腻、乳房灼热、舌质红绛、头晕、便血、舌生瘀斑、耳赤、脉弦、胁痛	牡丹皮、大黄、葫芦壳、大腹皮、粳米、川木通、栀子、防己	己椒苈黄丸
肛门色红、单腹胀大、食少、苔腻、脉浮、脉迟	大黄、生姜、白术、泽泻、花椒、茯苓、大腹皮、桂枝、桑白皮、陈皮、防己	己椒苈黄丸
肛门色红、食少、单腹胀大、脉浮、脉迟、苔腻	大黄、生姜、白术、泽泻、花椒、茯苓、大腹皮、桂枝、桑白皮、陈皮、防己	己椒苈黄丸
脉浮、肛门色红、食少、脉迟、单腹胀大、苔腻	大黄、生姜、白术、泽泻、花椒、茯苓、大腹皮、桂枝、桑白皮、陈皮、防己	己椒苈黄丸
脉弦、呕吐、多涎唾、小便不利、咳嗽	生姜、茯苓、半夏	小半夏加茯苓汤
脉弦、多涎唾、呕吐、小便不利、咳嗽	生姜、茯苓、半夏	小半夏加茯苓汤
多涎唾、小便不利、咳嗽、脉弦、呕吐	生姜、茯苓、半夏	小半夏加茯苓汤
呕吐、小便不利、脉弦、咳嗽、多涎唾	生姜、茯苓、半夏	小半夏加茯苓汤
呕吐、大汗淋漓、腹部悸动、目眩、胸痛、不渴、有汗、自汗、急躁易怒、头晕	生姜、茯苓、半夏	小半夏加茯苓汤
呕吐、急躁易怒、腹部悸动、有汗、胸痛、自汗、大汗淋漓、头晕、不渴、目眩	生姜、茯苓、半夏	小半夏加茯苓汤
目眩、呕吐、头晕、不渴、胸痛、大汗淋漓、有汗、腹部悸动、自汗、急躁易怒	生姜、茯苓、半夏	小半夏加茯苓汤
急躁易怒、不渴、胸痛、腹部悸动、有汗、大汗淋漓、呕吐、自汗、目眩、头晕	生姜、茯苓、半夏	小半夏加茯苓汤
苔腻、发热、大便稀溏、咳嗽、目黄、舌瘦、指纹淡、喉中痰鸣	生姜、半夏、款冬花、茯苓、紫菀、甘草	小半夏加茯苓汤
舌瘦、苔腻、喉中痰鸣、咳嗽、大便稀溏、发热、指纹淡、目黄	生姜、半夏、款冬花、茯苓、紫菀、甘草	小半夏加茯苓汤
发热、指纹淡、咳嗽、苔腻、喉中痰鸣、舌瘦、目黄、大便稀溏	生姜、半夏、款冬花、茯苓、紫菀、甘草	小半夏加茯苓汤
舌瘦、目黄、咳嗽、指纹淡、大便稀溏、喉中痰鸣、发热、苔腻	生姜、半夏、款冬花、茯苓、紫菀、甘草	小半夏加茯苓汤
目痒、灼痛、脉涩、胁胀、脉实	白术、泽泻、茯苓、桂枝、猪苓	五苓散
咳嗽、阴肿、皮肤浮肿、发热、脉浮、关节变形	白术、泽泻、茯苓、桂枝、猪苓	五苓散
乳房胀、发热、呕吐、小便淡黄、齿燥、苔黄、经行不畅、耳胀、小便不利	白术、泽泻、茯苓、桂枝、猪苓	五苓散
嘈杂、经行不畅、脉迟、关节变形、消瘦	白术、泽泻、茯苓、桂枝、猪苓	五苓散
吐弄舌、头痛、有汗、恶露量少、苔薄、腹痛、苔浮、乏力、指纹淡、大便稀溏、发热	苍术、白术、泽泻、茯苓、桂枝、猪苓	五苓散
小便不利、咳嗽	五味子、茯苓、桂枝、大枣	桂苓五味甘草汤
咳嗽、小便不利	五味子、茯苓、桂枝、大枣	桂苓五味甘草汤
小便不利、咳嗽	五味子、茯苓、桂枝、大枣	桂苓五味甘草汤
咳嗽、小便不利	五味子、茯苓、桂枝、大枣	桂苓五味甘草汤
咳嗽、小便不利	五味子、茯苓、桂枝、大枣	桂苓五味甘草汤
咳嗽、小便不利	五味子、茯苓、桂枝、大枣	桂苓五味甘草汤
咳嗽、小便不利	五味子、茯苓、桂枝、大枣	桂苓五味甘草汤
小便不利、咳嗽	五味子、茯苓、桂枝、大枣	桂苓五味甘草汤
小便不利、咳嗽	五味子、茯苓、桂枝、大枣	桂苓五味甘草汤
小便不利、咳嗽	五味子、茯苓、桂枝、大枣	桂苓五味甘草汤
小便不利、四肢冷、鼻塞、咳嗽、脉弦、舌颤、气上冲胸	山药、补骨脂、半夏、白术、茯苓、熟地、炙甘草、桂枝、附子、远志、核桃	桂苓五味甘草汤
小便不利、舌颤、鼻塞、气上冲胸、四肢冷、咳嗽、脉弦	山药、补骨脂、半夏、白术、茯苓、熟地、炙甘草、桂枝、附子、远志、核桃	桂苓五味甘草汤
小便不利、脉弦、鼻塞、咳嗽、四肢冷、舌颤、气上冲胸	山药、补骨脂、半夏、白术、茯苓、熟地、炙甘草、桂枝、附子、远志、核桃	桂苓五味甘草汤
小便不利、舌颤、鼻塞、四肢冷、脉弦、气上冲胸、咳嗽	山药、补骨脂、半夏、白术、茯苓、熟地、炙甘草、桂枝、附子、远志、核桃	桂苓五味甘草汤
咳嗽、脉弦、鼻塞、小便不利、四肢冷、气上冲胸、舌颤	山药、补骨脂、半夏、白术、茯苓、熟地、炙甘草、桂枝、附子、远志、核桃	桂苓五味甘草汤
小便不利、鼻塞、脉弦、咳嗽、气上冲胸、四肢冷、舌颤	山药、补骨脂、半夏、白术、茯苓、熟地、炙甘草、桂枝、附子、远志、核桃	桂苓五味甘草汤
小便不利、鼻塞、气上冲胸、舌颤、咳嗽、脉弦、四肢冷	山药、补骨脂、半夏、白术、茯苓、熟地、炙甘草、桂枝、附子、远志、核桃	桂苓五味甘草汤
四肢冷、舌颤、咳嗽、气上冲胸、脉弦、鼻塞、小便不利	山药、补骨脂、半夏、白术、茯苓、熟地、炙甘草、桂枝、附子、远志、核桃	桂苓五味甘草汤
四肢冷、小便不利、脉弦、舌颤、气上冲胸、咳嗽、鼻塞	山药、补骨脂、半夏、白术、茯苓、熟地、炙甘草、桂枝、附子、远志、核桃	桂苓五味甘草汤
小便不利、咳嗽、舌颤、脉弦、气上冲胸、四肢冷、鼻塞	山药、补骨脂、半夏、白术、茯苓、熟地、炙甘草、桂枝、附子、远志、核桃	桂苓五味甘草汤
冷痛、咳嗽、苔白、发热、喉中痰鸣、脉浮、大便稀溏	干姜、白芍、半夏、苦杏仁、五味子、麻黄、炙甘草、桂枝、细辛	苓甘五味姜辛汤
脉浮、喉中痰鸣、冷痛、大便稀溏、发热、苔白、咳嗽	干姜、白芍、半夏、苦杏仁、五味子、麻黄、炙甘草、桂枝、细辛	苓甘五味姜辛汤
冷痛、咳嗽、发热、喉中痰鸣、苔白、大便稀溏、脉浮	干姜、白芍、半夏、苦杏仁、五味子、麻黄、炙甘草、桂枝、细辛	苓甘五味姜辛汤
咳嗽、发热、冷痛、喉中痰鸣、苔白、脉浮、大便稀溏	干姜、白芍、半夏、苦杏仁、五味子、麻黄、炙甘草、桂枝、细辛	苓甘五味姜辛汤
苔白、发热、喉中痰鸣、冷痛、咳嗽、大便稀溏、脉浮	干姜、白芍、半夏、苦杏仁、五味子、麻黄、炙甘草、桂枝、细辛	苓甘五味姜辛汤
发热、冷痛、脉浮、大便稀溏、苔白、喉中痰鸣、咳嗽	干姜、白芍、半夏、苦杏仁、五味子、麻黄、炙甘草、桂枝、细辛	苓甘五味姜辛汤
大便稀溏、脉浮、苔白、喉中痰鸣、发热、咳嗽、冷痛	干姜、白芍、半夏、苦杏仁、五味子、麻黄、炙甘草、桂枝、细辛	苓甘五味姜辛汤
大便稀溏、咳嗽、冷痛、脉浮、苔白、喉中痰鸣、发热	干姜、白芍、半夏、苦杏仁、五味子、麻黄、炙甘草、桂枝、细辛	苓甘五味姜辛汤
冷痛、发热、咳嗽、大便稀溏、喉中痰鸣、脉浮、苔白	干姜、白芍、半夏、苦杏仁、五味子、麻黄、炙甘草、桂枝、细辛	苓甘五味姜辛汤
咳嗽、苔白、脉浮、喉中痰鸣、发热、冷痛、大便稀溏	干姜、白芍、半夏、苦杏仁、五味子、麻黄、炙甘草、桂枝、细辛	苓甘五味姜辛汤
喉中痰鸣、冷痛、大便稀溏、苔白、咳嗽、发热、脉浮	干姜、白芍、半夏、苦杏仁、五味子、麻黄、炙甘草、桂枝、细辛	苓甘五味姜辛汤
脉浮、发热、咳嗽、大便稀溏、冷痛、喉中痰鸣、苔白	干姜、白芍、半夏、苦杏仁、五味子、麻黄、炙甘草、桂枝、细辛	苓甘五味姜辛汤
发热、冷痛、脉浮、咳嗽、大便稀溏、喉中痰鸣、苔白	干姜、白芍、半夏、苦杏仁、五味子、麻黄、炙甘草、桂枝、细辛	苓甘五味姜辛汤
冷痛、喉中痰鸣、咳嗽、脉浮、发热、苔白、大便稀溏	干姜、白芍、半夏、苦杏仁、五味子、麻黄、炙甘草、桂枝、细辛	苓甘五味姜辛汤
咳嗽、发热、脉浮、大便稀溏、喉中痰鸣、冷痛、苔白	干姜、白芍、半夏、苦杏仁、五味子、麻黄、炙甘草、桂枝、细辛	苓甘五味姜辛汤
冷痛、咳嗽、喉中痰鸣、苔白、脉浮、发热、大便稀溏	干姜、白芍、半夏、苦杏仁、五味子、麻黄、炙甘草、桂枝、细辛	苓甘五味姜辛汤
咳嗽、苔白、发热、脉浮、喉中痰鸣、大便稀溏、冷痛	干姜、白芍、半夏、苦杏仁、五味子、麻黄、炙甘草、桂枝、细辛	苓甘五味姜辛汤
咳嗽、喉中痰鸣、冷痛、大便稀溏、脉浮、发热、苔白	干姜、白芍、半夏、苦杏仁、五味子、麻黄、炙甘草、桂枝、细辛	苓甘五味姜辛汤
大便稀溏、喉中痰鸣、发热、苔白、冷痛、咳嗽、脉浮	干姜、白芍、半夏、苦杏仁、五味子、麻黄、炙甘草、桂枝、细辛	苓甘五味姜辛汤
大便稀溏、发热、冷痛、咳嗽、苔白、脉浮、喉中痰鸣	干姜、白芍、半夏、苦杏仁、五味子、麻黄、炙甘草、桂枝、细辛	苓甘五味姜辛汤
大便稀溏、发热、咳嗽、冷痛、脉浮、喉中痰鸣、苔白	干姜、白芍、半夏、苦杏仁、五味子、麻黄、炙甘草、桂枝、细辛	苓甘五味姜辛汤
冷痛、脉浮、苔白、喉中痰鸣、发热、大便稀溏、咳嗽	干姜、白芍、半夏、苦杏仁、五味子、麻黄、炙甘草、桂枝、细辛	苓甘五味姜辛汤
喉中痰鸣、咳嗽、脉浮、大便稀溏、发热、苔白、冷痛	干姜、白芍、半夏、苦杏仁、五味子、麻黄、炙甘草、桂枝、细辛	苓甘五味姜辛汤
咳嗽、发热、大便稀溏、脉浮、喉中痰鸣、苔白、冷痛	干姜、白芍、半夏、苦杏仁、五味子、麻黄、炙甘草、桂枝、细辛	苓甘五味姜辛汤
大便稀溏、冷痛、喉中痰鸣、发热、脉浮、咳嗽、苔白	干姜、白芍、半夏、苦杏仁、五味子、麻黄、炙甘草、桂枝、细辛	苓甘五味姜辛汤
发热、喉中痰鸣、苔白、大便稀溏、咳嗽、脉浮、冷痛	干姜、白芍、半夏、苦杏仁、五味子、麻黄、炙甘草、桂枝、细辛	苓甘五味姜辛汤
冷痛、咳嗽、脉浮、发热、苔白、大便稀溏、喉中痰鸣	干姜、白芍、半夏、苦杏仁、五味子、麻黄、炙甘草、桂枝、细辛	苓甘五味姜辛汤
咳嗽、苔白、脉浮、喉中痰鸣、大便稀溏、冷痛、发热	干姜、白芍、半夏、苦杏仁、五味子、麻黄、炙甘草、桂枝、细辛	苓甘五味姜辛汤
发热、喉中痰鸣、脉浮、冷痛、咳嗽、大便稀溏、苔白	干姜、白芍、半夏、苦杏仁、五味子、麻黄、炙甘草、桂枝、细辛	苓甘五味姜辛汤
大便稀溏、苔白、发热、脉浮、喉中痰鸣、咳嗽、冷痛	干姜、白芍、半夏、苦杏仁、五味子、麻黄、炙甘草、桂枝、细辛	苓甘五味姜辛汤
脉弦、肥胖、咳嗽、齿燥	干姜、半夏、五味子、茯苓、细辛、甘草	桂苓五味甘草去桂加姜辛夏汤
脉弦、肥胖、齿燥、咳嗽	干姜、半夏、五味子、茯苓、细辛、甘草	桂苓五味甘草去桂加姜辛夏汤
脉弦、咳嗽、肥胖、齿燥	干姜、半夏、五味子、茯苓、细辛、甘草	桂苓五味甘草去桂加姜辛夏汤
脉弦、咳嗽、齿燥、肥胖	干姜、半夏、五味子、茯苓、细辛、甘草	桂苓五味甘草去桂加姜辛夏汤
脉弦、齿燥、肥胖、咳嗽	干姜、半夏、五味子、茯苓、细辛、甘草	桂苓五味甘草去桂加姜辛夏汤
脉弦、齿燥、咳嗽、肥胖	干姜、半夏、五味子、茯苓、细辛、甘草	桂苓五味甘草去桂加姜辛夏汤
肥胖、脉弦、咳嗽、齿燥	干姜、半夏、五味子、茯苓、细辛、甘草	桂苓五味甘草去桂加姜辛夏汤
肥胖、脉弦、齿燥、咳嗽	干姜、半夏、五味子、茯苓、细辛、甘草	桂苓五味甘草去桂加姜辛夏汤
肥胖、咳嗽、脉弦、齿燥	干姜、半夏、五味子、茯苓、细辛、甘草	桂苓五味甘草去桂加姜辛夏汤
肥胖、咳嗽、齿燥、脉弦	干姜、半夏、五味子、茯苓、细辛、甘草	桂苓五味甘草去桂加姜辛夏汤
肥胖、齿燥、脉弦、咳嗽	干姜、半夏、五味子、茯苓、细辛、甘草	桂苓五味甘草去桂加姜辛夏汤
肥胖、齿燥、咳嗽、脉弦	干姜、半夏、五味子、茯苓、细辛、甘草	桂苓五味甘草去桂加姜辛夏汤
咳嗽、脉弦、肥胖、齿燥	干姜、半夏、五味子、茯苓、细辛、甘草	桂苓五味甘草去桂加姜辛夏汤
咳嗽、脉弦、齿燥、肥胖	干姜、半夏、五味子、茯苓、细辛、甘草	桂苓五味甘草去桂加姜辛夏汤
咳嗽、肥胖、脉弦、齿燥	干姜、半夏、五味子、茯苓、细辛、甘草	桂苓五味甘草去桂加姜辛夏汤
咳嗽、肥胖、齿燥、脉弦	干姜、半夏、五味子、茯苓、细辛、甘草	桂苓五味甘草去桂加姜辛夏汤
咳嗽、齿燥、脉弦、肥胖	干姜、半夏、五味子、茯苓、细辛、甘草	桂苓五味甘草去桂加姜辛夏汤
咳嗽、齿燥、肥胖、脉弦	干姜、半夏、五味子、茯苓、细辛、甘草	桂苓五味甘草去桂加姜辛夏汤
齿燥、脉弦、肥胖、咳嗽	干姜、半夏、五味子、茯苓、细辛、甘草	桂苓五味甘草去桂加姜辛夏汤
齿燥、脉弦、咳嗽、肥胖	干姜、半夏、五味子、茯苓、细辛、甘草	桂苓五味甘草去桂加姜辛夏汤
齿燥、肥胖、脉弦、咳嗽	干姜、半夏、五味子、茯苓、细辛、甘草	桂苓五味甘草去桂加姜辛夏汤
齿燥、肥胖、咳嗽、脉弦	干姜、半夏、五味子、茯苓、细辛、甘草	桂苓五味甘草去桂加姜辛夏汤
齿燥、咳嗽、脉弦、肥胖	干姜、半夏、五味子、茯苓、细辛、甘草	桂苓五味甘草去桂加姜辛夏汤
齿燥、咳嗽、肥胖、脉弦	干姜、半夏、五味子、茯苓、细辛、甘草	桂苓五味甘草去桂加姜辛夏汤
食少、烦躁时发热、呕吐、眵多、咳嗽、胸闷、脉浮	干姜、半夏、五味子、茯苓、细辛、甘草	桂苓五味甘草去桂加姜辛夏汤
呕吐、咳嗽、胸闷、脉浮、眵多、食少、烦躁时发热	干姜、半夏、五味子、茯苓、细辛、甘草	桂苓五味甘草去桂加姜辛夏汤
眵多、食少、脉浮、胸闷、呕吐、咳嗽、烦躁时发热	干姜、半夏、五味子、茯苓、细辛、甘草	桂苓五味甘草去桂加姜辛夏汤
眵多、胸闷、呕吐、脉浮、食少、咳嗽、烦躁时发热	干姜、半夏、五味子、茯苓、细辛、甘草	桂苓五味甘草去桂加姜辛夏汤
脉浮、呕吐、食少、咳嗽、烦躁时发热、胸闷、眵多	干姜、半夏、五味子、茯苓、细辛、甘草	桂苓五味甘草去桂加姜辛夏汤
食少、脉浮、眵多、咳嗽、呕吐、烦躁时发热、胸闷	干姜、半夏、五味子、茯苓、细辛、甘草	桂苓五味甘草去桂加姜辛夏汤
脉浮、烦躁时发热、咳嗽、胸闷、食少、呕吐、眵多	干姜、半夏、五味子、茯苓、细辛、甘草	桂苓五味甘草去桂加姜辛夏汤
眵多、烦躁时发热、咳嗽、胸闷、脉浮、食少、呕吐	干姜、半夏、五味子、茯苓、细辛、甘草	桂苓五味甘草去桂加姜辛夏汤
胸闷、咳嗽、脉浮、眵多、烦躁时发热、食少、呕吐	干姜、半夏、五味子、茯苓、细辛、甘草	桂苓五味甘草去桂加姜辛夏汤
咳嗽、烦躁时发热、食少、脉浮、胸闷、呕吐、眵多	干姜、半夏、五味子、茯苓、细辛、甘草	桂苓五味甘草去桂加姜辛夏汤
脉浮、呕吐、烦躁时发热、咳嗽、胸闷、食少、眵多	干姜、半夏、五味子、茯苓、细辛、甘草	桂苓五味甘草去桂加姜辛夏汤
胸闷、烦躁时发热、脉浮、眵多、呕吐、咳嗽、食少	干姜、半夏、五味子、茯苓、细辛、甘草	桂苓五味甘草去桂加姜辛夏汤
脉浮、烦躁时发热、胸闷、眵多、食少、呕吐、咳嗽	干姜、半夏、五味子、茯苓、细辛、甘草	桂苓五味甘草去桂加姜辛夏汤
脉浮、眵多、胸闷、呕吐、咳嗽、烦躁时发热、食少	干姜、半夏、五味子、茯苓、细辛、甘草	桂苓五味甘草去桂加姜辛夏汤
食少、胸闷、脉浮、呕吐、咳嗽、眵多、烦躁时发热	干姜、半夏、五味子、茯苓、细辛、甘草	桂苓五味甘草去桂加姜辛夏汤
多涎唾、咳嗽、脉弦	干姜、半夏、五味子、苦杏仁、茯苓、细辛、甘草	苓甘五味姜辛夏杏汤
咳嗽、多涎唾、脉弦	干姜、半夏、五味子、苦杏仁、茯苓、细辛、甘草	苓甘五味姜辛夏杏汤
脉弦、多涎唾、咳嗽	干姜、半夏、五味子、苦杏仁、茯苓、细辛、甘草	苓甘五味姜辛夏杏汤
咳嗽、多涎唾、脉弦	干姜、半夏、五味子、苦杏仁、茯苓、细辛、甘草	苓甘五味姜辛夏杏汤
多涎唾、脉弦、咳嗽	干姜、半夏、五味子、苦杏仁、茯苓、细辛、甘草	苓甘五味姜辛夏杏汤
咳嗽、脉弦、多涎唾	干姜、半夏、五味子、苦杏仁、茯苓、细辛、甘草	苓甘五味姜辛夏杏汤
咳嗽、脉弦、多涎唾	干姜、半夏、五味子、苦杏仁、茯苓、细辛、甘草	苓甘五味姜辛夏杏汤
咳嗽、多涎唾、脉弦	干姜、半夏、五味子、苦杏仁、茯苓、细辛、甘草	苓甘五味姜辛夏杏汤
脉弦、多涎唾、咳嗽	干姜、半夏、五味子、苦杏仁、茯苓、细辛、甘草	苓甘五味姜辛夏杏汤
多涎唾、咳嗽、脉弦	干姜、半夏、五味子、苦杏仁、茯苓、细辛、甘草	苓甘五味姜辛夏杏汤
头昏、脉浮、恶寒、咳嗽、气上冲胸、闷痛、脉沉、苔白、喉中痰鸣、皮肤色红	干姜、半夏、五味子、苦杏仁、化橘红、茯苓、浙贝母、细辛、桂枝	苓甘五味姜辛夏杏汤
闷痛、皮肤色红、脉浮、头昏、苔白、喉中痰鸣、咳嗽、恶寒、气上冲胸、脉沉	干姜、半夏、五味子、苦杏仁、化橘红、茯苓、浙贝母、细辛、桂枝	苓甘五味姜辛夏杏汤
脉浮、脉沉、苔白、气上冲胸、恶寒、咳嗽、喉中痰鸣、头昏、皮肤色红、闷痛	干姜、半夏、五味子、苦杏仁、化橘红、茯苓、浙贝母、细辛、桂枝	苓甘五味姜辛夏杏汤
喉中痰鸣、恶寒、咳嗽、闷痛、头昏、气上冲胸、皮肤色红、脉沉、脉浮、苔白	干姜、半夏、五味子、苦杏仁、化橘红、茯苓、浙贝母、细辛、桂枝	苓甘五味姜辛夏杏汤
苔白、气上冲胸、喉中痰鸣、皮肤色红、咳嗽、脉浮、头昏、脉沉、恶寒、闷痛	干姜、半夏、五味子、苦杏仁、化橘红、茯苓、浙贝母、细辛、桂枝	苓甘五味姜辛夏杏汤
皮肤色红、脉沉、咳嗽、闷痛、恶寒、苔白、头昏、喉中痰鸣、脉浮、气上冲胸	干姜、半夏、五味子、苦杏仁、化橘红、茯苓、浙贝母、细辛、桂枝	苓甘五味姜辛夏杏汤
闷痛、喉中痰鸣、脉沉、脉浮、咳嗽、气上冲胸、头昏、苔白、恶寒、皮肤色红	干姜、半夏、五味子、苦杏仁、化橘红、茯苓、浙贝母、细辛、桂枝	苓甘五味姜辛夏杏汤
咳嗽、脉沉、脉浮、头昏、恶寒、皮肤色红、气上冲胸、闷痛、苔白、喉中痰鸣	干姜、半夏、五味子、苦杏仁、化橘红、茯苓、浙贝母、细辛、桂枝	苓甘五味姜辛夏杏汤
皮肤色红、闷痛、气上冲胸、脉浮、恶寒、喉中痰鸣、头昏、苔白、脉沉、咳嗽	干姜、半夏、五味子、苦杏仁、化橘红、茯苓、浙贝母、细辛、桂枝	苓甘五味姜辛夏杏汤
头昏、脉浮、皮肤色红、苔白、咳嗽、喉中痰鸣、气上冲胸、脉沉、恶寒、闷痛	干姜、半夏、五味子、苦杏仁、化橘红、茯苓、浙贝母、细辛、桂枝	苓甘五味姜辛夏杏汤
咳嗽	半夏、苦杏仁、竹茹、化橘红、茯苓、紫苏子、桔梗、浙贝母、防风、桑叶、甘草、陈皮	苓甘五味姜辛夏杏汤
咳嗽	半夏、苦杏仁、竹茹、化橘红、茯苓、紫苏子、桔梗、浙贝母、防风、桑叶、甘草、陈皮	苓甘五味姜辛夏杏汤
咳嗽	半夏、苦杏仁、竹茹、化橘红、茯苓、紫苏子、桔梗、浙贝母、防风、桑叶、甘草、陈皮	苓甘五味姜辛夏杏汤
咳嗽	半夏、苦杏仁、竹茹、化橘红、茯苓、紫苏子、桔梗、浙贝母、防风、桑叶、甘草、陈皮	苓甘五味姜辛夏杏汤
咳嗽	半夏、苦杏仁、竹茹、化橘红、茯苓、紫苏子、桔梗、浙贝母、防风、桑叶、甘草、陈皮	苓甘五味姜辛夏杏汤
咳嗽	半夏、苦杏仁、竹茹、化橘红、茯苓、紫苏子、桔梗、浙贝母、防风、桑叶、甘草、陈皮	苓甘五味姜辛夏杏汤
咳嗽	半夏、苦杏仁、竹茹、化橘红、茯苓、紫苏子、桔梗、浙贝母、防风、桑叶、甘草、陈皮	苓甘五味姜辛夏杏汤
咳嗽	半夏、苦杏仁、竹茹、化橘红、茯苓、紫苏子、桔梗、浙贝母、防风、桑叶、甘草、陈皮	苓甘五味姜辛夏杏汤
咳嗽	半夏、苦杏仁、竹茹、化橘红、茯苓、紫苏子、桔梗、浙贝母、防风、桑叶、甘草、陈皮	苓甘五味姜辛夏杏汤
咳嗽	半夏、苦杏仁、竹茹、化橘红、茯苓、紫苏子、桔梗、浙贝母、防风、桑叶、甘草、陈皮	苓甘五味姜辛夏杏汤
咳嗽、尿血、矢气、胸闷、气短、唇肿、皮肤浮肿、口唇淡白、阴肿、皮肤色青	干姜、大黄、半夏、五味子、苦杏仁、茯苓、细辛	苓甘五味姜辛夏杏大黄汤
口唇淡白、咳嗽、唇肿、皮肤色青、阴肿、胸闷、尿血、气短、皮肤浮肿、矢气	干姜、大黄、半夏、五味子、苦杏仁、茯苓、细辛	苓甘五味姜辛夏杏大黄汤
皮肤色青、胸闷、口唇淡白、矢气、阴肿、皮肤浮肿、咳嗽、唇肿、气短、尿血	干姜、大黄、半夏、五味子、苦杏仁、茯苓、细辛	苓甘五味姜辛夏杏大黄汤
口唇淡白、皮肤色青、皮肤浮肿、尿血、唇肿、气短、阴肿、矢气、咳嗽、胸闷	干姜、大黄、半夏、五味子、苦杏仁、茯苓、细辛	苓甘五味姜辛夏杏大黄汤
阴肿、尿血、胸闷、气短、皮肤色青、口唇淡白、咳嗽、矢气、唇肿、皮肤浮肿	干姜、大黄、半夏、五味子、苦杏仁、茯苓、细辛	苓甘五味姜辛夏杏大黄汤
皮肤浮肿、唇肿、胸闷、尿血、阴肿、气短、口唇淡白、咳嗽、皮肤色青、矢气	干姜、大黄、半夏、五味子、苦杏仁、茯苓、细辛	苓甘五味姜辛夏杏大黄汤
唇肿、皮肤浮肿、矢气、皮肤色青、气短、尿血、口唇淡白、咳嗽、胸闷、阴肿	干姜、大黄、半夏、五味子、苦杏仁、茯苓、细辛	苓甘五味姜辛夏杏大黄汤
气短、胸闷、尿血、皮肤浮肿、口唇淡白、咳嗽、皮肤色青、唇肿、阴肿、矢气	干姜、大黄、半夏、五味子、苦杏仁、茯苓、细辛	苓甘五味姜辛夏杏大黄汤
口唇淡白、皮肤色青、气短、矢气、阴肿、尿血、唇肿、皮肤浮肿、胸闷、咳嗽	干姜、大黄、半夏、五味子、苦杏仁、茯苓、细辛	苓甘五味姜辛夏杏大黄汤
胸闷、唇肿、口唇淡白、阴肿、皮肤色青、矢气、皮肤浮肿、尿血、气短、咳嗽	干姜、大黄、半夏、五味子、苦杏仁、茯苓、细辛	苓甘五味姜辛夏杏大黄汤
矢气、皮肤浮肿、咳嗽、气短、皮肤色青、尿血、阴肿、胸闷、口唇淡白、唇肿	干姜、大黄、半夏、五味子、苦杏仁、茯苓、细辛	苓甘五味姜辛夏杏大黄汤
尿血、咳嗽、矢气、口唇淡白、气短、唇肿、皮肤浮肿、皮肤色青、胸闷、阴肿	干姜、大黄、半夏、五味子、苦杏仁、茯苓、细辛	苓甘五味姜辛夏杏大黄汤
皮肤色青、阴肿、咳嗽、尿血、胸闷、口唇淡白、唇肿、矢气、皮肤浮肿、气短	干姜、大黄、半夏、五味子、苦杏仁、茯苓、细辛	苓甘五味姜辛夏杏大黄汤
皮肤浮肿、气短、尿血、皮肤色青、唇肿、咳嗽、矢气、胸闷、阴肿、口唇淡白	干姜、大黄、半夏、五味子、苦杏仁、茯苓、细辛	苓甘五味姜辛夏杏大黄汤
阴肿、气短、咳嗽、胸闷、矢气、尿血、口唇淡白、皮肤色青、皮肤浮肿、唇肿	干姜、大黄、半夏、五味子、苦杏仁、茯苓、细辛	苓甘五味姜辛夏杏大黄汤
咳嗽、咽红、苔白、指甲干枯、头热、少神、指纹细、经行不畅	干姜、大黄、半夏、五味子、苦杏仁、瓜蒌、茯苓、细辛、甘草	苓甘五味姜辛夏杏大黄汤
指甲干枯、苔白、指纹细、咳嗽、头热、少神、经行不畅、咽红	干姜、大黄、半夏、五味子、苦杏仁、瓜蒌、茯苓、细辛、甘草	苓甘五味姜辛夏杏大黄汤
经行不畅、指甲干枯、少神、指纹细、咳嗽、头热、咽红、苔白	干姜、大黄、半夏、五味子、苦杏仁、瓜蒌、茯苓、细辛、甘草	苓甘五味姜辛夏杏大黄汤
指甲干枯、咽红、苔白、头热、少神、指纹细、经行不畅、咳嗽	干姜、大黄、半夏、五味子、苦杏仁、瓜蒌、茯苓、细辛、甘草	苓甘五味姜辛夏杏大黄汤
经行不畅、咽红、指纹细、指甲干枯、少神、头热、苔白、咳嗽	干姜、大黄、半夏、五味子、苦杏仁、瓜蒌、茯苓、细辛、甘草	苓甘五味姜辛夏杏大黄汤
咽红、指甲干枯、头热、指纹细、苔白、经行不畅、少神、咳嗽	干姜、大黄、半夏、五味子、苦杏仁、瓜蒌、茯苓、细辛、甘草	苓甘五味姜辛夏杏大黄汤
少神、指甲干枯、咽红、指纹细、咳嗽、苔白、经行不畅、头热	干姜、大黄、半夏、五味子、苦杏仁、瓜蒌、茯苓、细辛、甘草	苓甘五味姜辛夏杏大黄汤
咽红、指甲干枯、经行不畅、苔白、头热、咳嗽、指纹细、少神	干姜、大黄、半夏、五味子、苦杏仁、瓜蒌、茯苓、细辛、甘草	苓甘五味姜辛夏杏大黄汤
咳嗽、头热、指甲干枯、指纹细、少神、咽红、经行不畅、苔白	干姜、大黄、半夏、五味子、苦杏仁、瓜蒌、茯苓、细辛、甘草	苓甘五味姜辛夏杏大黄汤
指甲干枯、苔白、咽红、少神、头热、指纹细、经行不畅、咳嗽	干姜、大黄、半夏、五味子、苦杏仁、瓜蒌、茯苓、细辛、甘草	苓甘五味姜辛夏杏大黄汤
指纹细、咽红、少神、苔白、经行不畅、咳嗽、头热、指甲干枯	干姜、大黄、半夏、五味子、苦杏仁、瓜蒌、茯苓、细辛、甘草	苓甘五味姜辛夏杏大黄汤
少神、经行不畅、苔白、指甲干枯、头热、咽红、指纹细、咳嗽	干姜、大黄、半夏、五味子、苦杏仁、瓜蒌、茯苓、细辛、甘草	苓甘五味姜辛夏杏大黄汤
指甲干枯、经行不畅、少神、咽红、苔白、指纹细、咳嗽、头热	干姜、大黄、半夏、五味子、苦杏仁、瓜蒌、茯苓、细辛、甘草	苓甘五味姜辛夏杏大黄汤
咳嗽、指甲干枯、经行不畅、头热、指纹细、少神、苔白、咽红	干姜、大黄、半夏、五味子、苦杏仁、瓜蒌、茯苓、细辛、甘草	苓甘五味姜辛夏杏大黄汤
少神、咳嗽、头热、咽红、苔白、经行不畅、指甲干枯、指纹细	干姜、大黄、半夏、五味子、苦杏仁、瓜蒌、茯苓、细辛、甘草	苓甘五味姜辛夏杏大黄汤
经行不畅、指纹沉隐	山药、茯苓、附子、天花粉、瞿麦、牛膝	瓜蒌瞿麦丸
指纹沉隐、经行不畅	山药、茯苓、附子、天花粉、瞿麦、牛膝	瓜蒌瞿麦丸
指纹沉隐、经行不畅	山药、茯苓、附子、天花粉、瞿麦、牛膝	瓜蒌瞿麦丸
脉数、小便不利、苔黄、阴痒、脉微	生姜、大枣、苦杏仁、麻黄、赤小豆、连翘、桑白皮、甘草	麻黄连翘赤小豆汤
苔黄、阴痒、脉微、小便不利、脉数	生姜、大枣、苦杏仁、麻黄、赤小豆、连翘、桑白皮、甘草	麻黄连翘赤小豆汤
脉微、苔黄、小便不利、脉数、阴痒	生姜、大枣、苦杏仁、麻黄、赤小豆、连翘、桑白皮、甘草	麻黄连翘赤小豆汤
脉促、脉滑、大便干结、耳痛、胸闷、口唇淡白、脉细、舌质淡红	山药、茯苓、花椒、沉香、附子、天花粉、车前草、牛膝	瓜蒌瞿麦丸
胸闷、脉细、脉滑、大便干结、耳痛、舌质淡红、脉促、口唇淡白	山药、茯苓、花椒、沉香、附子、天花粉、车前草、牛膝	瓜蒌瞿麦丸
舌质淡红、口唇淡白、脉细、大便干结、脉滑、脉促、胸闷、耳痛	山药、茯苓、花椒、沉香、附子、天花粉、车前草、牛膝	瓜蒌瞿麦丸
大便色白、月经量少、指纹淡、尿短、脉沉、见水欲尿	山药、茯苓、附子、天花粉、瞿麦	瓜蒌瞿麦丸
尿短、月经量少、指纹淡、见水欲尿、大便色白、脉沉	山药、茯苓、附子、天花粉、瞿麦	瓜蒌瞿麦丸
月经量少、尿短、见水欲尿、脉沉、大便色白、指纹淡	山药、茯苓、附子、天花粉、瞿麦	瓜蒌瞿麦丸
大便夹冻、咽肿	滑石粉、蒲灰	蒲灰散
咽肿、大便夹冻	滑石粉、蒲灰	蒲灰散
不渴、语言謇涩、尿频、脉迟、脉数、耳痛、口苦	滑石粉、冬葵子、盐、白术、茯苓、鸡内金	滑石白鱼散、茯苓戎盐汤
耳痛、不渴、语言謇涩、口苦、脉迟、尿频、脉数	滑石粉、冬葵子、盐、白术、茯苓、鸡内金	滑石白鱼散、茯苓戎盐汤
耳痛、语言謇涩、尿频、脉迟、口苦、不渴、脉数	滑石粉、冬葵子、盐、白术、茯苓、鸡内金	滑石白鱼散、茯苓戎盐汤
语言謇涩、不渴、尿频、口苦、脉迟、脉数、耳痛	滑石粉、冬葵子、盐、白术、茯苓、鸡内金	滑石白鱼散、茯苓戎盐汤
脉数、耳痛、口苦、尿频、脉迟、语言謇涩、不渴	滑石粉、冬葵子、盐、白术、茯苓、鸡内金	滑石白鱼散、茯苓戎盐汤
语言謇涩、尿频、口苦、脉迟、脉数、耳痛、不渴	滑石粉、冬葵子、盐、白术、茯苓、鸡内金	滑石白鱼散、茯苓戎盐汤
脉迟、尿频、不渴、脉数、口苦、语言謇涩、耳痛	滑石粉、冬葵子、盐、白术、茯苓、鸡内金	滑石白鱼散、茯苓戎盐汤
脉数、语言謇涩、脉迟、不渴、耳痛、口苦、尿频	滑石粉、冬葵子、盐、白术、茯苓、鸡内金	滑石白鱼散、茯苓戎盐汤
脉迟、口苦、不渴、耳痛、尿频、语言謇涩、脉数	滑石粉、冬葵子、盐、白术、茯苓、鸡内金	滑石白鱼散、茯苓戎盐汤
脉数、耳痛、脉迟、语言謇涩、口苦、不渴、尿频	滑石粉、冬葵子、盐、白术、茯苓、鸡内金	滑石白鱼散、茯苓戎盐汤
语言謇涩、耳痛、脉数、脉迟、口苦、尿频、不渴	滑石粉、冬葵子、盐、白术、茯苓、鸡内金	滑石白鱼散、茯苓戎盐汤
语言謇涩、尿频、耳痛、脉数、脉迟、不渴、口苦	滑石粉、冬葵子、盐、白术、茯苓、鸡内金	滑石白鱼散、茯苓戎盐汤
脉数、脉迟、口苦、语言謇涩、尿频、不渴、耳痛	滑石粉、冬葵子、盐、白术、茯苓、鸡内金	滑石白鱼散、茯苓戎盐汤
耳痛、不渴、口苦、脉迟、脉数、语言謇涩、尿频	滑石粉、冬葵子、盐、白术、茯苓、鸡内金	滑石白鱼散、茯苓戎盐汤
脉数、语言謇涩、口苦、尿频、不渴、耳痛、脉迟	滑石粉、冬葵子、盐、白术、茯苓、鸡内金	滑石白鱼散、茯苓戎盐汤
语言謇涩、脉迟、尿频、脉数、不渴、耳痛、口苦	滑石粉、冬葵子、盐、白术、茯苓、鸡内金	滑石白鱼散、茯苓戎盐汤
尿频、不渴、耳痛、脉迟、语言謇涩、口苦、脉数	滑石粉、冬葵子、盐、白术、茯苓、鸡内金	滑石白鱼散、茯苓戎盐汤
脉数、不渴、尿频、耳痛、语言謇涩、脉迟、口苦	滑石粉、冬葵子、盐、白术、茯苓、鸡内金	滑石白鱼散、茯苓戎盐汤
脉迟、不渴、尿频、耳痛、口苦、语言謇涩、脉数	滑石粉、冬葵子、盐、白术、茯苓、鸡内金	滑石白鱼散、茯苓戎盐汤
不渴、尿频、耳痛、口苦、语言謇涩、脉迟、脉数	滑石粉、冬葵子、盐、白术、茯苓、鸡内金	滑石白鱼散、茯苓戎盐汤
口苦、不渴、语言謇涩、脉迟、尿频、耳痛、脉数	滑石粉、冬葵子、盐、白术、茯苓、鸡内金	滑石白鱼散、茯苓戎盐汤
不渴、语言謇涩、尿频、脉数、脉迟、耳痛、口苦	滑石粉、冬葵子、盐、白术、茯苓、鸡内金	滑石白鱼散、茯苓戎盐汤
耳痛、尿频、脉数、脉迟、不渴、口苦、语言謇涩	滑石粉、冬葵子、盐、白术、茯苓、鸡内金	滑石白鱼散、茯苓戎盐汤
耳痛、尿频、语言謇涩、脉迟、口苦、脉数、不渴	滑石粉、冬葵子、盐、白术、茯苓、鸡内金	滑石白鱼散、茯苓戎盐汤
口苦、语言謇涩、耳痛、尿频、不渴、脉数、脉迟	滑石粉、冬葵子、盐、白术、茯苓、鸡内金	滑石白鱼散、茯苓戎盐汤
脉数、口苦、尿频、耳痛、脉迟、不渴、语言謇涩	滑石粉、冬葵子、盐、白术、茯苓、鸡内金	滑石白鱼散、茯苓戎盐汤
语言謇涩、口苦、耳痛、尿频、脉迟、不渴、脉数	滑石粉、冬葵子、盐、白术、茯苓、鸡内金	滑石白鱼散、茯苓戎盐汤
不渴、尿频、语言謇涩、脉迟、耳痛、口苦、脉数	滑石粉、冬葵子、盐、白术、茯苓、鸡内金	滑石白鱼散、茯苓戎盐汤
口苦、尿频、脉迟、语言謇涩、不渴、耳痛、脉数	滑石粉、冬葵子、盐、白术、茯苓、鸡内金	滑石白鱼散、茯苓戎盐汤
耳痛、口苦、脉迟、脉数、不渴、尿频、语言謇涩	滑石粉、冬葵子、盐、白术、茯苓、鸡内金	滑石白鱼散、茯苓戎盐汤
神乱、阴肿、拘挛、胀痛、目闭不开、肌肉发胀、咽红	滑石粉、泽泻、阿胶、茯苓、猪苓	猪苓汤
头痛、尿急、见水欲尿、齿燥、带下量少、尿频、酸痛、发热、指纹细、咽红	滑石粉、泽泻、阿胶、茯苓、猪苓	猪苓汤
口苦、呕吐、尿短、苔腻、咽红、脉弦、灼痛、苔黄、腰痛、尿频、尿血、头痛、冷痛	滑石粉、白术、泽泻、阿胶、茯苓、猪苓	猪苓汤
皮肤色红、大便稀溏、经行不畅、鼻塞、口腻、乏力、脉虚、咳嗽、带下色黄、鼻鼾、目闭不开、发热、小便不利	滑石粉、党参、白术、阿胶、泽泻、茯苓、炙甘草、猪苓、陈皮	猪苓汤
脉数、咽肿	白术、苦杏仁、麻黄、石膏、炙甘草、桂枝	越婢加术汤
脉数、咽肿	白术、苦杏仁、麻黄、石膏、炙甘草、桂枝	越婢加术汤
咽肿、脉数	白术、苦杏仁、麻黄、石膏、炙甘草、桂枝	越婢加术汤
咽肿、脉数	白术、苦杏仁、麻黄、石膏、炙甘草、桂枝	越婢加术汤
咽肿、脉数	白术、苦杏仁、麻黄、石膏、炙甘草、桂枝	越婢加术汤
皮肤浮肿、经行不畅、芤脉、小便泡沫、嗜睡、食少、灼痛、咽肿、苔浮、皮肤鲜明、脉促、腹痛、阴肿、四肢冷、眼窝凹陷、恶心、苔滑、舌质淡白	生姜、大枣、白术、麻黄、石膏、甘草	越婢加术汤
腹痛、皮肤鲜明、芤脉、嗜睡、经行不畅、阴肿、小便泡沫、眼窝凹陷、舌质淡白、苔滑、四肢冷、苔浮、恶心、咽肿、皮肤浮肿、灼痛、食少、脉促	生姜、大枣、白术、麻黄、石膏、甘草	越婢加术汤
皮肤浮肿、食少、眼窝凹陷、芤脉、经行不畅、嗜睡、皮肤鲜明、脉促、舌质淡白、咽肿、灼痛、阴肿、小便泡沫、苔滑、腹痛、四肢冷、恶心、苔浮	生姜、大枣、白术、麻黄、石膏、甘草	越婢加术汤
恶心、四肢冷、芤脉、腹痛、舌质淡白、脉促、小便泡沫、眼窝凹陷、灼痛、皮肤浮肿、咽肿、经行不畅、苔浮、食少、阴肿、嗜睡、苔滑、皮肤鲜明	生姜、大枣、白术、麻黄、石膏、甘草	越婢加术汤
小便泡沫、眼窝凹陷、苔滑、芤脉、皮肤鲜明、皮肤浮肿、腹痛、四肢冷、苔浮、嗜睡、恶心、阴肿、经行不畅、舌质淡白、灼痛、咽肿、食少、脉促	生姜、大枣、白术、麻黄、石膏、甘草	越婢加术汤
闷闷不乐、皮肤干燥、无汗、腰重、脉浮、恶心	姜皮、苍术、大枣、麻黄、甘草	越婢加术汤
恶心、皮肤干燥、脉浮、腰重、无汗、闷闷不乐	姜皮、苍术、大枣、麻黄、甘草	越婢加术汤
腰重、皮肤干燥、脉浮、无汗、恶心、闷闷不乐	姜皮、苍术、大枣、麻黄、甘草	越婢加术汤
恶心、脉浮、皮肤干燥、腰重、闷闷不乐、无汗	姜皮、苍术、大枣、麻黄、甘草	越婢加术汤
腰重、皮肤干燥、恶心、闷闷不乐、脉浮、无汗	姜皮、苍术、大枣、麻黄、甘草	越婢加术汤
舌体麻木、脉沉、苔滑、苔白、见水欲尿、酸痛	大枣、白术、石膏、炙甘草、附子	越婢加术汤
苔滑、脉沉、酸痛、苔白、舌体麻木、见水欲尿	大枣、白术、石膏、炙甘草、附子	越婢加术汤
舌体麻木、酸痛、见水欲尿、脉沉、苔滑、苔白	大枣、白术、石膏、炙甘草、附子	越婢加术汤
见水欲尿、苔白、舌体麻木、酸痛、脉沉、苔滑	大枣、白术、石膏、炙甘草、附子	越婢加术汤
苔滑、酸痛、舌体麻木、见水欲尿、脉沉、苔白	大枣、白术、石膏、炙甘草、附子	越婢加术汤
尿急、阴肿、经行不畅、脉浮、见水欲尿、带下色赤	姜皮、苦杏仁、麻黄、茯苓、冬瓜仁、大腹皮、桑白皮、知母	越婢汤
带下色赤、经行不畅、脉浮、见水欲尿、阴肿、尿急	姜皮、苦杏仁、麻黄、茯苓、冬瓜仁、大腹皮、桑白皮、知母	越婢汤
见水欲尿、脉浮、阴肿、经行不畅、带下色赤、尿急	姜皮、苦杏仁、麻黄、茯苓、冬瓜仁、大腹皮、桑白皮、知母	越婢汤
带下色赤、脉浮、阴肿、见水欲尿、经行不畅、尿急	姜皮、苦杏仁、麻黄、茯苓、冬瓜仁、大腹皮、桑白皮、知母	越婢汤
见水欲尿、脉浮、尿急、阴肿、带下色赤、经行不畅	姜皮、苦杏仁、麻黄、茯苓、冬瓜仁、大腹皮、桑白皮、知母	越婢汤
阴肿、见水欲尿、尿急、经行不畅、脉浮、带下色赤	姜皮、苦杏仁、麻黄、茯苓、冬瓜仁、大腹皮、桑白皮、知母	越婢汤
皮肤浮肿、阴肿	生姜、大枣、麻黄、石膏、炙甘草	越婢汤
皮肤浮肿、阴肿	生姜、大枣、麻黄、石膏、炙甘草	越婢汤
阴肿、皮肤浮肿	生姜、大枣、麻黄、石膏、炙甘草	越婢汤
皮肤浮肿、阴肿	生姜、大枣、麻黄、石膏、炙甘草	越婢汤
阴肿、皮肤浮肿	生姜、大枣、麻黄、石膏、炙甘草	越婢汤
皮肤浮肿、阴肿	生姜、大枣、麻黄、石膏、炙甘草	越婢汤
肥胖、咳嗽、矢气、喉中痰鸣、脉浮、发热、食欲不振、皮肤鲜明、无汗、咽肿、脉促、带下量少、恶心	滑石粉、大枣、麻黄、石膏、甘草	越婢汤
喉中痰鸣、脉浮、矢气、咽肿、脉促、发热、肥胖、咳嗽、恶心、无汗、皮肤鲜明、食欲不振、带下量少	滑石粉、大枣、麻黄、石膏、甘草	越婢汤
脉浮、恶心、无汗、皮肤鲜明、矢气、喉中痰鸣、咽肿、咳嗽、食欲不振、带下量少、肥胖、发热、脉促	滑石粉、大枣、麻黄、石膏、甘草	越婢汤
脉促、脉浮、咽肿、喉中痰鸣、矢气、带下量少、食欲不振、咳嗽、肥胖、恶心、发热、无汗、皮肤鲜明	滑石粉、大枣、麻黄、石膏、甘草	越婢汤
脉浮、咽肿、咳嗽、喉中痰鸣、皮肤鲜明、脉促、带下量少、恶心、肥胖、食欲不振、矢气、无汗、发热	滑石粉、大枣、麻黄、石膏、甘草	越婢汤
脉浮、无汗、皮肤鲜明、肥胖、矢气、脉促、喉中痰鸣、发热、咽肿、恶心、食欲不振、咳嗽、带下量少	滑石粉、大枣、麻黄、石膏、甘草	越婢汤
呼吸气粗、皮肤色红、矢气、皮肤浮肿、脉弦、苔白	黄芪、桂枝、炙甘草、大枣	防己茯苓汤
脉弦、呼吸气粗、苔白、皮肤色红、皮肤浮肿、矢气	黄芪、桂枝、炙甘草、大枣	防己茯苓汤
呼吸气粗、脉弦、苔白、矢气、皮肤色红、皮肤浮肿	黄芪、桂枝、炙甘草、大枣	防己茯苓汤
脉弦、矢气、皮肤浮肿、苔白、呼吸气粗、皮肤色红	黄芪、桂枝、炙甘草、大枣	防己茯苓汤
乳房痛、咳嗽、肥胖、小便浑浊、指纹淡、牙龈肿、大便稀溏、苔白、小便不利、乏力	黄芪、砂仁、半夏、茯苓、大腹皮、炙甘草、桂枝、桑白皮、紫苏子、陈皮、防己	防己茯苓汤
肥胖、小便浑浊、小便不利、大便稀溏、咳嗽、牙龈肿、苔白、指纹淡、乳房痛、乏力	黄芪、砂仁、半夏、茯苓、大腹皮、炙甘草、桂枝、桑白皮、紫苏子、陈皮、防己	防己茯苓汤
指纹淡、大便稀溏、小便浑浊、牙龈肿、咳嗽、苔白、乳房痛、小便不利、肥胖、乏力	黄芪、砂仁、半夏、茯苓、大腹皮、炙甘草、桂枝、桑白皮、紫苏子、陈皮、防己	防己茯苓汤
小便不利、大便稀溏、指纹淡、乏力、肥胖、苔白、牙龈肿、咳嗽、小便浑浊、乳房痛	黄芪、砂仁、半夏、茯苓、大腹皮、炙甘草、桂枝、桑白皮、紫苏子、陈皮、防己	防己茯苓汤
冷汗、脉沉、鼻鼾	甘草、麻黄	甘草麻黄汤
冷汗、鼻鼾、脉沉	甘草、麻黄	甘草麻黄汤
脉沉、冷汗、鼻鼾	甘草、麻黄	甘草麻黄汤
脉沉、鼻鼾、冷汗	甘草、麻黄	甘草麻黄汤
鼻鼾、冷汗、脉沉	甘草、麻黄	甘草麻黄汤
鼻鼾、脉沉、冷汗	甘草、麻黄	甘草麻黄汤
脉促、有汗、阴肿	甘草、麻黄	甘草麻黄汤
脉促、阴肿、有汗	甘草、麻黄	甘草麻黄汤
有汗、脉促、阴肿	甘草、麻黄	甘草麻黄汤
有汗、阴肿、脉促	甘草、麻黄	甘草麻黄汤
阴肿、脉促、有汗	甘草、麻黄	甘草麻黄汤
阴肿、有汗、脉促	甘草、麻黄	甘草麻黄汤
阴肿、单腹胀大、关节变形、腰胀、月经血块、胁胀、脉弦、咽肿	炙甘草、麻黄、附子	麻黄附子汤
关节变形、腰胀、单腹胀大、阴肿、胁胀、咽肿、脉弦、月经血块	炙甘草、麻黄、附子	麻黄附子汤
月经血块、阴肿、单腹胀大、胁胀、脉弦、腰胀、咽肿、关节变形	炙甘草、麻黄、附子	麻黄附子汤
月经血块、脉弦、单腹胀大、阴肿、咽肿、关节变形、腰胀、胁胀	炙甘草、麻黄、附子	麻黄附子汤
胁胀、腰胀、月经血块、阴肿、单腹胀大、咽肿、关节变形、脉弦	炙甘草、麻黄、附子	麻黄附子汤
咽肿、月经血块、阴肿、胁胀、腰胀、脉弦、关节变形、单腹胀大	炙甘草、麻黄、附子	麻黄附子汤
月经血块、咽肿、关节变形、腰胀、胁胀、脉弦、单腹胀大、阴肿	炙甘草、麻黄、附子	麻黄附子汤
阴肿、胁胀、单腹胀大、关节变形、腰胀、咽肿、脉弦、月经血块	炙甘草、麻黄、附子	麻黄附子汤
脉弦、胁胀、阴肿、咽肿、月经血块、单腹胀大、腰胀、关节变形	炙甘草、麻黄、附子	麻黄附子汤
阴肿、胁胀、腰胀、单腹胀大、咽肿、月经血块、关节变形、脉弦	炙甘草、麻黄、附子	麻黄附子汤
头冷、唇肿、背冷、阴肿	甘草、麻黄、附子	麻黄附子汤
阴肿、唇肿、头冷、背冷	甘草、麻黄、附子	麻黄附子汤
头冷、背冷、唇肿、阴肿	甘草、麻黄、附子	麻黄附子汤
头冷、背冷、唇肿、阴肿	甘草、麻黄、附子	麻黄附子汤
头冷、唇肿、背冷、阴肿	甘草、麻黄、附子	麻黄附子汤
阴肿、唇肿、背冷、头冷	甘草、麻黄、附子	麻黄附子汤
唇肿、头冷、背冷、阴肿	甘草、麻黄、附子	麻黄附子汤
头冷、背冷、阴肿、唇肿	甘草、麻黄、附子	麻黄附子汤
头冷、唇肿、背冷、阴肿	甘草、麻黄、附子	麻黄附子汤
阴肿、头冷、背冷、唇肿	甘草、麻黄、附子	麻黄附子汤
带下色黄、消瘦、目黄、脉迟、食欲不振、苔白、乏力	黄芪、桂枝、白芍	黄芪芍药桂枝苦酒汤
食欲不振、带下色黄、消瘦、脉迟、苔白、乏力、目黄	黄芪、桂枝、白芍	黄芪芍药桂枝苦酒汤
乏力、目黄、消瘦、苔白、脉迟、食欲不振、带下色黄	黄芪、桂枝、白芍	黄芪芍药桂枝苦酒汤
苔白、消瘦、目黄、食欲不振、乏力、带下色黄、脉迟	黄芪、桂枝、白芍	黄芪芍药桂枝苦酒汤
脉迟、乏力、目黄、苔白、带下色黄、消瘦、食欲不振	黄芪、桂枝、白芍	黄芪芍药桂枝苦酒汤
食欲不振、苔白、脉迟、目黄、带下色黄、乏力、消瘦	黄芪、桂枝、白芍	黄芪芍药桂枝苦酒汤
脉迟、带下色黄、目黄、乏力、食欲不振、消瘦、苔白	黄芪、桂枝、白芍	黄芪芍药桂枝苦酒汤
消瘦、带下色黄、苔白、目黄、脉迟、乏力、食欲不振	黄芪、桂枝、白芍	黄芪芍药桂枝苦酒汤
皮肤浮肿、脉细、恶心、见水欲尿、目黄、苔白、带下色黄、皮肤色黄、月经量少	黄芪、桂枝、粳米	黄芪芍药桂枝苦酒汤
脉细、恶心、见水欲尿、目黄、皮肤浮肿、苔白、皮肤色黄、月经量少、带下色黄	黄芪、桂枝、粳米	黄芪芍药桂枝苦酒汤
目黄、月经量少、苔白、见水欲尿、带下色黄、恶心、脉细、皮肤色黄、皮肤浮肿	黄芪、桂枝、粳米	黄芪芍药桂枝苦酒汤
恶心、脉细、皮肤色黄、月经量少、带下色黄、皮肤浮肿、目黄、见水欲尿、苔白	黄芪、桂枝、粳米	黄芪芍药桂枝苦酒汤
月经量少、皮肤浮肿、见水欲尿、皮肤色黄、恶心、苔白、目黄、带下色黄、脉细	黄芪、桂枝、粳米	黄芪芍药桂枝苦酒汤
脉细、带下色黄、目黄、见水欲尿、苔白、皮肤色黄、月经量少、恶心、皮肤浮肿	黄芪、桂枝、粳米	黄芪芍药桂枝苦酒汤
见水欲尿、带下色黄、月经量少、苔白、恶心、目黄、皮肤色黄、脉细、皮肤浮肿	黄芪、桂枝、粳米	黄芪芍药桂枝苦酒汤
恶心、脉细、苔白、带下色黄、皮肤色黄、月经量少、见水欲尿、目黄、皮肤浮肿	黄芪、桂枝、粳米	黄芪芍药桂枝苦酒汤
少神、脉细、消谷善饥、恶寒、自汗、肌肉酸楚	黄芪、白芍、大枣、桂枝、甘草	桂枝加黄芪汤
自汗、消谷善饥、肌肉酸楚、少神、恶寒、脉细	黄芪、白芍、大枣、桂枝、甘草	桂枝加黄芪汤
少神、消谷善饥、自汗、脉细、恶寒、肌肉酸楚	黄芪、白芍、大枣、桂枝、甘草	桂枝加黄芪汤
恶寒、少神、自汗、脉细、消谷善饥、肌肉酸楚	黄芪、白芍、大枣、桂枝、甘草	桂枝加黄芪汤
脉细、大便艰难、有汗、阴肿、苔腻、目黄、恶心、带下色黄、指纹红、月经血块、重痛	黄芪、白芍、大枣、炙甘草、桂枝	桂枝加黄芪汤
目黄、有汗、指纹红、阴肿、恶心、带下色黄、月经血块、重痛、脉细、大便艰难、苔腻	黄芪、白芍、大枣、炙甘草、桂枝	桂枝加黄芪汤
苔腻、阴肿、恶心、目黄、大便艰难、带下色黄、月经血块、脉细、指纹红、重痛、有汗	黄芪、白芍、大枣、炙甘草、桂枝	桂枝加黄芪汤
月经血块、带下色黄、恶心、目黄、指纹红、阴肿、重痛、大便艰难、脉细、苔腻、有汗	黄芪、白芍、大枣、炙甘草、桂枝	桂枝加黄芪汤
肌肉酸楚、流涕、发热、苔白、脉浮、鼻塞、胁胀、头晕、有汗、咳嗽、灼痛	黄芪、白芍、半夏、大枣、紫苏梗、炙甘草、桂枝、陈皮	桂枝加黄芪汤
咳嗽、发热、脉浮、胁胀、灼痛、肌肉酸楚、苔白、头晕、鼻塞、有汗、流涕	黄芪、白芍、半夏、大枣、紫苏梗、炙甘草、桂枝、陈皮	桂枝加黄芪汤
胁胀、鼻塞、苔白、咳嗽、流涕、头晕、脉浮、有汗、肌肉酸楚、灼痛、发热	黄芪、白芍、半夏、大枣、紫苏梗、炙甘草、桂枝、陈皮	桂枝加黄芪汤
咳嗽、灼痛、苔白、鼻塞、胁胀、肌肉酸楚、脉浮、发热、头晕、流涕、有汗	黄芪、白芍、半夏、大枣、紫苏梗、炙甘草、桂枝、陈皮	桂枝加黄芪汤
脉弦、尿急、关节变形、单腹胀大、皮肤浮肿、咽红、桶状胸、大便稀溏、心悸	生姜、党参、大枣、麻黄、茯苓、炙甘草、细辛、桂枝、附子	桂枝去芍药加麻黄附子细辛汤
皮肤浮肿、大便稀溏、脉弦、咽红、尿急、单腹胀大、桶状胸、关节变形、心悸	生姜、党参、大枣、麻黄、茯苓、炙甘草、细辛、桂枝、附子	桂枝去芍药加麻黄附子细辛汤
桶状胸、皮肤浮肿、尿急、脉弦、关节变形、单腹胀大、咽红、大便稀溏、心悸	生姜、党参、大枣、麻黄、茯苓、炙甘草、细辛、桂枝、附子	桂枝去芍药加麻黄附子细辛汤
单腹胀大、尿急、心悸、脉弦、大便稀溏、关节变形、咽红、桶状胸、皮肤浮肿	生姜、党参、大枣、麻黄、茯苓、炙甘草、细辛、桂枝、附子	桂枝去芍药加麻黄附子细辛汤
心悸、项软、大便稀溏、舌脉青紫、单腹胀大、大便量少、皮肤晦黯、咳嗽、少神、脉细、皮肤浮肿、苔薄	大枣、麻黄、桂枝、细辛、附子、甘草	桂枝去芍药加麻黄附子细辛汤
咳嗽、单腹胀大、项软、脉细、心悸、皮肤晦黯、舌脉青紫、苔薄、大便量少、少神、皮肤浮肿、大便稀溏	大枣、麻黄、桂枝、细辛、附子、甘草	桂枝去芍药加麻黄附子细辛汤
大便量少、脉细、皮肤晦黯、少神、苔薄、大便稀溏、心悸、咳嗽、单腹胀大、舌脉青紫、皮肤浮肿、项软	大枣、麻黄、桂枝、细辛、附子、甘草	桂枝去芍药加麻黄附子细辛汤
舌脉青紫、心悸、少神、咳嗽、大便稀溏、单腹胀大、脉细、项软、皮肤浮肿、皮肤晦黯、苔薄、大便量少	大枣、麻黄、桂枝、细辛、附子、甘草	桂枝去芍药加麻黄附子细辛汤
大便稀溏、腰胀、苔厚、溏结不调、腹胀、脉涩	白术、枳实	枳术汤
腹胀、溏结不调、大便稀溏、苔厚、脉涩、腰胀	白术、枳实	枳术汤
溏结不调、苔厚、腹胀、脉涩、大便稀溏、腰胀	白术、枳实	枳术汤
小便不利、腹胀、耳痛、苔厚、带下色白	白术、枳实	枳术汤
小便不利、带下色白、苔厚、腹胀、耳痛	白术、枳实	枳术汤
苔厚、耳痛、腹胀、带下色白、小便不利	白术、枳实	枳术汤
头晕、乏力、食少、发热、恶心、苔黄、尿血、脉滑	大黄、茵陈	茵陈蒿汤
苔黄、头晕、食少、乏力、发热、脉滑、恶心、尿血	大黄、茵陈	茵陈蒿汤
发热、皮肤色黄、口干、咽红、口苦、小便黄赤、肌肉酸楚、目黄、恶寒、恶心、脉滑	郁金、大黄、厚朴、柴胡、半夏、竹茹、枳实、鸡内金、白茅根、茵陈、栀子、黄芩	茵陈蒿汤
口干、发热、恶心、脉滑、目黄、恶寒、咽红、皮肤色黄、肌肉酸楚、小便黄赤、口苦	郁金、大黄、厚朴、柴胡、半夏、竹茹、枳实、鸡内金、白茅根、茵陈、栀子、黄芩	茵陈蒿汤
口唇青紫、皮肤晦黯、苔黄、脉涩、目黄、胀痛	郁金、赤芍、矮地茶、卷柏、山楂、虎杖、当归、车前草、茵陈、栀子、海金沙	茵陈蒿汤
皮肤晦黯、胀痛、苔黄、脉涩、口唇青紫、目黄	郁金、赤芍、矮地茶、卷柏、山楂、虎杖、当归、车前草、茵陈、栀子、海金沙	茵陈蒿汤
舌生瘀斑、齿黑、苔灰黑	大麦、白矾、芒硝	硝石矾石散
齿黑、舌生瘀斑、苔灰黑	大麦、白矾、芒硝	硝石矾石散
舌生瘀斑、齿黑、苔灰黑	大麦、白矾、芒硝	硝石矾石散
舌生瘀斑、齿黑、苔灰黑	大麦、白矾、芒硝	硝石矾石散
大便稀溏、脉细、脉沉、流泪、目黄	黄芪、芒硝、白术、大麦、白矾、鸡内金、桂枝、甘草	硝石矾石散
流泪、目黄、脉细、大便稀溏、脉沉	黄芪、芒硝、白术、大麦、白矾、鸡内金、桂枝、甘草	硝石矾石散
大便稀溏、脉沉、目黄、脉细、流泪	黄芪、芒硝、白术、大麦、白矾、鸡内金、桂枝、甘草	硝石矾石散
目黄、脉沉、流泪、大便稀溏、脉细	黄芪、芒硝、白术、大麦、白矾、鸡内金、桂枝、甘草	硝石矾石散
舌质淡白、头胀、目黄、脉细、肌肉发胀、阴肿、皮肤浮肿、喉中痰鸣、大便稀溏	大麦、白矾、芒硝	硝石矾石散
阴肿、舌质淡白、目黄、喉中痰鸣、皮肤浮肿、肌肉发胀、脉细、头胀、大便稀溏	大麦、白矾、芒硝	硝石矾石散
目黄、皮肤浮肿、大便稀溏、阴肿、脉细、肌肉发胀、头胀、舌质淡白、喉中痰鸣	大麦、白矾、芒硝	硝石矾石散
阴肿、脉细、舌质淡白、皮肤浮肿、大便稀溏、喉中痰鸣、头胀、目黄、肌肉发胀	大麦、白矾、芒硝	硝石矾石散
带下色黄	淡豆豉、大黄、枳壳、栀子、海金沙	栀子大黄汤
带下色黄	淡豆豉、大黄、枳壳、栀子、海金沙	栀子大黄汤
带下色黄	淡豆豉、大黄、枳壳、栀子、海金沙	栀子大黄汤
带下色黄	淡豆豉、大黄、枳壳、栀子、海金沙	栀子大黄汤
带下色黄	淡豆豉、大黄、枳壳、栀子、海金沙	栀子大黄汤
带下色黄	淡豆豉、大黄、枳壳、栀子、海金沙	栀子大黄汤
带下色黄	淡豆豉、大黄、枳壳、栀子、海金沙	栀子大黄汤
带下色黄	淡豆豉、大黄、枳壳、栀子、海金沙	栀子大黄汤
带下色黄	淡豆豉、大黄、枳壳、栀子、海金沙	栀子大黄汤
带下色黄	淡豆豉、大黄、枳壳、栀子、海金沙	栀子大黄汤
目黄、耳赤、健忘、见水欲尿	滑石粉、白术、泽泻、茯苓、寒水石、桂枝、猪苓、茵陈	茵陈五苓散
目黄、见水欲尿、耳赤、健忘	滑石粉、白术、泽泻、茯苓、寒水石、桂枝、猪苓、茵陈	茵陈五苓散
见水欲尿、目黄、健忘、耳赤	滑石粉、白术、泽泻、茯苓、寒水石、桂枝、猪苓、茵陈	茵陈五苓散
耳赤、健忘、见水欲尿、目黄	滑石粉、白术、泽泻、茯苓、寒水石、桂枝、猪苓、茵陈	茵陈五苓散
腹胀、烦躁时发热、闷闷不乐、脉弦、咽红、胸闷、皮肤色黄	苍术、半夏、泽泻、竹茹、关黄柏、茯苓、秦艽、栀子、猪苓、青皮、茵陈、陈皮、防己	茵陈五苓散
闷闷不乐、烦躁时发热、腹胀、皮肤色黄、胸闷、脉弦、咽红	苍术、半夏、泽泻、竹茹、关黄柏、茯苓、秦艽、栀子、猪苓、青皮、茵陈、陈皮、防己	茵陈五苓散
脉弦、皮肤色黄、闷闷不乐、咽红、胸闷、烦躁时发热、腹胀	苍术、半夏、泽泻、竹茹、关黄柏、茯苓、秦艽、栀子、猪苓、青皮、茵陈、陈皮、防己	茵陈五苓散
脉弦、烦躁时发热、闷闷不乐、腹胀、胸闷、皮肤色黄、咽红	苍术、半夏、泽泻、竹茹、关黄柏、茯苓、秦艽、栀子、猪苓、青皮、茵陈、陈皮、防己	茵陈五苓散
脉短、烦躁时发热、脉迟、带下量多、目酸、苔黄	白术、泽泻、防风、茯苓、桂枝、独活、猪苓、茵陈	茵陈五苓散
脉迟、苔黄、烦躁时发热、目酸、带下量多、脉短	白术、泽泻、防风、茯苓、桂枝、独活、猪苓、茵陈	茵陈五苓散
带下量多、脉短、烦躁时发热、目酸、脉迟、苔黄	白术、泽泻、防风、茯苓、桂枝、独活、猪苓、茵陈	茵陈五苓散
带下量多、目酸、苔黄、脉短、脉迟、烦躁时发热	白术、泽泻、防风、茯苓、桂枝、独活、猪苓、茵陈	茵陈五苓散
食少、小便黄赤、皮肤色黄、口腻、少神、大便稀溏、吐弄舌、脉虚	砂仁、厚朴、苍术、白术、泽泻、半夏、茯苓、鸡内金、桂枝、猪苓、茵陈、陈皮	茵陈五苓散
吐弄舌、少神、食少、口腻、皮肤色黄、大便稀溏、脉虚、小便黄赤	砂仁、厚朴、苍术、白术、泽泻、半夏、茯苓、鸡内金、桂枝、猪苓、茵陈、陈皮	茵陈五苓散
小便黄赤、口腻、食少、皮肤色黄、脉虚、吐弄舌、大便稀溏、少神	砂仁、厚朴、苍术、白术、泽泻、半夏、茯苓、鸡内金、桂枝、猪苓、茵陈、陈皮	茵陈五苓散
小便黄赤、口腻、皮肤色黄、大便稀溏、脉虚、吐弄舌、少神、食少	砂仁、厚朴、苍术、白术、泽泻、半夏、茯苓、鸡内金、桂枝、猪苓、茵陈、陈皮	茵陈五苓散
尿短、呼吸急促、不渴、带下色黄、目黄、苔灰黑	大黄、关黄柏、栀子、芒硝	大黄硝石汤
目黄、不渴、呼吸急促、带下色黄、苔灰黑、尿短	大黄、关黄柏、栀子、芒硝	大黄硝石汤
不渴、带下色黄、目黄、呼吸急促、苔灰黑、尿短	大黄、关黄柏、栀子、芒硝	大黄硝石汤
呼吸急促、带下色黄、苔灰黑、不渴、尿短、目黄	大黄、关黄柏、栀子、芒硝	大黄硝石汤
呼吸急促、苔灰黑、不渴、尿短、带下色黄、目黄	大黄、关黄柏、栀子、芒硝	大黄硝石汤
苔灰黑、不渴、呼吸急促、尿短、带下色黄、目黄	大黄、关黄柏、栀子、芒硝	大黄硝石汤
不渴、目黄、苔灰黑、呼吸急促、带下色黄、尿短	大黄、关黄柏、栀子、芒硝	大黄硝石汤
不渴、苔灰黑、目黄、呼吸急促、尿短、带下色黄	大黄、关黄柏、栀子、芒硝	大黄硝石汤
尿短、苔灰黑、不渴、呼吸急促、带下色黄、目黄	大黄、关黄柏、栀子、芒硝	大黄硝石汤
不渴、目黄、尿短、带下色黄、苔灰黑、呼吸急促	大黄、关黄柏、栀子、芒硝	大黄硝石汤
自汗、恶寒、食欲不振	龙骨、大枣、牡蛎、蜀漆、桂枝、甘草	桂枝救逆汤
自汗、食欲不振、恶寒	龙骨、大枣、牡蛎、蜀漆、桂枝、甘草	桂枝救逆汤
恶寒、自汗、食欲不振	龙骨、大枣、牡蛎、蜀漆、桂枝、甘草	桂枝救逆汤
恶寒、食欲不振、自汗	龙骨、大枣、牡蛎、蜀漆、桂枝、甘草	桂枝救逆汤
食欲不振、自汗、恶寒	龙骨、大枣、牡蛎、蜀漆、桂枝、甘草	桂枝救逆汤
食欲不振、恶寒、自汗	龙骨、大枣、牡蛎、蜀漆、桂枝、甘草	桂枝救逆汤
苔白、带下量少	麻黄、半夏	半夏麻黄汤
苔白、带下量少	麻黄、半夏	半夏麻黄汤
带下量少、苔白	麻黄、半夏	半夏麻黄汤
带下量少、苔白	麻黄、半夏	半夏麻黄汤
苔白、带下量少	麻黄、半夏	半夏麻黄汤
带下量少、苔白	麻黄、半夏	半夏麻黄汤
带下量少、苔白	麻黄、半夏	半夏麻黄汤
带下量少、苔白	麻黄、半夏	半夏麻黄汤
苔白、带下量少	麻黄、半夏	半夏麻黄汤
苔白、带下量少	麻黄、半夏	半夏麻黄汤
少神、舌出血、尿血、呕吐	侧柏叶、干姜、童便、艾叶	柏叶汤
舌出血、呕吐、少神、尿血	侧柏叶、干姜、童便、艾叶	柏叶汤
舌出血、尿血、呕吐、少神	侧柏叶、干姜、童便、艾叶	柏叶汤
舌出血、少神、呕吐、尿血	侧柏叶、干姜、童便、艾叶	柏叶汤
少神、尿血、呕吐、舌出血	侧柏叶、干姜、童便、艾叶	柏叶汤
少神、呕吐、尿血、舌出血	侧柏叶、干姜、童便、艾叶	柏叶汤
少神、尿血、呕吐、舌出血	侧柏叶、干姜、童便、艾叶	柏叶汤
尿血、少神、呕吐、舌出血	侧柏叶、干姜、童便、艾叶	柏叶汤
食少、头冷、胸闷、苔白、尿血、脉沉、咳嗽、口张	侧柏叶、干姜、童便、艾叶	柏叶汤
咳嗽、头冷、胸闷、口张、脉沉、苔白、食少、尿血	侧柏叶、干姜、童便、艾叶	柏叶汤
头冷、脉沉、胸闷、口张、尿血、咳嗽、食少、苔白	侧柏叶、干姜、童便、艾叶	柏叶汤
脉沉、咳嗽、胸闷、口张、食少、苔白、头冷、尿血	侧柏叶、干姜、童便、艾叶	柏叶汤
脉沉、头冷、食少、口张、尿血、胸闷、苔白、咳嗽	侧柏叶、干姜、童便、艾叶	柏叶汤
头冷、咳嗽、口张、胸闷、脉沉、尿血、苔白、食少	侧柏叶、干姜、童便、艾叶	柏叶汤
口张、食少、苔白、尿血、头冷、咳嗽、脉沉、胸闷	侧柏叶、干姜、童便、艾叶	柏叶汤
尿血、口张、咳嗽、头冷、脉沉、胸闷、食少、苔白	侧柏叶、干姜、童便、艾叶	柏叶汤
皮下出血	黄芪、生地、伏龙肝、白术、龙眼肉、鹿角、附子、甘草、当归、黄芩	黄土汤
皮下出血	黄芪、生地、伏龙肝、白术、龙眼肉、鹿角、附子、甘草、当归、黄芩	黄土汤
食少、乏力、大便次数多、四肢冷、目黄、关节疼痛、苔白	生地、白术、附子、甘草、黄芩	黄土汤
四肢冷、乏力、目黄、关节疼痛、大便次数多、食少、苔白	生地、白术、附子、甘草、黄芩	黄土汤
带下色白、项软、尿血	茜草、槐花、生地、伏龙肝、白术、阿胶、赤芍、地榆、附子、甘草、当归、黄芩	黄土汤
项软、带下色白、尿血	茜草、槐花、生地、伏龙肝、白术、阿胶、赤芍、地榆、附子、甘草、当归、黄芩	黄土汤
乏力、舌胖、口唇淡白、耳出血、四肢厥逆、消谷善饥	生地、白术、附子、甘草、黄芩	黄土汤
耳出血、消谷善饥、口唇淡白、乏力、舌胖、四肢厥逆	生地、白术、附子、甘草、黄芩	黄土汤
恶心、呕吐、指纹淡、乏力、苔黄、大便稀溏、口苦、便血、胁胀、肠鸣、恶寒、冷汗	生地、伏龙肝、白术、阿胶、三七、炙甘草、附子、黄芩	黄土汤
恶寒、便血、大便稀溏、呕吐、苔黄、指纹淡、胁胀、肠鸣、冷汗、口苦、恶心、乏力	生地、伏龙肝、白术、阿胶、三七、炙甘草、附子、黄芩	黄土汤
鼻衄、急躁易怒、脉滑、咽红、苔黄、见水欲尿	大黄、黄连、黄芩	泻心汤
急躁易怒、脉滑、鼻衄、咽红、苔黄、见水欲尿	大黄、黄连、黄芩	泻心汤
急躁易怒、鼻衄、见水欲尿、苔黄、咽红、脉滑	大黄、黄连、黄芩	泻心汤
急躁易怒、鼻衄、咽红、见水欲尿、脉滑、苔黄	大黄、黄连、黄芩	泻心汤
鼻衄、见水欲尿、脉滑、急躁易怒、咽红、苔黄	大黄、黄连、黄芩	泻心汤
头晕、嘈杂、苔黄、口苦、头小、便血、心悸、带下色黑、口酸	大黄、槐花、黄连、半夏、佛手、白芨、黄芩	泻心汤
便血、带下色黑、心悸、口苦、口酸、苔黄、头晕、嘈杂、头小	大黄、槐花、黄连、半夏、佛手、白芨、黄芩	泻心汤
嘈杂、口苦、口酸、头小、心悸、便血、苔黄、头晕、带下色黑	大黄、槐花、黄连、半夏、佛手、白芨、黄芩	泻心汤
便血、嘈杂、头小、带下色黑、心悸、口苦、苔黄、头晕、口酸	大黄、槐花、黄连、半夏、佛手、白芨、黄芩	泻心汤
心悸、口苦、头小、便血、苔黄、口酸、嘈杂、带下色黑、头晕	大黄、槐花、黄连、半夏、佛手、白芨、黄芩	泻心汤
脉数、皮肤色红、神乱、心悸、吐弄舌	牡丹皮、大黄、黄连、生地、紫草、百草霜、仙鹤草、黄芩	泻心汤
心悸、脉数、神乱、皮肤色红、吐弄舌	牡丹皮、大黄、黄连、生地、紫草、百草霜、仙鹤草、黄芩	泻心汤
皮肤色红、神乱、心悸、吐弄舌、脉数	牡丹皮、大黄、黄连、生地、紫草、百草霜、仙鹤草、黄芩	泻心汤
皮肤色红、吐弄舌、心悸、神乱、脉数	牡丹皮、大黄、黄连、生地、紫草、百草霜、仙鹤草、黄芩	泻心汤
吐弄舌、心悸、神乱、脉数、皮肤色红	牡丹皮、大黄、黄连、生地、紫草、百草霜、仙鹤草、黄芩	泻心汤
呕吐、小便黄赤、脉弦、口臭	郁金、大黄、黄连、半夏、紫苏叶、黄芩	泻心汤
呕吐、小便黄赤、口臭、脉弦	郁金、大黄、黄连、半夏、紫苏叶、黄芩	泻心汤
口臭、呕吐、脉弦、小便黄赤	郁金、大黄、黄连、半夏、紫苏叶、黄芩	泻心汤
脉弦、口臭、呕吐、小便黄赤	郁金、大黄、黄连、半夏、紫苏叶、黄芩	泻心汤
小便黄赤、脉弦、口臭、呕吐	郁金、大黄、黄连、半夏、紫苏叶、黄芩	泻心汤
见水欲尿、月经血块、灼痛、羞明、小便黄赤、肛门色红、指纹细、神乱、语言謇涩	牡丹皮、大黄、黄连、生地、白芍、淡竹叶、甘草、当归、黄芩	泻心汤
月经血块、指纹细、小便黄赤、语言謇涩、神乱、灼痛、见水欲尿、羞明、肛门色红	牡丹皮、大黄、黄连、生地、白芍、淡竹叶、甘草、当归、黄芩	泻心汤
见水欲尿、神乱、语言謇涩、灼痛、小便黄赤、肛门色红、羞明、月经血块、指纹细	牡丹皮、大黄、黄连、生地、白芍、淡竹叶、甘草、当归、黄芩	泻心汤
灼痛、指纹细、羞明、语言謇涩、月经血块、小便黄赤、肛门色红、见水欲尿、神乱	牡丹皮、大黄、黄连、生地、白芍、淡竹叶、甘草、当归、黄芩	泻心汤
月经血块、语言謇涩、见水欲尿、肛门色红、灼痛、神乱、小便黄赤、指纹细、羞明	牡丹皮、大黄、黄连、生地、白芍、淡竹叶、甘草、当归、黄芩	泻心汤
耳肿、流泪、脉弦、头痛	大枣、党参、生姜、吴茱萸	吴茱萸汤
呕吐、脉细、苔白、刺痛、头痛、头晕、指纹淡	大枣、党参、吴茱萸	吴茱萸汤
苔白、呕吐、脉迟、指纹淡、多涎唾、胸闷	厚朴、大枣、吴茱萸、党参、半夏、竹茹、沉香、旋覆花	吴茱萸汤
脉紧、呕吐、四肢冷、恶寒、腹痛	大枣、党参、生姜、吴茱萸	吴茱萸汤
嗜睡、食少、苔滑、脉弦、多涎唾、吐弄舌、少神	大枣、党参、吴茱萸	吴茱萸汤
烦躁时发热、苔腻、语言謇涩、胀痛、腹胀	干姜、黄连、半夏、大枣、炙甘草、人参、黄芩	半夏泻心汤
苔腻、目黄、食欲不振、脉涩、消瘦	干姜、厚朴、半夏、太子参、竹茹、茯苓、黄芩	半夏泻心汤
胸闷、脉弦、经行不畅、恶心、冷痛、呕吐、苔白、闷痛	干姜、黄连、党参、半夏、大枣、甘草、黄芩	半夏泻心汤
苔黄、脉迟、舌瘦	干姜、六神曲、黄连、大枣、党参、半夏、枳实、茯苓、鸡内金、车前草、黄芩	半夏泻心汤
肛门疼痛、脉弦、苔黄、大便稀溏、口干、呕吐、带下色赤、腹中灼热	广藿香、生姜、厚朴、白芍、半夏、泽泻、茯苓、枳壳、佩兰、猪苓、甘草、黄芩	黄芩加半夏生姜汤
口干、大便稀溏、脉弦、肛门疼痛、苔黄、带下色赤、呕吐、腹中灼热	广藿香、生姜、厚朴、白芍、半夏、泽泻、茯苓、枳壳、佩兰、猪苓、甘草、黄芩	黄芩加半夏生姜汤
肛门疼痛、带下色赤、腹中灼热、脉弦、呕吐、大便稀溏、口干、苔黄	广藿香、生姜、厚朴、白芍、半夏、泽泻、茯苓、枳壳、佩兰、猪苓、甘草、黄芩	黄芩加半夏生姜汤
脉弦、大便稀溏、口干、苔黄、带下色赤、腹中灼热、呕吐、肛门疼痛	广藿香、生姜、厚朴、白芍、半夏、泽泻、茯苓、枳壳、佩兰、猪苓、甘草、黄芩	黄芩加半夏生姜汤
呕吐、带下色赤、苔黄、口干、肛门疼痛、大便稀溏、脉弦、腹中灼热	广藿香、生姜、厚朴、白芍、半夏、泽泻、茯苓、枳壳、佩兰、猪苓、甘草、黄芩	黄芩加半夏生姜汤
苔黄、口干、肛门疼痛、腹中灼热、呕吐、大便稀溏、带下色赤、脉弦	广藿香、生姜、厚朴、白芍、半夏、泽泻、茯苓、枳壳、佩兰、猪苓、甘草、黄芩	黄芩加半夏生姜汤
苔黄、脉弦、肛门疼痛、带下色赤、腹中灼热、口干、呕吐、大便稀溏	广藿香、生姜、厚朴、白芍、半夏、泽泻、茯苓、枳壳、佩兰、猪苓、甘草、黄芩	黄芩加半夏生姜汤
脉弦、大便稀溏、呕吐、口干、苔黄、带下色赤、腹中灼热、肛门疼痛	广藿香、生姜、厚朴、白芍、半夏、泽泻、茯苓、枳壳、佩兰、猪苓、甘草、黄芩	黄芩加半夏生姜汤
肛门疼痛、大便稀溏、苔黄、脉弦、呕吐、口干、腹中灼热、带下色赤	广藿香、生姜、厚朴、白芍、半夏、泽泻、茯苓、枳壳、佩兰、猪苓、甘草、黄芩	黄芩加半夏生姜汤
口干、脉弦、腹中灼热、呕吐、苔黄、带下色赤、肛门疼痛、大便稀溏	广藿香、生姜、厚朴、白芍、半夏、泽泻、茯苓、枳壳、佩兰、猪苓、甘草、黄芩	黄芩加半夏生姜汤
小便自利、带下色白、冷痛、恶寒、发热、呕吐、甲床青紫、鼻根青	干姜、甘草、附子	四逆汤
恶寒、冷痛、小便自利、发热、鼻根青、呕吐、甲床青紫、带下色白	干姜、甘草、附子	四逆汤
四肢厥逆、耳聋、食欲不振、目闭不开	干姜、甘草、附子	四逆汤
耳聋、四肢厥逆、目闭不开、食欲不振	干姜、甘草、附子	四逆汤
[truncated: 6,643 more rows]
