# Supplementary material for: PRDAGE: a prescription recommendation framework for traditional Chinese medicine based on data augmentation and multi-graph embedding
Source: PeerJ Comput Sci. 2025 Aug 6;11:e2974. doi: 10.7717/peerj-cs.2974 (PMC12453781; doi:10.7717/peerj-cs.2974)
Supplement: Supplemental Information 1 — The raw data used for training and testing in the dataset are medical case records in Chinese text. This study is trained based on Chinese text. To facilitate non-Chinese researchers, we have provided the English names of the attributes in the dataset and mapped them to their corresponding Chinese names. The .pickle file can be read using Python language editing software, such as PyCharm. The *.pickle file in this program is a serialized file in Python dictionary format, containing key-value data, where the key is the symptom name and the corresponding value is the symptom embedding vector. The symptom name is the normalized symptom name, and the symptom embedding vector is generated by SBert. You can use the pickle.load() method from the pickle module in the program to restore the file as a Python dictionary variable. [file peerj-cs-11-2974-s001.zip › Code and data/TCMPR_ZS/data/dataset-agumentation-balance-symptoms-befor-10-2024_01_10 10_59_43.csv]

symptoms_standardization	herb_standardization	formula_standardization
形瘦面白、心悸、自汗、麻木、肢麻、乏力、耳鸣、倦怠、头晕、视物模糊、视力减退、苔薄白、脉结代、舌淡	生姜、白芍、龙骨、大枣、牡蛎、炙甘草、桂枝、甘草	桂枝汤
麻木、视物模糊、心悸、肢麻、形瘦面白、舌淡、倦怠、视力减退、乏力、头晕、自汗、耳鸣、脉结代、苔薄白	生姜、白芍、龙骨、大枣、牡蛎、炙甘草、桂枝、甘草	桂枝汤
舌淡、自汗、脉细缓、边有齿印、色黯、面色苍白、头痛、恶露	生姜、白芍、大枣、炙甘草、桂枝、当归、益母草	桂枝汤
自汗、脉细缓、头痛、色黯、恶露、舌淡、边有齿印、面色苍白	生姜、白芍、大枣、炙甘草、桂枝、当归、益母草	桂枝汤
苔薄白、舌淡润、头晕痛、腠理不密、脉沉不浮、色量一般、酸疼、欲吐、泛恶、鼻塞	生姜、白芍、大枣、川芎、炙甘草、桂枝、当归	桂枝汤
色量一般、酸疼、腠理不密、脉沉不浮、欲吐、苔薄白、泛恶、鼻塞、舌淡润、头晕痛	生姜、白芍、大枣、川芎、炙甘草、桂枝、当归	桂枝汤
舌如平、食臭、吐液涎、脉细缓、心烦、苔薄白、稀薄	生姜、白芍、大枣、炙甘草、桂枝	桂枝汤
吐液涎、稀薄、舌如平、心烦、苔薄白、脉细缓、食臭	生姜、白芍、大枣、炙甘草、桂枝	桂枝汤
四肢不温、恶风寒、脉沉细、小腿拘急、小便短少、自汗、唇舌淡白、遍身湿透	黄芪、生姜、白芍、大枣、桂枝、附子、当归	桂枝加附子汤
小腿拘急、四肢不温、遍身湿透、小便短少、恶风寒、脉沉细、唇舌淡白、自汗	黄芪、生姜、白芍、大枣、桂枝、附子、当归	桂枝加附子汤
疼痛、舌暗红、肿痛、脉沉细弦、苔薄白	黄芪、生姜、白芍、党参、川芎、炙甘草、桂枝、附子、当归	桂枝加附子汤
疼痛、苔薄白、舌暗红、脉沉细弦、肿痛	黄芪、生姜、白芍、党参、川芎、炙甘草、桂枝、附子、当归	桂枝加附子汤
舌淡红、小腹痛、脉沉细、月经量多、瘀块、带下、色暗红、苔薄白、小腹疼痛	牡丹皮、黄芪、鸡血藤、大枣、白芍、延胡索、茯苓、桃仁、桂枝、山楂、莪术、益母草	桂枝茯苓丸
月经量多、瘀块、带下、脉沉细、小腹痛、小腹疼痛、苔薄白、舌淡红、色暗红	牡丹皮、黄芪、鸡血藤、大枣、白芍、延胡索、茯苓、桃仁、桂枝、山楂、莪术、益母草	桂枝茯苓丸
胸胁苦满、口渴、脉弦数、苔薄黄、色暗红、舌红	牡丹皮、生姜、柴胡、大枣、党参、竹茹、瓜蒌、炙甘草、天花粉、当归、黄芩	小柴胡汤
苔薄黄、口渴、脉弦数、胸胁苦满、色暗红、舌红	牡丹皮、生姜、柴胡、大枣、党参、竹茹、瓜蒌、炙甘草、天花粉、当归、黄芩	小柴胡汤
口渴、潮热、苔薄黄干、恶露、色暗红、紫块、硬痛、脉沉实	大黄、玄明粉、延胡索、炙甘草、桃仁、桂枝、益母草	桃核承气汤
口渴、恶露、紫块、苔薄黄干、色暗红、硬痛、脉沉实、潮热	大黄、玄明粉、延胡索、炙甘草、桃仁、桂枝、益母草	桃核承气汤
涕、腰脊酸胀、舌苔白黄、脉缓、舌如平、肢节烦痛、带下量多、臭秽、苔白黄厚腻、小便短涩	白术、泽泻、防风、茯苓、桂枝、独活、猪苓、茵陈	茵陈五苓散
舌苔白黄、腰脊酸胀、带下量多、舌如平、小便短涩、脉缓、臭秽、涕、肢节烦痛、苔白黄厚腻	白术、泽泻、防风、茯苓、桂枝、独活、猪苓、茵陈	茵陈五苓散
指节有麻感、耳鸣、精神不振、目眩、气短、懒言、脉虚细、关节酸疼、苔薄白、头晕、舌淡嫩	黄芪、白芍、大枣、通草、炙甘草、桂枝、细辛、甘草、当归	当归四逆汤
头晕、关节酸疼、舌淡嫩、气短、苔薄白、懒言、脉虚细、耳鸣、精神不振、指节有麻感、目眩	黄芪、白芍、大枣、通草、炙甘草、桂枝、细辛、甘草、当归	当归四逆汤
肢冷、经色紫黯、苔薄白、面色苍白、胀痛、口唇发青、昏厥、脉象沉紧	生姜、艾叶、白芍、吴茱萸、通草、大枣、炙甘草、桂枝、细辛、当归	当归四逆加吴茱萸生姜汤
经色紫黯、脉象沉紧、肢冷、面色苍白、胀痛、昏厥、苔薄白、口唇发青	生姜、艾叶、白芍、吴茱萸、通草、大枣、炙甘草、桂枝、细辛、当归	当归四逆加吴茱萸生姜汤
眩晕、小便清长、脉象弦细、头晕、舌苔白厚而腻、下肢微肿、大便溏薄、泛恶	生姜、白芍、白术、茯苓、附子	真武汤
小便清长、头晕、舌苔白厚而腻、大便溏薄、下肢微肿、脉象弦细、泛恶、眩晕	生姜、白芍、白术、茯苓、附子	真武汤
量多色白、小便频数、经行紊乱、舌薄白、腰酸、精神困疲、带下绵绵、脉象细弱、舌淡嫩、大便溏薄、水津不化、色淡	补骨脂、党参、白术、白芍、桑螵蛸、茯苓、益智仁、附子	附子汤
量多色白、经行紊乱、小便频数、舌淡嫩、带下绵绵、色淡、舌薄白、精神困疲、大便溏薄、脉象细弱、水津不化、腰酸	补骨脂、党参、白术、白芍、桑螵蛸、茯苓、益智仁、附子	附子汤
脉象虚迟、苔薄白、色白质稀、纳差、浮肿、带下量多、色淡质稀、便溏、舌淡嫩、四肢乏力	谷芽、白芍、党参、茯苓、炙甘草、益智仁、附子、当归、乌药	附子汤
色淡质稀、苔薄白、脉象虚迟、便溏、纳差、浮肿、舌淡嫩、四肢乏力、带下量多、色白质稀	谷芽、白芍、党参、茯苓、炙甘草、益智仁、附子、当归、乌药	附子汤
脉沉细迟、色白质稀如水、便溏、带下量多、尿多、舌淡嫩、量少、苔薄白、腰酸、腿膝困软、色淡	山药、白芍、桑螵蛸、白术、党参、茯苓、附子、益智仁、乌药	附子汤
带下量多、量少、尿多、舌淡嫩、腰酸、色淡、脉沉细迟、苔薄白、腿膝困软、便溏、色白质稀如水	山药、白芍、桑螵蛸、白术、党参、茯苓、附子、益智仁、乌药	附子汤
腰酸、苔薄白、头晕、停经、舌淡、色白质稀如水、脉沉细、带下量多、肢体倦怠、胃纳不振	山药、白芍、桑螵蛸、白术、党参、茯苓、巴戟天、附子、益智仁、乌药	附子汤
舌淡、腰酸、头晕、肢体倦怠、色白质稀如水、停经、胃纳不振、苔薄白、脉沉细、带下量多	山药、白芍、桑螵蛸、白术、党参、茯苓、巴戟天、附子、益智仁、乌药	附子汤
脉细略数、阴痒、纳差、瘙痒、涩痛、头晕、舌尖稍红、苔黄薄腻、绝经、便溏、乏力	白芍、龙胆、桑枝、何首乌、甘草	芍药甘草汤
瘙痒、阴痒、绝经、苔黄薄腻、乏力、涩痛、纳差、便溏、头晕、脉细略数、舌尖稍红	白芍、龙胆、桑枝、何首乌、甘草	芍药甘草汤
耳鸣、肢体困倦、经行错后、放屁样、头晕、口干不欲饮、唇色淡白、腿膝乏力、大便干结、臭味、量少、脉细弱	何首乌、甘草、当归、白芍	芍药甘草汤
头晕、唇色淡白、放屁样、脉细弱、口干不欲饮、肢体困倦、耳鸣、量少、大便干结、臭味、腿膝乏力、经行错后	何首乌、甘草、当归、白芍	芍药甘草汤
不欲饮、多梦、经常失眠、脉细数、目眩、苔少、头晕、心烦、口苦、咽干、舌红、心悸、质红	首乌藤、白芍、黄连、阿胶、麦冬、黄芩	黄连阿胶汤
质红、舌红、口苦、心悸、苔少、多梦、心烦、咽干、经常失眠、不欲饮、脉细数、头晕、目眩	首乌藤、白芍、黄连、阿胶、麦冬、黄芩	黄连阿胶汤
大便溏薄、量少色淡、舌淡、上、脉虚细、吐涎、呕恶、微肿、苔薄白	生姜、白芍、大枣、白术、党参、吴茱萸、川芎、炙甘草、附子、当归	吴茱萸汤
上、舌淡、苔薄白、吐涎、脉虚细、呕恶、量少色淡、微肿、大便溏薄	生姜、白芍、大枣、白术、党参、吴茱萸、川芎、炙甘草、附子、当归	吴茱萸汤
精神萎靡、尿急、苔薄白、面色苍白、气怯、无力、舌淡嫩、口干、寸口脉	牡丹皮、山药、生地、苦杏仁、泽泻、山茱萸、茯苓、大腹皮、桔梗、桂枝、附子	金匮肾气丸
精神萎靡、舌淡嫩、气怯、无力、面色苍白、寸口脉、尿急、苔薄白、口干	牡丹皮、山药、生地、苦杏仁、泽泻、山茱萸、茯苓、大腹皮、桔梗、桂枝、附子	金匮肾气丸
胃纳不振、舌淡、腰酸、色淡、苔薄白、膝软、小腹绵绵而痛、脉象虚细、恶露、肢体乏力	生姜、龙眼肉、黑豆、羊肉、当归	当归生姜羊肉汤
舌淡、脉象虚细、恶露、腰酸、肢体乏力、苔薄白、胃纳不振、色淡、小腹绵绵而痛、膝软	生姜、龙眼肉、黑豆、羊肉、当归	当归生姜羊肉汤
出血量多、漏下不止、微黄、脉沉细、色红、苔薄白、腹痛	艾叶、白芍、生地、党参、阿胶、菟丝子、川芎、墨旱莲、何首乌、甘草、当归	胶艾汤
出血量多、腹痛、苔薄白、色红、微黄、脉沉细、漏下不止	艾叶、白芍、生地、党参、阿胶、菟丝子、川芎、墨旱莲、何首乌、甘草、当归	胶艾汤
舌一般、色黯、大便已3日不解、脉象沉紧、恶露、苔薄白、痛过于胀、纳差、小腹胀痛	大黄、赤芍、川芎、枳实、桃仁、当归	枳实芍药散
苔薄白、小腹胀痛、舌一般、脉象沉紧、大便已3日不解、色黯、纳差、恶露、痛过于胀	大黄、赤芍、川芎、枳实、桃仁、当归	枳实芍药散
苔薄白、大便已3日不解、纳差、痛过于胀、色黯、脉象沉紧、恶露、小腹胀痛、舌一般	大黄、赤芍、川芎、枳实、桃仁、当归	枳实芍药散
浮肿、脉象虚缓、大便稀薄、舌淡嫩、胃纳不振、苔薄白、肢体困倦	黄芪、白芍、补骨脂、白术、泽泻、川芎、茯苓、木瓜、当归	当归芍药散
舌淡嫩、肢体困倦、浮肿、脉象虚缓、大便稀薄、胃纳不振、苔薄白	黄芪、白芍、补骨脂、白术、泽泻、川芎、茯苓、木瓜、当归	当归芍药散
心闷、苔薄白、宫颈下唇见13~25cm肌瘤、脉细缓、月经量多、头晕、胀痛、舌淡红	海藻、白术、泽泻、赤芍、香附、川芎、牡蛎、茯苓、川贝母、当归、玄参	当归芍药散
脉细缓、舌淡红、头晕、胀痛、宫颈下唇见13~25cm肌瘤、心闷、月经量多、苔薄白	海藻、白术、泽泻、赤芍、香附、川芎、牡蛎、茯苓、川贝母、当归、玄参	当归芍药散
苔薄黄、黄浊臭秽、脉濡细、瘙痒、小腹隐痛、阴痒、带下量多、舌淡红	千里光、槟榔、白芍、苍术、白术、泽泻、川芎、关黄柏、茯苓、当归	当归芍药散
带下量多、阴痒、黄浊臭秽、瘙痒、小腹隐痛、脉濡细、苔薄黄、舌淡红	千里光、槟榔、白芍、苍术、白术、泽泻、川芎、关黄柏、茯苓、当归	当归芍药散
头痛、头晕、舌淡嫩、脉细尺弱、失眠	炙甘草、桂枝、白芍、大枣	桂枝汤
失眠、头晕、舌淡嫩、头痛、脉细尺弱	炙甘草、桂枝、白芍、大枣	桂枝汤
畏寒、无力、面色暗红、流涕、肝脾无异常、夜尿多、舌胖嫩、前列腺肥大、纳差、大便干、下肢发冷、苔淡黄厚润、浮滑、流清涕、心肺无异常、血、脉数、怕风、体温	甘草、桂枝、白芍、大枣	桂枝汤
脉数、心肺无异常、大便干、肝脾无异常、苔淡黄厚润、面色暗红、流清涕、体温、夜尿多、无力、畏寒、怕风、血、浮滑、下肢发冷、流涕、纳差、前列腺肥大、舌胖嫩	甘草、桂枝、白芍、大枣	桂枝汤
舌淡胖嫩、水肿、面色苍白、苔薄白、气促、晦暗、憋闷、心衰、心悸、喘促、脉促沉细无力、紫绀	黄芪、白芍、白术、茯苓、炙甘草、桂枝、附子、丹参、防己	桂枝甘草汤
水肿、晦暗、面色苍白、憋闷、气促、脉促沉细无力、喘促、紫绀、舌淡胖嫩、苔薄白、心衰、心悸	黄芪、白芍、白术、茯苓、炙甘草、桂枝、附子、丹参、防己	桂枝甘草汤
胸闷、头痛、苔少、疲倦、鼻塞、眠差、郁闷、脉结代、准头欠光泽、口干、早搏、心悸、舌淡黯边有齿印、心界不大、乏力、心慌心跳、心率66次/分、律欠齐	生姜、生地、党参、大枣、阿胶、火麻仁、炙甘草、桂枝、麦冬	炙甘草汤
苔少、疲倦、胸闷、舌淡黯边有齿印、头痛、准头欠光泽、心率66次/分、律欠齐、口干、乏力、心悸、鼻塞、心界不大、心慌心跳、郁闷、早搏、脉结代、眠差	生姜、生地、党参、大枣、阿胶、火麻仁、炙甘草、桂枝、麦冬	炙甘草汤
苔少、空腹血糖9.6mmol/L、袜套样痛觉减退、乏力、舌偏红、四肢呈手套、脉弦细数、麻木、大便干结、口干	黄芪、女贞子、生姜、山药、大枣、肉苁蓉、白芍、太子参、麦冬、桂枝、粳米、玉竹	黄芪桂枝五物汤
苔少、空腹血糖9.6mmol/L、袜套样痛觉减退、乏力、舌偏红、大便干结、四肢呈手套、口干、脉弦细数、麻木	黄芪、女贞子、生姜、山药、大枣、肉苁蓉、白芍、太子参、麦冬、桂枝、粳米、玉竹	黄芪桂枝五物汤
胀痛、浮肿、舌体胖嫩、脉沉弱、舌边尖布满红点、苔薄白、乏力、形体丰、肝掌	泽兰、柴胡、半夏、白术、太子参、香附、牡蛎、延胡索、茯苓、桂枝、猪苓、黄芩	柴胡桂枝干姜汤
乏力、舌边尖布满红点、苔薄白、浮肿、胀痛、肝掌、脉沉弱、形体丰、舌体胖嫩	泽兰、柴胡、半夏、白术、太子参、香附、牡蛎、延胡索、茯苓、桂枝、猪苓、黄芩	柴胡桂枝干姜汤
舌稍紫尖边赤、哮喘、怕冷、腰酸痛、汗出、畏寒、苔苔薄稍黄、虚喘、吐白痰、喉中哮鸣音、脉沉细弱、手足发凉	白芍、补骨脂、五味子、半夏、款冬花、麻黄、炙甘草、桃仁、桂枝、细辛、红参、射干、甘草、核桃	射干麻黄汤
哮喘、手足发凉、汗出、喉中哮鸣音、舌稍紫尖边赤、吐白痰、脉沉细弱、腰酸痛、怕冷、虚喘、畏寒、苔苔薄稍黄	白芍、补骨脂、五味子、半夏、款冬花、麻黄、炙甘草、桃仁、桂枝、细辛、红参、射干、甘草、核桃	射干麻黄汤
喉中哮鸣音、畏寒、哮喘、脉沉细弱、虚喘、舌稍紫尖边赤、手足发凉、怕冷、苔苔薄稍黄、吐白痰、腰酸痛、汗出	白芍、补骨脂、五味子、半夏、款冬花、麻黄、炙甘草、桃仁、桂枝、细辛、红参、射干、甘草、核桃	射干麻黄汤
吐清水、胃热、口臭、胃寒、恶心、寒热错杂，中焦痞塞、呕吐、反胃	干姜、黄连、大枣、太子参、半夏、竹茹、枳壳、沉香、炙甘草、陈皮、黄芩	半夏泻心汤
恶心、呕吐、吐清水、胃热、口臭、寒热错杂，中焦痞塞、胃寒、反胃	干姜、黄连、大枣、太子参、半夏、竹茹、枳壳、沉香、炙甘草、陈皮、黄芩	半夏泻心汤
矢气、脉弦细、胃脘胀痛、舌尖边红苔白、吐酸、嗳气、口苦、腹无结	郁金、柴胡、白芍、琥珀、太子参、茯苓、枳壳、五灵脂、蒲黄、甘草	四逆散
腹无结、矢气、胃脘胀痛、嗳气、脉弦细、舌尖边红苔白、吐酸、口苦	郁金、柴胡、白芍、琥珀、太子参、茯苓、枳壳、五灵脂、蒲黄、甘草	四逆散
肾均正常、潮热、出汗、神疲、身热、怕热、脸红、多梦、心悸、汗出	鸡子黄、浮小麦、白芍、生地、黄连、阿胶、牡蛎、炙甘草、龙齿、黄芩	黄连阿胶汤
身热、多梦、肾均正常、神疲、心悸、汗出、潮热、怕热、出汗、脸红	鸡子黄、浮小麦、白芍、生地、黄连、阿胶、牡蛎、炙甘草、龙齿、黄芩	黄连阿胶汤
寒呕、饥饿感、清痰、呕酸水、呕吐、纳差	生姜、大枣、白术、吴茱萸、党参、半夏、茯苓、炙甘草、桂枝	吴茱萸汤
呕吐、纳差、寒呕、清痰、饥饿感、呕酸水	生姜、大枣、白术、吴茱萸、党参、半夏、茯苓、炙甘草、桂枝	吴茱萸汤
脾气虚弱、手足皲裂、舌脉无明显异常、肿痛	黄芪、山药、百合、猪肤	猪肤汤
舌脉无明显异常、手足皲裂、肿痛、脾气虚弱	黄芪、山药、百合、猪肤	猪肤汤
手足皲裂、脾气虚弱、舌脉无明显异常、肿痛	黄芪、山药、百合、猪肤	猪肤汤
体温37.5℃、便色黄褐、低热、苔黄浊边白、肝肋下3cm、头痛、体温低于37.5℃、头晕、懒动、里急后重、脉弦数、小便色黄、舌老、疲乏、口无味而干	郁金、黄连、关黄柏、木香、白头翁、金钱草、甘草、秦皮	白头翁汤
里急后重、懒动、低热、体温低于37.5℃、头晕、小便色黄、肝肋下3cm、苔黄浊边白、疲乏、头痛、体温37.5℃、脉弦数、便色黄褐、舌老、口无味而干	郁金、黄连、关黄柏、木香、白头翁、金钱草、甘草、秦皮	白头翁汤
腹痛、发热	牡丹皮、大黄、芒硝、桃仁、冬瓜仁	大黄牡丹皮汤
腹痛、发热	牡丹皮、大黄、芒硝、桃仁、冬瓜仁	大黄牡丹皮汤
腹痛、舌红、腹肌紧张如板、腰大肌征、畏寒、体温39.3℃、发热、全腹均有明显的压痛、疼痛、脉弦滑数、苔黄	牡丹皮、大黄、蒲公英、玄明粉、赤芍、关黄柏、皂角刺、薄荷、卷柏、桃仁、连翘、冬瓜仁、金银花	大黄牡丹皮汤
发热、腰大肌征、舌红、苔黄、体温39.3℃、全腹均有明显的压痛、腹痛、疼痛、畏寒、脉弦滑数、腹肌紧张如板	牡丹皮、大黄、蒲公英、玄明粉、赤芍、关黄柏、皂角刺、薄荷、卷柏、桃仁、连翘、冬瓜仁、金银花	大黄牡丹皮汤
呕吐、腹痛、体温正常、舌尖红、下肢酸软、头晕、汗出、唇色正常、耳鸣、多梦、恶心、听力正常、苔白稍干、血压正常、面色如常、脉弦稍浮、眩晕	白扁豆、大枣、麦芽、茯苓、钩藤、甘草	甘麦大枣汤
苔白稍干、汗出、多梦、听力正常、眩晕、体温正常、面色如常、头晕、呕吐、血压正常、恶心、下肢酸软、脉弦稍浮、舌尖红、唇色正常、耳鸣、腹痛	白扁豆、大枣、麦芽、茯苓、钩藤、甘草	甘麦大枣汤
腹胀、血压100/64mmHg、两寸弱、脉搏92次/分、头痛、胃痛、体温37.4℃、大汗不止、舌稍红、恶寒、腰膝酸软、自汗、心悸不安、脉弦、苔白、五心烦热、乏力	浮小麦、黄芪、白芍、大枣、太子参、茯苓、糯稻根、甘草	甘麦大枣汤
大汗不止、五心烦热、头痛、两寸弱、胃痛、自汗、体温37.4℃、苔白、心悸不安、脉搏92次/分、乏力、恶寒、舌稍红、血压100/64mmHg、腹胀、腰膝酸软、脉弦	浮小麦、黄芪、白芍、大枣、太子参、茯苓、糯稻根、甘草	甘麦大枣汤
恶风寒、心悸、苔薄白、心慌、脉弦、舌嫩、胃纳减、头晕、便溏、面色唇色如常、发麻、头痛	浮小麦、大枣、半夏、竹茹、化橘红、茯苓、枳壳、甘草	甘麦大枣汤
心悸、便溏、舌嫩、恶风寒、头痛、胃纳减、头晕、心慌、苔薄白、发麻、面色唇色如常、脉弦	浮小麦、大枣、半夏、竹茹、化橘红、茯苓、枳壳、甘草	甘麦大枣汤
全身疼痛、舌黯淡、脉细、苔白薄、心慌、关节疼痛、难受、麻	黄芪、大枣、白术、防风、甘草	甘麦大枣汤
脉细、苔白薄、麻、舌黯淡、心慌、全身疼痛、关节疼痛、难受	黄芪、大枣、白术、防风、甘草	甘麦大枣汤
心悸、大便秘结、纳差、舌胖嫩、头昏、失眠、右关弱、苔白、时寐时醒、疲乏、尿频、脉细	黄芪、党参、白术、大枣、肉苁蓉、茯苓、木香、炙甘草、远志、甘草、当归	甘麦大枣汤
尿频、大便秘结、舌胖嫩、时寐时醒、纳差、心悸、失眠、右关弱、头昏、脉细、疲乏、苔白	黄芪、党参、白术、大枣、肉苁蓉、茯苓、木香、炙甘草、远志、甘草、当归	甘麦大枣汤
舌如常、头痛、苔白润、血压161/116mmHg、头晕、脉弦滑、失眠	浮小麦、代赭石、大枣、半夏、竹茹、化橘红、茯苓、甘草	甘麦大枣汤
苔白润、舌如常、血压161/116mmHg、头晕、失眠、脉弦滑、头痛	浮小麦、代赭石、大枣、半夏、竹茹、化橘红、茯苓、甘草	甘麦大枣汤
皮温正常、口干、肤热、鳞屑、四、脉沉滑数、痛苦面容、多皮屑、舌质暗、溲黄、皮肤粗糙、皮肤瘙痒、苔白、便干	薏苡仁、生地、防风、赤芍、关黄柏、甘草、石膏、茯苓、炙甘草、桔梗、苦参、牛蒡子、玄参	桔梗汤
口干、肤热、皮温正常、多皮屑、苔白、便干、四、皮肤瘙痒、皮肤粗糙、舌质暗、溲黄、脉沉滑数、痛苦面容、鳞屑	薏苡仁、生地、防风、赤芍、关黄柏、甘草、石膏、茯苓、炙甘草、桔梗、苦参、牛蒡子、玄参	桔梗汤
咳嗽、扁桃体不大、咽痒、舌淡、痰少、双肺呼吸音清、脉缓、咽略红	生地、板蓝根、茯苓、薄荷、炙甘草、玉竹、麦冬、连翘、桔梗、丝瓜络、甘草、马勃、北沙参、玄参	桔梗汤
扁桃体不大、舌淡、脉缓、痰少、咽痒、双肺呼吸音清、咽略红、咳嗽	生地、板蓝根、茯苓、薄荷、炙甘草、玉竹、麦冬、连翘、桔梗、丝瓜络、甘草、马勃、北沙参、玄参	桔梗汤
鼻痒、苔白润、口和、左眼眶频频跳动、鼻塞、鼻涕、鼻鸣、心烦、脉浮缓、全身不适	蝉蜕、辛夷、生姜、白芍、大枣、僵蚕、炙甘草、桂枝、防风、甘草	桂枝汤
鼻鸣、鼻痒、脉浮缓、心烦、鼻涕、口和、全身不适、鼻塞、左眼眶频频跳动、苔白润	蝉蜕、辛夷、生姜、白芍、大枣、僵蚕、炙甘草、桂枝、防风、甘草	桂枝汤
咳嗽、心音低钝、痰多、苔白滑、双肺满布干湿啰音、流清鼻涕、夜间啼哭、面色青暗、指纹淡紫、呼吸短促、精神萎靡	厚朴、白芍、大枣、苦杏仁、桂枝、甘草	桂枝加厚朴杏子汤
呼吸短促、流清鼻涕、痰多、夜间啼哭、面色青暗、精神萎靡、指纹淡紫、双肺满布干湿啰音、心音低钝、苔白滑、咳嗽	厚朴、白芍、大枣、苦杏仁、桂枝、甘草	桂枝加厚朴杏子汤
气弱、畏寒冷、面色苍暗少华、头晕、心慌、心率45次/分、心悸、血瘀、舌淡苔白润、眼花、脉迟沉细涩而弱、乏力、耳鸣、少气、心率45~50次/分	黄芪、五味子、麻黄、炙甘草、麦冬、细辛、附子、桂枝、丹参、甘草、红参、当归	桂枝甘草汤
心悸、血瘀、畏寒冷、舌淡苔白润、脉迟沉细涩而弱、气弱、乏力、耳鸣、少气、心率45~50次/分、面色苍暗少华、眼花、头晕、心率45次/分、心慌	黄芪、五味子、麻黄、炙甘草、麦冬、细辛、附子、桂枝、丹参、甘草、红参、当归	桂枝甘草汤
气虚血弱、脉促细、形体偏瘦、胸闷塞、心空、气短、心慌、头晕、苔薄白、舌淡、心烦、无力、瘀滞、血压12/8kPa、乏力、心悸	黄芪、生姜、生地、大枣、阿胶、炙甘草、麦冬、桂枝、丹参、红参	炙甘草汤
舌淡、心烦、气虚血弱、乏力、心空、气短、形体偏瘦、无力、苔薄白、血压12/8kPa、心悸、心慌、脉促细、头晕、瘀滞、胸闷塞	黄芪、生姜、生地、大枣、阿胶、炙甘草、麦冬、桂枝、丹参、红参	炙甘草汤
气紧、舌红、胸闷、咳嗽、唇紫绀、苔白、吐风泡痰、面色暗、脉弦数	鱼腥草、地龙、苦杏仁、全蝎、僵蚕、麻黄、石膏、紫菀、桃仁、甘草、枇杷叶、黄芩	麻杏石甘汤
面色暗、唇紫绀、舌红、胸闷、脉弦数、吐风泡痰、气紧、苔白、咳嗽	鱼腥草、地龙、苦杏仁、全蝎、僵蚕、麻黄、石膏、紫菀、桃仁、甘草、枇杷叶、黄芩	麻杏石甘汤
气短、呼吸不利、精神萎靡、痰液、苔白滑、舌淡、脉滑数、胸部紧闷、咳嗽、喘如拉锯	地龙、干姜、厚朴、半夏、全蝎、苦杏仁、僵蚕、白果、麻黄、甘草	小青龙汤
痰液、气短、苔白滑、脉滑数、咳嗽、舌淡、精神萎靡、胸部紧闷、呼吸不利、喘如拉锯	地龙、干姜、厚朴、半夏、全蝎、苦杏仁、僵蚕、白果、麻黄、甘草	小青龙汤
心率每分钟40~50次、血压90/60mmHg、面色萎黄少华、血寒、舌淡嫩、畏寒、舌质淡嫩苔白润、气弱、心悸、晕眩、晕倒、气短、闷塞、短气不续、头晕	黄芪、羌活、五味子、麻黄、麦冬、桂枝、附子、细辛、丹参、红参、当归	麻黄附子细辛汤
晕倒、心率每分钟40~50次、血寒、心悸、血压90/60mmHg、闷塞、头晕、气弱、面色萎黄少华、畏寒、气短、舌质淡嫩苔白润、晕眩、短气不续、舌淡嫩	黄芪、羌活、五味子、麻黄、麦冬、桂枝、附子、细辛、丹参、红参、当归	麻黄附子细辛汤
昏倒、心悸动、神差懒言，四肢欠温、舌淡苔白润、乏力、眼花、心率35~40次/分、脉率45次/分、脉迟涩结代尚有力、疲乏、无力、头晕、隐痛	黄芪、麻黄、细辛、附子、丹参、当归	麻黄附子细辛汤
心率35~40次/分、神差懒言，四肢欠温、眼花、头晕、疲乏、昏倒、心悸动、乏力、脉迟涩结代尚有力、隐痛、舌淡苔白润、无力、脉率45次/分	黄芪、麻黄、细辛、附子、丹参、当归	麻黄附子细辛汤
流清涕、慢性病容、发热、咽塞、恶寒、脉浮滑、喘鸣、喘息、苔薄白、舌红、气喘、吐痰、胸紧、咳嗽、四肢不温、喘促、面色晦暗	黄芪、麻黄、细辛、附子、丹参、当归	小青龙加石膏汤
苔薄白、恶寒、咽塞、流清涕、四肢不温、吐痰、慢性病容、脉浮滑、气喘、舌红、喘促、喘鸣、喘息、发热、胸紧、咳嗽、面色晦暗	黄芪、麻黄、细辛、附子、丹参、当归	小青龙加石膏汤
呕恶、面色暗淡、发热、咽干、疼痛、心累、畏风、心跳、口苦、苔白、脉弦细而浮、欲吐、恶寒、舌淡	生姜、柴胡、白芍、大枣、党参、半夏、桂枝、甘草、黄芩	柴胡桂枝汤
苔白、欲吐、畏风、疼痛、呕恶、咽干、口苦、面色暗淡、恶寒、心累、发热、脉弦细而浮、舌淡、心跳	生姜、柴胡、白芍、大枣、党参、半夏、桂枝、甘草、黄芩	柴胡桂枝汤
尿频、尿色清、尿急、小便频急、舌上有瘀点、脉沉细、大便干结、烧灼、面色萎黄、寒热、口苦、口干、苔薄黄、急胀、腰胀痛	牡丹皮、大黄、甘草、赤芍、枳壳、桃仁、桂枝、车前草	桃核承气汤
尿急、苔薄黄、寒热、腰胀痛、脉沉细、尿频、急胀、烧灼、口苦、小便频急、口干、大便干结、面色萎黄、尿色清、舌上有瘀点	牡丹皮、大黄、甘草、赤芍、枳壳、桃仁、桂枝、车前草	桃核承气汤
舌红苔白干、身痛、唇红、疼痛、口苦、体温又上升、口渴、汗出、头疼、高热、体温39℃、心烦、体温：39.2℃、发热、面色红光、微痛、欲呕、咽干、脉洪数、恶寒、恶风寒、脉浮洪滑数	谷芽、柴胡、羌活、半夏、粉葛、板蓝根、石膏、牛蒡子、连翘、防风、知母、甘草、金银花、黄芩	白虎汤
脉浮洪滑数、恶寒、体温39℃、高热、脉洪数、欲呕、唇红、面色红光、汗出、头疼、恶风寒、咽干、体温又上升、体温：39.2℃、舌红苔白干、疼痛、微痛、口苦、身痛、发热、心烦、口渴	谷芽、柴胡、羌活、半夏、粉葛、板蓝根、石膏、牛蒡子、连翘、防风、知母、甘草、金银花、黄芩	白虎汤
面色青暗无华、脉弦数、双肾区有叩击痛、舌根白滑、全腹均有压痛、疼痛、腰痛、口干苦、神志尚清、舌紫暗	柴胡、白芍、枳实、青皮、甘草、大血藤、乌药、川楝子	四逆散
疼痛、舌根白滑、脉弦数、神志尚清、双肾区有叩击痛、口干苦、面色青暗无华、全腹均有压痛、腰痛、舌紫暗	柴胡、白芍、枳实、青皮、甘草、大血藤、乌药、川楝子	四逆散
语音低、苔薄、屋漏、头晕、胸闷胀、小便少、咳嗽、唇甲青紫、浮肿、宿满、厥冷、心悸、舌质紫暗、痰少、气短、面色苍暗、白腻	黄芪、生姜、白芍、五味子、白术、茯苓、麦冬、桂枝、附子、丹参、红参	真武汤
气短、小便少、头晕、心悸、舌质紫暗、厥冷、屋漏、宿满、浮肿、胸闷胀、咳嗽、白腻、语音低、苔薄、唇甲青紫、痰少、面色苍暗	黄芪、生姜、白芍、五味子、白术、茯苓、麦冬、桂枝、附子、丹参、红参	真武汤
脉沉微、冰凉、心慌、心悸、浮肿、潮红、畏寒、舌淡苔白、水肿、气短、汗多、语音低微断续	黄芪、黄精、白术、泽泻、太子参、延胡索、茯苓、桂枝、人参、附子、猪苓、丹参、玉竹、防己	防己地黄汤
冰凉、水肿、浮肿、心慌、舌淡苔白、畏寒、潮红、气短、汗多、心悸、脉沉微、语音低微断续	黄芪、黄精、白术、泽泻、太子参、延胡索、茯苓、桂枝、人参、附子、猪苓、丹参、玉竹、防己	防己地黄汤
舌胖、脉弦、早搏、关节作痛、苔中略有厚腻、足肿	小麦、干姜、六神曲、百合、生地、党参、大枣、阿胶、火麻仁、厚朴、炙甘草、桂枝	炙甘草汤
舌胖、苔中略有厚腻、脉弦、足肿、关节作痛、早搏	小麦、干姜、六神曲、百合、生地、党参、大枣、阿胶、火麻仁、厚朴、炙甘草、桂枝	炙甘草汤
溃疡、舌上红瘰、大便较干、口腔出现瘰疹、狐惑	黄连、白芍、赤芍、淡竹叶、连翘、甘草、金银花、当归、黄芩	甘草泻心汤
溃疡、口腔出现瘰疹、狐惑、舌上红瘰、大便较干	黄连、白芍、赤芍、淡竹叶、连翘、甘草、金银花、当归、黄芩	甘草泻心汤
白带里夹有血丝、舌淡红、脉弦、语音低弱、全身乏力、阴道出血、大便稀烂、苔薄、面色苍黄	黄芪、干姜、女贞子、黄精、龙骨、黄连、薏苡仁、大枣、太子参、厚朴、牡蛎、黑豆、矮地茶、何首乌、黄芩	泻心汤
脉弦、苔薄、语音低弱、阴道出血、白带里夹有血丝、全身乏力、舌淡红、面色苍黄、大便稀烂	黄芪、干姜、女贞子、黄精、龙骨、黄连、薏苡仁、大枣、太子参、厚朴、牡蛎、黑豆、矮地茶、何首乌、黄芩	泻心汤
疼痛、脉弦、苔腻、大便溏烂、泛泛欲吐、饮食减少、热灼感、胆囊大	干姜、黄连、党参、大枣、半夏、炙甘草、桂枝	黄连汤
热灼感、胆囊大、大便溏烂、疼痛、脉弦、苔腻、泛泛欲吐、饮食减少	干姜、黄连、党参、大枣、半夏、炙甘草、桂枝	黄连汤
油腻、胸闷、苔厚腻、胁痛、思呕泛、胃部疼痛、大便较稀、脉弦、吐苦味绿色水、厌食	干姜、黄连、大枣、太子参、半夏、竹茹、炙甘草、桂枝	黄连汤
胁痛、大便较稀、厌食、吐苦味绿色水、胃部疼痛、苔厚腻、油腻、胸闷、思呕泛、脉弦	干姜、黄连、大枣、太子参、半夏、竹茹、炙甘草、桂枝	黄连汤
欲吐、油腻、苔黄腻、纳滞、脉弦、大便偏溏、溲黄、右上腹部时痛、腹痛、热灼感、胸膈闷滞、厌食	干姜、黄连、党参、大枣、半夏、炙甘草、桂枝	黄连汤
纳滞、厌食、热灼感、右上腹部时痛、胸膈闷滞、欲吐、溲黄、脉弦、油腻、腹痛、大便偏溏、苔黄腻	干姜、黄连、党参、大枣、半夏、炙甘草、桂枝	黄连汤
口有秽气、脉弦、面色发青、苔厚、呕吐、疼痛、恶心、发冷	柴胡、莱菔子、白芍、延胡索、炙甘草、茵陈、川楝子	芍药甘草汤
呕吐、脉弦、发冷、口有秽气、疼痛、苔厚、面色发青、恶心	柴胡、莱菔子、白芍、延胡索、炙甘草、茵陈、川楝子	芍药甘草汤
甲状腺肿块、易哑、颈部有块、胃部有隐隐痛、多痰、腹泻、脉长苔白	厚朴、苍术、半夏、紫苏梗、茯苓、沉香、炙甘草、夏枯草、藏青果	半夏厚朴汤
甲状腺肿块、多痰、颈部有块、腹泻、脉长苔白、胃部有隐隐痛、易哑	厚朴、苍术、半夏、紫苏梗、茯苓、沉香、炙甘草、夏枯草、藏青果	半夏厚朴汤
痰黏、痰聚、气滞、右侧甲状腺瘤3.8cm×3.5cm、脉弦涩、便干、舌中、苔白	厚朴、半夏、黄药子、茯苓、昆布、紫苏叶、夏枯草	半夏厚朴汤
气滞、痰黏、脉弦涩、右侧甲状腺瘤3.8cm×3.5cm、舌中、苔白、便干、痰聚	厚朴、半夏、黄药子、茯苓、昆布、紫苏叶、夏枯草	半夏厚朴汤
气滞、痰凝、脉涩、右颈肿大、舌中、苔薄	生姜、厚朴、半夏、紫苏梗、黄药子、昆布、茯苓、桃仁、夏枯草	半夏厚朴汤
苔薄、痰凝、气滞、脉涩、舌中、右颈肿大	生姜、厚朴、半夏、紫苏梗、黄药子、昆布、茯苓、桃仁、夏枯草	半夏厚朴汤
隆起、脉弦、疼痛、出血、颈咽右侧有一肿块、苔微厚、舌偏中	厚朴、半夏、紫苏梗、黄药子、茯苓、鸡内金、沉香、丹参、夏枯草	半夏厚朴汤
脉弦、疼痛、颈咽右侧有一肿块、舌偏中、出血、苔微厚、隆起	厚朴、半夏、紫苏梗、黄药子、茯苓、鸡内金、沉香、丹参、夏枯草	半夏厚朴汤
烦躁、痰浊凝结、隆起、咽喉天突穴处有一花生米大小的青紫肿物、色青紫、发育良好	牡丹皮、生姜、厚朴、半夏、紫苏梗、赤芍、茯苓、桃仁、桂枝	半夏厚朴汤
烦躁、色青紫、咽喉天突穴处有一花生米大小的青紫肿物、发育良好、痰浊凝结、隆起	牡丹皮、生姜、厚朴、半夏、紫苏梗、赤芍、茯苓、桃仁、桂枝	半夏厚朴汤
浮肿、苔白腻、颈部两侧淋巴结肿、化痰、脉沉、舌硬	生姜、厚朴、半夏、紫苏梗、冬瓜、茯苓、夏枯草、地骷髅、苦丁茶	半夏厚朴汤
颈部两侧淋巴结肿、舌硬、化痰、浮肿、脉沉、苔白腻	生姜、厚朴、半夏、紫苏梗、冬瓜、茯苓、夏枯草、地骷髅、苦丁茶	半夏厚朴汤
声音嘶哑、舌绛、脉细、苔薄	胖大海、天冬、百合、阿胶、凤凰衣、麦冬、射干、马兜铃、木蝴蝶、牛蒡子、糯米、北沙参、玄参	百合地黄汤
舌绛、脉细、声音嘶哑、苔薄	胖大海、天冬、百合、阿胶、凤凰衣、麦冬、射干、马兜铃、木蝴蝶、牛蒡子、糯米、北沙参、玄参	百合地黄汤
虚数、血压160/120mmHg、苔白、手足乏重、发冷	黄芪、干姜、党参、白术、菊花、川芎、白矾、牡蛎、茯苓、桔梗、桂枝、细辛、防风、当归	侯氏黑散
血压160/120mmHg、虚数、苔白、发冷、手足乏重	黄芪、干姜、党参、白术、菊花、川芎、白矾、牡蛎、茯苓、桔梗、桂枝、细辛、防风、当归	侯氏黑散
面浮、便溏、溲利、两脚逆冷、苔白根腻、足肿、脉沉缓、腰痛、汗出	干姜、白术、续断、茯苓、葫芦壳、杜仲、甘草	甘草干姜茯苓白术汤
苔白根腻、便溏、足肿、面浮、汗出、溲利、脉沉缓、腰痛、两脚逆冷	干姜、白术、续断、茯苓、葫芦壳、杜仲、甘草	甘草干姜茯苓白术汤
疼痛、脉迟、吐酸、大便溏泻、苔白	干姜、党参、白术、花椒、乌头、炙甘草、高良姜、瓦楞子、附子、赤石脂	乌头赤石脂丸
吐酸、脉迟、大便溏泻、疼痛、苔白	干姜、党参、白术、花椒、乌头、炙甘草、高良姜、瓦楞子、附子、赤石脂	乌头赤石脂丸
心窝下按之有坚实感、苔白、肠鸣、脾胃虚弱、大便或艰、胃气虚弱、痞结、胃下垂、脉细涩、乏力	白术、枳实	枳术汤
悸动不宁、脉滑苔白	蜜、麻黄、半夏	半夏麻黄汤
脉滑苔白、悸动不宁	蜜、麻黄、半夏	半夏麻黄汤
悸动不宁、脉滑苔白	蜜、麻黄、半夏	半夏麻黄汤
脉滑苔白、悸动不宁	蜜、麻黄、半夏	半夏麻黄汤
寒栗状、脉虚数、喜躁、舌红、心烦、呕逆、乏力、苔薄、头昏、身热	大枣、半夏、竹茹、石膏、白薇、桂枝、甘草	竹皮大丸
寒栗状、脉虚数、心烦、喜躁、舌红、苔薄、头昏、身热、乏力、呕逆	大枣、半夏、竹茹、石膏、白薇、桂枝、甘草	竹皮大丸
苔净、惊怖、舌淡、失眠、恍惚、脉弦细	小麦、首乌藤、琥珀、百合、生地、大枣、炙甘草、丹参、当归	甘麦大枣汤
脉弦细、舌淡、苔净、恍惚、惊怖、失眠	小麦、首乌藤、琥珀、百合、生地、大枣、炙甘草、丹参、当归	甘麦大枣汤
烦躁、发烧、便溏、疼痛、口苦、咽干、呕恶、高热、凉痛	柴胡、厚朴、大枣、半夏、板蓝根、羚羊角、白茅根、桂枝、连翘、芦根、蔓荆子、甘草、黄芩	小柴胡汤
高热、疼痛、烦躁、凉痛、口苦、咽干、便溏、呕恶、发烧	柴胡、厚朴、大枣、半夏、板蓝根、羚羊角、白茅根、桂枝、连翘、芦根、蔓荆子、甘草、黄芩	小柴胡汤
消瘦、面色无华、晨僵、疼痛、纳差、舌淡红、苔薄白、脉沉细、肿胀、乏力	黄芪、六神曲、白芍、鸡血藤、麦芽、乌头、桂枝、山楂、苦参、当归、淫羊藿	黄芪桂枝五物汤
乏力、脉沉细、肿胀、消瘦、纳差、晨僵、舌淡红、疼痛、苔薄白、面色无华	黄芪、六神曲、白芍、鸡血藤、麦芽、乌头、桂枝、山楂、苦参、当归、淫羊藿	黄芪桂枝五物汤
疼痛、舌淡、苔白、困倦、脉濡细、胀痛、乏力	黄芪、生姜、白芍、大枣、海螵蛸、炙甘草、桂枝、浙贝母、饴糖	黄芪建中汤
疼痛、胀痛、舌淡、乏力、脉濡细、困倦、苔白	黄芪、生姜、白芍、大枣、海螵蛸、炙甘草、桂枝、浙贝母、饴糖	黄芪建中汤
舌薄、进食噎不顺、舌淡红、形瘦、不欲进食、烦闷、吞咽困难、脉弦细、苔花剥苔、面色少华、纳差、哽噎不顺	蚕沙、郁李仁、柴胡、大枣、半夏、西洋参、沉香、桃仁、甘草、黄芩	小柴胡汤
脉弦细、形瘦、进食噎不顺、纳差、烦闷、苔花剥苔、舌淡红、哽噎不顺、不欲进食、吞咽困难、面色少华、舌薄	蚕沙、郁李仁、柴胡、大枣、半夏、西洋参、沉香、桃仁、甘草、黄芩	小柴胡汤
高热、有痰、乏力、化热、脉弦滑、舌体稍胖大、发热、恶心、倦怠、欲吐、苔白腻、小便混浊、咳嗽、舌稍红	广藿香、柴胡、厚朴、大枣、党参、半夏、粉葛、牡蛎、鳖甲、知母、甘草、豆蔻、黄芩	小柴胡汤
乏力、脉弦滑、恶心、欲吐、小便混浊、舌稍红、有痰、倦怠、苔白腻、咳嗽、发热、舌体稍胖大、高热、化热	广藿香、柴胡、厚朴、大枣、党参、半夏、粉葛、牡蛎、鳖甲、知母、甘草、豆蔻、黄芩	小柴胡汤
憋气、咳嗽、咽红、食欲减退、痰多、面色萎黄、咽痒、苔微黄腻、心烦、呕吐、舌淡红略胖、胸闷、脉弦、神倦、消瘦、肝气郁滞	代赭石、厚朴、党参、半夏、竹茹、陈皮、茯苓、枳壳、桔梗、射干、芦根、山豆根、枇杷叶、旋覆花	旋覆代赭汤
苔微黄腻、呕吐、肝气郁滞、舌淡红略胖、脉弦、胸闷、面色萎黄、憋气、食欲减退、咽红、咳嗽、消瘦、痰多、心烦、神倦、咽痒	代赭石、厚朴、党参、半夏、竹茹、陈皮、茯苓、枳壳、桔梗、射干、芦根、山豆根、枇杷叶、旋覆花	旋覆代赭汤
面色白、苔白、失血过多，淋漓不断者月余，致使身体极度虚弱、阴道经常有气体排出、四末不温、胃脘隐痛、阴道常有气体排出、畏寒、矢气状、肢懒、舌淡、下腹坠胀、嗳气、神疲	黄芪、白芍、龙骨、佛手、甘松、牡蛎、茯苓、炙甘草、桂枝、饴糖、升麻、甘草、当归	小建中汤
阴道经常有气体排出、嗳气、舌淡、矢气状、下腹坠胀、苔白、神疲、失血过多，淋漓不断者月余，致使身体极度虚弱、肢懒、阴道常有气体排出、四末不温、畏寒、胃脘隐痛、面色白	黄芪、白芍、龙骨、佛手、甘松、牡蛎、茯苓、炙甘草、桂枝、饴糖、升麻、甘草、当归	小建中汤
呼吸急促、舌淡胖、烦躁、浮肿、胸闷、猝喘、唇紫绀、面色灰暗、苔秽滑腻、恶心、短气不续、脉沉、头晕	炙甘草、桂枝	桂枝甘草汤
舌淡胖、浮肿、苔秽滑腻、脉沉、猝喘、头晕、唇紫绀、胸闷、烦躁、恶心、呼吸急促、面色灰暗、短气不续	炙甘草、桂枝	桂枝甘草汤
宫体中位偏后、色黯、舌胖暗有瘀斑、右侧附件能触及鸡蛋大小的包块、疼痛、恶心、宫颈轻度糜烂、坠胀、脉沉弦小滑、白腻、两侧附件增厚、腰酸、血块、月经量少、头晕	牡丹皮、白芍、赤芍、延胡索、茯苓、鳖甲、莪术、桂枝、甘草	桂枝茯苓丸
血块、两侧附件增厚、头晕、恶心、舌胖暗有瘀斑、宫体中位偏后、白腻、色黯、月经量少、坠胀、脉沉弦小滑、右侧附件能触及鸡蛋大小的包块、宫颈轻度糜烂、腰酸、疼痛	牡丹皮、白芍、赤芍、延胡索、茯苓、鳖甲、莪术、桂枝、甘草	桂枝茯苓丸
舌红有裂纹、干燥、酸痛、口渴、脉沉细、畏寒、肢冷、全身关节疼痛、头晕、苔无苔、大便溏薄、眼睛干涩、肿胀	黄芪、干姜、羌活、白芍、生地、白术、赤芍、麻黄、石膏、没药、炙甘草、桂枝、附子、防风、乌梢蛇、知母、乳香	桂枝芍药知母汤
肢冷、眼睛干涩、舌红有裂纹、苔无苔、头晕、干燥、大便溏薄、肿胀、畏寒、酸痛、脉沉细、全身关节疼痛、口渴	黄芪、干姜、羌活、白芍、生地、白术、赤芍、麻黄、石膏、没药、炙甘草、桂枝、附子、防风、乌梢蛇、知母、乳香	桂枝芍药知母汤
疼痛、乏力、口干、面色少华、脉细弱、倦怠、苔薄白、舌暗淡、便秘、酸楚	地龙、黄芪、生地、白芍、赤芍、重楼、木瓜、蜂房、桑枝、秦艽、丹参、穿山甲、海桐皮	黄芪桂枝五物汤
疼痛、酸楚、苔薄白、面色少华、便秘、乏力、脉细弱、口干、舌暗淡、倦怠	地龙、黄芪、生地、白芍、赤芍、重楼、木瓜、蜂房、桑枝、秦艽、丹参、穿山甲、海桐皮	黄芪桂枝五物汤
舌淡、怕冷、胸膈室闷、舌体胖有齿痕、气短、纳呆、咽痛、喑哑、声音嘶哑、胸膈膈闷、胀痞、苔腻、体重下降、疼痛、脉象沉细、音哑	大黄、青果、半夏、麻黄、细辛、附子、甘草	麻黄附子细辛汤
喑哑、气短、声音嘶哑、怕冷、胸膈室闷、音哑、纳呆、舌体胖有齿痕、胸膈膈闷、咽痛、疼痛、苔腻、舌淡、胀痞、体重下降、脉象沉细	大黄、青果、半夏、麻黄、细辛、附子、甘草	麻黄附子细辛汤
舌淡、疼痛、苔薄白、晦暗、不红、脉沉弦紧	鹿角霜、桑寄生、生地、麻黄、桂枝、细辛、附子、乌梢蛇、淫羊藿、狗脊	麻黄附子细辛汤
舌淡、疼痛、苔薄白、不红、脉沉弦紧、晦暗	鹿角霜、桑寄生、生地、麻黄、桂枝、细辛、附子、乌梢蛇、淫羊藿、狗脊	麻黄附子细辛汤
脉濡而细数、恶风、困重、晨僵、舌淡红、纳呆、酸痛、气短、苔白腻、血沉43mm/h、疼痛、大便偏稀、发热	薏苡仁、羌活、半夏、白术、苦杏仁、麻黄、桂枝、甘草、陈皮	麻黄加术汤
纳呆、疼痛、舌淡红、苔白腻、困重、酸痛、大便偏稀、恶风、发热、气短、血沉43mm/h、晨僵、脉濡而细数	薏苡仁、羌活、半夏、白术、苦杏仁、麻黄、桂枝、甘草、陈皮	麻黄加术汤
大便稀溏、面黄、渴不多饮、疲乏、呕恶、目黄、尿黄、咽干、苔灰白腻、身黄、眩晕、水滑、黄痘、脉沉细数、口苦、周身皮肤黄如烟熏、舌淡红	干姜、广藿香、柴胡、半夏、白术、泽泻、白矾、茯苓、炙甘草、人参、附子、甘草、茵陈、豆蔻、黄芩	小柴胡汤
舌淡红、呕恶、面黄、身黄、咽干、目黄、疲乏、渴不多饮、水滑、尿黄、口苦、眩晕、周身皮肤黄如烟熏、苔灰白腻、大便稀溏、脉沉细数、黄痘	干姜、广藿香、柴胡、半夏、白术、泽泻、白矾、茯苓、炙甘草、人参、附子、甘草、茵陈、豆蔻、黄芩	小柴胡汤
郁闷、心烦热、口干苦、苔薄白微腻、疼痛、心绞痛、舌暗略红、胀满、头昏沉、憋闷、脉弦细滑	郁金、柴胡、半夏、大枣、川芎、瓜蒌、水蛭、炙甘草、石菖蒲、人参、丹参、薤白、黄芩	小柴胡汤
口干苦、疼痛、憋闷、脉弦细滑、头昏沉、心绞痛、胀满、舌暗略红、心烦热、郁闷、苔薄白微腻	郁金、柴胡、半夏、大枣、川芎、瓜蒌、水蛭、炙甘草、石菖蒲、人参、丹参、薤白、黄芩	小柴胡汤
舌红、烦闷、脉沉弦有力、苔黄厚腻、眩晕、胀满、血压180/110mmHg、面红、血压240/120mmHg、抽搐、目赤、恶心、呕吐、头痛、血压在150~170/90~100mmHg	大黄、厚朴、黄连、半夏、枳实、瓜蒌、天麻、钩藤、蔓荆子	小承气汤
脉沉弦有力、抽搐、血压在150~170/90~100mmHg、面红、恶心、烦闷、苔黄厚腻、血压240/120mmHg、血压180/110mmHg、舌红、眩晕、呕吐、胀满、头痛、目赤	大黄、厚朴、黄连、半夏、枳实、瓜蒌、天麻、钩藤、蔓荆子	小承气汤
肠鸣、寒热、里急后重、苔淡红而润、苔薄、口苦、腹泻、舌淡红而润、抽搐、腹痛、脉细无力	生姜、黄连、党参、白芍、半夏、枳壳、甘草、当归、黄芩	生姜泻心汤
脉细无力、舌淡红而润、寒热、口苦、苔淡红而润、里急后重、苔薄、腹泻、抽搐、腹痛、肠鸣	生姜、黄连、党参、白芍、半夏、枳壳、甘草、当归、黄芩	生姜泻心汤
寒热、苔薄、苔淡红而润、腹痛、肠鸣、里急后重、口苦、脉细无力、舌淡红而润、腹泻、抽搐	生姜、黄连、党参、白芍、半夏、枳壳、甘草、当归、黄芩	生姜泻心汤
糜烂、畏寒、发热、肿大、白膜、苔薄白、肝大右肋下及0.5厘米、咽不、腹股沟淋巴结均不肿、红晕、浮肿、舌稍红、心肺无异常、溃疡、纳差、脉弦细、头晕、渗出物、渴不欲饮、疼痛、扁桃体不肿	黄芪、干姜、生地、半夏、黄连、甘草、关黄柏、肉桂、木香、细辛、车前草、川木通、黄芩	甘草泻心汤
溃疡、舌稍红、浮肿、肿大、白膜、扁桃体不肿、纳差、脉弦细、心肺无异常、畏寒、咽不、渴不欲饮、糜烂、红晕、肝大右肋下及0.5厘米、腹股沟淋巴结均不肿、头晕、发热、疼痛、渗出物、苔薄白	黄芪、干姜、生地、半夏、黄连、甘草、关黄柏、肉桂、木香、细辛、车前草、川木通、黄芩	甘草泻心汤
小便时黄、气短、苔薄黄、矢气、腹胀、大便时干、肿胀、心慌、脉弦细微数、自汗、嗳气、背痛、舌红、懊恼	干姜、白芍、黄连、太子参、半夏、甘草、黄芩	半夏泻心汤
懊恼、自汗、苔薄黄、嗳气、脉弦细微数、大便时干、矢气、心慌、气短、舌红、腹胀、背痛、肿胀、小便时黄	干姜、白芍、黄连、太子参、半夏、甘草、黄芩	半夏泻心汤
口腔溃疡、腹泻、发热、关节疼痛不适、苔白厚腻、低热、舌暗、脉滑、皮肤疖肿、溏便、阴部溃疡	牡丹皮、干姜、薏苡仁、砂仁、厚朴、广藿香、半夏、太子参、泽泻、防风、佛手、关黄柏、石膏、丹参、甘草	半夏泻心汤
阴部溃疡、发热、口腔溃疡、脉滑、皮肤疖肿、苔白厚腻、低热、关节疼痛不适、溏便、腹泻、舌暗	牡丹皮、干姜、薏苡仁、砂仁、厚朴、广藿香、半夏、太子参、泽泻、防风、佛手、关黄柏、石膏、丹参、甘草	半夏泻心汤
心悸、鼻出血、苔薄、舌红、脉弦细数、心烦、气短、胸闷、鼻衄、量多色红	大黄、黄连、白茅根、黄芩、牛膝	大黄黄连泻心汤
脉弦细数、胸闷、鼻出血、气短、量多色红、舌红、苔薄、心悸、鼻衄、心烦	大黄、黄连、白茅根、黄芩、牛膝	大黄黄连泻心汤
手足麻木、气机不畅、出汗、胃中冷、舌暗红、苔黄腻、脉沉弱、大便略干不爽、心下痞、欲哭	大黄、附子、黄连、黄芩	附子泻心汤
气机不畅、脉沉弱、大便略干不爽、胃中冷、舌暗红、心下痞、手足麻木、出汗、苔黄腻、欲哭	大黄、附子、黄连、黄芩	附子泻心汤
口干、咳嗽、舌胖、口疮、头晕、耳鸣、恶心、烧灼、大便3天未解、口苦、口腔溃疡、便干、舌紫暗、胃脘胀满、咳吐黄痰、心烦、苔薄黄、咳痰、脉滑数	枇杷叶、莱菔子、蒲公英、半夏、苦杏仁、火麻仁、紫苏梗、佛手、瓜蒌、鸡内金、紫菀、桔梗、桃仁、甘草、百部、当归、黄芩	竹叶石膏汤
耳鸣、舌紫暗、舌胖、恶心、苔薄黄、脉滑数、口苦、咳嗽、咳吐黄痰、咳痰、大便3天未解、口疮、烧灼、口干、头晕、便干、胃脘胀满、口腔溃疡、心烦	枇杷叶、莱菔子、蒲公英、半夏、苦杏仁、火麻仁、紫苏梗、佛手、瓜蒌、鸡内金、紫菀、桔梗、桃仁、甘草、百部、当归、黄芩	竹叶石膏汤
舌尖红赤、神疲、大便稍干、脉弦滑、抑郁、体积8.8cm3、苔薄、色黄、纳差、停经、腰酸、四肢不温、口干、痄腮、红绛	谷芽、黄连、大枣、半夏、佛手、粉葛、石膏、麦芽、白茅根、麦冬、桔梗、芦根、乌梅、知母、玉竹、茵陈、枇杷叶、紫石英	竹叶石膏汤
纳差、色黄、四肢不温、腰酸、神疲、体积8.8cm3、停经、大便稍干、痄腮、抑郁、红绛、口干、苔薄、舌尖红赤、脉弦滑	谷芽、黄连、大枣、半夏、佛手、粉葛、石膏、麦芽、白茅根、麦冬、桔梗、芦根、乌梅、知母、玉竹、茵陈、枇杷叶、紫石英	竹叶石膏汤
肿痛、红肿、舌红暗、苔黄腻、汗出、头晕、脉弦滑细数、头痛、关节功能活动受限、烦闷、疼痛	蚕沙、薏苡仁、全蝎、石膏、没药、桂枝、粳米、乌梢蛇、知母、甘草、忍冬藤、防己	白虎加桂枝汤
头晕、肿痛、疼痛、汗出、苔黄腻、头痛、烦闷、关节功能活动受限、红肿、脉弦滑细数、舌红暗	蚕沙、薏苡仁、全蝎、石膏、没药、桂枝、粳米、乌梢蛇、知母、甘草、忍冬藤、防己	白虎加桂枝汤
汗出、脉弦滑细数、苔黄腻、红肿、头晕、关节功能活动受限、肿痛、疼痛、头痛、舌红暗、烦闷	蚕沙、薏苡仁、全蝎、石膏、没药、桂枝、粳米、乌梢蛇、知母、甘草、忍冬藤、防己	白虎加桂枝汤
舌淡胖、苔薄黄微腻，脉沉细无力。化验：血红蛋白3.8g%,尿蛋白定性(++)，尿素氮70mg%,肌酐9.9mg%,酚红试验“0”，肾图：双侧各段不清，呈水平延长，属无功能图形。中医诊断：虚损（阴阳两亏）、手足逆冷、面色无华、浮肿、下肢肿胀、软弱无力、呕吐（秽浊中阻）。西医诊断：慢性肾炎尿毒症期。12月22日因肺部感染，下病危通知。23日临睡前，突然胸闷憋气，心悸加重，张口抬肩，翕胸撷肚，气喘欲窒，语言困难，烦躁不安，面色惊恐，神志恍惚，舌淡润、脉细数、身冷、腰痛	干姜、党参、茯苓、炙甘草、附子、甘草	茯苓四逆汤
脉细数、下肢肿胀、苔薄黄微腻，脉沉细无力。化验：血红蛋白3.8g%,尿蛋白定性(++)，尿素氮70mg%,肌酐9.9mg%,酚红试验“0”，肾图：双侧各段不清，呈水平延长，属无功能图形。中医诊断：虚损（阴阳两亏）、腰痛、舌淡胖、手足逆冷、呕吐（秽浊中阻）。西医诊断：慢性肾炎尿毒症期。12月22日因肺部感染，下病危通知。23日临睡前，突然胸闷憋气，心悸加重，张口抬肩，翕胸撷肚，气喘欲窒，语言困难，烦躁不安，面色惊恐，神志恍惚，舌淡润、浮肿、面色无华、软弱无力、身冷	干姜、党参、茯苓、炙甘草、附子、甘草	茯苓四逆汤
恶心、月经不调、呕吐、瘀斑、冷痛、腰痛、血脉瘀滞、昏厥、逆冷、舌淡红略暗、苔薄白而润、脉来沉弦而细、面色淡白、痛经	小茴香、白芍、半夏、通草、大枣、吴茱萸、桂枝、炮姜、甘草、当归	当归四逆汤
恶心、腰痛、苔薄白而润、月经不调、面色淡白、冷痛、逆冷、血脉瘀滞、呕吐、痛经、脉来沉弦而细、昏厥、瘀斑、舌淡红略暗	小茴香、白芍、半夏、通草、大枣、吴茱萸、桂枝、炮姜、甘草、当归	当归四逆汤
心痛、浮肿、脉沉细、短气、胸痛、苔白滑、大汗出、胸闷、心悸、恶寒、疼痛、憋闷、舌淡红、大便溏、舌胖	干姜、桑寄生、白芍、白术、檀香、太子参、川芎、肉桂、巴戟天、附子、丹参	真武汤
憋闷、疼痛、心痛、心悸、短气、浮肿、脉沉细、舌淡红、大汗出、胸闷、大便溏、苔白滑、舌胖、胸痛、恶寒	干姜、桑寄生、白芍、白术、檀香、太子参、川芎、肉桂、巴戟天、附子、丹参	真武汤
咳吐大量泡沫样清稀痰、畏寒、手足冰冷、语声低微、唇甲紫绀、舌淡紫、全身重度水肿、脉沉细欲绝、大腿及以下俱肿、肢冷、腹大如鼓、苔白滑、两颧暗红晦滞、喘咳、呼吸困难、肢体水肿	干姜、白芍、大枣、五味子、葶苈子、白术、苦杏仁、茯苓、炙甘草、桂枝、人参、附子、甘草	真武汤
肢体水肿、苔白滑、全身重度水肿、语声低微、大腿及以下俱肿、咳吐大量泡沫样清稀痰、呼吸困难、舌淡紫、脉沉细欲绝、腹大如鼓、两颧暗红晦滞、手足冰冷、肢冷、畏寒、喘咳、唇甲紫绀	干姜、白芍、大枣、五味子、葶苈子、白术、苦杏仁、茯苓、炙甘草、桂枝、人参、附子、甘草	真武汤
苔白湿润、疼痛、乏力、汗出、痞满、腹泻、胀坠、左侧肾孟有块状阴影、腰痛、舌质淡苔白、肢倦、舌淡、左侧肾脏未触及、脉象弦滑、怕冷、恶心、大便溏薄、头晕	白芍、白术、茯苓、人参、附子	附子汤
脉象弦滑、左侧肾孟有块状阴影、肢倦、汗出、腰痛、大便溏薄、胀坠、舌质淡苔白、痞满、舌淡、左侧肾脏未触及、乏力、疼痛、苔白湿润、腹泻、恶心、怕冷、头晕	白芍、白术、茯苓、人参、附子	附子汤
苔白、心悸、脉细缓、神倦、呕吐、恶心、舌淡、头晕、眩晕、口干、耳鸣、乏力、脑胀、胸闷、眼花目暗	厚朴、党参、白术、泽泻、大枣、茯苓、远志、桂枝、甘草	苓桂术甘汤
胸闷、脉细缓、脑胀、心悸、舌淡、呕吐、耳鸣、头晕、神倦、恶心、口干、乏力、苔白、眼花目暗、眩晕	厚朴、党参、白术、泽泻、大枣、茯苓、远志、桂枝、甘草	苓桂术甘汤
面色白、头重、苔白滑腻、肢体困倦、语音低钝、头晕、恶心、纳呆、胸闷、听力减退、眩晕、便溏、耳鸣、乏力、夜寐欠安、脉濡滑、舌淡	薏苡仁、党参、白术、半夏、茯苓、桂枝、甘草、陈皮、黄芩	苓桂术甘汤
舌淡、脉濡滑、语音低钝、恶心、苔白滑腻、听力减退、夜寐欠安、眩晕、肢体困倦、胸闷、便溏、面色白、纳呆、头晕、乏力、耳鸣、头重	薏苡仁、党参、白术、半夏、茯苓、桂枝、甘草、陈皮、黄芩	苓桂术甘汤
溃疡面色白、舌体胖大、肿、发热、大便干燥、苔薄白、脉弦滑、口腔溃疡、口气较重、大便千燥、小腹胀满、疼痛、舌淡	牡丹皮、广藿香、薏苡仁、砂仁、厚朴、大黄、紫苏梗、枳实、石膏、当归、防风、甘草、茵陈、栀子	茵陈蒿汤
大便千燥、舌淡、疼痛、口腔溃疡、肿、小腹胀满、脉弦滑、发热、苔薄白、舌体胖大、大便干燥、口气较重、溃疡面色白	牡丹皮、广藿香、薏苡仁、砂仁、厚朴、大黄、紫苏梗、枳实、石膏、当归、防风、甘草、茵陈、栀子	茵陈蒿汤
性欲淡漠、大便不成形、脉沉细滑、发胖、苔白腻、恶风寒、小便量少、下肢肿胀、月经始潮、神疲、闭经、形体丰满、汗出、月经稀少、体重78kg、乏力、经闭、带下清稀、月经未潮、舌略暗、舌体胖有齿痕、出血	黄芪、白术、泽泻、香附、紫苏梗、茯苓、炙甘草、防风、车前草、益母草、防己	防己黄芪汤
舌略暗、小便量少、汗出、乏力、经闭、发胖、闭经、下肢肿胀、大便不成形、神疲、舌体胖有齿痕、体重78kg、带下清稀、恶风寒、脉沉细滑、月经稀少、出血、月经未潮、苔白腻、月经始潮、性欲淡漠、形体丰满	黄芪、白术、泽泻、香附、紫苏梗、茯苓、炙甘草、防风、车前草、益母草、防己	防己黄芪汤
乏力、肿痛、疼痛、食少、头昏、腰酸、体温渐退、肢冷、舌淡、畏寒、发热、酸痛、倦怠、脉沉细、头晕、麻木、消瘦、纳减、口吐清涎、恶心、白腻、面色白、体温37.8℃	牡丹皮、山药、鸡血藤、白芍、半夏、大枣、山茱萸、茯苓、肉桂、秦艽、独活、附子、当归、淫羊藿	金匮肾气丸
食少、纳减、面色白、畏寒、舌淡、头昏、体温37.8℃、倦怠、恶心、头晕、疼痛、肢冷、麻木、口吐清涎、消瘦、肿痛、白腻、脉沉细、体温渐退、酸痛、腰酸、发热、乏力	牡丹皮、山药、鸡血藤、白芍、半夏、大枣、山茱萸、茯苓、肉桂、秦艽、独活、附子、当归、淫羊藿	金匮肾气丸
疼痛、强直、腰骶部活动受限、苔白腻滑、乏力、怕冷、舌淡红、多汗、大便偏稀、困难、畏风、口不渴、脉沉细	黄芪、干姜、白术、茯苓、炙甘草、徐长卿、附子、杜仲	甘草干姜茯苓白术汤
多汗、畏风、困难、怕冷、强直、脉沉细、腰骶部活动受限、疼痛、口不渴、舌淡红、大便偏稀、乏力、苔白腻滑	黄芪、干姜、白术、茯苓、炙甘草、徐长卿、附子、杜仲	甘草干姜茯苓白术汤
气短、失眠、苔白、汗出、大便稀溏、脾胃虚弱、自汗、精神抑郁、不寐、胸闷、脉沉弦小滑、畏寒、舌暗红、恶风	郁金、黄芪、谷芽、浮小麦、厚朴、白芍、大枣、苦杏仁、白术、赤芍、香附、半夏、麦芽、枳壳、桃仁、桔梗、防风、甘草	甘麦大枣汤
不寐、畏寒、精神抑郁、大便稀溏、脉沉弦小滑、恶风、脾胃虚弱、自汗、失眠、胸闷、苔白、气短、舌暗红、汗出	郁金、黄芪、谷芽、浮小麦、厚朴、白芍、大枣、苦杏仁、白术、赤芍、香附、半夏、麦芽、枳壳、桃仁、桔梗、防风、甘草	甘麦大枣汤
食欲不振、月经来潮、经闭、怕冷、舌紫黯、肢体倦怠、畏寒、闭经、切脉细滑尺弱、停经、苔薄白、四肢不温、白带多	牡丹皮、白芍、党参、吴茱萸、半夏、香附、赤芍、川芎、肉桂、炙甘草、当归	温经汤
肢体倦怠、苔薄白、畏寒、切脉细滑尺弱、白带多、经闭、舌紫黯、食欲不振、停经、闭经、月经来潮、怕冷、四肢不温	牡丹皮、白芍、党参、吴茱萸、半夏、香附、赤芍、川芎、肉桂、炙甘草、当归	温经汤
痛经、汗出、苔白、舌暗红边紫、脉弦涩、疼痛、瘀块	牡丹皮、小茴香、白芍、吴茱萸、半夏、香附、桂枝、炮姜、当归	温经汤
瘀块、脉弦涩、汗出、痛经、疼痛、苔白、舌暗红边紫	牡丹皮、小茴香、白芍、吴茱萸、半夏、香附、桂枝、炮姜、当归	温经汤
右耳鸣、律不齐、脉结代、心悸、早搏、心率85次/分、苔薄、出冷汗	生姜、生地、大枣、党参、阿胶、火麻仁、炙甘草、麦冬、桂枝	炙甘草汤
心率85次/分、心悸、出冷汗、脉结代、早搏、律不齐、苔薄、右耳鸣	生姜、生地、大枣、党参、阿胶、火麻仁、炙甘草、麦冬、桂枝	炙甘草汤
疼痛、口渴、无汗、咳嗽、体温41℃、苔薄腻、脉浮紧、恶寒、汗出、战栗、畏寒、头痛、高热	苦杏仁、桂枝、麻黄	麻黄汤
头痛、恶寒、口渴、汗出、畏寒、高热、咳嗽、疼痛、战栗、无汗、苔薄腻、体温41℃、脉浮紧	苦杏仁、桂枝、麻黄	麻黄汤
四肢清冷、发热、下利清稀、脉重按不至、恶寒、血压4.0/0kPa、血压升至13.3/6.7kPa、脉不至	麻黄、炙甘草、细辛、附子、甘草	麻黄附子细辛汤
血压升至13.3/6.7kPa、脉不至、发热、下利清稀、四肢清冷、恶寒、血压4.0/0kPa、脉重按不至	麻黄、炙甘草、细辛、附子、甘草	麻黄附子细辛汤
BP105/75mmHg、恶心、苔黄、胃痛、舌淡红、呕吐、口渴、畏寒、大便色黑、汗自出、泛酸、心烦、脉沉细	大黄、黄连、海螵蛸、三七、浙贝母、附子、白及、黄芩	附子泻心汤
呕吐、畏寒、脉沉细、大便色黑、胃痛、心烦、汗自出、泛酸、恶心、BP105/75mmHg、口渴、苔黄、舌淡红	大黄、黄连、海螵蛸、三七、浙贝母、附子、白及、黄芩	附子泻心汤
脉沉细、舌质淡而胖、苔白腻、悸动、眩晕、舌淡、视物昏糊、血压常在24.0~25.3/13.3~14.7kPa、耳鸣	生姜、白芍、白术、牡蛎、茯苓、桂枝、附子、车前草、磁石	真武汤
眩晕、脉沉细、舌淡、血压常在24.0~25.3/13.3~14.7kPa、舌质淡而胖、悸动、视物昏糊、苔白腻、耳鸣	生姜、白芍、白术、牡蛎、茯苓、桂枝、附子、车前草、磁石	真武汤
恶寒、腹痛、苔薄润、面色苍白、便溏、不痛、肢冷、脉沉细、不渴、疼痛、神志清明	白芍、党参、白术、茯苓、附子	附子汤
苔薄润、不痛、不渴、便溏、恶寒、肢冷、腹痛、面色苍白、脉沉细、疼痛、神志清明	白芍、党参、白术、茯苓、附子	附子汤
舌苔、苔黄质红、高热、无汗、纳少、胸痞、苔薄腻、寒热、烦热、气逆、头痛、脉细数、脉浮、舌红、恶寒、咳嗽、精神萎顿	鸡子黄、白芍、黄连、阿胶、黄芩	黄连阿胶汤
咳嗽、头痛、无汗、苔黄质红、舌苔、胸痞、精神萎顿、纳少、寒热、脉浮、苔薄腻、烦热、气逆、高热、舌红、脉细数、恶寒	鸡子黄、白芍、黄连、阿胶、黄芩	黄连阿胶汤
寒热、恶寒、积滞、舌红、发热、神烦、体温38.5度、痢下脓血、脉沉细数、苔黄腻、腹痛	干姜、黄连、白芍、阿胶、木香、山楂、赤石脂、黄芩	桃花汤
神烦、寒热、积滞、舌红、痢下脓血、恶寒、苔黄腻、体温38.5度、发热、脉沉细数、腹痛	干姜、黄连、白芍、阿胶、木香、山楂、赤石脂、黄芩	桃花汤
神萎、眼睑虚浮、脉沉细、泛恶多、口不渴、纳不馨、肿大、气促、小溲不畅、面色白无华、苔薄、肿胀、浮肿、蛋白尿	黄芪、大枣、泽泻、牡蛎、黑豆	牡蛎泽泻散
小溲不畅、苔薄、神萎、面色白无华、泛恶多、脉沉细、蛋白尿、口不渴、气促、眼睑虚浮、浮肿、肿大、纳不馨、肿胀	黄芪、大枣、泽泻、牡蛎、黑豆	牡蛎泽泻散
咳嗽、流涕、苔薄白而润，尺肤微热、头晕、酸楚、喉痒、舌淡红、口唇红润、反温、头痛、鼻塞、脉沉缓无力	甘草、桂枝、白芍、大枣	桂枝汤
酸楚、头晕、苔薄白而润，尺肤微热、头痛、鼻塞、咳嗽、流涕、喉痒、反温、脉沉缓无力、舌淡红、口唇红润	甘草、桂枝、白芍、大枣	桂枝汤
便燥、声音正常、脉象沉弦有力、溺黄、胸腹不畅、四、呼吸平匀、胃呆、面红、月经失常、鼻头色泽无异常变、不寐、多梦、欲吐、口苦、头胀、欲哭、眩晕、多怒、心烦、舌红苔薄白而滑	柴胡、生地、半夏、龙骨、首乌藤、陈皮、黄芩	小柴胡汤
鼻头色泽无异常变、呼吸平匀、口苦、胸腹不畅、便燥、头胀、多梦、声音正常、四、欲哭、胃呆、舌红苔薄白而滑、心烦、脉象沉弦有力、月经失常、面红、溺黄、不寐、眩晕、欲吐、多怒	柴胡、生地、半夏、龙骨、首乌藤、陈皮、黄芩	小柴胡汤
欲呕、疼痛、头痛、恶心、苔薄、恶寒、舌淡红、脉微略数、满闷、发热	柴胡、半夏、大枣、桂枝、人参、甘草、黄芩	柴胡桂枝汤
发热、欲呕、头痛、舌淡红、恶寒、疼痛、苔薄、满闷、脉微略数、恶心	柴胡、半夏、大枣、桂枝、人参、甘草、黄芩	柴胡桂枝汤
舌淡、脉沉虚无力、肠鸣、脾气不升、消瘦、腹痛、舌硬色黑、血压125/80mmHg、苔白、便秘、腹胀痛、手足凉、纳呆、食少、乏力、左下腹可触及条索样硬块、气短、急躁、面色青黄、尿少	肉苁蓉、党参、苦杏仁、枳实、枸杞子、荷叶、鸡内金、紫菀、桃仁、皂角、当归	大承气汤
手足凉、乏力、便秘、腹胀痛、腹痛、苔白、急躁、食少、肠鸣、舌淡、脉沉虚无力、气短、血压125/80mmHg、脾气不升、消瘦、面色青黄、舌硬色黑、左下腹可触及条索样硬块、尿少、纳呆	肉苁蓉、党参、苦杏仁、枳实、枸杞子、荷叶、鸡内金、紫菀、桃仁、皂角、当归	大承气汤
脉象弦滑、汗出、苔白滑、便躁、腹满、喜热、肢冷、呃逆、全腹痛、白细胞计数：21600、矢气、脾胃虚弱、畏寒、恶心、呕吐、面色晦滞	白芷、大黄、厚朴、苦杏仁、枳壳、木香、独活、柿蒂、皂角、川楝子	厚朴三物汤
呃逆、便躁、呕吐、喜热、脉象弦滑、汗出、苔白滑、矢气、肢冷、畏寒、面色晦滞、脾胃虚弱、恶心、白细胞计数：21600、腹满、全腹痛	白芷、大黄、厚朴、苦杏仁、枳壳、木香、独活、柿蒂、皂角、川楝子	厚朴三物汤
大便秘结、苔黄腻、呕吐、脉弦数有力、舌红、疼痛、绞痛、矢气、全腹胀满、腹痛	白芷、大黄、羌活、厚朴、枳实、木香、桃仁、柿蒂、皂角、川楝子	厚朴三物汤
脉弦数有力、舌红、大便秘结、呕吐、矢气、腹痛、疼痛、绞痛、苔黄腻、全腹胀满	白芷、大黄、羌活、厚朴、枳实、木香、桃仁、柿蒂、皂角、川楝子	厚朴三物汤
嗳气、腹满、苔腻、痞满、舌淡红、脉沉弦而迟、胀满、闷痛	大黄、黄连、半夏、附子、升麻、黄芩	附子泻心汤
脉沉弦而迟、痞满、腹满、嗳气、舌淡红、闷痛、胀满、苔腻	大黄、黄连、半夏、附子、升麻、黄芩	附子泻心汤
休克、昏迷、高烧	关黄柏、白头翁、秦皮、黄连	白头翁汤
昏迷、休克、高烧	关黄柏、白头翁、秦皮、黄连	白头翁汤
肝郁、胀闷、气滞、有裂纹、闷胀、舌微红、化热、胀痛、舌质红、嗳气、脉弦	柴胡、莱菔子、槟榔、百合、佛手、麦芽、茯苓、枳壳、炙甘草、桔梗、乌药、陈皮	四逆散
胀痛、肝郁、舌微红、气滞、化热、嗳气、有裂纹、脉弦、胀闷、舌质红、闷胀	柴胡、莱菔子、槟榔、百合、佛手、麦芽、茯苓、枳壳、炙甘草、桔梗、乌药、陈皮	四逆散
苔白、涎水、食少、幽门水肿、呕吐、神怠、消瘦、脉小弦	干姜、生姜、半夏、泽泻、茯苓	小半夏汤
涎水、呕吐、脉小弦、苔白、食少、神怠、幽门水肿、消瘦	干姜、生姜、半夏、泽泻、茯苓	小半夏汤
苔薄白、出汗、寒战、全身酸困、咳嗽、口渴、心烦、发热、胸闷、两脉弦数	黄芪、柴胡、槟榔、半夏、茯苓、蜀漆、常山	蜀漆汤
咳嗽、出汗、寒战、苔薄白、胸闷、口渴、发热、全身酸困、两脉弦数、心烦	黄芪、柴胡、槟榔、半夏、茯苓、蜀漆、常山	蜀漆汤
出汗、心烦、发热、苔薄白、寒战、两脉弦数、咳嗽、胸闷、全身酸困、口渴	黄芪、柴胡、槟榔、半夏、茯苓、蜀漆、常山	蜀漆汤
脉虚弦、苔薄、便溏、胃脘痛、纳少、喜暖、舌淡、激惹、神疲、畏寒	黄芪、九香虫、白芍、大枣、茯苓、炙甘草、桂枝、饴糖	黄芪建中汤
喜暖、苔薄、神疲、纳少、脉虚弦、畏寒、舌淡、胃脘痛、激惹、便溏	黄芪、九香虫、白芍、大枣、茯苓、炙甘草、桂枝、饴糖	黄芪建中汤
咯痰、脉弦滑小数、呛咳、苔薄腻、舌红、咽痒、喘息、痰热	半夏、苦杏仁、葶苈子、甘草、化橘红、麻黄、石膏、浙贝母、桔梗、车前草、百部	麻杏石甘汤
喘息、苔薄腻、咯痰、舌红、脉弦滑小数、痰热、咽痒、呛咳	半夏、苦杏仁、葶苈子、甘草、化橘红、麻黄、石膏、浙贝母、桔梗、车前草、百部	麻杏石甘汤
咳喘、脉滑、口唇紫绀、舌淡、胸中窒闷、咯大量白沫痰、苔白腻、形瘦	干姜、白芍、半夏、五味子、苦杏仁、紫苏梗、麻黄、桂枝、细辛、附子、甘草	小青龙汤
苔白腻、舌淡、口唇紫绀、脉滑、胸中窒闷、咯大量白沫痰、形瘦、咳喘	干姜、白芍、半夏、五味子、苦杏仁、紫苏梗、麻黄、桂枝、细辛、附子、甘草	小青龙汤
胸痛、喉咙不适、痰多白沫、苔薄腻、脉沉细、咳嗽、气促、痰饮、咯痰、肺纹理增粗、畏寒	干姜、白芍、半夏、五味子、葶苈子、化橘红、麻黄、茯苓、桔梗、细辛、附子、桂枝、车前草、甘草	小青龙汤
脉沉细、痰多白沫、畏寒、胸痛、气促、咳嗽、咯痰、肺纹理增粗、苔薄腻、痰饮、喉咙不适	干姜、白芍、半夏、五味子、葶苈子、化橘红、麻黄、茯苓、桔梗、细辛、附子、桂枝、车前草、甘草	小青龙汤
面色苍白、形体丰腴、昏厥、神萎乏力、胸闷、舌紫、胸痛、脉沉细、心悸、痞闷、心痛、苔白、脉络不通	九香虫、白芍、赤芍、麻黄、延胡索、炙甘草、桂枝、细辛、附子、山楂、甘草	麻黄附子细辛汤
心痛、昏厥、形体丰腴、心悸、痞闷、面色苍白、脉络不通、胸闷、胸痛、神萎乏力、舌紫、脉沉细、苔白	九香虫、白芍、赤芍、麻黄、延胡索、炙甘草、桂枝、细辛、附子、山楂、甘草	麻黄附子细辛汤
舌紫、胸闷、心悸、昏厥、面色苍白、胸痛、心阳不振、苔白、心痛、脉沉细	九香虫、白芍、龙骨、赤芍、牡蛎、麻黄、延胡索、炙甘草、桂枝、细辛、山楂、附子、甘草	麻黄附子细辛汤
胸闷、心痛、心阳不振、舌紫、脉沉细、面色苍白、昏厥、胸痛、苔白、心悸	九香虫、白芍、龙骨、赤芍、牡蛎、麻黄、延胡索、炙甘草、桂枝、细辛、山楂、附子、甘草	麻黄附子细辛汤
欲吐不吐、痰饮、舌体肥、气促、苔少欠津、尿短少、痰热、心悸、苔绛少津、喘咳、浮肿、潮红、心烦、舌红紫、黄涎痰、胀满	细辛、麻黄、附子	麻黄附子细辛汤
潮红、尿短少、黄涎痰、苔少欠津、心悸、心烦、欲吐不吐、舌红紫、痰热、喘咳、舌体肥、胀满、痰饮、苔绛少津、浮肿、气促	细辛、麻黄、附子	麻黄附子细辛汤
呻吟、脉小数、胸部透视无异常、咳嗽、里热内蕴、苔白腻、高热、发热、胸闷、烦躁不安	生姜、柴胡、白芍、党参、半夏、大枣、桂枝、甘草、黄芩	柴胡桂枝汤
呻吟、发热、苔白腻、高热、里热内蕴、烦躁不安、胸部透视无异常、咳嗽、脉小数、胸闷	生姜、柴胡、白芍、党参、半夏、大枣、桂枝、甘草、黄芩	柴胡桂枝汤
烦躁、浮肿、咳喘、口唇紫绀、胸闷、苔无苔、神志尚清、脉细滑、呼吸喘急、舌红绛无苔、嗜睡、水肿、两下肺闻及于湿性罗音	大黄、苏木、海浮石、半夏、葶苈子、大枣、枳实、水蛭、石菖蒲、降香	抵当汤
水肿、胸闷、舌红绛无苔、口唇紫绀、咳喘、嗜睡、浮肿、神志尚清、呼吸喘急、烦躁、苔无苔、脉细滑、两下肺闻及于湿性罗音	大黄、苏木、海浮石、半夏、葶苈子、大枣、枳实、水蛭、石菖蒲、降香	抵当汤
咳嗽、咽痛、发热、神昏、手足躁动、胸痛、谵语、恶寒	大戟、芫花、甘遂、大枣	十枣汤
发热、恶寒、手足躁动、神昏、胸痛、咽痛、咳嗽、谵语	大戟、芫花、甘遂、大枣	十枣汤
腹部无压、浅表淋巴结无明显肿、出热、消瘦、两肺无干湿性罗、肥达氏反应、律齐、咳嗽、体温虽稍有下降，但仍在39℃、舌红绛、畏寒、发热、口渴、肌肉关节酸楚、血沉49mm/h、咯痰、全身皮肤无斑、体温在39.5~40.3℃、肿大、腹泻、肝胆脾未见异常、心率98次/分、苔薄净、脉濡细数	西洋参、石斛、石膏、鳖甲、人参、天花粉、知母、青蒿	白虎加人参汤
出热、口渴、肥达氏反应、舌红绛、脉濡细数、律齐、肝胆脾未见异常、肌肉关节酸楚、腹泻、消瘦、两肺无干湿性罗、心率98次/分、咳嗽、咯痰、浅表淋巴结无明显肿、全身皮肤无斑、体温虽稍有下降，但仍在39℃、发热、腹部无压、肿大、畏寒、苔薄净、血沉49mm/h、体温在39.5~40.3℃	西洋参、石斛、石膏、鳖甲、人参、天花粉、知母、青蒿	白虎加人参汤
面色萎黄少华、口干、心脉失畅、胸闷、心率仍在40次/分、心阳不振、晕厥、心悸、神疲、舌苔薄白而干、脉沉迟、四肢发冷	干姜、黄芪、火葱、生地、党参、五味子、炙甘草、麦冬、桂枝、附子、石菖蒲	通脉四逆汤
口干、四肢发冷、心率仍在40次/分、心悸、心脉失畅、脉沉迟、面色萎黄少华、心阳不振、舌苔薄白而干、神疲、胸闷、晕厥	干姜、黄芪、火葱、生地、党参、五味子、炙甘草、麦冬、桂枝、附子、石菖蒲	通脉四逆汤
舌淡、口干、脉沉弦、脘腹痛、苔白腻、呕吐、不能饮水进食，朝食暮吐、不欲饮、肢冷	白芍、白术、茯苓、人参、附子	附子汤
不欲饮、脉沉弦、脘腹痛、肢冷、呕吐、苔白腻、舌淡、不能饮水进食，朝食暮吐、口干	白芍、白术、茯苓、人参、附子	附子汤
心悸、气促、苔薄、恶寒、神疲、心痛、舌紫、大便溏、心脉不通、胸闷、脉络阻滞、脉沉细、时汗自出	党参、白术、粉葛、赤芍、三七、茯苓、附子、丹参、血竭、甘草	附子汤
气促、心脉不通、脉沉细、心痛、心悸、神疲、苔薄、大便溏、恶寒、舌紫、时汗自出、胸闷、脉络阻滞	党参、白术、粉葛、赤芍、三七、茯苓、附子、丹参、血竭、甘草	附子汤
痰、咳喘、舌淡紫而胖、胸闷、唇甲青紫、浮肿、四肢不温、苔薄腻、气急、神萎、肢肿、面色苍灰、脉沉	半夏、白术、泽泻、化橘红、麻黄、茯苓、桂枝、细辛、附子、蒲黄、车前草、益母草	苓桂术甘汤
舌淡紫而胖、神萎、痰、唇甲青紫、气急、浮肿、肢肿、脉沉、咳喘、四肢不温、面色苍灰、苔薄腻、胸闷	半夏、白术、泽泻、化橘红、麻黄、茯苓、桂枝、细辛、附子、蒲黄、车前草、益母草	苓桂术甘汤
恶心、苔薄、口干苦、腹泻、胀气、胃痛、泛酸、头重、脉弦数、痞闷、易早醒、呕吐、嗳气、痰多、舌尖红	生姜、厚朴、代赭石、吴茱萸、黄连、半夏、枳实、茯苓、丁香、旋覆花	小半夏加茯苓汤
脉弦数、胃痛、头重、嗳气、易早醒、舌尖红、呕吐、胀气、口干苦、泛酸、苔薄、恶心、痞闷、腹泻、痰多	生姜、厚朴、代赭石、吴茱萸、黄连、半夏、枳实、茯苓、丁香、旋覆花	小半夏加茯苓汤
胀痛、脉弦细而数、血压：24/16kPa、面部潮红、头晕、大便干燥、苔薄黄	滑石粉、大黄、龙骨、石决明、牡蛎、石膏、寒水石、川牛膝、杜仲、甘草	风引汤
苔薄黄、脉弦细而数、胀痛、面部潮红、血压：24/16kPa、大便干燥、头晕	滑石粉、大黄、龙骨、石决明、牡蛎、石膏、寒水石、川牛膝、杜仲、甘草	风引汤
水肿、脉细软无力、吐血、面色萎黄、胃痛、舌淡红、色黑、呕吐、阳气不守、恶心、大便稀、吐鲜血、充血、苔薄黄、手足发冷、出血	牡丹皮、山药、生地、泽泻、山茱萸、茯苓、桂枝、附子	金匮肾气丸
舌淡红、面色萎黄、水肿、胃痛、大便稀、吐鲜血、吐血、恶心、阳气不守、色黑、呕吐、手足发冷、充血、苔薄黄、出血、脉细软无力	牡丹皮、山药、生地、泽泻、山茱萸、茯苓、桂枝、附子	金匮肾气丸
刺痛、心悸、脉细涩结代、舌淡紫	郁金、香附、瓜蒌、延胡索、炙甘草、桃仁、丹参、降香、薤白	瓜蒌薤白白酒汤
神疲、苔薄、脉细软、舌淡、便血、下血、饱胀	生地、伏龙肝、白术、阿胶、附子、甘草、黄芩	黄土汤
脉细软、下血、苔薄、舌淡、便血、神疲、饱胀	生地、伏龙肝、白术、阿胶、附子、甘草、黄芩	黄土汤
恶心、乳房胀痛、面色苍白、苔薄腻、脉沉迟、眼眶发黑、痛经、大便溏薄、腹痛、色暗紫、舌紫、经量较少、四肢逆冷	小茴香、白芍、党参、吴茱萸、阿胶、赤芍、川芎、延胡索、桂枝、当归、紫石英	温经汤
色暗紫、面色苍白、恶心、四肢逆冷、腹痛、痛经、大便溏薄、舌紫、脉沉迟、乳房胀痛、眼眶发黑、苔薄腻、经量较少	小茴香、白芍、党参、吴茱萸、阿胶、赤芍、川芎、延胡索、桂枝、当归、紫石英	温经汤
大便3天未行、胃脘痛、苔薄微黄、纳呆、口不渴、口苦、舌暗、胃下垂、不喜饮水、脉弦细	谷芽、厚朴、白术、玄明粉、枳实、瓜蒌、鸡内金、冬瓜仁、决明子	大承气汤
口不渴、纳呆、脉弦细、大便3天未行、不喜饮水、口苦、胃下垂、苔薄微黄、舌暗、胃脘痛	谷芽、厚朴、白术、玄明粉、枳实、瓜蒌、鸡内金、冬瓜仁、决明子	大承气汤
嗳气、纳差、脘痞、呕恶、胃下垂、溏、呢逆、脉濡滑、舌淡、苔白根腻、呃逆、吐清水、肠鸣	黄芪、薏苡仁、谷芽、六神曲、党参、白术、泽泻、半夏、麦芽、茯苓、枳壳、炙甘草、桂枝、甘草、陈皮	苓桂术甘汤
纳差、嗳气、苔白根腻、呃逆、呢逆、呕恶、胃下垂、脘痞、脉濡滑、溏、舌淡、吐清水、肠鸣	黄芪、薏苡仁、谷芽、六神曲、党参、白术、泽泻、半夏、麦芽、茯苓、枳壳、炙甘草、桂枝、甘草、陈皮	苓桂术甘汤
便溏、头晕、嗳气、呕吐、脉弦滑、苔薄腻、肠鸣、舌淡、胀满、形体消瘦、胃下垂、神倦	砂仁、生姜、六神曲、党参、白术、泽泻、半夏、麦芽、茯苓、枳壳、炙甘草、桂枝、山楂、陈皮	苓桂术甘汤
便溏、舌淡、脉弦滑、呕吐、形体消瘦、胀满、胃下垂、头晕、嗳气、神倦、苔薄腻、肠鸣	砂仁、生姜、六神曲、党参、白术、泽泻、半夏、麦芽、茯苓、枳壳、炙甘草、桂枝、山楂、陈皮	苓桂术甘汤
舌淡红、乏力、身倦、心中空虚、脉滑、血浆蛋白偏低、苔白、面色白、气短、浮肿	小麦、黄芪、生姜、白芍、大枣、桂枝、甘草	桂枝加黄芪汤
心中空虚、气短、乏力、舌淡红、浮肿、身倦、面色白、脉滑、苔白、血浆蛋白偏低	小麦、黄芪、生姜、白芍、大枣、桂枝、甘草	桂枝加黄芪汤
腹胀满、脉沉、肢冷、畏寒、面色无华、尿少、舌润、浮肿、苔滑	生姜、大枣、麻黄、桂枝、细辛、附子、甘草	桂枝去芍药加麻黄附子细辛汤
浮肿、尿少、畏寒、腹胀满、舌润、面色无华、脉沉、苔滑、肢冷	生姜、大枣、麻黄、桂枝、细辛、附子、甘草	桂枝去芍药加麻黄附子细辛汤
高烧、体温最高38℃、出汗、体温波动在37~38℃、苔白、咳嗽、高热、体温下降、舌红、脉缓、低热	牡丹皮、黄芪、柴胡、大枣、太子参、茯苓、薄荷、炙甘草、地骨皮、麦冬、酒、连翘、青蒿、陈皮、黄芩	小柴胡汤
高烧、体温最高38℃、低热、体温下降、舌红、出汗、咳嗽、高热、苔白、体温波动在37~38℃、脉缓	牡丹皮、黄芪、柴胡、大枣、太子参、茯苓、薄荷、炙甘草、地骨皮、麦冬、酒、连翘、青蒿、陈皮、黄芩	小柴胡汤
大便秘、痛醒、剧痛、恶心、体温38.5℃、消瘦、脉弦数、舌苔燥、苔白燥、上腹痛、干呕、发热	牡丹皮、大黄、柴胡、大枣、半夏、赤芍、枳实、桃仁、连翘、甘草、金银花、黄芩	大柴胡汤
体温38.5℃、舌苔燥、痛醒、消瘦、剧痛、大便秘、苔白燥、恶心、干呕、脉弦数、上腹痛、发热	牡丹皮、大黄、柴胡、大枣、半夏、赤芍、枳实、桃仁、连翘、甘草、金银花、黄芩	大柴胡汤
手抖、胸闷、倦怠、心悸、白腻、失眠、多梦、痰湿、易怒、气郁、脉弦、不寐、舌边尖红、心烦	大黄、百合、牡蛎、石菖蒲、红参、生地、大枣、白芍、麦冬、远志、甘草、珍珠母、半夏、黄芩、代赭石、柴胡、首乌藤、五味子、茯苓、桂枝	柴胡加龙骨牡蛎汤
胸闷、脉弦、心悸、心烦、白腻、倦怠、气郁、失眠、舌边尖红、痰湿、手抖、多梦、不寐、易怒	大黄、百合、牡蛎、石菖蒲、红参、生地、大枣、白芍、麦冬、远志、甘草、珍珠母、半夏、黄芩、代赭石、柴胡、首乌藤、五味子、茯苓、桂枝	柴胡加龙骨牡蛎汤
纳呆、苔少津、手足心热、乏力、舌紫、尿血色紫有块、尿道时有阻塞感、小腹痛、腰酸、隐痛、食少、脉沉滑有力、口干	大黄、生地、小蓟、赤芍、白茅根、桃仁、桂枝、侧柏叶、甘草	桃核承气汤
脉沉滑有力、尿血色紫有块、食少、口干、纳呆、腰酸、尿道时有阻塞感、乏力、手足心热、隐痛、小腹痛、舌紫、苔少津	大黄、生地、小蓟、赤芍、白茅根、桃仁、桂枝、侧柏叶、甘草	桃核承气汤
痛如刀割、苔白而少津，脉弦滑、大便秘结、吞酸、烧心、舌红紫、胃脘痛、饥饿痛	干姜、大黄、黄连、甘草、黄芩	甘草泻心汤
饥饿痛、舌红紫、大便秘结、胃脘痛、苔白而少津，脉弦滑、痛如刀割、烧心、吞酸	干姜、大黄、黄连、甘草、黄芩	甘草泻心汤
喜暖、腹痛、脉沉迟、舌紫、便下大量黏液脓血、倦怠、厌食、水肿、苔白厚、腹泻、大量黏液脓血便、畏寒、乏力	牡丹皮、干姜、山药、黄连、赤芍、三七、关黄柏、花椒、桃仁、桂枝、乌梅、附子、细辛、人参、当归	乌梅丸
喜暖、乏力、倦怠、舌紫、苔白厚、腹痛、畏寒、便下大量黏液脓血、腹泻、脉沉迟、水肿、大量黏液脓血便、厌食	牡丹皮、干姜、山药、黄连、赤芍、三七、关黄柏、花椒、桃仁、桂枝、乌梅、附子、细辛、人参、当归	乌梅丸
白腻、阴囊肿大、脉滑、舌红胖大、腰以下肿甚、腹胀满、干、尿少色赤	五加皮、海藻、葶苈子、泽泻、商陆、牡蛎、常山、天花粉、车前草	牡蛎泽泻散
脉滑、尿少色赤、腹胀满、舌红胖大、白腻、阴囊肿大、干、腰以下肿甚	五加皮、海藻、葶苈子、泽泻、商陆、牡蛎、常山、天花粉、车前草	牡蛎泽泻散
脾大平脐、纳少、肝掌、舌红、鼻衄、化热、面色黧黑、腹水、齿龈出血、脉沉弦数、苔白厚、羸瘦、腹胀	牡丹皮、郁金、黄芪、女贞子、柴胡、白芍、黄连、白术、山茱萸、枸杞子、茯苓、鳖甲、虎杖、红参、茵陈、栀子	鳖甲煎丸
面色黧黑、脉沉弦数、舌红、化热、羸瘦、腹胀、腹水、鼻衄、脾大平脐、肝掌、纳少、苔白厚、齿龈出血	牡丹皮、郁金、黄芪、女贞子、柴胡、白芍、黄连、白术、山茱萸、枸杞子、茯苓、鳖甲、虎杖、红参、茵陈、栀子	鳖甲煎丸
燥热、乏力、脉细、上热下寒、苔白、尿少、腰酸、咽痛、气化不利、浮肿、无力、舌红、下肢冷、口干	黄芪、山药、蒲公英、生地、泽泻、茯苓、附子、天花粉、甘草、瞿麦	瓜蒌瞿麦丸
尿少、无力、舌红、咽痛、上热下寒、下肢冷、口干、燥热、腰酸、浮肿、乏力、气化不利、脉细、苔白	黄芪、山药、蒲公英、生地、泽泻、茯苓、附子、天花粉、甘草、瞿麦	瓜蒌瞿麦丸
恶寒、脉浮缓、苔薄白、易汗、畏风感、发热、舌红	黄芪、白芍、大枣、桂枝、附子、甘草	桂枝汤
恶寒、发热、易汗、畏风感、脉浮缓、舌红、苔薄白	黄芪、白芍、大枣、桂枝、附子、甘草	桂枝汤
发低烧、面色微黄、舌淡红、苔薄白、精神欠佳、脉浮缓无力、易汗	白芍、大枣、桂枝、附子、甘草	桂枝加附子汤
苔薄白、面色微黄、脉浮缓无力、舌淡红、精神欠佳、发低烧、易汗	白芍、大枣、桂枝、附子、甘草	桂枝加附子汤
肝气不舒、脉沉迟、泛酸、嘈杂、消化无力、消化不良、脘腹不适、舌红、肠道不畅、苔白、胀痛	干姜、白芍、黄连、吴茱萸、甘松、肉桂、鸡内金、枳壳、甘草、豆蔻	小建中汤
脘腹不适、苔白、消化不良、嘈杂、肠道不畅、泛酸、消化无力、肝气不舒、胀痛、舌红、脉沉迟	干姜、白芍、黄连、吴茱萸、甘松、肉桂、鸡内金、枳壳、甘草、豆蔻	小建中汤
苔白滑、舌红、疼痛难忍、脉沉迟	白芍、大枣、甘松、肉桂、枳壳、木香、炙甘草、豆蔻	小建中汤
疼痛难忍、脉沉迟、舌红、苔白滑	白芍、大枣、甘松、肉桂、枳壳、木香、炙甘草、豆蔻	小建中汤
畏寒、腹中雷鸣、脾阳不振、气短、消化不良、食欲不振、腹痛、体瘦、脉迟细、苔白滑、肠道滞气、舌淡红、大泻、体质虚弱、面瘦	干姜、砂仁、党参、白术、茯苓、木香、炙甘草、附子、甘草、豆蔻	小建中汤
脾阳不振、大泻、腹中雷鸣、体瘦、体质虚弱、食欲不振、气短、畏寒、面瘦、腹痛、苔白滑、消化不良、肠道滞气、脉迟细、舌淡红	干姜、砂仁、党参、白术、茯苓、木香、炙甘草、附子、甘草、豆蔻	小建中汤
舌淡红、脉实、脉沉紧、唇苍白、疼痛、苔白滑、体弱、面色青	白芍、香附、川芎、肉桂、枳壳、炙甘草、当归	小建中汤
舌淡红、唇苍白、脉实、脉沉紧、面色青、疼痛、体弱、苔白滑	白芍、香附、川芎、肉桂、枳壳、炙甘草、当归	小建中汤
红苔、倦怠、腹中疼痛、苔白薄、面色萎黄、尺脉弱甚、舌淡、脉沉迟无力、大便有时稀溏、寒湿、吐酸、腹部胀满、嗳气	砂仁、山药、白芍、半夏、苍术、肉桂、鸡内金、木香、炙甘草、枳壳、附子、丁香、甘草	小建中汤
倦怠、寒湿、腹部胀满、嗳气、面色萎黄、大便有时稀溏、脉沉迟无力、舌淡、尺脉弱甚、吐酸、腹中疼痛、苔白薄、红苔	砂仁、山药、白芍、半夏、苍术、肉桂、鸡内金、木香、炙甘草、枳壳、附子、丁香、甘草	小建中汤
腹痛、舌红、血块、寒冷、腰痛、停经、脉滞、尺脉较弱、月经失调、苔白	牡丹皮、白芍、香附、川芎、茯苓、桃仁、桂枝、丹参、当归	桂枝茯苓丸
腰痛、脉滞、舌红、寒冷、停经、腹痛、月经失调、尺脉较弱、血块、苔白	牡丹皮、白芍、香附、川芎、茯苓、桃仁、桂枝、丹参、当归	桂枝茯苓丸
腹不痛、子宫血出、停经、血块	牡丹皮、阿胶、川芎、茯苓、桂枝、当归	桂枝茯苓丸
停经、腹不痛、子宫血出、血块	牡丹皮、阿胶、川芎、茯苓、桂枝、当归	桂枝茯苓丸
月事不调、尺脉尤弱、经期亦失调、色黑、血量少、舌淡红、腰腿疼痛、白带较多、苔薄白、脉迟细	牡丹皮、白芍、川芎、茯苓、炙甘草、桃仁、红花、桂枝、丹参、炮姜、甘草、当归	桂枝茯苓丸
白带较多、经期亦失调、舌淡红、血量少、尺脉尤弱、苔薄白、月事不调、脉迟细、腰腿疼痛、色黑	牡丹皮、白芍、川芎、茯苓、炙甘草、桃仁、红花、桂枝、丹参、炮姜、甘草、当归	桂枝茯苓丸
小便黄、舌红、口渴、高热、全身瘫软、大便不畅、脉沉而有力、发热、唇燥、高烧、面红、恶寒、苔黄腻、关节疼痛、关节活动困难、体胖大	白芍、白术、麻黄、桂枝、附子、防风、知母、甘草	桂枝芍药知母汤
体胖大、发热、小便黄、高烧、脉沉而有力、大便不畅、舌红、关节疼痛、口渴、高热、唇燥、全身瘫软、面红、苔黄腻、恶寒、关节活动困难	白芍、白术、麻黄、桂枝、附子、防风、知母、甘草	桂枝芍药知母汤
恶露、舌红、苔薄白、脉浮紧、四肢重滞、关节不舒、一身尽痛	黄芪、苍术、川牛膝、威灵仙、桂枝、独活、防风、甘草、当归	黄芪桂枝五物汤
舌红、一身尽痛、四肢重滞、苔薄白、脉浮紧、恶露、关节不舒	黄芪、苍术、川牛膝、威灵仙、桂枝、独活、防风、甘草、当归	黄芪桂枝五物汤
面色白、脉浮数、高烧不退、无汗、微咳、发热、恶寒、咳嗽、苔白、舌红、打喷嚏	苦杏仁、前胡、紫苏梗、金银花、薄荷、川贝母、桔梗、连翘、白前、甘草、百部	麻杏石甘汤
苔白、微咳、面色白、打喷嚏、脉浮数、舌红、恶寒、高烧不退、咳嗽、无汗、发热	苦杏仁、前胡、紫苏梗、金银花、薄荷、川贝母、桔梗、连翘、白前、甘草、百部	麻杏石甘汤
口渴、肛门灼热、舌红、脉沉数、苔黄、泄泻、小便黄赤、身热	黄连、白芍、粉葛、木香、甘草、黄芩	葛根芩连汤
肛门灼热、小便黄赤、脉沉数、口渴、苔黄、舌红、身热、泄泻	黄连、白芍、粉葛、木香、甘草、黄芩	葛根芩连汤
头痛、恶寒、谵语、发热、苔微黄、身热、舌红、大便不干、身痛、脉弦数、寒热	柴胡、半夏、党参、大枣、甘草、黄芩	小柴胡汤
大便不干、发热、脉弦数、谵语、苔微黄、头痛、舌红、恶寒、寒热、身痛、身热	柴胡、半夏、党参、大枣、甘草、黄芩	小柴胡汤
舌红、脉浮数、发热、苔薄白、风寒、气血虚弱、微咳、恶寒	干姜、柴胡、半夏、五味子、党参、甘草、黄芩	小柴胡汤
微咳、舌红、脉浮数、发热、风寒、苔薄白、恶寒、气血虚弱	干姜、柴胡、半夏、五味子、党参、甘草、黄芩	小柴胡汤
疼痛、头汗出、脉弦数、气郁、口干、舌红、头汗不止、苔黄	柴胡、白芍、半夏、香附、延胡索、鸡内金、枳壳、甘草、黄芩	小柴胡汤
头汗不止、口干、苔黄、舌红、脉弦数、头汗出、疼痛、气郁	柴胡、白芍、半夏、香附、延胡索、鸡内金、枳壳、甘草、黄芩	小柴胡汤
寒热、脉浮弦而数、乏力、痰、刺痛、面容憔悴、胁痛、食少、苔白薄、舌红、咳嗽、汗	柴胡、半夏、茯苓、枳壳、川贝母、桔梗、麦冬、甘草、陈皮、北沙参、黄芩	小柴胡汤
脉浮弦而数、胁痛、刺痛、咳嗽、汗、舌红、食少、乏力、苔白薄、痰、寒热、面容憔悴	柴胡、半夏、茯苓、枳壳、川贝母、桔梗、麦冬、甘草、陈皮、北沙参、黄芩	小柴胡汤
腻、苔白厚、痛胀、舌红、胁脘部撑胀、两尺脉弱、胃甚畏寒、喜温	郁金、砂仁、柴胡、白芍、半夏、鸡内金、枳壳、大腹皮、青皮、甘草、陈皮、黄芩	小柴胡汤
胁脘部撑胀、胃甚畏寒、痛胀、舌红、喜温、苔白厚、两尺脉弱、腻	郁金、砂仁、柴胡、白芍、半夏、鸡内金、枳壳、大腹皮、青皮、甘草、陈皮、黄芩	小柴胡汤
痛胀、口苦、木气横逆、舌红、脉弦数、苔黄	郁金、柴胡、黄连、白芍、半夏、甘草、栀子、黄芩	小柴胡汤
痛胀、苔黄、木气横逆、口苦、舌红、脉弦数	郁金、柴胡、黄连、白芍、半夏、甘草、栀子、黄芩	小柴胡汤
寒热、脉浮弦、面色萎黄、舌红、皮肤均现黄色、胃口有烧灼感、苔微黄、小便黄赤、黄疸、消化不良、食欲不振	郁金、柴胡、半夏、党参、枳实、鸡内金、甘草、茵陈、栀子、黄芩	小柴胡汤
舌红、胃口有烧灼感、面色萎黄、黄疸、消化不良、小便黄赤、寒热、脉浮弦、苔微黄、食欲不振、皮肤均现黄色	郁金、柴胡、半夏、党参、枳实、鸡内金、甘草、茵陈、栀子、黄芩	小柴胡汤
寒热、无汗、微汗、头痛、口渴、舌红、苔白微黄、脉弦数	柴胡、白芍、大枣、半夏、党参、桂枝、甘草、黄芩	柴胡桂枝汤
口渴、微汗、舌红、脉弦数、苔白微黄、头痛、寒热、无汗	柴胡、白芍、大枣、半夏、党参、桂枝、甘草、黄芩	柴胡桂枝汤
脉数大有力、食欲不振、恶心、厌食、舌红、恶寒、苔微黄、周身不适、烦悸、发热、二便不利、寒热	大黄、柴胡、半夏、党参、泽泻、大枣、牡蛎、茯苓、桂枝、黄芩	柴胡加龙骨牡蛎汤
发热、苔微黄、食欲不振、寒热、恶心、周身不适、脉数大有力、厌食、恶寒、烦悸、舌红、二便不利	大黄、柴胡、半夏、党参、泽泻、大枣、牡蛎、茯苓、桂枝、黄芩	柴胡加龙骨牡蛎汤
舌红、腹部暴痛、胀满、大便不通、脉沉而有力、气怒、苔黄、谷道闭塞不通	大黄、厚朴、槟榔、枳实、延胡索、鸡内金、川楝子	小承气汤
大便不通、谷道闭塞不通、腹部暴痛、苔黄、胀满、脉沉而有力、气怒、舌红	大黄、厚朴、槟榔、枳实、延胡索、鸡内金、川楝子	小承气汤
舌红、面部多处小红疙瘩、口渴、苔黄、面部发痒、面部潮红、肢体别部正常、壮热、脉浮而有力	蒲公英、菊花、石膏、连翘、知母、甘草、金银花	白虎汤
面部多处小红疙瘩、面部潮红、脉浮而有力、口渴、肢体别部正常、舌红、面部发痒、壮热、苔黄	蒲公英、菊花、石膏、连翘、知母、甘草、金银花	白虎汤
胀饱、疼痛、气短、脉沉而无力、苔白而滑、舌淡红、乏力、咳嗽、面色萎黄、食欲不振、大便时溏	砂仁、山药、厚朴、苍术、白术、泽泻、茯苓、肉桂、猪苓、甘草、陈皮	五苓散
苔白而滑、疼痛、气短、大便时溏、食欲不振、脉沉而无力、咳嗽、乏力、舌淡红、面色萎黄、胀饱	砂仁、山药、厚朴、苍术、白术、泽泻、茯苓、肉桂、猪苓、甘草、陈皮	五苓散
水气泛滥、凹陷、舌红、小便不利、面目肿甚、食欲不振、脉沉缓、水肿、苔白而滑、气短	姜皮、砂仁、白术、泽泻、桑白皮、茯苓、肉桂、大腹皮、猪苓、车前草、陈皮	五苓散
舌红、凹陷、苔白而滑、脉沉缓、水肿、面目肿甚、小便不利、水气泛滥、气短、食欲不振	姜皮、砂仁、白术、泽泻、桑白皮、茯苓、肉桂、大腹皮、猪苓、车前草、陈皮	五苓散
小便更为不畅、小便不通、苔黄、大便亦闭结不通、烦闷、恶心、脉沉数、膀胱出血、舌红	滑石粉、芒硝、泽泻、阿胶、茯苓、蜜、猪苓	猪苓汤
膀胱出血、大便亦闭结不通、烦闷、脉沉数、苔黄、恶心、小便更为不畅、小便不通、舌红	滑石粉、芒硝、泽泻、阿胶、茯苓、蜜、猪苓	猪苓汤
脓疡、尖端破溃、两下肢厥冷、脉沉迟、水肿、脓头、色紫黯、脓液、左大趾端冷	白芍、大枣、通草、炙甘草、桂枝、细辛、金银花、当归	当归四逆汤
脉沉迟、左大趾端冷、脓液、脓疡、尖端破溃、水肿、色紫黯、两下肢厥冷、脓头	白芍、大枣、通草、炙甘草、桂枝、细辛、金银花、当归	当归四逆汤
舌红、右手沉弦、大便不畅、左手寸关滑动、脉象、口干裂、尺沉弱、睡眠欠佳、失眠较重、头晕、苔黄、心烦	白芍、生地、大枣、阿胶、竹茹、黄连、莲子、合欢皮、知母、黄芩	黄连阿胶汤
大便不畅、失眠较重、心烦、睡眠欠佳、舌红、尺沉弱、口干裂、苔黄、左手寸关滑动、右手沉弦、脉象、头晕	白芍、生地、大枣、阿胶、竹茹、黄连、莲子、合欢皮、知母、黄芩	黄连阿胶汤
均无大变、苔黄腻、大便带有脓血状物、腹部不适、肛门有窘迫感	关黄柏、白头翁、秦皮、黄连	白头翁汤
苔黄腻、肛门有窘迫感、均无大变、大便带有脓血状物、腹部不适	关黄柏、白头翁、秦皮、黄连	白头翁汤
色正红、舌红、脉沉数、苔薄白、腹痛、胎动不安、胎漏	砂仁、生地、阿胶、川芎、杜仲、甘草、当归	胶艾汤
脉沉数、色正红、苔薄白、胎动不安、胎漏、舌红、腹痛	砂仁、生地、阿胶、川芎、杜仲、甘草、当归	胶艾汤
脉沉缓无力、疼痛、郁滞、腹痛、气血不畅	牡丹皮、白芍、川芎、茯苓、肉桂、炙甘草、桃仁、五灵脂、甘草、当归	当归芍药散
郁滞、疼痛、气血不畅、腹痛、脉沉缓无力	牡丹皮、白芍、川芎、茯苓、肉桂、炙甘草、桃仁、五灵脂、甘草、当归	当归芍药散
体温39℃、咽部充血、黄染、发热、扁桃体肿大、干燥、疼痛、头痛、面赤、咽痛、高热、舌根白腻、脉细数、前半苔黄少润、恶心、神志清晰	郁金、菊花、瓜蒌、大豆黄卷、枳壳、桑叶、连翘、钩藤、牛蒡子、金银花、黄芩	竹叶石膏汤
体温39℃、咽部充血、面赤、发热、脉细数、干燥、高热、咽痛、神志清晰、黄染、头痛、恶心、前半苔黄少润、舌根白腻、疼痛、扁桃体肿大	郁金、菊花、瓜蒌、大豆黄卷、枳壳、桑叶、连翘、钩藤、牛蒡子、金银花、黄芩	竹叶石膏汤
胸闷、脉弦细滑、舌淡红、苔薄腻、真心痛、痰多	谷芽、太子参、竹茹、丹参、茯神、白芍、赤芍、香附、枳壳、薤白、甘草、远志、小麦、半夏、瓜蒌、桃仁、首乌藤、炙甘草、陈皮	瓜蒌薤白半夏汤
舌淡红、真心痛、胸闷、痰多、苔薄腻、脉弦细滑	谷芽、太子参、竹茹、丹参、茯神、白芍、赤芍、香附、枳壳、薤白、甘草、远志、小麦、半夏、瓜蒌、桃仁、首乌藤、炙甘草、陈皮	瓜蒌薤白半夏汤
腰痛、脉反沉、体温虽高、尿黄赤、咽喉痛、体温高达41℃、舌淡青、恶寒、身痛、发热	板蓝根、麻黄、细辛、附子、甘草	麻黄附子细辛汤
尿黄赤、身痛、体温高达41℃、舌淡青、恶寒、体温虽高、发热、腰痛、脉反沉、咽喉痛	板蓝根、麻黄、细辛、附子、甘草	麻黄附子细辛汤
周身皮肤起白色风团、手足冰冷、舌偏红、苔薄黄腻、咽喉干燥、脉细、瘙痒	苍耳子、黄芪、白芍、党参、白术、紫苏梗、炙甘草、桂枝、防风	桂枝汤
舌偏红、周身皮肤起白色风团、瘙痒、手足冰冷、苔薄黄腻、咽喉干燥、脉细	苍耳子、黄芪、白芍、党参、白术、紫苏梗、炙甘草、桂枝、防风	桂枝汤
苔薄黄、无汗、隆起、瘙痒、怕冷、脉细、怕风、疹块、咽干、四肢清冷、肌肤发疹、舌暗红	苍耳子、白芷、黄芪、鸡血藤、大枣、白术、白芍、炙甘草、桂枝、附子、防风、甘草	桂枝加附子汤
怕风、脉细、舌暗红、隆起、四肢清冷、苔薄黄、肌肤发疹、无汗、怕冷、疹块、咽干、瘙痒	苍耳子、白芷、黄芪、鸡血藤、大枣、白术、白芍、炙甘草、桂枝、附子、防风、甘草	桂枝加附子汤
干涩、苔薄、房颤、易汗、舌淡紫、头昏、胸闷、脉细弦滑、头疼、牙痛、目眩、心悸	生地、龙骨、党参、黄连、粉葛、川芎、牡蛎、炙甘草、桂枝、麦冬、附子、红花、石菖蒲、丹参、甘草、淫羊藿	桂枝甘草龙骨牡蛎汤
舌淡紫、头疼、头昏、易汗、苔薄、脉细弦滑、胸闷、心悸、牙痛、目眩、房颤、干涩	生地、龙骨、党参、黄连、粉葛、川芎、牡蛎、炙甘草、桂枝、麦冬、附子、红花、石菖蒲、丹参、甘草、淫羊藿	桂枝甘草龙骨牡蛎汤
口干、胸闷、心慌不安、苔淡黄薄腻、早搏、大便偏溏、舌偏黯、脉参伍不调	苦参、龙骨、大枣、五味子、党参、大麦、牡蛎、合欢皮、炙甘草、桂枝、石菖蒲、丹参、灯芯草	桂枝甘草龙骨牡蛎汤
脉参伍不调、口干、大便偏溏、舌偏黯、心慌不安、早搏、胸闷、苔淡黄薄腻	苦参、龙骨、大枣、五味子、党参、大麦、牡蛎、合欢皮、炙甘草、桂枝、石菖蒲、丹参、灯芯草	桂枝甘草龙骨牡蛎汤
舌淡红、肢清、头昏、苔薄白、脉细弱、鼻塞	楮实子、白芍、百合、龙骨、山茱萸、牡蛎、枸杞子、炙甘草、桂枝、甘草、淫羊藿	桂枝甘草龙骨牡蛎汤
肢清、脉细弱、舌淡红、苔薄白、头昏、鼻塞	楮实子、白芍、百合、龙骨、山茱萸、牡蛎、枸杞子、炙甘草、桂枝、甘草、淫羊藿	桂枝甘草龙骨牡蛎汤
咯痰、怕冷、面色晦滞、咯吐不爽、呼吸急促、咳、喘哮、脉细弦、胸膈满闷、舌苔白滑、色白有泡沫、苔白滑而润	干姜、半夏、苦杏仁、紫苏梗、款冬花、麻黄、炙甘草、紫菀、桂枝、白前、细辛、甘草、陈皮	小青龙汤
脉细弦、呼吸急促、怕冷、咯吐不爽、色白有泡沫、胸膈满闷、喘哮、咳、舌苔白滑、苔白滑而润、咯痰、面色晦滞	干姜、半夏、苦杏仁、紫苏梗、款冬花、麻黄、炙甘草、紫菀、桂枝、白前、细辛、甘草、陈皮	小青龙汤
咳喘、脉细滑、有汗不解、气急、寒热、闷塞、舌润、咯痰、咳嗽、苔白腻、两肺透亮度增强、痰鸣	干姜、白芍、半夏、五味子、紫苏梗、麻黄、炙甘草、桂枝、细辛、白前	小青龙汤
闷塞、咳喘、痰鸣、咳嗽、舌润、气急、咯痰、苔白腻、寒热、有汗不解、脉细滑、两肺透亮度增强	干姜、白芍、半夏、五味子、紫苏梗、麻黄、炙甘草、桂枝、细辛、白前	小青龙汤
膨胀、发热、腹水征、脉弦、咳喘、咯吐、脘下触有包块、苔白	干姜、白芍、半夏、五味子、麻黄、桂枝、细辛、甘草	小青龙汤
膨胀、咳喘、脉弦、腹水征、咯吐、发热、脘下触有包块、苔白	干姜、白芍、半夏、五味子、麻黄、桂枝、细辛、甘草	小青龙汤
气急、胸膈满闷、咳喘、脉细滑数、大便溏薄、苔薄黄、哮喘、脉细数(110次/分)、痰黄稠、舌苔黄、怕冷、舌红、喉有水鸡声、头汗多、痰多	苦杏仁、竹茹、紫苏梗、麻黄、石膏、文蛤、川贝母、射干、桑白皮、甘草、黄芩	麻杏石甘汤
脉细滑数、苔薄黄、头汗多、舌苔黄、怕冷、大便溏薄、胸膈满闷、痰黄稠、舌红、气急、喉有水鸡声、咳喘、脉细数(110次/分)、哮喘、痰多	苦杏仁、竹茹、紫苏梗、麻黄、石膏、文蛤、川贝母、射干、桑白皮、甘草、黄芩	麻杏石甘汤
咳嗽、尿痛、尿急、体温高达39℃~40℃、纳差、咽痒、发热、汗出、舌偏红、尿频、鼻塞、痰、舌苔黄薄腻质偏红、泛恶、体温38.5℃、脉弦细	半枝莲、柴胡、厚朴、党参、鸭跖草、蒲公英、半夏、炙甘草、漏芦、北沙参、黄芩	小柴胡汤
脉弦细、汗出、发热、尿频、痰、尿痛、舌苔黄薄腻质偏红、泛恶、体温38.5℃、鼻塞、尿急、舌偏红、纳差、咳嗽、咽痒、体温高达39℃~40℃	半枝莲、柴胡、厚朴、党参、鸭跖草、蒲公英、半夏、炙甘草、漏芦、北沙参、黄芩	小柴胡汤
舌红、大便或干、胸胁闷痛、脉细滑、腹胀、苔薄黄、精神萎靡、面黄不华	大黄、柴胡、九香虫、黄连、半夏、太子参、赤芍、枳实、瓜蒌、延胡索、六神曲、麦冬、莪术、茵陈、黄芩	大柴胡汤
精神萎靡、胸胁闷痛、大便或干、面黄不华、苔薄黄、舌红、腹胀、脉细滑	大黄、柴胡、九香虫、黄连、半夏、太子参、赤芍、枳实、瓜蒌、延胡索、六神曲、麦冬、莪术、茵陈、黄芩	大柴胡汤
脉濡数、恶寒、小便黄、寒热、欲吐、苔白嫩、头昏、汗出不多、恶心、胸闷、身热、汗少、发热、体温40℃、尿少、厌食、渴不欲饮、形寒、腹胀、口苦黏、口中频频渗吐黏沫	滑石粉、干姜、薏苡仁、柴胡、苍术、通草、泽泻、关黄柏、茯苓、桂枝、猪苓、车前草、黄芩	柴胡桂枝干姜汤
脉濡数、腹胀、恶心、口苦黏、小便黄、胸闷、汗出不多、苔白嫩、形寒、寒热、渴不欲饮、发热、身热、尿少、口中频频渗吐黏沫、体温40℃、欲吐、厌食、汗少、头昏、恶寒	滑石粉、干姜、薏苡仁、柴胡、苍术、通草、泽泻、关黄柏、茯苓、桂枝、猪苓、车前草、黄芩	柴胡桂枝干姜汤
喉痛、脉象沉迟细弱、舌淡白、失音、寒热、咳痰、少苔、声嘶、发音不扬	半夏、麻黄、枸杞子、茯苓、巴戟天、石菖蒲、细辛、附子、甘草、玄参	麻黄细辛附子汤
脉弦、气血涩滞、疼痛、左手臂不能活动、腰痛、麻木、苔薄黄腻、苔质红偏黯、大便偏干、舌苔薄、舌红偏黯	骨碎补、泽兰、大黄、片姜黄、全蝎、续断、水蛭、天南星、桃仁、穿山甲、牛膝	抵当汤
腰痛、脉弦、疼痛、苔薄黄腻、舌红偏黯、左手臂不能活动、大便偏干、舌苔薄、气血涩滞、苔质红偏黯、麻木	骨碎补、泽兰、大黄、片姜黄、全蝎、续断、水蛭、天南星、桃仁、穿山甲、牛膝	抵当汤
足肿、苔黄薄腻、脉细滑、右手活动欠灵、舌黯、大便干结、癫痛	地龙、桑寄生、大黄、生地、续断、僵蚕、石斛、水蛭、天南星、桃仁、益智仁、稀签草、鬼箭羽、路路通、牛膝	抵当汤
大便干结、苔黄薄腻、右手活动欠灵、舌黯、足肿、癫痛、脉细滑	地龙、桑寄生、大黄、生地、续断、僵蚕、石斛、水蛭、天南星、桃仁、益智仁、稀签草、鬼箭羽、路路通、牛膝	抵当汤
稀溏、脉小滑、口干、麻木、矢气多、尿黄、苔薄黄、双下肢冷、大便干结、浮肿、肿胀、舌暗红	土鳖虫、大黄、槟榔、全蝎、续断、天仙藤、石斛、葫芦瓢、水蛭、蜈蚣、细辛、桃仁、附子、路路通、牛膝	抵当汤
矢气多、脉小滑、双下肢冷、口干、肿胀、麻木、稀溏、浮肿、大便干结、舌暗红、苔薄黄、尿黄	土鳖虫、大黄、槟榔、全蝎、续断、天仙藤、石斛、葫芦瓢、水蛭、蜈蚣、细辛、桃仁、附子、路路通、牛膝	抵当汤
怕冷、脉细弦、舌红、气滞、大便欠实、苔黄薄腻、满胀、噫气、泛酸、纳谷减少、隐痛	干姜、厚朴、黄连、半夏、党参、紫苏梗、竹茹、枳壳、陈皮、黄芩	半夏泻心汤
舌红、怕冷、泛酸、气滞、隐痛、满胀、脉细弦、苔黄薄腻、大便欠实、纳谷减少、噫气	干姜、厚朴、黄连、半夏、党参、紫苏梗、竹茹、枳壳、陈皮、黄芩	半夏泻心汤
食不知味、肾盂积水、脾胃虚弱、胃气上逆、欲吐、恶心、寒意、尿意不畅、苔薄黄、舌黯红、脉细、头痛、头昏	泽兰、干姜、代赭石、黄连、党参、苍术、泽泻、吴茱萸、枳实、半夏、白术、茯苓、沉香、桂枝、猪苓、旋覆花	旋覆代赭汤
苔薄黄、舌黯红、食不知味、寒意、恶心、头昏、脉细、肾盂积水、胃气上逆、头痛、欲吐、脾胃虚弱、尿意不畅	泽兰、干姜、代赭石、黄连、党参、苍术、泽泻、吴茱萸、枳实、半夏、白术、茯苓、沉香、桂枝、猪苓、旋覆花	旋覆代赭汤
消化道反应、大便干结、脉小弦滑、恶心、上腹部有梗塞感、口稍干、舌偏暗、苔淡黄厚腻	薏苡仁、代赭石、半夏、太子参、枳壳、瓦楞子、麦冬、泽漆、山慈菇、降香、白花蛇舌草、旋覆花	旋覆代赭汤
脉小弦滑、恶心、口稍干、舌偏暗、上腹部有梗塞感、大便干结、消化道反应、苔淡黄厚腻	薏苡仁、代赭石、半夏、太子参、枳壳、瓦楞子、麦冬、泽漆、山慈菇、降香、白花蛇舌草、旋覆花	旋覆代赭汤
头昏痛、阴道见少量脓性分泌物、精神倦怠、口干、左侧附件轻度增厚、发热、左下腹有轻度压痛、呼吸较快、剑突下3cm、恶露黏稠、左侧鼠蹊部有豌豆大淋巴结、高热、脉濡数、肝大肋下1.5cm、多汗、头发湿润、汗出不解、左下腹隐隐作痛、唇干、热重于寒、左下腹隐痛、面红、二侧肾区无明显压、恶寒	黄芪、泽兰、柴胡、白芍、大枣、川芎、青蒿、茯苓、白薇、桂枝、荆芥、甘草、当归、黄芩	白虎加人参汤
左下腹有轻度压痛、多汗、精神倦怠、恶寒、高热、左侧鼠蹊部有豌豆大淋巴结、头发湿润、脉濡数、左侧附件轻度增厚、汗出不解、阴道见少量脓性分泌物、二侧肾区无明显压、左下腹隐隐作痛、口干、呼吸较快、面红、左下腹隐痛、热重于寒、剑突下3cm、肝大肋下1.5cm、头昏痛、唇干、恶露黏稠、发热	黄芪、泽兰、柴胡、白芍、大枣、川芎、青蒿、茯苓、白薇、桂枝、荆芥、甘草、当归、黄芩	白虎加人参汤
寸口脉细、舌淡隐紫、身体虽热、苔少、肤色苍白、气血失调、两手清冷	黄芪、赤芍、川芎、水蛭、炙甘草、桂枝、细辛、红花、路路通、甘草、当归	当归四逆汤
寸口脉细、舌淡隐紫、肤色苍白、身体虽热、两手清冷、气血失调、苔少	黄芪、赤芍、川芎、水蛭、炙甘草、桂枝、细辛、红花、路路通、甘草、当归	当归四逆汤
吐酸、饮食不顺、气急、咳痰不多、咳嗽、咽喉不顺、脉濡滑、纳差、口干、苔中部块状腐腻、左侧胸腔大量积液、大便偏软、胸闷、舌红、胃胀	泽兰、黄芪、泽泻、紫苏梗、商陆、花椒、广藿香、白术、瓦楞子、泽漆、六神曲、黄连、半夏、芥子、桑白皮、防己、莱菔子、吴茱萸、葶苈子、陈皮、北沙参	己椒苈黄丸
苔花剥、黄疸、黄染、目黄、心悸、脉细缓	小麦、黄芪、白芍、生地、桂枝、红花、天花粉、丹参、当归	小建中汤
黄染、目黄、心悸、脉细缓、苔花剥、黄疸	小麦、黄芪、白芍、生地、桂枝、红花、天花粉、丹参、当归	小建中汤
咳喘、脉沉细、浮肿、心悸、腹水、面色灰滞、舌黯紫、腹大、苔薄	大枣、麻黄、桂枝、细辛、附子、甘草	桂枝去芍药加麻黄附子细辛汤
心悸、腹大、面色灰滞、苔薄、腹水、咳喘、舌黯紫、脉沉细、浮肿	大枣、麻黄、桂枝、细辛、附子、甘草	桂枝去芍药加麻黄附子细辛汤
冷痛、口干、苔薄黄腻、舌红、疼痛、脉细弦、消瘦	土鳖虫、薏苡仁、白芍、生地、乌头、桂枝、虎杖、知母、甘草、当归	桂枝芍药知母汤
冷痛、苔薄黄腻、舌红、消瘦、口干、疼痛、脉细弦	土鳖虫、薏苡仁、白芍、生地、乌头、桂枝、虎杖、知母、甘草、当归	桂枝芍药知母汤
脉浮数、T39.6℃、发热、口干、便难、呼吸较促、微汗不畅、鼻塞、咳呛、苔薄黄、头痛、右上肺有少许细啰音	鱼腥草、大黄、苦杏仁、麻黄、石膏、天花粉、甘草、黄芩	麻杏石甘汤
发热、便难、右上肺有少许细啰音、微汗不畅、T39.6℃、呼吸较促、口干、苔薄黄、咳呛、脉浮数、头痛、鼻塞	鱼腥草、大黄、苦杏仁、麻黄、石膏、天花粉、甘草、黄芩	麻杏石甘汤
苦不欲言、不排大便、纳食不馨、神疲、脉沉细、腹部胀满、苔薄白、升降失常、面色萎黄、舌淡、便秘	干姜、党参、白术、粉葛、枳实、炙甘草	理中丸
苦不欲言、便秘、面色萎黄、苔薄白、升降失常、脉沉细、神疲、不排大便、腹部胀满、舌淡、纳食不馨	干姜、党参、白术、粉葛、枳实、炙甘草	理中丸
苦不欲言、腹部胀满、面色萎黄、便秘、脉沉细、苔薄白、不排大便、纳食不馨、神疲、升降失常、舌淡	干姜、党参、白术、粉葛、枳实、炙甘草	理中丸
口干、足肿、面浮、舌偏红、脉细微数、苔薄黄、胸闷、形体赢瘦、低热、脉涩、口苦、心悸、周身关节疼痛	薏苡仁、生地、桑枝、桂枝、虎杖、防风、知母、甘草、忍冬藤、防己	防己地黄汤
舌偏红、低热、面浮、周身关节疼痛、足肿、苔薄黄、心悸、胸闷、形体赢瘦、脉涩、脉细微数、口干、口苦	薏苡仁、生地、桑枝、桂枝、虎杖、防风、知母、甘草、忍冬藤、防己	防己地黄汤
善忘、虚烦、脉细软数、胆怯、苔薄白、忧郁、头晕、心慌	首乌藤、大枣、太子参、川芎、柏子仁、合欢皮、粳米、知母、甘草	酸枣仁汤
虚烦、苔薄白、头晕、忧郁、脉细软数、心慌、胆怯、善忘	首乌藤、大枣、太子参、川芎、柏子仁、合欢皮、粳米、知母、甘草	酸枣仁汤
唇甲惨淡、全身酸软、面色苍白、吐血、少气、晕厥、目眩、发烧、声音低微、心悸、头昏、发热、怔仲、溏便、舌淡、脉沉涩、逆冷、上消化道出血、苔白薄	白术、阿胶、三七、炙甘草、乌梅、附子、红参	黄土汤
面色苍白、吐血、上消化道出血、少气、发烧、苔白薄、头昏、目眩、心悸、逆冷、唇甲惨淡、发热、晕厥、脉沉涩、怔仲、声音低微、全身酸软、舌淡、溏便	白术、阿胶、三七、炙甘草、乌梅、附子、红参	黄土汤
胸闷、脏躁、举发无常、涕泪交流	小麦、首乌藤、大枣、太子参、茯苓、合欢皮、石菖蒲、猪苓、甘草、淫羊藿	甘麦大枣汤
胸闷、举发无常、涕泪交流、脏躁	小麦、首乌藤、大枣、太子参、茯苓、合欢皮、石菖蒲、猪苓、甘草、淫羊藿	甘麦大枣汤
指纹浮紫、身热、指尖发冷、角弓反张、手足搐搦、目斜、苔薄黄、汗出、项强、四渴	白芍、大枣、瓜蒌、桂枝、甘草	瓜蒌桂枝汤
指纹浮紫、目斜、四渴、汗出、指尖发冷、项强、苔薄黄、身热、手足搐搦、角弓反张	白芍、大枣、瓜蒌、桂枝、甘草	瓜蒌桂枝汤
头摇、项背强直、头仰、面赤、脉见沉迟、自汗	白芍、大枣、炙甘草、桂枝、天花粉	瓜蒌桂枝汤
头仰、面赤、头摇、自汗、脉见沉迟、项背强直	白芍、大枣、炙甘草、桂枝、天花粉	瓜蒌桂枝汤
汗多、流血、面色淡白、呵欠、昏迷、冷汗、脉弦缓无力、张大、流涎、头晕	黄芪、白芍、大枣、瓜蒌、炙甘草、桂枝、人参、附子、甘草	瓜蒌桂枝汤
汗多、面色淡白、头晕、脉弦缓无力、冷汗、昏迷、呵欠、流血、流涎、张大	黄芪、白芍、大枣、瓜蒌、炙甘草、桂枝、人参、附子、甘草	瓜蒌桂枝汤
身热、苔厚、周身骨楚、气促、脉浮、拘紧、转侧困难、恶寒、溲黄、饮食不香、咳嗽	滑石粉、白芍、大枣、粉葛、麻黄、桑枝、桂枝、金银花	葛根汤
脉浮、苔厚、拘紧、恶寒、气促、身热、周身骨楚、溲黄、转侧困难、咳嗽、饮食不香	滑石粉、白芍、大枣、粉葛、麻黄、桑枝、桂枝、金银花	葛根汤
舌向右歪斜、左前额抬头纹消失、左鼻唇沟消失、漏口水、吐字不清、漏气	生姜、白芍、大枣、粉葛、麻黄、炙甘草、桃仁、桂枝、当归	葛根汤
左鼻唇沟消失、漏气、舌向右歪斜、漏口水、左前额抬头纹消失、吐字不清	生姜、白芍、大枣、粉葛、麻黄、炙甘草、桃仁、桂枝、当归	葛根汤
项背强直、口噤、刚痉、脉紧数、气血阻滞、生理反射正常、筋脉挛急、憋气、抽搐、反张、血压110/70mmHg、酸重、体温37.5℃、苔薄白	白芍、大枣、全蝎、粉葛、麻黄、蜈蚣、桂枝、天花粉、甘草	葛根汤
脉紧数、体温37.5℃、筋脉挛急、苔薄白、抽搐、憋气、刚痉、酸重、口噤、项背强直、气血阻滞、生理反射正常、血压110/70mmHg、反张	白芍、大枣、全蝎、粉葛、麻黄、蜈蚣、桂枝、天花粉、甘草	葛根汤
大痛、黑而有毛、脉沉洪有力、面赤、骨瘦	大黄、厚朴、芒硝、枳实	大承气汤
骨瘦、黑而有毛、大痛、面赤、脉沉洪有力	大黄、厚朴、芒硝、枳实	大承气汤
两颜赤、谵语、神昏、发热、无大便、阳脉、两手脉隐伏不显、心烦、胸翳、干、苔厚黄	大黄、厚朴、芒硝、枳实	大承气汤
神昏、发热、两手脉隐伏不显、干、无大便、心烦、阳脉、两颜赤、谵语、胸翳、苔厚黄	大黄、厚朴、芒硝、枳实	大承气汤
热不退、舌燥、苔黄、痉不止、便不通、脉见数实	大黄、厚朴、芒硝、枳实	大承气汤
便不通、脉见数实、苔黄、舌燥、热不退、痉不止	大黄、厚朴、芒硝、枳实	大承气汤
呕吐、未解大便、不发热、苔黄厚、腹痛、肠鸣音亢进、腹胀、脉沉滑有力、小便短赤	大黄、厚朴、莱菔子、玄明粉、枳实	大承气汤
小便短赤、不发热、呕吐、苔黄厚、肠鸣音亢进、未解大便、腹痛、脉沉滑有力、腹胀	大黄、厚朴、莱菔子、玄明粉、枳实	大承气汤
微汗、右缓左紧、手脚迟重、苔白腻、寒湿、口中淡	苍术、苦杏仁、麻黄、炙甘草、桂枝	麻黄加术汤
微汗、口中淡、手脚迟重、寒湿、苔白腻、右缓左紧	苍术、苦杏仁、麻黄、炙甘草、桂枝	麻黄加术汤
身热、鼻塞、头重、无汗、酸痛	薏苡仁、生姜、白术、苦杏仁、麻黄、桂枝、甘草	麻黄加术汤
无汗、鼻塞、头重、身热、酸痛	薏苡仁、生姜、白术、苦杏仁、麻黄、桂枝、甘草	麻黄加术汤
恶寒、苔白腻、头痛、脉紧、疼痛	苦杏仁、白术、麻黄、桂枝、甘草	麻黄加术汤
头痛、恶寒、脉紧、苔白腻、疼痛	苦杏仁、白术、麻黄、桂枝、甘草	麻黄加术汤
苔白厚、发热、燥、疼痛、汗出热、内郁、咳嗽、恶寒、化热	苦杏仁、炙甘草、麻黄	麻杏薏甘汤
体温40.1℃、恶寒、发热、精神不安、咳嗽、苔白中薄黄、汗出、大便结，漫赤、脉搏每分钟120次、心悸	薏苡仁、苦杏仁、麻黄、连翘、甘草、茵陈	麻杏薏甘汤
苔白、脚趾有水泡、偏肿、脉数、鼻腔有红疮、微咳	蝉蜕、苦杏仁、甘草、僵蚕、化橘红、麻黄、川贝母、射干、桔梗、桑白皮、牛蒡子	麻杏薏甘汤
筋骨不甚舒展、四肢痹痛、脉小弱	黄芪、薏苡仁、白术、茯苓、独活、防己	防己黄芪汤
脉小弱、筋骨不甚舒展、四肢痹痛	黄芪、薏苡仁、白术、茯苓、独活、防己	防己黄芪汤
浮肿、虚数、足跟痛、沉重、舌淡白、汗出、脉亦虚、恶风	黄芪、大枣、白术、炙甘草、防己	防己黄芪汤
汗出、浮肿、沉重、脉亦虚、舌淡白、虚数、足跟痛、恶风	黄芪、大枣、白术、炙甘草、防己	防己黄芪汤
苔白腻、恶风、抽搐、自汗、脉浮中带滞、舌淡红、呼吸停止	黄芪、大枣、白术、炙甘草、防己	防己黄芪汤
自汗、呼吸停止、舌淡红、抽搐、苔白腻、脉浮中带滞、恶风	黄芪、大枣、白术、炙甘草、防己	防己黄芪汤
面色青暗、舌微红、腰痛、苔白滑腻、疼痛、唇乌、发热、手脚麻木、脉浮虚、身痛、畏寒、头昏	桂枝、附子、大枣	桂枝附子汤
唇乌、脉浮虚、头昏、腰痛、畏寒、面色青暗、手脚麻木、发热、疼痛、苔白滑腻、身痛、舌微红	桂枝、附子、大枣	桂枝附子汤
大便烂、舌淡、苔白润滑、汗出、体胖面白、脉浮弦、肌肉痛	炙甘草、桂枝、附子、大枣	桂枝附子汤
大便烂、汗出、脉浮弦、肌肉痛、舌淡、体胖面白、苔白润滑	炙甘草、桂枝、附子、大枣	桂枝附子汤
溏泄、呕吐、舌白润、苔白润、脉微细、痢转泻、遗肾、泻利、厥痛、手足厥冷	白术、炙甘草、附子、大枣	桂枝附子去桂加白术汤
呕吐、痢转泻、泻利、舌白润、厥痛、遗肾、脉微细、苔白润、手足厥冷、溏泄	白术、炙甘草、附子、大枣	桂枝附子去桂加白术汤
手足厥冷、舌白润、遗肾、脉微细、痢转泻、溏泄、泻利、呕吐、苔白润、厥痛	白术、炙甘草、附子、大枣	桂枝附子去桂加白术汤
呕吐、遗肾、舌白润、厥痛、溏泄、泻利、手足厥冷、苔白润、脉微细、痢转泻	白术、炙甘草、附子、大枣	桂枝附子去桂加白术汤
小便短少、脉浮紧、盗汗、自汗、肢节作痛、恶见风寒	白术、炙甘草、桂枝、附子	甘草附子汤
微汗、脉象颇大、微肿、发汗、疼痛、气不相续	白术、炙甘草、桂枝、附子	甘草附子汤
自汗、血即上溢、右关洪滑、吐血、口渴	大黄、西洋参、石膏、炙甘草、人参、粳米、知母	白虎加人参汤
吐血、血即上溢、右关洪滑、口渴、自汗	大黄、西洋参、石膏、炙甘草、人参、粳米、知母	白虎加人参汤
形体消瘦、面部时觉烧热、苔薄白、浮火、脉微带数、消热、消谷	山药、党参、粉葛、文蛤、知母	白虎加人参汤
消谷、脉微带数、面部时觉烧热、消热、形体消瘦、苔薄白、浮火	山药、党参、粉葛、文蛤、知母	白虎加人参汤
暑厥、身热、洪大而、邪热内迫、四肢反见厥冷、苔黄燥、牙关微紧、气粗、多汗、肢厥、神昏、脉见洪大、昏不知人、脉象洪大、汗多	石膏、人参、粳米、知母、甘草	白虎加人参汤
脉见洪大、昏不知人、四肢反见厥冷、牙关微紧、肢厥、邪热内迫、神昏、多汗、洪大而、汗多、暑厥、脉象洪大、身热、苔黄燥、气粗	石膏、人参、粳米、知母、甘草	白虎加人参汤
舌红、汗多、脉洪大、肿痛、头痛、身热、烦渴、气促、唇干	生地、党参、赤芍、粳米、天花粉、知母、甘草、北沙参	白虎加人参汤
气促、头痛、肿痛、舌红、烦渴、身热、脉洪大、唇干、汗多	生地、党参、赤芍、粳米、天花粉、知母、甘草、北沙参	白虎加人参汤
体温38℃、面红带垢、舌红、昏迷、少苔、脉洪大、口渴、反弱、吐出、泛恶、发热、汗出	牡丹皮、党参、太子参、石斛、关黄柏、石膏、粳米、知母、甘草、北沙参	白虎加人参汤
汗出、泛恶、昏迷、吐出、少苔、发热、舌红、体温38℃、反弱、口渴、脉洪大、面红带垢	牡丹皮、党参、太子参、石斛、关黄柏、石膏、粳米、知母、甘草、北沙参	白虎加人参汤
口渴、不吐、呕吐、晕倒、微弱	瓜蒂	瓜蒂散
微弱、口渴、呕吐、不吐、晕倒	瓜蒂	瓜蒂散
癫、臭	瓜蒂	瓜蒂散
臭、癫	瓜蒂	瓜蒂散
后颈项不能竖起、不能说话、痛苦	知母、百合	百合知母汤、瓜蒌牡蛎散
后颈项不能竖起、痛苦、不能说话	知母、百合	百合知母汤、瓜蒌牡蛎散
不能说话、后颈项不能竖起、痛苦	知母、百合	百合知母汤、瓜蒌牡蛎散
不能说话、痛苦、后颈项不能竖起	知母、百合	百合知母汤、瓜蒌牡蛎散
痛苦、后颈项不能竖起、不能说话	知母、百合	百合知母汤、瓜蒌牡蛎散
痛苦、不能说话、后颈项不能竖起	知母、百合	百合知母汤、瓜蒌牡蛎散
神魂颠倒、精神错乱、啼哭不宁、脉虚、狂乱、腹水、舌红、腹围减到71厘米、克鲍二氏征	鸡子黄、百合	百合鸡子汤
精神错乱、狂乱、神魂颠倒、腹水、腹围减到71厘米、啼哭不宁、脉虚、舌红、克鲍二氏征	鸡子黄、百合	百合鸡子汤
腹围减到71厘米、克鲍二氏征、腹水、啼哭不宁、精神错乱、脉虚、神魂颠倒、舌红、狂乱	鸡子黄、百合	百合鸡子汤
腹水、腹围减到71厘米、脉虚、克鲍二氏征、精神错乱、神魂颠倒、狂乱、舌红、啼哭不宁	鸡子黄、百合	百合鸡子汤
腹围减到71厘米、克鲍二氏征、精神错乱、舌红、啼哭不宁、腹水、神魂颠倒、脉虚、狂乱	鸡子黄、百合	百合鸡子汤
脉虚、腹水、啼哭不宁、精神错乱、舌红、腹围减到71厘米、克鲍二氏征、神魂颠倒、狂乱	鸡子黄、百合	百合鸡子汤
腹水、克鲍二氏征、啼哭不宁、神魂颠倒、舌红、脉虚、狂乱、精神错乱、腹围减到71厘米	鸡子黄、百合	百合鸡子汤
腹水、脉虚、舌红、克鲍二氏征、腹围减到71厘米、精神错乱、狂乱、啼哭不宁、神魂颠倒	鸡子黄、百合	百合鸡子汤
克鲍二氏征、腹水、舌红、啼哭不宁、精神错乱、脉虚、神魂颠倒、腹围减到71厘米、狂乱	鸡子黄、百合	百合鸡子汤
脉虚、克鲍二氏征、啼哭不宁、腹水、神魂颠倒、舌红、精神错乱、腹围减到71厘米、狂乱	鸡子黄、百合	百合鸡子汤
夜寐不安、小便赤色、全身乏力、口苦、胸痛、苔薄白、月经多、舌红、身热、头晕、脉细数	大蓟、百合、生地、党参、甘草、小蓟、淡竹叶、白茅根、麦冬、车前草	百合地黄汤
胸痛、口苦、月经多、夜寐不安、苔薄白、小便赤色、身热、脉细数、全身乏力、头晕、舌红	大蓟、百合、生地、党参、甘草、小蓟、淡竹叶、白茅根、麦冬、车前草	百合地黄汤
脉仍细软、痰红、舌裂、鼻血	茯神、茜草、山药、白背、百合、地榆、白芨、熟地、麦冬、芦根、甘草、当归、北沙参	百合地黄汤
脉仍细软、痰红、舌裂、鼻血	茯神、茜草、山药、白背、百合、地榆、白芨、熟地、麦冬、芦根、甘草、当归、北沙参	百合地黄汤
精神错乱、痴呆、小溲仍赤、口渴、神志清、虚烦	滑石粉、薏苡仁、百合、生地、石决明、淡竹叶、牡蛎、麦冬、砂糖、芦根、天花粉、知母、玉竹、玄参	百合地黄汤
痴呆、口渴、精神错乱、小溲仍赤、虚烦、神志清	滑石粉、薏苡仁、百合、生地、石决明、淡竹叶、牡蛎、麦冬、砂糖、芦根、天花粉、知母、玉竹、玄参	百合地黄汤
脉弦略数、口苦、情绪低落、遍身疹、神志恍馋、心慌、烦躁、心神涣散、欲动不能动、舌质红赤、小便黄、口渴、情绪不定、遍身生疮、里热偏盛、欲行不能行、苔红赤少苔、舌红赤少苔	滑石粉、知母、百合、生地	百合地黄汤
心慌、烦躁、口渴、里热偏盛、苔红赤少苔、舌红赤少苔、小便黄、舌质红赤、脉弦略数、遍身生疮、情绪低落、欲行不能行、欲动不能动、情绪不定、口苦、遍身疹、心神涣散、神志恍馋	滑石粉、知母、百合、生地	百合地黄汤
昏昏欲馈，双目露睛、发热、高热、脉细弱、苔黄、壮热、下利、唇舌鲜红	山药、百合、莲子、天花粉、桑叶、金银花	百合洗方
苔黄、唇舌鲜红、高热、壮热、发热、下利、脉细弱、昏昏欲馈，双目露睛	山药、百合、莲子、天花粉、桑叶、金银花	百合洗方
发热、脉细弱、昏昏欲馈，双目露睛、高热、唇舌鲜红、苔黄、下利、壮热	山药、百合、莲子、天花粉、桑叶、金银花	百合洗方
下利、发热、壮热、脉细弱、高热、唇舌鲜红、苔黄、昏昏欲馈，双目露睛	山药、百合、莲子、天花粉、桑叶、金银花	百合洗方
高热、发热、苔黄、下利、壮热、脉细弱、唇舌鲜红、昏昏欲馈，双目露睛	山药、百合、莲子、天花粉、桑叶、金银花	百合洗方
脉细弱、苔黄、下利、壮热、发热、唇舌鲜红、昏昏欲馈，双目露睛、高热	山药、百合、莲子、天花粉、桑叶、金银花	百合洗方
苔黄、发热、唇舌鲜红、壮热、昏昏欲馈，双目露睛、高热、脉细弱、下利	山药、百合、莲子、天花粉、桑叶、金银花	百合洗方
昏昏欲馈，双目露睛、壮热、下利、苔黄、发热、高热、脉细弱、唇舌鲜红	山药、百合、莲子、天花粉、桑叶、金银花	百合洗方
昏昏欲馈，双目露睛、下利、高热、壮热、苔黄、发热、脉细弱、唇舌鲜红	山药、百合、莲子、天花粉、桑叶、金银花	百合洗方
发热、壮热、苔黄、唇舌鲜红、脉细弱、昏昏欲馈，双目露睛、高热、下利	山药、百合、莲子、天花粉、桑叶、金银花	百合洗方
畏烦、心悸、头痛、口渴、营养不良、食欲不振、脉数而软、寒热、小便短赤、舌红、精神倦息、津液缺芝、大便闭结、唇焦、精神憔悴、神疲	滑石粉、薏苡仁、百合、生地、石决明、麦冬、芦根、天花粉、玉竹	百合滑石散
神疲、脉数而软、精神憔悴、津液缺芝、寒热、畏烦、精神倦息、舌红、唇焦、食欲不振、口渴、小便短赤、营养不良、心悸、大便闭结、头痛	滑石粉、薏苡仁、百合、生地、石决明、麦冬、芦根、天花粉、玉竹	百合滑石散
大便闭结、头痛、舌红、津液缺芝、唇焦、心悸、口渴、营养不良、寒热、神疲、精神倦息、畏烦、小便短赤、脉数而软、精神憔悴、食欲不振	滑石粉、薏苡仁、百合、生地、石决明、麦冬、芦根、天花粉、玉竹	百合滑石散
营养不良、精神倦息、神疲、精神憔悴、舌红、大便闭结、脉数而软、畏烦、心悸、寒热、口渴、小便短赤、津液缺芝、头痛、食欲不振、唇焦	滑石粉、薏苡仁、百合、生地、石决明、麦冬、芦根、天花粉、玉竹	百合滑石散
唇焦、精神倦息、寒热、食欲不振、心悸、神疲、头痛、小便短赤、大便闭结、津液缺芝、精神憔悴、舌红、脉数而软、畏烦、营养不良、口渴	滑石粉、薏苡仁、百合、生地、石决明、麦冬、芦根、天花粉、玉竹	百合滑石散
津液缺芝、小便短赤、营养不良、寒热、精神憔悴、精神倦息、舌红、神疲、食欲不振、畏烦、口渴、头痛、大便闭结、唇焦、心悸、脉数而软	滑石粉、薏苡仁、百合、生地、石决明、麦冬、芦根、天花粉、玉竹	百合滑石散
营养不良、精神憔悴、食欲不振、畏烦、寒热、心悸、头痛、唇焦、小便短赤、精神倦息、神疲、津液缺芝、脉数而软、舌红、口渴、大便闭结	滑石粉、薏苡仁、百合、生地、石决明、麦冬、芦根、天花粉、玉竹	百合滑石散
畏烦、营养不良、头痛、脉数而软、精神倦息、大便闭结、口渴、食欲不振、寒热、神疲、心悸、津液缺芝、小便短赤、舌红、精神憔悴、唇焦	滑石粉、薏苡仁、百合、生地、石决明、麦冬、芦根、天花粉、玉竹	百合滑石散
大便闭结、精神倦息、唇焦、精神憔悴、营养不良、津液缺芝、头痛、口渴、脉数而软、寒热、神疲、食欲不振、舌红、心悸、小便短赤、畏烦	滑石粉、薏苡仁、百合、生地、石决明、麦冬、芦根、天花粉、玉竹	百合滑石散
大便闭结、精神憔悴、口渴、舌红、神疲、脉数而软、唇焦、心悸、津液缺芝、食欲不振、精神倦息、寒热、畏烦、营养不良、小便短赤、头痛	滑石粉、薏苡仁、百合、生地、石决明、麦冬、芦根、天花粉、玉竹	百合滑石散
气寒、胃纳欠佳、舌淡白、脉迟弱、右上腹部有明显压痛、神疲、胃痛、苔薄白、口淡	白术、干姜、桂枝、党参	桂枝人参汤
右上腹部有明显压痛、脉迟弱、苔薄白、胃痛、口淡、气寒、胃纳欠佳、舌淡白、神疲	白术、干姜、桂枝、党参	桂枝人参汤
大便较干、溃疡、口腔出现疹、狐惑、舌上红察	白芍、黄连、赤芍、淡竹叶、连翘、甘草、金银花、当归、黄芩	甘草泻心汤
狐惑、舌上红察、口腔出现疹、溃疡、大便较干	白芍、黄连、赤芍、淡竹叶、连翘、甘草、金银花、当归、黄芩	甘草泻心汤
声嘶、肛门作痒	干姜、黄连、大枣、半夏、党参、甘草、黄芩	甘草泻心汤
肛门作痒、声嘶	干姜、黄连、大枣、半夏、党参、甘草、黄芩	甘草泻心汤
炎症、白带下注、痒、阴道未见滴虫	苦参	苦参汤
炎症、白带下注、阴道未见滴虫、痒	苦参	苦参汤
阴道未见滴虫、炎症、白带下注、痒	苦参	苦参汤
白带下注、阴道未见滴虫、痒、炎症	苦参	苦参汤
大便干结、奇痒、目赤、溃疡、发烧、咽干、遗疡、色紫、手足指趾硬斑、发冷、疼痛、烦热、满舌白如粉霜、脉滑数	雄黄	雄黄熏方
遗疡、手足指趾硬斑、满舌白如粉霜、目赤、疼痛、发冷、脉滑数、色紫、溃疡、烦热、大便干结、发烧、咽干、奇痒	雄黄	雄黄熏方
咽干、满舌白如粉霜、大便干结、色紫、溃疡、发冷、遗疡、脉滑数、烦热、目赤、疼痛、发烧、奇痒、手足指趾硬斑	雄黄	雄黄熏方
手足指趾硬斑、发冷、烦热、溃疡、色紫、大便干结、发烧、脉滑数、目赤、咽干、满舌白如粉霜、遗疡、奇痒、疼痛	雄黄	雄黄熏方
咽干、大便干结、发冷、目赤、烦热、疼痛、溃疡、手足指趾硬斑、发烧、脉滑数、奇痒、遗疡、满舌白如粉霜、色紫	雄黄	雄黄熏方
脉象滑数、气滞、口渴、烦躁、身热、苔薄黄、胀痛、血瘀	半枝莲、大黄、蒲公英、赤芍、没药、赤小豆、桃仁、五灵脂、乳香、金银花、当归	赤小豆当归散
口渴、脉象滑数、苔薄黄、烦躁、血瘀、身热、气滞、胀痛	半枝莲、大黄、蒲公英、赤芍、没药、赤小豆、桃仁、五灵脂、乳香、金银花、当归	赤小豆当归散
脉浮有力。此属风热瘾疹、剧痒、搔痒、苔薄、小便色赤、舌红、周身风疹	生地、茯苓、赤小豆、连翘、当归、忍冬藤	赤小豆当归散
剧痒、舌红、脉浮有力。此属风热瘾疹、苔薄、周身风疹、搔痒、小便色赤	生地、茯苓、赤小豆、连翘、当归、忍冬藤	赤小豆当归散
龈血、鼻妞、子宫脱垂、面色青灰、舌淡、肢酸、脉弱、咽痛、身软、周身皮肤有青紫块	黄芪、艾叶、白芍、生地、阿胶、赤芍、鳖甲、仙鹤草、升麻、甘草、当归、玄参	升麻鳖甲汤
脉弱、子宫脱垂、面色青灰、舌淡、身软、肢酸、鼻妞、龈血、周身皮肤有青紫块、咽痛	黄芪、艾叶、白芍、生地、阿胶、赤芍、鳖甲、仙鹤草、升麻、甘草、当归、玄参	升麻鳖甲汤
脉弱、子宫脱垂、舌淡、肢酸、咽痛、鼻妞、龈血、身软、面色青灰、周身皮肤有青紫块	黄芪、艾叶、白芍、生地、阿胶、赤芍、鳖甲、仙鹤草、升麻、甘草、当归、玄参	升麻鳖甲汤
龈血、咽痛、周身皮肤有青紫块、鼻妞、面色青灰、子宫脱垂、肢酸、舌淡、身软、脉弱	黄芪、艾叶、白芍、生地、阿胶、赤芍、鳖甲、仙鹤草、升麻、甘草、当归、玄参	升麻鳖甲汤
鼻妞、龈血、周身皮肤有青紫块、身软、脉弱、面色青灰、肢酸、舌淡、子宫脱垂、咽痛	黄芪、艾叶、白芍、生地、阿胶、赤芍、鳖甲、仙鹤草、升麻、甘草、当归、玄参	升麻鳖甲汤
紫斑、苔舌质淡、腰酸、心悸、头眩、皮下出血、脉象细弱、抽筋、崩漏、四肢酸楚、舌淡而胖润、皮质硬	牡丹皮、白芍、阿胶、鳖甲、熟地、炙甘草、升麻、甘草、当归	升麻鳖甲汤
崩漏、心悸、腰酸、皮质硬、四肢酸楚、皮下出血、抽筋、脉象细弱、舌淡而胖润、苔舌质淡、头眩、紫斑	牡丹皮、白芍、阿胶、鳖甲、熟地、炙甘草、升麻、甘草、当归	升麻鳖甲汤
抽筋、皮质硬、四肢酸楚、皮下出血、腰酸、脉象细弱、紫斑、心悸、崩漏、舌淡而胖润、苔舌质淡、头眩	牡丹皮、白芍、阿胶、鳖甲、熟地、炙甘草、升麻、甘草、当归	升麻鳖甲汤
皮下出血、抽筋、紫斑、苔舌质淡、崩漏、皮质硬、心悸、头眩、脉象细弱、腰酸、舌淡而胖润、四肢酸楚	牡丹皮、白芍、阿胶、鳖甲、熟地、炙甘草、升麻、甘草、当归	升麻鳖甲汤
腰酸、头眩、四肢酸楚、紫斑、皮质硬、皮下出血、脉象细弱、舌淡而胖润、心悸、苔舌质淡、抽筋、崩漏	牡丹皮、白芍、阿胶、鳖甲、熟地、炙甘草、升麻、甘草、当归	升麻鳖甲汤
热少、寒多、神色欠佳、胁下容硬、面亦不华、脾脏肿大	黄芪、厚朴、鸡血藤、党参、酒、常山、何首乌、当归、草果	鳖甲煎丸
神色欠佳、热少、面亦不华、寒多、胁下容硬、脾脏肿大	黄芪、厚朴、鸡血藤、党参、酒、常山、何首乌、当归、草果	鳖甲煎丸
脾大、胸满、脾脏继续肿大、发热、腹胀、消瘦、脾脏肿大、发寒热、胀痛、浮肿、脾肿大、食欲不振、贫血、发低热、消化迟滞、脉数而弱、舌胖有齿印、气促	大黄、芒硝、阿胶、瞿麦、牡丹皮、干姜、白芍、鳖甲、半夏、桃仁、人参、鼠妇、黄芩、厚朴、柴胡、葶苈子、蜂房、射干、桂枝、蜣螂	鳖甲煎丸
食欲不振、消瘦、气促、发寒热、脉数而弱、胀痛、脾脏肿大、发热、消化迟滞、脾脏继续肿大、贫血、舌胖有齿印、脾肿大、发低热、胸满、脾大、浮肿、腹胀	大黄、芒硝、阿胶、瞿麦、牡丹皮、干姜、白芍、鳖甲、半夏、桃仁、人参、鼠妇、黄芩、厚朴、柴胡、葶苈子、蜂房、射干、桂枝、蜣螂	鳖甲煎丸
暑热、苔黄腻、热多、气粗、脉象洪数、心烦、口渴、汗多	石膏、桂枝、连翘、粳米、天花粉、知母、甘草、金银花	白虎加桂枝汤
暑热、热多、汗多、苔黄腻、心烦、气粗、脉象洪数、口渴	石膏、桂枝、连翘、粳米、天花粉、知母、甘草、金银花	白虎加桂枝汤
气粗、汗多、苔黄腻、暑热、脉象洪数、口渴、心烦、热多	石膏、桂枝、连翘、粳米、天花粉、知母、甘草、金银花	白虎加桂枝汤
烦渴、恶风、热多、汗大出、喜饮、寒少、脉洪滑	炙甘草、桂枝、石膏、粳米	白虎加桂枝汤
恶风、喜饮、热多、寒少、汗大出、脉洪滑、烦渴	炙甘草、桂枝、石膏、粳米	白虎加桂枝汤
脉洪滑、汗大出、恶风、寒少、烦渴、热多、喜饮	炙甘草、桂枝、石膏、粳米	白虎加桂枝汤
苔薄黄、脉洪、舌质红、红肿、灼热、疼痛	生地、石膏、桑枝、桂枝、天花粉、知母、甘草、忍冬藤、牛膝	白虎加桂枝汤
红肿、舌质红、灼热、疼痛、苔薄黄、脉洪	生地、石膏、桑枝、桂枝、天花粉、知母、甘草、忍冬藤、牛膝	白虎加桂枝汤
疼痛、脉洪、苔薄黄、舌质红、灼热、红肿	生地、石膏、桑枝、桂枝、天花粉、知母、甘草、忍冬藤、牛膝	白虎加桂枝汤
舌淡白、下血、苔淡白、热少、脉沉迟、阳陷	蜀漆、龙骨、附子、茯苓	蜀漆汤
脉沉迟、热少、舌淡白、下血、阳陷、苔淡白	蜀漆、龙骨、附子、茯苓	蜀漆汤
热少、苔淡白、阳陷、下血、舌淡白、脉沉迟	蜀漆、龙骨、附子、茯苓	蜀漆汤
神志清楚、发热、苔薄白、脉浮、舌红、左半身瘫痪、恶寒	干姜、党参、白术、菊花、川芎、白矾、牡蛎、茯苓、桔梗、桂枝、细辛、防风、当归、黄芩	侯氏黑散
神志清楚、恶寒、脉浮、舌红、发热、左半身瘫痪、苔薄白	干姜、党参、白术、菊花、川芎、白矾、牡蛎、茯苓、桔梗、桂枝、细辛、防风、当归、黄芩	侯氏黑散
肌肉丰满、身形胖大、疼痛	干姜、白术、菊花、川芎、白矾、牡蛎、茯苓、桔梗、人参、细辛、防风、桂枝、当归、黄芩	侯氏黑散
身形胖大、肌肉丰满、疼痛	干姜、白术、菊花、川芎、白矾、牡蛎、茯苓、桔梗、人参、细辛、防风、桂枝、当归、黄芩	侯氏黑散
手足、脉虚数、血压160/120mmHg、苔白、沉重、发冷	干姜、党参、白术、菊花、川芎、白矾、牡蛎、茯苓、桔梗、桂枝、细辛、防风、当归、黄芩	侯氏黑散
脉虚数、手足、发冷、苔白、沉重、血压160/120mmHg	干姜、党参、白术、菊花、川芎、白矾、牡蛎、茯苓、桔梗、桂枝、细辛、防风、当归、黄芩	侯氏黑散
痰鸣、苔厚、癫痫、神志不清、手足搐动、脉弦	滑石粉、干姜、大黄、龙骨、牡蛎、石膏、寒水石、石菖蒲、桂枝、赤石脂、甘草、紫石英	风引汤
苔厚、神志不清、痰鸣、脉弦、手足搐动、癫痫	滑石粉、干姜、大黄、龙骨、牡蛎、石膏、寒水石、石菖蒲、桂枝、赤石脂、甘草、紫石英	风引汤
两手指微弯、呼吸喘促、僵直、口张、下颌紧、气厥	滑石粉、干姜、大黄、龙骨、牡蛎、石膏、寒水石、桂枝、赤石脂、白石英、紫石英	风引汤
下颌紧、气厥、两手指微弯、僵直、呼吸喘促、口张	滑石粉、干姜、大黄、龙骨、牡蛎、石膏、寒水石、桂枝、赤石脂、白石英、紫石英	风引汤
络脉空虚、酸楚、脉浮滑、火灼、腰背灼痛	龙骨、白芍、玄参、牡蛎、磁石、寒水石、石膏、黄芩、赤石脂、甘草、当归、紫石英	风引汤
酸楚、络脉空虚、火灼、脉浮滑、腰背灼痛	龙骨、白芍、玄参、牡蛎、磁石、寒水石、石膏、黄芩、赤石脂、甘草、当归、紫石英	风引汤
痞闷、苔舌绛无苔、火气妄凌、吐涎、神志失常、痰涎泛溢	生地、香附、竹沥、桂枝、何首乌、甘草、防己	防己地黄汤
吐涎、苔舌绛无苔、火气妄凌、痞闷、痰涎泛溢、神志失常	生地、香附、竹沥、桂枝、何首乌、甘草、防己	防己地黄汤
脉濡、经常咽痛、屈伸不利、苔薄、诸关节酸痛	蒲公英、羌活、生地、桂枝、防风、甘草、防己	防己地黄汤
经常咽痛、屈伸不利、脉濡、苔薄、诸关节酸痛	蒲公英、羌活、生地、桂枝、防风、甘草、防己	防己地黄汤
身热、黄色粪水、下利不止、恶寒、头痛、体温反升至39.5℃、体温39℃、恶臭气、脉数、舌尚正常、倦容	干姜、白术、桂枝、人参、甘草	桂枝人参汤
脉数、体温39℃、倦容、头痛、下利不止、黄色粪水、体温反升至39.5℃、身热、恶寒、舌尚正常、恶臭气	干姜、白术、桂枝、人参、甘草	桂枝人参汤
头痛、畏风	盐、附子	头风摩散
畏风、头痛	盐、附子	头风摩散
畏风、头痛	盐、附子	头风摩散
畏风、头痛	盐、附子	头风摩散
头痛、畏风	盐、附子	头风摩散
遗精、两足酸麻、脚膝肿大、汗出、羸瘦	白芍、白术、麻黄、桂枝、附子、防风、知母、甘草	桂枝芍药知母汤
脚膝肿大、汗出、羸瘦、两足酸麻、遗精	白芍、白术、麻黄、桂枝、附子、防风、知母、甘草	桂枝芍药知母汤
腹痛、血虚、晕倒、疼痛、阴痒	龙骨、党参、牡蛎、熟地、当归	桂枝芍药知母汤
血虚、疼痛、晕倒、腹痛、阴痒	龙骨、党参、牡蛎、熟地、当归	桂枝芍药知母汤
气促、思呕、头眩、脉数、纳滞、消瘦、痹痛、肿、舌淡、酸痛、自汗	白术、炙甘草、细辛、桂枝、附子、防风、忍冬藤	桂枝芍药知母汤
酸痛、舌淡、自汗、脉数、肿、头眩、气促、思呕、痹痛、消瘦、纳滞	白术、炙甘草、细辛、桂枝、附子、防风、忍冬藤	桂枝芍药知母汤
两膝酸痛、苔薄糙、两膝热滋、两膝关节疼痛、舌边略有青紫点	地龙、赤芍、川牛膝、桂枝、络石藤、附子、丝瓜络、知母、甘草、当归、忍冬藤	桂枝芍药知母汤
两膝热滋、苔薄糙、两膝酸痛、舌边略有青紫点、两膝关节疼痛	地龙、赤芍、川牛膝、桂枝、络石藤、附子、丝瓜络、知母、甘草、当归、忍冬藤	桂枝芍药知母汤
气逆、面色青白、四肢瘫痪、疼痛、脉细小	白芍、麻黄、乌头、炙甘草、黄芩	乌头汤
气逆、疼痛、脉细小、四肢瘫痪、面色青白	白芍、麻黄、乌头、炙甘草、黄芩	乌头汤
脉弦细而紧、疼痛、怕冷、苔薄白、舌淡红	黄芪、淡豆豉、白芍、白术、麻黄、乌头、桂枝、香樟	乌头汤
脉弦细而紧、疼痛、怕冷、苔薄白、舌淡红	黄芪、淡豆豉、白芍、白术、麻黄、乌头、桂枝、香樟	乌头汤
面色白、贫血、虚弱小紧、血虚、血流不止、昏迷、麻痹、难产、舌淡、血痹、出血	黄芪、桂枝、白芍、大枣	黄芪桂枝五物汤
贫血、血流不止、麻痹、血虚、虚弱小紧、舌淡、昏迷、难产、血痹、出血、面色白	黄芪、桂枝、白芍、大枣	黄芪桂枝五物汤
肌肤不仁、麻木、痛痒	地龙、黄芪、白芍、大枣、木瓜、桂枝、人参、红花、当归	黄芪桂枝五物汤
麻木、肌肤不仁、痛痒	地龙、黄芪、白芍、大枣、木瓜、桂枝、人参、红花、当归	黄芪桂枝五物汤
梦泄	生姜、龙骨、大枣、白芍、牡蛎、桂枝、甘草	桂枝加龙骨牡蛎汤
梦泄	生姜、龙骨、大枣、白芍、牡蛎、桂枝、甘草	桂枝加龙骨牡蛎汤
浮越、自汗、汗出	生姜、龙骨、大枣、白芍、牡蛎、桂枝、甘草	桂枝加龙骨牡蛎汤
浮越、自汗、汗出	生姜、龙骨、大枣、白芍、牡蛎、桂枝、甘草	桂枝加龙骨牡蛎汤
面色光白、失眠、头胀、脉芤而紧、心悸、遗精、自汗、舌淡、酸软、耳眩	茯神、白芍、龙骨、菟丝子、柏子仁、牡蛎、莲须、炙甘草、桂枝、丹参	桂枝加龙骨牡蛎汤
脉芤而紧、头胀、舌淡、失眠、耳眩、自汗、遗精、心悸、面色光白、酸软	茯神、白芍、龙骨、菟丝子、柏子仁、牡蛎、莲须、炙甘草、桂枝、丹参	桂枝加龙骨牡蛎汤
脉细舌白、遗精	黄芪、龟甲、生姜、龙骨、白芍、五味子、大枣、赤芍、牡蛎、桂枝、益智仁、甘草	桂枝加龙骨牡蛎汤
脉细舌白、遗精	黄芪、龟甲、生姜、龙骨、白芍、五味子、大枣、赤芍、牡蛎、桂枝、益智仁、甘草	桂枝加龙骨牡蛎汤
脾阳不振、怔仲、心悸、气虚、恶露、饮食减少、舌淡白少华、脉来细弱、苔淡白少华、暴崩、腹痛	黄芪、龙骨、党参、白术、大枣、白芍、牡蛎、炙甘草、桂枝、陈皮	桂枝加龙骨牡蛎汤
气虚、饮食减少、舌淡白少华、暴崩、怔仲、苔淡白少华、腹痛、心悸、恶露、脉来细弱、脾阳不振	黄芪、龙骨、党参、白术、大枣、白芍、牡蛎、炙甘草、桂枝、陈皮	桂枝加龙骨牡蛎汤
苔薄白面润、脉沉弦细、舌淡红、遗精、疼、腰痛、头痛、夜尿多、小便多、大便时溏、头部空虚	龙骨、白术、酒、桂枝、附子	天雄散
疼、头部空虚、头痛、苔薄白面润、舌淡红、大便时溏、遗精、腰痛、脉沉弦细、小便多、夜尿多	龙骨、白术、酒、桂枝、附子	天雄散
吐血、脉双弦、失精	炙甘草、桂枝、白芍、大枣	小建中汤
失精、吐血、脉双弦	炙甘草、桂枝、白芍、大枣	小建中汤
身面俱黄、目珠不黄、湿热、寒湿、黄痘、小便自利、发黄、手足烦热、耳珠不黄、脉细弱	白芍、党参、大枣、炙甘草、桂枝、当归	小建中汤
小便自利、发黄、脉细弱、手足烦热、寒湿、目珠不黄、身面俱黄、耳珠不黄、湿热、黄痘	白芍、党参、大枣、炙甘草、桂枝、当归	小建中汤
阵发性腹痛、砂闹不安、二脉沉细而数、面色苍白、胃窦部稍见粗糙、苔薄白	白芍、大枣、煨姜、炙甘草、桂枝	小建中汤
二脉沉细而数、面色苍白、砂闹不安、胃窦部稍见粗糙、阵发性腹痛、苔薄白	白芍、大枣、煨姜、炙甘草、桂枝	小建中汤
舌淡红、胸满、形体消瘦、咳嗽、苔薄白、脉缓无力、饮食减少、口淡、咳吐泡痰	白芍、大枣、半夏、炙甘草、桂枝、饴糖	小建中汤
咳嗽、咳吐泡痰、口淡、脉缓无力、胸满、舌淡红、形体消瘦、苔薄白、饮食减少	白芍、大枣、半夏、炙甘草、桂枝、饴糖	小建中汤
馁弱、少气、咳、气机不析、短气、脉得虚数、嗽、肺之喘急、气急	黄芪、白芍、大枣、炙甘草、桂枝	黄芪建中汤
肺之喘急、气急、馁弱、气机不析、短气、咳、脉得虚数、少气、嗽	黄芪、白芍、大枣、炙甘草、桂枝	黄芪建中汤
不欲食、心悸、盗汗、溶血性黄、苔唇舌、呼吸气微、恶寒、少气、脉大、口淡、唇舌淡白、虚热、全身极度疲乏、发热、虚黄、面目发黄、头晕	黄芪、白芍、大枣、白术、党参、茯苓、桂枝、附子、茵陈、当归	黄芪建中汤
发热、少气、面目发黄、虚黄、全身极度疲乏、唇舌淡白、心悸、盗汗、恶寒、不欲食、苔唇舌、虚热、脉大、呼吸气微、头晕、溶血性黄、口淡	黄芪、白芍、大枣、白术、党参、茯苓、桂枝、附子、茵陈、当归	黄芪建中汤
脉弱、面色光白、苔薄、多汗、大便欠调、头晕	黄芪、白芍、大枣、鸡血藤、党参、茯苓、炙甘草、桂枝、当归	黄芪建中汤
大便欠调、脉弱、多汗、面色光白、头晕、苔薄	黄芪、白芍、大枣、鸡血藤、党参、茯苓、炙甘草、桂枝、当归	黄芪建中汤
麻疹、浮肿、疹块、出疹、出血、奇痒、体温36.6℃、脉微缓	大枣、苦杏仁、赤芍、麻黄、桂枝、甘草	桂枝麻黄各半汤
出血、浮肿、疹块、麻疹、脉微缓、奇痒、出疹、体温36.6℃	大枣、苦杏仁、赤芍、麻黄、桂枝、甘草	桂枝麻黄各半汤
疼痛、舌质淡、神疲、汗出、舌淡苔薄白、面色萎黄无华、头上冷、纳少、脉缓	黄芪、白芍、大枣、炙甘草、桂枝、甘草、当归	黄芪建中汤
头上冷、舌淡苔薄白、神疲、疼痛、面色萎黄无华、汗出、脉缓、舌质淡、纳少	黄芪、白芍、大枣、炙甘草、桂枝、甘草、当归	黄芪建中汤
咳痰、饮食少思、小便不利、腹胀、大便不实、手足俱冷	牡丹皮、山药、生地、泽泻、山茱萸、茯苓、桂枝、附子	金匮肾气丸
腹胀、小便不利、大便不实、饮食少思、手足俱冷、咳痰	牡丹皮、山药、生地、泽泻、山茱萸、茯苓、桂枝、附子	金匮肾气丸
尿多渴、神疲、舌润、脾泻、尿清长、吐泻、微细、苔无苔、口渴、唇淡白、虚热、肢冷、睛光亦好、神志清明	牡丹皮、山药、生地、泽泻、山茱萸、茯苓、桂枝、附子	金匮肾气丸
舌润、微细、唇淡白、睛光亦好、脾泻、尿多渴、尿清长、苔无苔、肢冷、虚热、神疲、吐泻、口渴、神志清明	牡丹皮、山药、生地、泽泻、山茱萸、茯苓、桂枝、附子	金匮肾气丸
脉洪大、发热、口渴、浮阳、恶寒、红润	牡丹皮、山药、生地、五味子、泽泻、山茱萸、茯苓、桂枝、附子	金匮肾气丸
口渴、发热、红润、浮阳、恶寒、脉洪大	牡丹皮、山药、生地、五味子、泽泻、山茱萸、茯苓、桂枝、附子	金匮肾气丸
微细欲绝、痰壅作咳、气短、夜咳、脉两寸俱大	牡丹皮、山药、泽泻、山茱萸、麻黄、茯苓、熟地、肉桂、附子	金匮肾气丸
微细欲绝、痰壅作咳、气短、夜咳、脉两寸俱大	牡丹皮、山药、泽泻、山茱萸、麻黄、茯苓、熟地、肉桂、附子	金匮肾气丸
肥胖、苔舌象无改变、脉稍数无力、步态不稳、身材魁梧、发烧、舌舌象无改变、不痛、溺色清、跌倒	牡丹皮、黄芪、山药、生地、泽泻、茯苓、肉桂、附子、橘络	金匮肾气丸
身材魁梧、溺色清、步态不稳、发烧、肥胖、苔舌象无改变、跌倒、舌舌象无改变、脉稍数无力、不痛	牡丹皮、黄芪、山药、生地、泽泻、茯苓、肉桂、附子、橘络	金匮肾气丸
发热、下利、潮热、食少、下痢、咳嗽、身疼、喘息、面色苍白、腹痛	山药、阿胶、干姜、白芍、大枣、苦杏仁、白术、白敛、生地、麦冬、防风、甘草、川芎、人参、当归、柴胡、茯苓、桔梗、桂枝	薯蓣丸
身疼、喘息、潮热、下痢、发热、咳嗽、腹痛、下利、食少、面色苍白	山药、阿胶、干姜、白芍、大枣、苦杏仁、白术、白敛、生地、麦冬、防风、甘草、川芎、人参、当归、柴胡、茯苓、桔梗、桂枝	薯蓣丸
心悸、食不知味、头晕、脉缓而无力、精神倦息、心神恍惚、盗汗、腹泻、目眩、舌光无苔、失眠、大便燥结、消瘦、舌淡、面色白少华、食少、潮热、肠鸣、舌胖、耳鸣	山药、阿胶、干姜、白芍、大枣、苦杏仁、白术、白敛、生地、麦冬、防风、甘草、川芎、人参、当归、柴胡、茯苓、桔梗、桂枝	薯蓣丸
肠鸣、耳鸣、心神恍惚、舌淡、舌光无苔、食不知味、精神倦息、腹泻、心悸、目眩、盗汗、舌胖、大便燥结、潮热、消瘦、头晕、食少、脉缓而无力、失眠、面色白少华	山药、阿胶、干姜、白芍、大枣、苦杏仁、白术、白敛、生地、麦冬、防风、甘草、川芎、人参、当归、柴胡、茯苓、桔梗、桂枝	薯蓣丸
恍惚、苔薄、头眩、气怯、脉虚、畏寒、惧热、风冷、脾胃虚弱	山药、党参、阿胶、大豆黄卷、干姜、白芍、大枣、苦杏仁、白术、生地、麦冬、防风、甘草、六神曲、川芎、酒、当归、柴胡、茯苓、桔梗、桂枝	薯蓣丸
脾胃虚弱、惧热、气怯、头眩、苔薄、畏寒、脉虚、恍惚、风冷	山药、党参、阿胶、大豆黄卷、干姜、白芍、大枣、苦杏仁、白术、生地、麦冬、防风、甘草、六神曲、川芎、酒、当归、柴胡、茯苓、桔梗、桂枝	薯蓣丸
酸麻、疼痛、口渴、舌光红、两尺脉细、无苔、肿大	桑寄生、山药、白芍、党参、白术、川芎、茯苓、熟地、炙甘草、麦冬、桂枝、独活、杜仲、当归、牛膝	薯蓣丸
酸麻、无苔、肿大、口渴、疼痛、两尺脉细、舌光红	桑寄生、山药、白芍、党参、白术、川芎、茯苓、熟地、炙甘草、麦冬、桂枝、独活、杜仲、当归、牛膝	薯蓣丸
昏倒、汗多、舌质正常、头晕、脉两寸尺沉细有力、血压80/20毫米汞柱、气短、目眩、苔无苔、舌正常无苔、心慌、汗出、嗜睡	蒺藜、茯神、女贞子、龟甲、石决明、大枣、川芎、炙甘草、地骨皮、知母、珍珠母、牛膝	酸枣仁汤
汗多、心慌、汗出、头晕、昏倒、苔无苔、目眩、舌质正常、血压80/20毫米汞柱、嗜睡、气短、舌正常无苔、脉两寸尺沉细有力	蒺藜、茯神、女贞子、龟甲、石决明、大枣、川芎、炙甘草、地骨皮、知母、珍珠母、牛膝	酸枣仁汤
呕吐、脉弦有力、疼痛、失眠	大枣、川芎、茯苓、知母、甘草	酸枣仁汤
失眠、疼痛、呕吐、脉弦有力	大枣、川芎、茯苓、知母、甘草	酸枣仁汤
舌黄、脉弦细	茯神、黄连、大枣、白芍、甘草、赤芍、生地、茯苓、远志、知母、朱砂、黄芩	酸枣仁汤
脉弦细、舌黄	茯神、黄连、大枣、白芍、甘草、赤芍、生地、茯苓、远志、知母、朱砂、黄芩	酸枣仁汤
乏力、面色少华、舌质红苔薄白、虚烦、肝血不足、眩晕、脉弦细、舌红、神疲、夜不安寐、心烦	蒺藜、郁金、白芍、大枣、佛手、川芎、茯苓、丹参、知母、甘草、当归	酸枣仁汤
夜不安寐、眩晕、肝血不足、心烦、脉弦细、舌质红苔薄白、面色少华、神疲、乏力、虚烦、舌红	蒺藜、郁金、白芍、大枣、佛手、川芎、茯苓、丹参、知母、甘草、当归	酸枣仁汤
潮热、肌肤甲错、皮肉消脱、脉数、咳逆、津少、盗汗、唇舌过赤、腹皮急、虚数、困憋、身热、肉脱皮瘪	土鳖虫、虻虫、大黄、生地、白芍、苦杏仁、鳖甲、水蛭、蛴螬、白薇、桃仁、紫菀、干漆、甘草、百部、当归、黄芩	大黄蛰虫丸
肌肤甲错、潮热、盗汗、津少、咳逆、肉脱皮瘪、脉数、困憋、皮肉消脱、腹皮急、虚数、唇舌过赤、身热	土鳖虫、虻虫、大黄、生地、白芍、苦杏仁、鳖甲、水蛭、蛴螬、白薇、桃仁、紫菀、干漆、甘草、百部、当归、黄芩	大黄蛰虫丸
舌质黯红、消瘦、胀痛、脐下摸到一块、面色黯滞、舌缘青紫干燥、口渴、脉细小数、食欲日益减退	虻虫、土鳖虫、大黄、生地、白芍、苦杏仁、水蛭、蛴螬、桃仁、干漆、甘草、黄芩	大黄蛰虫丸
舌质黯红、脐下摸到一块、食欲日益减退、口渴、消瘦、面色黯滞、脉细小数、胀痛、舌缘青紫干燥	虻虫、土鳖虫、大黄、生地、白芍、苦杏仁、水蛭、蛴螬、桃仁、干漆、甘草、黄芩	大黄蛰虫丸
呕吐、阴损、涩象、肝硬、消瘦、瘀斑、疼痛、恶心、食欲减退、胁痛、昏迷、血压110/56mmHg、湿热、苔舌边尖、抽搐、肝肋下4.5厘米、腹泻、高热、气阴两虚、体温达40℃	虻虫、土鳖虫、大黄、生地、白芍、苦杏仁、水蛭、蛴螬、桃仁、干漆、甘草、黄芩	大黄蛰虫丸
肝硬、腹泻、胁痛、血压110/56mmHg、瘀斑、食欲减退、肝肋下4.5厘米、昏迷、湿热、恶心、苔舌边尖、抽搐、涩象、消瘦、呕吐、疼痛、阴损、气阴两虚、体温达40℃、高热	虻虫、土鳖虫、大黄、生地、白芍、苦杏仁、水蛭、蛴螬、桃仁、干漆、甘草、黄芩	大黄蛰虫丸
大便溏薄、胃纳略减、遗出、舌白润、遗尿、小便清长、消渴、肾气虚损、口淡、脾胃虚寒、数遗、苔白润无苔	炙甘草、干姜	甘草干姜汤
遗尿、舌白润、苔白润无苔、脾胃虚寒、遗出、大便溏薄、小便清长、数遗、胃纳略减、消渴、口淡、肾气虚损	炙甘草、干姜	甘草干姜汤
不思饮食、麻疹、发热、苔无苔、咳嗽、颧红、肌肉消瘦、皮肤枯燥、低热、唇淡、色绿、脉沉迟无力、舌淡	干姜、党参、大枣、炙甘草、粳米	甘草干姜汤
色绿、不思饮食、苔无苔、脉沉迟无力、颧红、皮肤枯燥、舌淡、发热、唇淡、肌肉消瘦、低热、麻疹、咳嗽	干姜、党参、大枣、炙甘草、粳米	甘草干姜汤
脉若有若无、滴沥不止、神智已失、鼻血	干姜、甘草	甘草干姜汤
神智已失、鼻血、滴沥不止、脉若有若无	干姜、甘草	甘草干姜汤
化痰、口淡、赢瘦、神疲、面色苍白、舌无苔少津液、咽干、体乏、两脉细缓、头眩晕	干姜、甘草	甘草干姜汤
舌无苔少津液、头眩晕、赢瘦、口淡、化痰、面色苍白、神疲、体乏、咽干、两脉细缓	干姜、甘草	甘草干姜汤
舌淡、脉沉细、血色鲜红、鼻衄、苔薄白、鼻虹、反频、血小板正常、鼻血、遗尿	阿胶、干姜、甘草、艾叶	甘草干姜汤
鼻衄、苔薄白、血色鲜红、鼻虹、反频、鼻血、遗尿、舌淡、脉沉细、血小板正常	阿胶、干姜、甘草、艾叶	甘草干姜汤
大便黄色粘稠、呕吐、咳嗽、喘促、体温39℃、舌红、痰阻、烦躁、体温38~40℃、痰多、苔无苔、高热、精神萎靡、面色苍白、脉搏104次/分、食纳差、脉虚、两肺呼吸音粗糙、呼吸不畅	干姜、半夏、五味子、大枣、麻黄、紫菀、细辛	射干麻黄汤
食纳差、两肺呼吸音粗糙、精神萎靡、体温39℃、面色苍白、高热、痰阻、烦躁、脉搏104次/分、体温38~40℃、喘促、舌红、脉虚、大便黄色粘稠、苔无苔、呕吐、痰多、呼吸不畅、咳嗽	干姜、半夏、五味子、大枣、麻黄、紫菀、细辛	射干麻黄汤
两肺呼吸音粗糙、呼吸不畅、苔无苔、烦躁、面色苍白、喘促、体温39℃、舌红、脉虚、痰阻、痰多、大便黄色粘稠、高热、呕吐、咳嗽、脉搏104次/分、精神萎靡、食纳差、体温38~40℃	干姜、半夏、五味子、大枣、麻黄、紫菀、细辛	射干麻黄汤
脉浮苔白、咳嗽、痰声、喘息	半夏、五味子、大枣、款冬花、麻黄、紫菀、细辛	射干麻黄汤
痰声、咳嗽、脉浮苔白、喘息	半夏、五味子、大枣、款冬花、麻黄、紫菀、细辛	射干麻黄汤
咳嗽、脉浮苔白、痰声、喘息	半夏、五味子、大枣、款冬花、麻黄、紫菀、细辛	射干麻黄汤
浊痰、烟癖、喘息、咳、吐浊、上气	皂荚、大枣	皂荚丸
上气、浊痰、吐浊、咳、烟癖、喘息	皂荚、大枣	皂荚丸
吐浊、咳、上气、喘息、浊痰、烟癖	皂荚、大枣	皂荚丸
上气、烟癖、吐浊、浊痰、咳、喘息	皂荚、大枣	皂荚丸
头疼、痰积、恶寒、烦渴、口燥、郁热、尿短、脉浮、胸闷、气机不利、小便黄短、色黄、气促、胸满、燥渴、咳嗽、气急	小麦、干姜、半夏、苦杏仁、麻黄、石膏	厚朴麻黄汤
气促、头疼、燥渴、脉浮、烦渴、口燥、小便黄短、尿短、气急、咳嗽、色黄、胸闷、痰积、胸满、气机不利、郁热、恶寒	小麦、干姜、半夏、苦杏仁、麻黄、石膏	厚朴麻黄汤
脉浮、咳嗽、气机不利、气促、胸满、气急、色黄、口燥、头疼、恶寒、小便黄短、尿短、胸闷、烦渴、痰积、燥渴、郁热	小麦、干姜、半夏、苦杏仁、麻黄、石膏	厚朴麻黄汤
气促、色黄、尿短、咳嗽、气机不利、气急、脉浮、烦渴、郁热、燥渴、恶寒、头疼、胸满、胸闷、小便黄短、痰积、口燥	小麦、干姜、半夏、苦杏仁、麻黄、石膏	厚朴麻黄汤
苔略滑、畏寒、脉浮、气喘、干燥、骨楚、烦虑、咳嗽	小麦、干姜、厚朴、半夏、五味子、麻黄、石膏、细辛	厚朴麻黄汤
苔略滑、烦虑、气喘、骨楚、脉浮、干燥、咳嗽、畏寒	小麦、干姜、厚朴、半夏、五味子、麻黄、石膏、细辛	厚朴麻黄汤
脉浮、骨楚、畏寒、气喘、苔略滑、咳嗽、烦虑、干燥	小麦、干姜、厚朴、半夏、五味子、麻黄、石膏、细辛	厚朴麻黄汤
咳嗽、骨楚、气喘、脉浮、干燥、烦虑、畏寒、苔略滑	小麦、干姜、厚朴、半夏、五味子、麻黄、石膏、细辛	厚朴麻黄汤
肺胀、浮肿、形体尚壮实、四、吐泡沫痰、咳嗽、口渴、咳喘、喘息、咳吐、舌苔薄白、口腻、水饮内停、脉不浮、腹泻、大便时干、苔薄白有津、舌根苔微黄、小便短少、气郁	生姜、半夏、桂枝、泽漆、白前、甘草、黄芩	泽漆汤
肺胀、四、大便时干、咳喘、咳吐、喘息、水饮内停、苔薄白有津、口渴、吐泡沫痰、咳嗽、脉不浮、舌苔薄白、口腻、形体尚壮实、气郁、腹泻、舌根苔微黄、浮肿、小便短少	生姜、半夏、桂枝、泽漆、白前、甘草、黄芩	泽漆汤
咳嗽、口渴、肺胀、气郁、舌苔薄白、浮肿、喘息、咳吐、咳喘、舌根苔微黄、四、水饮内停、形体尚壮实、吐泡沫痰、苔薄白有津、小便短少、口腻、大便时干、脉不浮、腹泻	生姜、半夏、桂枝、泽漆、白前、甘草、黄芩	泽漆汤
吐泡沫痰、口渴、喘息、咳嗽、形体尚壮实、脉不浮、舌根苔微黄、大便时干、四、腹泻、肺胀、气郁、浮肿、口腻、小便短少、水饮内停、咳吐、苔薄白有津、舌苔薄白、咳喘	生姜、半夏、桂枝、泽漆、白前、甘草、黄芩	泽漆汤
舌红、痰涎盛、知饥不食、苔白滑、少气、饥不思食、脉来虚数、四肢无力、心中空空	大枣、半夏、茯苓、麦冬、粳米、红参、甘草	麦门冬汤
苔白滑、少气、脉来虚数、心中空空、饥不思食、舌红、知饥不食、四肢无力、痰涎盛	大枣、半夏、茯苓、麦冬、粳米、红参、甘草	麦门冬汤
鼻衄、咳嗽、鼻出血、舌红、苔薄白	大枣、半夏、党参、竹茹、蜜、炙甘草、麦冬	麦门冬汤
苔薄白、咳嗽、鼻衄、舌红、鼻出血	大枣、半夏、党参、竹茹、蜜、炙甘草、麦冬	麦门冬汤
气喘、苔淡红、吐出大量白色涎沫、口淡、舌淡红少苔、咳嗽、气嘴息促、脉虚缓、面色萎黄、发热	大枣、半夏、党参、茯苓、炙甘草、麦冬、粳米、甘草	麦门冬汤
气嘴息促、苔淡红、发热、吐出大量白色涎沫、咳嗽、气喘、舌淡红少苔、口淡、面色萎黄、脉虚缓	大枣、半夏、党参、茯苓、炙甘草、麦冬、粳米、甘草	麦门冬汤
吐涎沫、塞塞、吐脓、喘、咳嗽、脉滑实、胸满胀、浊痰、肺痛、内痛	葶苈子	葶苈大枣泻肺汤
浊痰、肺痛、吐涎沫、脉滑实、胸满胀、内痛、咳嗽、吐脓、塞塞、喘	葶苈子	葶苈大枣泻肺汤
胸满胀、喘、吐涎沫、吐脓、脉滑实、肺痛、浊痰、咳嗽、内痛、塞塞	葶苈子	葶苈大枣泻肺汤
喘、塞塞、肺痛、胸满胀、吐脓、咳嗽、脉滑实、内痛、吐涎沫、浊痰	葶苈子	葶苈大枣泻肺汤
浊痰、喘、脉滑实、肺痛、咳嗽、吐涎沫、塞塞、胸满胀、内痛、吐脓	葶苈子	葶苈大枣泻肺汤
头痛、发热、四肢乏力、纳呆、脉弱而缓、苔薄白、舌淡、厌油、出微汗、恶风	白芍、大枣、苦杏仁、麻黄、炙甘草、桂枝	桂枝麻黄各半汤
发热、脉弱而缓、纳呆、恶风、头痛、厌油、苔薄白、出微汗、舌淡、四肢乏力	白芍、大枣、苦杏仁、麻黄、炙甘草、桂枝	桂枝麻黄各半汤
脉滑苔白、大便较千、痰多、胁胀、气喘促、化痰、舌红、咳逆、胸闷、面部浮、小便短少	半夏、甘草、冬瓜仁、大枣	葶苈大枣泻肺汤
化痰、脉滑苔白、咳逆、气喘促、面部浮、胸闷、舌红、胁胀、大便较千、小便短少、痰多	半夏、甘草、冬瓜仁、大枣	葶苈大枣泻肺汤
化痰、大便较千、舌红、气喘促、胁胀、痰多、咳逆、脉滑苔白、小便短少、面部浮、胸闷	半夏、甘草、冬瓜仁、大枣	葶苈大枣泻肺汤
痰多、大便较千、化痰、脉滑苔白、小便短少、气喘促、咳逆、面部浮、舌红、胸闷、胁胀	半夏、甘草、冬瓜仁、大枣	葶苈大枣泻肺汤
气喘促、咳逆、胁胀、胸闷、化痰、舌红、痰多、脉滑苔白、大便较千、面部浮、小便短少	半夏、甘草、冬瓜仁、大枣	葶苈大枣泻肺汤
喉痛	甘草、桔梗	桔梗汤
喉痛	甘草、桔梗	桔梗汤
咳嗽、吐痰盈盆、胸中隐隐作痛、右寸脉象滑数、舌荟微绛	白芨、紫菀、桔梗、半夏	桔梗汤
吐痰盈盆、舌荟微绛、右寸脉象滑数、咳嗽、胸中隐隐作痛	白芨、紫菀、桔梗、半夏	桔梗汤
汗出、两肺布满水泡音、咳喘、脉沉紧、小便黄、发热、舌淡苔白、大便稀、心膈无异常、唇淡、高热、烦躁、气促、肺气肿、肺气郁闭	半夏、甘草、麻黄、大枣	越婢加半夏汤
唇淡、烦躁、气促、肺气郁闭、脉沉紧、大便稀、高热、心膈无异常、肺气肿、舌淡苔白、咳喘、发热、两肺布满水泡音、汗出、小便黄	半夏、甘草、麻黄、大枣	越婢加半夏汤
舌粗白尖红、发热、口渴、恶风、气逆、胃热、浮数、呕逆、鼻衄、咳喘、浮肿、腹水增加、咳嗽	半夏、苦杏仁、大枣、麻黄、石膏、甘草	越婢加半夏汤
气逆、浮数、咳嗽、恶风、浮肿、发热、胃热、舌粗白尖红、咳喘、腹水增加、鼻衄、呕逆、口渴	半夏、苦杏仁、大枣、麻黄、石膏、甘草	越婢加半夏汤
气喘、苔灰黑、咳嗽、发憋、舌淡、下利、面青白、脉滑数、肺部罗音较多、发热	干姜、白芍、大枣、五味子、半夏、苦杏仁、麻黄、石膏、炙甘草、桂枝、细辛	小青龙加石膏汤
脉滑数、咳嗽、苔灰黑、下利、肺部罗音较多、舌淡、面青白、发热、发憋、气喘	干姜、白芍、大枣、五味子、半夏、苦杏仁、麻黄、石膏、炙甘草、桂枝、细辛	小青龙加石膏汤
咯痰、咳嗽、苔白、白腻、喉痒、肌肤燥、脉数	干姜、五味子、苦杏仁、麻黄、石膏、桂枝、细辛、甘草	小青龙加石膏汤
咯痰、脉数、苔白、白腻、咳嗽、喉痒、肌肤燥	干姜、五味子、苦杏仁、麻黄、石膏、桂枝、细辛、甘草	小青龙加石膏汤
寒热	白背、半夏、粉葛、瓜蒌、川芎、荆芥、甘草、当归、黄芩	奔豚汤
寒热	白背、半夏、粉葛、瓜蒌、川芎、荆芥、甘草、当归、黄芩	奔豚汤
脉数、发热、苔白、口渴、腹中作痛、恶寒	白背、半夏、粉葛、瓜蒌、川芎、荆芥、甘草、当归、黄芩	奔豚汤
发热、恶寒、苔白、脉数、腹中作痛、口渴	白背、半夏、粉葛、瓜蒌、川芎、荆芥、甘草、当归、黄芩	奔豚汤
积气、腹痛、手足发冷、浊气、恶露	炙甘草、桂枝、白芍、大枣	桂枝加桂汤
腹痛、恶露、手足发冷、积气、浊气	炙甘草、桂枝、白芍、大枣	桂枝加桂汤
苦闷、呕吐、腹痛	炙甘草、桂枝、白芍、大枣	桂枝加桂汤
腹痛、呕吐、苦闷	炙甘草、桂枝、白芍、大枣	桂枝加桂汤
心悸、眩晕、苔薄润、脉缓、汗出	白芍、大枣、茯苓、炙甘草、桂枝	桂枝加桂汤
汗出、苔薄润、脉缓、心悸、眩晕	白芍、大枣、茯苓、炙甘草、桂枝	桂枝加桂汤
头眩、手指冷、脉沉而弦、手脚发冷、面色苍黄、舌淡润、痛、全身冷汗、苔薄白、腹弦急、恶风、恶寒、口淡	大枣、赤芍、肉桂、炙甘草、桂枝、丁香	桂枝加桂汤
口淡、腹弦急、头眩、面色苍黄、舌淡润、痛、全身冷汗、手指冷、恶寒、苔薄白、手脚发冷、脉沉而弦、恶风	大枣、赤芍、肉桂、炙甘草、桂枝、丁香	桂枝加桂汤
室闷、神志清晰、四肢厥冷、疼痛、舌略黯紫、抽搐、胀滞、四厥冷、便闭、项强背反、脉细弦、昏厥、角弓反张	天冬、山药、生地、龙骨、全蝎、百合、牡蛎、茯苓、桂枝、麦冬、甘草	苓桂枣甘汤
抽搐、脉细弦、项强背反、室闷、角弓反张、疼痛、昏厥、四厥冷、便闭、神志清晰、胀滞、舌略黯紫、四肢厥冷	天冬、山药、生地、龙骨、全蝎、百合、牡蛎、茯苓、桂枝、麦冬、甘草	苓桂枣甘汤
疼痛、神识清楚、舌胖、麻木、濡滑而弦、苔薄白微腻、昏沉、知觉障碍	小麦、茯神、大枣、白术、苍术、枳实、牡蛎、茯苓、肉桂、炙甘草、桔梗、桂枝、紫石英	苓桂枣甘汤
麻木、舌胖、濡滑而弦、昏沉、神识清楚、知觉障碍、疼痛、苔薄白微腻	小麦、茯神、大枣、白术、苍术、枳实、牡蛎、茯苓、肉桂、炙甘草、桔梗、桂枝、紫石英	苓桂枣甘汤
胸痹、喘息、胸闷、沉而涩、咳吐、作痛	酒、薤白	瓜蒌薤白白酒汤
胸膈满闷、呼吸急喘	枳实、瓜蒌、酒、薤白、陈皮	瓜蒌薤白白酒汤
胸中宿满、胃中有气上冲、咳嗽、大便不畅、噯气、痰浊上塞、肺气郁结	苦杏仁、竹茹、枳实、瓜蒌、川贝母、桔梗、白前、陈皮、旋覆花	瓜蒌薤白白酒汤
痰气、胸闷不畅、苔布粗厚、欲泛、脉弦大有力	礞石、海浮石、玄明粉、僵蚕、紫苏梗、瓜蒌、薄荷、文蛤、薤白、紫苏子、青黛	瓜蒌薤白白酒汤
血脉痹阻、疲乏、气短、心前区疼痛、气机不畅、心中容塞、胸闷、脉弦细、苔白质淡边齿痕	黄芪、生姜、半夏、党参、香附、瓜蒌、桂枝、薤白、陈皮	瓜蒌薤白半夏汤
气短、血脉痹阻、心中容塞、胸闷、脉弦细、疲乏、心前区疼痛、苔白质淡边齿痕、气机不畅	黄芪、生姜、半夏、党参、香附、瓜蒌、桂枝、薤白、陈皮	瓜蒌薤白半夏汤
心阳不振、胸痹、脉弦雨紧、气结、冒心、胁下逆抢心、呼吸引痛、苔薄白、胸满	郁金、蒺藜、半夏、瓜蒌、枳壳、芥子、酒、薤白、青皮、川楝子、旋覆花	瓜蒌薤白半夏汤
苔薄白、胁下逆抢心、冒心、气结、脉弦雨紧、呼吸引痛、心阳不振、胸痹、胸满	郁金、蒺藜、半夏、瓜蒌、枳壳、芥子、酒、薤白、青皮、川楝子、旋覆花	瓜蒌薤白半夏汤
胸痹、脉微弦数、肢麻、心悸、苔白、腹胀、气闷	半夏、太子参、佛手、瓜蒌、柏子仁、沉香、麦冬、丹参、薤白、远志、玄参	瓜蒌薤白半夏汤
心悸、胸痹、脉微弦数、苔白、气闷、肢麻、腹胀	半夏、太子参、佛手、瓜蒌、柏子仁、沉香、麦冬、丹参、薤白、远志、玄参	瓜蒌薤白半夏汤
咳嗽、指纹色红而浮、苔薄白、头面发际等处有小红疹、舌红润、小便淡黄、不思饮食、流涕、水泡周围微红、鼻塞	苦杏仁、麻黄、牛蒡子、连翘、甘草、金银花	麻黄连翘赤小豆汤
舌红润、流涕、苔薄白、头面发际等处有小红疹、水泡周围微红、鼻塞、小便淡黄、咳嗽、指纹色红而浮、不思饮食	苦杏仁、麻黄、牛蒡子、连翘、甘草、金银花	麻黄连翘赤小豆汤
发热、痰浊、苔苔薄糙腻、咳嗽、鼻塞、乏力、疼痛、气机不通、脉细涩	薏苡仁、半夏、苦杏仁、化橘红、瓜蒌、茯苓、枳壳、桔梗、薤白、橘络	瓜蒌薤白半夏汤
苔苔薄糙腻、脉细涩、痰浊、疼痛、发热、乏力、气机不通、咳嗽、鼻塞	薏苡仁、半夏、苦杏仁、化橘红、瓜蒌、茯苓、枳壳、桔梗、薤白、橘络	瓜蒌薤白半夏汤
苔淡红、胸痛、舌淡红、脉象沉迟、痹痛	厚朴、半夏、瓜蒌、枳壳、桂枝、薤白、陈皮	枳实薤白桂枝汤
舌淡红、胸痛、脉象沉迟、苔淡红、痹痛	厚朴、半夏、瓜蒌、枳壳、桂枝、薤白、陈皮	枳实薤白桂枝汤
胸闷、痛	郁金、厚朴、半夏、苦杏仁、香附、枳实、桂枝、薤白、甘草	枳实薤白桂枝汤
痛、胸闷	郁金、厚朴、半夏、苦杏仁、香附、枳实、桂枝、薤白、甘草	枳实薤白桂枝汤
剧痛、痰饮、脉缓、发热、疼痛、弦小、呕吐、冷汗、黄疸、腹痛	蒺藜、厚朴、胆南星、瓜蒌、茯苓、枳壳、肉桂、高良姜、沉香	枳实薤白桂枝汤
疼痛、冷汗、腹痛、发热、呕吐、脉缓、弦小、剧痛、痰饮、黄疸	蒺藜、厚朴、胆南星、瓜蒌、茯苓、枳壳、肉桂、高良姜、沉香	枳实薤白桂枝汤
苔白、四肢不温、舌淡	白芍、党参、炙甘草、炮姜、附子、当归	人参汤
四肢不温、苔白、舌淡	白芍、党参、炙甘草、炮姜、附子、当归	人参汤
四肢不温、舌淡、苔白	白芍、党参、炙甘草、炮姜、附子、当归	人参汤
舌淡、四肢不温、苔白	白芍、党参、炙甘草、炮姜、附子、当归	人参汤
舌淡、苔白、四肢不温	白芍、党参、炙甘草、炮姜、附子、当归	人参汤
手足微厥、不能食、脉沉结、胸痛、不下咽	白术、干姜、甘草、人参	人参汤
不下咽、手足微厥、不能食、脉沉结、胸痛	白术、干姜、甘草、人参	人参汤
不能食、手足微厥、脉沉结、胸痛、不下咽	白术、干姜、甘草、人参	人参汤
不能食、脉沉结、胸痛、不下咽、手足微厥	白术、干姜、甘草、人参	人参汤
脉沉结、不下咽、胸痛、不能食、手足微厥	白术、干姜、甘草、人参	人参汤
胸中悸、面色青、脉沉微	苦杏仁、甘草、茯苓	茯苓杏仁甘草汤
脉沉微、面色青、胸中悸	苦杏仁、甘草、茯苓	茯苓杏仁甘草汤
短气、畏寒、咳嗽、脉迟而细、痰、苔薄白、久嗽、纳减、气塞	枳实、茯苓、陈皮、半夏	橘枳姜汤
咳嗽、气塞、纳减、痰、畏寒、苔薄白、脉迟而细、短气、久嗽	枳实、茯苓、陈皮、半夏	橘枳姜汤
气塞、咳嗽、苔薄白、畏寒、短气、痰、脉迟而细、纳减、久嗽	枳实、茯苓、陈皮、半夏	橘枳姜汤
苔薄白、畏寒、气塞、纳减、咳嗽、久嗽、脉迟而细、痰、短气	枳实、茯苓、陈皮、半夏	橘枳姜汤
痰、苔薄白、久嗽、畏寒、纳减、气塞、短气、脉迟而细、咳嗽	枳实、茯苓、陈皮、半夏	橘枳姜汤
痛重、沉而微弦、舌红、乏力、体温37℃、血压110/75mmHg、咳嗽、头痛、闷痛、食欲减退、痰浊上壅、肝脾不肿、气滞、头晕、苔淡白薄滑、肿大、心肺无异常	化橘红、瓜蒌、枳实、酒、丹参、降香、薤白、甘草	橘枳姜汤
体温37℃、闷痛、乏力、心肺无异常、血压110/75mmHg、苔淡白薄滑、肿大、舌红、沉而微弦、头晕、肝脾不肿、痰浊上壅、食欲减退、咳嗽、痛重、气滞、头痛	化橘红、瓜蒌、枳实、酒、丹参、降香、薤白、甘草	橘枳姜汤
血压110/75mmHg、气滞、舌红、苔淡白薄滑、痰浊上壅、心肺无异常、乏力、痛重、肝脾不肿、头痛、闷痛、沉而微弦、肿大、体温37℃、头晕、咳嗽、食欲减退	化橘红、瓜蒌、枳实、酒、丹参、降香、薤白、甘草	橘枳姜汤
心肺无异常、舌红、乏力、苔淡白薄滑、血压110/75mmHg、肝脾不肿、食欲减退、肿大、痛重、头晕、体温37℃、头痛、咳嗽、闷痛、气滞、痰浊上壅、沉而微弦	化橘红、瓜蒌、枳实、酒、丹参、降香、薤白、甘草	橘枳姜汤
肝脾不肿、苔淡白薄滑、咳嗽、气滞、头痛、体温37℃、心肺无异常、食欲减退、肿大、痰浊上壅、沉而微弦、血压110/75mmHg、痛重、头晕、乏力、舌红、闷痛	化橘红、瓜蒌、枳实、酒、丹参、降香、薤白、甘草	橘枳姜汤
苔白润多水、舌淡、肢冷、胃部有振水音、疼痛、脉细弦、呕恶感、胀痛、畏寒	薏苡仁、附子	薏苡附子散
胀痛、肢冷、畏寒、疼痛、舌淡、脉细弦、苔白润多水、呕恶感、胃部有振水音	薏苡仁、附子	薏苡附子散
苔白润多水、舌淡、呕恶感、脉细弦、畏寒、胀痛、肢冷、胃部有振水音、疼痛	薏苡仁、附子	薏苡附子散
畏寒、脉细弦、苔白润多水、舌淡、肢冷、胀痛、疼痛、呕恶感、胃部有振水音	薏苡仁、附子	薏苡附子散
急迫、欲呕、脉沉紧、呕吐、苔略腻、背痛、口吐唾沫	干姜、薏苡仁、厚朴、大枣、党参、吴茱萸、香附、沉香、高良姜、附子、陈皮	薏苡附子散
急迫、脉沉紧、背痛、欲呕、呕吐、口吐唾沫、苔略腻	干姜、薏苡仁、厚朴、大枣、党参、吴茱萸、香附、沉香、高良姜、附子、陈皮	薏苡附子散
呕吐、欲呕、口吐唾沫、脉沉紧、苔略腻、背痛、急迫	干姜、薏苡仁、厚朴、大枣、党参、吴茱萸、香附、沉香、高良姜、附子、陈皮	薏苡附子散
背痛、口吐唾沫、苔略腻、欲呕、急迫、脉沉紧、呕吐	干姜、薏苡仁、厚朴、大枣、党参、吴茱萸、香附、沉香、高良姜、附子、陈皮	薏苡附子散
纳谷不运、郁怒、浊饮凝沍、胃脘痛痹、吐出酸水、脉右弦、吞酸、浊饮尚阻、不饥、阳仍不宣、噎膈、阳气室痹	干姜、茯苓、桂枝、半夏	桂枝生姜枳实汤
纳谷不运、郁怒、胃脘痛痹、噎膈、浊饮尚阻、阳仍不宣、不饥、脉右弦、吐出酸水、浊饮凝沍、吞酸、阳气室痹	干姜、茯苓、桂枝、半夏	桂枝生姜枳实汤
郁怒、噎膈、不饥、吞酸、纳谷不运、浊饮尚阻、脉右弦、胃脘痛痹、阳气室痹、浊饮凝沍、阳仍不宣、吐出酸水	干姜、茯苓、桂枝、半夏	桂枝生姜枳实汤
吐出酸水、浊饮尚阻、胃脘痛痹、阳气室痹、郁怒、噎膈、吞酸、阳仍不宣、不饥、浊饮凝沍、纳谷不运、脉右弦	干姜、茯苓、桂枝、半夏	桂枝生姜枳实汤
吐出酸水、阳仍不宣、不饥、郁怒、阳气室痹、胃脘痛痹、浊饮凝沍、浊饮尚阻、纳谷不运、噎膈、脉右弦、吞酸	干姜、茯苓、桂枝、半夏	桂枝生姜枳实汤
肥胖、心悬痛、心烦、痰饮上盛、短气、脉弦数、郁闷、精神困倦、咳唾、苔白、脉沉、反化成痰、脉率不整、唾浊、胸背痛、喘息、乍数、失眠、惊悸、胸前压痛感、舌胖	生姜、半夏、竹茹、瓜蒌、枳实、茯苓、炙甘草、桂枝、薤白、陈皮	桂枝生姜枳实汤
心烦、脉率不整、痰饮上盛、咳唾、失眠、脉弦数、唾浊、心悬痛、郁闷、舌胖、惊悸、反化成痰、精神困倦、乍数、脉沉、短气、苔白、胸背痛、胸前压痛感、肥胖、喘息	生姜、半夏、竹茹、瓜蒌、枳实、茯苓、炙甘草、桂枝、薤白、陈皮	桂枝生姜枳实汤
郁闷、咳唾、肥胖、痰饮上盛、心悬痛、心烦、喘息、精神困倦、脉沉、胸前压痛感、反化成痰、脉率不整、乍数、短气、唾浊、失眠、惊悸、舌胖、苔白、胸背痛、脉弦数	生姜、半夏、竹茹、瓜蒌、枳实、茯苓、炙甘草、桂枝、薤白、陈皮	桂枝生姜枳实汤
脉率不整、痰饮上盛、反化成痰、惊悸、精神困倦、乍数、苔白、失眠、心烦、咳唾、郁闷、舌胖、短气、肥胖、胸背痛、心悬痛、唾浊、喘息、脉沉、胸前压痛感、脉弦数	生姜、半夏、竹茹、瓜蒌、枳实、茯苓、炙甘草、桂枝、薤白、陈皮	桂枝生姜枳实汤
郁闷、肥胖、舌胖、苔白、精神困倦、唾浊、乍数、失眠、脉弦数、反化成痰、咳唾、喘息、惊悸、脉率不整、心悬痛、胸前压痛感、痰饮上盛、胸背痛、心烦、短气、脉沉	生姜、半夏、竹茹、瓜蒌、枳实、茯苓、炙甘草、桂枝、薤白、陈皮	桂枝生姜枳实汤
面色晦滞、胀痛、苔白、脉弦、畏寒、体材中等、舌正常、肢冷、胸痛	枳实、瓜蒌、延胡索、酒、桂枝、薤白	乌头赤石脂丸
体材中等、舌正常、脉弦、胀痛、肢冷、面色晦滞、苔白、畏寒、胸痛	枳实、瓜蒌、延胡索、酒、桂枝、薤白	乌头赤石脂丸
吐酸、疼痛、脉迟苔白、大便泄	干姜、党参、白术、花椒、乌头、高良姜、瓦楞子、附子、赤石脂	乌头赤石脂丸
吐酸、脉迟苔白、大便泄、疼痛	干姜、党参、白术、花椒、乌头、高良姜、瓦楞子、附子、赤石脂	乌头赤石脂丸
脉沉弦无力、泛酸、形体消瘦、舌淡红、小便清长、畏寒、面色苍白无华、肢冷、苔薄白、痛、大便色黑	干姜、人参、附子、吴茱萸	九痛丸
畏寒、苔薄白、痛、大便色黑、舌淡红、小便清长、泛酸、面色苍白无华、形体消瘦、肢冷、脉沉弦无力	干姜、人参、附子、吴茱萸	九痛丸
形体消瘦、痛、面色苍白无华、苔薄白、大便色黑、泛酸、小便清长、肢冷、舌淡红、脉沉弦无力、畏寒	干姜、人参、附子、吴茱萸	九痛丸
舌淡红、大便色黑、肢冷、痛、脉沉弦无力、小便清长、泛酸、面色苍白无华、形体消瘦、畏寒、苔薄白	干姜、人参、附子、吴茱萸	九痛丸
面色苍白无华、痛、泛酸、舌淡红、肢冷、畏寒、脉沉弦无力、苔薄白、小便清长、大便色黑、形体消瘦	干姜、人参、附子、吴茱萸	九痛丸
畏寒、舌淡红、泛酸、脉沉弦无力、面色苍白无华、肢冷、小便清长、苔薄白、大便色黑、形体消瘦、痛	干姜、人参、附子、吴茱萸	九痛丸
舌淡红、形体消瘦、畏寒、面色苍白无华、肢冷、脉沉弦无力、痛、泛酸、小便清长、大便色黑、苔薄白	干姜、人参、附子、吴茱萸	九痛丸
大便色黑、面色苍白无华、痛、肢冷、泛酸、畏寒、苔薄白、脉沉弦无力、形体消瘦、舌淡红、小便清长	干姜、人参、附子、吴茱萸	九痛丸
舌淡红、小便清长、肢冷、面色苍白无华、畏寒、形体消瘦、脉沉弦无力、痛、泛酸、大便色黑、苔薄白	干姜、人参、附子、吴茱萸	九痛丸
大便色黑、面色苍白无华、舌淡红、脉沉弦无力、肢冷、畏寒、苔薄白、小便清长、形体消瘦、泛酸、痛	干姜、人参、附子、吴茱萸	九痛丸
苔黄腻、头痛、脉浮而滑、恶寒、腹满、身痛、汗出、发热、舌苔、头疼、恶心、大便3日未解、恶风	大黄、厚朴、白芍、大枣、枳实、桂枝、甘草	厚朴七物汤
苔黄腻、大便3日未解、身痛、发热、恶心、恶寒、头痛、汗出、头疼、腹满、脉浮而滑、恶风、舌苔	大黄、厚朴、白芍、大枣、枳实、桂枝、甘草	厚朴七物汤
苔灰白、吐出黄色如大便样物、脉微、腹痛、出冷汗、不大便、腹胀、哭闹、吐奶、大便不延、面色苍白、腹张	甘草、桂枝、厚朴、枳实	厚朴七物汤
吐出黄色如大便样物、面色苍白、腹痛、哭闹、腹胀、腹张、出冷汗、苔灰白、不大便、脉微、吐奶、大便不延	甘草、桂枝、厚朴、枳实	厚朴七物汤
手足不温、腹胀满、舌淡、消化迟滞、矢气多、大便不实、脉迟缓、苔薄白、腹部胀满	大黄、厚朴、大枣、枳实、桂枝、甘草	厚朴七物汤
腹胀满、手足不温、脉迟缓、舌淡、大便不实、腹部胀满、消化迟滞、矢气多、苔薄白	大黄、厚朴、大枣、枳实、桂枝、甘草	厚朴七物汤
胃少、不渴、上败	干姜、甘草、附子、粳米	附子粳米汤
上败、不渴、胃少	干姜、甘草、附子、粳米	附子粳米汤
四肢微厥、腹痛、神疲懒言、舌白胖、四肢且厥、腹内痛、脉沉而紧、呕吐、呕痛、痛呕	半夏、大枣、粳米、附子、甘草	附子粳米汤
痛呕、舌白胖、呕吐、腹痛、四肢且厥、呕痛、四肢微厥、脉沉而紧、腹内痛、神疲懒言	半夏、大枣、粳米、附子、甘草	附子粳米汤
面色黑黄、肚腹疼痛欲绝、肚腹胀大、大府秘结、六脉沉紧	广藿香、大黄、厚朴、枳实、肉桂、木香、丁香、陈皮	厚朴三物汤
肚腹胀大、肚腹疼痛欲绝、大府秘结、六脉沉紧、面色黑黄	广藿香、大黄、厚朴、枳实、肉桂、木香、丁香、陈皮	厚朴三物汤
呼吸每分钟27次、大便不通、不能食、脉搏103次、体温37℃、汗多、腹胀满、呕吐、面黄、疼痛、口渴、脉象弦紧	大黄、槟榔、厚朴、瓜蒌、木香、川楝子	厚朴三物汤
口渴、脉搏103次、大便不通、呕吐、腹胀满、体温37℃、不能食、呼吸每分钟27次、疼痛、面黄、脉象弦紧、汗多	大黄、槟榔、厚朴、瓜蒌、木香、川楝子	厚朴三物汤
根腻、有关脉大、舌红、胀满、气不通、疼痛	大黄、莱菔子、枳实、厚朴	厚朴三物汤
舌红、气不通、根腻、疼痛、胀满、有关脉大	大黄、莱菔子、枳实、厚朴	厚朴三物汤
腹痛、寒热	柴胡、白芍、半夏、大枣、枳实、黄芩	大柴胡汤
寒热、腹痛	柴胡、白芍、半夏、大枣、枳实、黄芩	大柴胡汤
黑黄、舌苔、黄痘、黄黑、苔黄腻、鼻纽、疼痛、脉大	郁金、滑石粉、柴胡、白芍、半夏、大枣、鸡内金、枳壳、酒、石韦、金钱草、茵陈、海金沙、黄芩	大柴胡汤
脉大、鼻纽、黄痘、黑黄、舌苔、黄黑、苔黄腻、疼痛	郁金、滑石粉、柴胡、白芍、半夏、大枣、鸡内金、枳壳、酒、石韦、金钱草、茵陈、海金沙、黄芩	大柴胡汤
按脉弦数、腥气、紫黑瘀块、不欲食、口苦、呕意、苔黄厚、吐血、豪气、胸胁痞满、潮热、大吐、大便数日一行、胸膈胀闷	柴胡、白芍、半夏、大枣、枳实、黄芩	大柴胡汤
腥气、大吐、按脉弦数、大便数日一行、口苦、不欲食、胸膈胀闷、苔黄厚、呕意、紫黑瘀块、豪气、胸胁痞满、潮热、吐血	柴胡、白芍、半夏、大枣、枳实、黄芩	大柴胡汤
下肢冷、体温37.5℃、剧痛、胸闷、口苦、尿短赤、头晕、脉弦数、疼痛、苔薄黄	大黄、生姜、柴胡、芒硝、大枣、半夏、赤芍、枳实、炙甘草、桃仁、桂枝、黄芩	大柴胡汤
苔薄黄、脉弦数、口苦、剧痛、下肢冷、头晕、尿短赤、体温37.5℃、疼痛、胸闷	大黄、生姜、柴胡、芒硝、大枣、半夏、赤芍、枳实、炙甘草、桃仁、桂枝、黄芩	大柴胡汤
口苦、脉弦数、呕吐、不能进食、舌质红、舌红苔黄、目睛微黄、寒热、大便少解	郁金、大黄、柴胡、厚朴、赤芍、枳壳、金钱草、甘草、茵陈、黄芩	大柴胡汤
口苦、不能进食、舌质红、目睛微黄、寒热、舌红苔黄、大便少解、呕吐、脉弦数	郁金、大黄、柴胡、厚朴、赤芍、枳壳、金钱草、甘草、茵陈、黄芩	大柴胡汤
食下不运、呕出、作酸	花椒、干姜、茯苓、半夏	大建中汤
呕出、食下不运、作酸	花椒、干姜、茯苓、半夏	大建中汤
脉象沉细、腹部有一肿块、面色萎黄、吐出蛔虫1条、手脚清冷、身体瘦弱、苔薄白、脐腹绞痛、呕吐	槟榔、党参、使君子、花椒、饴糖	大建中汤
脐腹绞痛、面色萎黄、脉象沉细、苔薄白、吐出蛔虫1条、腹部有一肿块、身体瘦弱、呕吐、手脚清冷	槟榔、党参、使君子、花椒、饴糖	大建中汤
口苦、腹痛、脉细弱、浮黄、疼痛	干姜、白芍、党参、花椒、乌梅、黄芩	大建中汤
脉细弱、腹痛、口苦、浮黄、疼痛	干姜、白芍、党参、花椒、乌梅、黄芩	大建中汤
腹痛、脉沉、舌白润、苔白润、弦紧	乌头、大黄、细辛、附子	大黄附子汤
腹痛、舌白润、脉沉、弦紧、苔白润	乌头、大黄、细辛、附子	大黄附子汤
声音壮厉、胃痛、疼痛、苔薄白、脉弦紧、钝痛、舌淡红而润、呕吐	乌头、大黄、细辛、花椒	大黄附子汤
胃痛、苔薄白、疼痛、舌淡红而润、钝痛、声音壮厉、呕吐、脉弦紧	乌头、大黄、细辛、花椒	大黄附子汤
腹痛、脉沉、苔白、硬满、畏寒、面色恍白、手足不温	干姜、大黄、六神曲、白芍、细辛、附子	大黄附子汤
硬满、手足不温、苔白、脉沉、腹痛、畏寒、面色恍白	干姜、大黄、六神曲、白芍、细辛、附子	大黄附子汤
腹胀、舌淡、口唇姚白、右肋下疼、整日胀、乳根下距腹中线5分、右肋痛、脉浮数无力、汗出淋沥、苔薄	大黄、细辛、附子	大黄附子汤
汗出淋沥、右肋痛、舌淡、右肋下疼、腹胀、口唇姚白、脉浮数无力、整日胀、苔薄、乳根下距腹中线5分	大黄、细辛、附子	大黄附子汤
气滞、腹痛、脉弱、舌淡	羊肉、生姜、当归	当归生姜羊肉汤
舌淡、脉弱、气滞、腹痛	羊肉、生姜、当归	当归生姜羊肉汤
脉虚数、发烧	生姜、当归	当归生姜羊肉汤
脉虚数、发烧	生姜、当归	当归生姜羊肉汤
缺乳、泛恶、失眠、耳鸣、失血、脉细弱、头眩、心悸、纳少、带下、苔薄	小茴香、补骨脂、白芍、鸡血藤、羊肉、丹参、当归	当归生姜羊肉汤
头眩、缺乳、耳鸣、心悸、带下、泛恶、失血、纳少、脉细弱、失眠、苔薄	小茴香、补骨脂、白芍、鸡血藤、羊肉、丹参、当归	当归生姜羊肉汤
指头冷、虚数、眼脸微肿、困惫不支、遗精、恶寒、躁烦、皮肉消脱	乌头、蜜	乌头桂枝汤
恶寒、皮肉消脱、虚数、眼脸微肿、遗精、指头冷、躁烦、困惫不支	乌头、蜜	乌头桂枝汤
疼痛、恶寒、大痛、腹痛、发热、厥冷、逆冷、汗出、体甚健、肢厥、脉紧、筋脉拘急、手足不仁、舌润、腹中痛、脉沉紧、吐清水	白芍、大枣、乌头、桂枝、甘草	乌头桂枝汤
疼痛、手足不仁、吐清水、大痛、逆冷、体甚健、舌润、脉紧、筋脉拘急、腹中痛、脉沉紧、汗出、恶寒、厥冷、腹痛、发热、肢厥	白芍、大枣、乌头、桂枝、甘草	乌头桂枝汤
疼痛、下肢清冷、脉象沉细、舌淡、薄黑苔	白芍、大枣、蜜、乌头、桂枝、甘草	乌头桂枝汤
薄黑苔、下肢清冷、舌淡、脉象沉细、疼痛	白芍、大枣、蜜、乌头、桂枝、甘草	乌头桂枝汤
苔白、脉细缓、大便溏薄	白芍、大枣、白术、赤芍、香附、乌头、炙甘草、桂枝、川楝子	乌头桂枝汤
脉细缓、大便溏薄、苔白	白芍、大枣、白术、赤芍、香附、乌头、炙甘草、桂枝、川楝子	乌头桂枝汤
不能食、呕吐	赤小豆、瓜蒂	瓜蒂散
呕吐、不能食	赤小豆、瓜蒂	瓜蒂散
气上冲、痰塞喉中、不能语言	赤小豆、瓜蒂	瓜蒂散
气上冲、痰塞喉中、不能语言	赤小豆、瓜蒂	瓜蒂散
瘦损、形寒、大便燥结	柏子仁、桃仁、当归	旋覆花汤
形寒、瘦损、大便燥结	柏子仁、桃仁、当归	旋覆花汤
脉弦、痰阻、痹阻、苔薄	郁金、瓜蒌、瓦楞子、桔梗、葱须、红花、丝瓜络、当归、旋覆花	旋覆花汤
脉弦、痰阻、苔薄、痹阻	郁金、瓜蒌、瓦楞子、桔梗、葱须、红花、丝瓜络、当归、旋覆花	旋覆花汤
紫块、瘀滞、刺痛、切脉弦细	茜草、酒、童便、旋覆花	旋覆花汤
切脉弦细、刺痛、瘀滞、紫块	茜草、酒、童便、旋覆花	旋覆花汤
喜饮、舌红、乏力、口渴、小便频数、消瘦、苔薄黄、大便干燥、腹胀痛、脉弦	白芍、苦杏仁、火麻仁、瓜蒌、陈皮、川楝子	麻子仁丸
喜饮、口渴、腹胀痛、苔薄黄、消瘦、大便干燥、乏力、脉弦、舌红、小便频数	白芍、苦杏仁、火麻仁、瓜蒌、陈皮、川楝子	麻子仁丸
脱水症、肠鸣音稍亢、精神萎靡、腹痛、腹肌软、黄染、腹胀、大便不通、脐下两侧有条索状块物、呕吐、粘、巩	大黄、槟榔、厚朴、苦杏仁、火麻仁、枳壳、乌梅、陈皮	麻子仁丸
粘、脱水症、腹肌软、腹痛、腹胀、大便不通、巩、脐下两侧有条索状块物、精神萎靡、呕吐、黄染、肠鸣音稍亢	大黄、槟榔、厚朴、苦杏仁、火麻仁、枳壳、乌梅、陈皮	麻子仁丸
汗出如丽、苔干黄、唇燥、脉沉滑、唇破、口唇发千、大便困难、大便燥结	大黄、厚朴、白芍、苦杏仁、火麻仁、枳实	麻子仁丸
唇破、唇燥、口唇发千、汗出如丽、脉沉滑、苔干黄、大便燥结、大便困难	大黄、厚朴、白芍、苦杏仁、火麻仁、枳实	麻子仁丸
脉沉有力、苔薄黄、胀满、大便艰涩、小溲反多	大黄、厚朴、白芍、苦杏仁、火麻仁、枳实	麻子仁丸
苔薄黄、大便艰涩、小溲反多、脉沉有力、胀满	大黄、厚朴、白芍、苦杏仁、火麻仁、枳实	麻子仁丸
酸痛、舌白腻而粗、脉沉细而涩、苔白腻而粗	白术、茯苓、炙甘草、杜仲、当归、炮姜	甘草干姜茯苓白术汤
脉沉细而涩、舌白腻而粗、苔白腻而粗、酸痛	白术、茯苓、炙甘草、杜仲、当归、炮姜	甘草干姜茯苓白术汤
舌淡、脉濡弱、瘀血、腰痛	干姜、桑寄生、鸡血藤、苍术、补骨脂、续断、茯苓、桃仁、桂枝、杜仲、甘草	甘草干姜茯苓白术汤
舌淡、脉濡弱、瘀血、腰痛	干姜、桑寄生、鸡血藤、苍术、补骨脂、续断、茯苓、桃仁、桂枝、杜仲、甘草	甘草干姜茯苓白术汤
疼痛、重坠感、腰痛	蚕沙、干姜、鹿角霜、小茴香、白术、茯苓、炙甘草、桂枝、当归	甘草干姜茯苓白术汤
重坠感、腰痛、疼痛	蚕沙、干姜、鹿角霜、小茴香、白术、茯苓、炙甘草、桂枝、当归	甘草干姜茯苓白术汤
重坠感、腰酸、脉缓、苔薄腻、眩晕、纳少	干姜、薏苡仁、白术、茯苓、肉桂、炙甘草、当归、牛膝	甘草干姜茯苓白术汤
重坠感、纳少、腰酸、眩晕、脉缓、苔薄腻	干姜、薏苡仁、白术、茯苓、肉桂、炙甘草、当归、牛膝	甘草干姜茯苓白术汤
不焦、痰饮、毛不落、不饥	白术、甘草、桂枝、茯苓	苓桂术甘汤
毛不落、痰饮、不焦、不饥	白术、甘草、桂枝、茯苓	苓桂术甘汤
胸满、眩晕、大便秘结、心悸、头目晕眩、小便短少不利、舌胖、面部虚浮、干渴、目下色青、头晕、浮肿、小便不利、色淡、苔水滑	白术、炙甘草、桂枝、茯苓	苓桂术甘汤
小便短少不利、大便秘结、面部虚浮、小便不利、色淡、浮肿、胸满、头目晕眩、心悸、眩晕、头晕、干渴、苔水滑、目下色青、舌胖	白术、炙甘草、桂枝、茯苓	苓桂术甘汤
脉弦细、两肺底部有稀疏的湿性罗音、痰咯不多、咳嗽、苔薄白	白术、甘草、桂枝、茯苓	苓桂术甘汤
咳嗽、脉弦细、苔薄白、痰咯不多、两肺底部有稀疏的湿性罗音	白术、甘草、桂枝、茯苓	苓桂术甘汤
不红、发热、水气上逆、视物昏花、面唇白、脉濡细、头晕、痒感、苔淡白、羞明喜暗、舌润、咳嗽、恶寒、痰多	黄连、白术、茯苓、炙甘草、桂枝、细辛、车前草	苓桂术甘汤
苔淡白、头晕、脉濡细、痰多、面唇白、发热、水气上逆、恶寒、视物昏花、羞明喜暗、痒感、咳嗽、舌润、不红	黄连、白术、茯苓、炙甘草、桂枝、细辛、车前草	苓桂术甘汤
脉弦、逆气、吐出清稀痰水、消瘦、痰饮、面黄、苔苔白厚腻、胸满、泛泛欲呕	广藿香、砂仁、半夏、白术、紫苏梗、茯苓、炙甘草、桂枝、陈皮	苓桂术甘汤
消瘦、苔苔白厚腻、逆气、脉弦、泛泛欲呕、吐出清稀痰水、痰饮、面黄、胸满	广藿香、砂仁、半夏、白术、紫苏梗、茯苓、炙甘草、桂枝、陈皮	苓桂术甘汤
鼻色鲜明、心下续坚满、气体甚厚、脉沉	甘遂、甘草、半夏、蜜	甘遂半夏汤
气体甚厚、鼻色鲜明、脉沉、心下续坚满	甘遂、甘草、半夏、蜜	甘遂半夏汤
阵痛、胀满、作痛、痰积、胃脘痛、胃胀、胀痛	甘遂、白芍、半夏、蜜、甘草	甘遂半夏汤
阵痛、胀痛、痰积、胀满、作痛、胃胀、胃脘痛	甘遂、白芍、半夏、蜜、甘草	甘遂半夏汤
夜不成寐、呼吸追促、腹胀、腹大、头痛、微肿、便泻、呕出痰水、小溲不利、微汗	大戟、芫花、甘遂、大枣	十枣汤
呼吸追促、腹胀、头痛、腹大、微肿、微汗、小溲不利、便泻、夜不成寐、呕出痰水	大戟、芫花、甘遂、大枣	十枣汤
脉弦滑、咳嗽、左侧胸痛、呼吸音消失、发冷、呼吸较急促、心脏稍向右移位、呼吸困难、发热、精神差、苔厚腻、左胸前第二肋间隙以下语颜消失	大戟、甘遂、大枣	十枣汤
发冷、呼吸困难、脉弦滑、精神差、苔厚腻、左侧胸痛、呼吸较急促、发热、左胸前第二肋间隙以下语颜消失、呼吸音消失、咳嗽、心脏稍向右移位	大戟、甘遂、大枣	十枣汤
腹水、脉实、腹胀、大便较艰、苔微黄、胸胁作胀	大戟、芫花、甘遂	十枣汤
胸胁作胀、苔微黄、脉实、腹水、大便较艰、腹胀	大戟、芫花、甘遂	十枣汤
成肿、浮滑、苔薄白、小溲短少、全身漫肿、气逆、咳嗽、寒热	生姜、苦杏仁、麻黄、桑白皮、茯苓、花椒、石膏、桂枝、猪苓、甘草、陈皮	大青龙汤
小溲短少、成肿、气逆、寒热、浮滑、咳嗽、全身漫肿、苔薄白	生姜、苦杏仁、麻黄、桑白皮、茯苓、花椒、石膏、桂枝、猪苓、甘草、陈皮	大青龙汤
疼重、面色鲜泽、溢饮、脉浮且大、身体魁梧、浮大、四肢肿胀、手足不出、酸痛、舌红而苔腻、出汗	薏苡仁、大枣、苦杏仁、麻黄、石膏、茯苓、炙甘草、桂枝	大青龙汤
手足不出、身体魁梧、脉浮且大、四肢肿胀、浮大、疼重、溢饮、舌红而苔腻、出汗、酸痛、面色鲜泽	薏苡仁、大枣、苦杏仁、麻黄、石膏、茯苓、炙甘草、桂枝	大青龙汤
腰痛、干燥、发热、脉浮数、虹膜变色、苔薄白、恶寒、咳嗽、角膜周围充血、房水混浊、疼痛、瞳孔缩小、肢倦	大枣、苦杏仁、石膏、炙甘草、桂枝、车前草	大青龙汤
虹膜变色、咳嗽、脉浮数、恶寒、房水混浊、腰痛、苔薄白、瞳孔缩小、角膜周围充血、肢倦、发热、干燥、疼痛	大枣、苦杏仁、石膏、炙甘草、桂枝、车前草	大青龙汤
哮鸣、喘咳、苔白厚腻、面色淡而少华、咳喘、痰多、脉现弦滑、咳声低弱、咳嗽、食少、少气、口唇含青乌色、胀闷、喘息、舌含青色、不思饮、咽喉不利、目眶	干姜、白芍、半夏、五味子、麻黄、桂枝、细辛、附子、甘草	小青龙汤
咳喘、脉现弦滑、咳嗽、胀闷、喘息、面色淡而少华、喘咳、目眶、苔白厚腻、不思饮、食少、咳声低弱、口唇含青乌色、少气、咽喉不利、舌含青色、痰多、哮鸣	干姜、白芍、半夏、五味子、麻黄、桂枝、细辛、附子、甘草	小青龙汤
稀痰、咳嗽、多泡沫、恶风、哮喘、咳喘	干姜、白芍、半夏、五味子、麻黄、桂枝、细辛、甘草	小青龙汤
恶风、咳喘、咳嗽、哮喘、稀痰、多泡沫	干姜、白芍、半夏、五味子、麻黄、桂枝、细辛、甘草	小青龙汤
头痛、喘急、畏寒、痰粘稠、脉沉苔白、咯吐、咳嗽	干姜、白芍、半夏、五味子、款冬花、麻黄、炙甘草、紫菀、桂枝、细辛	小青龙汤
痰粘稠、脉沉苔白、咳嗽、喘急、畏寒、咯吐、头痛	干姜、白芍、半夏、五味子、款冬花、麻黄、炙甘草、紫菀、桂枝、细辛	小青龙汤
粗糙、左眼红脖痛、口淡、咳嗽、痰稀薄、色白、失明、角膜表面失去光泽、不渴、泪水、舌苔薄白而滑、大毗赤脉、脉浮弦、眼屎少、白带较多、视物不清、苔滑	干姜、白芍、半夏、五味子、麻黄、炙甘草、桂枝、细辛	小青龙汤
色白、痰稀薄、失明、粗糙、泪水、咳嗽、舌苔薄白而滑、不渴、脉浮弦、眼屎少、白带较多、视物不清、左眼红脖痛、苔滑、大毗赤脉、角膜表面失去光泽、口淡	干姜、白芍、半夏、五味子、麻黄、炙甘草、桂枝、细辛	小青龙汤
肿痛	苦杏仁、威灵仙、桂枝、防己	木防己汤
肿痛	苦杏仁、威灵仙、桂枝、防己	木防己汤
面黧、喘满、咳嗽、胸胀痛、痰诞、发喘、湿多、肚诞沫、痰饮、口干燥、化热、口渴、膈上始宽、大吐、吐痰、宿痛、心烦	砂仁、党参、石膏、茯苓、桂枝、人参	木防己汤
膈上始宽、化热、肚诞沫、宿痛、胸胀痛、面黧、喘满、痰诞、心烦、口干燥、吐痰、口渴、大吐、湿多、咳嗽、发喘、痰饮	砂仁、党参、石膏、茯苓、桂枝、人参	木防己汤
肿痛、脉浮数有力、口渴、苔白、下肢正常	薏苡仁、石膏、川木通、桂枝、甘草、忍冬藤、防己	木防己汤
脉浮数有力、口渴、肿痛、苔白、下肢正常	薏苡仁、石膏、川木通、桂枝、甘草、忍冬藤、防己	木防己汤
腹胀大、舌苔黄白、大便时闭、苔黄白相兼、脉沉弦	冬葵子、芒硝、党参、白术、苦杏仁、桂枝、冬瓜仁、甘草、防己	木防己加茯苓芒硝汤
舌苔黄白、苔黄白相兼、大便时闭、腹胀大、脉沉弦	冬葵子、芒硝、党参、白术、苦杏仁、桂枝、冬瓜仁、甘草、防己	木防己加茯苓芒硝汤
舌苔黄白、腹胀大、大便时闭、脉沉弦、苔黄白相兼	冬葵子、芒硝、党参、白术、苦杏仁、桂枝、冬瓜仁、甘草、防己	木防己加茯苓芒硝汤
苔黄白相兼、脉沉弦、舌苔黄白、腹胀大、大便时闭	冬葵子、芒硝、党参、白术、苦杏仁、桂枝、冬瓜仁、甘草、防己	木防己加茯苓芒硝汤
脉沉弦、苔黄白相兼、舌苔黄白、腹胀大、大便时闭	冬葵子、芒硝、党参、白术、苦杏仁、桂枝、冬瓜仁、甘草、防己	木防己加茯苓芒硝汤
苔黄白相兼、腹胀大、舌苔黄白、脉沉弦、大便时闭	冬葵子、芒硝、党参、白术、苦杏仁、桂枝、冬瓜仁、甘草、防己	木防己加茯苓芒硝汤
舌苔黄白、大便时闭、脉沉弦、苔黄白相兼、腹胀大	冬葵子、芒硝、党参、白术、苦杏仁、桂枝、冬瓜仁、甘草、防己	木防己加茯苓芒硝汤
舌苔黄白、腹胀大、苔黄白相兼、脉沉弦、大便时闭	冬葵子、芒硝、党参、白术、苦杏仁、桂枝、冬瓜仁、甘草、防己	木防己加茯苓芒硝汤
大便时闭、苔黄白相兼、舌苔黄白、脉沉弦、腹胀大	冬葵子、芒硝、党参、白术、苦杏仁、桂枝、冬瓜仁、甘草、防己	木防己加茯苓芒硝汤
苔黄白相兼、腹胀大、脉沉弦、大便时闭、舌苔黄白	冬葵子、芒硝、党参、白术、苦杏仁、桂枝、冬瓜仁、甘草、防己	木防己加茯苓芒硝汤
胸满、呕吐、小瘦少、大便燥、吐沫、冒眩、咳	白术、泽泻	泽泻汤
胸满、吐沫、小瘦少、咳、冒眩、大便燥、呕吐	白术、泽泻	泽泻汤
精神不振、昏昏沉沉、舌大、头目冒眩、脉弦而软、两手发颤、头冒、苔白滑、懒于睁眼、苔呈白滑、两手发颜	白术、泽泻	泽泻汤
头冒、头目冒眩、脉弦而软、舌大、两手发颤、懒于睁眼、两手发颜、精神不振、昏昏沉沉、苔呈白滑、苔白滑	白术、泽泻	泽泻汤
苔白、眩晕、痰多、大便时溏、脉濡、昏昏然	白术、泽泻	泽泻汤
大便时溏、痰多、眩晕、脉濡、苔白、昏昏然	白术、泽泻	泽泻汤
短气、咳逆、呕吐、浊泛、脉沉、胸痹、便溏	生姜、半夏	小半夏汤
咳逆、脉沉、便溏、浊泛、胸痹、呕吐、短气	生姜、半夏	小半夏汤
不能进食、胆汁性呕吐	生姜、人参、半夏	小半夏汤
胆汁性呕吐、不能进食	生姜、人参、半夏	小半夏汤
腹大、干燥、咳嗽、小便黄短、全身浮肿、按脉沉实、胀满、满胀、痞满、气促、大便燥结、胀大	葶苈子、大黄、防己、花椒	己椒苈黄丸
舌紫、腹胀、膨隆、口干、舌燥、二便不利、脉尚有力、喘咳、苔腻、浮肿	大黄、麻黄、补骨脂	己椒苈黄丸
色黯、舌绛、头晕、苔腻、瘀留、燥赤、心悸、胁痛、便血、脉至弦数、瘀热	牡丹皮、大黄、葫芦壳、大腹皮、粳米、川木通、栀子、防己	己椒苈黄丸
脉缓、苔腻、舌尖红、腹大、面浮、纳食不多	大黄、生姜、白术、泽泻、花椒、茯苓、大腹皮、桂枝、桑白皮、陈皮、防己	己椒苈黄丸
清气不化，则液滞为痰、凝痰、呕粘痰、脉象沉弦、涎水、二便不利	生姜、茯苓、半夏	小半夏加茯苓汤
凝痰、呕粘痰、涎水、清气不化，则液滞为痰、二便不利、脉象沉弦	生姜、茯苓、半夏	小半夏加茯苓汤
自汗、脉不躁、头眩、胸痛、大汗、心下悸动、呕吐、汗出、口不渴、眩晕	生姜、茯苓、半夏	小半夏加茯苓汤
眩晕、口不渴、头眩、汗出、自汗、心下悸动、胸痛、脉不躁、大汗、呕吐	生姜、茯苓、半夏	小半夏加茯苓汤
痰鸣声、发烧、痰咳、痰漕稀、萎黄、咳嗽、体瘦、舌偏淡、苔白滑腻	生姜、半夏、款冬花、茯苓、紫菀、甘草	小半夏加茯苓汤
痰漕稀、体瘦、苔白滑腻、咳嗽、萎黄、痰鸣声、发烧、舌偏淡、痰咳	生姜、半夏、款冬花、茯苓、紫菀、甘草	小半夏加茯苓汤
胀坚、坚满、湿热、热阻、痛痒	白术、泽泻、茯苓、桂枝、猪苓	五苓散
痛痒、胀坚、坚满、热阻、湿热	白术、泽泻、茯苓、桂枝、猪苓	五苓散
浮肺、发热、咳嗽、水肿、肿胀、浮肿	白术、泽泻、茯苓、桂枝、猪苓	五苓散
水肿、发热、浮肿、咳嗽、肿胀、浮肺	白术、泽泻、茯苓、桂枝、猪苓	五苓散
胃胀、小便不利、呕吐、吐水、水气内阻、发热、苔淡黄不燥、小便黄短、燥热、胀诚	白术、泽泻、茯苓、桂枝、猪苓	五苓散
吐水、苔淡黄不燥、水气内阻、胀诚、小便不利、小便黄短、呕吐、发热、胃胀、燥热	白术、泽泻、茯苓、桂枝、猪苓	五苓散
气滞、经脉不通、肿胀、哭啼、消瘦	白术、泽泻、茯苓、桂枝、猪苓	五苓散
气滞、经脉不通、消瘦、哭啼、肿胀	白术、泽泻、茯苓、桂枝、猪苓	五苓散
腹隐痛、脉浮数、舌淡、有汗、发热、欲吐、小便极少、全身倦重、头疼、水泻、苔薄	苍术、白术、泽泻、茯苓、桂枝、猪苓	五苓散
全身倦重、欲吐、发热、水泻、有汗、脉浮数、头疼、腹隐痛、小便极少、舌淡、苔薄	苍术、白术、泽泻、茯苓、桂枝、猪苓	五苓散
气阻、喘嗽、咳	五味子、茯苓、桂枝、大枣	桂苓五味甘草汤
喘嗽、咳、气阻	五味子、茯苓、桂枝、大枣	桂苓五味甘草汤
咳、喘嗽、气阻	五味子、茯苓、桂枝、大枣	桂苓五味甘草汤
气阻、喘嗽、咳	五味子、茯苓、桂枝、大枣	桂苓五味甘草汤
痰饮上泛、脉象沉弦、上气不下、下冲上逆、气通、气喘、化痰、咳喘、咳嗽、足冷	山药、补骨脂、半夏、白术、茯苓、熟地、炙甘草、桂枝、附子、远志、核桃	桂苓五味甘草汤
化痰、痰饮上泛、下冲上逆、咳喘、脉象沉弦、咳嗽、足冷、气通、上气不下、气喘	山药、补骨脂、半夏、白术、茯苓、熟地、炙甘草、桂枝、附子、远志、核桃	桂苓五味甘草汤
痰饮上泛、气喘、脉象沉弦、上气不下、气通、足冷、下冲上逆、咳嗽、咳喘、化痰	山药、补骨脂、半夏、白术、茯苓、熟地、炙甘草、桂枝、附子、远志、核桃	桂苓五味甘草汤
脉象沉弦、上气不下、下冲上逆、咳喘、痰饮上泛、气通、足冷、化痰、咳嗽、气喘	山药、补骨脂、半夏、白术、茯苓、熟地、炙甘草、桂枝、附子、远志、核桃	桂苓五味甘草汤
发热、寒热、稀白、多痰、苔白滑、脉浮滑、痰多、喘咳	干姜、白芍、半夏、苦杏仁、五味子、麻黄、炙甘草、桂枝、细辛	苓甘五味姜辛汤
稀白、脉浮滑、喘咳、多痰、寒热、痰多、发热、苔白滑	干姜、白芍、半夏、苦杏仁、五味子、麻黄、炙甘草、桂枝、细辛	苓甘五味姜辛汤
喘咳、发热、寒热、痰多、稀白、苔白滑、脉浮滑、多痰	干姜、白芍、半夏、苦杏仁、五味子、麻黄、炙甘草、桂枝、细辛	苓甘五味姜辛汤
苔白滑、发热、多痰、喘咳、痰多、寒热、脉浮滑、稀白	干姜、白芍、半夏、苦杏仁、五味子、麻黄、炙甘草、桂枝、细辛	苓甘五味姜辛汤
稀白、脉浮滑、多痰、寒热、痰多、苔白滑、喘咳、发热	干姜、白芍、半夏、苦杏仁、五味子、麻黄、炙甘草、桂枝、细辛	苓甘五味姜辛汤
稀白、发热、痰多、脉浮滑、苔白滑、多痰、喘咳、寒热	干姜、白芍、半夏、苦杏仁、五味子、麻黄、炙甘草、桂枝、细辛	苓甘五味姜辛汤
脉浮滑、多痰、苔白滑、喘咳、痰多、发热、寒热、稀白	干姜、白芍、半夏、苦杏仁、五味子、麻黄、炙甘草、桂枝、细辛	苓甘五味姜辛汤
苔白滑、寒热、痰多、多痰、喘咳、脉浮滑、发热、稀白	干姜、白芍、半夏、苦杏仁、五味子、麻黄、炙甘草、桂枝、细辛	苓甘五味姜辛汤
寒热、多痰、脉浮滑、喘咳、发热、痰多、苔白滑、稀白	干姜、白芍、半夏、苦杏仁、五味子、麻黄、炙甘草、桂枝、细辛	苓甘五味姜辛汤
喘咳、发热、痰多、脉浮滑、稀白、多痰、苔白滑、寒热	干姜、白芍、半夏、苦杏仁、五味子、麻黄、炙甘草、桂枝、细辛	苓甘五味姜辛汤
体肥、口燥、痰饮、咳吐涎沫、脉弦	干姜、半夏、五味子、茯苓、细辛、甘草	桂苓五味甘草去桂加姜辛夏汤
口燥、体肥、脉弦、痰饮、咳吐涎沫	干姜、半夏、五味子、茯苓、细辛、甘草	桂苓五味甘草去桂加姜辛夏汤
脉弦、口燥、痰饮、咳吐涎沫、体肥	干姜、半夏、五味子、茯苓、细辛、甘草	桂苓五味甘草去桂加姜辛夏汤
痰饮、体肥、口燥、咳吐涎沫、脉弦	干姜、半夏、五味子、茯苓、细辛、甘草	桂苓五味甘草去桂加姜辛夏汤
体肥、口燥、痰饮、咳吐涎沫、脉弦	干姜、半夏、五味子、茯苓、细辛、甘草	桂苓五味甘草去桂加姜辛夏汤
汗多、喘咳、浮、胸闷、呕逆、食少、烦	干姜、半夏、五味子、茯苓、细辛、甘草	桂苓五味甘草去桂加姜辛夏汤
浮、食少、呕逆、烦、汗多、喘咳、胸闷	干姜、半夏、五味子、茯苓、细辛、甘草	桂苓五味甘草去桂加姜辛夏汤
汗多、食少、烦、呕逆、喘咳、浮、胸闷	干姜、半夏、五味子、茯苓、细辛、甘草	桂苓五味甘草去桂加姜辛夏汤
汗多、喘咳、呕逆、食少、烦、胸闷、浮	干姜、半夏、五味子、茯苓、细辛、甘草	桂苓五味甘草去桂加姜辛夏汤
浮、汗多、烦、胸闷、呕逆、食少、喘咳	干姜、半夏、五味子、茯苓、细辛、甘草	桂苓五味甘草去桂加姜辛夏汤
涎沫、咳延、脉右三三部弦	干姜、半夏、五味子、苦杏仁、茯苓、细辛、甘草	苓甘五味姜辛夏杏汤
涎沫、咳延、脉右三三部弦	干姜、半夏、五味子、苦杏仁、茯苓、细辛、甘草	苓甘五味姜辛夏杏汤
涎沫、脉右三三部弦、咳延	干姜、半夏、五味子、苦杏仁、茯苓、细辛、甘草	苓甘五味姜辛夏杏汤
涎沫、咳延、脉右三三部弦	干姜、半夏、五味子、苦杏仁、茯苓、细辛、甘草	苓甘五味姜辛夏杏汤
苔白满、满闷、阵咳、面浮、脉沉、面红、气冲上逆、畏寒、咳逆、头昏、痰喘	干姜、半夏、五味子、苦杏仁、化橘红、茯苓、浙贝母、细辛、桂枝	苓甘五味姜辛夏杏汤
畏寒、痰喘、苔白满、面浮、满闷、阵咳、咳逆、面红、气冲上逆、头昏、脉沉	干姜、半夏、五味子、苦杏仁、化橘红、茯苓、浙贝母、细辛、桂枝	苓甘五味姜辛夏杏汤
咳逆、阵咳、满闷、头昏、痰喘、气冲上逆、面红、苔白满、脉沉、畏寒、面浮	干姜、半夏、五味子、苦杏仁、化橘红、茯苓、浙贝母、细辛、桂枝	苓甘五味姜辛夏杏汤
咳逆、头昏、气冲上逆、苔白满、脉沉、面红、痰喘、阵咳、满闷、面浮、畏寒	干姜、半夏、五味子、苦杏仁、化橘红、茯苓、浙贝母、细辛、桂枝	苓甘五味姜辛夏杏汤
化痰、咳	半夏、苦杏仁、竹茹、化橘红、茯苓、紫苏子、桔梗、浙贝母、防风、桑叶、甘草、陈皮	苓甘五味姜辛夏杏汤
化痰、咳	半夏、苦杏仁、竹茹、化橘红、茯苓、紫苏子、桔梗、浙贝母、防风、桑叶、甘草、陈皮	苓甘五味姜辛夏杏汤
咳、化痰	半夏、苦杏仁、竹茹、化橘红、茯苓、紫苏子、桔梗、浙贝母、防风、桑叶、甘草、陈皮	苓甘五味姜辛夏杏汤
化痰、咳	半夏、苦杏仁、竹茹、化橘红、茯苓、紫苏子、桔梗、浙贝母、防风、桑叶、甘草、陈皮	苓甘五味姜辛夏杏汤
下血过多、面色青惨、水气、水肿、短气、胸满、浮肿、咳嗽、遍身洪肿、唇色淡白	干姜、大黄、半夏、五味子、苦杏仁、茯苓、细辛	苓甘五味姜辛夏杏大黄汤
浮肿、短气、面色青惨、水气、唇色淡白、下血过多、咳嗽、遍身洪肿、胸满、水肿	干姜、大黄、半夏、五味子、苦杏仁、茯苓、细辛	苓甘五味姜辛夏杏大黄汤
水气、唇色淡白、短气、下血过多、胸满、面色青惨、遍身洪肿、水肿、咳嗽、浮肿	干姜、大黄、半夏、五味子、苦杏仁、茯苓、细辛	苓甘五味姜辛夏杏大黄汤
胸满、面色青惨、下血过多、浮肿、唇色淡白、水气、咳嗽、短气、水肿、遍身洪肿	干姜、大黄、半夏、五味子、苦杏仁、茯苓、细辛	苓甘五味姜辛夏杏大黄汤
咳嗽、面色青惨、遍身洪肿、浮肿、下血过多、短气、水肿、水气、唇色淡白、胸满	干姜、大黄、半夏、五味子、苦杏仁、茯苓、细辛	苓甘五味姜辛夏杏大黄汤
舌红、面热、大便如羊矢状、苔薄白、脉细数、大便三日未解、喘累、津乏、咳嗽	干姜、大黄、半夏、五味子、苦杏仁、瓜蒌、茯苓、细辛、甘草	苓甘五味姜辛夏杏大黄汤
舌红、脉细数、苔薄白、咳嗽、津乏、喘累、大便三日未解、大便如羊矢状、面热	干姜、大黄、半夏、五味子、苦杏仁、瓜蒌、茯苓、细辛、甘草	苓甘五味姜辛夏杏大黄汤
喘累、津乏、面热、大便如羊矢状、苔薄白、脉细数、咳嗽、大便三日未解、舌红	干姜、大黄、半夏、五味子、苦杏仁、瓜蒌、茯苓、细辛、甘草	苓甘五味姜辛夏杏大黄汤
苔薄白、大便三日未解、面热、大便如羊矢状、咳嗽、脉细数、津乏、喘累、舌红	干姜、大黄、半夏、五味子、苦杏仁、瓜蒌、茯苓、细辛、甘草	苓甘五味姜辛夏杏大黄汤
大便三日未解、脉细数、舌红、大便如羊矢状、苔薄白、津乏、咳嗽、面热、喘累	干姜、大黄、半夏、五味子、苦杏仁、瓜蒌、茯苓、细辛、甘草	苓甘五味姜辛夏杏大黄汤
光手沉缓、小便点滴不通	山药、茯苓、附子、天花粉、瞿麦、牛膝	瓜蒌瞿麦丸
光手沉缓、小便点滴不通	山药、茯苓、附子、天花粉、瞿麦、牛膝	瓜蒌瞿麦丸
脉大而数、皮肤湿疹、微痛、痒、腰部有不适感、舌黄腻苔、苔舌黄腻	生姜、大枣、苦杏仁、麻黄、赤小豆、连翘、桑白皮、甘草	麻黄连翘赤小豆汤
皮肤湿疹、脉大而数、苔舌黄腻、腰部有不适感、微痛、舌黄腻苔、痒	生姜、大枣、苦杏仁、麻黄、赤小豆、连翘、桑白皮、甘草	麻黄连翘赤小豆汤
上喘、大便干结、疼痛、痰水内壅、面色淡白、右沉滑、舌色淡红、脉左沉细	山药、茯苓、花椒、沉香、附子、天花粉、车前草、牛膝	瓜蒌瞿麦丸
疼痛、上喘、面色淡白、右沉滑、舌色淡红、脉左沉细、痰水内壅、大便干结	山药、茯苓、花椒、沉香、附子、天花粉、车前草、牛膝	瓜蒌瞿麦丸
色淡、脉沉、小便短少、月经量少、苔白面于。诊为上燥热下寒、口渴	山药、茯苓、附子、天花粉、瞿麦	瓜蒌瞿麦丸
色淡、小便短少、口渴、脉沉、月经量少、苔白面于。诊为上燥热下寒	山药、茯苓、附子、天花粉、瞿麦	瓜蒌瞿麦丸
遍体如冰、腹如鼓、肿	滑石粉、蒲灰	蒲灰散
遍体如冰、肿、腹如鼓	滑石粉、蒲灰	蒲灰散
腹如鼓、遍体如冰、肿	滑石粉、蒲灰	蒲灰散
腹如鼓、肿、遍体如冰	滑石粉、蒲灰	蒲灰散
肿、遍体如冰、腹如鼓	滑石粉、蒲灰	蒲灰散
肿、腹如鼓、遍体如冰	滑石粉、蒲灰	蒲灰散
独尺部细数、苦渴、小便频数、脉缓、不渴、疼痛、小便微涩	滑石粉、冬葵子、盐、白术、茯苓、鸡内金	滑石白鱼散、茯苓戎盐汤
不渴、苦渴、脉缓、独尺部细数、小便频数、小便微涩、疼痛	滑石粉、冬葵子、盐、白术、茯苓、鸡内金	滑石白鱼散、茯苓戎盐汤
独尺部细数、不渴、苦渴、疼痛、脉缓、小便频数、小便微涩	滑石粉、冬葵子、盐、白术、茯苓、鸡内金	滑石白鱼散、茯苓戎盐汤
小便微涩、小便频数、脉缓、不渴、独尺部细数、疼痛、苦渴	滑石粉、冬葵子、盐、白术、茯苓、鸡内金	滑石白鱼散、茯苓戎盐汤
小便频数、小便微涩、独尺部细数、脉缓、苦渴、不渴、疼痛	滑石粉、冬葵子、盐、白术、茯苓、鸡内金	滑石白鱼散、茯苓戎盐汤
疼痛、独尺部细数、脉缓、小便微涩、苦渴、不渴、小便频数	滑石粉、冬葵子、盐、白术、茯苓、鸡内金	滑石白鱼散、茯苓戎盐汤
脉缓、不渴、疼痛、苦渴、独尺部细数、小便微涩、小便频数	滑石粉、冬葵子、盐、白术、茯苓、鸡内金	滑石白鱼散、茯苓戎盐汤
独尺部细数、疼痛、脉缓、小便微涩、苦渴、小便频数、不渴	滑石粉、冬葵子、盐、白术、茯苓、鸡内金	滑石白鱼散、茯苓戎盐汤
不渴、苦渴、小便频数、小便微涩、独尺部细数、疼痛、脉缓	滑石粉、冬葵子、盐、白术、茯苓、鸡内金	滑石白鱼散、茯苓戎盐汤
小便频数、疼痛、独尺部细数、不渴、小便微涩、苦渴、脉缓	滑石粉、冬葵子、盐、白术、茯苓、鸡内金	滑石白鱼散、茯苓戎盐汤
尿闭、胀痛、拘痛、苔红而无苔、胀急、脉来洪数无伦、尿道口肿大、舌红而无苔	滑石粉、泽泻、阿胶、茯苓、猪苓	猪苓汤
胀急、尿闭、胀痛、苔红而无苔、拘痛、尿道口肿大、舌红而无苔、脉来洪数无伦	滑石粉、泽泻、阿胶、茯苓、猪苓	猪苓汤
欲饮、脉细数、尿频、尿急、口渴、尿量少、舌燥、舌红、头痛、酸痛、发热	滑石粉、泽泻、阿胶、茯苓、猪苓	猪苓汤
舌燥、酸痛、头痛、脉细数、发热、欲饮、舌红、尿急、尿量少、口渴、尿频	滑石粉、泽泻、阿胶、茯苓、猪苓	猪苓汤
舌红、口苦、寒热、脉弦数、苔黄、欲呕、头痛、尿频急、白腻、短赤、体温39℃、腰痛、血尿	滑石粉、白术、泽泻、阿胶、茯苓、猪苓	猪苓汤
舌红、寒热、欲呕、头痛、苔黄、腰痛、白腻、血尿、尿频急、体温39℃、脉弦数、口苦、短赤	滑石粉、白术、泽泻、阿胶、茯苓、猪苓	猪苓汤
苔厚腻、哮喘、泄泻、舌千红、面色灰黄、小便不通、癃闭、咳呛、气化不利、脾气虚弱、湿浊内阻、有气无力、发热	滑石粉、党参、白术、阿胶、泽泻、茯苓、炙甘草、猪苓、陈皮	猪苓汤
咳呛、泄泻、发热、小便不通、有气无力、湿浊内阻、面色灰黄、气化不利、脾气虚弱、哮喘、癃闭、苔厚腻、舌千红	滑石粉、党参、白术、阿胶、泽泻、茯苓、炙甘草、猪苓、陈皮	猪苓汤
肿、脉数	白术、苦杏仁、麻黄、石膏、炙甘草、桂枝	越婢加术汤
肿、脉数	白术、苦杏仁、麻黄、石膏、炙甘草、桂枝	越婢加术汤
水泡、附肿、舌润、嗜睡、大便不畅、浮肿、凹陷、纳差、周身皮肤光泽、浮数、恶风、苔薄白质润、腹痛、气促、四、热、谵语、发肿、肿大	生姜、大枣、白术、麻黄、石膏、甘草	越婢加术汤
水泡、热、凹陷、舌润、四、附肿、发肿、恶风、气促、谵语、大便不畅、嗜睡、肿大、苔薄白质润、浮肿、周身皮肤光泽、浮数、腹痛、纳差	生姜、大枣、白术、麻黄、石膏、甘草	越婢加术汤
浮紧、湿郁、恶风、口舌干燥、沉重、无汗	姜皮、苍术、大枣、麻黄、甘草	越婢加术汤
沉重、湿郁、恶风、口舌干燥、浮紧、无汗	姜皮、苍术、大枣、麻黄、甘草	越婢加术汤
麻木、脉沉、口渴、苔薄白、酸痛、舌润	大枣、白术、石膏、炙甘草、附子	越婢加术汤
脉沉、酸痛、口渴、苔薄白、麻木、舌润	大枣、白术、石膏、炙甘草、附子	越婢加术汤
小短赤、口渴、气急、气道不通、暴肿、脉浮滑	姜皮、苦杏仁、麻黄、茯苓、冬瓜仁、大腹皮、桑白皮、知母	越婢汤
气急、脉浮滑、口渴、小短赤、气道不通、暴肿	姜皮、苦杏仁、麻黄、茯苓、冬瓜仁、大腹皮、桑白皮、知母	越婢汤
浮肿、水肿	生姜、大枣、麻黄、石膏、炙甘草	越婢汤
浮肿、水肿	生姜、大枣、麻黄、石膏、炙甘草	越婢汤
脉浮、肤色光亮、恶风、痰多、喘促、发热、咳嗽、气逆、纳呆、腹膨、无汗、溺少、肿、口微渴	滑石粉、大枣、麻黄、石膏、甘草	越婢汤
无汗、发热、溺少、肿、咳嗽、恶风、痰多、纳呆、腹膨、肤色光亮、口微渴、气逆、喘促、脉浮	滑石粉、大枣、麻黄、石膏、甘草	越婢汤
浮肿、脉象弦滑、舌嫩红、苔薄白、矢气、腹大腰粗	黄芪、桂枝、炙甘草、大枣	防己茯苓汤
腹大腰粗、矢气、浮肿、苔薄白、舌嫩红、脉象弦滑	黄芪、桂枝、炙甘草、大枣	防己茯苓汤
脉弦缓无力、舌淡、大便溏泻、苔薄白、胸中痛、蛋白尿、小便不利、咳嗽、腹膨然、四肢皆肿、咳喘	黄芪、砂仁、半夏、茯苓、大腹皮、炙甘草、桂枝、桑白皮、紫苏子、陈皮、防己	防己茯苓汤
咳嗽、胸中痛、咳喘、舌淡、大便溏泻、四肢皆肿、小便不利、脉弦缓无力、苔薄白、腹膨然、蛋白尿	黄芪、砂仁、半夏、茯苓、大腹皮、炙甘草、桂枝、桑白皮、紫苏子、陈皮、防己	防己茯苓汤
风寒、哮喘、沉疴	甘草、麻黄	甘草麻黄汤
风寒、哮喘、沉疴	甘草、麻黄	甘草麻黄汤
哮喘、沉疴、风寒	甘草、麻黄	甘草麻黄汤
风寒、哮喘、沉疴	甘草、麻黄	甘草麻黄汤
哮喘、沉疴、风寒	甘草、麻黄	甘草麻黄汤
皮水、气促、水肿、汗出	甘草、麻黄	甘草麻黄汤
气促、皮水、水肿、汗出	甘草、麻黄	甘草麻黄汤
水肿、汗出、气促、皮水	甘草、麻黄	甘草麻黄汤
皮水、汗出、水肿、气促	甘草、麻黄	甘草麻黄汤
水肿、汗出、气促、皮水	甘草、麻黄	甘草麻黄汤
肿胀、水肿、蛊胀、胀大、血块、膜胀、上肿、六脉沉弦	炙甘草、麻黄、附子	麻黄附子汤
六脉沉弦、胀大、血块、膜胀、上肿、蛊胀、肿胀、水肿	炙甘草、麻黄、附子	麻黄附子汤
上肿、水肿、蛊胀、胀大、六脉沉弦、血块、肿胀、膜胀	炙甘草、麻黄、附子	麻黄附子汤
膜胀、水肿、胀大、肿胀、上肿、蛊胀、血块、六脉沉弦	炙甘草、麻黄、附子	麻黄附子汤
股冷、水肿、背寒、身肿	甘草、麻黄、附子	麻黄附子汤
水肿、背寒、身肿、股冷	甘草、麻黄、附子	麻黄附子汤
身肿、水肿、股冷、背寒	甘草、麻黄、附子	麻黄附子汤
股冷、水肿、身肿、背寒	甘草、麻黄、附子	麻黄附子汤
脉缓、黄汗、疲乏、汗出色黄染衣、食欲不振、身体日渐消瘦、舌白	黄芪、桂枝、白芍	黄芪芍药桂枝苦酒汤
舌白、黄汗、身体日渐消瘦、疲乏、汗出色黄染衣、食欲不振、脉缓	黄芪、桂枝、白芍	黄芪芍药桂枝苦酒汤
汗出色黄染衣、舌白、黄汗、食欲不振、疲乏、脉缓、身体日渐消瘦	黄芪、桂枝、白芍	黄芪芍药桂枝苦酒汤
苔薄白、口渴、黄疸指数正常、肿重、恶风、黄染、身体皮肤无黄、脉沉细、出黄汗、低烧	黄芪、桂枝、粳米	黄芪芍药桂枝苦酒汤
出黄汗、恶风、肿重、低烧、黄疸指数正常、身体皮肤无黄、口渴、黄染、脉沉细、苔薄白	黄芪、桂枝、粳米	黄芪芍药桂枝苦酒汤
低烧、肿重、苔薄白、口渴、出黄汗、恶风、黄染、黄疸指数正常、身体皮肤无黄、脉沉细	黄芪、桂枝、粳米	黄芪芍药桂枝苦酒汤
自汗、体冷、知饥少纳、形神疲瘁、肢节酸楚、脉细弱	黄芪、白芍、大枣、桂枝、甘草	桂枝加黄芪汤
肢节酸楚、自汗、体冷、形神疲瘁、知饥少纳、脉细弱	黄芪、白芍、大枣、桂枝、甘草	桂枝加黄芪汤
白腻、黄疸指数、胆红质皆无异常、痛重、汗出、黄染、困难、肿大、串痛、巩、脉沉细、黄汗、恶风	黄芪、白芍、大枣、炙甘草、桂枝	桂枝加黄芪汤
困难、肿大、脉沉细、黄疸指数、黄染、白腻、胆红质皆无异常、痛重、黄汗、恶风、汗出、巩、串痛	黄芪、白芍、大枣、炙甘草、桂枝	桂枝加黄芪汤
骨节酸楚、头晕、流涕、胀、体温38℃、苔薄白、脉浮缓、鼻塞、发热、有汗、咳嗽	黄芪、白芍、半夏、大枣、紫苏梗、炙甘草、桂枝、陈皮	桂枝加黄芪汤
脉浮缓、有汗、骨节酸楚、流涕、体温38℃、发热、胀、头晕、咳嗽、鼻塞、苔薄白	黄芪、白芍、半夏、大枣、紫苏梗、炙甘草、桂枝、陈皮	桂枝加黄芪汤
舌红、腹水、便溏、气急、腹围90厘米、浮肿、脉沉弦、肿胀、膨大、心悸	生姜、党参、大枣、麻黄、茯苓、炙甘草、细辛、桂枝、附子	桂枝去芍药加麻黄附子细辛汤
脉沉弦、膨大、腹围90厘米、腹水、浮肿、气急、心悸、舌红、便溏、肿胀	生姜、党参、大枣、麻黄、茯苓、炙甘草、细辛、桂枝、附子	桂枝去芍药加麻黄附子细辛汤
心悸、面色灰滞、舌衬紫、脉沉细、苔薄、心下坚满、心阳不振、下肢浮肿、腹水、腹大、小便不多、咳喘	大枣、麻黄、桂枝、细辛、附子、甘草	桂枝去芍药加麻黄附子细辛汤
下肢浮肿、心悸、腹大、面色灰滞、舌衬紫、心下坚满、咳喘、脉沉细、苔薄、小便不多、腹水、心阳不振	大枣、麻黄、桂枝、细辛、附子、甘草	桂枝去芍药加麻黄附子细辛汤
苔厚、腹胀滞、溏泄、大便欠调、脉涩、胀满	白术、枳实	枳术汤
面色青白、舌无厚苔、苔无厚苔、便秘、腹胀不舒、疼痛	白术、枳实	枳术汤
乏力、苔黄腻、饮食欠佳、身热、头晕、脉滑数、恶心、下血	大黄、茵陈	茵陈蒿汤
恶心、乏力、下血、苔黄腻、头晕、饮食欠佳、脉滑数、身热	大黄、茵陈	茵陈蒿汤
大便干坚、泛恶、发黄、发热、恶寒、脉滑数、恶心、阳黄、否红苔黄、小便黄、一身黄染、口苦、苔否红、两小腿酸重	郁金、大黄、厚朴、柴胡、半夏、竹茹、枳实、鸡内金、白茅根、茵陈、栀子、黄芩	茵陈蒿汤
一身黄染、大便干坚、苔否红、脉滑数、小便黄、恶寒、否红苔黄、两小腿酸重、发热、泛恶、阳黄、口苦、发黄、恶心	郁金、大黄、厚朴、柴胡、半夏、竹茹、枳实、鸡内金、白茅根、茵陈、栀子、黄芩	茵陈蒿汤
苔黄糙边青紫、胀痛、脉涩、小黄、面色晦滞、发黄、目睛黄、黄痘	郁金、赤芍、矮地茶、卷柏、山楂、虎杖、当归、车前草、茵陈、栀子、海金沙	茵陈蒿汤
胀痛、面色晦滞、小黄、脉涩、苔黄糙边青紫、发黄、黄痘、目睛黄	郁金、赤芍、矮地茶、卷柏、山楂、虎杖、当归、车前草、茵陈、栀子、海金沙	茵陈蒿汤
溏黑、黑疸、瘀水	大麦、白矾、芒硝	硝石矾石散
瘀水、黑疸、溏黑	大麦、白矾、芒硝	硝石矾石散
发黄、渗出、脉象沉细、左部更沉细欲无、完谷不化	黄芪、芒硝、白术、大麦、白矾、鸡内金、桂枝、甘草	硝石矾石散
左部更沉细欲无、渗出、脉象沉细、完谷不化、发黄	黄芪、芒硝、白术、大麦、白矾、鸡内金、桂枝、甘草	硝石矾石散
腹水、浮肿、大便溏、苔干白、水肿、膨胀、发胀、脉潘细、移动性浊音、发黄	大麦、白矾、芒硝	硝石矾石散
发黄、发胀、腹水、苔干白、大便溏、膨胀、脉潘细、浮肿、水肿、移动性浊音	大麦、白矾、芒硝	硝石矾石散
黄疸	淡豆豉、大黄、枳壳、栀子、海金沙	栀子大黄汤
黄疸	淡豆豉、大黄、枳壳、栀子、海金沙	栀子大黄汤
黄疸	淡豆豉、大黄、枳壳、栀子、海金沙	栀子大黄汤
黄疸	淡豆豉、大黄、枳壳、栀子、海金沙	栀子大黄汤
舌白目黄、脉象呆钝、溺赤、口渴	滑石粉、白术、泽泻、茯苓、寒水石、桂枝、猪苓、茵陈	茵陈五苓散
脉象呆钝、口渴、溺赤、舌白目黄	滑石粉、白术、泽泻、茯苓、寒水石、桂枝、猪苓、茵陈	茵陈五苓散
小溲短赤、脉弦、郁滞、烦、皮肤熏黄、胸痞、腹胀、郁闷	苍术、半夏、泽泻、竹茹、关黄柏、茯苓、秦艽、栀子、猪苓、青皮、茵陈、陈皮、防己	茵陈五苓散
腹胀、皮肤熏黄、小溲短赤、烦、郁闷、脉弦、郁滞、胸痞	苍术、半夏、泽泻、竹茹、关黄柏、茯苓、秦艽、栀子、猪苓、青皮、茵陈、陈皮、防己	茵陈五苓散
烦痛、舌如平、酸胀、苔白黄厚腻、带下量多、脉缓、小便短涩	白术、泽泻、防风、茯苓、桂枝、独活、猪苓、茵陈	茵陈五苓散
酸胀、带下量多、脉缓、苔白黄厚腻、烦痛、小便短涩、舌如平	白术、泽泻、防风、茯苓、桂枝、独活、猪苓、茵陈	茵陈五苓散
大便溏薄、目睛肌肤暗黄少华、小溲黄赤、脉缓弱、胆液外溢、精神疲惫、舌苦腻、纳谷少进	砂仁、厚朴、苍术、白术、泽泻、半夏、茯苓、鸡内金、桂枝、猪苓、茵陈、陈皮	茵陈五苓散
胆液外溢、脉缓弱、舌苦腻、纳谷少进、精神疲惫、目睛肌肤暗黄少华、小溲黄赤、大便溏薄	砂仁、厚朴、苍术、白术、泽泻、半夏、茯苓、鸡内金、桂枝、猪苓、茵陈、陈皮	茵陈五苓散
呼吸迫促、起居不安、黄疸、小便短少、发黄、眼黄、黯黑	大黄、关黄柏、栀子、芒硝	大黄硝石汤
起居不安、发黄、眼黄、黄疸、呼吸迫促、小便短少、黯黑	大黄、关黄柏、栀子、芒硝	大黄硝石汤
黯黑、黄疸、起居不安、发黄、小便短少、眼黄、呼吸迫促	大黄、关黄柏、栀子、芒硝	大黄硝石汤
发黄、黄疸、黯黑、起居不安、小便短少、呼吸迫促、眼黄	大黄、关黄柏、栀子、芒硝	大黄硝石汤
脉微无神、自汗、恶寒	龙骨、大枣、牡蛎、蜀漆、桂枝、甘草	桂枝救逆汤
脉微无神、恶寒、自汗	龙骨、大枣、牡蛎、蜀漆、桂枝、甘草	桂枝救逆汤
自汗、脉微无神、恶寒	龙骨、大枣、牡蛎、蜀漆、桂枝、甘草	桂枝救逆汤
自汗、恶寒、脉微无神	龙骨、大枣、牡蛎、蜀漆、桂枝、甘草	桂枝救逆汤
恶寒、脉微无神、自汗	龙骨、大枣、牡蛎、蜀漆、桂枝、甘草	桂枝救逆汤
恶寒、自汗、脉微无神	龙骨、大枣、牡蛎、蜀漆、桂枝、甘草	桂枝救逆汤
血压略偏低、脉滑苔白	麻黄、半夏	半夏麻黄汤
血压略偏低、脉滑苔白	麻黄、半夏	半夏麻黄汤
血压略偏低、脉滑苔白	麻黄、半夏	半夏麻黄汤
脉滑苔白、血压略偏低	麻黄、半夏	半夏麻黄汤
血上溢、精神萎靡、吐血、胃出血	侧柏叶、干姜、童便、艾叶	柏叶汤
胃出血、血上溢、吐血、精神萎靡	侧柏叶、干姜、童便、艾叶	柏叶汤
吐血、血上溢、精神萎靡、胃出血	侧柏叶、干姜、童便、艾叶	柏叶汤
畏冷、苔薄白、脉象沉缓、支气管扩张、咳痰、食纳减少、咯血、胸闷	侧柏叶、干姜、童便、艾叶	柏叶汤
咳痰、胸闷、脉象沉缓、支气管扩张、畏冷、食纳减少、咯血、苔薄白	侧柏叶、干姜、童便、艾叶	柏叶汤
脉象沉缓、畏冷、支气管扩张、胸闷、食纳减少、苔薄白、咯血、咳痰	侧柏叶、干姜、童便、艾叶	柏叶汤
出血不止	黄芪、生地、伏龙肝、白术、龙眼肉、鹿角、附子、甘草、当归、黄芩	黄土汤
出血不止	黄芪、生地、伏龙肝、白术、龙眼肉、鹿角、附子、甘草、当归、黄芩	黄土汤
白发、脉细无力、胃剧痛、面色苍黄、便次减少、四肢不温、苔白、大便次数多	生地、白术、附子、甘草、黄芩	黄土汤
四肢不温、面色苍黄、苔白、脉细无力、便次减少、胃剧痛、白发、大便次数多	生地、白术、附子、甘草、黄芩	黄土汤
大便下血、舌背白、脉软弱	茜草、槐花、生地、伏龙肝、白术、阿胶、赤芍、地榆、附子、甘草、当归、黄芩	黄土汤
大便下血、舌背白、脉软弱	茜草、槐花、生地、伏龙肝、白术、阿胶、赤芍、地榆、附子、甘草、当归、黄芩	黄土汤
舌胖、面色苍白、手足厥逆、消化迟滞、脉沉迟无力、鼻出血	生地、白术、附子、甘草、黄芩	黄土汤
脉沉迟无力、鼻出血、舌胖、消化迟滞、面色苍白、手足厥逆	生地、白术、附子、甘草、黄芩	黄土汤
郁热、脉缓无力、冷汗、时胀、舌淡、呕血、苔黄腻、口苦、肠鸣、泛恶、腹水、便血、畏寒	生地、伏龙肝、白术、阿胶、三七、炙甘草、附子、黄芩	黄土汤
脉缓无力、舌淡、苔黄腻、呕血、肠鸣、冷汗、便血、口苦、腹水、畏寒、郁热、时胀、泛恶	生地、伏龙肝、白术、阿胶、三七、炙甘草、附子、黄芩	黄土汤
脉滑数、苔黄腻、鼻衄、口渴、舌红、心烦	大黄、黄连、黄芩	泻心汤
鼻衄、口渴、脉滑数、苔黄腻、心烦、舌红	大黄、黄连、黄芩	泻心汤
大便色黑、脉弦小、晕厥、苔黄腻、便血、心悸、口苦、吞酸、嘈杂、头晕	大黄、槐花、黄连、半夏、佛手、白芨、黄芩	泻心汤
脉弦小、便血、晕厥、嘈杂、头晕、苔黄腻、心悸、吞酸、大便色黑、口苦	大黄、槐花、黄连、半夏、佛手、白芨、黄芩	泻心汤
颜面潮红、经血逆乱、鼻鲤如注、口溢、心悸、脉数	牡丹皮、大黄、黄连、生地、紫草、百草霜、仙鹤草、黄芩	泻心汤
颜面潮红、口溢、脉数、鼻鲤如注、经血逆乱、心悸	牡丹皮、大黄、黄连、生地、紫草、百草霜、仙鹤草、黄芩	泻心汤
小溲黄赤、吐血、脉弦滑面数、呕出清水、食臭、舌红苔黄腻、呕吐、吐黄绿色粘液	郁金、大黄、黄连、半夏、紫苏叶、黄芩	泻心汤
小溲黄赤、呕出清水、吐黄绿色粘液、舌红苔黄腻、呕吐、食臭、吐血、脉弦滑面数	郁金、大黄、黄连、半夏、紫苏叶、黄芩	泻心汤
瘀块、苔舌尖红、迫血妄行、心火炽盛、大便隔日一行、恶露、艰涩、口渴、舌尖红苔黄、脉细数	牡丹皮、大黄、黄连、生地、白芍、淡竹叶、甘草、当归、黄芩	泻心汤
心火炽盛、迫血妄行、恶露、舌尖红苔黄、艰涩、口渴、大便隔日一行、脉细数、苔舌尖红、瘀块	牡丹皮、大黄、黄连、生地、白芍、淡竹叶、甘草、当归、黄芩	泻心汤
泪多、脉弦、红肿、头痛	大枣、党参、生姜、吴茱萸	吴茱萸汤
红肿、泪多、脉弦、头痛	大枣、党参、生姜、吴茱萸	吴茱萸汤
脉细弱、刺痛、苔薄白、舌淡、头痛、呕吐、头晕	大枣、党参、吴茱萸	吴茱萸汤
舌淡、头痛、呕吐、脉细弱、刺痛、苔薄白、头晕	大枣、党参、吴茱萸	吴茱萸汤
涎沫多、苔白、脉迟、胸闷满、口淡、泛呕	厚朴、大枣、吴茱萸、党参、半夏、竹茹、沉香、旋覆花	吴茱萸汤
泛呕、胸闷满、涎沫多、脉迟、苔白、口淡	厚朴、大枣、吴茱萸、党参、半夏、竹茹、沉香、旋覆花	吴茱萸汤
恶寒、胃痛、呕、手足逆冷、脉弦紧	大枣、党参、生姜、吴茱萸	吴茱萸汤
手足逆冷、呕、脉弦紧、胃痛、恶寒	大枣、党参、生姜、吴茱萸	吴茱萸汤
喜睡、脉弦、倦急欲寐、苔薄白润滑、口中有涎沫、吐涎沫、纳少	大枣、党参、吴茱萸	吴茱萸汤
喜睡、脉弦、倦急欲寐、口中有涎沫、吐涎沫、纳少、苔薄白润滑	大枣、党参、吴茱萸	吴茱萸汤
烦躁、脉涩而不流利、胃脘满闷、胀痛、苔黄厚粘腻	干姜、黄连、半夏、大枣、炙甘草、人参、黄芩	半夏泻心汤
苔黄厚粘腻、脉涩而不流利、烦躁、胃脘满闷、胀痛	干姜、黄连、半夏、大枣、炙甘草、人参、黄芩	半夏泻心汤
不思饮食、苔腻、脉涩、面色苍黄、思泛、形体消瘦	干姜、厚朴、半夏、太子参、竹茹、茯苓、黄芩	半夏泻心汤
面色苍黄、不思饮食、苔腻、脉涩、形体消瘦、思泛	干姜、厚朴、半夏、太子参、竹茹、茯苓、黄芩	半夏泻心汤
寒热、苔白、脉弦、不得呕、欲呕、恶心感、胸痞、痞闷	干姜、黄连、党参、半夏、大枣、甘草、黄芩	半夏泻心汤
痞闷、不得呕、胸痞、恶心感、苔白、欲呕、寒热、脉弦	干姜、黄连、党参、半夏、大枣、甘草、黄芩	半夏泻心汤
脉缓、苔略黄腻、小瘦微黄	干姜、六神曲、黄连、大枣、党参、半夏、枳实、茯苓、鸡内金、车前草、黄芩	半夏泻心汤
苔略黄腻、脉缓、小瘦微黄	干姜、六神曲、黄连、大枣、党参、半夏、枳实、茯苓、鸡内金、车前草、黄芩	半夏泻心汤
腹部剧痛、作呕、泄泻、吐利、气势汹涌、脉象弦滑、小便赤、口干、心中烦热、苔黄腻	广藿香、生姜、厚朴、白芍、半夏、泽泻、茯苓、枳壳、佩兰、猪苓、甘草、黄芩	黄芩加半夏生姜汤
泄泻、脉象弦滑、作呕、心中烦热、气势汹涌、腹部剧痛、小便赤、口干、苔黄腻、吐利	广藿香、生姜、厚朴、白芍、半夏、泽泻、茯苓、枳壳、佩兰、猪苓、甘草、黄芩	黄芩加半夏生姜汤
心中烦热、气势汹涌、吐利、腹部剧痛、脉象弦滑、泄泻、苔黄腻、小便赤、口干、作呕	广藿香、生姜、厚朴、白芍、半夏、泽泻、茯苓、枳壳、佩兰、猪苓、甘草、黄芩	黄芩加半夏生姜汤
腹部剧痛、吐利、苔黄腻、心中烦热、作呕、脉象弦滑、泄泻、口干、气势汹涌、小便赤	广藿香、生姜、厚朴、白芍、半夏、泽泻、茯苓、枳壳、佩兰、猪苓、甘草、黄芩	黄芩加半夏生姜汤
寒热、呕逆、呕利、指纹青黯、里寒、恶寒、发热、下利、准头亦青、面舌皆白	干姜、甘草、附子	四逆汤
发热、指纹青黯、寒热、下利、恶寒、面舌皆白、准头亦青、呕逆、里寒、呕利	干姜、甘草、附子	四逆汤
脉微欲绝、口不能言、目闭、四肢厥逆	干姜、甘草、附子	四逆汤
口不能言、脉微欲绝、四肢厥逆、目闭	干姜、甘草、附子	四逆汤
气息微弱、冷汗淋漓、腐秽气、两脚拘挛、皮肤干瘪、气息低微、两目下陷、腥气、四肢厥冷、面色苍白	干姜、甘草、附子	四逆汤
两脚拘挛、面色苍白、腥气、冷汗淋漓、气息低微、气息微弱、两目下陷、腐秽气、四肢厥冷、皮肤干瘪	干姜、甘草、附子	四逆汤
脉沉弱无力、气促、汗流不息、出汗、汗出如油，语言无力、头晕痛、神倦、全身酸痛、苔白滑、气急、舌淡	干姜、白芍、龙骨、牡蛎、炙甘草、桂枝、附子、甘草	四逆汤
舌淡、头晕痛、脉沉弱无力、神倦、气促、苔白滑、气急、全身酸痛、出汗、汗出如油，语言无力、汗流不息	干姜、白芍、龙骨、牡蛎、炙甘草、桂枝、附子、甘草	四逆汤
寒热	生姜、柴胡、半夏、党参、大枣、甘草、黄芩	小柴胡汤
寒热	生姜、柴胡、半夏、党参、大枣、甘草、黄芩	小柴胡汤
头晕、欲吐、恶露、头昏冒、心烦不安、呕逆、面色无华、乳汁减少、汗出淋漓、头汗、脉象微弱、舌淡红、不疼痛、苔白微燥、寐差	生姜、柴胡、半夏、党参、大枣、甘草、益母草、黄芩	小柴胡汤
汗出淋漓、寐差、不疼痛、苔白微燥、恶露、欲吐、头汗、呕逆、心烦不安、乳汁减少、脉象微弱、舌淡红、头晕、头昏冒、面色无华	生姜、柴胡、半夏、党参、大枣、甘草、益母草、黄芩	小柴胡汤
烧退、苔白滑、呕吐、低烧、发热	柴胡、半夏、大枣、甘草、黄芩	小柴胡汤
烧退、苔白滑、低烧、发热、呕吐	柴胡、半夏、大枣、甘草、黄芩	小柴胡汤
色黯、腹痛、欲呕、脉弦数、小腹压痛、恶露、口苦、胸闷、舌淡红、咽干、体温忽上升至39℃、头痛、腰酸、苔薄腻、寒热	牡丹皮、生姜、柴胡、白芍、党参、半夏、茯苓、炙甘草、桃仁、丹参、黄芩	小柴胡汤
体温忽上升至39℃、头痛、苔薄腻、腹痛、咽干、色黯、小腹压痛、欲呕、脉弦数、寒热、胸闷、恶露、舌淡红、口苦、腰酸	牡丹皮、生姜、柴胡、白芍、党参、半夏、茯苓、炙甘草、桃仁、丹参、黄芩	小柴胡汤
苔黄腻、气郁、化痰火、痰火凝聚、左关脉弦	牡丹皮、柴胡、半夏、赤芍、牡蛎、浙贝母、连翘、天花粉、青皮、牛蒡子、夏枯草、黄芩	小柴胡汤
气郁、苔黄腻、化痰火、痰火凝聚、左关脉弦	牡丹皮、柴胡、半夏、赤芍、牡蛎、浙贝母、连翘、天花粉、青皮、牛蒡子、夏枯草、黄芩	小柴胡汤
湿痰、燥、胸中隐隐痛、胸痛、脉紧且滑、噎	半夏、人参、蜜	大半夏汤
湿痰、噎、燥、胸痛、脉紧且滑、胸中隐隐痛	半夏、人参、蜜	大半夏汤
虚浊、夹浊、吐沫、舌萎、苔黄、口吐诞沫、口渴	半夏、人参、蜜	大半夏汤
苔黄、夹浊、吐沫、舌萎、口吐诞沫、口渴、虚浊	半夏、人参、蜜	大半夏汤
脱形、吐	半夏、人参、蜜	大半夏汤
吐、脱形	半夏、人参、蜜	大半夏汤
大便秘结、呕吐、纳朵、燥、苔白滑、脉沉细、消瘦	半夏、党参、瓜蒌、蜜、甘草、陈皮	大半夏汤
消瘦、纳朵、呕吐、燥、大便秘结、脉沉细、苔白滑	半夏、党参、瓜蒌、蜜、甘草、陈皮	大半夏汤
脉弱无力、面色少华、呕吐、反胃、气机不舒	半夏、党参、沉香曲、蜜	大半夏汤
脉弱无力、面色少华、呕吐、气机不舒、反胃	半夏、党参、沉香曲、蜜	大半夏汤
呕吐、脉洪数、舌色红、满面红光、大便硬	甘草、大黄	大黄甘草汤
满面红光、舌色红、大便硬、呕吐、脉洪数	甘草、大黄	大黄甘草汤
吐、脉滑	大黄、白芍、熟地、甘草、当归	大黄甘草汤
脉滑、吐	大黄、白芍、熟地、甘草、当归	大黄甘草汤
不食、舌淡红、呕吐、脉软、便艰、面容色正	甘草、大黄	大黄甘草汤
不食、面容色正、舌淡红、呕吐、脉软、便艰	甘草、大黄	大黄甘草汤
大便秘结、胃热、脉滑数、舌红、鼻衄、大便4日未解、舌质红苔薄黄	甘草、大黄	大黄甘草汤
大便秘结、舌质红苔薄黄、胃热、鼻衄、舌红、脉滑数、大便4日未解	甘草、大黄	大黄甘草汤
发热、昏塞、心下痛、呕吐	白术、泽泻、茯苓、桂枝、甘草	茯苓泽泻汤
发热、昏塞、呕吐、心下痛	白术、泽泻、茯苓、桂枝、甘草	茯苓泽泻汤
发热、心下痛、昏塞、呕吐	白术、泽泻、茯苓、桂枝、甘草	茯苓泽泻汤
发热、心下痛、呕吐、昏塞	白术、泽泻、茯苓、桂枝、甘草	茯苓泽泻汤
发热、呕吐、昏塞、心下痛	白术、泽泻、茯苓、桂枝、甘草	茯苓泽泻汤
发热、呕吐、心下痛、昏塞	白术、泽泻、茯苓、桂枝、甘草	茯苓泽泻汤
昏塞、发热、心下痛、呕吐	白术、泽泻、茯苓、桂枝、甘草	茯苓泽泻汤
昏塞、发热、呕吐、心下痛	白术、泽泻、茯苓、桂枝、甘草	茯苓泽泻汤
昏塞、心下痛、发热、呕吐	白术、泽泻、茯苓、桂枝、甘草	茯苓泽泻汤
昏塞、心下痛、呕吐、发热	白术、泽泻、茯苓、桂枝、甘草	茯苓泽泻汤
昏塞、呕吐、发热、心下痛	白术、泽泻、茯苓、桂枝、甘草	茯苓泽泻汤
昏塞、呕吐、心下痛、发热	白术、泽泻、茯苓、桂枝、甘草	茯苓泽泻汤
心下痛、发热、昏塞、呕吐	白术、泽泻、茯苓、桂枝、甘草	茯苓泽泻汤
心下痛、发热、呕吐、昏塞	白术、泽泻、茯苓、桂枝、甘草	茯苓泽泻汤
心下痛、昏塞、发热、呕吐	白术、泽泻、茯苓、桂枝、甘草	茯苓泽泻汤
心下痛、昏塞、呕吐、发热	白术、泽泻、茯苓、桂枝、甘草	茯苓泽泻汤
心下痛、呕吐、发热、昏塞	白术、泽泻、茯苓、桂枝、甘草	茯苓泽泻汤
心下痛、呕吐、昏塞、发热	白术、泽泻、茯苓、桂枝、甘草	茯苓泽泻汤
呕吐、发热、昏塞、心下痛	白术、泽泻、茯苓、桂枝、甘草	茯苓泽泻汤
呕吐、发热、心下痛、昏塞	白术、泽泻、茯苓、桂枝、甘草	茯苓泽泻汤
呕吐、昏塞、发热、心下痛	白术、泽泻、茯苓、桂枝、甘草	茯苓泽泻汤
呕吐、昏塞、心下痛、发热	白术、泽泻、茯苓、桂枝、甘草	茯苓泽泻汤
呕吐、心下痛、发热、昏塞	白术、泽泻、茯苓、桂枝、甘草	茯苓泽泻汤
呕吐、心下痛、昏塞、发热	白术、泽泻、茯苓、桂枝、甘草	茯苓泽泻汤
脉浮、瘾疹、舌偏红、化热、遍身皮肤瘙痒、苔白、烦躁	五倍子、大枣、苦杏仁、麻黄、石膏、炙甘草	文蛤汤
苔白、舌偏红、烦躁、瘾疹、遍身皮肤瘙痒、脉浮、化热	五倍子、大枣、苦杏仁、麻黄、石膏、炙甘草	文蛤汤
脉浮、烦躁、舌偏红、苔白、化热、瘾疹、遍身皮肤瘙痒	五倍子、大枣、苦杏仁、麻黄、石膏、炙甘草	文蛤汤
舌偏红、烦躁、瘾疹、脉浮、化热、苔白、遍身皮肤瘙痒	五倍子、大枣、苦杏仁、麻黄、石膏、炙甘草	文蛤汤
呕恶、饮逆	干姜、茯苓、半夏	半夏干姜散
饮逆、呕恶	干姜、茯苓、半夏	半夏干姜散
饮逆、呕恶	干姜、茯苓、半夏	半夏干姜散
饮逆、呕恶	干姜、茯苓、半夏	半夏干姜散
饮逆、呕恶	干姜、茯苓、半夏	半夏干姜散
痰多、脉左弦坚博、食不易运、郁虑、噎隔	苦杏仁、化橘红、茯苓、半夏	生姜半夏汤
脉左弦坚博、郁虑、噎隔、痰多、食不易运	苦杏仁、化橘红、茯苓、半夏	生姜半夏汤
痰多、郁虑、食不易运、脉左弦坚博、噎隔	苦杏仁、化橘红、茯苓、半夏	生姜半夏汤
痰多、食不易运、脉左弦坚博、郁虑、噎隔	苦杏仁、化橘红、茯苓、半夏	生姜半夏汤
脉左弦坚博、食不易运、痰多、郁虑、噎隔	苦杏仁、化橘红、茯苓、半夏	生姜半夏汤
噎隔、郁虑、痰多、脉左弦坚博、食不易运	苦杏仁、化橘红、茯苓、半夏	生姜半夏汤
脉左弦坚博、郁虑、噎隔、食不易运、痰多	苦杏仁、化橘红、茯苓、半夏	生姜半夏汤
食不易运、郁虑、痰多、噎隔、脉左弦坚博	苦杏仁、化橘红、茯苓、半夏	生姜半夏汤
脉左弦坚博、噎隔、食不易运、郁虑、痰多	苦杏仁、化橘红、茯苓、半夏	生姜半夏汤
郁虑、脉左弦坚博、食不易运、痰多、噎隔	苦杏仁、化橘红、茯苓、半夏	生姜半夏汤
干呕、吐泻、手足微厥、脉细欲绝	生姜、陈皮	橘皮汤
脉细欲绝、干呕、手足微厥、吐泻	生姜、陈皮	橘皮汤
干呕、手足微厥、吐泻、脉细欲绝	生姜、陈皮	橘皮汤
吐泻、手足微厥、干呕、脉细欲绝	生姜、陈皮	橘皮汤
干呕、脉细欲绝、手足微厥、吐泻	生姜、陈皮	橘皮汤
四肢微冷	生姜、陈皮	橘皮汤
四肢微冷	生姜、陈皮	橘皮汤
四肢微冷	生姜、陈皮	橘皮汤
四肢微冷	生姜、陈皮	橘皮汤
四肢微冷	生姜、陈皮	橘皮汤
不便、臂虚、气热、干呕	大枣、竹茹、粳米、芦根、甘草、陈皮	橘皮竹茹汤
臂虚、气热、干呕、不便	大枣、竹茹、粳米、芦根、甘草、陈皮	橘皮竹茹汤
臂虚、不便、气热、干呕	大枣、竹茹、粳米、芦根、甘草、陈皮	橘皮竹茹汤
气热、臂虚、干呕、不便	大枣、竹茹、粳米、芦根、甘草、陈皮	橘皮竹茹汤
饮食不多、胃弱、呃逆、汗出较多	党参、大枣、竹茹、炙甘草、丁香、柿蒂、陈皮	橘皮竹茹汤
饮食不多、呃逆、汗出较多、胃弱	党参、大枣、竹茹、炙甘草、丁香、柿蒂、陈皮	橘皮竹茹汤
胃弱、饮食不多、汗出较多、呃逆	党参、大枣、竹茹、炙甘草、丁香、柿蒂、陈皮	橘皮竹茹汤
胃弱、呃逆、饮食不多、汗出较多	党参、大枣、竹茹、炙甘草、丁香、柿蒂、陈皮	橘皮竹茹汤
脉缓左手略显滑象、苦、不欲饮、舌尖红苔薄白、面黄、口淡、呕吐、纳少	党参、白术、大枣、竹茹、甘草、陈皮、黄芩	橘皮竹茹汤
呕吐、脉缓左手略显滑象、不欲饮、舌尖红苔薄白、面黄、苦、口淡、纳少	党参、白术、大枣、竹茹、甘草、陈皮、黄芩	橘皮竹茹汤
脉缓左手略显滑象、口淡、苦、舌尖红苔薄白、面黄、呕吐、不欲饮、纳少	党参、白术、大枣、竹茹、甘草、陈皮、黄芩	橘皮竹茹汤
舌尖红苔薄白、苦、呕吐、不欲饮、脉缓左手略显滑象、面黄、纳少、口淡	党参、白术、大枣、竹茹、甘草、陈皮、黄芩	橘皮竹茹汤
恶寒、大汗如雨	炙甘草、桂枝、白芍、大枣	桂枝汤
大汗如雨、恶寒	炙甘草、桂枝、白芍、大枣	桂枝汤
发热、恶寒、汗出、热气	炙甘草、桂枝、白芍、大枣	桂枝汤
热气、恶寒、发热、汗出	炙甘草、桂枝、白芍、大枣	桂枝汤
肿痛、弱视失明、疼痛、红肿、反目圆睁、视力愈弱	甘草、桂枝、白芍、大枣	桂枝汤
弱视失明、反目圆睁、视力愈弱、红肿、疼痛、肿痛	甘草、桂枝、白芍、大枣	桂枝汤
苔薄白、无汗、左半身经常汗出、脉缓略浮、左有汗	炙甘草、桂枝、白芍、大枣	桂枝汤
左有汗、苔薄白、左半身经常汗出、脉缓略浮、无汗	炙甘草、桂枝、白芍、大枣	桂枝汤
脉象细滑、眩晕、倦怠、恶心、呕吐、停经、厌食、嗜睡、尿乳胶试验、畏寒、苔薄白而润	砂仁、生姜、白芍、半夏、伏龙肝、大枣、茯苓、桂枝、甘草、陈皮	桂枝汤
呕吐、脉象细滑、厌食、嗜睡、苔薄白而润、尿乳胶试验、倦怠、畏寒、眩晕、停经、恶心	砂仁、生姜、白芍、半夏、伏龙肝、大枣、茯苓、桂枝、甘草、陈皮	桂枝汤
苔秽腻、体温40.3℃、腹满、无汗、欲狂、神昏语、四肢微厥、手足妄动、脉象沉数有力、目赤不闭、烦躁不宁	大黄、厚朴、枳实	小承气汤
四肢微厥、无汗、欲狂、苔秽腻、体温40.3℃、目赤不闭、腹满、烦躁不宁、脉象沉数有力、神昏语、手足妄动	大黄、厚朴、枳实	小承气汤
腹肌柔软、苔薄、疼痛、剑突下可触及一块约7×4厘米大的包块、舌淡红、心肺正常、溃疡、消瘦、脉弱	大黄、厚朴、槟榔、六神曲、枳实、麦芽、山楂	小承气汤
心肺正常、消瘦、舌淡红、剑突下可触及一块约7×4厘米大的包块、溃疡、苔薄、腹肌柔软、脉弱、疼痛	大黄、厚朴、槟榔、六神曲、枳实、麦芽、山楂	小承气汤
赤垢、实数、面赤、里急后重、黄燥、烦躁、疼痛、口渴、身热、舌绛边紫	枳壳、莱菔子、大黄、厚朴	小承气汤
里急后重、黄燥、口渴、赤垢、实数、舌绛边紫、疼痛、烦躁、身热、面赤	枳壳、莱菔子、大黄、厚朴	小承气汤
脉弦	干姜、人参、粳米、赤石脂、甘草	桃花汤
脉弦	干姜、人参、粳米、赤石脂、甘草	桃花汤
排出便粘液带血、肛门急坠、屡欲便意、苔清白、脉形细滑、食量减少、小腹微胀、精神疲弱、四肢酸软、举步无力	干姜、山药、龙骨、地榆、牡蛎、禹余粮、赤石脂	桃花汤
食量减少、屡欲便意、四肢酸软、排出便粘液带血、脉形细滑、肛门急坠、举步无力、苔清白、精神疲弱、小腹微胀	干姜、山药、龙骨、地榆、牡蛎、禹余粮、赤石脂	桃花汤
便出物为精液及脓血、滑泄难禁、腹隐痛、泻利、脉细、血色灰黯、舌淡	赤石脂、干姜、粳米	桃花汤
血色灰黯、腹隐痛、脉细、便出物为精液及脓血、滑泄难禁、泻利、舌淡	赤石脂、干姜、粳米	桃花汤
脉细弱、四肢酸软、食量大减、舌淡、红多白少、下痢、腹胀、痛、苔青白、汇门下垂	赤石脂、鸦胆子、龙眼肉、粳米	桃花汤
红多白少、脉细弱、汇门下垂、苔青白、食量大减、四肢酸软、下痢、痛、腹胀、舌淡	赤石脂、鸦胆子、龙眼肉、粳米	桃花汤
苔腻、腹痛、昏迷、神志不清、噤口、发热、泛恶、下痢、口燥	白芍、黄连、地榆、关黄柏、莲子、白头翁、马齿苋、秦皮、陈皮	白头翁汤
昏迷、腹痛、发热、泛恶、苔腻、口燥、噤口、下痢、神志不清	白芍、黄连、地榆、关黄柏、莲子、白头翁、马齿苋、秦皮、陈皮	白头翁汤
脉搏90次/分、腹部柔软、疼痛、血压100/60mmHg、发育正常、黄染、舌苔黑而粗糙、心肺正常、隆起、干燥、胸部心肺未见异常、体温38.5℃、膨出、舌钝而硬、硬块、脉象弦数有力	冬葵子、黄连、关黄柏、鳖甲、麦冬、连翘、秦皮、白头翁、金银花、玄参	白头翁汤
血压100/60mmHg、膨出、脉搏90次/分、疼痛、干燥、硬块、舌钝而硬、脉象弦数有力、胸部心肺未见异常、舌苔黑而粗糙、体温38.5℃、心肺正常、腹部柔软、隆起、黄染、发育正常	冬葵子、黄连、关黄柏、鳖甲、麦冬、连翘、秦皮、白头翁、金银花、玄参	白头翁汤
球结膜亦极度充血、眵泪多、红肿、脉弦数、小便短赤、肿大、大便不畅、目睛赤痛、视物模糊、舌红、苔黄、肿胀	关黄柏、白头翁、秦皮、黄连	白头翁汤
肿胀、肿大、目睛赤痛、眵泪多、球结膜亦极度充血、小便短赤、苔黄、视物模糊、舌红、红肿、脉弦数、大便不畅	关黄柏、白头翁、秦皮、黄连	白头翁汤
苔垢厚、腹痛、小便甚少	广藿香、薏苡仁、六神曲、黄连、苍术、佩兰、木香、白头翁、山楂、秦皮、马齿苋、金银花	白头翁汤
小便甚少、苔垢厚、腹痛	广藿香、薏苡仁、六神曲、黄连、苍术、佩兰、木香、白头翁、山楂、秦皮、马齿苋、金银花	白头翁汤
滞下、肛门灼热、舌红苔黄腻、里急后重、腹痛、脉弦数	滑石粉、黄连、白芍、马齿苋、关黄柏、木香、白头翁、穿心莲、甘草、秦皮、黄芩	白头翁汤
腹痛、脉弦数、舌红苔黄腻、肛门灼热、滞下、里急后重	滑石粉、黄连、白芍、马齿苋、关黄柏、木香、白头翁、穿心莲、甘草、秦皮、黄芩	白头翁汤
气不肯降、胸痞、内热	郁金、苦杏仁、瓜蒌、桑叶、栀子	栀子豉汤
气不肯降、胸痞、内热	郁金、苦杏仁、瓜蒌、桑叶、栀子	栀子豉汤
牙痛、大便秘结、苔霉酱色、头痛、失眠、胁痛、精神抑郁、神态呆滞、脉数面沉实、昏倒、手颤、烦热、表情淡漠、痰火内郁、胃纳欠佳	桔梗、石菖蒲、栀子、陈皮	栀子豉汤
痰火内郁、苔霉酱色、胃纳欠佳、表情淡漠、脉数面沉实、牙痛、精神抑郁、烦热、大便秘结、神态呆滞、昏倒、胁痛、头痛、失眠、手颤	桔梗、石菖蒲、栀子、陈皮	栀子豉汤
脉弦微数、苔微腻	淡豆豉、栀子	栀子豉汤
脉弦微数、苔微腻	淡豆豉、栀子	栀子豉汤
苔黄糙、胃不和、胃部不适	郁金、淡豆豉、六神曲、半夏、竹茹、陈皮、茯苓、甘草、栀子	栀子豉汤
苔黄糙、胃不和、胃部不适	郁金、淡豆豉、六神曲、半夏、竹茹、陈皮、茯苓、甘草、栀子	栀子豉汤
白块、脉沉缓无神、四肢厥逆、白点、咽喉痛、舌苔灰白而滑	干姜、甘草、童便、附子	通脉四逆汤
咽喉痛、脉沉缓无神、四肢厥逆、白点、舌苔灰白而滑、白块	干姜、甘草、童便、附子	通脉四逆汤
面色灰白乌暗、冰冷、虚脱、厥逆、高热、昏迷、脉伏微细欲绝、厥冷、腹泻	干姜、附子、炙甘草	通脉四逆汤
高热、面色灰白乌暗、厥冷、冰冷、脉伏微细欲绝、虚脱、腹泻、昏迷、厥逆	干姜、附子、炙甘草	通脉四逆汤
体温39.5℃、腹部无异常、逆冷、脉浮大无根、发烧、心肺正常	干姜、甘草、附子	通脉四逆汤
腹部无异常、体温39.5℃、心肺正常、脉浮大无根、逆冷、发烧	干姜、甘草、附子	通脉四逆汤
下陷、气虚	诃子	诃黎勒散
下陷、气虚	诃子	诃黎勒散
气虚、下陷	诃子	诃黎勒散
苔白滑、里急后重、重坠、寒热、脉沉带紧、小腹疼痛、肛门有物嵌顿、气痢	诃子	诃黎勒散
小腹疼痛、脉沉带紧、重坠、肛门有物嵌顿、气痢、里急后重、苔白滑、寒热	诃子	诃黎勒散
里急后重、重坠、脉沉带紧、寒热、肛门有物嵌顿、气痢、小腹疼痛、苔白滑	诃子	诃黎勒散
苔薄白、气利、矢气、泻出	山药、党参、扁豆衣、诃子、莲子、茯苓、炙甘草、陈皮	诃黎勒散
气利、苔薄白、矢气、泻出	山药、党参、扁豆衣、诃子、莲子、茯苓、炙甘草、陈皮	诃黎勒散
气利、泻出、苔薄白、矢气	山药、党参、扁豆衣、诃子、莲子、茯苓、炙甘草、陈皮	诃黎勒散
甲错、干燥、枯涩不润、肩、患处皮肤异常粗糙、痒	薏苡仁、败酱草、附子	薏苡附子败酱散
甲错、患处皮肤异常粗糙、肩、干燥、痒、枯涩不润	薏苡仁、败酱草、附子	薏苡附子败酱散
疼痛、脉沉细、酸痛、苔薄白而润、苔薄白边青紫、苔白、舌边略有瘀点、畏寒、纳少	牡丹皮、薏苡仁、败酱草、赤芍、茯苓、桃仁、桂枝、附子、大血藤、陈皮	薏苡附子败酱散
纳少、脉沉细、苔白、疼痛、舌边略有瘀点、苔薄白而润、苔薄白边青紫、畏寒、酸痛	牡丹皮、薏苡仁、败酱草、赤芍、茯苓、桃仁、桂枝、附子、大血藤、陈皮	薏苡附子败酱散
热、痛剧、腹痛	牡丹皮、大黄、芒硝、桃仁、冬瓜仁	大黄牡丹皮汤
腹痛、热、痛剧	牡丹皮、大黄、芒硝、桃仁、冬瓜仁	大黄牡丹皮汤
大便不畅、苔黄厚、小便色黄、疼痛、脉弦	牡丹皮、大黄、薏苡仁、蒲公英、赤芍、玄明粉、金银花、延胡索、桃仁、冬瓜仁、大血藤	大黄牡丹皮汤
疼痛、大便不畅、脉弦、小便色黄、苔黄厚	牡丹皮、大黄、薏苡仁、蒲公英、赤芍、玄明粉、金银花、延胡索、桃仁、冬瓜仁、大血藤	大黄牡丹皮汤
神识模糊、舌暗紫、脉沉细涩、面黄、呕吐、苔黄厚、大便不通、呕血、鼻尖凉、手足不温、吐血	牡丹皮、大黄、童便、芒硝、三七、桃仁、冬瓜仁	大黄牡丹皮汤
鼻尖凉、大便不通、手足不温、舌暗紫、苔黄厚、吐血、呕吐、呕血、神识模糊、面黄、脉沉细涩	牡丹皮、大黄、童便、芒硝、三七、桃仁、冬瓜仁	大黄牡丹皮汤
疼痛、脉数而涩、恶露、瘀斑、身热、苔略黄腻、瘀块	牡丹皮、大黄、薏苡仁、赤芍、延胡索、山楂、红花、冬瓜仁、大血藤、当归	大黄牡丹皮汤
疼痛、恶露、瘀斑、瘀块、苔略黄腻、脉数而涩、身热	牡丹皮、大黄、薏苡仁、赤芍、延胡索、山楂、红花、冬瓜仁、大血藤、当归	大黄牡丹皮汤
腹满、便脓血、挛急、痛	鸡子黄、枳实、桔梗、白芍	排脓散
腹满、痛、挛急、便脓血	鸡子黄、枳实、桔梗、白芍	排脓散
便脓血、挛急、腹满、痛	鸡子黄、枳实、桔梗、白芍	排脓散
腹满、挛急、痛、便脓血	鸡子黄、枳实、桔梗、白芍	排脓散
腹满、挛急、痛、便脓血	鸡子黄、枳实、桔梗、白芍	排脓散
肥胖、面赤、腹部亦充实、两眼视力发生障碍	鸡子黄、白芍、枳实、桔梗、山豆根	排脓散
两眼视力发生障碍、面赤、腹部亦充实、肥胖	鸡子黄、白芍、枳实、桔梗、山豆根	排脓散
面赤、肥胖、腹部亦充实、两眼视力发生障碍	鸡子黄、白芍、枳实、桔梗、山豆根	排脓散
肥胖、腹部亦充实、面赤、两眼视力发生障碍	鸡子黄、白芍、枳实、桔梗、山豆根	排脓散
腹部亦充实、面赤、两眼视力发生障碍、肥胖	鸡子黄、白芍、枳实、桔梗、山豆根	排脓散
疼痛、小腹挛急	桔梗、甘草、生姜、大枣	排脓汤
小腹挛急、疼痛	桔梗、甘草、生姜、大枣	排脓汤
噫气、吐痰、牙关紧闭	藜芦、甘草	藜芦甘草汤
噫气、牙关紧闭、吐痰	藜芦、甘草	藜芦甘草汤
吐痰、噫气、牙关紧闭	藜芦、甘草	藜芦甘草汤
吐痰、牙关紧闭、噫气	藜芦、甘草	藜芦甘草汤
牙关紧闭、噫气、吐痰	藜芦、甘草	藜芦甘草汤
牙关紧闭、吐痰、噫气	藜芦、甘草	藜芦甘草汤
脉沉、肿	鸡屎白	鸡屎白散
脉沉、肿	鸡屎白	鸡屎白散
肿、脉沉	鸡屎白	鸡屎白散
肿、脉沉	鸡屎白	鸡屎白散
脉沉、肿	鸡屎白	鸡屎白散
舌不红、汗出、肿物、舌苔不、阴囊肿大如小鸡蛋、脉象弦缓、苔不黄、疼痛、寒热	桂枝	蜘蛛散
苔不黄、汗出、寒热、脉象弦缓、舌不红、肿物、舌苔不、阴囊肿大如小鸡蛋、疼痛	桂枝	蜘蛛散
舌不红、疼痛、阴囊肿大如小鸡蛋、脉象弦缓、舌苔不、汗出、肿物、苔不黄、寒热	桂枝	蜘蛛散
舌不红、阴囊肿大如小鸡蛋、疼痛、脉象弦缓、汗出、寒热、肿物、苔不黄、舌苔不	桂枝	蜘蛛散
肿物、阴囊肿大如小鸡蛋、汗出、疼痛、舌不红、舌苔不、苔不黄、脉象弦缓、寒热	桂枝	蜘蛛散
吐、暴厥	甘草、铅丹、蜜	甘草粉蜜汤
吐、暴厥	甘草、铅丹、蜜	甘草粉蜜汤
心痛、呕吐、吐涎	甘草、铅丹、蜜	甘草粉蜜汤
吐涎、呕吐、心痛	甘草、铅丹、蜜	甘草粉蜜汤
乍大乍小、厥逆、吐、胸痛、舌红腾红	干姜、黄连、关黄柏、花椒、桂枝、人参、附子、细辛、乌梅、当归	乌梅丸
吐、胸痛、厥逆、乍大乍小、舌红腾红	干姜、黄连、关黄柏、花椒、桂枝、人参、附子、细辛、乌梅、当归	乌梅丸
泄泻、气息奄奄、舌色略白、形瘦、消瘦、脉弦而缓	干姜、黄连、关黄柏、细辛、桂枝、附子、当归	乌梅丸
泄泻、消瘦、舌色略白、脉弦而缓、气息奄奄、形瘦	干姜、黄连、关黄柏、细辛、桂枝、附子、当归	乌梅丸
支满、面色红润、食少、脉沉弦无力、浮肿、满目肉、不酸、胁满、便溏、气逆	干姜、黄连、党参、关黄柏、花椒、细辛、乌梅、桂枝、附子、当归	乌梅丸
脉沉弦无力、支满、满目肉、面色红润、食少、便溏、气逆、胁满、不酸、浮肿	干姜、黄连、党参、关黄柏、花椒、细辛、乌梅、桂枝、附子、当归	乌梅丸
腹隐痛、脉象正常、面色萎白、火便、舌红、苔白	干姜、黄连、关黄柏、细辛、桂枝、附子、当归	乌梅丸
舌红、脉象正常、面色萎白、腹隐痛、火便、苔白	干姜、黄连、关黄柏、细辛、桂枝、附子、当归	乌梅丸
脉来弦细、肝热、四肢不温、胃痛、郁热、吞酸、舌边红、虚寒、胃寒、苔薄白、疼痛	干姜、黄连、党参、关黄柏、花椒、桂枝、乌梅、细辛、附子、当归	乌梅丸
虚寒、肝热、胃痛、郁热、吞酸、苔薄白、舌边红、胃寒、四肢不温、疼痛、脉来弦细	干姜、黄连、党参、关黄柏、花椒、桂枝、乌梅、细辛、附子、当归	乌梅丸
腰酸痛、脉上盛下不足、面色不泽、气血素乱、腹痛、左关弦大、恶露不化、大便溏、沉涩、食欲欠佳、舌质淡红无苔、小便黄、舌淡红、苔无苔、右关弦迟	牡丹皮、白芍、大枣、茯苓、桃仁、桂枝、炮姜	桂枝茯苓丸
气血素乱、脉上盛下不足、腹痛、苔无苔、腰酸痛、左关弦大、小便黄、食欲欠佳、舌淡红、恶露不化、大便溏、沉涩、面色不泽、舌质淡红无苔、右关弦迟	牡丹皮、白芍、大枣、茯苓、桃仁、桂枝、炮姜	桂枝茯苓丸
月经不调、崩漏、停经、阴道流血、胎漏、暴崩、出血、舌紫黯、见红	牡丹皮、香附、川牛膝、茯苓、炙甘草、桃仁、红花、桂枝、当归、牛膝	桂枝茯苓丸
舌紫黯、出血、见红、崩漏、月经不调、停经、胎漏、暴崩、阴道流血	牡丹皮、香附、川牛膝、茯苓、炙甘草、桃仁、红花、桂枝、当归、牛膝	桂枝茯苓丸
苔黄、脉弦有力、舌青、小腹阔痛、色呈紫黑、经血暴下	牡丹皮、赤芍、茯苓、鹿角、五灵脂、桃仁、桂枝、蒲黄	桂枝茯苓丸
脉弦有力、小腹阔痛、舌青、经血暴下、苔黄、色呈紫黑	牡丹皮、赤芍、茯苓、鹿角、五灵脂、桃仁、桂枝、蒲黄	桂枝茯苓丸
脉微弦、腰部不舒、月经混乱、右侧腹部有块状物、苔薄	白背、香附、茯苓、桃仁、桂枝、丹参、当归、川楝子	桂枝茯苓丸
右侧腹部有块状物、腰部不舒、苔薄、脉微弦、月经混乱	白背、香附、茯苓、桃仁、桂枝、丹参、当归、川楝子	桂枝茯苓丸
舌苔薄白边有瘀点、不孕、脉涩、疼痛	牡丹皮、赤芍、茯苓、桃仁、红花、桂枝、当归	桂枝茯苓丸
舌苔薄白边有瘀点、疼痛、不孕、脉涩	牡丹皮、赤芍、茯苓、桃仁、红花、桂枝、当归	桂枝茯苓丸
腹痛、漏红、坠胀、腰酸、脉细小	桑寄生、白芍、生地、白术、阿胶、续断、杜仲、当归、黄芩	胶艾汤
漏红、腹痛、腰酸、坠胀、脉细小	桑寄生、白芍、生地、白术、阿胶、续断、杜仲、当归、黄芩	胶艾汤
形倦、乏力、漏血、腹中隐痛、六脉微弱、气血俱虚	山药、艾叶、白术、续断、阿胶、枸杞子、熟地、炙甘草、荆芥、杜仲、甘草、当归	胶艾汤
形倦、乏力、漏血、六脉微弱、气血俱虚、腹中隐痛	山药、艾叶、白术、续断、阿胶、枸杞子、熟地、炙甘草、荆芥、杜仲、甘草、当归	胶艾汤
紫斑、发热、经期缩短、血压178/120mmHg、斑点、月经异常增加、血压148/90mmHg、头痛	牡丹皮、艾叶、白芍、生地、阿胶、川芎、麦冬、仙鹤草、当归、玄参	胶艾汤
紫斑、月经异常增加、斑点、血压178/120mmHg、血压148/90mmHg、头痛、发热、经期缩短	牡丹皮、艾叶、白芍、生地、阿胶、川芎、麦冬、仙鹤草、当归、玄参	胶艾汤
眩晕、脉细无力、舌质口唇均淡红、苔薄白、面色苍白	黄芪、艾叶、党参、阿胶、川芎、陈皮、熟地、当归	胶艾汤
眩晕、舌质口唇均淡红、脉细无力、苔薄白、面色苍白	黄芪、艾叶、党参、阿胶、川芎、陈皮、熟地、当归	胶艾汤
面色觥白、舌淡、脉细弱、经量过多、苔薄白、纳少、血色浅淡、气血虚损、四肢乏力、经行量多、神疲	黄芪、艾叶、白芍、党参、白术、大枣、阿胶、茯苓、熟地、炙甘草、仙鹤草、当归	胶艾汤
脉细弱、苔薄白、神疲、血色浅淡、气血虚损、面色觥白、舌淡、纳少、经量过多、经行量多、四肢乏力	黄芪、艾叶、白芍、党参、白术、大枣、阿胶、茯苓、熟地、炙甘草、仙鹤草、当归	胶艾汤
白带多、少腹作痛、头晕、腹痛	白芍、白术、泽泻、川芎、茯苓、当归	当归芍药散
头晕、少腹作痛、白带多、腹痛	白芍、白术、泽泻、川芎、茯苓、当归	当归芍药散
带下、脉濡弱、腹痛、足肿、舌胖、便溏	山药、白芍、太子参、泽泻、白术、茯苓、木香、炙甘草、当归	当归芍药散
舌胖、便溏、脉濡弱、带下、腹痛、足肿	山药、白芍、太子参、泽泻、白术、茯苓、木香、炙甘草、当归	当归芍药散
腹胀、腹水、膨胀、厌油腻、舌淡、疼痛、消瘦倦息、臌胀、胀急、食差、隐痛、恶阻、恶露、沉弦而弱、停经、苔白滑	白芍、白术、泽泻、川芎、茯苓、酒、当归	当归芍药散
腹水、臌胀、恶露、停经、腹胀、沉弦而弱、苔白滑、胀急、恶阻、消瘦倦息、舌淡、疼痛、食差、厌油腻、隐痛、膨胀	白芍、白术、泽泻、川芎、茯苓、酒、当归	当归芍药散
体形较瘦、脉细涩、舌不鲜、小腹左侧压痛明显、疼痛	白芍、白术、泽泻、川芎、茯苓、当归	当归芍药散
疼痛、小腹左侧压痛明显、体形较瘦、舌不鲜、脉细涩	白芍、白术、泽泻、川芎、茯苓、当归	当归芍药散
干呕、口涎增多、畏光、滑象、痰涎清水、面色苍白、苔白丽滑、四末冷、唇舌色淡、脉虽细、妊娠恶阻、呕吐、羸瘦衰弱、吐逆、停经、头晕、形容憔悴、恶心、吐出痰涎宿食	干姜、半夏、党参	干姜人参半夏丸
停经、痰涎清水、四末冷、吐出痰涎宿食、形容憔悴、头晕、吐逆、唇舌色淡、滑象、羸瘦衰弱、口涎增多、恶心、脉虽细、妊娠恶阻、苔白丽滑、畏光、干呕、面色苍白、呕吐	干姜、半夏、党参	干姜人参半夏丸
痰涎清水、头晕、形容憔悴、停经、面色苍白、吐出痰涎宿食、四末冷、口涎增多、脉虽细、唇舌色淡、妊娠恶阻、滑象、吐逆、呕吐、羸瘦衰弱、恶心、干呕、苔白丽滑、畏光	干姜、半夏、党参	干姜人参半夏丸
泛恶、脉软滑微数、苔薄腻、头晕、大便于燥、停经、呕吐黄水	干姜、生姜、粳米、半夏	干姜人参半夏丸
脉软滑微数、停经、呕吐黄水、苔薄腻、头晕、泛恶、大便于燥	干姜、生姜、粳米、半夏	干姜人参半夏丸
头晕、脉软滑微数、停经、泛恶、大便于燥、苔薄腻、呕吐黄水	干姜、生姜、粳米、半夏	干姜人参半夏丸
小便不利、上下失调、口微咳、切脉细滑、面色惨淡、肢倦、气促、尿闭不通、涩痛感、疼、大便黄燥	桔梗、苦参、瞿麦、当归、豆蔻、海金沙	当归贝母苦参丸
大便黄燥、肢倦、尿闭不通、小便不利、疼、涩痛感、切脉细滑、口微咳、气促、面色惨淡、上下失调	桔梗、苦参、瞿麦、当归、豆蔻、海金沙	当归贝母苦参丸
困惫、点滴不下	浙贝母、当归、苦参	当归贝母苦参丸
困惫、点滴不下	浙贝母、当归、苦参	当归贝母苦参丸
胀坠、肿痛、脉弦滑、苔黄白、体温37.4℃	生地、白芍、泽泻、川芎、茯苓、川贝母、苦参、当归	当归贝母苦参丸
胀坠、脉弦滑、体温37.4℃、肿痛、苔黄白	生地、白芍、泽泻、川芎、茯苓、川贝母、苦参、当归	当归贝母苦参丸
舌红白腻、脉弦滑、剧痛、口苦、胀闷、消瘦	滑石粉、冬葵子、芒硝、甘草、赤芍、茯苓、川木通、蒲黄、车前草、当归、栀子、海金沙	葵子茯苓散
消瘦、剧痛、胀闷、脉弦滑、舌红白腻、口苦	滑石粉、冬葵子、芒硝、甘草、赤芍、茯苓、川木通、蒲黄、车前草、当归、栀子、海金沙	葵子茯苓散
口苦、剧痛、胀闷、消瘦、舌红白腻、脉弦滑	滑石粉、冬葵子、芒硝、甘草、赤芍、茯苓、川木通、蒲黄、车前草、当归、栀子、海金沙	葵子茯苓散
口苦、舌红白腻、消瘦、剧痛、胀闷、脉弦滑	滑石粉、冬葵子、芒硝、甘草、赤芍、茯苓、川木通、蒲黄、车前草、当归、栀子、海金沙	葵子茯苓散
脉弦滑、舌红白腻、胀闷、剧痛、口苦、消瘦	滑石粉、冬葵子、芒硝、甘草、赤芍、茯苓、川木通、蒲黄、车前草、当归、栀子、海金沙	葵子茯苓散
消瘦、口苦、脉弦滑、舌红白腻、胀闷、剧痛	滑石粉、冬葵子、芒硝、甘草、赤芍、茯苓、川木通、蒲黄、车前草、当归、栀子、海金沙	葵子茯苓散
胀闷、口苦、舌红白腻、消瘦、脉弦滑、剧痛	滑石粉、冬葵子、芒硝、甘草、赤芍、茯苓、川木通、蒲黄、车前草、当归、栀子、海金沙	葵子茯苓散
消瘦、脉弦滑、剧痛、口苦、胀闷、舌红白腻	滑石粉、冬葵子、芒硝、甘草、赤芍、茯苓、川木通、蒲黄、车前草、当归、栀子、海金沙	葵子茯苓散
脉弦滑、口苦、消瘦、剧痛、舌红白腻、胀闷	滑石粉、冬葵子、芒硝、甘草、赤芍、茯苓、川木通、蒲黄、车前草、当归、栀子、海金沙	葵子茯苓散
消瘦、剧痛、胀闷、脉弦滑、舌红白腻、口苦	滑石粉、冬葵子、芒硝、甘草、赤芍、茯苓、川木通、蒲黄、车前草、当归、栀子、海金沙	葵子茯苓散
脉已流动似滑、带下、胎漏	白芍、白术、续断、菟丝子、陈皮、莲须、杜仲、当归、黄芩	当归散
胎漏、带下、脉已流动似滑	白芍、白术、续断、菟丝子、陈皮、莲须、杜仲、当归、黄芩	当归散
胎漏、脉已流动似滑、带下	白芍、白术、续断、菟丝子、陈皮、莲须、杜仲、当归、黄芩	当归散
脉小滑、苔薄糙、疼痛、头晕	砂仁、桑寄生、山药、白背、白术、菟丝子、川芎、炙甘草、杜仲、当归、黄芩	当归散
苔薄糙、头晕、脉小滑、疼痛	砂仁、桑寄生、山药、白背、白术、菟丝子、川芎、炙甘草、杜仲、当归、黄芩	当归散
疼痛、脉小滑、苔薄糙、头晕	砂仁、桑寄生、山药、白背、白术、菟丝子、川芎、炙甘草、杜仲、当归、黄芩	当归散
痰少、腹痛、痰嗽	白术、川芎、牡蛎、花椒	白术散
痰少、痰嗽、腹痛	白术、川芎、牡蛎、花椒	白术散
腹痛、痰少、痰嗽	白术、川芎、牡蛎、花椒	白术散
腹痛、痰嗽、痰少	白术、川芎、牡蛎、花椒	白术散
痰嗽、痰少、腹痛	白术、川芎、牡蛎、花椒	白术散
痰嗽、腹痛、痰少	白术、川芎、牡蛎、花椒	白术散
肿胀、浮肿、气滞、腹痛、血滞、喘急	枳实、白芍	枳实芍药散
腹痛、血滞、肿胀、喘急、气滞、浮肿	枳实、白芍	枳实芍药散
浮肿、肿胀、喘急、血滞、气滞、腹痛	枳实、白芍	枳实芍药散
小腹肿块、疼痛	牡丹皮、茜草、大黄、川芎、三棱、肉桂、没药、莪术、桃仁、乳香、当归、益母草、牛膝	下瘀血汤
小腹肿块、疼痛	牡丹皮、茜草、大黄、川芎、三棱、肉桂、没药、莪术、桃仁、乳香、当归、益母草、牛膝	下瘀血汤
恶物甚多	土鳖虫、大黄、桃仁、蜜	下瘀血汤
恶物甚多	土鳖虫、大黄、桃仁、蜜	下瘀血汤
目赤、色黯、身热、阴道出血、口干、大便4日未下、小腹胀满、瘀血	牡丹皮、大黄、香附、桃仁、甘草、金银花、牛膝	下瘀血汤
大便4日未下、瘀血、色黯、小腹胀满、身热、目赤、阴道出血、口干	牡丹皮、大黄、香附、桃仁、甘草、金银花、牛膝	下瘀血汤
不痛、脉涩、苔薄黄、疼痛	牡丹皮、土鳖虫、大黄、芒硝、赤芍、桃仁、桂枝、甘草、当归	下瘀血汤
疼痛、脉涩、苔薄黄、不痛	牡丹皮、土鳖虫、大黄、芒硝、赤芍、桃仁、桂枝、甘草、当归	下瘀血汤
恶寒、无汗、项强、恶露、身疼、头痛、脉象浮紧无力、苔薄白、舌淡、发热	大枣、党参、粉葛、淡竹叶、桔梗、桂枝、附子、防风、甘草	竹叶汤
恶露、脉象浮紧无力、身疼、恶寒、头痛、舌淡、项强、发热、苔薄白、无汗	大枣、党参、粉葛、淡竹叶、桔梗、桂枝、附子、防风、甘草	竹叶汤
项强、发热、苔薄白、无汗、舌淡、头痛、身疼、恶寒、脉象浮紧无力、恶露	大枣、党参、粉葛、淡竹叶、桔梗、桂枝、附子、防风、甘草	竹叶汤
恶风、头痛、苔薄白、恶露、疼痛、微咳、发热、闷痛、有汗、脉数、舌红、食欲不振、口干、面赤	大枣、党参、粉葛、淡竹叶、炙甘草、桔梗、桂枝、附子、防风	竹叶汤
闷痛、口干、舌红、面赤、疼痛、恶露、脉数、食欲不振、恶风、发热、头痛、苔薄白、微咳、有汗	大枣、党参、粉葛、淡竹叶、炙甘草、桔梗、桂枝、附子、防风	竹叶汤
有汗、发热、闷痛、口干、疼痛、恶风、面赤、苔薄白、舌红、食欲不振、脉数、微咳、头痛、恶露	大枣、党参、粉葛、淡竹叶、炙甘草、桔梗、桂枝、附子、防风	竹叶汤
身热、唇燥、塞窍、血枯、汗出、风热、瘀血	大枣、竹茹、石膏、桂枝、甘草	竹皮大丸
风热、塞窍、瘀血、血枯、唇燥、身热、汗出	大枣、竹茹、石膏、桂枝、甘草	竹皮大丸
呕逆、心烦、恚躁、苔薄、身热、舌红、头昏、乏力、脉虚数、寒	半夏、大枣、竹茹、石膏、白薇、桂枝、甘草	竹皮大丸
乏力、身热、脉虚数、心烦、头昏、苔薄、呕逆、寒、恚躁、舌红	半夏、大枣、竹茹、石膏、白薇、桂枝、甘草	竹皮大丸
口燥、苔灰滞、下痢、脉细微、舌于	白扁豆、槐花、白芍、黄连、白头翁、甘草、秦皮、当归	白头翁加甘草阿胶汤
苔灰滞、脉细微、口燥、下痢、舌于	白扁豆、槐花、白芍、黄连、白头翁、甘草、秦皮、当归	白头翁加甘草阿胶汤
下痢、口燥、苔灰滞、舌于、脉细微	白扁豆、槐花、白芍、黄连、白头翁、甘草、秦皮、当归	白头翁加甘草阿胶汤
下痢、苔灰滞、舌于、脉细微、口燥	白扁豆、槐花、白芍、黄连、白头翁、甘草、秦皮、当归	白头翁加甘草阿胶汤
恶露、脉息细数、里急后重、腹痛	白芍、黄连、阿胶、关黄柏、荷叶、秦皮、白头翁、金银花、黄芩	白头翁加甘草阿胶汤
恶露、里急后重、脉息细数、腹痛	白芍、黄连、阿胶、关黄柏、荷叶、秦皮、白头翁、金银花、黄芩	白头翁加甘草阿胶汤
脉息细数、恶露、里急后重、腹痛	白芍、黄连、阿胶、关黄柏、荷叶、秦皮、白头翁、金银花、黄芩	白头翁加甘草阿胶汤
里急后重、恶露、腹痛、脉息细数	白芍、黄连、阿胶、关黄柏、荷叶、秦皮、白头翁、金银花、黄芩	白头翁加甘草阿胶汤
里急后重、舌红、有裂纹、苔淡黄、食欲差、脉略弦	黄连、白芍、关黄柏、黄芩、白头翁、秦皮、玄参	白头翁加甘草阿胶汤
苔淡黄、舌红、有裂纹、食欲差、脉略弦、里急后重	黄连、白芍、关黄柏、黄芩、白头翁、秦皮、玄参	白头翁加甘草阿胶汤
里急后重、脉略弦、有裂纹、舌红、苔淡黄、食欲差	黄连、白芍、关黄柏、黄芩、白头翁、秦皮、玄参	白头翁加甘草阿胶汤
有裂纹、苔淡黄、食欲差、里急后重、舌红、脉略弦	黄连、白芍、关黄柏、黄芩、白头翁、秦皮、玄参	白头翁加甘草阿胶汤
舌正、气堵、气机不利、六脉沉滑、胸闷不畅、苔黄腻	厚朴、莱菔子、半夏、通草、紫苏梗、竹茹、陈皮、茯苓、芥子、大腹皮、薤白、降香、路路通	半夏厚朴汤
六脉沉滑、气机不利、苔黄腻、气堵、舌正、胸闷不畅	厚朴、莱菔子、半夏、通草、紫苏梗、竹茹、陈皮、茯苓、芥子、大腹皮、薤白、降香、路路通	半夏厚朴汤
甲状腺肿块、多痰、胃部有隐隐痛、腹泻、脉长苔白、颈部有块、易哑	苍术、半夏、紫苏梗、茯苓、沉香、炙甘草、夏枯草、藏青果	半夏厚朴汤
脉长苔白、易哑、胃部有隐隐痛、甲状腺肿块、腹泻、颈部有块、多痰	苍术、半夏、紫苏梗、茯苓、沉香、炙甘草、夏枯草、藏青果	半夏厚朴汤
口中流诞、嗽、痰色清稀、舌淡、面色萎黄、抑郁、苔白腻、气滞、饮食欠佳、神情呆滞、多言恐惧、痰湿交阻、痰凝、脉弦缓、痰多、气机郁结、痰涎凝聚	厚朴、半夏、化橘红、茯苓、天南星、紫苏叶	半夏厚朴汤
痰湿交阻、口中流诞、痰色清稀、气机郁结、舌淡、痰多、抑郁、脉弦缓、嗽、气滞、苔白腻、神情呆滞、多言恐惧、饮食欠佳、面色萎黄、痰凝、痰涎凝聚	厚朴、半夏、化橘红、茯苓、天南星、紫苏叶	半夏厚朴汤
纳少、腹胀、苔薄白、脉弦细、口苦、夜不安寐	郁金、厚朴、半夏、佛手、香附、川芎、紫苏梗、茯苓、沉香、合欢皮、栀子	半夏厚朴汤
苔薄白、夜不安寐、脉弦细、纳少、口苦、腹胀	郁金、厚朴、半夏、佛手、香附、川芎、紫苏梗、茯苓、沉香、合欢皮、栀子	半夏厚朴汤
心悸、头眩、神烦、心脾偏多、院闷	小麦、茯神、白芍、大枣、柏子仁、炙甘草	甘麦大枣汤
院闷、头眩、心脾偏多、心悸、神烦	小麦、茯神、白芍、大枣、柏子仁、炙甘草	甘麦大枣汤
喜笑无常	小麦、甘草、大枣	甘麦大枣汤
喜笑无常	小麦、甘草、大枣	甘麦大枣汤
阴道于涩、性欲淡漠、脾气越来越坏、喜怒无常、悲伤欲哭、缺少分泌物	小麦、炙甘草、大枣	甘麦大枣汤
阴道于涩、缺少分泌物、脾气越来越坏、悲伤欲哭、喜怒无常、性欲淡漠	小麦、炙甘草、大枣	甘麦大枣汤
口苦、汗出、嗽、食少、无痰、苔薄黄、干咳	龙骨、大枣、苦杏仁、牡蛎、甘草	甘麦大枣汤
口苦、食少、嗽、汗出、干咳、苔薄黄、无痰	龙骨、大枣、苦杏仁、牡蛎、甘草	甘麦大枣汤
头晕、四肢无力、手心热、经量多、恶梦较频	小麦、天冬、茯神、首乌藤、琥珀、大枣、太子参、龙骨、牡蛎、炙甘草、石菖蒲、麦冬、远志	甘麦大枣汤
手心热、头晕、四肢无力、恶梦较频、经量多	小麦、天冬、茯神、首乌藤、琥珀、大枣、太子参、龙骨、牡蛎、炙甘草、石菖蒲、麦冬、远志	甘麦大枣汤
发热、赤白带下、腹痛、口干、脉弦迟、小腹胀痛	牡丹皮、白芍、吴茱萸、半夏、阿胶、川芎、麦冬、人参、桂枝、甘草、当归	温经汤
赤白带下、发热、口干、小腹胀痛、腹痛、脉弦迟	牡丹皮、白芍、吴茱萸、半夏、阿胶、川芎、麦冬、人参、桂枝、甘草、当归	温经汤
腿软、脉细滑、虚烦、心热、白带稍多、崩漏、头晕、苔薄白、不规则阴道血、舌淡尖红、流血、腰酸、冷痛	牡丹皮、白芍、吴茱萸、半夏、阿胶、川芎、麦冬、人参、桂枝、甘草、当归	温经汤
冷痛、白带稍多、腰酸、流血、崩漏、脉细滑、苔薄白、头晕、心热、腿软、不规则阴道血、虚烦、舌淡尖红	牡丹皮、白芍、吴茱萸、半夏、阿胶、川芎、麦冬、人参、桂枝、甘草、当归	温经汤
脉象沉迟、怕冷、气滞、经米少、舌淡、苔白、血瘀、腹剧痛、不孕、月经不调、发热、形寒	牡丹皮、生姜、白芍、半夏、吴茱萸、川芎、桂枝、甘草、当归	温经汤
月经不调、气滞、怕冷、血瘀、发热、经米少、苔白、形寒、不孕、脉象沉迟、腹剧痛、舌淡	牡丹皮、生姜、白芍、半夏、吴茱萸、川芎、桂枝、甘草、当归	温经汤
头晕、畏寒、苔薄白、紫黯血块、呕吐、脉弦细、欲倒、经潮、肢冷、痛经、脸色苍白、全身冷汗	牡丹皮、白芍、党参、吴茱萸、延胡索、乌头、甘草、当归	温经汤
苔薄白、全身冷汗、脉弦细、欲倒、紫黯血块、经潮、脸色苍白、畏寒、痛经、头晕、肢冷、呕吐	牡丹皮、白芍、党参、吴茱萸、延胡索、乌头、甘草、当归	温经汤
舌红、面肿、黄水、苔黄、不呕不利、腹满、大渴、血下甚少、血块、脉滑有力、腹大如鼓、血少	阿胶、甘遂、大黄	大黄甘遂汤
血下甚少、面肿、血少、腹满、黄水、舌红、不呕不利、大渴、血块、苔黄、腹大如鼓、脉滑有力	阿胶、甘遂、大黄	大黄甘遂汤
面肿、血下甚少、舌红、血块、腹满、不呕不利、腹大如鼓、大渴、黄水、血少、苔黄、脉滑有力	阿胶、甘遂、大黄	大黄甘遂汤
不呕不利、大渴、黄水、腹满、血少、苔黄、血块、脉滑有力、腹大如鼓、血下甚少、面肿、舌红	阿胶、甘遂、大黄	大黄甘遂汤
胀满、前阴肿、二便不利	阿胶、甘遂、大黄	大黄甘遂汤
胀满、二便不利、前阴肿	阿胶、甘遂、大黄	大黄甘遂汤
黑粪、小便清长、腹胀、胀痛、宿血	虻虫、大黄、桃仁、水蛭	抵当汤
黑粪、小便清长、宿血、胀痛、腹胀	虻虫、大黄、桃仁、水蛭	抵当汤
癫狂、瘀热发狂、脐旁坚硬急结、舌黯红干燥、尺脉滑	虻虫、大黄、桃仁	抵当汤
瘀热发狂、癫狂、脐旁坚硬急结、尺脉滑、舌黯红干燥	虻虫、大黄、桃仁	抵当汤
发热、坚硬、胃呆、宿胀、痞胀、沉涩而实、口苦、小便黄赤、腹大、头痛、苔白、腹胀、浮肿、舌绛、臌胀、腹痛、胀实、形瘦骨立，行动蹒珊。闻其声则语音重浊，问之则耳大便困难、瘀结	虻虫、大黄、水蛭、桃仁、当归	抵当汤
口苦、小便黄赤、腹胀、腹痛、臌胀、胃呆、舌绛、形瘦骨立，行动蹒珊。闻其声则语音重浊，问之则耳大便困难、胀实、发热、痞胀、头痛、苔白、沉涩而实、浮肿、瘀结、宿胀、坚硬、腹大	虻虫、大黄、水蛭、桃仁、当归	抵当汤
腹痛、尿血、硬满、舌红、瘀血、刺痛、头痛、耳鸣、恶寒、胀痛、脉弦数、眩晕、发热、胸闷、腰痛	虻虫、大黄、芒硝、水蛭、桃仁、桂枝、甘草	抵当汤
腹痛、发热、瘀血、脉弦数、胸闷、硬满、刺痛、耳鸣、胀痛、头痛、舌红、尿血、恶寒、眩晕、腰痛	虻虫、大黄、芒硝、水蛭、桃仁、桂枝、甘草	抵当汤
月经色淡、饮食不下、苔薄白、呕吐、痛经、黑紫块、脉沉、腹痛、大便秘、剧痛	土鳖虫、泽兰、大黄、虻虫、水蛭、桃仁、红花、丹参、降香、牛膝	抵当汤
黑紫块、苔薄白、呕吐、大便秘、痛经、脉沉、饮食不下、月经色淡、剧痛、腹痛	土鳖虫、泽兰、大黄、虻虫、水蛭、桃仁、红花、丹参、降香、牛膝	抵当汤
出血	蛇床子	蛇床子散
出血	蛇床子	蛇床子散
出血	蛇床子	蛇床子散
出血	蛇床子	蛇床子散
出血	蛇床子	蛇床子散
阴痒	蛇床子	蛇床子散
阴痒	蛇床子	蛇床子散
阴痒	蛇床子	蛇床子散
阴痒	蛇床子	蛇床子散
阴痒	蛇床子	蛇床子散
脉搏68次/分、大便不解、腹胀、沉迟、腹痛、肌紧张不明显、呕吐、苔白滑、张大、体湿37.2℃、便秘、鸣音亢进、干呕	干姜、大黄	三物备急丸
呕吐、张大、肌紧张不明显、腹痛、脉搏68次/分、便秘、体湿37.2℃、干呕、鸣音亢进、大便不解、沉迟、苔白滑、腹胀	干姜、大黄	三物备急丸
张大、肌紧张不明显、腹痛、体湿37.2℃、脉搏68次/分、鸣音亢进、干呕、苔白滑、腹胀、大便不解、呕吐、便秘、沉迟	干姜、大黄	三物备急丸
脉搏68次/分、便秘、鸣音亢进、沉迟、腹胀、肌紧张不明显、体湿37.2℃、呕吐、大便不解、腹痛、干呕、苔白滑、张大	干姜、大黄	三物备急丸
鸣音亢进、体湿37.2℃、苔白滑、张大、腹胀、便秘、大便不解、腹痛、沉迟、呕吐、脉搏68次/分、肌紧张不明显、干呕	干姜、大黄	三物备急丸
胃胀痛、左关独见滑大、脉之沉、口渴	大黄、巴豆仁、槟榔、枳实、三棱、蜜	三物备急丸
脉之沉、口渴、胃胀痛、左关独见滑大	大黄、巴豆仁、槟榔、枳实、三棱、蜜	三物备急丸
口渴、胃胀痛、左关独见滑大、脉之沉	大黄、巴豆仁、槟榔、枳实、三棱、蜜	三物备急丸
脉之沉、口渴、胃胀痛、左关独见滑大	大黄、巴豆仁、槟榔、枳实、三棱、蜜	三物备急丸
胃胀痛、脉之沉、口渴、左关独见滑大	大黄、巴豆仁、槟榔、枳实、三棱、蜜	三物备急丸
不温、苔白、无汗、肤冷、脉象浮涩、面色青嗨、昏迷、全身发冷、体温37.2℃、唇甲青紫、舌淡、头痛	苦杏仁、麻黄、肉桂、桂枝、甘草	还魂汤
全身发冷、苔白、舌淡、不温、体温37.2℃、唇甲青紫、头痛、昏迷、面色青嗨、脉象浮涩、肤冷、无汗	苦杏仁、麻黄、肉桂、桂枝、甘草	还魂汤
全身发冷、无汗、苔白、舌淡、不温、脉象浮涩、头痛、唇甲青紫、体温37.2℃、肤冷、昏迷、面色青嗨	苦杏仁、麻黄、肉桂、桂枝、甘草	还魂汤
全身发冷、脉象浮涩、肤冷、面色青嗨、头痛、唇甲青紫、昏迷、苔白、体温37.2℃、舌淡、不温、无汗	苦杏仁、麻黄、肉桂、桂枝、甘草	还魂汤
舌淡、唇甲青紫、肤冷、头痛、面色青嗨、脉象浮涩、无汗、体温37.2℃、苔白、不温、昏迷、全身发冷	苦杏仁、麻黄、肉桂、桂枝、甘草	还魂汤
不温、舌淡、头痛、体温37.2℃、苔白、全身发冷、唇甲青紫、肤冷、昏迷、无汗、面色青嗨、脉象浮涩	苦杏仁、麻黄、肉桂、桂枝、甘草	还魂汤
不温、唇甲青紫、体温37.2℃、全身发冷、头痛、苔白、脉象浮涩、舌淡、无汗、面色青嗨、肤冷、昏迷	苦杏仁、麻黄、肉桂、桂枝、甘草	还魂汤
肤冷、舌淡、无汗、唇甲青紫、全身发冷、苔白、不温、体温37.2℃、脉象浮涩、面色青嗨、昏迷、头痛	苦杏仁、麻黄、肉桂、桂枝、甘草	还魂汤
头痛、不温、脉象浮涩、面色青嗨、舌淡、苔白、无汗、体温37.2℃、昏迷、全身发冷、肤冷、唇甲青紫	苦杏仁、麻黄、肉桂、桂枝、甘草	还魂汤
昏迷、唇甲青紫、体温37.2℃、舌淡、面色青嗨、无汗、苔白、不温、头痛、全身发冷、肤冷、脉象浮涩	苦杏仁、麻黄、肉桂、桂枝、甘草	还魂汤
指纹浮紫、手足搐搦、目斜、角弓反张、项强、苔薄、指尖发冷、口渴、汗出、身热	白芍、大枣、瓜蒌、桂枝、甘草	瓜蒌桂枝汤
手足搐搦、苔薄、目斜、口渴、指尖发冷、汗出、项强、身热、角弓反张、指纹浮紫	白芍、大枣、瓜蒌、桂枝、甘草	瓜蒌桂枝汤
流血、冷汗、头晕、昏迷、眼花、汗多、流涎、呵欠、脉弦缓无力、面色淡白、发痉	黄芪、白芍、大枣、瓜蒌、炙甘草、桂枝、人参、附子、甘草	瓜蒌桂枝汤
头晕、面色淡白、发痉、冷汗、汗多、眼花、昏迷、脉弦缓无力、呵欠、流涎、流血	黄芪、白芍、大枣、瓜蒌、炙甘草、桂枝、人参、附子、甘草	瓜蒌桂枝汤
发烧、角弓反张、四肢抽搐、头疼、面色苍白、神志不清、大便溏、抽风、唇舌色淡、精神疲惫、呕吐、手足不温	白芍、大枣、瓜蒌、桂枝、甘草	瓜蒌桂枝汤
面色苍白、手足不温、神志不清、发烧、四肢抽搐、大便溏、呕吐、角弓反张、精神疲惫、抽风、唇舌色淡、头疼	白芍、大枣、瓜蒌、桂枝、甘草	瓜蒌桂枝汤
右缓左紧、手脚迟重、苔白腻、寒湿、酸痛、口中淡	苍术、苦杏仁、麻黄、炙甘草、桂枝	麻黄加术汤
寒湿、苔白腻、口中淡、手脚迟重、酸痛、右缓左紧	苍术、苦杏仁、麻黄、炙甘草、桂枝	麻黄加术汤
肌体沉重、脉大、浮肿、烦痛、大汗、疼痛	白术、苦杏仁、麻黄、炙甘草、桂枝	麻黄加术汤
脉大、肌体沉重、大汗、烦痛、疼痛、浮肿	白术、苦杏仁、麻黄、炙甘草、桂枝	麻黄加术汤
瘙痒、脉浮而紧、苔白腻、全身有散在痒疹、肤痛	白术、苦杏仁、麻黄、炙甘草、桂枝	麻黄加术汤
肤痛、苔白腻、全身有散在痒疹、脉浮而紧、瘙痒	白术、苦杏仁、麻黄、炙甘草、桂枝	麻黄加术汤
右胸前出现一凸突性肿块、酸疼、苔白腻、脉浮缓、疼痛、发热、无汗	穿山甲、白术、苦杏仁、麻黄、桂枝、红花、甘草	麻黄加术汤
发热、脉浮缓、疼痛、右胸前出现一凸突性肿块、无汗、苔白腻、酸疼	穿山甲、白术、苦杏仁、麻黄、桂枝、红花、甘草	麻黄加术汤
咳嗽、疼痛、发热、燥、化热、恶寒、苔白厚	苦杏仁、炙甘草、麻黄	麻杏薏甘汤
小便微黄、颈项肿大、苔白薄粗腐、一身尽疼、舌苔白薄、汗出当风、大便黄软、发热、脉浮软	薏苡仁、苍术、苦杏仁、麻黄、甘草	麻杏薏甘汤
热势增重、恶寒、全身痛重、咳嗽、气机不畅、咽痛、发热、脉濡缓略浮、汗郁、痰白而粘稠，无汗、红肿、苔白腻、风湿郁闭	薏苡仁、苦杏仁、麻黄、秦艽、甘草、豆蔻	麻杏薏甘汤
脉滑、咳嗽、恶心、浮肿、厌食、头痛、大便溏薄、恶寒、小便黄、舌苔白而微腻	薏苡仁、半夏、苦杏仁、泽泻、麻黄、茯苓、白茅根、粳米、车前草、甘草	麻杏薏甘汤
气急、咳、浮滑略数、脉象浮滑、苔薄黄、痰黄粘稠、嗽	薏苡仁、苦杏仁、瓜蒌、麻黄、桔梗、百部、冬瓜仁、甘草、金银花、栀子、黄芩	麻杏薏甘汤
面额部疼痛、苔黄腻、舌尖红、鼻涕、口咽干燥、脉滑数、鼻塞、发热、头痛、烦躁、口咽于燥	鱼腥草、薏苡仁、苦杏仁、麻黄、石膏、桔梗、漏芦、甘草、金银花、栀子、黄芩	麻杏薏甘汤
舌淡红、瘙痒、苔黄腻、脉浠数、风团、汗出、皮肤划痕征	薏苡仁、苦杏仁、地肤子、麻黄、甘草、当归	麻杏薏甘汤
沉重、虚数、浮虚、恶风、足跟痛、浮肿、舌淡白、汗出	黄芪、大枣、白术、炙甘草、防己	防己黄芪汤
浮肿、虚数、浮虚、足跟痛、恶风、舌淡白、汗出、沉重	黄芪、大枣、白术、炙甘草、防己	防己黄芪汤
右胁隐痛、纳呆、腹胀、胃脘痞闷、腹部漫肿、纳差、舌暗红、苔薄黄根腻、乏力、短气、脉沉弦、腹水8厘米、臌胀、口苦、小便短少	黄芪、大黄、白术、葶苈子、花椒、甘草、防己	防己黄芪汤
口苦、纳呆、乏力、舌暗红、右胁隐痛、苔薄黄根腻、臌胀、腹部漫肿、腹水8厘米、小便短少、短气、胃脘痞闷、纳差、腹胀、脉沉弦	黄芪、大黄、白术、葶苈子、花椒、甘草、防己	防己黄芪汤
晨僵、肿痛、双手指间关节呈梭形肿胀、血沉76mm／h、脉细滑、舌淡红、苔白腻	黄芪、寻骨风、大枣、白术、秦艽、徐长卿、甘草、防己	防己黄芪汤
苔白腻、血沉76mm／h、脉细滑、舌淡红、晨僵、双手指间关节呈梭形肿胀、肿痛	黄芪、寻骨风、大枣、白术、秦艽、徐长卿、甘草、防己	防己黄芪汤
恶风、苔白腻、自汗、舌淡红、脉浮中带滞、抽搐	黄芪、大枣、白术、炙甘草、防己	防己黄芪汤
舌淡红、自汗、苔白腻、抽搐、脉浮中带滞、恶风	黄芪、大枣、白术、炙甘草、防己	防己黄芪汤
二便不通、苔薄黄、舌淡紫、浮肿、脉细数、腰痛、表情淡漠、颜面苍白、体温37．5℃	黄芪、大黄、白术、附子、甘草、防己	防己黄芪汤
表情淡漠、体温37．5℃、脉细数、颜面苍白、舌淡紫、苔薄黄、浮肿、腰痛、二便不通	黄芪、大黄、白术、附子、甘草、防己	防己黄芪汤
喘息、咳喘、胸脘作闷、痰白带泡沫、苔白腻、脉缓滑、纳少、咳嗽、便溏、湿困	黄芪、干姜、党参、五味子、白术、半夏、麻黄、茯苓、桂枝、甘草、陈皮、防己	防己黄芪汤
痰白带泡沫、喘息、纳少、咳嗽、胸脘作闷、湿困、咳喘、便溏、苔白腻、脉缓滑	黄芪、干姜、党参、五味子、白术、半夏、麻黄、茯苓、桂枝、甘草、陈皮、防己	防己黄芪汤
神疲、淡红、苔白、肢冷、心悸、盗汗、气短、腰酸、形寒、脉细数无力、乏力	黄芪、山药、白芍、大枣、白术、茯苓、熟地、桂枝、防风、防己	防己黄芪汤
气短、腰酸、盗汗、神疲、肢冷、乏力、脉细数无力、淡红、心悸、苔白、形寒	黄芪、山药、白芍、大枣、白术、茯苓、熟地、桂枝、防风、防己	防己黄芪汤
大便次数增多、脉细、舌淡、神疲倦怠、脾气虚弱、完谷不化、大便时溏、油腻、面色萎黄、饮食减少、苔自	黄芪、薏苡仁、山药、大枣、白术、党参、茯苓、炙甘草、防己	防己黄芪汤
苔自、大便次数增多、大便时溏、面色萎黄、脾气虚弱、完谷不化、神疲倦怠、油腻、脉细、饮食减少、舌淡	黄芪、薏苡仁、山药、大枣、白术、党参、茯苓、炙甘草、防己	防己黄芪汤
尿浊、尿色混浊、尿意不畅、小腹下坠、神疲、劳倦、舌淡、脉细弱、面色不华	黄芪、柴胡、大枣、白术、党参、升麻、甘草、防己	防己黄芪汤
尿浊、舌淡、面色不华、小腹下坠、神疲、尿意不畅、劳倦、尿色混浊、脉细弱	黄芪、柴胡、大枣、白术、党参、升麻、甘草、防己	防己黄芪汤
纳呆、便稀、恶风、精神倦怠、自汗、带下清稀不臭、面色发白、四肢浮肿、全身不适、腰部困痛	黄芪、薏苡仁、大枣、白术、党参、茯苓、炙甘草、桂枝、陈皮、防己	防己黄芪汤
全身不适、面色发白、带下清稀不臭、纳呆、腰部困痛、便稀、恶风、精神倦怠、四肢浮肿、自汗	黄芪、薏苡仁、大枣、白术、党参、茯苓、炙甘草、桂枝、陈皮、防己	防己黄芪汤
痰湿停滞、气血不行、多汗、脉滑、肥胖、头部昏蒙、苔白腻、有齿痕、体虚力怯、便溏、少气、发胖、四肢沉重、食欲不振、舌体胖淡、嗜睡	黄芪、苍术、白术、泽泻、茯苓、山楂、甘草、茵陈、陈皮、防己	防己黄芪汤
有齿痕、体虚力怯、气血不行、肥胖、痰湿停滞、食欲不振、发胖、少气、嗜睡、舌体胖淡、苔白腻、便溏、脉滑、头部昏蒙、多汗、四肢沉重	黄芪、苍术、白术、泽泻、茯苓、山楂、甘草、茵陈、陈皮、防己	防己黄芪汤
嗜喜厚味、脉浮滑、便溏、臊气、肢懒、食谷不香、苔白浊、狐臭、口淡、舌淡、两腋下潮湿、身倦、黄染衣服、色淡	黄芪、苍术、白术、泽泻、茯苓、车前草、甘草、防己	防己黄芪汤
黄染衣服、两腋下潮湿、便溏、肢懒、苔白浊、口淡、脉浮滑、嗜喜厚味、身倦、食谷不香、舌淡、臊气、色淡、狐臭	黄芪、苍术、白术、泽泻、茯苓、车前草、甘草、防己	防己黄芪汤
色红瘙痒、肢端搔痒、遍身泛发风团样皮疹、脉浮滑、失眠、便溏、皮破淌水、苔白腻、肢沉、舌淡红	黄芪、大枣、白术、甘草、白鲜皮、茯苓、车前草、陈皮、防己	防己黄芪汤
皮破淌水、肢沉、肢端搔痒、舌淡红、便溏、苔白腻、遍身泛发风团样皮疹、色红瘙痒、脉浮滑、失眠	黄芪、大枣、白术、甘草、白鲜皮、茯苓、车前草、陈皮、防己	防己黄芪汤
瘙痒、白带	苦参	苦参汤
白带、瘙痒	苦参	苦参汤
白带、瘙痒	苦参	苦参汤
瘙痒、白带	苦参	苦参汤
流黄水、溃烂、脉沉缓稍滑、苔白、发痒、搔痒、舌淡、阴囊湿疹	苦参	苦参汤
阴囊湿疹、脉沉缓稍滑、舌淡、搔痒、发痒、流黄水、苔白、溃烂	苦参	苦参汤
搔痒、阴囊湿疹、舌淡、溃烂、发痒、流黄水、脉沉缓稍滑、苔白	苦参	苦参汤
发痒、舌淡、搔痒、流黄水、溃烂、阴囊湿疹、脉沉缓稍滑、苔白	苦参	苦参汤
目赤、角化、发烧、奇痒、色紫、手足指趾硬斑、发冷、烦热、疼痛、脉滑数、咽干、满舌白如粉霜、溃疡	雄黄	雄黄熏方
手足指趾硬斑、发烧、发冷、色紫、溃疡、奇痒、满舌白如粉霜、烦热、咽干、疼痛、角化、脉滑数、目赤	雄黄	雄黄熏方
角化、发烧、奇痒、满舌白如粉霜、疼痛、色紫、溃疡、咽干、烦热、目赤、发冷、手足指趾硬斑、脉滑数	雄黄	雄黄熏方
满舌白如粉霜、溃疡、发烧、色紫、手足指趾硬斑、目赤、角化、奇痒、咽干、烦热、脉滑数、发冷、疼痛	雄黄	雄黄熏方
脉滑数、满舌白如粉霜、手足指趾硬斑、咽干、溃疡、发冷、色紫、发烧、目赤、疼痛、烦热、奇痒、角化	雄黄	雄黄熏方
小便色赤、赤多白少、肿痛、口渴、痔血、苔黄滑、舌深红、肛门灼热、脉滑数、里急后重	槐花、生地、赤小豆、仙鹤草、马齿苋、金银花、当归、黄芩	赤小豆当归散
舌深红、口渴、苔黄滑、里急后重、脉滑数、肛门灼热、小便色赤、痔血、赤多白少、肿痛	槐花、生地、赤小豆、仙鹤草、马齿苋、金银花、当归、黄芩	赤小豆当归散
苔黄滑、鲜血直流、便后下血、热胀、脉滑数、舌红、口苦干、便血	薏苡仁、大黄、赤小豆、藕节、侧柏叶、金银花、当归	赤小豆当归散
口苦干、苔黄滑、鲜血直流、脉滑数、热胀、便后下血、舌红、便血	薏苡仁、大黄、赤小豆、藕节、侧柏叶、金银花、当归	赤小豆当归散
脉滑数、阴道流赤白粘液、赤多、舌红、带下、小便短黄、小腹疼痛、气臭、苔黄滑厚	绵马贯众、薏苡仁、败酱草、赤小豆、冬瓜仁、金银花、当归	赤小豆当归散
苔黄滑厚、气臭、舌红、赤多、阴道流赤白粘液、脉滑数、小便短黄、带下、小腹疼痛	绵马贯众、薏苡仁、败酱草、赤小豆、冬瓜仁、金银花、当归	赤小豆当归散
大便干结、双眼干涩、溃烂、口苦、面白无华、舌红、溃疡、白塞氏综合征、脓疮、苔黄厚腻、苔黄腻、搔痒、脉细缓、溢水、红斑、形体瘦弱、纳差	薏苡仁、山药、党参、赤小豆、苦参、知母、车前草、金银花、当归、黄芩	赤小豆当归散
溃烂、形体瘦弱、脓疮、红斑、溢水、舌红、苔黄厚腻、搔痒、大便干结、双眼干涩、脉细缓、纳差、面白无华、溃疡、白塞氏综合征、口苦、苔黄腻	薏苡仁、山药、党参、赤小豆、苦参、知母、车前草、金银花、当归、黄芩	赤小豆当归散
口渴、烦躁、身热、胀痛、血瘀、气滞	赤小豆、当归	赤小豆当归散
身热、气滞、血瘀、胀痛、口渴、烦躁	赤小豆、当归	赤小豆当归散
舌红、红肿、苔黄滑、脉弦滑数、边黯、刺痛、口苦干、小便黄、疼痛	薏苡仁、延胡索、赤小豆、桑枝、丹参、当归、忍冬藤	赤小豆当归散
疼痛、口苦干、舌红、刺痛、脉弦滑数、红肿、小便黄、苔黄滑、边黯	薏苡仁、延胡索、赤小豆、桑枝、丹参、当归、忍冬藤	赤小豆当归散
舌红、苔薄而黄、脉浮有力。此属风热瘾疹、剧痒、小便色赤、搔痒、难受	生地、茯苓、赤小豆、连翘、当归、忍冬藤	赤小豆当归散
小便色赤、苔薄而黄、舌红、搔痒、脉浮有力。此属风热瘾疹、难受、剧痒	生地、茯苓、赤小豆、连翘、当归、忍冬藤	赤小豆当归散
脉濡、舌腻、苔白、胃钝、少纳、气弱、左胁下按之板滞	厚朴、半夏、白术、竹茹、鳖甲、茯苓、沉香、山楂、陈皮	鳖甲煎丸
胃钝、脉濡、少纳、左胁下按之板滞、气弱、苔白、舌腻	厚朴、半夏、白术、竹茹、鳖甲、茯苓、沉香、山楂、陈皮	鳖甲煎丸
脾肿大、气滞、恶寒、脘闷、脉象稍弦、痰湿内蕴、汗出、肢体无力、腹胀、苔薄白、怕冷、饮食不佳、血瘀、面色萎黄、发热、形体消瘦、体温38。C~T	柴胡、槟榔、大枣、半夏、鳖甲、常山、草果、黄芩	鳖甲煎丸
汗出、脉象稍弦、脘闷、苔薄白、血瘀、饮食不佳、恶寒、痰湿内蕴、形体消瘦、肢体无力、脾肿大、怕冷、腹胀、体温38。C~T、面色萎黄、气滞、发热	柴胡、槟榔、大枣、半夏、鳖甲、常山、草果、黄芩	鳖甲煎丸
舌紫暗、苔白润、小便色黄、脉弦、苔则白润、面色黧黑	土鳖虫、紫苑、茜草、柴胡、党参、半夏、大枣、赤芍、牡蛎、鳖甲、炙甘草、石韦、射干、红花、桂枝、蜣螂、瞿麦、黄芩	鳖甲煎丸
面色黧黑、舌紫暗、苔则白润、小便色黄、脉弦、苔白润	土鳖虫、紫苑、茜草、柴胡、党参、半夏、大枣、赤芍、牡蛎、鳖甲、炙甘草、石韦、射干、红花、桂枝、蜣螂、瞿麦、黄芩	鳖甲煎丸
下腹部隐痛、包块、腰酸、大便常溏、苔薄、下腹部坠胀、白带多、拳头大、囊肿、脉象小弦、白带较多、宫体增大	土鳖虫、紫苑、大黄、芒硝、阿胶、瞿麦、干姜、白芍、鳖甲、半夏、桃仁、人参、鼠妇、黄芩、厚朴、柴胡、葶苈子、石韦、桂枝	鳖甲煎丸
脉象小弦、下腹部坠胀、囊肿、下腹部隐痛、白带较多、拳头大、苔薄、大便常溏、包块、宫体增大、腰酸、白带多	土鳖虫、紫苑、大黄、芒硝、阿胶、瞿麦、干姜、白芍、鳖甲、半夏、桃仁、人参、鼠妇、黄芩、厚朴、柴胡、葶苈子、石韦、桂枝	鳖甲煎丸
秽浊、脉沉迟、热少、舌淡白、下血、阳陷、苔淡白	生姜、龙骨、茯苓、蜀漆、附子	蜀漆汤
热少、苔淡白、阳陷、下血、舌淡白、脉沉迟、秽浊	生姜、龙骨、茯苓、蜀漆、附子	蜀漆汤
热少、阳陷、脉沉迟、下血、舌淡白、苔淡白、秽浊	生姜、龙骨、茯苓、蜀漆、附子	蜀漆汤
寒战、胸闷、口渴、苔薄白、两脉弦数、心烦、咳嗽、出汗、发热	柴胡、槟榔、半夏、茯苓、蜀漆、常山、黄芩	蜀漆汤
苔薄白、胸闷、口渴、寒战、心烦、两脉弦数、发热、咳嗽、出汗	柴胡、槟榔、半夏、茯苓、蜀漆、常山、黄芩	蜀漆汤
苔薄白、寒战、发热、口渴、胸闷、咳嗽、出汗、两脉弦数、心烦	柴胡、槟榔、半夏、茯苓、蜀漆、常山、黄芩	蜀漆汤
脉弱、手足乏重、血压160／120毫米汞柱、发冷、苔白、虚数	党参、白术、菊花、川芎、白矾、牡蛎、茯苓、桔梗、桂枝、细辛、防风、当归、黄芩	侯氏黑散
手足乏重、血压160／120毫米汞柱、发冷、虚数、脉弱、苔白	党参、白术、菊花、川芎、白矾、牡蛎、茯苓、桔梗、桂枝、细辛、防风、当归、黄芩	侯氏黑散
肢冷、麻木、浮肿、畏寒、舌体右斜、血压19／12KPa、舌淡胖、疲乏、脉细弦、舌尖红、脾虚湿盛、颤抖、苔苔薄黄腻、心慌、胀痛、右手指精细动作不灵敏、头晕、痰瘀内阻、气短	干姜、白术、菊花、川芎、白矾、牡蛎、茯苓、酒、桔梗、桂枝、细辛、防风、红参、当归、黄芩	侯氏黑散
苔苔薄黄腻、心慌、舌淡胖、舌尖红、头晕、畏寒、麻木、右手指精细动作不灵敏、脉细弦、胀痛、血压19／12KPa、疲乏、浮肿、气短、舌体右斜、肢冷、痰瘀内阻、脾虚湿盛、颤抖	干姜、白术、菊花、川芎、白矾、牡蛎、茯苓、酒、桔梗、桂枝、细辛、防风、红参、当归、黄芩	侯氏黑散
四肢烦重、体歪、病侧上肢略能上举、血压150／90毫米汞柱、左侧上下肢肌张力减弱、左侧鼻唇沟变浅、舌淡红、全身沉重、苔薄白、脉沉细、恶寒、畏寒、恶风寒、血压160／90毫米汞柱、头昏	干姜、白术、菊花、川芎、白矾、牡蛎、茯苓、桔梗、人参、细辛、防风、桂枝、当归、黄芩	侯氏黑散
体歪、血压150／90毫米汞柱、全身沉重、畏寒、脉沉细、头昏、血压160／90毫米汞柱、恶寒、左侧鼻唇沟变浅、恶风寒、病侧上肢略能上举、舌淡红、左侧上下肢肌张力减弱、苔薄白、四肢烦重	干姜、白术、菊花、川芎、白矾、牡蛎、茯苓、桔梗、人参、细辛、防风、桂枝、当归、黄芩	侯氏黑散
舌根苔厚、六脉俱滑、疼痛、麻木、口干、肢体沉重	干姜、党参、白术、菊花、川芎、牡蛎、茯苓、桔梗、桂枝、细辛、防风、当归	侯氏黑散
肢体沉重、麻木、六脉俱滑、口干、舌根苔厚、疼痛	干姜、党参、白术、菊花、川芎、牡蛎、茯苓、桔梗、桂枝、细辛、防风、当归	侯氏黑散
酸痛、脉沉弦细、肺气肿、右上臂外侧中段有五个散在结节、苔薄白、咳嗽、舌正常、流涕、麻木、皮色正常	干姜、白术、菊花、川芎、牡蛎、茯苓、黑矾、桔梗、人参、细辛、防风、桂枝、当归、黄芩	侯氏黑散
咳嗽、肺气肿、舌正常、右上臂外侧中段有五个散在结节、流涕、皮色正常、酸痛、麻木、脉沉弦细、苔薄白	干姜、白术、菊花、川芎、牡蛎、茯苓、黑矾、桔梗、人参、细辛、防风、桂枝、当归、黄芩	侯氏黑散
脉象浮缓、苔清润、口唾白沫	干姜、菊花、川芎、白矾、牡蛎、茯苓、桔梗、人参、桂枝、防风、细辛、当归、黄芩	侯氏黑散
口唾白沫、苔清润、脉象浮缓	干姜、菊花、川芎、白矾、牡蛎、茯苓、桔梗、人参、桂枝、防风、细辛、当归、黄芩	侯氏黑散
苔白滑、反应迟钝、四肢沉重、面色黯淡、两目上窜、口吐涎沫、痫、神态迟滞、手足抽搐、脉弦滑、胃纳欠佳	干姜、礞石、胆南星、半夏、白术、党参、菊花、川芎、牡蛎、茯苓、桔梗、细辛、防风、当归、黄芩	侯氏黑散
手足抽搐、痫、两目上窜、苔白滑、胃纳欠佳、神态迟滞、反应迟钝、面色黯淡、脉弦滑、四肢沉重、口吐涎沫	干姜、礞石、胆南星、半夏、白术、党参、菊花、川芎、牡蛎、茯苓、桔梗、细辛、防风、当归、黄芩	侯氏黑散
脉弦滑、口时苦、心烦、酸胀、舌淡红、麻木、纳差、呕吐、僵硬、干燥、疼痛、畏寒、瘀斑、苔白腻、白粘痰	干姜、白术、菊花、川芎、白矾、牡蛎、茯苓、桔梗、人参、细辛、防风、桂枝、当归、黄芩	侯氏黑散
麻木、纳差、干燥、畏寒、口时苦、呕吐、瘀斑、舌淡红、疼痛、脉弦滑、僵硬、酸胀、白粘痰、心烦、苔白腻	干姜、白术、菊花、川芎、白矾、牡蛎、茯苓、桔梗、人参、细辛、防风、桂枝、当归、黄芩	侯氏黑散
风寒、舌淡紫、苔薄润、体质丰腴、四肢不温、脉沉细无力、面色苍白无华、寒痛、沉闷、头痛、恶寒、舌质淡紫有齿痕	黄芪、干姜、白术、菊花、川芎、茯苓、桔梗、桂枝、细辛、防风、当归	侯氏黑散
四肢不温、体质丰腴、沉闷、舌淡紫、风寒、面色苍白无华、恶寒、寒痛、脉沉细无力、舌质淡紫有齿痕、头痛、苔薄润	黄芪、干姜、白术、菊花、川芎、茯苓、桔梗、桂枝、细辛、防风、当归	侯氏黑散
眩晕、天旋地转、脉弦滑、疼痛、舌胖、头晕、干涩、黑花缭乱、血压25．3～21．3／14．7～13．3kPa、怕冷、苔白、麻木	干姜、白术、菊花、川芎、牡蛎、茯苓、黑矾、桔梗、人参、桂枝、防风、细辛、当归、黄芩	侯氏黑散
麻木、怕冷、舌胖、黑花缭乱、苔白、干涩、天旋地转、眩晕、头晕、脉弦滑、疼痛、血压25．3～21．3／14．7～13．3kPa	干姜、白术、菊花、川芎、牡蛎、茯苓、黑矾、桔梗、人参、桂枝、防风、细辛、当归、黄芩	侯氏黑散
阴毛、全身毛发较前明显减少、眉毛稀疏、手足汗多、身体沉重、苔薄白、舌红、头皮瘙痒、头发脱落、脱发、脉弦细数、烦闷、头皮光亮	干姜、白术、菊花、川芎、牡蛎、茯苓、黑矾、桔梗、人参、细辛、防风、桂枝、当归、黄芩	侯氏黑散
脉弦细数、苔薄白、身体沉重、全身毛发较前明显减少、阴毛、头发脱落、眉毛稀疏、头皮光亮、手足汗多、脱发、舌红、头皮瘙痒、烦闷	干姜、白术、菊花、川芎、牡蛎、茯苓、黑矾、桔梗、人参、细辛、防风、桂枝、当归、黄芩	侯氏黑散
腹痛、畏寒、腹泻、大便成形、水肿、头晕、头重、乏力、肠鸣、出血、粘液便、充血	干姜、白术、菊花、川芎、白矾、牡蛎、茯苓、桔梗、人参、细辛、防风、桂枝、当归、黄芩	侯氏黑散
出血、大便成形、头重、乏力、充血、畏寒、头晕、腹痛、水肿、肠鸣、腹泻、粘液便	干姜、白术、菊花、川芎、白矾、牡蛎、茯苓、桔梗、人参、细辛、防风、桂枝、当归、黄芩	侯氏黑散
脉沉缓、苔白、奇痒、体弱、身倦	蝉蜕、干姜、白术、川芎、白矾、牡蛎、浮萍、茯苓、桔梗、人参、桂枝、防风、细辛、当归	侯氏黑散
身倦、体弱、脉沉缓、奇痒、苔白	蝉蜕、干姜、白术、川芎、白矾、牡蛎、浮萍、茯苓、桔梗、人参、桂枝、防风、细辛、当归	侯氏黑散
苔薄黄、大便干燥、脉弦细、头晕、血压：24／16kPa、小溲黄赤、面部潮红、胀痛	滑石粉、大黄、龙骨、石决明、牡蛎、石膏、寒水石、川牛膝、杜仲、甘草	风引汤
苔薄黄、小溲黄赤、面部潮红、胀痛、头晕、大便干燥、血压：24／16kPa、脉弦细	滑石粉、大黄、龙骨、石决明、牡蛎、石膏、寒水石、川牛膝、杜仲、甘草	风引汤
面红、舌红、头痛、苔黄厚、唇战、脉弦滑、血压170／100毫米汞柱、头晕、易怒、抽动、烦躁	滑石粉、干姜、大黄、龙骨、石决明、寒水石、桂枝、赤石脂、甘草、紫石英	风引汤
头痛、烦躁、唇战、血压170／100毫米汞柱、易怒、苔黄厚、头晕、抽动、舌红、脉弦滑、面红	滑石粉、干姜、大黄、龙骨、石决明、寒水石、桂枝、赤石脂、甘草、紫石英	风引汤
挛急、拘急、强直、两手脉弦细	滑石粉、干姜、大黄、龙骨、牡蛎、寒水石、桂枝、赤石脂、甘草	风引汤
两手脉弦细、拘急、强直、挛急	滑石粉、干姜、大黄、龙骨、牡蛎、寒水石、桂枝、赤石脂、甘草	风引汤
苔黄厚腻、抽搐、舌红、体温38．5℃、克匿格氏征、昏睡、巴彬斯基氏征、瞳孔对光反射稍迟钝、四肢肌张力微高、恍惚	滑石粉、干姜、大黄、龙骨、全蝎、化橘红、寒水石、桂枝、防风、赤石脂、甘草、紫石英	风引汤
瞳孔对光反射稍迟钝、苔黄厚腻、体温38．5℃、恍惚、巴彬斯基氏征、克匿格氏征、四肢肌张力微高、舌红、昏睡、抽搐	滑石粉、干姜、大黄、龙骨、全蝎、化橘红、寒水石、桂枝、防风、赤石脂、甘草、紫石英	风引汤
大便干结、舌边尖红、口流涎沫、两颧部有时泛赤色、痰火迷心、溲赤、口苦、手足抽搐、目赤、惊叫、脉沉弦、头晕、胸胁烦闷	滑石粉、干姜、大黄、龙骨、牡蛎、寒水石、桂枝、赤石脂、甘草	风引汤
大便干结、舌边尖红、口流涎沫、手足抽搐、痰火迷心、口苦、溲赤、脉沉弦、惊叫、胸胁烦闷、目赤、两颧部有时泛赤色、头晕	滑石粉、干姜、大黄、龙骨、牡蛎、寒水石、桂枝、赤石脂、甘草	风引汤
苔腻、神志不安、握物不紧、两手乱动、腿颤、舌红、面色萎黄、形体消瘦、脉象弦滑	滑石粉、干姜、大黄、龙骨、牡蛎、寒水石、桂枝、赤石脂、甘草	风引汤
腿颤、苔腻、两手乱动、握物不紧、神志不安、脉象弦滑、形体消瘦、面色萎黄、舌红	滑石粉、干姜、大黄、龙骨、牡蛎、寒水石、桂枝、赤石脂、甘草	风引汤
两手指微弯、闭目、呼吸喘促、口张、下颌紧、僵直、气厥	滑石粉、干姜、大黄、龙骨、牡蛎、石膏、寒水石、桂枝、赤石脂、白石英、紫石英	风引汤
下颌紧、僵直、闭目、两手指微弯、呼吸喘促、气厥、口张	滑石粉、干姜、大黄、龙骨、牡蛎、石膏、寒水石、桂枝、赤石脂、白石英、紫石英	风引汤
膝反射亢进、高热、舌赤、苔黄燥、口燥、BPl04／67mmHg、全身皮肤粘膜未发现出血点、面赤、脉浮数、T40．5℃、呼吸音粗糙、呼吸急促、抽搐、肿大、反张、巴彬氏征、皮疹、脑脊液压力80滴／分、P108次／分	滑石粉、干姜、大黄、龙骨、牡蛎、寒水石、桂枝、赤石脂、甘草	风引汤
BPl04／67mmHg、呼吸急促、脑脊液压力80滴／分、脉浮数、巴彬氏征、肿大、舌赤、P108次／分、高热、面赤、苔黄燥、T40．5℃、皮疹、抽搐、全身皮肤粘膜未发现出血点、膝反射亢进、反张、口燥、呼吸音粗糙	滑石粉、干姜、大黄、龙骨、牡蛎、寒水石、桂枝、赤石脂、甘草	风引汤
多梦、血块、血压158／95毫米汞柱、白分及尿常规均正常、舌红、口干、急躁、失眠、大便干、耳鸣、心烦、烦热、两脉均弦细、尿黄、呃逆	滑石粉、干姜、大黄、龙骨、牡蛎、寒水石、桂枝、赤石脂、甘草、紫石英	风引汤
烦热、耳鸣、两脉均弦细、呃逆、舌红、血块、大便干、尿黄、口干、血压158／95毫米汞柱、急躁、失眠、白分及尿常规均正常、心烦、多梦	滑石粉、干姜、大黄、龙骨、牡蛎、寒水石、桂枝、赤石脂、甘草、紫石英	风引汤
舌红、内热、舌后稍腻、两脉弦细、气滞、盗汗、咽干、发热、心烦	紫石英、滑石粉、生地、龙骨、牡蛎、麦芽、寒水石、没药、石膏、麦冬、甘草、茵陈、玄参	风引汤
两脉弦细、咽干、发热、心烦、舌红、盗汗、舌后稍腻、内热、气滞	紫石英、滑石粉、生地、龙骨、牡蛎、麦芽、寒水石、没药、石膏、麦冬、甘草、茵陈、玄参	风引汤
呕吐、头向右偏十五度、斜颈、颈斜、斜视、反张、强直、语言不清、抽筋	滑石粉、干姜、大黄、龙骨、牡蛎、寒水石、桂枝、赤石脂、甘草、紫石英	风引汤
呕吐、斜视、头向右偏十五度、抽筋、强直、颈斜、斜颈、语言不清、反张	滑石粉、干姜、大黄、龙骨、牡蛎、寒水石、桂枝、赤石脂、甘草、紫石英	风引汤
酸楚、火灼、脉浮滑、舌红而鲜艳、灼痛	龙骨、白芍、生地、甘草、牡蛎、石膏、寒水石、磁石、黄芩、赤石脂、玄参、当归、紫石英	风引汤
酸楚、舌红而鲜艳、灼痛、火灼、脉浮滑	龙骨、白芍、生地、甘草、牡蛎、石膏、寒水石、磁石、黄芩、赤石脂、玄参、当归、紫石英	风引汤
吐涎、苔舌绛无苔、痰涎泛溢、痞闷、癫	生地、香附、竹沥、桂枝、何首乌、甘草、防己	防己地黄汤
苔舌绛无苔、吐涎、痰涎泛溢、癫、痞闷	生地、香附、竹沥、桂枝、何首乌、甘草、防己	防己地黄汤
舌红、语无伦次、狂躁、双颊微红、多动、脉洪大无力、面容消瘦惨白、少眠、干、妄笑	甘草、桂枝、防己、防风	防己地黄汤
语无伦次、干、妄笑、狂躁、面容消瘦惨白、双颊微红、少眠、多动、舌红、脉洪大无力	甘草、桂枝、防己、防风	防己地黄汤
生热、脉浮数无力、体温37·2‘C、舌红略干、寒热、苔无苔	甘草、桂枝、防己、防风	防己地黄汤
体温37·2‘C、生热、寒热、舌红略干、脉浮数无力、苔无苔	甘草、桂枝、防己、防风	防己地黄汤
舌红、心悸、哭啼吵闹、眩晕、昏仆欲绝、口苦、唇干、脉轻取浮、面略赤、苔无苔	甘草、桂枝、防己、防风	防己地黄汤
眩晕、唇干、昏仆欲绝、心悸、面略赤、脉轻取浮、苔无苔、哭啼吵闹、舌红、口苦	甘草、桂枝、防己、防风	防己地黄汤
苔无苔、身体赢瘦、手指变形、肝肾俱虚、大便干结、舌淡、四肢关节疼痛、下肢肌肉萎缩、脉象弦细、双踝关节肿大	薏苡仁、白芍、川芎、绵萆薢、木瓜、桂枝、防风、甘草、当归、防己	防己地黄汤
身体赢瘦、脉象弦细、下肢肌肉萎缩、舌淡、手指变形、四肢关节疼痛、大便干结、双踝关节肿大、肝肾俱虚、苔无苔	薏苡仁、白芍、川芎、绵萆薢、木瓜、桂枝、防风、甘草、当归、防己	防己地黄汤
麻木、舌红、筋脉拘挛、僵硬、神志清楚、苔黄、脉弦数、抽搐	薏苡仁、胆南星、羌活、白芍、泽泻、川芎、炙甘草、桂枝、防风、防己	防己地黄汤
僵硬、舌红、苔黄、抽搐、麻木、神志清楚、脉弦数、筋脉拘挛	薏苡仁、胆南星、羌活、白芍、泽泻、川芎、炙甘草、桂枝、防风、防己	防己地黄汤
四肢酸楚、烦躁、心率110~140次／mi、肿胖、胸闷、脉滑数有力、舌质红胖、潮红、寒热、心律失常、乏力、心悸、咽干、口苦、苔薄	苦参、桂枝、防风、甘草、防己	防己地黄汤
口苦、乏力、烦躁、潮红、胸闷、咽干、肿胖、四肢酸楚、寒热、舌质红胖、脉滑数有力、心率110~140次／mi、心悸、苔薄、心律失常	苦参、桂枝、防风、甘草、防己	防己地黄汤
脉浮滑而弦、苔薄白润、眩晕、尿少、面目虚浮、舌红胖、心烦、BP：24．O／16．0kPa、眼前发黑、苔白润	柴胡、瓜蒌、酒、桂枝、甘草、防己	防己地黄汤
面目虚浮、苔白润、眩晕、苔薄白润、BP：24．O／16．0kPa、舌红胖、尿少、脉浮滑而弦、心烦、眼前发黑	柴胡、瓜蒌、酒、桂枝、甘草、防己	防己地黄汤
咽痛、口渴、舌稍红、咳嗽、色赤、脉浮数、四肢不温、T38℃、血尿、水肿、眼睑浮肿、恶寒、发热、苔薄白、面浮肢肿、发烧	紫草、浮萍、桂枝、天花粉、防风、甘草、防己	防己地黄汤
发热、咳嗽、舌稍红、T38℃、发烧、口渴、苔薄白、咽痛、脉浮数、色赤、四肢不温、面浮肢肿、血尿、水肿、眼睑浮肿、恶寒	紫草、浮萍、桂枝、天花粉、防风、甘草、防己	防己地黄汤
尿赤、舌体胖厚、口苦、心慌、腹围94cm、大便秘结、脉弦滑鼓指、气促、蛋白尿、黄苔浊腻、烦躁不安、腹大、颜面发红、壅肿、腰膝酸软	大黄、商陆、桂枝、天花粉、防风、知母、甘草、防己	防己地黄汤
尿赤、大便秘结、蛋白尿、壅肿、心慌、气促、颜面发红、舌体胖厚、腹大、腹围94cm、脉弦滑鼓指、黄苔浊腻、烦躁不安、口苦、腰膝酸软	大黄、商陆、桂枝、天花粉、防风、知母、甘草、防己	防己地黄汤
渗液、舌深红、瘙痒、脉数大、脱屑、躯、潮红、黄燥、渗出、裂口、肿胀、结痂、灼热	甘草、桂枝、防己、防风	防己地黄汤
舌深红、渗液、结痂、脉数大、肿胀、灼热、裂口、脱屑、黄燥、躯、瘙痒、潮红、渗出	甘草、桂枝、防己、防风	防己地黄汤
疼痛、麻木、顽麻	芥子、盐、附子	头风摩散
疼痛、麻木、顽麻	芥子、盐、附子	头风摩散
麻木、疼痛、顽麻	芥子、盐、附子	头风摩散
麻木、顽麻、疼痛	芥子、盐、附子	头风摩散
麻木、疼痛、顽麻	芥子、盐、附子	头风摩散
热痛、发热、细弱、疼痛、寒热、体温38℃、脉象、红肿	白芍、白术、麻黄、桂枝、附子、防风、知母、甘草	桂枝芍药知母汤
发热、寒热、体温38℃、热痛、脉象、红肿、疼痛、细弱	白芍、白术、麻黄、桂枝、附子、防风、知母、甘草	桂枝芍药知母汤
苔白、脉迟缓、红肿、疼痛、冰凉、舌淡	白芍、白术、麻黄、桂枝、附子、防风、知母、甘草	桂枝芍药知母汤
红肿、冰凉、舌淡、苔白、疼痛、脉迟缓	白芍、白术、麻黄、桂枝、附子、防风、知母、甘草	桂枝芍药知母汤
汗出、遗精、左沉弱，右浮濡、脚膝肿大	生姜、白芍、白术、麻黄、桂枝、附子、防风、知母、甘草	桂枝芍药知母汤
汗出、脚膝肿大、左沉弱，右浮濡、遗精	生姜、白芍、白术、麻黄、桂枝、附子、防风、知母、甘草	桂枝芍药知母汤
肩外展80、疼痛、舌淡胖、脉细弦、痛醒	黄芪、生姜、白芍、白术、赤芍、麻黄、乌头、桂枝、附子、防风、知母、甘草	桂枝芍药知母汤
痛醒、舌淡胖、肩外展80、脉细弦、疼痛	黄芪、生姜、白芍、白术、赤芍、麻黄、乌头、桂枝、附子、防风、知母、甘草	桂枝芍药知母汤
舌淡、苔白、脉弦紧、疼痛	生姜、白芍、白术、麻黄、桂枝、附子、防风、知母、甘草	桂枝芍药知母汤
舌淡、苔白、疼痛、脉弦紧	生姜、白芍、白术、麻黄、桂枝、附子、防风、知母、甘草	桂枝芍药知母汤
浮滑而促、二便失禁、苔黄白厚腻、无力、麻木、面色黧黑、腰痛、消瘦、畏冷、发热、化热、疼痛、寒战、软弱	白芍、白术、麻黄、桂枝、附子、防风、知母、甘草	桂枝芍药知母汤
浮滑而促、疼痛、麻木、苔黄白厚腻、无力、畏冷、面色黧黑、消瘦、发热、二便失禁、寒战、腰痛、化热、软弱	白芍、白术、麻黄、桂枝、附子、防风、知母、甘草	桂枝芍药知母汤
白带如涕、身懒、舌淡紫、漫肿、经色紫黯、酸痛、木胀、脉滑、苔白浊腻、寒热、寒痰、肢沉、欲恶	半夏、白术、防风、赤芍、麻黄、茯苓、芥子、桂枝、天花粉、知母、金银花、当归	桂枝芍药知母汤
脉滑、肢沉、木胀、身懒、寒痰、白带如涕、漫肿、经色紫黯、酸痛、苔白浊腻、欲恶、寒热、舌淡紫	半夏、白术、防风、赤芍、麻黄、茯苓、芥子、桂枝、天花粉、知母、金银花、当归	桂枝芍药知母汤
苔黄腻、形体较胖、恶寒、热痛、面色微黄、舌淡、四肢无力、凉痛、脉象滑数、肿胀、潮红	生姜、白芍、白术、关黄柏、麻黄、桂枝、附子、防风、知母、甘草、防己	桂枝芍药知母汤
脉象滑数、恶寒、潮红、苔黄腻、舌淡、热痛、面色微黄、四肢无力、肿胀、形体较胖、凉痛	生姜、白芍、白术、关黄柏、麻黄、桂枝、附子、防风、知母、甘草、防己	桂枝芍药知母汤
苔白腻、肿胀、舌淡、疼痛、短气、脉沉细、脚肿、强直、头眩、欲吐、面色青黑	黄芪、薏苡仁、生姜、白芍、苍术、白术、关黄柏、麻黄、桂枝、附子、防风、知母、甘草	桂枝芍药知母汤
舌淡、肿胀、脚肿、脉沉细、欲吐、疼痛、面色青黑、短气、强直、头眩、苔白腻	黄芪、薏苡仁、生姜、白芍、苍术、白术、关黄柏、麻黄、桂枝、附子、防风、知母、甘草	桂枝芍药知母汤
心率100次／分、脉沉涩、咳喘、腿肿、心尖圆钝、三尖瓣区均有Ⅱ级收缩期吹风样杂音、杵状指、胸闷、浮肿、腹膨、尿少、便溏、气急、桶状胸、心尖搏动在左第五肋间隙乳线外侧。两下肺可闻水泡音、紫绀、舌淡紫、膨隆、呼吸30次／分、苔白浊腻	黄芪、生姜、白术、葶苈子、赤芍、麻黄、茯苓、炙甘草、桂枝、附子、知母、防己	桂枝芍药知母汤
咳喘、苔白浊腻、心尖圆钝、浮肿、腹膨、呼吸30次／分、三尖瓣区均有Ⅱ级收缩期吹风样杂音、腿肿、紫绀、桶状胸、气急、心率100次／分、膨隆、尿少、心尖搏动在左第五肋间隙乳线外侧。两下肺可闻水泡音、杵状指、脉沉涩、胸闷、便溏、舌淡紫	黄芪、生姜、白术、葶苈子、赤芍、麻黄、茯苓、炙甘草、桂枝、附子、知母、防己	桂枝芍药知母汤
两肺多布湿罗音、便溏、痰饮、痰白稠、多痰、苔白腻、脉濡滑、喉间漉漉有声。观其形体胖壮、厌饮、咳闷不己、多湿、舌淡胖	厚朴、白芍、半夏、苦杏仁、白术、麻黄、芥子、炙甘草、桂枝、附子、紫苏子、知母、甘草	桂枝芍药知母汤
多痰、便溏、喉间漉漉有声。观其形体胖壮、厌饮、痰白稠、咳闷不己、苔白腻、痰饮、舌淡胖、两肺多布湿罗音、脉濡滑、多湿	厚朴、白芍、半夏、苦杏仁、白术、麻黄、芥子、炙甘草、桂枝、附子、紫苏子、知母、甘草	桂枝芍药知母汤
肢冷、咳呛不畅、喷嚏、舌淡嫩、发热、鼻塞、苔白干、腹泻、心音低钝、指纹淡紫、气急、咳嗽、烦燥、瘦弱	山药、五味子、赤芍、前胡、麻黄、茯苓、炙甘草、麦冬、桂枝、附子、知母	桂枝芍药知母汤
指纹淡紫、瘦弱、腹泻、心音低钝、喷嚏、咳嗽、舌淡嫩、发热、咳呛不畅、肢冷、烦燥、鼻塞、苔白干、气急	山药、五味子、赤芍、前胡、麻黄、茯苓、炙甘草、麦冬、桂枝、附子、知母	桂枝芍药知母汤
舌淡、关节肿胀、冷痛、脉沉紧、血白细胞计数12000／mm、苔白、发凉	黄芪、白芍、大枣、麻黄、木瓜、炙甘草、乌头、桂枝、防己	乌头汤
血白细胞计数12000／mm、脉沉紧、冷痛、发凉、舌淡、关节肿胀、苔白	黄芪、白芍、大枣、麻黄、木瓜、炙甘草、乌头、桂枝、防己	乌头汤
苔白厚、关节肿、体温40．5℃、舌淡、肿胀、高烧、脉象浮紧、畏寒、疼痛	黄芪、白芍、麻黄、蜜、乌头、独活、甘草、蕲蛇	乌头汤
高烧、疼痛、关节肿、舌淡、苔白厚、体温40．5℃、脉象浮紧、肿胀、畏寒	黄芪、白芍、麻黄、蜜、乌头、独活、甘草、蕲蛇	乌头汤
疼痛、切脉沉弦、酸胀	黄芪、白芍、麻黄、蜜、乌头、甘草、蕲蛇、当归	乌头汤
疼痛、切脉沉弦、酸胀	黄芪、白芍、麻黄、蜜、乌头、甘草、蕲蛇、当归	乌头汤
脉沉细、四肢清冷、硬块、面色萎黄、舌淡、腹痛、疼痛、苔白腻、呕吐	黄芪、白芍、麻黄、蜜、枳壳、乌头、炙甘草、甘草、炮姜	乌头汤
四肢清冷、硬块、腹痛、苔白腻、面色萎黄、呕吐、疼痛、脉沉细、舌淡	黄芪、白芍、麻黄、蜜、枳壳、乌头、炙甘草、甘草、炮姜	乌头汤
肋痛、寒热、咳嗽、痛不可忍。诊为肋间神经痛	柴胡、白芍、赤芍、麻黄、蜜、乌头、甘草	乌头汤
痛不可忍。诊为肋间神经痛、寒热、肋痛、咳嗽	柴胡、白芍、赤芍、麻黄、蜜、乌头、甘草	乌头汤
红肿、疼痛	白芷、大黄、白芍、麻黄、乌头、细辛、甘草	乌头汤
疼痛、红肿	白芷、大黄、白芍、麻黄、乌头、细辛、甘草	乌头汤
紫黑、痛剧、面色觥白、大便常溏、冷痛、绞痛、唇舌瘀紫、腰酸、痛经、经色紫暗、血瘀、体倦、苔白较厚、脉沉紧而细、啬啬、气滞、乏力	黄芪、艾叶、白芍、麻黄、蜜、乌头、炙甘草	乌头汤
紫黑、血瘀、气滞、绞痛、痛剧、乏力、啬啬、面色觥白、体倦、苔白较厚、经色紫暗、唇舌瘀紫、腰酸、冷痛、大便常溏、痛经、脉沉紧而细	黄芪、艾叶、白芍、麻黄、蜜、乌头、炙甘草	乌头汤
身倦、恶寒、尿常规及血沉均无异常、疼痛、抽搐、舌淡、肿胀、苔白厚、喜热、痉挛、头晕、脉沉紧	白芍、麻黄、乌头、炙甘草、黄芩	乌头汤
头晕、恶寒、脉沉紧、肿胀、身倦、喜热、苔白厚、舌淡、痉挛、抽搐、尿常规及血沉均无异常、疼痛	白芍、麻黄、乌头、炙甘草、黄芩	乌头汤
脉细无力、下肢有寒冷感、纳少、夜尿多、神倦、大便稀不成形、舌淡、唇甲青紫、眩晕、冷痛、白带量多、清稀似水、苔白津润、泛泛欲呕、血压80／46	黄芪、干姜、白芍、半夏、麻黄、乌头、附子	乌头汤
清稀似水、血压80／46、眩晕、大便稀不成形、下肢有寒冷感、白带量多、神倦、夜尿多、唇甲青紫、泛泛欲呕、苔白津润、脉细无力、冷痛、舌淡、纳少	黄芪、干姜、白芍、半夏、麻黄、乌头、附子	乌头汤
目眩、脉沉细而紧、胸满、头晕、背寒、苔薄、肢冷、畏寒、夜尿频多、心慌、喘咳、寒痰、腰冷	白芍、麻黄、乌头、炙甘草、黄芩	乌头汤
畏寒、腰冷、喘咳、肢冷、夜尿频多、目眩、头晕、苔薄、寒痰、脉沉细而紧、心慌、背寒、胸满	白芍、麻黄、乌头、炙甘草、黄芩	乌头汤
恶寒、鼻流、大便稀溏、面色淡白少华、肢冷、反重、舌淡、酸痛、牙龈肿痛、脉细弱、畏寒、乏力、体温37．6℃、汗出、苔白、倦怠、大便溏薄、发热	黄芪、白芍、麻黄、乌头、细辛、桂枝、防风、荆芥、甘草	乌头汤
牙龈肿痛、脉细弱、恶寒、发热、苔白、鼻流、汗出、反重、畏寒、酸痛、乏力、面色淡白少华、大便稀溏、大便溏薄、肢冷、舌淡、倦怠、体温37．6℃	黄芪、白芍、麻黄、乌头、细辛、桂枝、防风、荆芥、甘草	乌头汤
面色无华、哮喘、夜间遗尿、不觉热、唇舌淡白、脉沉迟、发育亦差、畏寒、手足不温	黄芪、赤芍、麻黄、肉桂、附子、甘草	乌头汤
手足不温、哮喘、夜间遗尿、不觉热、面色无华、畏寒、发育亦差、脉沉迟、唇舌淡白	黄芪、赤芍、麻黄、肉桂、附子、甘草	乌头汤
腹大、瘀血内阻、面色苍黄、烦懑、浮肿、脉弦缓、腹水、舌淡紫、苔淡紫、冰凉、胀满、黄疸、肝昏迷、舌体胖大、喘喝	黄芪、干姜、生姜、吴茱萸、赤芍、麻黄、附子、甘草	乌头汤
瘀血内阻、胀满、黄疸、脉弦缓、苔淡紫、浮肿、肝昏迷、舌淡紫、烦懑、舌体胖大、面色苍黄、腹水、喘喝、腹大、冰凉	黄芪、干姜、生姜、吴茱萸、赤芍、麻黄、附子、甘草	乌头汤
苔苔白、阳痿、疲乏、舌淡胖、阳强、自汗、面色晦滞、滑精、畏寒、痿软、苔津润、苔白根部厚腻、腰膝酸软、脉沉迟、头昏	黄芪、白芍、麻黄、乌头、蜈蚣、附子、甘草	乌头汤
滑精、苔苔白、舌淡胖、自汗、苔津润、面色晦滞、腰膝酸软、阳强、脉沉迟、疲乏、痿软、头昏、阳痿、畏寒、苔白根部厚腻	黄芪、白芍、麻黄、乌头、蜈蚣、附子、甘草	乌头汤
畏寒、喜暖、不温、经脉痹阻、舌淡嫩、麻木、燥痒、面容觥白、神疲、心烦、苔薄白滑腻、脉沉细涩缓、畏冷、血凝滞气、心悸、唇淡、足背肤色滞暗、食少、无名趾外侧破溃、纳差	干姜、黄芪、白芍、乌头、炙甘草、当归	乌头汤
燥痒、唇淡、纳差、食少、经脉痹阻、麻木、足背肤色滞暗、苔薄白滑腻、无名趾外侧破溃、心悸、喜暖、舌淡嫩、心烦、脉沉细涩缓、不温、面容觥白、畏寒、血凝滞气、畏冷、神疲	干姜、黄芪、白芍、乌头、炙甘草、当归	乌头汤
欠温、皮色不红、苔白滑薄腻、胀木、血少、气不通、唇色暗滞、肿胀、六脉沉紧缓、舌淡白、麻木	黄芪、白芍、麻黄、乌头、甘草	乌头汤
苔白滑薄腻、唇色暗滞、麻木、皮色不红、血少、六脉沉紧缓、肿胀、胀木、欠温、气不通、舌淡白	黄芪、白芍、麻黄、乌头、甘草	乌头汤
气逆、脉细小、四肢瘫痪、麻木、面色青白、疼痛	白芍、麻黄、乌头、炙甘草、黄芩	乌头汤
四肢瘫痪、面色青白、气逆、脉细小、疼痛、麻木	白芍、麻黄、乌头、炙甘草、黄芩	乌头汤
血虚、昏迷、舌淡、血流不止、虚弱小紧、面色苍白、出血、贫血、难产	黄芪、桂枝、白芍、大枣	黄芪桂枝五物汤
面色苍白、贫血、出血、舌淡、难产、虚弱小紧、昏迷、血流不止、血虚	黄芪、桂枝、白芍、大枣	黄芪桂枝五物汤
气短、四肢无力、脉弱、舌淡红、头昏、健忘、头痛、便难、头晕	黄芪、白芍、鸡血藤、大枣、何首乌、当归、牛膝	黄芪桂枝五物汤
脉弱、头痛、舌淡红、健忘、四肢无力、气短、头晕、头昏、便难	黄芪、白芍、鸡血藤、大枣、何首乌、当归、牛膝	黄芪桂枝五物汤
左臂20／13kPa、疼痛、发冷、右脉不得、舌淡红、麻木、苔薄白	黄芪、白芍、大枣、川芎、桂枝、红花	黄芪桂枝五物汤
右脉不得、发冷、左臂20／13kPa、苔薄白、麻木、疼痛、舌淡红	黄芪、白芍、大枣、川芎、桂枝、红花	黄芪桂枝五物汤
右肩关节及诸骨质未见异常、疼痛	黄芪、白芍、鸡血藤、大枣、秦艽、桂枝	黄芪桂枝五物汤
右肩关节及诸骨质未见异常、疼痛	黄芪、白芍、鸡血藤、大枣、秦艽、桂枝	黄芪桂枝五物汤
周身乏力、舌淡红而胖、气短、怯风、低热、苔薄白、体温常在37．5lC、怕冷、大便溏薄、身热、脉细缓无力、自汗	黄芪、白芍、大枣、白术、炙甘草、桂枝	黄芪桂枝五物汤
体温常在37．5lC、气短、脉细缓无力、身热、舌淡红而胖、大便溏薄、怯风、低热、自汗、怕冷、周身乏力、苔薄白	黄芪、白芍、大枣、白术、炙甘草、桂枝	黄芪桂枝五物汤
盗汗、肢倦、脉浮缓少力、劳倦、纳谷减少、头昏、汗湿、心悸、气短、苔薄白、神疲、舌淡红、目眩、面黄	黄芪、白芍、大枣、党参、龙骨、牡蛎、桂枝	黄芪桂枝五物汤
头昏、纳谷减少、汗湿、肢倦、脉浮缓少力、劳倦、目眩、盗汗、面黄、心悸、神疲、舌淡红、苔薄白、气短	黄芪、白芍、大枣、党参、龙骨、牡蛎、桂枝	黄芪桂枝五物汤
少寐多梦、汗出、心悸、量少、虚弱、气短、色淡	黄芪、百合、生地、白术、龙骨、白芍、牡蛎、炙甘草、桂枝、防风	黄芪桂枝五物汤
色淡、汗出、量少、虚弱、气短、少寐多梦、心悸	黄芪、百合、生地、白术、龙骨、白芍、牡蛎、炙甘草、桂枝、防风	黄芪桂枝五物汤
酸麻、舌有少许瘀点、苔薄白、抽搐、阵挛、脉来细缓	黄芪、桂枝、白芍、大枣	黄芪桂枝五物汤
酸麻、抽搐、脉来细缓、阵挛、苔薄白、舌有少许瘀点	黄芪、桂枝、白芍、大枣	黄芪桂枝五物汤
脉沉细而涩、苔白、失眠、舌淡、四肢不温、头痛、疼痛、麻木、多梦、畏寒	黄芪、生姜、羌活、白芍、大枣、藁本、桂枝、远志	黄芪桂枝五物汤
失眠、畏寒、四肢不温、脉沉细而涩、麻木、多梦、苔白、舌淡、疼痛、头痛	黄芪、生姜、羌活、白芍、大枣、藁本、桂枝、远志	黄芪桂枝五物汤
纳呆、汗出、面色无华、饮食不香、乏力、脉弱、胸闷、舌淡红、苔薄白、舌体胖质淡红、气短、心悸	白芍、大枣、柏子仁、炙甘草、桂枝、麦冬	黄芪桂枝五物汤
心悸、汗出、舌淡红、苔薄白、面色无华、饮食不香、胸闷、舌体胖质淡红、乏力、纳呆、气短、脉弱	白芍、大枣、柏子仁、炙甘草、桂枝、麦冬	黄芪桂枝五物汤
气短、发热、自汗、低烧、热型不规则、苔薄白、舌淡、气喘、痰鸣、脉细无力、虚烦、喘息、神倦、咳嗽	黄芪、干姜、白芍、大枣、桂枝、附子	黄芪桂枝五物汤
热型不规则、脉细无力、自汗、舌淡、喘息、苔薄白、神倦、低烧、咳嗽、气短、气喘、发热、痰鸣、虚烦	黄芪、干姜、白芍、大枣、桂枝、附子	黄芪桂枝五物汤
气短、完谷不化、四肢倦怠、面色萎黄、苔白滑、脘腹隐痛、色黄、泄泻、腹泻、食欲不振、脉弱无力、自汗、腹痛、舌淡、肠鸣	黄芪、白芍、大枣、白术、苍术、罂粟壳、桂枝、炮姜	黄芪桂枝五物汤
气短、自汗、四肢倦怠、腹泻、色黄、泄泻、完谷不化、脘腹隐痛、脉弱无力、苔白滑、面色萎黄、舌淡、肠鸣、食欲不振、腹痛	黄芪、白芍、大枣、白术、苍术、罂粟壳、桂枝、炮姜	黄芪桂枝五物汤
腹部有轻度移动性浊音、舌淡、脾肿大3厘米、肢冷、大便溏薄、腹胀、神疲、舌中度、胀甚、肝肿、浮肿、小便量少、乏力、苔白滑、小便略多、脉沉细、肋痛、腹水	黄芪、生姜、白芍、党参、白术、大枣、茯苓、桂枝、马鞭草、甘草	黄芪桂枝五物汤
肋痛、肝肿、腹部有轻度移动性浊音、腹水、苔白滑、乏力、小便略多、舌淡、浮肿、小便量少、舌中度、神疲、胀甚、腹胀、肢冷、大便溏薄、脾肿大3厘米、脉沉细	黄芪、生姜、白芍、党参、白术、大枣、茯苓、桂枝、马鞭草、甘草	黄芪桂枝五物汤
身重、脉浮缓、恶风、汗出、面黄、苔薄白、虚浮、生疮、浮肿、腰酸、体倦、神疲	黄芪、桑寄生、大枣、白术、赤芍、赤小豆、桂枝	黄芪桂枝五物汤
神疲、脉浮缓、面黄、体倦、恶风、生疮、身重、虚浮、浮肿、腰酸、苔薄白、汗出	黄芪、桑寄生、大枣、白术、赤芍、赤小豆、桂枝	黄芪桂枝五物汤
尿频、面色苍白、会阴部隐痛、尿道常有粘液滴出、形瘦、脉沉迟无力、汗出肢冷、苔白润、浮肿、舌淡、前列腺检查质软、气弱	黄芪、白芍、生地、大枣、泽泻、茯苓、桂枝、瞿麦	黄芪桂枝五物汤
尿频、面色苍白、气弱、脉沉迟无力、浮肿、尿道常有粘液滴出、前列腺检查质软、汗出肢冷、苔白润、舌淡、会阴部隐痛、形瘦	黄芪、白芍、生地、大枣、泽泻、茯苓、桂枝、瞿麦	黄芪桂枝五物汤
脉沉迟而紧、肤冷、恶凉、右侧足大趾内侧有明显压痛、脉络闭阻、小腿皮色苍白、喜热、疼痛、气血瘀滞、苔白、红肿	黄芪、苏木、白芍、大枣、川牛膝、桂枝、丹参	黄芪桂枝五物汤
苔白、脉沉迟而紧、右侧足大趾内侧有明显压痛、红肿、气血瘀滞、肤冷、脉络闭阻、小腿皮色苍白、恶凉、疼痛、喜热	黄芪、苏木、白芍、大枣、川牛膝、桂枝、丹参	黄芪桂枝五物汤
流稀脓水、苔薄白微腻、疼痛、白色分泌物、溃疡、脉细缓、瘙痒、舌淡红	黄芪、薏苡仁、蒲公英、白芍、大枣、茯苓、桂枝、当归、牛膝	黄芪桂枝五物汤
疼痛、白色分泌物、脉细缓、舌淡红、溃疡、瘙痒、苔薄白微腻、流稀脓水	黄芪、薏苡仁、蒲公英、白芍、大枣、茯苓、桂枝、当归、牛膝	黄芪桂枝五物汤
精神疲倦、皮肤紫殿、怕冷、唇白无华、牙龈出血、脉浮无力、心悸、畏寒、黑便、气短、紫癜、头发稀黄、脾不统血、面色浮黄、纳差、满圆脸、气虚血亏、便血、背部多毛、出汗、舌淡少苔	黄芪、白芍、生地、大枣、阿胶、桂枝、人参、附子、当归	黄芪桂枝五物汤
唇白无华、牙龈出血、紫癜、皮肤紫殿、头发稀黄、舌淡少苔、脉浮无力、便血、纳差、面色浮黄、黑便、怕冷、满圆脸、背部多毛、精神疲倦、气短、畏寒、气虚血亏、脾不统血、心悸、出汗	黄芪、白芍、生地、大枣、阿胶、桂枝、人参、附子、当归	黄芪桂枝五物汤
苔少、风疹块、脉缓、痒、灼热感、舌红、周围皮色淡红	黄芪、白芍、大枣、苍术、赤芍、关黄柏、川牛膝、桂枝、防风	黄芪桂枝五物汤
风疹块、灼热感、苔少、痒、周围皮色淡红、脉缓、舌红	黄芪、白芍、大枣、苍术、赤芍、关黄柏、川牛膝、桂枝、防风	黄芪桂枝五物汤
阴道出血、月经来潮、少腹凉而隐痛、舌清、有齿痕、脉沉迟无力。自服当归片、畏寒、苔薄白、七制香附丸不见好转，本次月经已过四十天仍未来潮、舌淡、腰酸痛	黄芪、桂枝、白芍、大枣	黄芪桂枝五物汤
有齿痕、少腹凉而隐痛、苔薄白、月经来潮、阴道出血、脉沉迟无力。自服当归片、畏寒、舌淡、七制香附丸不见好转，本次月经已过四十天仍未来潮、舌清、腰酸痛	黄芪、桂枝、白芍、大枣	黄芪桂枝五物汤
疼痛、痛经、舌淡、色暗、舌边轻度紫暗、脉细无力、经量少、面色苍白无华、唇淡	黄芪、大枣、赤芍、桂枝、当归	黄芪桂枝五物汤
色暗、脉细无力、痛经、舌淡、经量少、面色苍白无华、唇淡、疼痛、舌边轻度紫暗	黄芪、大枣、赤芍、桂枝、当归	黄芪桂枝五物汤
鸡子清、倦怠、冷痛、白带量增多、苔薄白、乏力、脉沉细	黄芪、补骨脂、大枣、白术、白芍、芡实、桂枝、益智仁、附子、杜仲	黄芪桂枝五物汤
白带量增多、苔薄白、冷痛、倦怠、鸡子清、乏力、脉沉细	黄芪、补骨脂、大枣、白术、白芍、芡实、桂枝、益智仁、附子、杜仲	黄芪桂枝五物汤
疲乏、眼花、无力、苔薄白、尿不尽、头晕、脉虚滑、舌淡红	黄芪、白芍、大枣、通草、桂枝、升麻	黄芪桂枝五物汤
疲乏、苔薄白、头晕、无力、尿不尽、眼花、脉虚滑、舌淡红	黄芪、白芍、大枣、通草、桂枝、升麻	黄芪桂枝五物汤
面色觥白、疲乏、脉虚数无力、舌淡、汗出湿衣、汗出溱溱、目眩、出血较多、爱出汗、头晕	黄芪、白芍、大枣、桂枝、当归	黄芪桂枝五物汤
疲乏、汗出溱溱、爱出汗、汗出湿衣、面色觥白、脉虚数无力、头晕、目眩、出血较多、舌淡	黄芪、白芍、大枣、桂枝、当归	黄芪桂枝五物汤
苔薄白、出血、四肢抽搐、疼痛、恶寒、色淡、面色苍白、脉虚细无力、头晕、汗出、唇淡、舌淡、口渴、低烧	黄芪、桂枝、白芍、大枣	黄芪桂枝五物汤
色淡、恶寒、面色苍白、唇淡、疼痛、口渴、头晕、汗出、舌淡、四肢抽搐、低烧、出血、苔薄白、脉虚细无力	黄芪、桂枝、白芍、大枣	黄芪桂枝五物汤
奶水不多、苔白、头昏、脉微而紧、肢麻、自汗、神疲、舌淡、疼痛	黄芪、白芍、大枣、桂枝、当归、牛膝	黄芪桂枝五物汤
疼痛、神疲、苔白、舌淡、奶水不多、脉微而紧、头昏、肢麻、自汗	黄芪、白芍、大枣、桂枝、当归、牛膝	黄芪桂枝五物汤
舌淡红、面色少华、纳谷不香、腰酸、脉细无力、乏力、小腹部胀痛、大便未解、苔薄白、膀胱充盈较甚。证属脾虚气弱	黄芪、白芍、大枣、茯苓、桂枝、川木通	黄芪桂枝五物汤
膀胱充盈较甚。证属脾虚气弱、腰酸、纳谷不香、脉细无力、乏力、大便未解、苔薄白、舌淡红、小腹部胀痛、面色少华	黄芪、白芍、大枣、茯苓、桂枝、川木通	黄芪桂枝五物汤
血随火炎、招风、精随梦泄、吐血	白芍、龙骨、大枣、牡蛎、桂枝、甘草	桂枝加龙骨牡蛎汤
精随梦泄、吐血、招风、血随火炎	白芍、龙骨、大枣、牡蛎、桂枝、甘草	桂枝加龙骨牡蛎汤
自汗、汗自出、浮越、脉浮缓无力、汗出	生姜、龙骨、大枣、白芍、牡蛎、桂枝、甘草	桂枝加龙骨牡蛎汤
浮越、汗自出、脉浮缓无力、自汗、汗出	生姜、龙骨、大枣、白芍、牡蛎、桂枝、甘草	桂枝加龙骨牡蛎汤
神疲、脉浮细略弦、汗出、盗汗、寒热、舌淡、面色萎黄、苔薄白	生姜、龙骨、大枣、白芍、牡蛎、桂枝、甘草	桂枝加龙骨牡蛎汤
面色萎黄、苔薄白、盗汗、舌淡、脉浮细略弦、寒热、神疲、汗出	生姜、龙骨、大枣、白芍、牡蛎、桂枝、甘草	桂枝加龙骨牡蛎汤
阴阳逆乱、大汗出、闷胀、月经不调、多梦、肝气失调、苔薄白、脉细缓、舌尖红、烦躁	白芍、龙骨、大枣、牡蛎、合欢皮、桂枝、甘草	桂枝加龙骨牡蛎汤
苔薄白、烦躁、多梦、舌尖红、闷胀、月经不调、脉细缓、大汗出、肝气失调、阴阳逆乱	白芍、龙骨、大枣、牡蛎、合欢皮、桂枝、甘草	桂枝加龙骨牡蛎汤
痰软、胆怯、消瘦、心悸、脉细弱、困倦、舌淡红、苔薄白、带多清稀、少气、乏力、头晕、眼花	龙骨、白芍、大枣、牡蛎、桂枝、甘草	桂枝加龙骨牡蛎汤
少气、苔薄白、眼花、消瘦、乏力、舌淡红、头晕、心悸、带多清稀、胆怯、脉细弱、困倦、痰软	龙骨、白芍、大枣、牡蛎、桂枝、甘草	桂枝加龙骨牡蛎汤
舌淡、动悸、面色灰黯、耳鸣、苔薄白、头晕、拘急、脉迟缓	龙骨、白芍、大枣、桂枝、甘草	桂枝加龙骨牡蛎汤
头晕、耳鸣、舌淡、面色灰黯、苔薄白、动悸、脉迟缓、拘急	龙骨、白芍、大枣、桂枝、甘草	桂枝加龙骨牡蛎汤
怔忡、暴崩、苔淡白少华、心悸、恶露、脉来细弱、腹痛、气虚、舌淡白少华、纳食少进	黄芪、龙骨、党参、白术、大枣、白芍、牡蛎、炙甘草、桂枝、陈皮	桂枝加龙骨牡蛎汤
苔淡白少华、舌淡白少华、心悸、纳食少进、腹痛、怔忡、恶露、气虚、脉来细弱、暴崩	黄芪、龙骨、党参、白术、大枣、白芍、牡蛎、炙甘草、桂枝、陈皮	桂枝加龙骨牡蛎汤
腰痛、惊悸、乏力、带下清稀、脉沉弱、舌淡、苔薄白、面色觥白、冷痛、盗汗、头晕	白芍、大枣、龙骨、菟丝子、牡蛎、芡实、鹿角、桂枝、甘草	桂枝加龙骨牡蛎汤
面色觥白、头晕、舌淡、乏力、腰痛、盗汗、脉沉弱、带下清稀、苔薄白、冷痛、惊悸	白芍、大枣、龙骨、菟丝子、牡蛎、芡实、鹿角、桂枝、甘草	桂枝加龙骨牡蛎汤
心悸、头昏、四肢末端冷而不温、惊悸、心慌、舌淡嫩、苔薄白、气短、脉细数、目眩、胸闷、汗出	白芍、党参、龙骨、大枣、牡蛎、炙甘草、桂枝	桂枝加龙骨牡蛎汤
舌淡嫩、心慌、苔薄白、汗出、心悸、头昏、脉细数、气短、惊悸、胸闷、目眩、四肢末端冷而不温	白芍、党参、龙骨、大枣、牡蛎、炙甘草、桂枝	桂枝加龙骨牡蛎汤
面色觥白、苔薄、惊惕不安、头昏、脉缓弱、舌淡、汗多	白芍、龙骨、大枣、牡蛎、远志、桂枝、甘草	桂枝加龙骨牡蛎汤
苔薄、汗多、头昏、舌淡、脉缓弱、面色觥白、惊惕不安	白芍、龙骨、大枣、牡蛎、远志、桂枝、甘草	桂枝加龙骨牡蛎汤
血压180／96毫米汞柱、寐差、汗多、心悸、怕风、面色萎黄、眩晕、舌淡白、脉浮缓、耳鸣	龙骨、白芍、大枣、牡蛎、桂枝、甘草	桂枝加龙骨牡蛎汤
耳鸣、怕风、眩晕、舌淡白、心悸、血压180／96毫米汞柱、汗多、脉浮缓、面色萎黄、寐差	龙骨、白芍、大枣、牡蛎、桂枝、甘草	桂枝加龙骨牡蛎汤
沉胀、胀痛、头晕、精神错乱、苔薄白、舌尖红、抑郁、脉细弦、烦躁	白芍、龙骨、大枣、牡蛎、桂枝、甘草	桂枝加龙骨牡蛎汤
苔薄白、烦躁、沉胀、脉细弦、舌尖红、头晕、抑郁、精神错乱、胀痛	白芍、龙骨、大枣、牡蛎、桂枝、甘草	桂枝加龙骨牡蛎汤
晕倒、头晕、苔薄白、惊恐、乏力、舌淡、表情抑郁、脉弦略浮、自汗出、四肢僵硬	白芍、大枣、牡蛎、炙甘草、桂枝	桂枝加龙骨牡蛎汤
舌淡、四肢僵硬、乏力、苔薄白、自汗出、晕倒、脉弦略浮、惊恐、头晕、表情抑郁	白芍、大枣、牡蛎、炙甘草、桂枝	桂枝加龙骨牡蛎汤
舌淡、不渴、漏汗、阳气外浮、苔白、心悸、面色苍白、口淡、发热、汗多、纳呆、耳鸣、头晕、体温39·5C、脉浮大、两颧泛红	黄芪、龙骨、白芍、大枣、牡蛎、桂枝、当归	桂枝加龙骨牡蛎汤
阳气外浮、头晕、面色苍白、漏汗、脉浮大、体温39·5C、发热、舌淡、口淡、不渴、苔白、汗多、两颧泛红、耳鸣、纳呆、心悸	黄芪、龙骨、白芍、大枣、牡蛎、桂枝、当归	桂枝加龙骨牡蛎汤
惊恐不安、汗出、欲死、头昏、头痛、脉沉弦、苔白而润	白芍、大枣、炙甘草、桂枝、紫石英	桂枝加龙骨牡蛎汤
头痛、脉沉弦、苔白而润、汗出、欲死、惊恐不安、头昏	白芍、大枣、炙甘草、桂枝、紫石英	桂枝加龙骨牡蛎汤
阴冷、脉迟弦大、两眼外形正常、小腹拘急、汗出、耳鸣、腰酸、怕风、视力逐渐下降、舌淡、两眼失明、干枯、遗精、少苔、精气衰弱、头晕、面色不华	白芍、党参、龙骨、大枣、牡蛎、熟地、桂枝、甘草	桂枝加龙骨牡蛎汤
视力逐渐下降、怕风、腰酸、汗出、两眼失明、遗精、少苔、干枯、舌淡、面色不华、精气衰弱、脉迟弦大、两眼外形正常、耳鸣、小腹拘急、头晕、阴冷	白芍、党参、龙骨、大枣、牡蛎、熟地、桂枝、甘草	桂枝加龙骨牡蛎汤
头发成片脱落、痛痒、头发将近脱光、头皮光滑、脉沉无力、形体消瘦、乏力、舌淡胖、汗出、畏寒、神疲、苔薄白	黄芪、大枣、赤芍、牡蛎、炙甘草、桂枝、附子	桂枝加龙骨牡蛎汤
畏寒、头发将近脱光、形体消瘦、乏力、汗出、舌淡胖、脉沉无力、苔薄白、痛痒、神疲、头发成片脱落、头皮光滑	黄芪、大枣、赤芍、牡蛎、炙甘草、桂枝、附子	桂枝加龙骨牡蛎汤
汗出淋漓、低热、神倦、烦躁、啼哭、四肢欠温、大汗淋漓、指纹沉、咳嗽、身热、舌淡而嫩、色淡、气喘、消瘦、面色觥白、面色苍白	白芍、龙骨、大枣、牡蛎、川贝母、紫菀、桂枝、甘草	桂枝加龙骨牡蛎汤
指纹沉、消瘦、面色觥白、舌淡而嫩、身热、啼哭、四肢欠温、烦躁、气喘、神倦、汗出淋漓、面色苍白、大汗淋漓、色淡、低热、咳嗽	白芍、龙骨、大枣、牡蛎、川贝母、紫菀、桂枝、甘草	桂枝加龙骨牡蛎汤
脉沉细弱、苔白滑、头昏、遗精、乏力、膝软、腰酸、舌淡胖嫩、肢冷、前阴不温、滑出清稀的精液、尿清、尿频	补骨脂、龙骨、白术、肉桂、芡实、附子、覆盆子、淫羊藿	天雄散
尿清、乏力、脉沉细弱、滑出清稀的精液、头昏、前阴不温、膝软、腰酸、肢冷、尿频、舌淡胖嫩、遗精、苔白滑	补骨脂、龙骨、白术、肉桂、芡实、附子、覆盆子、淫羊藿	天雄散
腰膝酸软、阴头寒、小便频、腰冷、滑精、脉沉细弱、苔白、大便溏、头身疲倦、小腹不温、舌淡嫩	补骨脂、龙骨、肉苁蓉、白术、枸杞子、肉桂、巴戟天、附子	天雄散
大便溏、小腹不温、小便频、苔白、腰冷、舌淡嫩、头身疲倦、脉沉细弱、阴头寒、腰膝酸软、滑精	补骨脂、龙骨、肉苁蓉、白术、枸杞子、肉桂、巴戟天、附子	天雄散
肢倦、耳鸣、活动力为40％、舌淡、神疲、苔薄白、外生殖器检查未见异常、头晕、脉沉细无力	白术、桂枝、龙骨	天雄散
头晕、活动力为40％、耳鸣、外生殖器检查未见异常、神疲、苔薄白、脉沉细无力、肢倦、舌淡	白术、桂枝、龙骨	天雄散
苔白润、腰酸、性欲差、舌淡嫩、前列腺较饱满、白浊、尿频、酸软、乏力、气化不利、肢冷、大便溏、脉沉细弱、胀痛、尿急	五倍子、补骨脂、龙骨、白术、菟丝子、山茱萸、肉桂、附子	天雄散
大便溏、乏力、气化不利、尿频、尿急、舌淡嫩、脉沉细弱、胀痛、苔白润、酸软、肢冷、前列腺较饱满、白浊、腰酸、性欲差	五倍子、补骨脂、龙骨、白术、菟丝子、山茱萸、肉桂、附子	天雄散
遗精、苔薄白而润、夜尿多、脉沉弦细、头部空虚、头痛、小便多、大便时溏、舌淡红、腰痛、疼痛	龙骨、白术、酒、桂枝、附子	天雄散
腰痛、舌淡红、头部空虚、夜尿多、小便多、大便时溏、遗精、疼痛、脉沉弦细、苔薄白而润、头痛	龙骨、白术、酒、桂枝、附子	天雄散
咳嗽	黄芪、生姜、白芍、大枣、炙甘草、桂枝	黄芪建中汤
咳嗽	黄芪、生姜、白芍、大枣、炙甘草、桂枝	黄芪建中汤
口淡、心悸、脉大、大便溏、面目发黄、唇舌淡白、面目淡黄、溶血性黄疸、发热、头晕、恶寒、呼吸气微、盗汗、少气、虚热	黄芪、白芍、大枣、炙甘草、桂枝、饴糖	黄芪建中汤
恶寒、虚热、头晕、口淡、大便溏、面目发黄、溶血性黄疸、少气、面目淡黄、唇舌淡白、心悸、呼吸气微、脉大、盗汗、发热	黄芪、白芍、大枣、炙甘草、桂枝、饴糖	黄芪建中汤
畏寒、胃脘痛、苔薄、舌淡、神疲、久痛、便溏、激惹、喜暖、脉虚弦、纳少	黄芪、九香虫、白芍、大枣、茯苓、炙甘草、桂枝、饴糖	黄芪建中汤
喜暖、苔薄、激惹、神疲、纳少、胃脘痛、脉虚弦、久痛、舌淡、便溏、畏寒	黄芪、九香虫、白芍、大枣、茯苓、炙甘草、桂枝、饴糖	黄芪建中汤
疼痛、肢冷、气血不足、舌淡、苔薄白、大便微溏、消瘦、头晕、腹软、畏寒、腹痛、脉细涩、上腹部广泛压痛、呕吐、心悸	黄芪、白芍、党参、大枣、桂枝、饴糖、甘草	黄芪建中汤
头晕、舌淡、大便微溏、心悸、呕吐、上腹部广泛压痛、肢冷、苔薄白、消瘦、畏寒、腹软、腹痛、脉细涩、疼痛、气血不足	黄芪、白芍、党参、大枣、桂枝、饴糖、甘草	黄芪建中汤
舌淡、纳减、恶心、欲吐、面色萎黄、腹痛、刀绞样、脉细弱、乏力、头眩	干姜、黄芪、白芍、炙甘草、桂枝、附子、甘草、当归	黄芪建中汤
腹痛、刀绞样、纳减、舌淡、欲吐、乏力、脉细弱、恶心、面色萎黄、头眩	干姜、黄芪、白芍、炙甘草、桂枝、附子、甘草、当归	黄芪建中汤
肢倦、肺气肿征、汗出、体瘦、面色不泽、腹平软、痰白、畏风、脉细、苔薄白、T37．8℃、胃下垂、乏力、痞闷、便软、尿调、轻咳、两肺可闻及干罗音、低热、舌淡红边布齿痕	黄芪、白芍、大枣、半夏、炙甘草、桂枝、饴糖、甘草	黄芪建中汤
[truncated: 4,663 more rows]
