# Supplementary material for: PRDAGE: a prescription recommendation framework for traditional Chinese medicine based on data augmentation and multi-graph embedding
Source: PeerJ Comput Sci. 2025 Aug 6;11:e2974. doi: 10.7717/peerj-cs.2974 (PMC12453781; doi:10.7717/peerj-cs.2974)
Supplement: Supplemental Information 1 — The raw data used for training and testing in the dataset are medical case records in Chinese text. This study is trained based on Chinese text. To facilitate non-Chinese researchers, we have provided the English names of the attributes in the dataset and mapped them to their corresponding Chinese names. The .pickle file can be read using Python language editing software, such as PyCharm. The *.pickle file in this program is a serialized file in Python dictionary format, containing key-value data, where the key is the symptom name and the corresponding value is the symptom embedding vector. The symptom name is the normalized symptom name, and the symptom embedding vector is generated by SBert. You can use the pickle.load() method from the pickle module in the program to restore the file as a Python dictionary variable. [file peerj-cs-11-2974-s001.zip › Code and data/TCMPR_ZS/data/dataset-agumentation-balance-symptoms-befor-20-2024_01_10 10_59_32.csv]

symptoms_standardization	herb_standardization	formula_standardization
乏力、形瘦面白、脉结代、倦怠、自汗、肢麻、耳鸣、视力减退、视物模糊、舌淡、麻木、头晕、苔薄白、心悸	生姜、白芍、龙骨、大枣、牡蛎、炙甘草、桂枝、甘草	桂枝汤
麻木、形瘦面白、脉结代、苔薄白、视力减退、肢麻、自汗、倦怠、舌淡、耳鸣、头晕、心悸、乏力、视物模糊	生姜、白芍、龙骨、大枣、牡蛎、炙甘草、桂枝、甘草	桂枝汤
面色苍白、自汗、恶露、边有齿印、色黯、舌淡、脉细缓、头痛	生姜、白芍、大枣、炙甘草、桂枝、当归、益母草	桂枝汤
脉细缓、色黯、边有齿印、恶露、自汗、头痛、舌淡、面色苍白	生姜、白芍、大枣、炙甘草、桂枝、当归、益母草	桂枝汤
头晕痛、腠理不密、舌淡润、欲吐、色量一般、脉沉不浮、酸疼、鼻塞、泛恶、苔薄白	生姜、白芍、大枣、川芎、炙甘草、桂枝、当归	桂枝汤
头晕痛、欲吐、酸疼、腠理不密、苔薄白、脉沉不浮、泛恶、色量一般、鼻塞、舌淡润	生姜、白芍、大枣、川芎、炙甘草、桂枝、当归	桂枝汤
心烦、苔薄白、稀薄、吐液涎、食臭、脉细缓、舌如平	生姜、白芍、大枣、炙甘草、桂枝	桂枝汤
心烦、吐液涎、舌如平、稀薄、脉细缓、食臭、苔薄白	生姜、白芍、大枣、炙甘草、桂枝	桂枝汤
遍身湿透、恶风寒、四肢不温、小便短少、唇舌淡白、自汗、脉沉细、小腿拘急	黄芪、生姜、白芍、大枣、桂枝、附子、当归	桂枝加附子汤
自汗、四肢不温、小腿拘急、遍身湿透、唇舌淡白、恶风寒、小便短少、脉沉细	黄芪、生姜、白芍、大枣、桂枝、附子、当归	桂枝加附子汤
舌暗红、肿痛、苔薄白、脉沉细弦、疼痛	黄芪、生姜、白芍、党参、川芎、炙甘草、桂枝、附子、当归	桂枝加附子汤
肿痛、舌暗红、疼痛、脉沉细弦、苔薄白	黄芪、生姜、白芍、党参、川芎、炙甘草、桂枝、附子、当归	桂枝加附子汤
瘀块、小腹痛、小腹疼痛、月经量多、色暗红、带下、脉沉细、苔薄白、舌淡红	牡丹皮、黄芪、鸡血藤、大枣、白芍、延胡索、茯苓、桃仁、桂枝、山楂、莪术、益母草	桂枝茯苓丸
苔薄白、瘀块、小腹疼痛、月经量多、舌淡红、小腹痛、色暗红、带下、脉沉细	牡丹皮、黄芪、鸡血藤、大枣、白芍、延胡索、茯苓、桃仁、桂枝、山楂、莪术、益母草	桂枝茯苓丸
舌红、胸胁苦满、口渴、脉弦数、苔薄黄、色暗红	牡丹皮、生姜、柴胡、大枣、党参、竹茹、瓜蒌、炙甘草、天花粉、当归、黄芩	小柴胡汤
脉弦数、胸胁苦满、色暗红、苔薄黄、舌红、口渴	牡丹皮、生姜、柴胡、大枣、党参、竹茹、瓜蒌、炙甘草、天花粉、当归、黄芩	小柴胡汤
紫块、潮热、硬痛、脉沉实、色暗红、苔薄黄干、恶露、口渴	大黄、玄明粉、延胡索、炙甘草、桃仁、桂枝、益母草	桃核承气汤
苔薄黄干、口渴、恶露、脉沉实、色暗红、潮热、紫块、硬痛	大黄、玄明粉、延胡索、炙甘草、桃仁、桂枝、益母草	桃核承气汤
脉缓、腰脊酸胀、舌如平、舌苔白黄、肢节烦痛、带下量多、臭秽、小便短涩、苔白黄厚腻、涕	白术、泽泻、防风、茯苓、桂枝、独活、猪苓、茵陈	茵陈五苓散
腰脊酸胀、小便短涩、苔白黄厚腻、舌苔白黄、带下量多、脉缓、涕、臭秽、舌如平、肢节烦痛	白术、泽泻、防风、茯苓、桂枝、独活、猪苓、茵陈	茵陈五苓散
肢节烦痛、舌苔白黄、苔白黄厚腻、小便短涩、腰脊酸胀、带下量多、舌如平、涕、臭秽、脉缓	白术、泽泻、防风、茯苓、桂枝、独活、猪苓、茵陈	茵陈五苓散
气短、舌淡嫩、懒言、头晕、指节有麻感、苔薄白、脉虚细、关节酸疼、目眩、精神不振、耳鸣	黄芪、白芍、大枣、通草、炙甘草、桂枝、细辛、甘草、当归	当归四逆汤
耳鸣、舌淡嫩、气短、关节酸疼、头晕、精神不振、脉虚细、目眩、指节有麻感、苔薄白、懒言	黄芪、白芍、大枣、通草、炙甘草、桂枝、细辛、甘草、当归	当归四逆汤
口唇发青、经色紫黯、面色苍白、肢冷、脉象沉紧、苔薄白、胀痛、昏厥	生姜、艾叶、白芍、吴茱萸、通草、大枣、炙甘草、桂枝、细辛、当归	当归四逆加吴茱萸生姜汤
经色紫黯、口唇发青、胀痛、脉象沉紧、苔薄白、昏厥、面色苍白、肢冷	生姜、艾叶、白芍、吴茱萸、通草、大枣、炙甘草、桂枝、细辛、当归	当归四逆加吴茱萸生姜汤
脉象弦细、泛恶、小便清长、下肢微肿、舌苔白厚而腻、头晕、大便溏薄、眩晕	生姜、白芍、白术、茯苓、附子	真武汤
泛恶、下肢微肿、眩晕、大便溏薄、头晕、小便清长、舌苔白厚而腻、脉象弦细	生姜、白芍、白术、茯苓、附子	真武汤
带下绵绵、大便溏薄、水津不化、腰酸、色淡、精神困疲、脉象细弱、小便频数、舌淡嫩、经行紊乱、舌薄白、量多色白	补骨脂、党参、白术、白芍、桑螵蛸、茯苓、益智仁、附子	附子汤
精神困疲、水津不化、小便频数、色淡、经行紊乱、带下绵绵、脉象细弱、大便溏薄、舌薄白、量多色白、舌淡嫩、腰酸	补骨脂、党参、白术、白芍、桑螵蛸、茯苓、益智仁、附子	附子汤
色白质稀、舌淡嫩、色淡质稀、便溏、四肢乏力、浮肿、带下量多、苔薄白、脉象虚迟、纳差	谷芽、白芍、党参、茯苓、炙甘草、益智仁、附子、当归、乌药	附子汤
色白质稀、便溏、带下量多、纳差、脉象虚迟、舌淡嫩、四肢乏力、色淡质稀、苔薄白、浮肿	谷芽、白芍、党参、茯苓、炙甘草、益智仁、附子、当归、乌药	附子汤
舌淡嫩、色白质稀如水、腰酸、脉沉细迟、苔薄白、带下量多、腿膝困软、量少、色淡、尿多、便溏	山药、白芍、桑螵蛸、白术、党参、茯苓、附子、益智仁、乌药	附子汤
腿膝困软、腰酸、色淡、舌淡嫩、脉沉细迟、尿多、带下量多、量少、便溏、苔薄白、色白质稀如水	山药、白芍、桑螵蛸、白术、党参、茯苓、附子、益智仁、乌药	附子汤
色白质稀如水、肢体倦怠、舌淡、胃纳不振、苔薄白、腰酸、带下量多、脉沉细、停经、头晕	山药、白芍、桑螵蛸、白术、党参、茯苓、巴戟天、附子、益智仁、乌药	附子汤
苔薄白、肢体倦怠、舌淡、胃纳不振、腰酸、停经、带下量多、脉沉细、头晕、色白质稀如水	山药、白芍、桑螵蛸、白术、党参、茯苓、巴戟天、附子、益智仁、乌药	附子汤
苔黄薄腻、绝经、便溏、瘙痒、涩痛、舌尖稍红、乏力、阴痒、脉细略数、头晕、纳差	白芍、龙胆、桑枝、何首乌、甘草	芍药甘草汤
舌尖稍红、乏力、绝经、便溏、苔黄薄腻、脉细略数、涩痛、头晕、纳差、瘙痒、阴痒	白芍、龙胆、桑枝、何首乌、甘草	芍药甘草汤
经行错后、大便干结、脉细弱、耳鸣、唇色淡白、肢体困倦、头晕、臭味、腿膝乏力、口干不欲饮、量少、放屁样	何首乌、甘草、当归、白芍	芍药甘草汤
腿膝乏力、头晕、耳鸣、大便干结、唇色淡白、臭味、脉细弱、肢体困倦、经行错后、口干不欲饮、放屁样、量少	何首乌、甘草、当归、白芍	芍药甘草汤
头晕、目眩、不欲饮、心悸、咽干、脉细数、经常失眠、苔少、口苦、质红、舌红、多梦、心烦	首乌藤、白芍、黄连、阿胶、麦冬、黄芩	黄连阿胶汤
口苦、咽干、头晕、苔少、脉细数、质红、舌红、目眩、经常失眠、多梦、心烦、不欲饮、心悸	首乌藤、白芍、黄连、阿胶、麦冬、黄芩	黄连阿胶汤
量少色淡、大便溏薄、吐涎、脉虚细、舌淡、苔薄白、微肿、呕恶、上	生姜、白芍、大枣、白术、党参、吴茱萸、川芎、炙甘草、附子、当归	吴茱萸汤
吐涎、量少色淡、脉虚细、舌淡、大便溏薄、上、微肿、苔薄白、呕恶	生姜、白芍、大枣、白术、党参、吴茱萸、川芎、炙甘草、附子、当归	吴茱萸汤
口干、面色苍白、舌淡嫩、精神萎靡、寸口脉、苔薄白、无力、气怯、尿急	牡丹皮、山药、生地、苦杏仁、泽泻、山茱萸、茯苓、大腹皮、桔梗、桂枝、附子	金匮肾气丸
尿急、气怯、寸口脉、面色苍白、无力、口干、苔薄白、舌淡嫩、精神萎靡	牡丹皮、山药、生地、苦杏仁、泽泻、山茱萸、茯苓、大腹皮、桔梗、桂枝、附子	金匮肾气丸
舌淡、脉象虚细、色淡、恶露、小腹绵绵而痛、苔薄白、胃纳不振、膝软、肢体乏力、腰酸	生姜、龙眼肉、黑豆、羊肉、当归	当归生姜羊肉汤
腰酸、肢体乏力、胃纳不振、脉象虚细、膝软、色淡、舌淡、恶露、苔薄白、小腹绵绵而痛	生姜、龙眼肉、黑豆、羊肉、当归	当归生姜羊肉汤
漏下不止、苔薄白、腹痛、脉沉细、色红、出血量多、微黄	艾叶、白芍、生地、党参、阿胶、菟丝子、川芎、墨旱莲、何首乌、甘草、当归	胶艾汤
腹痛、苔薄白、出血量多、微黄、色红、漏下不止、脉沉细	艾叶、白芍、生地、党参、阿胶、菟丝子、川芎、墨旱莲、何首乌、甘草、当归	胶艾汤
痛过于胀、色黯、舌一般、纳差、大便已3日不解、苔薄白、小腹胀痛、脉象沉紧、恶露	大黄、赤芍、川芎、枳实、桃仁、当归	枳实芍药散
痛过于胀、大便已3日不解、恶露、色黯、小腹胀痛、舌一般、脉象沉紧、苔薄白、纳差	大黄、赤芍、川芎、枳实、桃仁、当归	枳实芍药散
舌一般、恶露、大便已3日不解、苔薄白、色黯、脉象沉紧、小腹胀痛、纳差、痛过于胀	大黄、赤芍、川芎、枳实、桃仁、当归	枳实芍药散
纳差、痛过于胀、大便已3日不解、色黯、脉象沉紧、苔薄白、小腹胀痛、舌一般、恶露	大黄、赤芍、川芎、枳实、桃仁、当归	枳实芍药散
小腹胀痛、大便已3日不解、脉象沉紧、恶露、色黯、舌一般、纳差、苔薄白、痛过于胀	大黄、赤芍、川芎、枳实、桃仁、当归	枳实芍药散
肢体困倦、舌淡嫩、苔薄白、脉象虚缓、胃纳不振、浮肿、大便稀薄	黄芪、白芍、补骨脂、白术、泽泻、川芎、茯苓、木瓜、当归	当归芍药散
胃纳不振、脉象虚缓、大便稀薄、肢体困倦、浮肿、舌淡嫩、苔薄白	黄芪、白芍、补骨脂、白术、泽泻、川芎、茯苓、木瓜、当归	当归芍药散
心闷、胀痛、脉细缓、舌淡红、月经量多、头晕、宫颈下唇见13~25cm肌瘤、苔薄白	海藻、白术、泽泻、赤芍、香附、川芎、牡蛎、茯苓、川贝母、当归、玄参	当归芍药散
月经量多、头晕、宫颈下唇见13~25cm肌瘤、脉细缓、胀痛、苔薄白、心闷、舌淡红	海藻、白术、泽泻、赤芍、香附、川芎、牡蛎、茯苓、川贝母、当归、玄参	当归芍药散
小腹隐痛、黄浊臭秽、带下量多、脉濡细、阴痒、舌淡红、瘙痒、苔薄黄	千里光、槟榔、白芍、苍术、白术、泽泻、川芎、关黄柏、茯苓、当归	当归芍药散
瘙痒、舌淡红、苔薄黄、黄浊臭秽、带下量多、小腹隐痛、脉濡细、阴痒	千里光、槟榔、白芍、苍术、白术、泽泻、川芎、关黄柏、茯苓、当归	当归芍药散
头痛、头晕、舌淡嫩、脉细尺弱、失眠	炙甘草、桂枝、白芍、大枣	桂枝汤
脉细尺弱、头痛、失眠、头晕、舌淡嫩	炙甘草、桂枝、白芍、大枣	桂枝汤
前列腺肥大、面色暗红、肝脾无异常、舌胖嫩、血、脉数、纳差、大便干、浮滑、夜尿多、心肺无异常、体温、流涕、下肢发冷、无力、流清涕、怕风、畏寒、苔淡黄厚润	甘草、桂枝、白芍、大枣	桂枝汤
体温、血、浮滑、流涕、脉数、心肺无异常、畏寒、舌胖嫩、夜尿多、流清涕、大便干、肝脾无异常、前列腺肥大、怕风、无力、苔淡黄厚润、下肢发冷、纳差、面色暗红	甘草、桂枝、白芍、大枣	桂枝汤
憋闷、水肿、晦暗、心衰、气促、脉促沉细无力、心悸、紫绀、舌淡胖嫩、苔薄白、喘促、面色苍白	黄芪、白芍、白术、茯苓、炙甘草、桂枝、附子、丹参、防己	桂枝甘草汤
喘促、苔薄白、憋闷、水肿、面色苍白、心悸、晦暗、心衰、紫绀、舌淡胖嫩、气促、脉促沉细无力	黄芪、白芍、白术、茯苓、炙甘草、桂枝、附子、丹参、防己	桂枝甘草汤
心悸、心慌心跳、早搏、胸闷、疲倦、舌淡黯边有齿印、头痛、苔少、鼻塞、乏力、心界不大、郁闷、律欠齐、脉结代、心率66次/分、眠差、准头欠光泽、口干	生姜、生地、党参、大枣、阿胶、火麻仁、炙甘草、桂枝、麦冬	炙甘草汤
头痛、律欠齐、口干、乏力、心慌心跳、苔少、脉结代、胸闷、心界不大、郁闷、舌淡黯边有齿印、早搏、心悸、鼻塞、准头欠光泽、眠差、心率66次/分、疲倦	生姜、生地、党参、大枣、阿胶、火麻仁、炙甘草、桂枝、麦冬	炙甘草汤
舌偏红、口干、空腹血糖9.6mmol/L、乏力、大便干结、脉弦细数、四肢呈手套、苔少、麻木、袜套样痛觉减退	黄芪、女贞子、生姜、山药、大枣、肉苁蓉、白芍、太子参、麦冬、桂枝、粳米、玉竹	黄芪桂枝五物汤
袜套样痛觉减退、麻木、口干、四肢呈手套、苔少、脉弦细数、大便干结、空腹血糖9.6mmol/L、乏力、舌偏红	黄芪、女贞子、生姜、山药、大枣、肉苁蓉、白芍、太子参、麦冬、桂枝、粳米、玉竹	黄芪桂枝五物汤
脉沉弱、苔薄白、浮肿、肝掌、舌边尖布满红点、胀痛、形体丰、乏力、舌体胖嫩	泽兰、柴胡、半夏、白术、太子参、香附、牡蛎、延胡索、茯苓、桂枝、猪苓、黄芩	柴胡桂枝干姜汤
肝掌、苔薄白、舌体胖嫩、脉沉弱、形体丰、浮肿、胀痛、舌边尖布满红点、乏力	泽兰、柴胡、半夏、白术、太子参、香附、牡蛎、延胡索、茯苓、桂枝、猪苓、黄芩	柴胡桂枝干姜汤
怕冷、畏寒、腰酸痛、哮喘、手足发凉、吐白痰、喉中哮鸣音、虚喘、脉沉细弱、舌稍紫尖边赤、苔苔薄稍黄、汗出	白芍、补骨脂、五味子、半夏、款冬花、麻黄、炙甘草、桃仁、桂枝、细辛、红参、射干、甘草、核桃	射干麻黄汤
畏寒、脉沉细弱、虚喘、哮喘、喉中哮鸣音、苔苔薄稍黄、舌稍紫尖边赤、怕冷、手足发凉、汗出、吐白痰、腰酸痛	白芍、补骨脂、五味子、半夏、款冬花、麻黄、炙甘草、桃仁、桂枝、细辛、红参、射干、甘草、核桃	射干麻黄汤
汗出、哮喘、脉沉细弱、吐白痰、畏寒、舌稍紫尖边赤、苔苔薄稍黄、喉中哮鸣音、怕冷、腰酸痛、手足发凉、虚喘	白芍、补骨脂、五味子、半夏、款冬花、麻黄、炙甘草、桃仁、桂枝、细辛、红参、射干、甘草、核桃	射干麻黄汤
怕冷、苔苔薄稍黄、汗出、虚喘、哮喘、脉沉细弱、舌稍紫尖边赤、畏寒、手足发凉、吐白痰、喉中哮鸣音、腰酸痛	白芍、补骨脂、五味子、半夏、款冬花、麻黄、炙甘草、桃仁、桂枝、细辛、红参、射干、甘草、核桃	射干麻黄汤
舌稍紫尖边赤、畏寒、手足发凉、吐白痰、汗出、脉沉细弱、腰酸痛、苔苔薄稍黄、喉中哮鸣音、哮喘、虚喘、怕冷	白芍、补骨脂、五味子、半夏、款冬花、麻黄、炙甘草、桃仁、桂枝、细辛、红参、射干、甘草、核桃	射干麻黄汤
胃寒、呕吐、吐清水、恶心、口臭、寒热错杂，中焦痞塞、反胃、胃热	干姜、黄连、大枣、太子参、半夏、竹茹、枳壳、沉香、炙甘草、陈皮、黄芩	半夏泻心汤
胃寒、口臭、呕吐、寒热错杂，中焦痞塞、反胃、胃热、吐清水、恶心	干姜、黄连、大枣、太子参、半夏、竹茹、枳壳、沉香、炙甘草、陈皮、黄芩	半夏泻心汤
吐酸、腹无结、嗳气、舌尖边红苔白、胃脘胀痛、脉弦细、口苦、矢气	郁金、柴胡、白芍、琥珀、太子参、茯苓、枳壳、五灵脂、蒲黄、甘草	四逆散
腹无结、嗳气、胃脘胀痛、舌尖边红苔白、吐酸、脉弦细、矢气、口苦	郁金、柴胡、白芍、琥珀、太子参、茯苓、枳壳、五灵脂、蒲黄、甘草	四逆散
汗出、潮热、神疲、身热、多梦、脸红、心悸、出汗、怕热、肾均正常	鸡子黄、浮小麦、白芍、生地、黄连、阿胶、牡蛎、炙甘草、龙齿、黄芩	黄连阿胶汤
多梦、神疲、肾均正常、出汗、身热、汗出、潮热、心悸、怕热、脸红	鸡子黄、浮小麦、白芍、生地、黄连、阿胶、牡蛎、炙甘草、龙齿、黄芩	黄连阿胶汤
呕吐、寒呕、呕酸水、纳差、清痰、饥饿感	生姜、大枣、白术、吴茱萸、党参、半夏、茯苓、炙甘草、桂枝	吴茱萸汤
呕酸水、寒呕、纳差、饥饿感、清痰、呕吐	生姜、大枣、白术、吴茱萸、党参、半夏、茯苓、炙甘草、桂枝	吴茱萸汤
肿痛、舌脉无明显异常、脾气虚弱、手足皲裂	黄芪、山药、百合、猪肤	猪肤汤
肿痛、手足皲裂、舌脉无明显异常、脾气虚弱	黄芪、山药、百合、猪肤	猪肤汤
肿痛、手足皲裂、舌脉无明显异常、脾气虚弱	黄芪、山药、百合、猪肤	猪肤汤
手足皲裂、脾气虚弱、肿痛、舌脉无明显异常	黄芪、山药、百合、猪肤	猪肤汤
手足皲裂、肿痛、舌脉无明显异常、脾气虚弱	黄芪、山药、百合、猪肤	猪肤汤
便色黄褐、舌老、肝肋下3cm、体温低于37.5℃、小便色黄、体温37.5℃、懒动、脉弦数、头痛、口无味而干、低热、里急后重、头晕、疲乏、苔黄浊边白	郁金、黄连、关黄柏、木香、白头翁、金钱草、甘草、秦皮	白头翁汤
头晕、低热、体温37.5℃、脉弦数、便色黄褐、体温低于37.5℃、舌老、懒动、头痛、疲乏、里急后重、口无味而干、苔黄浊边白、小便色黄、肝肋下3cm	郁金、黄连、关黄柏、木香、白头翁、金钱草、甘草、秦皮	白头翁汤
发热、腹痛	牡丹皮、大黄、芒硝、桃仁、冬瓜仁	大黄牡丹皮汤
腹痛、发热	牡丹皮、大黄、芒硝、桃仁、冬瓜仁	大黄牡丹皮汤
疼痛、畏寒、体温39.3℃、苔黄、舌红、腰大肌征、腹肌紧张如板、发热、腹痛、脉弦滑数、全腹均有明显的压痛	牡丹皮、大黄、蒲公英、玄明粉、赤芍、关黄柏、皂角刺、薄荷、卷柏、桃仁、连翘、冬瓜仁、金银花	大黄牡丹皮汤
畏寒、腹痛、舌红、体温39.3℃、腰大肌征、腹肌紧张如板、苔黄、脉弦滑数、全腹均有明显的压痛、发热、疼痛	牡丹皮、大黄、蒲公英、玄明粉、赤芍、关黄柏、皂角刺、薄荷、卷柏、桃仁、连翘、冬瓜仁、金银花	大黄牡丹皮汤
头晕、腹痛、面色如常、苔白稍干、听力正常、唇色正常、汗出、多梦、眩晕、血压正常、恶心、脉弦稍浮、体温正常、舌尖红、下肢酸软、呕吐、耳鸣	白扁豆、大枣、麦芽、茯苓、钩藤、甘草	甘麦大枣汤
呕吐、苔白稍干、恶心、眩晕、脉弦稍浮、腹痛、下肢酸软、耳鸣、体温正常、血压正常、头晕、听力正常、唇色正常、多梦、汗出、面色如常、舌尖红	白扁豆、大枣、麦芽、茯苓、钩藤、甘草	甘麦大枣汤
腰膝酸软、头痛、舌稍红、两寸弱、乏力、腹胀、自汗、恶寒、脉搏92次/分、血压100/64mmHg、五心烦热、苔白、体温37.4℃、脉弦、胃痛、大汗不止、心悸不安	浮小麦、黄芪、白芍、大枣、太子参、茯苓、糯稻根、甘草	甘麦大枣汤
大汗不止、血压100/64mmHg、腹胀、体温37.4℃、苔白、脉弦、五心烦热、胃痛、自汗、心悸不安、舌稍红、腰膝酸软、恶寒、乏力、脉搏92次/分、头痛、两寸弱	浮小麦、黄芪、白芍、大枣、太子参、茯苓、糯稻根、甘草	甘麦大枣汤
脉弦、面色唇色如常、发麻、头晕、恶风寒、头痛、心悸、苔薄白、舌嫩、胃纳减、心慌、便溏	浮小麦、大枣、半夏、竹茹、化橘红、茯苓、枳壳、甘草	甘麦大枣汤
心悸、舌嫩、发麻、头晕、心慌、面色唇色如常、苔薄白、恶风寒、头痛、脉弦、胃纳减、便溏	浮小麦、大枣、半夏、竹茹、化橘红、茯苓、枳壳、甘草	甘麦大枣汤
苔白薄、心慌、舌黯淡、脉细、关节疼痛、麻、难受、全身疼痛	黄芪、大枣、白术、防风、甘草	甘麦大枣汤
脉细、舌黯淡、苔白薄、麻、难受、全身疼痛、关节疼痛、心慌	黄芪、大枣、白术、防风、甘草	甘麦大枣汤
脉细、苔白、失眠、时寐时醒、舌胖嫩、头昏、右关弱、纳差、心悸、大便秘结、疲乏、尿频	黄芪、党参、白术、大枣、肉苁蓉、茯苓、木香、炙甘草、远志、甘草、当归	甘麦大枣汤
右关弱、舌胖嫩、脉细、苔白、头昏、疲乏、纳差、尿频、心悸、时寐时醒、失眠、大便秘结	黄芪、党参、白术、大枣、肉苁蓉、茯苓、木香、炙甘草、远志、甘草、当归	甘麦大枣汤
苔白润、头痛、失眠、脉弦滑、血压161/116mmHg、舌如常、头晕	浮小麦、代赭石、大枣、半夏、竹茹、化橘红、茯苓、甘草	甘麦大枣汤
失眠、脉弦滑、苔白润、头晕、头痛、舌如常、血压161/116mmHg	浮小麦、代赭石、大枣、半夏、竹茹、化橘红、茯苓、甘草	甘麦大枣汤
鳞屑、便干、皮温正常、四、肤热、口干、溲黄、舌质暗、脉沉滑数、皮肤粗糙、苔白、痛苦面容、多皮屑、皮肤瘙痒	薏苡仁、生地、防风、赤芍、关黄柏、甘草、石膏、茯苓、炙甘草、桔梗、苦参、牛蒡子、玄参	桔梗汤
便干、多皮屑、四、皮肤瘙痒、皮肤粗糙、皮温正常、痛苦面容、脉沉滑数、肤热、舌质暗、口干、鳞屑、苔白、溲黄	薏苡仁、生地、防风、赤芍、关黄柏、甘草、石膏、茯苓、炙甘草、桔梗、苦参、牛蒡子、玄参	桔梗汤
痛苦面容、便干、溲黄、脉沉滑数、鳞屑、多皮屑、口干、苔白、皮温正常、皮肤瘙痒、皮肤粗糙、四、舌质暗、肤热	薏苡仁、生地、防风、赤芍、关黄柏、甘草、石膏、茯苓、炙甘草、桔梗、苦参、牛蒡子、玄参	桔梗汤
舌质暗、痛苦面容、苔白、脉沉滑数、肤热、多皮屑、鳞屑、便干、口干、四、皮肤粗糙、皮肤瘙痒、溲黄、皮温正常	薏苡仁、生地、防风、赤芍、关黄柏、甘草、石膏、茯苓、炙甘草、桔梗、苦参、牛蒡子、玄参	桔梗汤
咽略红、痰少、舌淡、咽痒、脉缓、咳嗽、扁桃体不大、双肺呼吸音清	生地、板蓝根、茯苓、薄荷、炙甘草、玉竹、麦冬、连翘、桔梗、丝瓜络、甘草、马勃、北沙参、玄参	桔梗汤
咳嗽、舌淡、咽痒、扁桃体不大、双肺呼吸音清、咽略红、痰少、脉缓	生地、板蓝根、茯苓、薄荷、炙甘草、玉竹、麦冬、连翘、桔梗、丝瓜络、甘草、马勃、北沙参、玄参	桔梗汤
痰少、双肺呼吸音清、扁桃体不大、舌淡、脉缓、咽痒、咳嗽、咽略红	生地、板蓝根、茯苓、薄荷、炙甘草、玉竹、麦冬、连翘、桔梗、丝瓜络、甘草、马勃、北沙参、玄参	桔梗汤
痰少、舌淡、双肺呼吸音清、扁桃体不大、咽略红、咳嗽、咽痒、脉缓	生地、板蓝根、茯苓、薄荷、炙甘草、玉竹、麦冬、连翘、桔梗、丝瓜络、甘草、马勃、北沙参、玄参	桔梗汤
鼻塞、左眼眶频频跳动、全身不适、鼻鸣、鼻涕、鼻痒、心烦、口和、脉浮缓、苔白润	蝉蜕、辛夷、生姜、白芍、大枣、僵蚕、炙甘草、桂枝、防风、甘草	桂枝汤
心烦、鼻痒、鼻涕、鼻塞、口和、苔白润、鼻鸣、左眼眶频频跳动、全身不适、脉浮缓	蝉蜕、辛夷、生姜、白芍、大枣、僵蚕、炙甘草、桂枝、防风、甘草	桂枝汤
双肺满布干湿啰音、精神萎靡、指纹淡紫、夜间啼哭、面色青暗、咳嗽、苔白滑、心音低钝、痰多、呼吸短促、流清鼻涕	厚朴、白芍、大枣、苦杏仁、桂枝、甘草	桂枝加厚朴杏子汤
苔白滑、心音低钝、双肺满布干湿啰音、夜间啼哭、痰多、呼吸短促、精神萎靡、面色青暗、流清鼻涕、指纹淡紫、咳嗽	厚朴、白芍、大枣、苦杏仁、桂枝、甘草	桂枝加厚朴杏子汤
呼吸短促、精神萎靡、夜间啼哭、苔白滑、咳嗽、面色青暗、流清鼻涕、双肺满布干湿啰音、痰多、指纹淡紫、心音低钝	厚朴、白芍、大枣、苦杏仁、桂枝、甘草	桂枝加厚朴杏子汤
气弱、脉迟沉细涩而弱、心慌、舌淡苔白润、头晕、少气、心悸、耳鸣、畏寒冷、眼花、面色苍暗少华、乏力、心率45次/分、心率45~50次/分、血瘀	黄芪、五味子、麻黄、炙甘草、麦冬、细辛、附子、桂枝、丹参、甘草、红参、当归	桂枝甘草汤
气弱、脉迟沉细涩而弱、畏寒冷、耳鸣、头晕、眼花、心率45~50次/分、心悸、面色苍暗少华、心率45次/分、心慌、舌淡苔白润、少气、乏力、血瘀	黄芪、五味子、麻黄、炙甘草、麦冬、细辛、附子、桂枝、丹参、甘草、红参、当归	桂枝甘草汤
心烦、苔薄白、心悸、心空、头晕、血压12/8kPa、形体偏瘦、心慌、乏力、胸闷塞、瘀滞、脉促细、无力、舌淡、气短、气虚血弱	黄芪、生姜、生地、大枣、阿胶、炙甘草、麦冬、桂枝、丹参、红参	炙甘草汤
瘀滞、心慌、气虚血弱、头晕、气短、血压12/8kPa、心空、胸闷塞、苔薄白、心悸、无力、乏力、心烦、舌淡、脉促细、形体偏瘦	黄芪、生姜、生地、大枣、阿胶、炙甘草、麦冬、桂枝、丹参、红参	炙甘草汤
唇紫绀、舌红、气紧、咳嗽、胸闷、苔白、面色暗、吐风泡痰、脉弦数	鱼腥草、地龙、苦杏仁、全蝎、僵蚕、麻黄、石膏、紫菀、桃仁、甘草、枇杷叶、黄芩	麻杏石甘汤
面色暗、胸闷、气紧、舌红、唇紫绀、吐风泡痰、苔白、脉弦数、咳嗽	鱼腥草、地龙、苦杏仁、全蝎、僵蚕、麻黄、石膏、紫菀、桃仁、甘草、枇杷叶、黄芩	麻杏石甘汤
喘如拉锯、胸部紧闷、精神萎靡、气短、苔白滑、咳嗽、痰液、舌淡、脉滑数、呼吸不利	地龙、干姜、厚朴、半夏、全蝎、苦杏仁、僵蚕、白果、麻黄、甘草	小青龙汤
脉滑数、舌淡、苔白滑、呼吸不利、胸部紧闷、痰液、精神萎靡、喘如拉锯、气短、咳嗽	地龙、干姜、厚朴、半夏、全蝎、苦杏仁、僵蚕、白果、麻黄、甘草	小青龙汤
晕倒、血寒、血压90/60mmHg、心率每分钟40~50次、晕眩、面色萎黄少华、畏寒、心悸、舌淡嫩、气弱、舌质淡嫩苔白润、闷塞、短气不续、头晕、气短	黄芪、羌活、五味子、麻黄、麦冬、桂枝、附子、细辛、丹参、红参、当归	麻黄附子细辛汤
心率每分钟40~50次、气短、头晕、舌质淡嫩苔白润、舌淡嫩、短气不续、血寒、心悸、血压90/60mmHg、畏寒、晕倒、闷塞、晕眩、面色萎黄少华、气弱	黄芪、羌活、五味子、麻黄、麦冬、桂枝、附子、细辛、丹参、红参、当归	麻黄附子细辛汤
无力、眼花、疲乏、神差懒言，四肢欠温、头晕、昏倒、心率35~40次/分、乏力、心悸动、舌淡苔白润、脉迟涩结代尚有力、隐痛、脉率45次/分	黄芪、麻黄、细辛、附子、丹参、当归	麻黄附子细辛汤
昏倒、心率35~40次/分、隐痛、舌淡苔白润、脉率45次/分、无力、脉迟涩结代尚有力、神差懒言，四肢欠温、头晕、乏力、眼花、心悸动、疲乏	黄芪、麻黄、细辛、附子、丹参、当归	麻黄附子细辛汤
慢性病容、恶寒、咳嗽、发热、吐痰、咽塞、舌红、流清涕、面色晦暗、喘鸣、四肢不温、脉浮滑、气喘、喘促、胸紧、苔薄白、喘息	黄芪、麻黄、细辛、附子、丹参、当归	小青龙加石膏汤
慢性病容、喘鸣、发热、四肢不温、面色晦暗、恶寒、气喘、胸紧、喘促、咳嗽、苔薄白、脉浮滑、流清涕、吐痰、咽塞、喘息、舌红	黄芪、麻黄、细辛、附子、丹参、当归	小青龙加石膏汤
喘促、恶寒、胸紧、面色晦暗、脉浮滑、吐痰、苔薄白、流清涕、气喘、喘息、喘鸣、发热、舌红、四肢不温、咽塞、慢性病容、咳嗽	黄芪、麻黄、细辛、附子、丹参、当归	小青龙加石膏汤
面色晦暗、发热、恶寒、舌红、胸紧、喘鸣、咽塞、喘息、咳嗽、脉浮滑、四肢不温、慢性病容、喘促、苔薄白、流清涕、气喘、吐痰	黄芪、麻黄、细辛、附子、丹参、当归	小青龙加石膏汤
心跳、脉弦细而浮、发热、欲吐、舌淡、面色暗淡、疼痛、恶寒、咽干、心累、呕恶、畏风、口苦、苔白	生姜、柴胡、白芍、大枣、党参、半夏、桂枝、甘草、黄芩	柴胡桂枝汤
欲吐、口苦、苔白、畏风、脉弦细而浮、舌淡、呕恶、心跳、疼痛、发热、恶寒、咽干、面色暗淡、心累	生姜、柴胡、白芍、大枣、党参、半夏、桂枝、甘草、黄芩	柴胡桂枝汤
口苦、寒热、尿色清、苔薄黄、口干、烧灼、小便频急、大便干结、尿频、急胀、面色萎黄、舌上有瘀点、腰胀痛、脉沉细、尿急	牡丹皮、大黄、甘草、赤芍、枳壳、桃仁、桂枝、车前草	桃核承气汤
面色萎黄、小便频急、口干、口苦、苔薄黄、寒热、大便干结、脉沉细、尿急、急胀、烧灼、尿频、舌上有瘀点、腰胀痛、尿色清	牡丹皮、大黄、甘草、赤芍、枳壳、桃仁、桂枝、车前草	桃核承气汤
恶寒、体温又上升、咽干、头疼、脉浮洪滑数、面色红光、微痛、心烦、欲呕、唇红、汗出、体温39℃、发热、身痛、舌红苔白干、体温：39.2℃、恶风寒、口苦、脉洪数、高热、疼痛、口渴	谷芽、柴胡、羌活、半夏、粉葛、板蓝根、石膏、牛蒡子、连翘、防风、知母、甘草、金银花、黄芩	白虎汤
脉洪数、微痛、高热、恶风寒、体温：39.2℃、面色红光、体温39℃、口渴、恶寒、疼痛、发热、头疼、脉浮洪滑数、身痛、体温又上升、口苦、唇红、咽干、汗出、心烦、欲呕、舌红苔白干	谷芽、柴胡、羌活、半夏、粉葛、板蓝根、石膏、牛蒡子、连翘、防风、知母、甘草、金银花、黄芩	白虎汤
脉弦数、舌根白滑、面色青暗无华、全腹均有压痛、神志尚清、口干苦、舌紫暗、疼痛、双肾区有叩击痛、腰痛	柴胡、白芍、枳实、青皮、甘草、大血藤、乌药、川楝子	四逆散
舌根白滑、口干苦、神志尚清、舌紫暗、面色青暗无华、全腹均有压痛、脉弦数、疼痛、双肾区有叩击痛、腰痛	柴胡、白芍、枳实、青皮、甘草、大血藤、乌药、川楝子	四逆散
厥冷、屋漏、唇甲青紫、面色苍暗、小便少、舌质紫暗、头晕、气短、心悸、宿满、浮肿、胸闷胀、痰少、白腻、语音低、苔薄、咳嗽	黄芪、生姜、白芍、五味子、白术、茯苓、麦冬、桂枝、附子、丹参、红参	真武汤
心悸、语音低、白腻、苔薄、痰少、厥冷、舌质紫暗、头晕、屋漏、唇甲青紫、胸闷胀、咳嗽、小便少、面色苍暗、气短、宿满、浮肿	黄芪、生姜、白芍、五味子、白术、茯苓、麦冬、桂枝、附子、丹参、红参	真武汤
心悸、脉沉微、潮红、汗多、舌淡苔白、水肿、心慌、畏寒、气短、语音低微断续、冰凉、浮肿	黄芪、黄精、白术、泽泻、太子参、延胡索、茯苓、桂枝、人参、附子、猪苓、丹参、玉竹、防己	防己地黄汤
心悸、水肿、舌淡苔白、心慌、气短、浮肿、潮红、畏寒、脉沉微、冰凉、汗多、语音低微断续	黄芪、黄精、白术、泽泻、太子参、延胡索、茯苓、桂枝、人参、附子、猪苓、丹参、玉竹、防己	防己地黄汤
早搏、苔中略有厚腻、关节作痛、舌胖、脉弦、足肿	小麦、干姜、六神曲、百合、生地、党参、大枣、阿胶、火麻仁、厚朴、炙甘草、桂枝	炙甘草汤
关节作痛、早搏、舌胖、足肿、脉弦、苔中略有厚腻	小麦、干姜、六神曲、百合、生地、党参、大枣、阿胶、火麻仁、厚朴、炙甘草、桂枝	炙甘草汤
狐惑、口腔出现瘰疹、舌上红瘰、溃疡、大便较干	黄连、白芍、赤芍、淡竹叶、连翘、甘草、金银花、当归、黄芩	甘草泻心汤
溃疡、口腔出现瘰疹、大便较干、舌上红瘰、狐惑	黄连、白芍、赤芍、淡竹叶、连翘、甘草、金银花、当归、黄芩	甘草泻心汤
面色苍黄、白带里夹有血丝、语音低弱、大便稀烂、舌淡红、全身乏力、脉弦、阴道出血、苔薄	黄芪、干姜、女贞子、黄精、龙骨、黄连、薏苡仁、大枣、太子参、厚朴、牡蛎、黑豆、矮地茶、何首乌、黄芩	泻心汤
阴道出血、白带里夹有血丝、大便稀烂、面色苍黄、苔薄、舌淡红、全身乏力、语音低弱、脉弦	黄芪、干姜、女贞子、黄精、龙骨、黄连、薏苡仁、大枣、太子参、厚朴、牡蛎、黑豆、矮地茶、何首乌、黄芩	泻心汤
脉弦、全身乏力、面色苍黄、大便稀烂、苔薄、语音低弱、阴道出血、舌淡红、白带里夹有血丝	黄芪、干姜、女贞子、黄精、龙骨、黄连、薏苡仁、大枣、太子参、厚朴、牡蛎、黑豆、矮地茶、何首乌、黄芩	泻心汤
语音低弱、全身乏力、白带里夹有血丝、阴道出血、苔薄、脉弦、面色苍黄、舌淡红、大便稀烂	黄芪、干姜、女贞子、黄精、龙骨、黄连、薏苡仁、大枣、太子参、厚朴、牡蛎、黑豆、矮地茶、何首乌、黄芩	泻心汤
疼痛、苔腻、饮食减少、大便溏烂、泛泛欲吐、脉弦、胆囊大、热灼感	干姜、黄连、党参、大枣、半夏、炙甘草、桂枝	黄连汤
大便溏烂、胆囊大、饮食减少、热灼感、脉弦、疼痛、泛泛欲吐、苔腻	干姜、黄连、党参、大枣、半夏、炙甘草、桂枝	黄连汤
胸闷、脉弦、苔厚腻、胃部疼痛、吐苦味绿色水、油腻、厌食、大便较稀、思呕泛、胁痛	干姜、黄连、大枣、太子参、半夏、竹茹、炙甘草、桂枝	黄连汤
厌食、胸闷、油腻、吐苦味绿色水、苔厚腻、思呕泛、胁痛、胃部疼痛、大便较稀、脉弦	干姜、黄连、大枣、太子参、半夏、竹茹、炙甘草、桂枝	黄连汤
厌食、腹痛、热灼感、苔黄腻、纳滞、欲吐、溲黄、大便偏溏、右上腹部时痛、胸膈闷滞、油腻、脉弦	干姜、黄连、党参、大枣、半夏、炙甘草、桂枝	黄连汤
油腻、溲黄、厌食、苔黄腻、胸膈闷滞、脉弦、欲吐、腹痛、纳滞、右上腹部时痛、大便偏溏、热灼感	干姜、黄连、党参、大枣、半夏、炙甘草、桂枝	黄连汤
发冷、疼痛、苔厚、呕吐、口有秽气、恶心、脉弦、面色发青	柴胡、莱菔子、白芍、延胡索、炙甘草、茵陈、川楝子	芍药甘草汤
呕吐、口有秽气、面色发青、苔厚、脉弦、发冷、恶心、疼痛	柴胡、莱菔子、白芍、延胡索、炙甘草、茵陈、川楝子	芍药甘草汤
甲状腺肿块、颈部有块、腹泻、多痰、胃部有隐隐痛、脉长苔白、易哑	厚朴、苍术、半夏、紫苏梗、茯苓、沉香、炙甘草、夏枯草、藏青果	半夏厚朴汤
多痰、胃部有隐隐痛、甲状腺肿块、腹泻、易哑、颈部有块、脉长苔白	厚朴、苍术、半夏、紫苏梗、茯苓、沉香、炙甘草、夏枯草、藏青果	半夏厚朴汤
痰聚、右侧甲状腺瘤3.8cm×3.5cm、舌中、苔白、脉弦涩、便干、气滞、痰黏	厚朴、半夏、黄药子、茯苓、昆布、紫苏叶、夏枯草	半夏厚朴汤
右侧甲状腺瘤3.8cm×3.5cm、便干、苔白、舌中、气滞、脉弦涩、痰黏、痰聚	厚朴、半夏、黄药子、茯苓、昆布、紫苏叶、夏枯草	半夏厚朴汤
脉涩、痰凝、右颈肿大、气滞、苔薄、舌中	生姜、厚朴、半夏、紫苏梗、黄药子、昆布、茯苓、桃仁、夏枯草	半夏厚朴汤
舌中、右颈肿大、苔薄、脉涩、痰凝、气滞	生姜、厚朴、半夏、紫苏梗、黄药子、昆布、茯苓、桃仁、夏枯草	半夏厚朴汤
脉弦、出血、舌偏中、隆起、颈咽右侧有一肿块、苔微厚、疼痛	厚朴、半夏、紫苏梗、黄药子、茯苓、鸡内金、沉香、丹参、夏枯草	半夏厚朴汤
隆起、出血、颈咽右侧有一肿块、苔微厚、舌偏中、疼痛、脉弦	厚朴、半夏、紫苏梗、黄药子、茯苓、鸡内金、沉香、丹参、夏枯草	半夏厚朴汤
痰浊凝结、烦躁、色青紫、发育良好、咽喉天突穴处有一花生米大小的青紫肿物、隆起	牡丹皮、生姜、厚朴、半夏、紫苏梗、赤芍、茯苓、桃仁、桂枝	半夏厚朴汤
色青紫、痰浊凝结、隆起、发育良好、咽喉天突穴处有一花生米大小的青紫肿物、烦躁	牡丹皮、生姜、厚朴、半夏、紫苏梗、赤芍、茯苓、桃仁、桂枝	半夏厚朴汤
脉沉、化痰、舌硬、浮肿、苔白腻、颈部两侧淋巴结肿	生姜、厚朴、半夏、紫苏梗、冬瓜、茯苓、夏枯草、地骷髅、苦丁茶	半夏厚朴汤
舌硬、颈部两侧淋巴结肿、化痰、脉沉、浮肿、苔白腻	生姜、厚朴、半夏、紫苏梗、冬瓜、茯苓、夏枯草、地骷髅、苦丁茶	半夏厚朴汤
脉细、舌绛、声音嘶哑、苔薄	胖大海、天冬、百合、阿胶、凤凰衣、麦冬、射干、马兜铃、木蝴蝶、牛蒡子、糯米、北沙参、玄参	百合地黄汤
舌绛、脉细、声音嘶哑、苔薄	胖大海、天冬、百合、阿胶、凤凰衣、麦冬、射干、马兜铃、木蝴蝶、牛蒡子、糯米、北沙参、玄参	百合地黄汤
舌绛、声音嘶哑、苔薄、脉细	胖大海、天冬、百合、阿胶、凤凰衣、麦冬、射干、马兜铃、木蝴蝶、牛蒡子、糯米、北沙参、玄参	百合地黄汤
苔薄、舌绛、声音嘶哑、脉细	胖大海、天冬、百合、阿胶、凤凰衣、麦冬、射干、马兜铃、木蝴蝶、牛蒡子、糯米、北沙参、玄参	百合地黄汤
发冷、虚数、苔白、手足乏重、血压160/120mmHg	黄芪、干姜、党参、白术、菊花、川芎、白矾、牡蛎、茯苓、桔梗、桂枝、细辛、防风、当归	侯氏黑散
手足乏重、血压160/120mmHg、苔白、虚数、发冷	黄芪、干姜、党参、白术、菊花、川芎、白矾、牡蛎、茯苓、桔梗、桂枝、细辛、防风、当归	侯氏黑散
便溏、脉沉缓、足肿、面浮、苔白根腻、两脚逆冷、腰痛、溲利、汗出	干姜、白术、续断、茯苓、葫芦壳、杜仲、甘草	甘草干姜茯苓白术汤
两脚逆冷、汗出、面浮、苔白根腻、溲利、足肿、脉沉缓、便溏、腰痛	干姜、白术、续断、茯苓、葫芦壳、杜仲、甘草	甘草干姜茯苓白术汤
苔白、疼痛、吐酸、大便溏泻、脉迟	干姜、党参、白术、花椒、乌头、炙甘草、高良姜、瓦楞子、附子、赤石脂	乌头赤石脂丸
脉迟、大便溏泻、吐酸、疼痛、苔白	干姜、党参、白术、花椒、乌头、炙甘草、高良姜、瓦楞子、附子、赤石脂	乌头赤石脂丸
大便溏泻、吐酸、脉迟、苔白、疼痛	干姜、党参、白术、花椒、乌头、炙甘草、高良姜、瓦楞子、附子、赤石脂	乌头赤石脂丸
心窝下按之有坚实感、苔白、肠鸣、胃下垂、脾胃虚弱、胃气虚弱、痞结、脉细涩、乏力、大便或艰	白术、枳实	枳术汤
苔白、胃下垂、肠鸣、心窝下按之有坚实感、脉细涩、痞结、脾胃虚弱、大便或艰、乏力、胃气虚弱	白术、枳实	枳术汤
脉滑苔白、悸动不宁	蜜、麻黄、半夏	半夏麻黄汤
悸动不宁、脉滑苔白	蜜、麻黄、半夏	半夏麻黄汤
脉滑苔白、悸动不宁	蜜、麻黄、半夏	半夏麻黄汤
悸动不宁、脉滑苔白	蜜、麻黄、半夏	半夏麻黄汤
悸动不宁、脉滑苔白	蜜、麻黄、半夏	半夏麻黄汤
悸动不宁、脉滑苔白	蜜、麻黄、半夏	半夏麻黄汤
悸动不宁、脉滑苔白	蜜、麻黄、半夏	半夏麻黄汤
脉虚数、乏力、心烦、身热、呕逆、寒栗状、头昏、苔薄、喜躁、舌红	大枣、半夏、竹茹、石膏、白薇、桂枝、甘草	竹皮大丸
寒栗状、乏力、脉虚数、苔薄、头昏、喜躁、呕逆、身热、舌红、心烦	大枣、半夏、竹茹、石膏、白薇、桂枝、甘草	竹皮大丸
苔净、恍惚、脉弦细、惊怖、失眠、舌淡	小麦、首乌藤、琥珀、百合、生地、大枣、炙甘草、丹参、当归	甘麦大枣汤
舌淡、脉弦细、失眠、恍惚、惊怖、苔净	小麦、首乌藤、琥珀、百合、生地、大枣、炙甘草、丹参、当归	甘麦大枣汤
高热、疼痛、凉痛、咽干、口苦、发烧、呕恶、便溏、烦躁	柴胡、厚朴、大枣、半夏、板蓝根、羚羊角、白茅根、桂枝、连翘、芦根、蔓荆子、甘草、黄芩	小柴胡汤
发烧、口苦、呕恶、疼痛、高热、咽干、凉痛、烦躁、便溏	柴胡、厚朴、大枣、半夏、板蓝根、羚羊角、白茅根、桂枝、连翘、芦根、蔓荆子、甘草、黄芩	小柴胡汤
肿胀、面色无华、脉沉细、消瘦、乏力、苔薄白、晨僵、疼痛、纳差、舌淡红	黄芪、六神曲、白芍、鸡血藤、麦芽、乌头、桂枝、山楂、苦参、当归、淫羊藿	黄芪桂枝五物汤
肿胀、纳差、舌淡红、苔薄白、疼痛、消瘦、脉沉细、面色无华、乏力、晨僵	黄芪、六神曲、白芍、鸡血藤、麦芽、乌头、桂枝、山楂、苦参、当归、淫羊藿	黄芪桂枝五物汤
乏力、胀痛、困倦、舌淡、苔白、疼痛、脉濡细	黄芪、生姜、白芍、大枣、海螵蛸、炙甘草、桂枝、浙贝母、饴糖	黄芪建中汤
疼痛、胀痛、脉濡细、困倦、乏力、舌淡、苔白	黄芪、生姜、白芍、大枣、海螵蛸、炙甘草、桂枝、浙贝母、饴糖	黄芪建中汤
哽噎不顺、进食噎不顺、吞咽困难、舌淡红、纳差、脉弦细、形瘦、不欲进食、烦闷、苔花剥苔、舌薄、面色少华	蚕沙、郁李仁、柴胡、大枣、半夏、西洋参、沉香、桃仁、甘草、黄芩	小柴胡汤
舌淡红、形瘦、不欲进食、哽噎不顺、舌薄、纳差、烦闷、面色少华、进食噎不顺、苔花剥苔、吞咽困难、脉弦细	蚕沙、郁李仁、柴胡、大枣、半夏、西洋参、沉香、桃仁、甘草、黄芩	小柴胡汤
咳嗽、舌体稍胖大、化热、乏力、欲吐、小便混浊、发热、倦怠、脉弦滑、舌稍红、有痰、恶心、苔白腻、高热	广藿香、柴胡、厚朴、大枣、党参、半夏、粉葛、牡蛎、鳖甲、知母、甘草、豆蔻、黄芩	小柴胡汤
发热、舌稍红、咳嗽、脉弦滑、舌体稍胖大、小便混浊、化热、苔白腻、欲吐、高热、恶心、有痰、乏力、倦怠	广藿香、柴胡、厚朴、大枣、党参、半夏、粉葛、牡蛎、鳖甲、知母、甘草、豆蔻、黄芩	小柴胡汤
咳嗽、食欲减退、憋气、神倦、消瘦、肝气郁滞、脉弦、咽红、心烦、面色萎黄、痰多、咽痒、舌淡红略胖、苔微黄腻、呕吐、胸闷	代赭石、厚朴、党参、半夏、竹茹、陈皮、茯苓、枳壳、桔梗、射干、芦根、山豆根、枇杷叶、旋覆花	旋覆代赭汤
面色萎黄、咽痒、苔微黄腻、咳嗽、胸闷、舌淡红略胖、痰多、心烦、食欲减退、咽红、呕吐、憋气、消瘦、神倦、肝气郁滞、脉弦	代赭石、厚朴、党参、半夏、竹茹、陈皮、茯苓、枳壳、桔梗、射干、芦根、山豆根、枇杷叶、旋覆花	旋覆代赭汤
失血过多，淋漓不断者月余，致使身体极度虚弱、阴道常有气体排出、嗳气、面色白、畏寒、胃脘隐痛、神疲、肢懒、四末不温、阴道经常有气体排出、苔白、舌淡、矢气状、下腹坠胀	黄芪、白芍、龙骨、佛手、甘松、牡蛎、茯苓、炙甘草、桂枝、饴糖、升麻、甘草、当归	小建中汤
下腹坠胀、矢气状、神疲、阴道经常有气体排出、四末不温、阴道常有气体排出、面色白、肢懒、胃脘隐痛、舌淡、失血过多，淋漓不断者月余，致使身体极度虚弱、苔白、畏寒、嗳气	黄芪、白芍、龙骨、佛手、甘松、牡蛎、茯苓、炙甘草、桂枝、饴糖、升麻、甘草、当归	小建中汤
脉沉、猝喘、烦躁、呼吸急促、浮肿、恶心、唇紫绀、短气不续、面色灰暗、胸闷、舌淡胖、头晕、苔秽滑腻	炙甘草、桂枝	桂枝甘草汤
脉沉、头晕、胸闷、面色灰暗、呼吸急促、舌淡胖、猝喘、烦躁、苔秽滑腻、浮肿、短气不续、唇紫绀、恶心	炙甘草、桂枝	桂枝甘草汤
疼痛、月经量少、血块、恶心、右侧附件能触及鸡蛋大小的包块、宫体中位偏后、坠胀、白腻、色黯、两侧附件增厚、宫颈轻度糜烂、舌胖暗有瘀斑、脉沉弦小滑、腰酸、头晕	牡丹皮、白芍、赤芍、延胡索、茯苓、鳖甲、莪术、桂枝、甘草	桂枝茯苓丸
恶心、白腻、右侧附件能触及鸡蛋大小的包块、血块、两侧附件增厚、脉沉弦小滑、宫颈轻度糜烂、月经量少、舌胖暗有瘀斑、色黯、头晕、宫体中位偏后、坠胀、疼痛、腰酸	牡丹皮、白芍、赤芍、延胡索、茯苓、鳖甲、莪术、桂枝、甘草	桂枝茯苓丸
干燥、大便溏薄、苔无苔、头晕、口渴、眼睛干涩、全身关节疼痛、肿胀、畏寒、舌红有裂纹、脉沉细、肢冷、酸痛	黄芪、干姜、羌活、白芍、生地、白术、赤芍、麻黄、石膏、没药、炙甘草、桂枝、附子、防风、乌梢蛇、知母、乳香	桂枝芍药知母汤
头晕、全身关节疼痛、舌红有裂纹、肿胀、苔无苔、眼睛干涩、脉沉细、干燥、肢冷、畏寒、酸痛、口渴、大便溏薄	黄芪、干姜、羌活、白芍、生地、白术、赤芍、麻黄、石膏、没药、炙甘草、桂枝、附子、防风、乌梢蛇、知母、乳香	桂枝芍药知母汤
脉细弱、酸楚、口干、苔薄白、面色少华、倦怠、乏力、疼痛、舌暗淡、便秘	地龙、黄芪、生地、白芍、赤芍、重楼、木瓜、蜂房、桑枝、秦艽、丹参、穿山甲、海桐皮	黄芪桂枝五物汤
酸楚、脉细弱、苔薄白、口干、便秘、乏力、面色少华、疼痛、倦怠、舌暗淡	地龙、黄芪、生地、白芍、赤芍、重楼、木瓜、蜂房、桑枝、秦艽、丹参、穿山甲、海桐皮	黄芪桂枝五物汤
胸膈室闷、苔腻、胀痞、喑哑、纳呆、脉象沉细、舌体胖有齿痕、胸膈膈闷、咽痛、体重下降、声音嘶哑、气短、舌淡、怕冷、音哑、疼痛	大黄、青果、半夏、麻黄、细辛、附子、甘草	麻黄附子细辛汤
咽痛、纳呆、脉象沉细、胸膈膈闷、苔腻、喑哑、胀痞、音哑、声音嘶哑、胸膈室闷、气短、疼痛、体重下降、舌淡、舌体胖有齿痕、怕冷	大黄、青果、半夏、麻黄、细辛、附子、甘草	麻黄附子细辛汤
不红、晦暗、苔薄白、脉沉弦紧、疼痛、舌淡	鹿角霜、桑寄生、生地、麻黄、桂枝、细辛、附子、乌梢蛇、淫羊藿、狗脊	麻黄附子细辛汤
脉沉弦紧、疼痛、苔薄白、晦暗、不红、舌淡	鹿角霜、桑寄生、生地、麻黄、桂枝、细辛、附子、乌梢蛇、淫羊藿、狗脊	麻黄附子细辛汤
舌淡红、酸痛、疼痛、气短、晨僵、脉濡而细数、血沉43mm/h、发热、纳呆、苔白腻、大便偏稀、困重、恶风	薏苡仁、羌活、半夏、白术、苦杏仁、麻黄、桂枝、甘草、陈皮	麻黄加术汤
困重、苔白腻、脉濡而细数、晨僵、疼痛、纳呆、舌淡红、酸痛、发热、血沉43mm/h、气短、大便偏稀、恶风	薏苡仁、羌活、半夏、白术、苦杏仁、麻黄、桂枝、甘草、陈皮	麻黄加术汤
纳呆、晨僵、脉濡而细数、恶风、血沉43mm/h、气短、大便偏稀、发热、疼痛、舌淡红、酸痛、苔白腻、困重	薏苡仁、羌活、半夏、白术、苦杏仁、麻黄、桂枝、甘草、陈皮	麻黄加术汤
咽干、疲乏、大便稀溏、黄痘、舌淡红、渴不多饮、脉沉细数、眩晕、周身皮肤黄如烟熏、水滑、身黄、目黄、苔灰白腻、尿黄、面黄、呕恶、口苦	干姜、广藿香、柴胡、半夏、白术、泽泻、白矾、茯苓、炙甘草、人参、附子、甘草、茵陈、豆蔻、黄芩	小柴胡汤
黄痘、口苦、呕恶、面黄、水滑、周身皮肤黄如烟熏、咽干、尿黄、疲乏、苔灰白腻、身黄、舌淡红、渴不多饮、眩晕、目黄、大便稀溏、脉沉细数	干姜、广藿香、柴胡、半夏、白术、泽泻、白矾、茯苓、炙甘草、人参、附子、甘草、茵陈、豆蔻、黄芩	小柴胡汤
苔薄白微腻、郁闷、心烦热、心绞痛、头昏沉、舌暗略红、憋闷、脉弦细滑、胀满、口干苦、疼痛	郁金、柴胡、半夏、大枣、川芎、瓜蒌、水蛭、炙甘草、石菖蒲、人参、丹参、薤白、黄芩	小柴胡汤
脉弦细滑、郁闷、憋闷、舌暗略红、口干苦、心绞痛、胀满、心烦热、疼痛、苔薄白微腻、头昏沉	郁金、柴胡、半夏、大枣、川芎、瓜蒌、水蛭、炙甘草、石菖蒲、人参、丹参、薤白、黄芩	小柴胡汤
血压180/110mmHg、面红、苔黄厚腻、眩晕、头痛、抽搐、血压在150~170/90~100mmHg、目赤、舌红、呕吐、脉沉弦有力、恶心、烦闷、胀满、血压240/120mmHg	大黄、厚朴、黄连、半夏、枳实、瓜蒌、天麻、钩藤、蔓荆子	小承气汤
血压180/110mmHg、眩晕、血压240/120mmHg、恶心、血压在150~170/90~100mmHg、头痛、烦闷、胀满、苔黄厚腻、舌红、脉沉弦有力、抽搐、呕吐、面红、目赤	大黄、厚朴、黄连、半夏、枳实、瓜蒌、天麻、钩藤、蔓荆子	小承气汤
舌淡红而润、苔淡红而润、腹泻、腹痛、肠鸣、寒热、口苦、脉细无力、里急后重、苔薄、抽搐	生姜、黄连、党参、白芍、半夏、枳壳、甘草、当归、黄芩	生姜泻心汤
肠鸣、寒热、苔薄、苔淡红而润、脉细无力、里急后重、抽搐、腹痛、舌淡红而润、口苦、腹泻	生姜、黄连、党参、白芍、半夏、枳壳、甘草、当归、黄芩	生姜泻心汤
苔淡红而润、腹痛、苔薄、抽搐、里急后重、肠鸣、寒热、口苦、脉细无力、腹泻、舌淡红而润	生姜、黄连、党参、白芍、半夏、枳壳、甘草、当归、黄芩	生姜泻心汤
舌淡红而润、抽搐、寒热、脉细无力、腹痛、里急后重、苔薄、腹泻、苔淡红而润、肠鸣、口苦	生姜、黄连、党参、白芍、半夏、枳壳、甘草、当归、黄芩	生姜泻心汤
里急后重、口苦、腹泻、寒热、肠鸣、脉细无力、抽搐、腹痛、舌淡红而润、苔淡红而润、苔薄	生姜、黄连、党参、白芍、半夏、枳壳、甘草、当归、黄芩	生姜泻心汤
纳差、溃疡、腹股沟淋巴结均不肿、舌稍红、咽不、脉弦细、肿大、头晕、渗出物、浮肿、心肺无异常、渴不欲饮、扁桃体不肿、红晕、发热、肝大右肋下及0.5厘米、疼痛、白膜、苔薄白、畏寒、糜烂	黄芪、干姜、生地、半夏、黄连、甘草、关黄柏、肉桂、木香、细辛、车前草、川木通、黄芩	甘草泻心汤
畏寒、溃疡、发热、渴不欲饮、肝大右肋下及0.5厘米、渗出物、纳差、心肺无异常、白膜、脉弦细、糜烂、头晕、扁桃体不肿、舌稍红、腹股沟淋巴结均不肿、浮肿、咽不、肿大、疼痛、红晕、苔薄白	黄芪、干姜、生地、半夏、黄连、甘草、关黄柏、肉桂、木香、细辛、车前草、川木通、黄芩	甘草泻心汤
苔薄黄、脉弦细微数、心慌、懊恼、矢气、大便时干、气短、舌红、小便时黄、自汗、嗳气、背痛、腹胀、肿胀	干姜、白芍、黄连、太子参、半夏、甘草、黄芩	半夏泻心汤
气短、懊恼、矢气、苔薄黄、背痛、嗳气、心慌、腹胀、肿胀、舌红、自汗、小便时黄、大便时干、脉弦细微数	干姜、白芍、黄连、太子参、半夏、甘草、黄芩	半夏泻心汤
苔白厚腻、舌暗、皮肤疖肿、口腔溃疡、低热、脉滑、阴部溃疡、发热、腹泻、关节疼痛不适、溏便	牡丹皮、干姜、薏苡仁、砂仁、厚朴、广藿香、半夏、太子参、泽泻、防风、佛手、关黄柏、石膏、丹参、甘草	半夏泻心汤
阴部溃疡、低热、口腔溃疡、舌暗、发热、苔白厚腻、皮肤疖肿、关节疼痛不适、溏便、脉滑、腹泻	牡丹皮、干姜、薏苡仁、砂仁、厚朴、广藿香、半夏、太子参、泽泻、防风、佛手、关黄柏、石膏、丹参、甘草	半夏泻心汤
胸闷、心烦、气短、鼻衄、心悸、鼻出血、量多色红、舌红、苔薄、脉弦细数	大黄、黄连、白茅根、黄芩、牛膝	大黄黄连泻心汤
脉弦细数、心悸、苔薄、胸闷、舌红、气短、鼻出血、量多色红、心烦、鼻衄	大黄、黄连、白茅根、黄芩、牛膝	大黄黄连泻心汤
苔黄腻、气机不畅、手足麻木、舌暗红、脉沉弱、胃中冷、心下痞、出汗、大便略干不爽、欲哭	大黄、附子、黄连、黄芩	附子泻心汤
大便略干不爽、手足麻木、苔黄腻、脉沉弱、欲哭、出汗、心下痞、舌暗红、胃中冷、气机不畅	大黄、附子、黄连、黄芩	附子泻心汤
苔薄黄、咳痰、咳吐黄痰、大便3天未解、口苦、口疮、胃脘胀满、便干、心烦、口干、咳嗽、烧灼、舌胖、头晕、耳鸣、恶心、口腔溃疡、舌紫暗、脉滑数	枇杷叶、莱菔子、蒲公英、半夏、苦杏仁、火麻仁、紫苏梗、佛手、瓜蒌、鸡内金、紫菀、桔梗、桃仁、甘草、百部、当归、黄芩	竹叶石膏汤
咳吐黄痰、恶心、口苦、口疮、耳鸣、烧灼、舌胖、舌紫暗、心烦、咳嗽、咳痰、口腔溃疡、脉滑数、胃脘胀满、头晕、口干、便干、大便3天未解、苔薄黄	枇杷叶、莱菔子、蒲公英、半夏、苦杏仁、火麻仁、紫苏梗、佛手、瓜蒌、鸡内金、紫菀、桔梗、桃仁、甘草、百部、当归、黄芩	竹叶石膏汤
脉弦滑、色黄、纳差、大便稍干、红绛、四肢不温、痄腮、苔薄、神疲、抑郁、舌尖红赤、体积8.8cm3、停经、腰酸、口干	谷芽、黄连、大枣、半夏、佛手、粉葛、石膏、麦芽、白茅根、麦冬、桔梗、芦根、乌梅、知母、玉竹、茵陈、枇杷叶、紫石英	竹叶石膏汤
纳差、红绛、停经、痄腮、抑郁、四肢不温、脉弦滑、苔薄、体积8.8cm3、大便稍干、腰酸、口干、舌尖红赤、神疲、色黄	谷芽、黄连、大枣、半夏、佛手、粉葛、石膏、麦芽、白茅根、麦冬、桔梗、芦根、乌梅、知母、玉竹、茵陈、枇杷叶、紫石英	竹叶石膏汤
头痛、疼痛、肿痛、烦闷、头晕、脉弦滑细数、舌红暗、苔黄腻、红肿、汗出、关节功能活动受限	蚕沙、薏苡仁、全蝎、石膏、没药、桂枝、粳米、乌梢蛇、知母、甘草、忍冬藤、防己	白虎加桂枝汤
红肿、脉弦滑细数、汗出、疼痛、头痛、烦闷、肿痛、关节功能活动受限、舌红暗、头晕、苔黄腻	蚕沙、薏苡仁、全蝎、石膏、没药、桂枝、粳米、乌梢蛇、知母、甘草、忍冬藤、防己	白虎加桂枝汤
头痛、汗出、舌红暗、苔黄腻、疼痛、脉弦滑细数、红肿、肿痛、关节功能活动受限、烦闷、头晕	蚕沙、薏苡仁、全蝎、石膏、没药、桂枝、粳米、乌梢蛇、知母、甘草、忍冬藤、防己	白虎加桂枝汤
头晕、头痛、烦闷、肿痛、疼痛、红肿、关节功能活动受限、脉弦滑细数、汗出、舌红暗、苔黄腻	蚕沙、薏苡仁、全蝎、石膏、没药、桂枝、粳米、乌梢蛇、知母、甘草、忍冬藤、防己	白虎加桂枝汤
烦闷、头痛、脉弦滑细数、苔黄腻、肿痛、舌红暗、红肿、头晕、关节功能活动受限、汗出、疼痛	蚕沙、薏苡仁、全蝎、石膏、没药、桂枝、粳米、乌梢蛇、知母、甘草、忍冬藤、防己	白虎加桂枝汤
软弱无力、舌淡胖、呕吐（秽浊中阻）。西医诊断：慢性肾炎尿毒症期。12月22日因肺部感染，下病危通知。23日临睡前，突然胸闷憋气，心悸加重，张口抬肩，翕胸撷肚，气喘欲窒，语言困难，烦躁不安，面色惊恐，神志恍惚，舌淡润、脉细数、腰痛、面色无华、身冷、下肢肿胀、苔薄黄微腻，脉沉细无力。化验：血红蛋白3.8g%,尿蛋白定性(++)，尿素氮70mg%,肌酐9.9mg%,酚红试验“0”，肾图：双侧各段不清，呈水平延长，属无功能图形。中医诊断：虚损（阴阳两亏）、手足逆冷、浮肿	干姜、党参、茯苓、炙甘草、附子、甘草	茯苓四逆汤
下肢肿胀、面色无华、身冷、呕吐（秽浊中阻）。西医诊断：慢性肾炎尿毒症期。12月22日因肺部感染，下病危通知。23日临睡前，突然胸闷憋气，心悸加重，张口抬肩，翕胸撷肚，气喘欲窒，语言困难，烦躁不安，面色惊恐，神志恍惚，舌淡润、舌淡胖、腰痛、浮肿、软弱无力、苔薄黄微腻，脉沉细无力。化验：血红蛋白3.8g%,尿蛋白定性(++)，尿素氮70mg%,肌酐9.9mg%,酚红试验“0”，肾图：双侧各段不清，呈水平延长，属无功能图形。中医诊断：虚损（阴阳两亏）、手足逆冷、脉细数	干姜、党参、茯苓、炙甘草、附子、甘草	茯苓四逆汤
恶心、痛经、冷痛、脉来沉弦而细、逆冷、血脉瘀滞、呕吐、面色淡白、苔薄白而润、月经不调、瘀斑、舌淡红略暗、腰痛、昏厥	小茴香、白芍、半夏、通草、大枣、吴茱萸、桂枝、炮姜、甘草、当归	当归四逆汤
血脉瘀滞、月经不调、舌淡红略暗、苔薄白而润、逆冷、昏厥、腰痛、痛经、面色淡白、脉来沉弦而细、瘀斑、呕吐、冷痛、恶心	小茴香、白芍、半夏、通草、大枣、吴茱萸、桂枝、炮姜、甘草、当归	当归四逆汤
苔白滑、大便溏、恶寒、憋闷、心悸、短气、胸闷、舌淡红、舌胖、浮肿、胸痛、疼痛、心痛、脉沉细、大汗出	干姜、桑寄生、白芍、白术、檀香、太子参、川芎、肉桂、巴戟天、附子、丹参	真武汤
胸闷、短气、脉沉细、恶寒、浮肿、舌胖、胸痛、大便溏、苔白滑、大汗出、憋闷、舌淡红、疼痛、心痛、心悸	干姜、桑寄生、白芍、白术、檀香、太子参、川芎、肉桂、巴戟天、附子、丹参	真武汤
肢冷、呼吸困难、大腿及以下俱肿、喘咳、咳吐大量泡沫样清稀痰、唇甲紫绀、腹大如鼓、语声低微、全身重度水肿、脉沉细欲绝、舌淡紫、畏寒、肢体水肿、两颧暗红晦滞、手足冰冷、苔白滑	干姜、白芍、大枣、五味子、葶苈子、白术、苦杏仁、茯苓、炙甘草、桂枝、人参、附子、甘草	真武汤
唇甲紫绀、咳吐大量泡沫样清稀痰、苔白滑、舌淡紫、全身重度水肿、手足冰冷、肢冷、大腿及以下俱肿、脉沉细欲绝、两颧暗红晦滞、喘咳、语声低微、腹大如鼓、呼吸困难、肢体水肿、畏寒	干姜、白芍、大枣、五味子、葶苈子、白术、苦杏仁、茯苓、炙甘草、桂枝、人参、附子、甘草	真武汤
痞满、肢倦、腰痛、脉象弦滑、汗出、舌质淡苔白、恶心、舌淡、左侧肾脏未触及、头晕、疼痛、乏力、大便溏薄、腹泻、苔白湿润、怕冷、胀坠、左侧肾孟有块状阴影	白芍、白术、茯苓、人参、附子	附子汤
苔白湿润、舌淡、大便溏薄、左侧肾脏未触及、脉象弦滑、疼痛、头晕、肢倦、恶心、左侧肾孟有块状阴影、舌质淡苔白、腰痛、腹泻、胀坠、汗出、怕冷、乏力、痞满	白芍、白术、茯苓、人参、附子	附子汤
恶心、乏力、脑胀、脉细缓、口干、眩晕、神倦、胸闷、眼花目暗、耳鸣、头晕、苔白、心悸、舌淡、呕吐	厚朴、党参、白术、泽泻、大枣、茯苓、远志、桂枝、甘草	苓桂术甘汤
舌淡、口干、苔白、呕吐、乏力、心悸、眩晕、恶心、神倦、眼花目暗、脑胀、耳鸣、头晕、脉细缓、胸闷	厚朴、党参、白术、泽泻、大枣、茯苓、远志、桂枝、甘草	苓桂术甘汤
听力减退、头重、舌淡、夜寐欠安、面色白、胸闷、语音低钝、恶心、纳呆、眩晕、乏力、头晕、苔白滑腻、耳鸣、肢体困倦、便溏、脉濡滑	薏苡仁、党参、白术、半夏、茯苓、桂枝、甘草、陈皮、黄芩	苓桂术甘汤
苔白滑腻、听力减退、语音低钝、脉濡滑、舌淡、乏力、肢体困倦、耳鸣、胸闷、恶心、面色白、头重、夜寐欠安、头晕、纳呆、便溏、眩晕	薏苡仁、党参、白术、半夏、茯苓、桂枝、甘草、陈皮、黄芩	苓桂术甘汤
疼痛、苔薄白、溃疡面色白、发热、大便干燥、舌体胖大、口气较重、大便千燥、舌淡、脉弦滑、口腔溃疡、小腹胀满、肿	牡丹皮、广藿香、薏苡仁、砂仁、厚朴、大黄、紫苏梗、枳实、石膏、当归、防风、甘草、茵陈、栀子	茵陈蒿汤
溃疡面色白、舌体胖大、苔薄白、大便干燥、脉弦滑、口腔溃疡、疼痛、舌淡、肿、口气较重、小腹胀满、大便千燥、发热	牡丹皮、广藿香、薏苡仁、砂仁、厚朴、大黄、紫苏梗、枳实、石膏、当归、防风、甘草、茵陈、栀子	茵陈蒿汤
恶风寒、乏力、带下清稀、月经始潮、舌略暗、体重78kg、脉沉细滑、小便量少、闭经、经闭、汗出、发胖、下肢肿胀、形体丰满、舌体胖有齿痕、性欲淡漠、神疲、苔白腻、出血、月经未潮、月经稀少、大便不成形	黄芪、白术、泽泻、香附、紫苏梗、茯苓、炙甘草、防风、车前草、益母草、防己	防己黄芪汤
汗出、出血、舌体胖有齿痕、发胖、月经稀少、乏力、形体丰满、经闭、月经始潮、神疲、苔白腻、性欲淡漠、闭经、脉沉细滑、大便不成形、舌略暗、体重78kg、恶风寒、带下清稀、小便量少、下肢肿胀、月经未潮	黄芪、白术、泽泻、香附、紫苏梗、茯苓、炙甘草、防风、车前草、益母草、防己	防己黄芪汤
口吐清涎、麻木、发热、消瘦、舌淡、恶心、倦怠、腰酸、纳减、食少、白腻、乏力、头晕、面色白、酸痛、体温渐退、脉沉细、肿痛、头昏、疼痛、肢冷、畏寒、体温37.8℃	牡丹皮、山药、鸡血藤、白芍、半夏、大枣、山茱萸、茯苓、肉桂、秦艽、独活、附子、当归、淫羊藿	金匮肾气丸
体温渐退、白腻、体温37.8℃、食少、舌淡、口吐清涎、倦怠、恶心、疼痛、面色白、头昏、脉沉细、头晕、肢冷、纳减、消瘦、发热、麻木、乏力、畏寒、酸痛、肿痛、腰酸	牡丹皮、山药、鸡血藤、白芍、半夏、大枣、山茱萸、茯苓、肉桂、秦艽、独活、附子、当归、淫羊藿	金匮肾气丸
多汗、强直、大便偏稀、苔白腻滑、困难、畏风、乏力、疼痛、腰骶部活动受限、脉沉细、舌淡红、口不渴、怕冷	黄芪、干姜、白术、茯苓、炙甘草、徐长卿、附子、杜仲	甘草干姜茯苓白术汤
疼痛、舌淡红、腰骶部活动受限、畏风、乏力、困难、脉沉细、多汗、大便偏稀、苔白腻滑、怕冷、口不渴、强直	黄芪、干姜、白术、茯苓、炙甘草、徐长卿、附子、杜仲	甘草干姜茯苓白术汤
汗出、舌暗红、精神抑郁、苔白、大便稀溏、不寐、气短、失眠、畏寒、自汗、脉沉弦小滑、胸闷、恶风、脾胃虚弱	郁金、黄芪、谷芽、浮小麦、厚朴、白芍、大枣、苦杏仁、白术、赤芍、香附、半夏、麦芽、枳壳、桃仁、桔梗、防风、甘草	甘麦大枣汤
自汗、恶风、失眠、汗出、脾胃虚弱、苔白、脉沉弦小滑、精神抑郁、舌暗红、畏寒、气短、胸闷、不寐、大便稀溏	郁金、黄芪、谷芽、浮小麦、厚朴、白芍、大枣、苦杏仁、白术、赤芍、香附、半夏、麦芽、枳壳、桃仁、桔梗、防风、甘草	甘麦大枣汤
苔薄白、四肢不温、怕冷、月经来潮、切脉细滑尺弱、经闭、白带多、肢体倦怠、闭经、畏寒、停经、舌紫黯、食欲不振	牡丹皮、白芍、党参、吴茱萸、半夏、香附、赤芍、川芎、肉桂、炙甘草、当归	温经汤
舌紫黯、畏寒、怕冷、月经来潮、白带多、停经、闭经、苔薄白、切脉细滑尺弱、肢体倦怠、四肢不温、经闭、食欲不振	牡丹皮、白芍、党参、吴茱萸、半夏、香附、赤芍、川芎、肉桂、炙甘草、当归	温经汤
痛经、舌暗红边紫、苔白、疼痛、汗出、脉弦涩、瘀块	牡丹皮、小茴香、白芍、吴茱萸、半夏、香附、桂枝、炮姜、当归	温经汤
舌暗红边紫、汗出、苔白、瘀块、脉弦涩、痛经、疼痛	牡丹皮、小茴香、白芍、吴茱萸、半夏、香附、桂枝、炮姜、当归	温经汤
右耳鸣、苔薄、律不齐、心悸、脉结代、早搏、出冷汗、心率85次/分	生姜、生地、大枣、党参、阿胶、火麻仁、炙甘草、麦冬、桂枝	炙甘草汤
苔薄、心悸、心率85次/分、右耳鸣、出冷汗、脉结代、早搏、律不齐	生姜、生地、大枣、党参、阿胶、火麻仁、炙甘草、麦冬、桂枝	炙甘草汤
恶寒、无汗、战栗、畏寒、汗出、脉浮紧、苔薄腻、头痛、高热、咳嗽、体温41℃、口渴、疼痛	苦杏仁、桂枝、麻黄	麻黄汤
脉浮紧、口渴、无汗、疼痛、畏寒、恶寒、高热、苔薄腻、头痛、战栗、汗出、咳嗽、体温41℃	苦杏仁、桂枝、麻黄	麻黄汤
脉不至、发热、下利清稀、血压升至13.3/6.7kPa、四肢清冷、血压4.0/0kPa、脉重按不至、恶寒	麻黄、炙甘草、细辛、附子、甘草	麻黄附子细辛汤
下利清稀、血压4.0/0kPa、恶寒、脉重按不至、发热、血压升至13.3/6.7kPa、脉不至、四肢清冷	麻黄、炙甘草、细辛、附子、甘草	麻黄附子细辛汤
脉沉细、舌淡红、大便色黑、苔黄、泛酸、BP105/75mmHg、畏寒、恶心、胃痛、心烦、汗自出、呕吐、口渴	大黄、黄连、海螵蛸、三七、浙贝母、附子、白及、黄芩	附子泻心汤
大便色黑、口渴、呕吐、BP105/75mmHg、脉沉细、心烦、泛酸、胃痛、恶心、畏寒、舌淡红、苔黄、汗自出	大黄、黄连、海螵蛸、三七、浙贝母、附子、白及、黄芩	附子泻心汤
血压常在24.0~25.3/13.3~14.7kPa、悸动、脉沉细、苔白腻、舌质淡而胖、耳鸣、眩晕、视物昏糊、舌淡	生姜、白芍、白术、牡蛎、茯苓、桂枝、附子、车前草、磁石	真武汤
耳鸣、血压常在24.0~25.3/13.3~14.7kPa、悸动、苔白腻、脉沉细、舌质淡而胖、舌淡、眩晕、视物昏糊	生姜、白芍、白术、牡蛎、茯苓、桂枝、附子、车前草、磁石	真武汤
恶寒、肢冷、不渴、疼痛、不痛、脉沉细、便溏、苔薄润、腹痛、神志清明、面色苍白	白芍、党参、白术、茯苓、附子	附子汤
肢冷、苔薄润、不渴、疼痛、脉沉细、便溏、面色苍白、不痛、恶寒、神志清明、腹痛	白芍、党参、白术、茯苓、附子	附子汤
高热、苔黄质红、脉浮、头痛、舌红、气逆、舌苔、精神萎顿、胸痞、无汗、脉细数、苔薄腻、恶寒、纳少、寒热、咳嗽、烦热	鸡子黄、白芍、黄连、阿胶、黄芩	黄连阿胶汤
高热、脉浮、无汗、气逆、寒热、精神萎顿、咳嗽、舌苔、胸痞、头痛、舌红、烦热、苔黄质红、苔薄腻、脉细数、恶寒、纳少	鸡子黄、白芍、黄连、阿胶、黄芩	黄连阿胶汤
舌红、腹痛、积滞、恶寒、脉沉细数、苔黄腻、体温38.5度、发热、寒热、神烦、痢下脓血	干姜、黄连、白芍、阿胶、木香、山楂、赤石脂、黄芩	桃花汤
痢下脓血、寒热、神烦、体温38.5度、发热、舌红、积滞、腹痛、恶寒、苔黄腻、脉沉细数	干姜、黄连、白芍、阿胶、木香、山楂、赤石脂、黄芩	桃花汤
脉沉细、苔薄、蛋白尿、小溲不畅、肿胀、肿大、泛恶多、神萎、纳不馨、气促、口不渴、面色白无华、浮肿、眼睑虚浮	黄芪、大枣、泽泻、牡蛎、黑豆	牡蛎泽泻散
气促、小溲不畅、神萎、纳不馨、眼睑虚浮、脉沉细、蛋白尿、口不渴、肿大、面色白无华、浮肿、泛恶多、苔薄、肿胀	黄芪、大枣、泽泻、牡蛎、黑豆	牡蛎泽泻散
脉沉细、小溲不畅、浮肿、肿大、神萎、泛恶多、气促、肿胀、纳不馨、蛋白尿、面色白无华、眼睑虚浮、苔薄、口不渴	黄芪、大枣、泽泻、牡蛎、黑豆	牡蛎泽泻散
眼睑虚浮、面色白无华、浮肿、肿胀、气促、肿大、泛恶多、纳不馨、脉沉细、口不渴、苔薄、神萎、小溲不畅、蛋白尿	黄芪、大枣、泽泻、牡蛎、黑豆	牡蛎泽泻散
喉痒、酸楚、头晕、头痛、咳嗽、口唇红润、苔薄白而润，尺肤微热、舌淡红、脉沉缓无力、反温、流涕、鼻塞	甘草、桂枝、白芍、大枣	桂枝汤
舌淡红、酸楚、头痛、流涕、口唇红润、鼻塞、头晕、苔薄白而润，尺肤微热、咳嗽、反温、脉沉缓无力、喉痒	甘草、桂枝、白芍、大枣	桂枝汤
多梦、欲哭、声音正常、胸腹不畅、心烦、面红、口苦、舌红苔薄白而滑、月经失常、眩晕、欲吐、脉象沉弦有力、便燥、胃呆、呼吸平匀、四、多怒、溺黄、头胀、鼻头色泽无异常变、不寐	柴胡、生地、半夏、龙骨、首乌藤、陈皮、黄芩	小柴胡汤
胃呆、眩晕、便燥、鼻头色泽无异常变、溺黄、面红、呼吸平匀、胸腹不畅、头胀、舌红苔薄白而滑、脉象沉弦有力、不寐、欲哭、多怒、月经失常、声音正常、多梦、心烦、四、欲吐、口苦	柴胡、生地、半夏、龙骨、首乌藤、陈皮、黄芩	小柴胡汤
恶心、舌淡红、脉微略数、发热、欲呕、恶寒、满闷、疼痛、头痛、苔薄	柴胡、半夏、大枣、桂枝、人参、甘草、黄芩	柴胡桂枝汤
恶寒、苔薄、发热、满闷、欲呕、脉微略数、疼痛、头痛、舌淡红、恶心	柴胡、半夏、大枣、桂枝、人参、甘草、黄芩	柴胡桂枝汤
腹胀痛、面色青黄、血压125/80mmHg、便秘、脾气不升、苔白、舌淡、消瘦、舌硬色黑、急躁、手足凉、尿少、左下腹可触及条索样硬块、食少、纳呆、腹痛、肠鸣、乏力、脉沉虚无力、气短	肉苁蓉、党参、苦杏仁、枳实、枸杞子、荷叶、鸡内金、紫菀、桃仁、皂角、当归	大承气汤
急躁、便秘、气短、手足凉、脾气不升、左下腹可触及条索样硬块、脉沉虚无力、肠鸣、面色青黄、纳呆、腹痛、乏力、舌硬色黑、食少、消瘦、尿少、舌淡、苔白、腹胀痛、血压125/80mmHg	肉苁蓉、党参、苦杏仁、枳实、枸杞子、荷叶、鸡内金、紫菀、桃仁、皂角、当归	大承气汤
喜热、苔白滑、便躁、腹满、全腹痛、畏寒、恶心、面色晦滞、矢气、脾胃虚弱、脉象弦滑、肢冷、白细胞计数：21600、呃逆、呕吐、汗出	白芷、大黄、厚朴、苦杏仁、枳壳、木香、独活、柿蒂、皂角、川楝子	厚朴三物汤
喜热、汗出、苔白滑、便躁、呃逆、脾胃虚弱、恶心、畏寒、呕吐、全腹痛、白细胞计数：21600、矢气、肢冷、脉象弦滑、面色晦滞、腹满	白芷、大黄、厚朴、苦杏仁、枳壳、木香、独活、柿蒂、皂角、川楝子	厚朴三物汤
畏寒、呃逆、呕吐、腹满、全腹痛、矢气、便躁、脾胃虚弱、脉象弦滑、恶心、苔白滑、喜热、白细胞计数：21600、汗出、面色晦滞、肢冷	白芷、大黄、厚朴、苦杏仁、枳壳、木香、独活、柿蒂、皂角、川楝子	厚朴三物汤
脉象弦滑、恶心、脾胃虚弱、呕吐、白细胞计数：21600、畏寒、汗出、苔白滑、肢冷、全腹痛、便躁、面色晦滞、腹满、喜热、呃逆、矢气	白芷、大黄、厚朴、苦杏仁、枳壳、木香、独活、柿蒂、皂角、川楝子	厚朴三物汤
舌红、矢气、脉弦数有力、腹痛、疼痛、苔黄腻、绞痛、呕吐、大便秘结、全腹胀满	白芷、大黄、羌活、厚朴、枳实、木香、桃仁、柿蒂、皂角、川楝子	厚朴三物汤
绞痛、疼痛、矢气、腹痛、大便秘结、苔黄腻、呕吐、脉弦数有力、全腹胀满、舌红	白芷、大黄、羌活、厚朴、枳实、木香、桃仁、柿蒂、皂角、川楝子	厚朴三物汤
舌红、脉弦数有力、全腹胀满、腹痛、苔黄腻、呕吐、疼痛、大便秘结、绞痛、矢气	白芷、大黄、羌活、厚朴、枳实、木香、桃仁、柿蒂、皂角、川楝子	厚朴三物汤
矢气、绞痛、苔黄腻、疼痛、脉弦数有力、大便秘结、腹痛、全腹胀满、舌红、呕吐	白芷、大黄、羌活、厚朴、枳实、木香、桃仁、柿蒂、皂角、川楝子	厚朴三物汤
痞满、舌淡红、腹满、苔腻、嗳气、脉沉弦而迟、闷痛、胀满	大黄、黄连、半夏、附子、升麻、黄芩	附子泻心汤
舌淡红、嗳气、苔腻、痞满、脉沉弦而迟、腹满、胀满、闷痛	大黄、黄连、半夏、附子、升麻、黄芩	附子泻心汤
高烧、昏迷、休克	关黄柏、白头翁、秦皮、黄连	白头翁汤
高烧、休克、昏迷	关黄柏、白头翁、秦皮、黄连	白头翁汤
气滞、胀痛、嗳气、化热、舌质红、闷胀、有裂纹、胀闷、舌微红、脉弦、肝郁	柴胡、莱菔子、槟榔、百合、佛手、麦芽、茯苓、枳壳、炙甘草、桔梗、乌药、陈皮	四逆散
有裂纹、舌质红、闷胀、气滞、胀痛、肝郁、脉弦、舌微红、胀闷、嗳气、化热	柴胡、莱菔子、槟榔、百合、佛手、麦芽、茯苓、枳壳、炙甘草、桔梗、乌药、陈皮	四逆散
神怠、呕吐、消瘦、脉小弦、涎水、幽门水肿、食少、苔白	干姜、生姜、半夏、泽泻、茯苓	小半夏汤
消瘦、涎水、呕吐、幽门水肿、苔白、食少、脉小弦、神怠	干姜、生姜、半夏、泽泻、茯苓	小半夏汤
食少、呕吐、幽门水肿、消瘦、神怠、苔白、涎水、脉小弦	干姜、生姜、半夏、泽泻、茯苓	小半夏汤
涎水、呕吐、脉小弦、神怠、幽门水肿、食少、苔白、消瘦	干姜、生姜、半夏、泽泻、茯苓	小半夏汤
咳嗽、口渴、心烦、出汗、全身酸困、两脉弦数、寒战、发热、苔薄白、胸闷	黄芪、柴胡、槟榔、半夏、茯苓、蜀漆、常山	蜀漆汤
两脉弦数、咳嗽、寒战、出汗、全身酸困、苔薄白、胸闷、心烦、口渴、发热	黄芪、柴胡、槟榔、半夏、茯苓、蜀漆、常山	蜀漆汤
咳嗽、心烦、全身酸困、胸闷、出汗、发热、苔薄白、寒战、两脉弦数、口渴	黄芪、柴胡、槟榔、半夏、茯苓、蜀漆、常山	蜀漆汤
口渴、心烦、出汗、寒战、咳嗽、两脉弦数、全身酸困、胸闷、发热、苔薄白	黄芪、柴胡、槟榔、半夏、茯苓、蜀漆、常山	蜀漆汤
全身酸困、胸闷、出汗、两脉弦数、发热、寒战、苔薄白、咳嗽、口渴、心烦	黄芪、柴胡、槟榔、半夏、茯苓、蜀漆、常山	蜀漆汤
激惹、便溏、纳少、神疲、喜暖、舌淡、苔薄、畏寒、脉虚弦、胃脘痛	黄芪、九香虫、白芍、大枣、茯苓、炙甘草、桂枝、饴糖	黄芪建中汤
喜暖、神疲、激惹、畏寒、舌淡、苔薄、纳少、脉虚弦、便溏、胃脘痛	黄芪、九香虫、白芍、大枣、茯苓、炙甘草、桂枝、饴糖	黄芪建中汤
咽痒、脉弦滑小数、呛咳、喘息、咯痰、苔薄腻、舌红、痰热	半夏、苦杏仁、葶苈子、甘草、化橘红、麻黄、石膏、浙贝母、桔梗、车前草、百部	麻杏石甘汤
呛咳、舌红、咯痰、喘息、脉弦滑小数、痰热、咽痒、苔薄腻	半夏、苦杏仁、葶苈子、甘草、化橘红、麻黄、石膏、浙贝母、桔梗、车前草、百部	麻杏石甘汤
咯大量白沫痰、咳喘、胸中窒闷、苔白腻、脉滑、舌淡、口唇紫绀、形瘦	干姜、白芍、半夏、五味子、苦杏仁、紫苏梗、麻黄、桂枝、细辛、附子、甘草	小青龙汤
胸中窒闷、苔白腻、咳喘、口唇紫绀、脉滑、咯大量白沫痰、舌淡、形瘦	干姜、白芍、半夏、五味子、苦杏仁、紫苏梗、麻黄、桂枝、细辛、附子、甘草	小青龙汤
痰多白沫、肺纹理增粗、咯痰、喉咙不适、胸痛、苔薄腻、脉沉细、气促、痰饮、畏寒、咳嗽	干姜、白芍、半夏、五味子、葶苈子、化橘红、麻黄、茯苓、桔梗、细辛、附子、桂枝、车前草、甘草	小青龙汤
胸痛、肺纹理增粗、痰饮、脉沉细、咳嗽、痰多白沫、畏寒、气促、咯痰、苔薄腻、喉咙不适	干姜、白芍、半夏、五味子、葶苈子、化橘红、麻黄、茯苓、桔梗、细辛、附子、桂枝、车前草、甘草	小青龙汤
脉络不通、心痛、形体丰腴、胸闷、胸痛、神萎乏力、昏厥、面色苍白、痞闷、心悸、舌紫、苔白、脉沉细	九香虫、白芍、赤芍、麻黄、延胡索、炙甘草、桂枝、细辛、附子、山楂、甘草	麻黄附子细辛汤
昏厥、苔白、脉络不通、面色苍白、脉沉细、痞闷、舌紫、心痛、胸闷、神萎乏力、心悸、形体丰腴、胸痛	九香虫、白芍、赤芍、麻黄、延胡索、炙甘草、桂枝、细辛、附子、山楂、甘草	麻黄附子细辛汤
心悸、胸闷、舌紫、面色苍白、心痛、昏厥、胸痛、脉沉细、苔白、心阳不振	九香虫、白芍、龙骨、赤芍、牡蛎、麻黄、延胡索、炙甘草、桂枝、细辛、山楂、附子、甘草	麻黄附子细辛汤
心痛、面色苍白、苔白、舌紫、心悸、心阳不振、胸痛、脉沉细、胸闷、昏厥	九香虫、白芍、龙骨、赤芍、牡蛎、麻黄、延胡索、炙甘草、桂枝、细辛、山楂、附子、甘草	麻黄附子细辛汤
舌红紫、苔绛少津、潮红、痰热、心悸、浮肿、气促、尿短少、黄涎痰、痰饮、欲吐不吐、心烦、苔少欠津、胀满、喘咳、舌体肥	细辛、麻黄、附子	麻黄附子细辛汤
苔绛少津、胀满、黄涎痰、心烦、潮红、痰饮、喘咳、苔少欠津、浮肿、舌体肥、舌红紫、尿短少、气促、心悸、痰热、欲吐不吐	细辛、麻黄、附子	麻黄附子细辛汤
咳嗽、脉小数、烦躁不安、胸闷、里热内蕴、胸部透视无异常、呻吟、发热、高热、苔白腻	生姜、柴胡、白芍、党参、半夏、大枣、桂枝、甘草、黄芩	柴胡桂枝汤
咳嗽、烦躁不安、高热、胸闷、脉小数、苔白腻、胸部透视无异常、发热、里热内蕴、呻吟	生姜、柴胡、白芍、党参、半夏、大枣、桂枝、甘草、黄芩	柴胡桂枝汤
水肿、舌红绛无苔、嗜睡、呼吸喘急、两下肺闻及于湿性罗音、浮肿、胸闷、口唇紫绀、烦躁、苔无苔、神志尚清、咳喘、脉细滑	大黄、苏木、海浮石、半夏、葶苈子、大枣、枳实、水蛭、石菖蒲、降香	抵当汤
苔无苔、两下肺闻及于湿性罗音、水肿、嗜睡、烦躁、咳喘、舌红绛无苔、脉细滑、浮肿、神志尚清、呼吸喘急、胸闷、口唇紫绀	大黄、苏木、海浮石、半夏、葶苈子、大枣、枳实、水蛭、石菖蒲、降香	抵当汤
谵语、恶寒、发热、咳嗽、神昏、手足躁动、咽痛、胸痛	大戟、芫花、甘遂、大枣	十枣汤
谵语、胸痛、咽痛、发热、恶寒、神昏、咳嗽、手足躁动	大戟、芫花、甘遂、大枣	十枣汤
心率98次/分、咳嗽、全身皮肤无斑、腹泻、舌红绛、肌肉关节酸楚、两肺无干湿性罗、肝胆脾未见异常、肥达氏反应、口渴、苔薄净、体温虽稍有下降，但仍在39℃、体温在39.5~40.3℃、血沉49mm/h、消瘦、律齐、脉濡细数、畏寒、咯痰、发热、浅表淋巴结无明显肿、肿大、腹部无压、出热	西洋参、石斛、石膏、鳖甲、人参、天花粉、知母、青蒿	白虎加人参汤
浅表淋巴结无明显肿、苔薄净、全身皮肤无斑、出热、畏寒、体温在39.5~40.3℃、发热、肥达氏反应、腹部无压、肝胆脾未见异常、血沉49mm/h、咯痰、肿大、肌肉关节酸楚、口渴、咳嗽、消瘦、腹泻、两肺无干湿性罗、体温虽稍有下降，但仍在39℃、脉濡细数、律齐、心率98次/分、舌红绛	西洋参、石斛、石膏、鳖甲、人参、天花粉、知母、青蒿	白虎加人参汤
胸闷、心率仍在40次/分、心脉失畅、神疲、面色萎黄少华、心阳不振、口干、舌苔薄白而干、四肢发冷、脉沉迟、心悸、晕厥	干姜、黄芪、火葱、生地、党参、五味子、炙甘草、麦冬、桂枝、附子、石菖蒲	通脉四逆汤
心悸、心阳不振、心率仍在40次/分、脉沉迟、四肢发冷、心脉失畅、舌苔薄白而干、胸闷、神疲、面色萎黄少华、口干、晕厥	干姜、黄芪、火葱、生地、党参、五味子、炙甘草、麦冬、桂枝、附子、石菖蒲	通脉四逆汤
舌淡、脘腹痛、不欲饮、苔白腻、呕吐、口干、肢冷、不能饮水进食，朝食暮吐、脉沉弦	白芍、白术、茯苓、人参、附子	附子汤
呕吐、不欲饮、苔白腻、舌淡、口干、不能饮水进食，朝食暮吐、脘腹痛、脉沉弦、肢冷	白芍、白术、茯苓、人参、附子	附子汤
脉络阻滞、苔薄、脉沉细、胸闷、恶寒、神疲、心痛、心悸、气促、大便溏、时汗自出、舌紫、心脉不通	党参、白术、粉葛、赤芍、三七、茯苓、附子、丹参、血竭、甘草	附子汤
大便溏、脉络阻滞、苔薄、时汗自出、恶寒、脉沉细、心悸、胸闷、气促、心脉不通、心痛、舌紫、神疲	党参、白术、粉葛、赤芍、三七、茯苓、附子、丹参、血竭、甘草	附子汤
浮肿、唇甲青紫、咳喘、神萎、气急、脉沉、痰、面色苍灰、肢肿、四肢不温、舌淡紫而胖、苔薄腻、胸闷	半夏、白术、泽泻、化橘红、麻黄、茯苓、桂枝、细辛、附子、蒲黄、车前草、益母草	苓桂术甘汤
痰、苔薄腻、浮肿、脉沉、面色苍灰、肢肿、神萎、唇甲青紫、舌淡紫而胖、气急、咳喘、四肢不温、胸闷	半夏、白术、泽泻、化橘红、麻黄、茯苓、桂枝、细辛、附子、蒲黄、车前草、益母草	苓桂术甘汤
苔薄、恶心、胃痛、嗳气、脉弦数、呕吐、胀气、头重、痰多、易早醒、舌尖红、腹泻、口干苦、泛酸、痞闷	生姜、厚朴、代赭石、吴茱萸、黄连、半夏、枳实、茯苓、丁香、旋覆花	小半夏加茯苓汤
痰多、嗳气、呕吐、胀气、恶心、苔薄、泛酸、痞闷、腹泻、口干苦、舌尖红、脉弦数、头重、易早醒、胃痛	生姜、厚朴、代赭石、吴茱萸、黄连、半夏、枳实、茯苓、丁香、旋覆花	小半夏加茯苓汤
脉弦数、痰多、呕吐、舌尖红、易早醒、胀气、苔薄、痞闷、泛酸、头重、腹泻、嗳气、恶心、口干苦、胃痛	生姜、厚朴、代赭石、吴茱萸、黄连、半夏、枳实、茯苓、丁香、旋覆花	小半夏加茯苓汤
脉弦细而数、大便干燥、胀痛、血压：24/16kPa、苔薄黄、头晕、面部潮红	滑石粉、大黄、龙骨、石决明、牡蛎、石膏、寒水石、川牛膝、杜仲、甘草	风引汤
面部潮红、大便干燥、头晕、血压：24/16kPa、脉弦细而数、胀痛、苔薄黄	滑石粉、大黄、龙骨、石决明、牡蛎、石膏、寒水石、川牛膝、杜仲、甘草	风引汤
阳气不守、出血、呕吐、大便稀、水肿、吐血、面色萎黄、苔薄黄、脉细软无力、充血、胃痛、舌淡红、色黑、吐鲜血、恶心、手足发冷	牡丹皮、山药、生地、泽泻、山茱萸、茯苓、桂枝、附子	金匮肾气丸
水肿、大便稀、呕吐、阳气不守、吐鲜血、手足发冷、出血、面色萎黄、胃痛、舌淡红、充血、色黑、苔薄黄、脉细软无力、吐血、恶心	牡丹皮、山药、生地、泽泻、山茱萸、茯苓、桂枝、附子	金匮肾气丸
刺痛、心悸、脉细涩结代、舌淡紫	郁金、香附、瓜蒌、延胡索、炙甘草、桃仁、丹参、降香、薤白	瓜蒌薤白白酒汤
舌淡紫、刺痛、脉细涩结代、心悸	郁金、香附、瓜蒌、延胡索、炙甘草、桃仁、丹参、降香、薤白	瓜蒌薤白白酒汤
苔薄、便血、舌淡、饱胀、脉细软、下血、神疲	生地、伏龙肝、白术、阿胶、附子、甘草、黄芩	黄土汤
脉细软、饱胀、神疲、便血、苔薄、下血、舌淡	生地、伏龙肝、白术、阿胶、附子、甘草、黄芩	黄土汤
恶心、眼眶发黑、乳房胀痛、苔薄腻、腹痛、舌紫、痛经、色暗紫、大便溏薄、面色苍白、四肢逆冷、经量较少、脉沉迟	小茴香、白芍、党参、吴茱萸、阿胶、赤芍、川芎、延胡索、桂枝、当归、紫石英	温经汤
脉沉迟、舌紫、面色苍白、恶心、色暗紫、眼眶发黑、四肢逆冷、苔薄腻、痛经、乳房胀痛、腹痛、经量较少、大便溏薄	小茴香、白芍、党参、吴茱萸、阿胶、赤芍、川芎、延胡索、桂枝、当归、紫石英	温经汤
纳呆、不喜饮水、胃脘痛、口不渴、苔薄微黄、胃下垂、大便3天未行、舌暗、口苦、脉弦细	谷芽、厚朴、白术、玄明粉、枳实、瓜蒌、鸡内金、冬瓜仁、决明子	大承气汤
胃脘痛、脉弦细、胃下垂、口不渴、舌暗、大便3天未行、纳呆、苔薄微黄、不喜饮水、口苦	谷芽、厚朴、白术、玄明粉、枳实、瓜蒌、鸡内金、冬瓜仁、决明子	大承气汤
胃下垂、纳差、脘痞、呃逆、吐清水、脉濡滑、溏、舌淡、肠鸣、呢逆、嗳气、苔白根腻、呕恶	黄芪、薏苡仁、谷芽、六神曲、党参、白术、泽泻、半夏、麦芽、茯苓、枳壳、炙甘草、桂枝、甘草、陈皮	苓桂术甘汤
肠鸣、胃下垂、呃逆、呕恶、溏、脘痞、舌淡、脉濡滑、嗳气、苔白根腻、吐清水、纳差、呢逆	黄芪、薏苡仁、谷芽、六神曲、党参、白术、泽泻、半夏、麦芽、茯苓、枳壳、炙甘草、桂枝、甘草、陈皮	苓桂术甘汤
嗳气、肠鸣、舌淡、头晕、胃下垂、胀满、便溏、苔薄腻、脉弦滑、形体消瘦、神倦、呕吐	砂仁、生姜、六神曲、党参、白术、泽泻、半夏、麦芽、茯苓、枳壳、炙甘草、桂枝、山楂、陈皮	苓桂术甘汤
胃下垂、脉弦滑、头晕、舌淡、呕吐、苔薄腻、便溏、嗳气、神倦、肠鸣、形体消瘦、胀满	砂仁、生姜、六神曲、党参、白术、泽泻、半夏、麦芽、茯苓、枳壳、炙甘草、桂枝、山楂、陈皮	苓桂术甘汤
脉滑、气短、心中空虚、舌淡红、身倦、血浆蛋白偏低、浮肿、苔白、乏力、面色白	小麦、黄芪、生姜、白芍、大枣、桂枝、甘草	桂枝加黄芪汤
浮肿、心中空虚、脉滑、乏力、舌淡红、身倦、血浆蛋白偏低、苔白、面色白、气短	小麦、黄芪、生姜、白芍、大枣、桂枝、甘草	桂枝加黄芪汤
气短、浮肿、苔白、身倦、血浆蛋白偏低、乏力、舌淡红、脉滑、面色白、心中空虚	小麦、黄芪、生姜、白芍、大枣、桂枝、甘草	桂枝加黄芪汤
舌润、腹胀满、面色无华、畏寒、肢冷、苔滑、浮肿、脉沉、尿少	生姜、大枣、麻黄、桂枝、细辛、附子、甘草	桂枝去芍药加麻黄附子细辛汤
畏寒、面色无华、苔滑、腹胀满、浮肿、尿少、舌润、脉沉、肢冷	生姜、大枣、麻黄、桂枝、细辛、附子、甘草	桂枝去芍药加麻黄附子细辛汤
肢冷、腹胀满、面色无华、脉沉、畏寒、尿少、浮肿、苔滑、舌润	生姜、大枣、麻黄、桂枝、细辛、附子、甘草	桂枝去芍药加麻黄附子细辛汤
苔白、高烧、咳嗽、低热、脉缓、体温最高38℃、舌红、高热、体温波动在37~38℃、体温下降、出汗	牡丹皮、黄芪、柴胡、大枣、太子参、茯苓、薄荷、炙甘草、地骨皮、麦冬、酒、连翘、青蒿、陈皮、黄芩	小柴胡汤
体温下降、咳嗽、体温波动在37~38℃、脉缓、苔白、体温最高38℃、低热、舌红、出汗、高热、高烧	牡丹皮、黄芪、柴胡、大枣、太子参、茯苓、薄荷、炙甘草、地骨皮、麦冬、酒、连翘、青蒿、陈皮、黄芩	小柴胡汤
上腹痛、干呕、剧痛、痛醒、发热、体温38.5℃、恶心、大便秘、苔白燥、舌苔燥、脉弦数、消瘦	牡丹皮、大黄、柴胡、大枣、半夏、赤芍、枳实、桃仁、连翘、甘草、金银花、黄芩	大柴胡汤
苔白燥、消瘦、发热、痛醒、大便秘、上腹痛、剧痛、脉弦数、体温38.5℃、干呕、舌苔燥、恶心	牡丹皮、大黄、柴胡、大枣、半夏、赤芍、枳实、桃仁、连翘、甘草、金银花、黄芩	大柴胡汤
失眠、气郁、胸闷、舌边尖红、不寐、白腻、心烦、痰湿、倦怠、易怒、脉弦、多梦、手抖、心悸	大黄、百合、牡蛎、石菖蒲、红参、生地、大枣、白芍、麦冬、远志、甘草、珍珠母、半夏、黄芩、代赭石、柴胡、首乌藤、五味子、茯苓、桂枝	柴胡加龙骨牡蛎汤
易怒、心悸、心烦、不寐、倦怠、手抖、舌边尖红、气郁、胸闷、痰湿、白腻、脉弦、失眠、多梦	大黄、百合、牡蛎、石菖蒲、红参、生地、大枣、白芍、麦冬、远志、甘草、珍珠母、半夏、黄芩、代赭石、柴胡、首乌藤、五味子、茯苓、桂枝	柴胡加龙骨牡蛎汤
尿道时有阻塞感、舌紫、苔少津、口干、腰酸、手足心热、小腹痛、尿血色紫有块、食少、脉沉滑有力、纳呆、隐痛、乏力	大黄、生地、小蓟、赤芍、白茅根、桃仁、桂枝、侧柏叶、甘草	桃核承气汤
乏力、口干、纳呆、苔少津、隐痛、尿道时有阻塞感、手足心热、腰酸、舌紫、尿血色紫有块、小腹痛、脉沉滑有力、食少	大黄、生地、小蓟、赤芍、白茅根、桃仁、桂枝、侧柏叶、甘草	桃核承气汤
大便秘结、苔白而少津，脉弦滑、吞酸、舌红紫、烧心、胃脘痛、痛如刀割、饥饿痛	干姜、大黄、黄连、甘草、黄芩	甘草泻心汤
苔白而少津，脉弦滑、痛如刀割、吞酸、大便秘结、舌红紫、烧心、胃脘痛、饥饿痛	干姜、大黄、黄连、甘草、黄芩	甘草泻心汤
脉沉迟、便下大量黏液脓血、腹痛、喜暖、水肿、乏力、腹泻、畏寒、苔白厚、厌食、舌紫、倦怠、大量黏液脓血便	牡丹皮、干姜、山药、黄连、赤芍、三七、关黄柏、花椒、桃仁、桂枝、乌梅、附子、细辛、人参、当归	乌梅丸
便下大量黏液脓血、倦怠、脉沉迟、乏力、腹痛、喜暖、畏寒、腹泻、厌食、水肿、舌紫、大量黏液脓血便、苔白厚	牡丹皮、干姜、山药、黄连、赤芍、三七、关黄柏、花椒、桃仁、桂枝、乌梅、附子、细辛、人参、当归	乌梅丸
舌红胖大、阴囊肿大、白腻、腰以下肿甚、脉滑、干、腹胀满、尿少色赤	五加皮、海藻、葶苈子、泽泻、商陆、牡蛎、常山、天花粉、车前草	牡蛎泽泻散
阴囊肿大、尿少色赤、干、腰以下肿甚、腹胀满、舌红胖大、白腻、脉滑	五加皮、海藻、葶苈子、泽泻、商陆、牡蛎、常山、天花粉、车前草	牡蛎泽泻散
尿少色赤、舌红胖大、干、腹胀满、脉滑、白腻、腰以下肿甚、阴囊肿大	五加皮、海藻、葶苈子、泽泻、商陆、牡蛎、常山、天花粉、车前草	牡蛎泽泻散
腹胀满、干、舌红胖大、尿少色赤、腰以下肿甚、白腻、脉滑、阴囊肿大	五加皮、海藻、葶苈子、泽泻、商陆、牡蛎、常山、天花粉、车前草	牡蛎泽泻散
鼻衄、羸瘦、化热、舌红、纳少、腹水、齿龈出血、肝掌、脾大平脐、腹胀、苔白厚、面色黧黑、脉沉弦数	牡丹皮、郁金、黄芪、女贞子、柴胡、白芍、黄连、白术、山茱萸、枸杞子、茯苓、鳖甲、虎杖、红参、茵陈、栀子	鳖甲煎丸
羸瘦、腹水、纳少、脉沉弦数、面色黧黑、苔白厚、鼻衄、舌红、腹胀、齿龈出血、肝掌、脾大平脐、化热	牡丹皮、郁金、黄芪、女贞子、柴胡、白芍、黄连、白术、山茱萸、枸杞子、茯苓、鳖甲、虎杖、红参、茵陈、栀子	鳖甲煎丸
化热、腹胀、肝掌、舌红、鼻衄、苔白厚、羸瘦、脾大平脐、齿龈出血、腹水、纳少、脉沉弦数、面色黧黑	牡丹皮、郁金、黄芪、女贞子、柴胡、白芍、黄连、白术、山茱萸、枸杞子、茯苓、鳖甲、虎杖、红参、茵陈、栀子	鳖甲煎丸
尿少、咽痛、燥热、舌红、浮肿、下肢冷、口干、无力、气化不利、上热下寒、乏力、苔白、脉细、腰酸	黄芪、山药、蒲公英、生地、泽泻、茯苓、附子、天花粉、甘草、瞿麦	瓜蒌瞿麦丸
咽痛、无力、口干、苔白、脉细、下肢冷、燥热、腰酸、舌红、上热下寒、尿少、气化不利、乏力、浮肿	黄芪、山药、蒲公英、生地、泽泻、茯苓、附子、天花粉、甘草、瞿麦	瓜蒌瞿麦丸
苔薄白、舌红、畏风感、发热、易汗、脉浮缓、恶寒	黄芪、白芍、大枣、桂枝、附子、甘草	桂枝汤
苔薄白、易汗、恶寒、畏风感、舌红、脉浮缓、发热	黄芪、白芍、大枣、桂枝、附子、甘草	桂枝汤
脉浮缓无力、舌淡红、发低烧、易汗、苔薄白、精神欠佳、面色微黄	白芍、大枣、桂枝、附子、甘草	桂枝加附子汤
苔薄白、发低烧、易汗、精神欠佳、脉浮缓无力、舌淡红、面色微黄	白芍、大枣、桂枝、附子、甘草	桂枝加附子汤
消化不良、肠道不畅、消化无力、舌红、嘈杂、胀痛、脘腹不适、肝气不舒、苔白、泛酸、脉沉迟	干姜、白芍、黄连、吴茱萸、甘松、肉桂、鸡内金、枳壳、甘草、豆蔻	小建中汤
消化不良、嘈杂、胀痛、脉沉迟、消化无力、肝气不舒、肠道不畅、脘腹不适、苔白、舌红、泛酸	干姜、白芍、黄连、吴茱萸、甘松、肉桂、鸡内金、枳壳、甘草、豆蔻	小建中汤
舌红、苔白滑、脉沉迟、疼痛难忍	白芍、大枣、甘松、肉桂、枳壳、木香、炙甘草、豆蔻	小建中汤
疼痛难忍、苔白滑、舌红、脉沉迟	白芍、大枣、甘松、肉桂、枳壳、木香、炙甘草、豆蔻	小建中汤
大泻、消化不良、苔白滑、体瘦、腹中雷鸣、体质虚弱、脾阳不振、脉迟细、腹痛、肠道滞气、气短、面瘦、舌淡红、食欲不振、畏寒	干姜、砂仁、党参、白术、茯苓、木香、炙甘草、附子、甘草、豆蔻	小建中汤
体瘦、舌淡红、体质虚弱、肠道滞气、腹痛、面瘦、大泻、脉迟细、苔白滑、脾阳不振、畏寒、食欲不振、腹中雷鸣、消化不良、气短	干姜、砂仁、党参、白术、茯苓、木香、炙甘草、附子、甘草、豆蔻	小建中汤
疼痛、脉实、体弱、面色青、脉沉紧、舌淡红、苔白滑、唇苍白	白芍、香附、川芎、肉桂、枳壳、炙甘草、当归	小建中汤
疼痛、面色青、脉实、体弱、脉沉紧、唇苍白、苔白滑、舌淡红	白芍、香附、川芎、肉桂、枳壳、炙甘草、当归	小建中汤
苔白薄、吐酸、尺脉弱甚、舌淡、脉沉迟无力、大便有时稀溏、倦怠、红苔、腹中疼痛、腹部胀满、面色萎黄、寒湿、嗳气	砂仁、山药、白芍、半夏、苍术、肉桂、鸡内金、木香、炙甘草、枳壳、附子、丁香、甘草	小建中汤
嗳气、吐酸、面色萎黄、苔白薄、腹部胀满、腹中疼痛、倦怠、尺脉弱甚、脉沉迟无力、大便有时稀溏、寒湿、舌淡、红苔	砂仁、山药、白芍、半夏、苍术、肉桂、鸡内金、木香、炙甘草、枳壳、附子、丁香、甘草	小建中汤
腹痛、苔白、腰痛、停经、尺脉较弱、血块、月经失调、舌红、脉滞、寒冷	牡丹皮、白芍、香附、川芎、茯苓、桃仁、桂枝、丹参、当归	桂枝茯苓丸
尺脉较弱、腹痛、脉滞、月经失调、寒冷、停经、舌红、血块、苔白、腰痛	牡丹皮、白芍、香附、川芎、茯苓、桃仁、桂枝、丹参、当归	桂枝茯苓丸
腹不痛、子宫血出、停经、血块	牡丹皮、阿胶、川芎、茯苓、桂枝、当归	桂枝茯苓丸
子宫血出、腹不痛、停经、血块	牡丹皮、阿胶、川芎、茯苓、桂枝、当归	桂枝茯苓丸
月事不调、尺脉尤弱、腰腿疼痛、脉迟细、血量少、苔薄白、色黑、白带较多、舌淡红、经期亦失调	牡丹皮、白芍、川芎、茯苓、炙甘草、桃仁、红花、桂枝、丹参、炮姜、甘草、当归	桂枝茯苓丸
腰腿疼痛、月事不调、色黑、白带较多、苔薄白、脉迟细、舌淡红、血量少、尺脉尤弱、经期亦失调	牡丹皮、白芍、川芎、茯苓、炙甘草、桃仁、红花、桂枝、丹参、炮姜、甘草、当归	桂枝茯苓丸
全身瘫软、高热、恶寒、小便黄、关节活动困难、苔黄腻、发热、口渴、脉沉而有力、唇燥、关节疼痛、面红、舌红、体胖大、大便不畅、高烧	白芍、白术、麻黄、桂枝、附子、防风、知母、甘草	桂枝芍药知母汤
全身瘫软、发热、脉沉而有力、苔黄腻、唇燥、关节疼痛、体胖大、大便不畅、面红、高烧、关节活动困难、舌红、小便黄、口渴、恶寒、高热	白芍、白术、麻黄、桂枝、附子、防风、知母、甘草	桂枝芍药知母汤
四肢重滞、恶露、关节不舒、苔薄白、一身尽痛、舌红、脉浮紧	黄芪、苍术、川牛膝、威灵仙、桂枝、独活、防风、甘草、当归	黄芪桂枝五物汤
一身尽痛、舌红、恶露、关节不舒、脉浮紧、四肢重滞、苔薄白	黄芪、苍术、川牛膝、威灵仙、桂枝、独活、防风、甘草、当归	黄芪桂枝五物汤
无汗、舌红、咳嗽、微咳、面色白、打喷嚏、高烧不退、脉浮数、苔白、发热、恶寒	苦杏仁、前胡、紫苏梗、金银花、薄荷、川贝母、桔梗、连翘、白前、甘草、百部	麻杏石甘汤
苔白、脉浮数、打喷嚏、面色白、恶寒、舌红、微咳、高烧不退、发热、无汗、咳嗽	苦杏仁、前胡、紫苏梗、金银花、薄荷、川贝母、桔梗、连翘、白前、甘草、百部	麻杏石甘汤
肛门灼热、泄泻、脉沉数、身热、小便黄赤、苔黄、舌红、口渴	黄连、白芍、粉葛、木香、甘草、黄芩	葛根芩连汤
泄泻、肛门灼热、身热、脉沉数、苔黄、口渴、舌红、小便黄赤	黄连、白芍、粉葛、木香、甘草、黄芩	葛根芩连汤
苔微黄、大便不干、身热、寒热、发热、谵语、身痛、舌红、恶寒、脉弦数、头痛	柴胡、半夏、党参、大枣、甘草、黄芩	小柴胡汤
寒热、脉弦数、头痛、舌红、大便不干、身痛、发热、苔微黄、谵语、恶寒、身热	柴胡、半夏、党参、大枣、甘草、黄芩	小柴胡汤
微咳、脉浮数、风寒、舌红、恶寒、气血虚弱、苔薄白、发热	干姜、柴胡、半夏、五味子、党参、甘草、黄芩	小柴胡汤
恶寒、发热、气血虚弱、微咳、苔薄白、脉浮数、舌红、风寒	干姜、柴胡、半夏、五味子、党参、甘草、黄芩	小柴胡汤
头汗出、头汗不止、疼痛、舌红、苔黄、口干、气郁、脉弦数	柴胡、白芍、半夏、香附、延胡索、鸡内金、枳壳、甘草、黄芩	小柴胡汤
头汗不止、气郁、脉弦数、口干、苔黄、疼痛、头汗出、舌红	柴胡、白芍、半夏、香附、延胡索、鸡内金、枳壳、甘草、黄芩	小柴胡汤
舌红、食少、咳嗽、汗、痰、乏力、面容憔悴、寒热、脉浮弦而数、胁痛、刺痛、苔白薄	柴胡、半夏、茯苓、枳壳、川贝母、桔梗、麦冬、甘草、陈皮、北沙参、黄芩	小柴胡汤
咳嗽、食少、面容憔悴、胁痛、脉浮弦而数、刺痛、寒热、痰、苔白薄、舌红、汗、乏力	柴胡、半夏、茯苓、枳壳、川贝母、桔梗、麦冬、甘草、陈皮、北沙参、黄芩	小柴胡汤
喜温、舌红、胁脘部撑胀、痛胀、腻、苔白厚、两尺脉弱、胃甚畏寒	郁金、砂仁、柴胡、白芍、半夏、鸡内金、枳壳、大腹皮、青皮、甘草、陈皮、黄芩	小柴胡汤
苔白厚、舌红、胃甚畏寒、痛胀、两尺脉弱、胁脘部撑胀、喜温、腻	郁金、砂仁、柴胡、白芍、半夏、鸡内金、枳壳、大腹皮、青皮、甘草、陈皮、黄芩	小柴胡汤
口苦、木气横逆、脉弦数、痛胀、舌红、苔黄	郁金、柴胡、黄连、白芍、半夏、甘草、栀子、黄芩	小柴胡汤
木气横逆、舌红、口苦、苔黄、痛胀、脉弦数	郁金、柴胡、黄连、白芍、半夏、甘草、栀子、黄芩	小柴胡汤
食欲不振、脉浮弦、面色萎黄、消化不良、胃口有烧灼感、皮肤均现黄色、黄疸、舌红、寒热、苔微黄、小便黄赤	郁金、柴胡、半夏、党参、枳实、鸡内金、甘草、茵陈、栀子、黄芩	小柴胡汤
小便黄赤、面色萎黄、消化不良、脉浮弦、寒热、皮肤均现黄色、胃口有烧灼感、苔微黄、黄疸、食欲不振、舌红	郁金、柴胡、半夏、党参、枳实、鸡内金、甘草、茵陈、栀子、黄芩	小柴胡汤
舌红、脉弦数、头痛、苔白微黄、微汗、寒热、口渴、无汗	柴胡、白芍、大枣、半夏、党参、桂枝、甘草、黄芩	柴胡桂枝汤
微汗、脉弦数、舌红、头痛、苔白微黄、口渴、寒热、无汗	柴胡、白芍、大枣、半夏、党参、桂枝、甘草、黄芩	柴胡桂枝汤
恶心、食欲不振、厌食、舌红、恶寒、苔微黄、周身不适、寒热、脉数大有力、烦悸、二便不利、发热	大黄、柴胡、半夏、党参、泽泻、大枣、牡蛎、茯苓、桂枝、黄芩	柴胡加龙骨牡蛎汤
发热、恶心、寒热、恶寒、脉数大有力、烦悸、厌食、苔微黄、周身不适、食欲不振、二便不利、舌红	大黄、柴胡、半夏、党参、泽泻、大枣、牡蛎、茯苓、桂枝、黄芩	柴胡加龙骨牡蛎汤
腹部暴痛、胀满、苔黄、舌红、大便不通、脉沉而有力、谷道闭塞不通、气怒	大黄、厚朴、槟榔、枳实、延胡索、鸡内金、川楝子	小承气汤
腹部暴痛、胀满、气怒、脉沉而有力、谷道闭塞不通、舌红、苔黄、大便不通	大黄、厚朴、槟榔、枳实、延胡索、鸡内金、川楝子	小承气汤
壮热、面部多处小红疙瘩、脉浮而有力、口渴、肢体别部正常、面部发痒、苔黄、面部潮红、舌红	蒲公英、菊花、石膏、连翘、知母、甘草、金银花	白虎汤
脉浮而有力、面部发痒、面部潮红、面部多处小红疙瘩、口渴、肢体别部正常、苔黄、舌红、壮热	蒲公英、菊花、石膏、连翘、知母、甘草、金银花	白虎汤
乏力、舌淡红、气短、面色萎黄、胀饱、大便时溏、食欲不振、疼痛、脉沉而无力、苔白而滑、咳嗽	砂仁、山药、厚朴、苍术、白术、泽泻、茯苓、肉桂、猪苓、甘草、陈皮	五苓散
疼痛、脉沉而无力、咳嗽、胀饱、舌淡红、苔白而滑、食欲不振、气短、大便时溏、乏力、面色萎黄	砂仁、山药、厚朴、苍术、白术、泽泻、茯苓、肉桂、猪苓、甘草、陈皮	五苓散
气短、舌红、凹陷、苔白而滑、水肿、食欲不振、脉沉缓、面目肿甚、小便不利、水气泛滥	姜皮、砂仁、白术、泽泻、桑白皮、茯苓、肉桂、大腹皮、猪苓、车前草、陈皮	五苓散
苔白而滑、面目肿甚、食欲不振、小便不利、水气泛滥、舌红、水肿、脉沉缓、凹陷、气短	姜皮、砂仁、白术、泽泻、桑白皮、茯苓、肉桂、大腹皮、猪苓、车前草、陈皮	五苓散
小便不通、大便亦闭结不通、恶心、小便更为不畅、脉沉数、苔黄、舌红、膀胱出血、烦闷	滑石粉、芒硝、泽泻、阿胶、茯苓、蜜、猪苓	猪苓汤
烦闷、小便不通、大便亦闭结不通、脉沉数、舌红、小便更为不畅、恶心、膀胱出血、苔黄	滑石粉、芒硝、泽泻、阿胶、茯苓、蜜、猪苓	猪苓汤
脓头、两下肢厥冷、脓疡、色紫黯、脉沉迟、左大趾端冷、脓液、水肿、尖端破溃	白芍、大枣、通草、炙甘草、桂枝、细辛、金银花、当归	当归四逆汤
尖端破溃、脉沉迟、两下肢厥冷、色紫黯、左大趾端冷、水肿、脓头、脓液、脓疡	白芍、大枣、通草、炙甘草、桂枝、细辛、金银花、当归	当归四逆汤
舌红、右手沉弦、苔黄、失眠较重、尺沉弱、睡眠欠佳、口干裂、大便不畅、头晕、左手寸关滑动、心烦、脉象	白芍、生地、大枣、阿胶、竹茹、黄连、莲子、合欢皮、知母、黄芩	黄连阿胶汤
左手寸关滑动、失眠较重、大便不畅、口干裂、尺沉弱、心烦、右手沉弦、头晕、睡眠欠佳、苔黄、舌红、脉象	白芍、生地、大枣、阿胶、竹茹、黄连、莲子、合欢皮、知母、黄芩	黄连阿胶汤
肛门有窘迫感、腹部不适、大便带有脓血状物、苔黄腻、均无大变	关黄柏、白头翁、秦皮、黄连	白头翁汤
大便带有脓血状物、肛门有窘迫感、均无大变、苔黄腻、腹部不适	关黄柏、白头翁、秦皮、黄连	白头翁汤
脉沉数、腹痛、色正红、胎动不安、苔薄白、舌红、胎漏	砂仁、生地、阿胶、川芎、杜仲、甘草、当归	胶艾汤
腹痛、苔薄白、舌红、胎漏、脉沉数、胎动不安、色正红	砂仁、生地、阿胶、川芎、杜仲、甘草、当归	胶艾汤
疼痛、脉沉缓无力、腹痛、郁滞、气血不畅	牡丹皮、白芍、川芎、茯苓、肉桂、炙甘草、桃仁、五灵脂、甘草、当归	当归芍药散
郁滞、腹痛、疼痛、气血不畅、脉沉缓无力	牡丹皮、白芍、川芎、茯苓、肉桂、炙甘草、桃仁、五灵脂、甘草、当归	当归芍药散
黄染、脉细数、前半苔黄少润、舌根白腻、咽痛、干燥、高热、咽部充血、扁桃体肿大、神志清晰、面赤、头痛、疼痛、恶心、体温39℃、发热	郁金、菊花、瓜蒌、大豆黄卷、枳壳、桑叶、连翘、钩藤、牛蒡子、金银花、黄芩	竹叶石膏汤
疼痛、黄染、面赤、发热、前半苔黄少润、神志清晰、扁桃体肿大、舌根白腻、头痛、干燥、咽部充血、体温39℃、恶心、脉细数、高热、咽痛	郁金、菊花、瓜蒌、大豆黄卷、枳壳、桑叶、连翘、钩藤、牛蒡子、金银花、黄芩	竹叶石膏汤
脉弦细滑、苔薄腻、真心痛、痰多、胸闷、舌淡红	谷芽、太子参、竹茹、丹参、茯神、白芍、赤芍、香附、枳壳、薤白、甘草、远志、小麦、半夏、瓜蒌、桃仁、首乌藤、炙甘草、陈皮	瓜蒌薤白半夏汤
舌淡红、脉弦细滑、胸闷、苔薄腻、痰多、真心痛	谷芽、太子参、竹茹、丹参、茯神、白芍、赤芍、香附、枳壳、薤白、甘草、远志、小麦、半夏、瓜蒌、桃仁、首乌藤、炙甘草、陈皮	瓜蒌薤白半夏汤
胸闷、脉弦细滑、舌淡红、苔薄腻、痰多、真心痛	谷芽、太子参、竹茹、丹参、茯神、白芍、赤芍、香附、枳壳、薤白、甘草、远志、小麦、半夏、瓜蒌、桃仁、首乌藤、炙甘草、陈皮	瓜蒌薤白半夏汤
脉反沉、舌淡青、体温高达41℃、尿黄赤、发热、咽喉痛、身痛、腰痛、恶寒、体温虽高	板蓝根、麻黄、细辛、附子、甘草	麻黄附子细辛汤
咽喉痛、腰痛、体温高达41℃、脉反沉、发热、尿黄赤、身痛、舌淡青、恶寒、体温虽高	板蓝根、麻黄、细辛、附子、甘草	麻黄附子细辛汤
手足冰冷、瘙痒、咽喉干燥、苔薄黄腻、舌偏红、脉细、周身皮肤起白色风团	苍耳子、黄芪、白芍、党参、白术、紫苏梗、炙甘草、桂枝、防风	桂枝汤
舌偏红、周身皮肤起白色风团、瘙痒、咽喉干燥、脉细、苔薄黄腻、手足冰冷	苍耳子、黄芪、白芍、党参、白术、紫苏梗、炙甘草、桂枝、防风	桂枝汤
无汗、四肢清冷、疹块、苔薄黄、怕冷、怕风、咽干、舌暗红、隆起、脉细、肌肤发疹、瘙痒	苍耳子、白芷、黄芪、鸡血藤、大枣、白术、白芍、炙甘草、桂枝、附子、防风、甘草	桂枝加附子汤
疹块、怕风、隆起、舌暗红、肌肤发疹、咽干、脉细、怕冷、苔薄黄、瘙痒、无汗、四肢清冷	苍耳子、白芷、黄芪、鸡血藤、大枣、白术、白芍、炙甘草、桂枝、附子、防风、甘草	桂枝加附子汤
舌淡紫、苔薄、胸闷、干涩、心悸、脉细弦滑、房颤、牙痛、头疼、目眩、头昏、易汗	生地、龙骨、党参、黄连、粉葛、川芎、牡蛎、炙甘草、桂枝、麦冬、附子、红花、石菖蒲、丹参、甘草、淫羊藿	桂枝甘草龙骨牡蛎汤
舌淡紫、易汗、目眩、心悸、胸闷、房颤、牙痛、苔薄、脉细弦滑、头昏、头疼、干涩	生地、龙骨、党参、黄连、粉葛、川芎、牡蛎、炙甘草、桂枝、麦冬、附子、红花、石菖蒲、丹参、甘草、淫羊藿	桂枝甘草龙骨牡蛎汤
房颤、心悸、牙痛、脉细弦滑、易汗、头昏、舌淡紫、头疼、目眩、胸闷、干涩、苔薄	生地、龙骨、党参、黄连、粉葛、川芎、牡蛎、炙甘草、桂枝、麦冬、附子、红花、石菖蒲、丹参、甘草、淫羊藿	桂枝甘草龙骨牡蛎汤
苔淡黄薄腻、早搏、脉参伍不调、心慌不安、舌偏黯、胸闷、大便偏溏、口干	苦参、龙骨、大枣、五味子、党参、大麦、牡蛎、合欢皮、炙甘草、桂枝、石菖蒲、丹参、灯芯草	桂枝甘草龙骨牡蛎汤
早搏、胸闷、心慌不安、苔淡黄薄腻、大便偏溏、脉参伍不调、口干、舌偏黯	苦参、龙骨、大枣、五味子、党参、大麦、牡蛎、合欢皮、炙甘草、桂枝、石菖蒲、丹参、灯芯草	桂枝甘草龙骨牡蛎汤
心慌不安、脉参伍不调、胸闷、大便偏溏、舌偏黯、苔淡黄薄腻、口干、早搏	苦参、龙骨、大枣、五味子、党参、大麦、牡蛎、合欢皮、炙甘草、桂枝、石菖蒲、丹参、灯芯草	桂枝甘草龙骨牡蛎汤
鼻塞、头昏、脉细弱、苔薄白、肢清、舌淡红	楮实子、白芍、百合、龙骨、山茱萸、牡蛎、枸杞子、炙甘草、桂枝、甘草、淫羊藿	桂枝甘草龙骨牡蛎汤
苔薄白、脉细弱、肢清、头昏、舌淡红、鼻塞	楮实子、白芍、百合、龙骨、山茱萸、牡蛎、枸杞子、炙甘草、桂枝、甘草、淫羊藿	桂枝甘草龙骨牡蛎汤
头昏、苔薄白、肢清、鼻塞、舌淡红、脉细弱	楮实子、白芍、百合、龙骨、山茱萸、牡蛎、枸杞子、炙甘草、桂枝、甘草、淫羊藿	桂枝甘草龙骨牡蛎汤
怕冷、咯痰、咳、喘哮、呼吸急促、面色晦滞、苔白滑而润、舌苔白滑、咯吐不爽、脉细弦、色白有泡沫、胸膈满闷	干姜、半夏、苦杏仁、紫苏梗、款冬花、麻黄、炙甘草、紫菀、桂枝、白前、细辛、甘草、陈皮	小青龙汤
胸膈满闷、咳、怕冷、咯吐不爽、面色晦滞、脉细弦、咯痰、色白有泡沫、喘哮、舌苔白滑、苔白滑而润、呼吸急促	干姜、半夏、苦杏仁、紫苏梗、款冬花、麻黄、炙甘草、紫菀、桂枝、白前、细辛、甘草、陈皮	小青龙汤
脉细滑、咳喘、咯痰、有汗不解、咳嗽、闷塞、痰鸣、两肺透亮度增强、气急、苔白腻、寒热、舌润	干姜、白芍、半夏、五味子、紫苏梗、麻黄、炙甘草、桂枝、细辛、白前	小青龙汤
有汗不解、寒热、痰鸣、脉细滑、舌润、闷塞、咳嗽、苔白腻、咯痰、两肺透亮度增强、咳喘、气急	干姜、白芍、半夏、五味子、紫苏梗、麻黄、炙甘草、桂枝、细辛、白前	小青龙汤
发热、咯吐、苔白、咳喘、腹水征、脉弦、膨胀、脘下触有包块	干姜、白芍、半夏、五味子、麻黄、桂枝、细辛、甘草	小青龙汤
咳喘、脉弦、苔白、发热、脘下触有包块、腹水征、咯吐、膨胀	干姜、白芍、半夏、五味子、麻黄、桂枝、细辛、甘草	小青龙汤
头汗多、大便溏薄、苔薄黄、哮喘、痰多、脉细数(110次/分)、咳喘、痰黄稠、脉细滑数、胸膈满闷、怕冷、喉有水鸡声、舌红、舌苔黄、气急	苦杏仁、竹茹、紫苏梗、麻黄、石膏、文蛤、川贝母、射干、桑白皮、甘草、黄芩	麻杏石甘汤
喉有水鸡声、胸膈满闷、怕冷、哮喘、气急、舌红、脉细数(110次/分)、痰多、大便溏薄、痰黄稠、脉细滑数、苔薄黄、咳喘、舌苔黄、头汗多	苦杏仁、竹茹、紫苏梗、麻黄、石膏、文蛤、川贝母、射干、桑白皮、甘草、黄芩	麻杏石甘汤
尿急、咳嗽、发热、汗出、咽痒、鼻塞、尿痛、痰、尿频、体温高达39℃~40℃、纳差、体温38.5℃、泛恶、舌苔黄薄腻质偏红、脉弦细、舌偏红	半枝莲、柴胡、厚朴、党参、鸭跖草、蒲公英、半夏、炙甘草、漏芦、北沙参、黄芩	小柴胡汤
汗出、脉弦细、舌苔黄薄腻质偏红、体温高达39℃~40℃、尿痛、泛恶、鼻塞、体温38.5℃、尿急、咳嗽、尿频、痰、纳差、舌偏红、咽痒、发热	半枝莲、柴胡、厚朴、党参、鸭跖草、蒲公英、半夏、炙甘草、漏芦、北沙参、黄芩	小柴胡汤
腹胀、面黄不华、胸胁闷痛、舌红、苔薄黄、精神萎靡、脉细滑、大便或干	大黄、柴胡、九香虫、黄连、半夏、太子参、赤芍、枳实、瓜蒌、延胡索、六神曲、麦冬、莪术、茵陈、黄芩	大柴胡汤
腹胀、精神萎靡、苔薄黄、大便或干、胸胁闷痛、面黄不华、脉细滑、舌红	大黄、柴胡、九香虫、黄连、半夏、太子参、赤芍、枳实、瓜蒌、延胡索、六神曲、麦冬、莪术、茵陈、黄芩	大柴胡汤
体温40℃、寒热、恶寒、腹胀、渴不欲饮、头昏、恶心、小便黄、厌食、欲吐、脉濡数、口中频频渗吐黏沫、身热、苔白嫩、尿少、发热、口苦黏、形寒、汗少、汗出不多、胸闷	滑石粉、干姜、薏苡仁、柴胡、苍术、通草、泽泻、关黄柏、茯苓、桂枝、猪苓、车前草、黄芩	柴胡桂枝干姜汤
寒热、小便黄、恶寒、厌食、头昏、欲吐、渴不欲饮、苔白嫩、胸闷、口中频频渗吐黏沫、脉濡数、口苦黏、体温40℃、发热、恶心、尿少、汗出不多、身热、汗少、腹胀、形寒	滑石粉、干姜、薏苡仁、柴胡、苍术、通草、泽泻、关黄柏、茯苓、桂枝、猪苓、车前草、黄芩	柴胡桂枝干姜汤
脉象沉迟细弱、少苔、发音不扬、声嘶、喉痛、舌淡白、失音、咳痰、寒热	半夏、麻黄、枸杞子、茯苓、巴戟天、石菖蒲、细辛、附子、甘草、玄参	麻黄细辛附子汤
脉象沉迟细弱、少苔、咳痰、舌淡白、喉痛、声嘶、发音不扬、失音、寒热	半夏、麻黄、枸杞子、茯苓、巴戟天、石菖蒲、细辛、附子、甘草、玄参	麻黄细辛附子汤
苔薄黄腻、左手臂不能活动、麻木、脉弦、气血涩滞、舌苔薄、苔质红偏黯、腰痛、疼痛、舌红偏黯、大便偏干	骨碎补、泽兰、大黄、片姜黄、全蝎、续断、水蛭、天南星、桃仁、穿山甲、牛膝	抵当汤
大便偏干、左手臂不能活动、苔质红偏黯、气血涩滞、脉弦、舌红偏黯、舌苔薄、苔薄黄腻、麻木、疼痛、腰痛	骨碎补、泽兰、大黄、片姜黄、全蝎、续断、水蛭、天南星、桃仁、穿山甲、牛膝	抵当汤
右手活动欠灵、大便干结、癫痛、舌黯、苔黄薄腻、足肿、脉细滑	地龙、桑寄生、大黄、生地、续断、僵蚕、石斛、水蛭、天南星、桃仁、益智仁、稀签草、鬼箭羽、路路通、牛膝	抵当汤
脉细滑、右手活动欠灵、癫痛、足肿、舌黯、大便干结、苔黄薄腻	地龙、桑寄生、大黄、生地、续断、僵蚕、石斛、水蛭、天南星、桃仁、益智仁、稀签草、鬼箭羽、路路通、牛膝	抵当汤
双下肢冷、口干、矢气多、稀溏、大便干结、肿胀、舌暗红、浮肿、尿黄、苔薄黄、脉小滑、麻木	土鳖虫、大黄、槟榔、全蝎、续断、天仙藤、石斛、葫芦瓢、水蛭、蜈蚣、细辛、桃仁、附子、路路通、牛膝	抵当汤
双下肢冷、浮肿、口干、肿胀、尿黄、脉小滑、稀溏、矢气多、麻木、大便干结、舌暗红、苔薄黄	土鳖虫、大黄、槟榔、全蝎、续断、天仙藤、石斛、葫芦瓢、水蛭、蜈蚣、细辛、桃仁、附子、路路通、牛膝	抵当汤
苔黄薄腻、气滞、泛酸、满胀、大便欠实、纳谷减少、噫气、隐痛、怕冷、舌红、脉细弦	干姜、厚朴、黄连、半夏、党参、紫苏梗、竹茹、枳壳、陈皮、黄芩	半夏泻心汤
泛酸、苔黄薄腻、气滞、隐痛、怕冷、舌红、纳谷减少、脉细弦、噫气、满胀、大便欠实	干姜、厚朴、黄连、半夏、党参、紫苏梗、竹茹、枳壳、陈皮、黄芩	半夏泻心汤
胃气上逆、欲吐、头昏、头痛、食不知味、恶心、寒意、脾胃虚弱、脉细、舌黯红、尿意不畅、肾盂积水、苔薄黄	泽兰、干姜、代赭石、黄连、党参、苍术、泽泻、吴茱萸、枳实、半夏、白术、茯苓、沉香、桂枝、猪苓、旋覆花	旋覆代赭汤
恶心、脾胃虚弱、寒意、苔薄黄、脉细、欲吐、肾盂积水、舌黯红、食不知味、胃气上逆、头昏、尿意不畅、头痛	泽兰、干姜、代赭石、黄连、党参、苍术、泽泻、吴茱萸、枳实、半夏、白术、茯苓、沉香、桂枝、猪苓、旋覆花	旋覆代赭汤
苔淡黄厚腻、脉小弦滑、大便干结、恶心、上腹部有梗塞感、口稍干、消化道反应、舌偏暗	薏苡仁、代赭石、半夏、太子参、枳壳、瓦楞子、麦冬、泽漆、山慈菇、降香、白花蛇舌草、旋覆花	旋覆代赭汤
消化道反应、口稍干、苔淡黄厚腻、上腹部有梗塞感、大便干结、脉小弦滑、恶心、舌偏暗	薏苡仁、代赭石、半夏、太子参、枳壳、瓦楞子、麦冬、泽漆、山慈菇、降香、白花蛇舌草、旋覆花	旋覆代赭汤
剑突下3cm、二侧肾区无明显压、口干、头昏痛、头发湿润、恶寒、多汗、发热、面红、汗出不解、左侧附件轻度增厚、精神倦怠、恶露黏稠、热重于寒、左侧鼠蹊部有豌豆大淋巴结、高热、阴道见少量脓性分泌物、肝大肋下1.5cm、左下腹隐痛、呼吸较快、脉濡数、左下腹有轻度压痛、唇干、左下腹隐隐作痛	黄芪、泽兰、柴胡、白芍、大枣、川芎、青蒿、茯苓、白薇、桂枝、荆芥、甘草、当归、黄芩	白虎加人参汤
左侧鼠蹊部有豌豆大淋巴结、脉濡数、恶露黏稠、发热、二侧肾区无明显压、热重于寒、左下腹隐隐作痛、头发湿润、头昏痛、恶寒、左侧附件轻度增厚、面红、口干、左下腹有轻度压痛、唇干、左下腹隐痛、肝大肋下1.5cm、高热、汗出不解、多汗、精神倦怠、呼吸较快、阴道见少量脓性分泌物、剑突下3cm	黄芪、泽兰、柴胡、白芍、大枣、川芎、青蒿、茯苓、白薇、桂枝、荆芥、甘草、当归、黄芩	白虎加人参汤
两手清冷、气血失调、肤色苍白、苔少、舌淡隐紫、身体虽热、寸口脉细	黄芪、赤芍、川芎、水蛭、炙甘草、桂枝、细辛、红花、路路通、甘草、当归	当归四逆汤
寸口脉细、苔少、舌淡隐紫、两手清冷、肤色苍白、气血失调、身体虽热	黄芪、赤芍、川芎、水蛭、炙甘草、桂枝、细辛、红花、路路通、甘草、当归	当归四逆汤
咳痰不多、吐酸、脉濡滑、咳嗽、气急、舌红、左侧胸腔大量积液、咽喉不顺、大便偏软、苔中部块状腐腻、饮食不顺、口干、胃胀、纳差、胸闷	泽兰、黄芪、泽泻、紫苏梗、商陆、花椒、广藿香、白术、瓦楞子、泽漆、六神曲、黄连、半夏、芥子、桑白皮、防己、莱菔子、吴茱萸、葶苈子、陈皮、北沙参	己椒苈黄丸
苔中部块状腐腻、气急、大便偏软、胸闷、咽喉不顺、舌红、纳差、口干、胃胀、咳痰不多、吐酸、左侧胸腔大量积液、咳嗽、饮食不顺、脉濡滑	泽兰、黄芪、泽泻、紫苏梗、商陆、花椒、广藿香、白术、瓦楞子、泽漆、六神曲、黄连、半夏、芥子、桑白皮、防己、莱菔子、吴茱萸、葶苈子、陈皮、北沙参	己椒苈黄丸
目黄、苔花剥、脉细缓、黄染、心悸、黄疸	小麦、黄芪、白芍、生地、桂枝、红花、天花粉、丹参、当归	小建中汤
黄疸、脉细缓、心悸、苔花剥、目黄、黄染	小麦、黄芪、白芍、生地、桂枝、红花、天花粉、丹参、当归	小建中汤
心悸、脉沉细、咳喘、腹大、苔薄、腹水、面色灰滞、浮肿、舌黯紫	大枣、麻黄、桂枝、细辛、附子、甘草	桂枝去芍药加麻黄附子细辛汤
腹水、腹大、苔薄、面色灰滞、脉沉细、舌黯紫、心悸、咳喘、浮肿	大枣、麻黄、桂枝、细辛、附子、甘草	桂枝去芍药加麻黄附子细辛汤
舌黯紫、面色灰滞、腹大、咳喘、脉沉细、苔薄、浮肿、心悸、腹水	大枣、麻黄、桂枝、细辛、附子、甘草	桂枝去芍药加麻黄附子细辛汤
冷痛、脉细弦、消瘦、口干、苔薄黄腻、舌红、疼痛	土鳖虫、薏苡仁、白芍、生地、乌头、桂枝、虎杖、知母、甘草、当归	桂枝芍药知母汤
消瘦、口干、脉细弦、苔薄黄腻、冷痛、舌红、疼痛	土鳖虫、薏苡仁、白芍、生地、乌头、桂枝、虎杖、知母、甘草、当归	桂枝芍药知母汤
发热、微汗不畅、右上肺有少许细啰音、呼吸较促、咳呛、苔薄黄、口干、T39.6℃、便难、头痛、脉浮数、鼻塞	鱼腥草、大黄、苦杏仁、麻黄、石膏、天花粉、甘草、黄芩	麻杏石甘汤
便难、发热、微汗不畅、鼻塞、口干、苔薄黄、头痛、T39.6℃、右上肺有少许细啰音、呼吸较促、咳呛、脉浮数	鱼腥草、大黄、苦杏仁、麻黄、石膏、天花粉、甘草、黄芩	麻杏石甘汤
神疲、不排大便、升降失常、腹部胀满、苔薄白、舌淡、便秘、苦不欲言、纳食不馨、脉沉细、面色萎黄	干姜、党参、白术、粉葛、枳实、炙甘草	理中丸
舌淡、纳食不馨、不排大便、升降失常、腹部胀满、苔薄白、神疲、脉沉细、便秘、苦不欲言、面色萎黄	干姜、党参、白术、粉葛、枳实、炙甘草	理中丸
苔薄白、腹部胀满、纳食不馨、舌淡、神疲、升降失常、面色萎黄、便秘、苦不欲言、不排大便、脉沉细	干姜、党参、白术、粉葛、枳实、炙甘草	理中丸
不排大便、面色萎黄、腹部胀满、苦不欲言、神疲、纳食不馨、升降失常、便秘、苔薄白、脉沉细、舌淡	干姜、党参、白术、粉葛、枳实、炙甘草	理中丸
神疲、纳食不馨、升降失常、舌淡、不排大便、便秘、腹部胀满、苦不欲言、脉沉细、苔薄白、面色萎黄	干姜、党参、白术、粉葛、枳实、炙甘草	理中丸
周身关节疼痛、脉涩、脉细微数、舌偏红、心悸、面浮、足肿、胸闷、口苦、形体赢瘦、口干、苔薄黄、低热	薏苡仁、生地、桑枝、桂枝、虎杖、防风、知母、甘草、忍冬藤、防己	防己地黄汤
口苦、苔薄黄、心悸、口干、脉细微数、舌偏红、面浮、足肿、低热、周身关节疼痛、胸闷、形体赢瘦、脉涩	薏苡仁、生地、桑枝、桂枝、虎杖、防风、知母、甘草、忍冬藤、防己	防己地黄汤
苔薄白、头晕、善忘、忧郁、胆怯、心慌、脉细软数、虚烦	首乌藤、大枣、太子参、川芎、柏子仁、合欢皮、粳米、知母、甘草	酸枣仁汤
苔薄白、善忘、忧郁、脉细软数、头晕、虚烦、心慌、胆怯	首乌藤、大枣、太子参、川芎、柏子仁、合欢皮、粳米、知母、甘草	酸枣仁汤
全身酸软、发热、吐血、舌淡、心悸、逆冷、怔仲、脉沉涩、发烧、声音低微、目眩、唇甲惨淡、面色苍白、苔白薄、少气、晕厥、头昏、溏便、上消化道出血	白术、阿胶、三七、炙甘草、乌梅、附子、红参	黄土汤
少气、声音低微、全身酸软、舌淡、目眩、心悸、上消化道出血、怔仲、吐血、苔白薄、面色苍白、发热、晕厥、脉沉涩、唇甲惨淡、逆冷、头昏、溏便、发烧	白术、阿胶、三七、炙甘草、乌梅、附子、红参	黄土汤
涕泪交流、举发无常、胸闷、脏躁	小麦、首乌藤、大枣、太子参、茯苓、合欢皮、石菖蒲、猪苓、甘草、淫羊藿	甘麦大枣汤
涕泪交流、胸闷、脏躁、举发无常	小麦、首乌藤、大枣、太子参、茯苓、合欢皮、石菖蒲、猪苓、甘草、淫羊藿	甘麦大枣汤
四渴、汗出、手足搐搦、指尖发冷、指纹浮紫、项强、苔薄黄、角弓反张、身热、目斜	白芍、大枣、瓜蒌、桂枝、甘草	瓜蒌桂枝汤
目斜、身热、项强、指尖发冷、手足搐搦、四渴、苔薄黄、汗出、指纹浮紫、角弓反张	白芍、大枣、瓜蒌、桂枝、甘草	瓜蒌桂枝汤
角弓反张、手足搐搦、苔薄黄、汗出、目斜、四渴、指尖发冷、项强、身热、指纹浮紫	白芍、大枣、瓜蒌、桂枝、甘草	瓜蒌桂枝汤
汗出、项强、目斜、指尖发冷、角弓反张、指纹浮紫、苔薄黄、身热、手足搐搦、四渴	白芍、大枣、瓜蒌、桂枝、甘草	瓜蒌桂枝汤
头摇、面赤、头仰、自汗、脉见沉迟、项背强直	白芍、大枣、炙甘草、桂枝、天花粉	瓜蒌桂枝汤
脉见沉迟、头摇、面赤、头仰、项背强直、自汗	白芍、大枣、炙甘草、桂枝、天花粉	瓜蒌桂枝汤
头仰、面赤、头摇、脉见沉迟、自汗、项背强直	白芍、大枣、炙甘草、桂枝、天花粉	瓜蒌桂枝汤
头摇、项背强直、脉见沉迟、头仰、面赤、自汗	白芍、大枣、炙甘草、桂枝、天花粉	瓜蒌桂枝汤
张大、昏迷、流血、头晕、流涎、呵欠、面色淡白、冷汗、汗多、脉弦缓无力	黄芪、白芍、大枣、瓜蒌、炙甘草、桂枝、人参、附子、甘草	瓜蒌桂枝汤
头晕、汗多、脉弦缓无力、流血、张大、面色淡白、呵欠、流涎、昏迷、冷汗	黄芪、白芍、大枣、瓜蒌、炙甘草、桂枝、人参、附子、甘草	瓜蒌桂枝汤
流涎、头晕、冷汗、脉弦缓无力、流血、面色淡白、呵欠、汗多、张大、昏迷	黄芪、白芍、大枣、瓜蒌、炙甘草、桂枝、人参、附子、甘草	瓜蒌桂枝汤
呵欠、冷汗、汗多、头晕、流血、张大、脉弦缓无力、流涎、面色淡白、昏迷	黄芪、白芍、大枣、瓜蒌、炙甘草、桂枝、人参、附子、甘草	瓜蒌桂枝汤
转侧困难、苔厚、恶寒、身热、脉浮、周身骨楚、拘紧、溲黄、咳嗽、饮食不香、气促	滑石粉、白芍、大枣、粉葛、麻黄、桑枝、桂枝、金银花	葛根汤
拘紧、身热、转侧困难、气促、周身骨楚、恶寒、溲黄、苔厚、饮食不香、脉浮、咳嗽	滑石粉、白芍、大枣、粉葛、麻黄、桑枝、桂枝、金银花	葛根汤
左鼻唇沟消失、漏气、吐字不清、漏口水、左前额抬头纹消失、舌向右歪斜	生姜、白芍、大枣、粉葛、麻黄、炙甘草、桃仁、桂枝、当归	葛根汤
左鼻唇沟消失、漏气、吐字不清、左前额抬头纹消失、舌向右歪斜、漏口水	生姜、白芍、大枣、粉葛、麻黄、炙甘草、桃仁、桂枝、当归	葛根汤
酸重、气血阻滞、苔薄白、体温37.5℃、憋气、生理反射正常、筋脉挛急、反张、脉紧数、刚痉、血压110/70mmHg、项背强直、抽搐、口噤	白芍、大枣、全蝎、粉葛、麻黄、蜈蚣、桂枝、天花粉、甘草	葛根汤
筋脉挛急、项背强直、生理反射正常、抽搐、憋气、酸重、体温37.5℃、苔薄白、反张、口噤、脉紧数、气血阻滞、血压110/70mmHg、刚痉	白芍、大枣、全蝎、粉葛、麻黄、蜈蚣、桂枝、天花粉、甘草	葛根汤
面赤、脉沉洪有力、骨瘦、黑而有毛、大痛	大黄、厚朴、芒硝、枳实	大承气汤
骨瘦、面赤、大痛、脉沉洪有力、黑而有毛	大黄、厚朴、芒硝、枳实	大承气汤
谵语、胸翳、心烦、干、阳脉、苔厚黄、两手脉隐伏不显、两颜赤、无大便、神昏、发热	大黄、厚朴、芒硝、枳实	大承气汤
苔厚黄、两手脉隐伏不显、无大便、谵语、发热、阳脉、神昏、两颜赤、胸翳、心烦、干	大黄、厚朴、芒硝、枳实	大承气汤
痉不止、苔黄、热不退、舌燥、便不通、脉见数实	大黄、厚朴、芒硝、枳实	大承气汤
便不通、脉见数实、热不退、舌燥、痉不止、苔黄	大黄、厚朴、芒硝、枳实	大承气汤
腹胀、肠鸣音亢进、呕吐、腹痛、苔黄厚、小便短赤、不发热、未解大便、脉沉滑有力	大黄、厚朴、莱菔子、玄明粉、枳实	大承气汤
不发热、腹痛、肠鸣音亢进、脉沉滑有力、苔黄厚、未解大便、腹胀、小便短赤、呕吐	大黄、厚朴、莱菔子、玄明粉、枳实	大承气汤
手脚迟重、寒湿、微汗、口中淡、右缓左紧、苔白腻	苍术、苦杏仁、麻黄、炙甘草、桂枝	麻黄加术汤
寒湿、微汗、苔白腻、口中淡、右缓左紧、手脚迟重	苍术、苦杏仁、麻黄、炙甘草、桂枝	麻黄加术汤
苔白腻、微汗、右缓左紧、口中淡、寒湿、手脚迟重	苍术、苦杏仁、麻黄、炙甘草、桂枝	麻黄加术汤
头重、鼻塞、无汗、酸痛、身热	薏苡仁、生姜、白术、苦杏仁、麻黄、桂枝、甘草	麻黄加术汤
身热、头重、鼻塞、酸痛、无汗	薏苡仁、生姜、白术、苦杏仁、麻黄、桂枝、甘草	麻黄加术汤
鼻塞、头重、身热、酸痛、无汗	薏苡仁、生姜、白术、苦杏仁、麻黄、桂枝、甘草	麻黄加术汤
恶寒、脉紧、苔白腻、头痛、疼痛	苦杏仁、白术、麻黄、桂枝、甘草	麻黄加术汤
头痛、疼痛、脉紧、苔白腻、恶寒	苦杏仁、白术、麻黄、桂枝、甘草	麻黄加术汤
疼痛、脉紧、恶寒、头痛、苔白腻	苦杏仁、白术、麻黄、桂枝、甘草	麻黄加术汤
苔白厚、汗出热、燥、恶寒、疼痛、化热、咳嗽、发热、内郁	苦杏仁、炙甘草、麻黄	麻杏薏甘汤
咳嗽、苔白厚、燥、恶寒、汗出热、疼痛、化热、内郁、发热	苦杏仁、炙甘草、麻黄	麻杏薏甘汤
汗出、脉搏每分钟120次、苔白中薄黄、精神不安、发热、心悸、咳嗽、体温40.1℃、恶寒、大便结，漫赤	薏苡仁、苦杏仁、麻黄、连翘、甘草、茵陈	麻杏薏甘汤
大便结，漫赤、恶寒、脉搏每分钟120次、咳嗽、汗出、苔白中薄黄、精神不安、体温40.1℃、发热、心悸	薏苡仁、苦杏仁、麻黄、连翘、甘草、茵陈	麻杏薏甘汤
苔白、脚趾有水泡、鼻腔有红疮、偏肿、脉数、微咳	蝉蜕、苦杏仁、甘草、僵蚕、化橘红、麻黄、川贝母、射干、桔梗、桑白皮、牛蒡子	麻杏薏甘汤
偏肿、鼻腔有红疮、微咳、苔白、脚趾有水泡、脉数	蝉蜕、苦杏仁、甘草、僵蚕、化橘红、麻黄、川贝母、射干、桔梗、桑白皮、牛蒡子	麻杏薏甘汤
四肢痹痛、筋骨不甚舒展、脉小弱	黄芪、薏苡仁、白术、茯苓、独活、防己	防己黄芪汤
四肢痹痛、筋骨不甚舒展、脉小弱	黄芪、薏苡仁、白术、茯苓、独活、防己	防己黄芪汤
脉亦虚、虚数、沉重、浮肿、舌淡白、足跟痛、恶风、汗出	黄芪、大枣、白术、炙甘草、防己	防己黄芪汤
虚数、脉亦虚、足跟痛、汗出、舌淡白、浮肿、恶风、沉重	黄芪、大枣、白术、炙甘草、防己	防己黄芪汤
恶风、抽搐、舌淡红、脉浮中带滞、自汗、呼吸停止、苔白腻	黄芪、大枣、白术、炙甘草、防己	防己黄芪汤
舌淡红、恶风、抽搐、呼吸停止、苔白腻、自汗、脉浮中带滞	黄芪、大枣、白术、炙甘草、防己	防己黄芪汤
脉浮虚、腰痛、身痛、畏寒、疼痛、面色青暗、唇乌、头昏、苔白滑腻、舌微红、发热、手脚麻木	桂枝、附子、大枣	桂枝附子汤
苔白滑腻、面色青暗、手脚麻木、畏寒、唇乌、发热、疼痛、身痛、舌微红、脉浮虚、腰痛、头昏	桂枝、附子、大枣	桂枝附子汤
发热、头昏、畏寒、腰痛、脉浮虚、唇乌、身痛、面色青暗、疼痛、手脚麻木、舌微红、苔白滑腻	桂枝、附子、大枣	桂枝附子汤
肌肉痛、大便烂、舌淡、汗出、体胖面白、苔白润滑、脉浮弦	炙甘草、桂枝、附子、大枣	桂枝附子汤
苔白润滑、大便烂、汗出、体胖面白、舌淡、肌肉痛、脉浮弦	炙甘草、桂枝、附子、大枣	桂枝附子汤
脉浮弦、汗出、大便烂、舌淡、体胖面白、苔白润滑、肌肉痛	炙甘草、桂枝、附子、大枣	桂枝附子汤
痢转泻、泻利、呕吐、舌白润、手足厥冷、厥痛、溏泄、遗肾、脉微细、苔白润	白术、炙甘草、附子、大枣	桂枝附子去桂加白术汤
脉微细、手足厥冷、痢转泻、舌白润、泻利、遗肾、溏泄、呕吐、苔白润、厥痛	白术、炙甘草、附子、大枣	桂枝附子去桂加白术汤
遗肾、舌白润、手足厥冷、厥痛、呕吐、溏泄、脉微细、苔白润、泻利、痢转泻	白术、炙甘草、附子、大枣	桂枝附子去桂加白术汤
脉微细、泻利、舌白润、手足厥冷、苔白润、厥痛、痢转泻、溏泄、遗肾、呕吐	白术、炙甘草、附子、大枣	桂枝附子去桂加白术汤
苔白润、脉微细、遗肾、舌白润、呕吐、溏泄、厥痛、泻利、痢转泻、手足厥冷	白术、炙甘草、附子、大枣	桂枝附子去桂加白术汤
痢转泻、遗肾、厥痛、溏泄、舌白润、苔白润、脉微细、泻利、手足厥冷、呕吐	白术、炙甘草、附子、大枣	桂枝附子去桂加白术汤
脉微细、痢转泻、舌白润、厥痛、泻利、苔白润、呕吐、手足厥冷、遗肾、溏泄	白术、炙甘草、附子、大枣	桂枝附子去桂加白术汤
自汗、盗汗、肢节作痛、小便短少、脉浮紧、恶见风寒	白术、炙甘草、桂枝、附子	甘草附子汤
自汗、恶见风寒、脉浮紧、肢节作痛、盗汗、小便短少	白术、炙甘草、桂枝、附子	甘草附子汤
发汗、微肿、微汗、气不相续、脉象颇大、疼痛	白术、炙甘草、桂枝、附子	甘草附子汤
微汗、脉象颇大、微肿、疼痛、发汗、气不相续	白术、炙甘草、桂枝、附子	甘草附子汤
血即上溢、吐血、右关洪滑、自汗、口渴	大黄、西洋参、石膏、炙甘草、人参、粳米、知母	白虎加人参汤
自汗、口渴、吐血、血即上溢、右关洪滑	大黄、西洋参、石膏、炙甘草、人参、粳米、知母	白虎加人参汤
脉微带数、苔薄白、消热、形体消瘦、消谷、面部时觉烧热、浮火	山药、党参、粉葛、文蛤、知母	白虎加人参汤
苔薄白、浮火、消谷、面部时觉烧热、脉微带数、消热、形体消瘦	山药、党参、粉葛、文蛤、知母	白虎加人参汤
苔黄燥、多汗、牙关微紧、身热、神昏、气粗、邪热内迫、暑厥、汗多、洪大而、脉见洪大、四肢反见厥冷、昏不知人、脉象洪大、肢厥	石膏、人参、粳米、知母、甘草	白虎加人参汤
牙关微紧、肢厥、脉象洪大、洪大而、汗多、气粗、邪热内迫、身热、四肢反见厥冷、多汗、脉见洪大、暑厥、苔黄燥、神昏、昏不知人	石膏、人参、粳米、知母、甘草	白虎加人参汤
气促、头痛、脉洪大、舌红、肿痛、汗多、身热、唇干、烦渴	生地、党参、赤芍、粳米、天花粉、知母、甘草、北沙参	白虎加人参汤
身热、烦渴、肿痛、汗多、气促、唇干、脉洪大、舌红、头痛	生地、党参、赤芍、粳米、天花粉、知母、甘草、北沙参	白虎加人参汤
少苔、脉洪大、泛恶、昏迷、体温38℃、发热、吐出、汗出、反弱、口渴、舌红、面红带垢	牡丹皮、党参、太子参、石斛、关黄柏、石膏、粳米、知母、甘草、北沙参	白虎加人参汤
发热、少苔、昏迷、汗出、面红带垢、舌红、脉洪大、吐出、反弱、泛恶、口渴、体温38℃	牡丹皮、党参、太子参、石斛、关黄柏、石膏、粳米、知母、甘草、北沙参	白虎加人参汤
不吐、呕吐、口渴、微弱、晕倒	瓜蒂	瓜蒂散
呕吐、微弱、晕倒、不吐、口渴	瓜蒂	瓜蒂散
癫、臭	瓜蒂	瓜蒂散
癫、臭	瓜蒂	瓜蒂散
痛苦、后颈项不能竖起、不能说话	知母、百合	百合知母汤、瓜蒌牡蛎散
痛苦、不能说话、后颈项不能竖起	知母、百合	百合知母汤、瓜蒌牡蛎散
后颈项不能竖起、痛苦、不能说话	知母、百合	百合知母汤、瓜蒌牡蛎散
后颈项不能竖起、不能说话、痛苦	知母、百合	百合知母汤、瓜蒌牡蛎散
不能说话、痛苦、后颈项不能竖起	知母、百合	百合知母汤、瓜蒌牡蛎散
不能说话、后颈项不能竖起、痛苦	知母、百合	百合知母汤、瓜蒌牡蛎散
神魂颠倒、精神错乱、腹围减到71厘米、狂乱、舌红、脉虚、啼哭不宁、腹水、克鲍二氏征	鸡子黄、百合	百合鸡子汤
神魂颠倒、脉虚、腹围减到71厘米、啼哭不宁、舌红、狂乱、腹水、克鲍二氏征、精神错乱	鸡子黄、百合	百合鸡子汤
精神错乱、啼哭不宁、腹水、舌红、腹围减到71厘米、克鲍二氏征、狂乱、脉虚、神魂颠倒	鸡子黄、百合	百合鸡子汤
腹水、狂乱、克鲍二氏征、脉虚、啼哭不宁、舌红、精神错乱、腹围减到71厘米、神魂颠倒	鸡子黄、百合	百合鸡子汤
腹水、脉虚、神魂颠倒、克鲍二氏征、腹围减到71厘米、舌红、精神错乱、狂乱、啼哭不宁	鸡子黄、百合	百合鸡子汤
舌红、腹围减到71厘米、克鲍二氏征、狂乱、精神错乱、腹水、啼哭不宁、神魂颠倒、脉虚	鸡子黄、百合	百合鸡子汤
克鲍二氏征、腹水、舌红、腹围减到71厘米、啼哭不宁、神魂颠倒、脉虚、狂乱、精神错乱	鸡子黄、百合	百合鸡子汤
克鲍二氏征、腹水、狂乱、腹围减到71厘米、啼哭不宁、神魂颠倒、精神错乱、舌红、脉虚	鸡子黄、百合	百合鸡子汤
舌红、神魂颠倒、脉虚、狂乱、克鲍二氏征、精神错乱、腹围减到71厘米、啼哭不宁、腹水	鸡子黄、百合	百合鸡子汤
啼哭不宁、狂乱、腹水、克鲍二氏征、腹围减到71厘米、舌红、精神错乱、脉虚、神魂颠倒	鸡子黄、百合	百合鸡子汤
精神错乱、克鲍二氏征、腹水、狂乱、脉虚、啼哭不宁、舌红、神魂颠倒、腹围减到71厘米	鸡子黄、百合	百合鸡子汤
精神错乱、舌红、脉虚、啼哭不宁、神魂颠倒、克鲍二氏征、腹围减到71厘米、狂乱、腹水	鸡子黄、百合	百合鸡子汤
克鲍二氏征、脉虚、舌红、腹围减到71厘米、精神错乱、狂乱、啼哭不宁、神魂颠倒、腹水	鸡子黄、百合	百合鸡子汤
脉虚、克鲍二氏征、腹水、舌红、狂乱、神魂颠倒、腹围减到71厘米、啼哭不宁、精神错乱	鸡子黄、百合	百合鸡子汤
舌红、精神错乱、腹水、狂乱、啼哭不宁、克鲍二氏征、腹围减到71厘米、脉虚、神魂颠倒	鸡子黄、百合	百合鸡子汤
脉虚、精神错乱、腹水、腹围减到71厘米、舌红、克鲍二氏征、啼哭不宁、狂乱、神魂颠倒	鸡子黄、百合	百合鸡子汤
狂乱、腹水、舌红、腹围减到71厘米、克鲍二氏征、脉虚、神魂颠倒、精神错乱、啼哭不宁	鸡子黄、百合	百合鸡子汤
舌红、狂乱、克鲍二氏征、腹围减到71厘米、脉虚、腹水、神魂颠倒、啼哭不宁、精神错乱	鸡子黄、百合	百合鸡子汤
克鲍二氏征、狂乱、腹水、神魂颠倒、精神错乱、舌红、腹围减到71厘米、啼哭不宁、脉虚	鸡子黄、百合	百合鸡子汤
腹围减到71厘米、克鲍二氏征、啼哭不宁、狂乱、精神错乱、脉虚、腹水、舌红、神魂颠倒	鸡子黄、百合	百合鸡子汤
身热、脉细数、小便赤色、月经多、夜寐不安、头晕、舌红、全身乏力、胸痛、口苦、苔薄白	大蓟、百合、生地、党参、甘草、小蓟、淡竹叶、白茅根、麦冬、车前草	百合地黄汤
月经多、脉细数、身热、小便赤色、苔薄白、舌红、胸痛、头晕、全身乏力、口苦、夜寐不安	大蓟、百合、生地、党参、甘草、小蓟、淡竹叶、白茅根、麦冬、车前草	百合地黄汤
口苦、身热、胸痛、舌红、全身乏力、小便赤色、苔薄白、脉细数、头晕、夜寐不安、月经多	大蓟、百合、生地、党参、甘草、小蓟、淡竹叶、白茅根、麦冬、车前草	百合地黄汤
头晕、胸痛、月经多、口苦、夜寐不安、脉细数、身热、全身乏力、小便赤色、舌红、苔薄白	大蓟、百合、生地、党参、甘草、小蓟、淡竹叶、白茅根、麦冬、车前草	百合地黄汤
鼻血、痰红、舌裂、脉仍细软	茯神、茜草、山药、白背、百合、地榆、白芨、熟地、麦冬、芦根、甘草、当归、北沙参	百合地黄汤
舌裂、痰红、脉仍细软、鼻血	茯神、茜草、山药、白背、百合、地榆、白芨、熟地、麦冬、芦根、甘草、当归、北沙参	百合地黄汤
鼻血、痰红、舌裂、脉仍细软	茯神、茜草、山药、白背、百合、地榆、白芨、熟地、麦冬、芦根、甘草、当归、北沙参	百合地黄汤
脉仍细软、舌裂、痰红、鼻血	茯神、茜草、山药、白背、百合、地榆、白芨、熟地、麦冬、芦根、甘草、当归、北沙参	百合地黄汤
口渴、虚烦、痴呆、神志清、精神错乱、小溲仍赤	滑石粉、薏苡仁、百合、生地、石决明、淡竹叶、牡蛎、麦冬、砂糖、芦根、天花粉、知母、玉竹、玄参	百合地黄汤
小溲仍赤、神志清、虚烦、精神错乱、口渴、痴呆	滑石粉、薏苡仁、百合、生地、石决明、淡竹叶、牡蛎、麦冬、砂糖、芦根、天花粉、知母、玉竹、玄参	百合地黄汤
痴呆、小溲仍赤、口渴、精神错乱、神志清、虚烦	滑石粉、薏苡仁、百合、生地、石决明、淡竹叶、牡蛎、麦冬、砂糖、芦根、天花粉、知母、玉竹、玄参	百合地黄汤
虚烦、精神错乱、痴呆、神志清、小溲仍赤、口渴	滑石粉、薏苡仁、百合、生地、石决明、淡竹叶、牡蛎、麦冬、砂糖、芦根、天花粉、知母、玉竹、玄参	百合地黄汤
烦躁、欲行不能行、苔红赤少苔、心慌、遍身疹、小便黄、里热偏盛、心神涣散、欲动不能动、情绪不定、舌质红赤、舌红赤少苔、口渴、脉弦略数、遍身生疮、神志恍馋、情绪低落、口苦	滑石粉、知母、百合、生地	百合地黄汤
苔红赤少苔、舌红赤少苔、心慌、里热偏盛、口渴、心神涣散、神志恍馋、小便黄、情绪低落、情绪不定、欲行不能行、脉弦略数、烦躁、遍身疹、舌质红赤、遍身生疮、口苦、欲动不能动	滑石粉、知母、百合、生地	百合地黄汤
情绪不定、神志恍馋、遍身疹、脉弦略数、苔红赤少苔、烦躁、情绪低落、心慌、里热偏盛、舌红赤少苔、欲行不能行、舌质红赤、遍身生疮、欲动不能动、口渴、小便黄、口苦、心神涣散	滑石粉、知母、百合、生地	百合地黄汤
苔红赤少苔、舌红赤少苔、欲动不能动、欲行不能行、遍身疹、口苦、舌质红赤、口渴、情绪不定、心神涣散、情绪低落、心慌、脉弦略数、神志恍馋、里热偏盛、烦躁、遍身生疮、小便黄	滑石粉、知母、百合、生地	百合地黄汤
高热、脉细弱、下利、苔黄、壮热、唇舌鲜红、发热、昏昏欲馈，双目露睛	山药、百合、莲子、天花粉、桑叶、金银花	百合洗方
下利、发热、脉细弱、唇舌鲜红、高热、壮热、苔黄、昏昏欲馈，双目露睛	山药、百合、莲子、天花粉、桑叶、金银花	百合洗方
高热、昏昏欲馈，双目露睛、苔黄、壮热、脉细弱、下利、唇舌鲜红、发热	山药、百合、莲子、天花粉、桑叶、金银花	百合洗方
昏昏欲馈，双目露睛、高热、壮热、发热、唇舌鲜红、苔黄、脉细弱、下利	山药、百合、莲子、天花粉、桑叶、金银花	百合洗方
脉细弱、昏昏欲馈，双目露睛、发热、高热、下利、唇舌鲜红、壮热、苔黄	山药、百合、莲子、天花粉、桑叶、金银花	百合洗方
脉细弱、苔黄、发热、壮热、下利、唇舌鲜红、高热、昏昏欲馈，双目露睛	山药、百合、莲子、天花粉、桑叶、金银花	百合洗方
脉细弱、发热、高热、苔黄、昏昏欲馈，双目露睛、唇舌鲜红、壮热、下利	山药、百合、莲子、天花粉、桑叶、金银花	百合洗方
唇舌鲜红、苔黄、发热、下利、脉细弱、高热、壮热、昏昏欲馈，双目露睛	山药、百合、莲子、天花粉、桑叶、金银花	百合洗方
壮热、高热、发热、苔黄、昏昏欲馈，双目露睛、下利、唇舌鲜红、脉细弱	山药、百合、莲子、天花粉、桑叶、金银花	百合洗方
壮热、下利、脉细弱、高热、唇舌鲜红、苔黄、昏昏欲馈，双目露睛、发热	山药、百合、莲子、天花粉、桑叶、金银花	百合洗方
昏昏欲馈，双目露睛、唇舌鲜红、壮热、苔黄、发热、高热、下利、脉细弱	山药、百合、莲子、天花粉、桑叶、金银花	百合洗方
发热、昏昏欲馈，双目露睛、唇舌鲜红、脉细弱、壮热、下利、高热、苔黄	山药、百合、莲子、天花粉、桑叶、金银花	百合洗方
苔黄、发热、唇舌鲜红、高热、昏昏欲馈，双目露睛、下利、脉细弱、壮热	山药、百合、莲子、天花粉、桑叶、金银花	百合洗方
苔黄、昏昏欲馈，双目露睛、下利、高热、脉细弱、唇舌鲜红、发热、壮热	山药、百合、莲子、天花粉、桑叶、金银花	百合洗方
唇舌鲜红、苔黄、发热、脉细弱、昏昏欲馈，双目露睛、下利、高热、壮热	山药、百合、莲子、天花粉、桑叶、金银花	百合洗方
壮热、昏昏欲馈，双目露睛、脉细弱、高热、下利、发热、苔黄、唇舌鲜红	山药、百合、莲子、天花粉、桑叶、金银花	百合洗方
发热、苔黄、唇舌鲜红、脉细弱、高热、下利、昏昏欲馈，双目露睛、壮热	山药、百合、莲子、天花粉、桑叶、金银花	百合洗方
苔黄、昏昏欲馈，双目露睛、脉细弱、壮热、下利、高热、发热、唇舌鲜红	山药、百合、莲子、天花粉、桑叶、金银花	百合洗方
高热、唇舌鲜红、苔黄、昏昏欲馈，双目露睛、壮热、下利、脉细弱、发热	山药、百合、莲子、天花粉、桑叶、金银花	百合洗方
昏昏欲馈，双目露睛、壮热、苔黄、下利、脉细弱、唇舌鲜红、发热、高热	山药、百合、莲子、天花粉、桑叶、金银花	百合洗方
寒热、口渴、神疲、营养不良、精神憔悴、小便短赤、唇焦、心悸、津液缺芝、头痛、舌红、食欲不振、精神倦息、大便闭结、畏烦、脉数而软	滑石粉、薏苡仁、百合、生地、石决明、麦冬、芦根、天花粉、玉竹	百合滑石散
脉数而软、津液缺芝、神疲、畏烦、食欲不振、心悸、精神倦息、精神憔悴、大便闭结、舌红、口渴、头痛、寒热、营养不良、小便短赤、唇焦	滑石粉、薏苡仁、百合、生地、石决明、麦冬、芦根、天花粉、玉竹	百合滑石散
食欲不振、舌红、营养不良、精神倦息、头痛、津液缺芝、口渴、精神憔悴、寒热、小便短赤、脉数而软、大便闭结、心悸、神疲、畏烦、唇焦	滑石粉、薏苡仁、百合、生地、石决明、麦冬、芦根、天花粉、玉竹	百合滑石散
食欲不振、口渴、营养不良、津液缺芝、精神憔悴、舌红、寒热、脉数而软、小便短赤、大便闭结、神疲、头痛、心悸、精神倦息、唇焦、畏烦	滑石粉、薏苡仁、百合、生地、石决明、麦冬、芦根、天花粉、玉竹	百合滑石散
口渴、精神憔悴、大便闭结、脉数而软、食欲不振、头痛、畏烦、精神倦息、津液缺芝、神疲、唇焦、舌红、小便短赤、心悸、营养不良、寒热	滑石粉、薏苡仁、百合、生地、石决明、麦冬、芦根、天花粉、玉竹	百合滑石散
唇焦、寒热、畏烦、头痛、脉数而软、津液缺芝、口渴、营养不良、舌红、精神倦息、精神憔悴、大便闭结、食欲不振、神疲、小便短赤、心悸	滑石粉、薏苡仁、百合、生地、石决明、麦冬、芦根、天花粉、玉竹	百合滑石散
精神倦息、唇焦、营养不良、精神憔悴、神疲、寒热、脉数而软、心悸、津液缺芝、畏烦、大便闭结、食欲不振、口渴、头痛、舌红、小便短赤	滑石粉、薏苡仁、百合、生地、石决明、麦冬、芦根、天花粉、玉竹	百合滑石散
脉数而软、大便闭结、畏烦、津液缺芝、精神憔悴、唇焦、食欲不振、营养不良、精神倦息、心悸、小便短赤、舌红、口渴、头痛、神疲、寒热	滑石粉、薏苡仁、百合、生地、石决明、麦冬、芦根、天花粉、玉竹	百合滑石散
津液缺芝、大便闭结、营养不良、寒热、舌红、精神憔悴、神疲、头痛、唇焦、口渴、精神倦息、脉数而软、食欲不振、畏烦、心悸、小便短赤	滑石粉、薏苡仁、百合、生地、石决明、麦冬、芦根、天花粉、玉竹	百合滑石散
口渴、小便短赤、畏烦、舌红、津液缺芝、精神憔悴、寒热、唇焦、心悸、食欲不振、大便闭结、神疲、脉数而软、营养不良、精神倦息、头痛	滑石粉、薏苡仁、百合、生地、石决明、麦冬、芦根、天花粉、玉竹	百合滑石散
精神憔悴、唇焦、口渴、神疲、头痛、津液缺芝、心悸、精神倦息、寒热、舌红、小便短赤、脉数而软、营养不良、食欲不振、大便闭结、畏烦	滑石粉、薏苡仁、百合、生地、石决明、麦冬、芦根、天花粉、玉竹	百合滑石散
唇焦、舌红、头痛、神疲、精神憔悴、畏烦、心悸、津液缺芝、口渴、大便闭结、营养不良、食欲不振、脉数而软、精神倦息、小便短赤、寒热	滑石粉、薏苡仁、百合、生地、石决明、麦冬、芦根、天花粉、玉竹	百合滑石散
津液缺芝、寒热、精神倦息、脉数而软、神疲、舌红、食欲不振、大便闭结、口渴、小便短赤、畏烦、心悸、营养不良、精神憔悴、唇焦、头痛	滑石粉、薏苡仁、百合、生地、石决明、麦冬、芦根、天花粉、玉竹	百合滑石散
口渴、寒热、精神倦息、畏烦、唇焦、心悸、小便短赤、头痛、营养不良、神疲、大便闭结、舌红、精神憔悴、津液缺芝、脉数而软、食欲不振	滑石粉、薏苡仁、百合、生地、石决明、麦冬、芦根、天花粉、玉竹	百合滑石散
脉数而软、津液缺芝、寒热、舌红、头痛、精神倦息、食欲不振、唇焦、营养不良、畏烦、口渴、神疲、精神憔悴、大便闭结、小便短赤、心悸	滑石粉、薏苡仁、百合、生地、石决明、麦冬、芦根、天花粉、玉竹	百合滑石散
精神憔悴、神疲、大便闭结、小便短赤、唇焦、心悸、畏烦、脉数而软、食欲不振、津液缺芝、精神倦息、口渴、寒热、头痛、舌红、营养不良	滑石粉、薏苡仁、百合、生地、石决明、麦冬、芦根、天花粉、玉竹	百合滑石散
营养不良、心悸、小便短赤、脉数而软、舌红、头痛、大便闭结、津液缺芝、食欲不振、口渴、神疲、精神憔悴、精神倦息、畏烦、唇焦、寒热	滑石粉、薏苡仁、百合、生地、石决明、麦冬、芦根、天花粉、玉竹	百合滑石散
小便短赤、精神憔悴、食欲不振、营养不良、口渴、畏烦、大便闭结、精神倦息、唇焦、神疲、寒热、头痛、津液缺芝、心悸、脉数而软、舌红	滑石粉、薏苡仁、百合、生地、石决明、麦冬、芦根、天花粉、玉竹	百合滑石散
神疲、精神憔悴、精神倦息、小便短赤、大便闭结、津液缺芝、食欲不振、唇焦、畏烦、口渴、寒热、心悸、头痛、营养不良、脉数而软、舌红	滑石粉、薏苡仁、百合、生地、石决明、麦冬、芦根、天花粉、玉竹	百合滑石散
营养不良、精神倦息、大便闭结、神疲、唇焦、心悸、津液缺芝、食欲不振、小便短赤、脉数而软、头痛、口渴、精神憔悴、寒热、畏烦、舌红	滑石粉、薏苡仁、百合、生地、石决明、麦冬、芦根、天花粉、玉竹	百合滑石散
口淡、胃痛、神疲、脉迟弱、右上腹部有明显压痛、气寒、舌淡白、苔薄白、胃纳欠佳	白术、干姜、桂枝、党参	桂枝人参汤
脉迟弱、苔薄白、胃纳欠佳、舌淡白、胃痛、神疲、右上腹部有明显压痛、口淡、气寒	白术、干姜、桂枝、党参	桂枝人参汤
气寒、苔薄白、神疲、口淡、胃纳欠佳、胃痛、脉迟弱、右上腹部有明显压痛、舌淡白	白术、干姜、桂枝、党参	桂枝人参汤
溃疡、大便较干、口腔出现疹、狐惑、舌上红察	白芍、黄连、赤芍、淡竹叶、连翘、甘草、金银花、当归、黄芩	甘草泻心汤
舌上红察、口腔出现疹、溃疡、大便较干、狐惑	白芍、黄连、赤芍、淡竹叶、连翘、甘草、金银花、当归、黄芩	甘草泻心汤
声嘶、肛门作痒	干姜、黄连、大枣、半夏、党参、甘草、黄芩	甘草泻心汤
肛门作痒、声嘶	干姜、黄连、大枣、半夏、党参、甘草、黄芩	甘草泻心汤
炎症、阴道未见滴虫、白带下注、痒	苦参	苦参汤
白带下注、痒、阴道未见滴虫、炎症	苦参	苦参汤
痒、炎症、白带下注、阴道未见滴虫	苦参	苦参汤
炎症、阴道未见滴虫、痒、白带下注	苦参	苦参汤
阴道未见滴虫、炎症、白带下注、痒	苦参	苦参汤
阴道未见滴虫、痒、炎症、白带下注	苦参	苦参汤
痒、炎症、阴道未见滴虫、白带下注	苦参	苦参汤
咽干、疼痛、奇痒、目赤、手足指趾硬斑、大便干结、溃疡、烦热、发冷、脉滑数、发烧、满舌白如粉霜、色紫、遗疡	雄黄	雄黄熏方
目赤、脉滑数、溃疡、烦热、遗疡、发烧、发冷、咽干、疼痛、色紫、手足指趾硬斑、大便干结、奇痒、满舌白如粉霜	雄黄	雄黄熏方
色紫、疼痛、遗疡、溃疡、发冷、咽干、目赤、脉滑数、奇痒、大便干结、发烧、手足指趾硬斑、满舌白如粉霜、烦热	雄黄	雄黄熏方
手足指趾硬斑、满舌白如粉霜、目赤、脉滑数、发冷、疼痛、发烧、溃疡、大便干结、遗疡、色紫、咽干、奇痒、烦热	雄黄	雄黄熏方
目赤、发烧、烦热、脉滑数、满舌白如粉霜、疼痛、大便干结、咽干、手足指趾硬斑、奇痒、遗疡、色紫、溃疡、发冷	雄黄	雄黄熏方
大便干结、目赤、满舌白如粉霜、发烧、发冷、咽干、色紫、手足指趾硬斑、脉滑数、奇痒、溃疡、烦热、疼痛、遗疡	雄黄	雄黄熏方
溃疡、咽干、大便干结、发冷、手足指趾硬斑、烦热、奇痒、满舌白如粉霜、发烧、脉滑数、疼痛、目赤、色紫、遗疡	雄黄	雄黄熏方
大便干结、脉滑数、溃疡、满舌白如粉霜、遗疡、咽干、烦热、目赤、奇痒、手足指趾硬斑、发烧、疼痛、色紫、发冷	雄黄	雄黄熏方
发冷、奇痒、遗疡、手足指趾硬斑、疼痛、烦热、溃疡、色紫、发烧、目赤、咽干、大便干结、满舌白如粉霜、脉滑数	雄黄	雄黄熏方
大便干结、发冷、咽干、满舌白如粉霜、遗疡、溃疡、奇痒、目赤、疼痛、发烧、烦热、脉滑数、色紫、手足指趾硬斑	雄黄	雄黄熏方
胀痛、身热、气滞、口渴、烦躁、血瘀、苔薄黄、脉象滑数	半枝莲、大黄、蒲公英、赤芍、没药、赤小豆、桃仁、五灵脂、乳香、金银花、当归	赤小豆当归散
脉象滑数、身热、苔薄黄、血瘀、胀痛、烦躁、气滞、口渴	半枝莲、大黄、蒲公英、赤芍、没药、赤小豆、桃仁、五灵脂、乳香、金银花、当归	赤小豆当归散
烦躁、脉象滑数、血瘀、苔薄黄、身热、气滞、胀痛、口渴	半枝莲、大黄、蒲公英、赤芍、没药、赤小豆、桃仁、五灵脂、乳香、金银花、当归	赤小豆当归散
舌红、周身风疹、搔痒、苔薄、剧痒、小便色赤、脉浮有力。此属风热瘾疹	生地、茯苓、赤小豆、连翘、当归、忍冬藤	赤小豆当归散
搔痒、舌红、苔薄、周身风疹、剧痒、脉浮有力。此属风热瘾疹、小便色赤	生地、茯苓、赤小豆、连翘、当归、忍冬藤	赤小豆当归散
周身风疹、舌红、脉浮有力。此属风热瘾疹、小便色赤、搔痒、剧痒、苔薄	生地、茯苓、赤小豆、连翘、当归、忍冬藤	赤小豆当归散
身软、子宫脱垂、咽痛、肢酸、鼻妞、面色青灰、脉弱、舌淡、周身皮肤有青紫块、龈血	黄芪、艾叶、白芍、生地、阿胶、赤芍、鳖甲、仙鹤草、升麻、甘草、当归、玄参	升麻鳖甲汤
周身皮肤有青紫块、身软、舌淡、脉弱、龈血、咽痛、面色青灰、肢酸、子宫脱垂、鼻妞	黄芪、艾叶、白芍、生地、阿胶、赤芍、鳖甲、仙鹤草、升麻、甘草、当归、玄参	升麻鳖甲汤
舌淡、周身皮肤有青紫块、肢酸、鼻妞、龈血、咽痛、脉弱、身软、面色青灰、子宫脱垂	黄芪、艾叶、白芍、生地、阿胶、赤芍、鳖甲、仙鹤草、升麻、甘草、当归、玄参	升麻鳖甲汤
舌淡、面色青灰、咽痛、脉弱、子宫脱垂、鼻妞、周身皮肤有青紫块、龈血、肢酸、身软	黄芪、艾叶、白芍、生地、阿胶、赤芍、鳖甲、仙鹤草、升麻、甘草、当归、玄参	升麻鳖甲汤
脉弱、子宫脱垂、肢酸、面色青灰、舌淡、咽痛、身软、鼻妞、龈血、周身皮肤有青紫块	黄芪、艾叶、白芍、生地、阿胶、赤芍、鳖甲、仙鹤草、升麻、甘草、当归、玄参	升麻鳖甲汤
身软、咽痛、脉弱、周身皮肤有青紫块、鼻妞、子宫脱垂、面色青灰、龈血、肢酸、舌淡	黄芪、艾叶、白芍、生地、阿胶、赤芍、鳖甲、仙鹤草、升麻、甘草、当归、玄参	升麻鳖甲汤
鼻妞、舌淡、龈血、子宫脱垂、周身皮肤有青紫块、肢酸、脉弱、面色青灰、身软、咽痛	黄芪、艾叶、白芍、生地、阿胶、赤芍、鳖甲、仙鹤草、升麻、甘草、当归、玄参	升麻鳖甲汤
子宫脱垂、咽痛、周身皮肤有青紫块、龈血、舌淡、身软、鼻妞、脉弱、面色青灰、肢酸	黄芪、艾叶、白芍、生地、阿胶、赤芍、鳖甲、仙鹤草、升麻、甘草、当归、玄参	升麻鳖甲汤
脉弱、周身皮肤有青紫块、龈血、面色青灰、鼻妞、咽痛、肢酸、身软、舌淡、子宫脱垂	黄芪、艾叶、白芍、生地、阿胶、赤芍、鳖甲、仙鹤草、升麻、甘草、当归、玄参	升麻鳖甲汤
脉弱、舌淡、肢酸、周身皮肤有青紫块、子宫脱垂、龈血、鼻妞、面色青灰、身软、咽痛	黄芪、艾叶、白芍、生地、阿胶、赤芍、鳖甲、仙鹤草、升麻、甘草、当归、玄参	升麻鳖甲汤
头眩、脉象细弱、心悸、腰酸、抽筋、舌淡而胖润、四肢酸楚、皮下出血、皮质硬、崩漏、苔舌质淡、紫斑	牡丹皮、白芍、阿胶、鳖甲、熟地、炙甘草、升麻、甘草、当归	升麻鳖甲汤
脉象细弱、苔舌质淡、紫斑、皮下出血、崩漏、皮质硬、心悸、四肢酸楚、抽筋、舌淡而胖润、头眩、腰酸	牡丹皮、白芍、阿胶、鳖甲、熟地、炙甘草、升麻、甘草、当归	升麻鳖甲汤
心悸、抽筋、崩漏、皮下出血、苔舌质淡、头眩、舌淡而胖润、脉象细弱、四肢酸楚、紫斑、皮质硬、腰酸	牡丹皮、白芍、阿胶、鳖甲、熟地、炙甘草、升麻、甘草、当归	升麻鳖甲汤
皮质硬、腰酸、心悸、皮下出血、崩漏、头眩、舌淡而胖润、抽筋、四肢酸楚、脉象细弱、紫斑、苔舌质淡	牡丹皮、白芍、阿胶、鳖甲、熟地、炙甘草、升麻、甘草、当归	升麻鳖甲汤
苔舌质淡、头眩、皮下出血、脉象细弱、四肢酸楚、腰酸、紫斑、抽筋、皮质硬、崩漏、舌淡而胖润、心悸	牡丹皮、白芍、阿胶、鳖甲、熟地、炙甘草、升麻、甘草、当归	升麻鳖甲汤
舌淡而胖润、心悸、紫斑、皮下出血、脉象细弱、崩漏、抽筋、头眩、皮质硬、苔舌质淡、腰酸、四肢酸楚	牡丹皮、白芍、阿胶、鳖甲、熟地、炙甘草、升麻、甘草、当归	升麻鳖甲汤
舌淡而胖润、脉象细弱、紫斑、皮下出血、头眩、苔舌质淡、皮质硬、抽筋、心悸、腰酸、崩漏、四肢酸楚	牡丹皮、白芍、阿胶、鳖甲、熟地、炙甘草、升麻、甘草、当归	升麻鳖甲汤
舌淡而胖润、皮下出血、崩漏、心悸、苔舌质淡、腰酸、头眩、紫斑、脉象细弱、皮质硬、抽筋、四肢酸楚	牡丹皮、白芍、阿胶、鳖甲、熟地、炙甘草、升麻、甘草、当归	升麻鳖甲汤
紫斑、皮下出血、苔舌质淡、心悸、腰酸、舌淡而胖润、抽筋、崩漏、脉象细弱、四肢酸楚、皮质硬、头眩	牡丹皮、白芍、阿胶、鳖甲、熟地、炙甘草、升麻、甘草、当归	升麻鳖甲汤
腰酸、四肢酸楚、紫斑、皮质硬、脉象细弱、头眩、心悸、崩漏、苔舌质淡、皮下出血、抽筋、舌淡而胖润	牡丹皮、白芍、阿胶、鳖甲、熟地、炙甘草、升麻、甘草、当归	升麻鳖甲汤
热少、胁下容硬、脾脏肿大、面亦不华、神色欠佳、寒多	黄芪、厚朴、鸡血藤、党参、酒、常山、何首乌、当归、草果	鳖甲煎丸
神色欠佳、胁下容硬、面亦不华、脾脏肿大、热少、寒多	黄芪、厚朴、鸡血藤、党参、酒、常山、何首乌、当归、草果	鳖甲煎丸
神色欠佳、寒多、胁下容硬、脾脏肿大、热少、面亦不华	黄芪、厚朴、鸡血藤、党参、酒、常山、何首乌、当归、草果	鳖甲煎丸
食欲不振、脾大、脾脏继续肿大、舌胖有齿印、发低热、胀痛、消化迟滞、气促、发热、浮肿、脾脏肿大、腹胀、胸满、脉数而弱、发寒热、贫血、消瘦、脾肿大	大黄、芒硝、阿胶、瞿麦、牡丹皮、干姜、白芍、鳖甲、半夏、桃仁、人参、鼠妇、黄芩、厚朴、柴胡、葶苈子、蜂房、射干、桂枝、蜣螂	鳖甲煎丸
脾脏继续肿大、脾脏肿大、脾大、脉数而弱、食欲不振、发热、消化迟滞、脾肿大、胸满、腹胀、消瘦、发寒热、发低热、舌胖有齿印、浮肿、贫血、气促、胀痛	大黄、芒硝、阿胶、瞿麦、牡丹皮、干姜、白芍、鳖甲、半夏、桃仁、人参、鼠妇、黄芩、厚朴、柴胡、葶苈子、蜂房、射干、桂枝、蜣螂	鳖甲煎丸
发寒热、脾大、舌胖有齿印、胀痛、脉数而弱、胸满、消化迟滞、腹胀、消瘦、气促、发低热、发热、贫血、食欲不振、浮肿、脾脏肿大、脾脏继续肿大、脾肿大	大黄、芒硝、阿胶、瞿麦、牡丹皮、干姜、白芍、鳖甲、半夏、桃仁、人参、鼠妇、黄芩、厚朴、柴胡、葶苈子、蜂房、射干、桂枝、蜣螂	鳖甲煎丸
汗多、热多、脉象洪数、气粗、心烦、口渴、苔黄腻、暑热	石膏、桂枝、连翘、粳米、天花粉、知母、甘草、金银花	白虎加桂枝汤
心烦、脉象洪数、气粗、暑热、汗多、口渴、热多、苔黄腻	石膏、桂枝、连翘、粳米、天花粉、知母、甘草、金银花	白虎加桂枝汤
苔黄腻、汗多、气粗、热多、脉象洪数、心烦、口渴、暑热	石膏、桂枝、连翘、粳米、天花粉、知母、甘草、金银花	白虎加桂枝汤
心烦、汗多、苔黄腻、口渴、热多、脉象洪数、气粗、暑热	石膏、桂枝、连翘、粳米、天花粉、知母、甘草、金银花	白虎加桂枝汤
汗多、气粗、暑热、热多、口渴、心烦、苔黄腻、脉象洪数	石膏、桂枝、连翘、粳米、天花粉、知母、甘草、金银花	白虎加桂枝汤
恶风、烦渴、汗大出、热多、寒少、喜饮、脉洪滑	炙甘草、桂枝、石膏、粳米	白虎加桂枝汤
汗大出、热多、恶风、脉洪滑、烦渴、喜饮、寒少	炙甘草、桂枝、石膏、粳米	白虎加桂枝汤
烦渴、恶风、热多、喜饮、脉洪滑、寒少、汗大出	炙甘草、桂枝、石膏、粳米	白虎加桂枝汤
脉洪滑、寒少、烦渴、热多、汗大出、恶风、喜饮	炙甘草、桂枝、石膏、粳米	白虎加桂枝汤
喜饮、寒少、恶风、烦渴、汗大出、脉洪滑、热多	炙甘草、桂枝、石膏、粳米	白虎加桂枝汤
红肿、苔薄黄、灼热、舌质红、脉洪、疼痛	生地、石膏、桑枝、桂枝、天花粉、知母、甘草、忍冬藤、牛膝	白虎加桂枝汤
红肿、脉洪、灼热、疼痛、舌质红、苔薄黄	生地、石膏、桑枝、桂枝、天花粉、知母、甘草、忍冬藤、牛膝	白虎加桂枝汤
苔薄黄、疼痛、舌质红、脉洪、红肿、灼热	生地、石膏、桑枝、桂枝、天花粉、知母、甘草、忍冬藤、牛膝	白虎加桂枝汤
苔薄黄、红肿、脉洪、疼痛、灼热、舌质红	生地、石膏、桑枝、桂枝、天花粉、知母、甘草、忍冬藤、牛膝	白虎加桂枝汤
苔薄黄、舌质红、红肿、脉洪、疼痛、灼热	生地、石膏、桑枝、桂枝、天花粉、知母、甘草、忍冬藤、牛膝	白虎加桂枝汤
脉沉迟、苔淡白、下血、热少、阳陷、舌淡白	蜀漆、龙骨、附子、茯苓	蜀漆汤
阳陷、苔淡白、脉沉迟、热少、下血、舌淡白	蜀漆、龙骨、附子、茯苓	蜀漆汤
舌淡白、脉沉迟、下血、热少、阳陷、苔淡白	蜀漆、龙骨、附子、茯苓	蜀漆汤
下血、热少、舌淡白、苔淡白、阳陷、脉沉迟	蜀漆、龙骨、附子、茯苓	蜀漆汤
热少、舌淡白、阳陷、脉沉迟、苔淡白、下血	蜀漆、龙骨、附子、茯苓	蜀漆汤
苔薄白、左半身瘫痪、脉浮、恶寒、舌红、发热、神志清楚	干姜、党参、白术、菊花、川芎、白矾、牡蛎、茯苓、桔梗、桂枝、细辛、防风、当归、黄芩	侯氏黑散
恶寒、舌红、神志清楚、苔薄白、脉浮、左半身瘫痪、发热	干姜、党参、白术、菊花、川芎、白矾、牡蛎、茯苓、桔梗、桂枝、细辛、防风、当归、黄芩	侯氏黑散
肌肉丰满、身形胖大、疼痛	干姜、白术、菊花、川芎、白矾、牡蛎、茯苓、桔梗、人参、细辛、防风、桂枝、当归、黄芩	侯氏黑散
肌肉丰满、身形胖大、疼痛	干姜、白术、菊花、川芎、白矾、牡蛎、茯苓、桔梗、人参、细辛、防风、桂枝、当归、黄芩	侯氏黑散
脉虚数、血压160/120mmHg、发冷、苔白、沉重、手足	干姜、党参、白术、菊花、川芎、白矾、牡蛎、茯苓、桔梗、桂枝、细辛、防风、当归、黄芩	侯氏黑散
发冷、沉重、手足、血压160/120mmHg、苔白、脉虚数	干姜、党参、白术、菊花、川芎、白矾、牡蛎、茯苓、桔梗、桂枝、细辛、防风、当归、黄芩	侯氏黑散
苔厚、癫痫、痰鸣、神志不清、手足搐动、脉弦	滑石粉、干姜、大黄、龙骨、牡蛎、石膏、寒水石、石菖蒲、桂枝、赤石脂、甘草、紫石英	风引汤
神志不清、脉弦、手足搐动、苔厚、癫痫、痰鸣	滑石粉、干姜、大黄、龙骨、牡蛎、石膏、寒水石、石菖蒲、桂枝、赤石脂、甘草、紫石英	风引汤
下颌紧、呼吸喘促、口张、僵直、两手指微弯、气厥	滑石粉、干姜、大黄、龙骨、牡蛎、石膏、寒水石、桂枝、赤石脂、白石英、紫石英	风引汤
两手指微弯、气厥、呼吸喘促、下颌紧、口张、僵直	滑石粉、干姜、大黄、龙骨、牡蛎、石膏、寒水石、桂枝、赤石脂、白石英、紫石英	风引汤
腰背灼痛、脉浮滑、酸楚、火灼、络脉空虚	龙骨、白芍、玄参、牡蛎、磁石、寒水石、石膏、黄芩、赤石脂、甘草、当归、紫石英	风引汤
络脉空虚、酸楚、脉浮滑、火灼、腰背灼痛	龙骨、白芍、玄参、牡蛎、磁石、寒水石、石膏、黄芩、赤石脂、甘草、当归、紫石英	风引汤
苔舌绛无苔、痞闷、吐涎、火气妄凌、痰涎泛溢、神志失常	生地、香附、竹沥、桂枝、何首乌、甘草、防己	防己地黄汤
火气妄凌、痰涎泛溢、苔舌绛无苔、吐涎、神志失常、痞闷	生地、香附、竹沥、桂枝、何首乌、甘草、防己	防己地黄汤
诸关节酸痛、脉濡、屈伸不利、经常咽痛、苔薄	蒲公英、羌活、生地、桂枝、防风、甘草、防己	防己地黄汤
屈伸不利、苔薄、诸关节酸痛、经常咽痛、脉濡	蒲公英、羌活、生地、桂枝、防风、甘草、防己	防己地黄汤
身热、黄色粪水、舌尚正常、体温39℃、脉数、恶寒、恶臭气、体温反升至39.5℃、头痛、倦容、下利不止	干姜、白术、桂枝、人参、甘草	桂枝人参汤
恶寒、体温39℃、头痛、身热、倦容、黄色粪水、体温反升至39.5℃、脉数、舌尚正常、下利不止、恶臭气	干姜、白术、桂枝、人参、甘草	桂枝人参汤
体温反升至39.5℃、身热、恶寒、脉数、舌尚正常、下利不止、体温39℃、头痛、恶臭气、黄色粪水、倦容	干姜、白术、桂枝、人参、甘草	桂枝人参汤
头痛、畏风	盐、附子	头风摩散
畏风、头痛	盐、附子	头风摩散
头痛、畏风	盐、附子	头风摩散
头痛、畏风	盐、附子	头风摩散
畏风、头痛	盐、附子	头风摩散
畏风、头痛	盐、附子	头风摩散
畏风、头痛	盐、附子	头风摩散
畏风、头痛	盐、附子	头风摩散
畏风、头痛	盐、附子	头风摩散
畏风、头痛	盐、附子	头风摩散
脚膝肿大、两足酸麻、羸瘦、遗精、汗出	白芍、白术、麻黄、桂枝、附子、防风、知母、甘草	桂枝芍药知母汤
汗出、两足酸麻、遗精、脚膝肿大、羸瘦	白芍、白术、麻黄、桂枝、附子、防风、知母、甘草	桂枝芍药知母汤
疼痛、腹痛、阴痒、晕倒、血虚	龙骨、党参、牡蛎、熟地、当归	桂枝芍药知母汤
阴痒、疼痛、腹痛、血虚、晕倒	龙骨、党参、牡蛎、熟地、当归	桂枝芍药知母汤
自汗、酸痛、舌淡、头眩、肿、消瘦、脉数、纳滞、痹痛、气促、思呕	白术、炙甘草、细辛、桂枝、附子、防风、忍冬藤	桂枝芍药知母汤
舌淡、消瘦、气促、纳滞、肿、酸痛、自汗、脉数、头眩、痹痛、思呕	白术、炙甘草、细辛、桂枝、附子、防风、忍冬藤	桂枝芍药知母汤
两膝热滋、苔薄糙、两膝酸痛、舌边略有青紫点、两膝关节疼痛	地龙、赤芍、川牛膝、桂枝、络石藤、附子、丝瓜络、知母、甘草、当归、忍冬藤	桂枝芍药知母汤
两膝关节疼痛、两膝热滋、两膝酸痛、苔薄糙、舌边略有青紫点	地龙、赤芍、川牛膝、桂枝、络石藤、附子、丝瓜络、知母、甘草、当归、忍冬藤	桂枝芍药知母汤
面色青白、脉细小、疼痛、四肢瘫痪、气逆	白芍、麻黄、乌头、炙甘草、黄芩	乌头汤
面色青白、气逆、四肢瘫痪、脉细小、疼痛	白芍、麻黄、乌头、炙甘草、黄芩	乌头汤
疼痛、苔薄白、舌淡红、怕冷、脉弦细而紧	黄芪、淡豆豉、白芍、白术、麻黄、乌头、桂枝、香樟	乌头汤
怕冷、苔薄白、脉弦细而紧、疼痛、舌淡红	黄芪、淡豆豉、白芍、白术、麻黄、乌头、桂枝、香樟	乌头汤
难产、血流不止、面色白、血虚、虚弱小紧、麻痹、舌淡、贫血、昏迷、出血、血痹	黄芪、桂枝、白芍、大枣	黄芪桂枝五物汤
血流不止、面色白、血虚、血痹、贫血、出血、虚弱小紧、昏迷、舌淡、麻痹、难产	黄芪、桂枝、白芍、大枣	黄芪桂枝五物汤
痛痒、肌肤不仁、麻木	地龙、黄芪、白芍、大枣、木瓜、桂枝、人参、红花、当归	黄芪桂枝五物汤
麻木、肌肤不仁、痛痒	地龙、黄芪、白芍、大枣、木瓜、桂枝、人参、红花、当归	黄芪桂枝五物汤
梦泄	生姜、龙骨、大枣、白芍、牡蛎、桂枝、甘草	桂枝加龙骨牡蛎汤
梦泄	生姜、龙骨、大枣、白芍、牡蛎、桂枝、甘草	桂枝加龙骨牡蛎汤
自汗、浮越、汗出	生姜、龙骨、大枣、白芍、牡蛎、桂枝、甘草	桂枝加龙骨牡蛎汤
自汗、浮越、汗出	生姜、龙骨、大枣、白芍、牡蛎、桂枝、甘草	桂枝加龙骨牡蛎汤
脉芤而紧、酸软、心悸、失眠、耳眩、遗精、头胀、自汗、舌淡、面色光白	茯神、白芍、龙骨、菟丝子、柏子仁、牡蛎、莲须、炙甘草、桂枝、丹参	桂枝加龙骨牡蛎汤
酸软、自汗、舌淡、脉芤而紧、面色光白、心悸、失眠、遗精、头胀、耳眩	茯神、白芍、龙骨、菟丝子、柏子仁、牡蛎、莲须、炙甘草、桂枝、丹参	桂枝加龙骨牡蛎汤
脉细舌白、遗精	黄芪、龟甲、生姜、龙骨、白芍、五味子、大枣、赤芍、牡蛎、桂枝、益智仁、甘草	桂枝加龙骨牡蛎汤
脉细舌白、遗精	黄芪、龟甲、生姜、龙骨、白芍、五味子、大枣、赤芍、牡蛎、桂枝、益智仁、甘草	桂枝加龙骨牡蛎汤
苔淡白少华、心悸、饮食减少、舌淡白少华、腹痛、脾阳不振、脉来细弱、暴崩、怔仲、气虚、恶露	黄芪、龙骨、党参、白术、大枣、白芍、牡蛎、炙甘草、桂枝、陈皮	桂枝加龙骨牡蛎汤
暴崩、舌淡白少华、腹痛、脉来细弱、气虚、心悸、恶露、怔仲、脾阳不振、苔淡白少华、饮食减少	黄芪、龙骨、党参、白术、大枣、白芍、牡蛎、炙甘草、桂枝、陈皮	桂枝加龙骨牡蛎汤
头痛、夜尿多、腰痛、头部空虚、脉沉弦细、苔薄白面润、大便时溏、小便多、舌淡红、遗精、疼	龙骨、白术、酒、桂枝、附子	天雄散
苔薄白面润、夜尿多、大便时溏、舌淡红、疼、遗精、头部空虚、头痛、腰痛、小便多、脉沉弦细	龙骨、白术、酒、桂枝、附子	天雄散
舌淡红、头部空虚、遗精、头痛、苔薄白面润、小便多、疼、夜尿多、脉沉弦细、大便时溏、腰痛	龙骨、白术、酒、桂枝、附子	天雄散
脉沉弦细、疼、头痛、小便多、遗精、夜尿多、头部空虚、腰痛、苔薄白面润、大便时溏、舌淡红	龙骨、白术、酒、桂枝、附子	天雄散
失精、吐血、脉双弦	炙甘草、桂枝、白芍、大枣	小建中汤
失精、脉双弦、吐血	炙甘草、桂枝、白芍、大枣	小建中汤
寒湿、手足烦热、黄痘、脉细弱、耳珠不黄、目珠不黄、湿热、小便自利、发黄、身面俱黄	白芍、党参、大枣、炙甘草、桂枝、当归	小建中汤
黄痘、耳珠不黄、发黄、寒湿、身面俱黄、目珠不黄、手足烦热、小便自利、脉细弱、湿热	白芍、党参、大枣、炙甘草、桂枝、当归	小建中汤
阵发性腹痛、二脉沉细而数、面色苍白、苔薄白、砂闹不安、胃窦部稍见粗糙	白芍、大枣、煨姜、炙甘草、桂枝	小建中汤
面色苍白、二脉沉细而数、苔薄白、胃窦部稍见粗糙、阵发性腹痛、砂闹不安	白芍、大枣、煨姜、炙甘草、桂枝	小建中汤
形体消瘦、苔薄白、脉缓无力、舌淡红、饮食减少、口淡、咳吐泡痰、咳嗽、胸满	白芍、大枣、半夏、炙甘草、桂枝、饴糖	小建中汤
饮食减少、咳嗽、苔薄白、胸满、脉缓无力、口淡、形体消瘦、舌淡红、咳吐泡痰	白芍、大枣、半夏、炙甘草、桂枝、饴糖	小建中汤
馁弱、少气、短气、气机不析、脉得虚数、气急、咳、肺之喘急、嗽	黄芪、白芍、大枣、炙甘草、桂枝	黄芪建中汤
短气、少气、肺之喘急、咳、气机不析、馁弱、脉得虚数、嗽、气急	黄芪、白芍、大枣、炙甘草、桂枝	黄芪建中汤
苔唇舌、少气、脉大、唇舌淡白、头晕、盗汗、呼吸气微、面目发黄、全身极度疲乏、发热、虚热、口淡、恶寒、心悸、虚黄、不欲食、溶血性黄	黄芪、白芍、大枣、白术、党参、茯苓、桂枝、附子、茵陈、当归	黄芪建中汤
溶血性黄、脉大、虚热、不欲食、虚黄、心悸、唇舌淡白、头晕、恶寒、少气、口淡、苔唇舌、发热、全身极度疲乏、呼吸气微、盗汗、面目发黄	黄芪、白芍、大枣、白术、党参、茯苓、桂枝、附子、茵陈、当归	黄芪建中汤
大便欠调、苔薄、头晕、多汗、面色光白、脉弱	黄芪、白芍、大枣、鸡血藤、党参、茯苓、炙甘草、桂枝、当归	黄芪建中汤
脉弱、面色光白、多汗、头晕、苔薄、大便欠调	黄芪、白芍、大枣、鸡血藤、党参、茯苓、炙甘草、桂枝、当归	黄芪建中汤
麻疹、出疹、奇痒、浮肿、脉微缓、出血、疹块、体温36.6℃	大枣、苦杏仁、赤芍、麻黄、桂枝、甘草	桂枝麻黄各半汤
脉微缓、体温36.6℃、出疹、疹块、出血、麻疹、奇痒、浮肿	大枣、苦杏仁、赤芍、麻黄、桂枝、甘草	桂枝麻黄各半汤
脉微缓、出疹、体温36.6℃、出血、疹块、浮肿、麻疹、奇痒	大枣、苦杏仁、赤芍、麻黄、桂枝、甘草	桂枝麻黄各半汤
浮肿、脉微缓、奇痒、麻疹、体温36.6℃、出血、出疹、疹块	大枣、苦杏仁、赤芍、麻黄、桂枝、甘草	桂枝麻黄各半汤
头上冷、面色萎黄无华、脉缓、神疲、疼痛、汗出、纳少、舌质淡、舌淡苔薄白	黄芪、白芍、大枣、炙甘草、桂枝、甘草、当归	黄芪建中汤
面色萎黄无华、头上冷、脉缓、纳少、神疲、舌质淡、舌淡苔薄白、疼痛、汗出	黄芪、白芍、大枣、炙甘草、桂枝、甘草、当归	黄芪建中汤
咳痰、大便不实、手足俱冷、腹胀、饮食少思、小便不利	牡丹皮、山药、生地、泽泻、山茱萸、茯苓、桂枝、附子	金匮肾气丸
腹胀、手足俱冷、大便不实、饮食少思、咳痰、小便不利	牡丹皮、山药、生地、泽泻、山茱萸、茯苓、桂枝、附子	金匮肾气丸
吐泻、苔无苔、微细、睛光亦好、肢冷、脾泻、尿清长、神疲、虚热、口渴、尿多渴、神志清明、舌润、唇淡白	牡丹皮、山药、生地、泽泻、山茱萸、茯苓、桂枝、附子	金匮肾气丸
神疲、脾泻、苔无苔、口渴、微细、舌润、尿清长、肢冷、虚热、尿多渴、神志清明、睛光亦好、吐泻、唇淡白	牡丹皮、山药、生地、泽泻、山茱萸、茯苓、桂枝、附子	金匮肾气丸
脉洪大、恶寒、口渴、红润、浮阳、发热	牡丹皮、山药、生地、五味子、泽泻、山茱萸、茯苓、桂枝、附子	金匮肾气丸
脉洪大、发热、口渴、红润、恶寒、浮阳	牡丹皮、山药、生地、五味子、泽泻、山茱萸、茯苓、桂枝、附子	金匮肾气丸
脉两寸俱大、微细欲绝、气短、夜咳、痰壅作咳	牡丹皮、山药、泽泻、山茱萸、麻黄、茯苓、熟地、肉桂、附子	金匮肾气丸
微细欲绝、痰壅作咳、脉两寸俱大、气短、夜咳	牡丹皮、山药、泽泻、山茱萸、麻黄、茯苓、熟地、肉桂、附子	金匮肾气丸
发烧、苔舌象无改变、身材魁梧、步态不稳、舌舌象无改变、跌倒、溺色清、不痛、脉稍数无力、肥胖	牡丹皮、黄芪、山药、生地、泽泻、茯苓、肉桂、附子、橘络	金匮肾气丸
不痛、溺色清、身材魁梧、发烧、舌舌象无改变、肥胖、步态不稳、脉稍数无力、跌倒、苔舌象无改变	牡丹皮、黄芪、山药、生地、泽泻、茯苓、肉桂、附子、橘络	金匮肾气丸
喘息、腹痛、面色苍白、潮热、发热、下痢、食少、身疼、下利、咳嗽	山药、阿胶、干姜、白芍、大枣、苦杏仁、白术、白敛、生地、麦冬、防风、甘草、川芎、人参、当归、柴胡、茯苓、桔梗、桂枝	薯蓣丸
食少、发热、下痢、身疼、下利、腹痛、潮热、喘息、面色苍白、咳嗽	山药、阿胶、干姜、白芍、大枣、苦杏仁、白术、白敛、生地、麦冬、防风、甘草、川芎、人参、当归、柴胡、茯苓、桔梗、桂枝	薯蓣丸
大便燥结、消瘦、食不知味、心悸、心神恍惚、舌淡、目眩、面色白少华、舌光无苔、腹泻、耳鸣、潮热、盗汗、精神倦息、脉缓而无力、舌胖、食少、肠鸣、失眠、头晕	山药、阿胶、干姜、白芍、大枣、苦杏仁、白术、白敛、生地、麦冬、防风、甘草、川芎、人参、当归、柴胡、茯苓、桔梗、桂枝	薯蓣丸
肠鸣、盗汗、舌光无苔、耳鸣、目眩、食不知味、消瘦、舌淡、心神恍惚、食少、心悸、腹泻、失眠、头晕、精神倦息、脉缓而无力、面色白少华、舌胖、大便燥结、潮热	山药、阿胶、干姜、白芍、大枣、苦杏仁、白术、白敛、生地、麦冬、防风、甘草、川芎、人参、当归、柴胡、茯苓、桔梗、桂枝	薯蓣丸
苔薄、脾胃虚弱、惧热、风冷、脉虚、头眩、恍惚、气怯、畏寒	山药、党参、阿胶、大豆黄卷、干姜、白芍、大枣、苦杏仁、白术、生地、麦冬、防风、甘草、六神曲、川芎、酒、当归、柴胡、茯苓、桔梗、桂枝	薯蓣丸
畏寒、苔薄、脉虚、脾胃虚弱、风冷、头眩、惧热、恍惚、气怯	山药、党参、阿胶、大豆黄卷、干姜、白芍、大枣、苦杏仁、白术、生地、麦冬、防风、甘草、六神曲、川芎、酒、当归、柴胡、茯苓、桔梗、桂枝	薯蓣丸
无苔、口渴、疼痛、酸麻、舌光红、两尺脉细、肿大	桑寄生、山药、白芍、党参、白术、川芎、茯苓、熟地、炙甘草、麦冬、桂枝、独活、杜仲、当归、牛膝	薯蓣丸
肿大、舌光红、酸麻、无苔、疼痛、两尺脉细、口渴	桑寄生、山药、白芍、党参、白术、川芎、茯苓、熟地、炙甘草、麦冬、桂枝、独活、杜仲、当归、牛膝	薯蓣丸
嗜睡、目眩、舌正常无苔、汗多、汗出、昏倒、头晕、苔无苔、血压80/20毫米汞柱、心慌、舌质正常、气短、脉两寸尺沉细有力	蒺藜、茯神、女贞子、龟甲、石决明、大枣、川芎、炙甘草、地骨皮、知母、珍珠母、牛膝	酸枣仁汤
血压80/20毫米汞柱、舌正常无苔、苔无苔、脉两寸尺沉细有力、舌质正常、头晕、心慌、汗出、嗜睡、气短、昏倒、目眩、汗多	蒺藜、茯神、女贞子、龟甲、石决明、大枣、川芎、炙甘草、地骨皮、知母、珍珠母、牛膝	酸枣仁汤
失眠、疼痛、脉弦有力、呕吐	大枣、川芎、茯苓、知母、甘草	酸枣仁汤
呕吐、脉弦有力、失眠、疼痛	大枣、川芎、茯苓、知母、甘草	酸枣仁汤
脉弦细、舌黄	茯神、黄连、大枣、白芍、甘草、赤芍、生地、茯苓、远志、知母、朱砂、黄芩	酸枣仁汤
舌黄、脉弦细	茯神、黄连、大枣、白芍、甘草、赤芍、生地、茯苓、远志、知母、朱砂、黄芩	酸枣仁汤
面色少华、舌质红苔薄白、肝血不足、虚烦、舌红、乏力、心烦、脉弦细、夜不安寐、眩晕、神疲	蒺藜、郁金、白芍、大枣、佛手、川芎、茯苓、丹参、知母、甘草、当归	酸枣仁汤
夜不安寐、舌红、眩晕、肝血不足、舌质红苔薄白、面色少华、虚烦、乏力、脉弦细、心烦、神疲	蒺藜、郁金、白芍、大枣、佛手、川芎、茯苓、丹参、知母、甘草、当归	酸枣仁汤
脉数、困憋、津少、盗汗、肉脱皮瘪、潮热、身热、肌肤甲错、唇舌过赤、皮肉消脱、咳逆、腹皮急、虚数	土鳖虫、虻虫、大黄、生地、白芍、苦杏仁、鳖甲、水蛭、蛴螬、白薇、桃仁、紫菀、干漆、甘草、百部、当归、黄芩	大黄蛰虫丸
虚数、肉脱皮瘪、津少、盗汗、困憋、腹皮急、潮热、咳逆、身热、肌肤甲错、唇舌过赤、皮肉消脱、脉数	土鳖虫、虻虫、大黄、生地、白芍、苦杏仁、鳖甲、水蛭、蛴螬、白薇、桃仁、紫菀、干漆、甘草、百部、当归、黄芩	大黄蛰虫丸
面色黯滞、舌质黯红、脐下摸到一块、脉细小数、消瘦、口渴、食欲日益减退、胀痛、舌缘青紫干燥	虻虫、土鳖虫、大黄、生地、白芍、苦杏仁、水蛭、蛴螬、桃仁、干漆、甘草、黄芩	大黄蛰虫丸
胀痛、脐下摸到一块、口渴、舌质黯红、脉细小数、食欲日益减退、消瘦、面色黯滞、舌缘青紫干燥	虻虫、土鳖虫、大黄、生地、白芍、苦杏仁、水蛭、蛴螬、桃仁、干漆、甘草、黄芩	大黄蛰虫丸
肝硬、气阴两虚、涩象、阴损、肝肋下4.5厘米、昏迷、食欲减退、抽搐、呕吐、瘀斑、胁痛、血压110/56mmHg、疼痛、苔舌边尖、恶心、湿热、体温达40℃、高热、腹泻、消瘦	虻虫、土鳖虫、大黄、生地、白芍、苦杏仁、水蛭、蛴螬、桃仁、干漆、甘草、黄芩	大黄蛰虫丸
胁痛、瘀斑、肝肋下4.5厘米、阴损、食欲减退、疼痛、呕吐、腹泻、高热、恶心、涩象、肝硬、苔舌边尖、体温达40℃、气阴两虚、湿热、昏迷、血压110/56mmHg、消瘦、抽搐	虻虫、土鳖虫、大黄、生地、白芍、苦杏仁、水蛭、蛴螬、桃仁、干漆、甘草、黄芩	大黄蛰虫丸
胃纳略减、大便溏薄、苔白润无苔、口淡、遗尿、小便清长、脾胃虚寒、数遗、消渴、舌白润、遗出、肾气虚损	炙甘草、干姜	甘草干姜汤
消渴、胃纳略减、苔白润无苔、肾气虚损、遗出、大便溏薄、舌白润、遗尿、小便清长、数遗、口淡、脾胃虚寒	炙甘草、干姜	甘草干姜汤
颧红、皮肤枯燥、苔无苔、唇淡、低热、发热、脉沉迟无力、舌淡、不思饮食、肌肉消瘦、色绿、咳嗽、麻疹	干姜、党参、大枣、炙甘草、粳米	甘草干姜汤
低热、唇淡、脉沉迟无力、麻疹、皮肤枯燥、苔无苔、肌肉消瘦、舌淡、色绿、颧红、发热、咳嗽、不思饮食	干姜、党参、大枣、炙甘草、粳米	甘草干姜汤
鼻血、神智已失、滴沥不止、脉若有若无	干姜、甘草	甘草干姜汤
神智已失、脉若有若无、滴沥不止、鼻血	干姜、甘草	甘草干姜汤
咽干、体乏、舌无苔少津液、神疲、面色苍白、口淡、化痰、赢瘦、两脉细缓、头眩晕	干姜、甘草	甘草干姜汤
面色苍白、舌无苔少津液、口淡、两脉细缓、赢瘦、化痰、头眩晕、神疲、咽干、体乏	干姜、甘草	甘草干姜汤
舌淡、血小板正常、鼻虹、反频、血色鲜红、脉沉细、鼻血、鼻衄、遗尿、苔薄白	阿胶、干姜、甘草、艾叶	甘草干姜汤
反频、血色鲜红、血小板正常、脉沉细、苔薄白、鼻血、舌淡、鼻虹、鼻衄、遗尿	阿胶、干姜、甘草、艾叶	甘草干姜汤
呕吐、痰多、舌红、高热、面色苍白、咳嗽、苔无苔、脉虚、大便黄色粘稠、食纳差、精神萎靡、两肺呼吸音粗糙、体温39℃、痰阻、喘促、脉搏104次/分、烦躁、呼吸不畅、体温38~40℃	干姜、半夏、五味子、大枣、麻黄、紫菀、细辛	射干麻黄汤
脉虚、面色苍白、喘促、体温38~40℃、咳嗽、呼吸不畅、体温39℃、舌红、高热、痰多、精神萎靡、苔无苔、脉搏104次/分、呕吐、痰阻、两肺呼吸音粗糙、食纳差、烦躁、大便黄色粘稠	干姜、半夏、五味子、大枣、麻黄、紫菀、细辛	射干麻黄汤
高热、脉搏104次/分、舌红、食纳差、呼吸不畅、呕吐、脉虚、面色苍白、痰阻、喘促、精神萎靡、体温38~40℃、苔无苔、咳嗽、两肺呼吸音粗糙、大便黄色粘稠、痰多、体温39℃、烦躁	干姜、半夏、五味子、大枣、麻黄、紫菀、细辛	射干麻黄汤
高热、咳嗽、脉搏104次/分、精神萎靡、喘促、痰多、面色苍白、呼吸不畅、食纳差、体温39℃、两肺呼吸音粗糙、大便黄色粘稠、舌红、体温38~40℃、烦躁、痰阻、脉虚、苔无苔、呕吐	干姜、半夏、五味子、大枣、麻黄、紫菀、细辛	射干麻黄汤
体温38~40℃、喘促、高热、食纳差、脉搏104次/分、体温39℃、面色苍白、精神萎靡、舌红、两肺呼吸音粗糙、烦躁、呕吐、咳嗽、呼吸不畅、痰多、大便黄色粘稠、痰阻、脉虚、苔无苔	干姜、半夏、五味子、大枣、麻黄、紫菀、细辛	射干麻黄汤
喘息、脉浮苔白、咳嗽、痰声	半夏、五味子、大枣、款冬花、麻黄、紫菀、细辛	射干麻黄汤
脉浮苔白、咳嗽、喘息、痰声	半夏、五味子、大枣、款冬花、麻黄、紫菀、细辛	射干麻黄汤
痰声、喘息、咳嗽、脉浮苔白	半夏、五味子、大枣、款冬花、麻黄、紫菀、细辛	射干麻黄汤
咳嗽、喘息、痰声、脉浮苔白	半夏、五味子、大枣、款冬花、麻黄、紫菀、细辛	射干麻黄汤
脉浮苔白、咳嗽、喘息、痰声	半夏、五味子、大枣、款冬花、麻黄、紫菀、细辛	射干麻黄汤
浊痰、咳、吐浊、上气、烟癖、喘息	皂荚、大枣	皂荚丸
烟癖、上气、咳、吐浊、浊痰、喘息	皂荚、大枣	皂荚丸
喘息、咳、浊痰、烟癖、上气、吐浊	皂荚、大枣	皂荚丸
吐浊、上气、咳、浊痰、烟癖、喘息	皂荚、大枣	皂荚丸
咳、上气、喘息、烟癖、吐浊、浊痰	皂荚、大枣	皂荚丸
浊痰、烟癖、上气、喘息、吐浊、咳	皂荚、大枣	皂荚丸
喘息、烟癖、上气、吐浊、咳、浊痰	皂荚、大枣	皂荚丸
烦渴、胸满、口燥、咳嗽、色黄、恶寒、头疼、气机不利、气急、尿短、郁热、小便黄短、脉浮、胸闷、燥渴、痰积、气促	小麦、干姜、半夏、苦杏仁、麻黄、石膏	厚朴麻黄汤
痰积、色黄、脉浮、胸满、小便黄短、气机不利、郁热、咳嗽、胸闷、尿短、气急、恶寒、头疼、口燥、气促、烦渴、燥渴	小麦、干姜、半夏、苦杏仁、麻黄、石膏	厚朴麻黄汤
气急、头疼、咳嗽、胸闷、烦渴、脉浮、小便黄短、色黄、气机不利、气促、郁热、恶寒、胸满、尿短、燥渴、痰积、口燥	小麦、干姜、半夏、苦杏仁、麻黄、石膏	厚朴麻黄汤
烦渴、痰积、头疼、气急、胸满、咳嗽、脉浮、尿短、郁热、色黄、恶寒、口燥、气促、胸闷、气机不利、小便黄短、燥渴	小麦、干姜、半夏、苦杏仁、麻黄、石膏	厚朴麻黄汤
胸满、小便黄短、尿短、气促、胸闷、色黄、郁热、头疼、脉浮、燥渴、恶寒、咳嗽、气机不利、气急、烦渴、痰积、口燥	小麦、干姜、半夏、苦杏仁、麻黄、石膏	厚朴麻黄汤
色黄、燥渴、胸满、头疼、气急、尿短、脉浮、口燥、烦渴、恶寒、郁热、气促、咳嗽、气机不利、胸闷、痰积、小便黄短	小麦、干姜、半夏、苦杏仁、麻黄、石膏	厚朴麻黄汤
气机不利、咳嗽、色黄、脉浮、郁热、气促、头疼、尿短、气急、小便黄短、恶寒、燥渴、胸满、口燥、胸闷、痰积、烦渴	小麦、干姜、半夏、苦杏仁、麻黄、石膏	厚朴麻黄汤
骨楚、咳嗽、干燥、苔略滑、畏寒、烦虑、脉浮、气喘	小麦、干姜、厚朴、半夏、五味子、麻黄、石膏、细辛	厚朴麻黄汤
畏寒、咳嗽、干燥、烦虑、骨楚、苔略滑、气喘、脉浮	小麦、干姜、厚朴、半夏、五味子、麻黄、石膏、细辛	厚朴麻黄汤
骨楚、咳嗽、烦虑、气喘、苔略滑、畏寒、干燥、脉浮	小麦、干姜、厚朴、半夏、五味子、麻黄、石膏、细辛	厚朴麻黄汤
烦虑、畏寒、脉浮、干燥、骨楚、苔略滑、气喘、咳嗽	小麦、干姜、厚朴、半夏、五味子、麻黄、石膏、细辛	厚朴麻黄汤
咳嗽、气喘、烦虑、苔略滑、畏寒、脉浮、干燥、骨楚	小麦、干姜、厚朴、半夏、五味子、麻黄、石膏、细辛	厚朴麻黄汤
骨楚、畏寒、气喘、苔略滑、干燥、烦虑、咳嗽、脉浮	小麦、干姜、厚朴、半夏、五味子、麻黄、石膏、细辛	厚朴麻黄汤
畏寒、脉浮、咳嗽、苔略滑、干燥、骨楚、气喘、烦虑	小麦、干姜、厚朴、半夏、五味子、麻黄、石膏、细辛	厚朴麻黄汤
口渴、舌根苔微黄、四、大便时干、形体尚壮实、苔薄白有津、气郁、吐泡沫痰、腹泻、水饮内停、舌苔薄白、喘息、小便短少、口腻、浮肿、咳吐、咳喘、肺胀、脉不浮、咳嗽	生姜、半夏、桂枝、泽漆、白前、甘草、黄芩	泽漆汤
喘息、咳嗽、大便时干、咳吐、形体尚壮实、咳喘、腹泻、小便短少、口腻、口渴、脉不浮、气郁、肺胀、吐泡沫痰、舌苔薄白、四、水饮内停、舌根苔微黄、浮肿、苔薄白有津	生姜、半夏、桂枝、泽漆、白前、甘草、黄芩	泽漆汤
咳吐、小便短少、四、舌苔薄白、腹泻、口渴、咳喘、脉不浮、大便时干、水饮内停、口腻、肺胀、浮肿、形体尚壮实、舌根苔微黄、吐泡沫痰、喘息、咳嗽、气郁、苔薄白有津	生姜、半夏、桂枝、泽漆、白前、甘草、黄芩	泽漆汤
水饮内停、喘息、肺胀、口渴、苔薄白有津、大便时干、四、吐泡沫痰、小便短少、咳吐、口腻、舌苔薄白、浮肿、舌根苔微黄、腹泻、咳喘、形体尚壮实、气郁、脉不浮、咳嗽	生姜、半夏、桂枝、泽漆、白前、甘草、黄芩	泽漆汤
浮肿、大便时干、腹泻、形体尚壮实、小便短少、咳嗽、肺胀、舌根苔微黄、脉不浮、口腻、咳喘、喘息、咳吐、口渴、气郁、吐泡沫痰、水饮内停、舌苔薄白、苔薄白有津、四	生姜、半夏、桂枝、泽漆、白前、甘草、黄芩	泽漆汤
脉不浮、水饮内停、吐泡沫痰、口腻、舌苔薄白、小便短少、喘息、浮肿、苔薄白有津、大便时干、咳嗽、四、咳吐、肺胀、腹泻、口渴、舌根苔微黄、形体尚壮实、咳喘、气郁	生姜、半夏、桂枝、泽漆、白前、甘草、黄芩	泽漆汤
腹泻、口渴、四、咳吐、咳嗽、水饮内停、苔薄白有津、喘息、肺胀、吐泡沫痰、小便短少、舌根苔微黄、脉不浮、口腻、大便时干、咳喘、舌苔薄白、气郁、形体尚壮实、浮肿	生姜、半夏、桂枝、泽漆、白前、甘草、黄芩	泽漆汤
少气、知饥不食、四肢无力、脉来虚数、舌红、心中空空、苔白滑、痰涎盛、饥不思食	大枣、半夏、茯苓、麦冬、粳米、红参、甘草	麦门冬汤
苔白滑、四肢无力、舌红、饥不思食、知饥不食、痰涎盛、脉来虚数、心中空空、少气	大枣、半夏、茯苓、麦冬、粳米、红参、甘草	麦门冬汤
苔薄白、舌红、鼻出血、鼻衄、咳嗽	大枣、半夏、党参、竹茹、蜜、炙甘草、麦冬	麦门冬汤
鼻衄、鼻出血、咳嗽、舌红、苔薄白	大枣、半夏、党参、竹茹、蜜、炙甘草、麦冬	麦门冬汤
舌淡红少苔、气嘴息促、苔淡红、吐出大量白色涎沫、发热、脉虚缓、面色萎黄、气喘、口淡、咳嗽	大枣、半夏、党参、茯苓、炙甘草、麦冬、粳米、甘草	麦门冬汤
发热、脉虚缓、舌淡红少苔、吐出大量白色涎沫、咳嗽、气嘴息促、气喘、苔淡红、口淡、面色萎黄	大枣、半夏、党参、茯苓、炙甘草、麦冬、粳米、甘草	麦门冬汤
吐脓、胸满胀、脉滑实、内痛、喘、吐涎沫、咳嗽、肺痛、塞塞、浊痰	葶苈子	葶苈大枣泻肺汤
塞塞、胸满胀、吐脓、浊痰、脉滑实、喘、咳嗽、吐涎沫、内痛、肺痛	葶苈子	葶苈大枣泻肺汤
内痛、喘、浊痰、脉滑实、咳嗽、胸满胀、吐涎沫、肺痛、吐脓、塞塞	葶苈子	葶苈大枣泻肺汤
塞塞、胸满胀、浊痰、喘、内痛、脉滑实、吐涎沫、咳嗽、肺痛、吐脓	葶苈子	葶苈大枣泻肺汤
塞塞、脉滑实、吐涎沫、浊痰、吐脓、喘、肺痛、咳嗽、胸满胀、内痛	葶苈子	葶苈大枣泻肺汤
脉滑实、吐涎沫、肺痛、塞塞、浊痰、胸满胀、喘、吐脓、咳嗽、内痛	葶苈子	葶苈大枣泻肺汤
脉滑实、塞塞、吐涎沫、咳嗽、肺痛、内痛、喘、浊痰、吐脓、胸满胀	葶苈子	葶苈大枣泻肺汤
内痛、胸满胀、塞塞、浊痰、吐涎沫、吐脓、喘、咳嗽、脉滑实、肺痛	葶苈子	葶苈大枣泻肺汤
浊痰、内痛、脉滑实、吐涎沫、肺痛、塞塞、吐脓、咳嗽、胸满胀、喘	葶苈子	葶苈大枣泻肺汤
脉滑实、吐脓、胸满胀、咳嗽、浊痰、内痛、肺痛、塞塞、吐涎沫、喘	葶苈子	葶苈大枣泻肺汤
苔薄白、厌油、出微汗、纳呆、舌淡、头痛、恶风、发热、脉弱而缓、四肢乏力	白芍、大枣、苦杏仁、麻黄、炙甘草、桂枝	桂枝麻黄各半汤
纳呆、出微汗、厌油、苔薄白、四肢乏力、头痛、发热、舌淡、脉弱而缓、恶风	白芍、大枣、苦杏仁、麻黄、炙甘草、桂枝	桂枝麻黄各半汤
舌淡、发热、头痛、脉弱而缓、苔薄白、四肢乏力、出微汗、恶风、纳呆、厌油	白芍、大枣、苦杏仁、麻黄、炙甘草、桂枝	桂枝麻黄各半汤
四肢乏力、发热、厌油、出微汗、脉弱而缓、苔薄白、纳呆、头痛、舌淡、恶风	白芍、大枣、苦杏仁、麻黄、炙甘草、桂枝	桂枝麻黄各半汤
大便较千、胸闷、舌红、痰多、小便短少、面部浮、胁胀、气喘促、脉滑苔白、化痰、咳逆	半夏、甘草、冬瓜仁、大枣	葶苈大枣泻肺汤
气喘促、舌红、痰多、脉滑苔白、咳逆、小便短少、化痰、胸闷、面部浮、胁胀、大便较千	半夏、甘草、冬瓜仁、大枣	葶苈大枣泻肺汤
脉滑苔白、咳逆、气喘促、小便短少、痰多、大便较千、舌红、化痰、面部浮、胁胀、胸闷	半夏、甘草、冬瓜仁、大枣	葶苈大枣泻肺汤
咳逆、胸闷、大便较千、小便短少、痰多、气喘促、胁胀、脉滑苔白、化痰、舌红、面部浮	半夏、甘草、冬瓜仁、大枣	葶苈大枣泻肺汤
小便短少、面部浮、胸闷、气喘促、咳逆、大便较千、舌红、痰多、脉滑苔白、化痰、胁胀	半夏、甘草、冬瓜仁、大枣	葶苈大枣泻肺汤
大便较千、舌红、痰多、化痰、小便短少、气喘促、脉滑苔白、咳逆、面部浮、胁胀、胸闷	半夏、甘草、冬瓜仁、大枣	葶苈大枣泻肺汤
痰多、气喘促、大便较千、小便短少、胁胀、咳逆、化痰、面部浮、脉滑苔白、胸闷、舌红	半夏、甘草、冬瓜仁、大枣	葶苈大枣泻肺汤
胁胀、化痰、面部浮、脉滑苔白、舌红、气喘促、小便短少、大便较千、胸闷、咳逆、痰多	半夏、甘草、冬瓜仁、大枣	葶苈大枣泻肺汤
大便较千、咳逆、面部浮、脉滑苔白、舌红、气喘促、胸闷、化痰、胁胀、痰多、小便短少	半夏、甘草、冬瓜仁、大枣	葶苈大枣泻肺汤
小便短少、痰多、大便较千、胁胀、化痰、胸闷、气喘促、舌红、脉滑苔白、面部浮、咳逆	半夏、甘草、冬瓜仁、大枣	葶苈大枣泻肺汤
喉痛	甘草、桔梗	桔梗汤
喉痛	甘草、桔梗	桔梗汤
喉痛	甘草、桔梗	桔梗汤
喉痛	甘草、桔梗	桔梗汤
咳嗽、胸中隐隐作痛、吐痰盈盆、舌荟微绛、右寸脉象滑数	白芨、紫菀、桔梗、半夏	桔梗汤
胸中隐隐作痛、舌荟微绛、吐痰盈盆、右寸脉象滑数、咳嗽	白芨、紫菀、桔梗、半夏	桔梗汤
吐痰盈盆、舌荟微绛、咳嗽、胸中隐隐作痛、右寸脉象滑数	白芨、紫菀、桔梗、半夏	桔梗汤
右寸脉象滑数、舌荟微绛、胸中隐隐作痛、咳嗽、吐痰盈盆	白芨、紫菀、桔梗、半夏	桔梗汤
气促、脉沉紧、舌淡苔白、发热、小便黄、心膈无异常、两肺布满水泡音、高热、咳喘、唇淡、肺气郁闭、大便稀、烦躁、汗出、肺气肿	半夏、甘草、麻黄、大枣	越婢加半夏汤
大便稀、高热、脉沉紧、汗出、唇淡、两肺布满水泡音、发热、肺气郁闭、肺气肿、舌淡苔白、咳喘、心膈无异常、烦躁、气促、小便黄	半夏、甘草、麻黄、大枣	越婢加半夏汤
心膈无异常、肺气郁闭、唇淡、咳喘、舌淡苔白、烦躁、肺气肿、两肺布满水泡音、小便黄、大便稀、脉沉紧、发热、汗出、高热、气促	半夏、甘草、麻黄、大枣	越婢加半夏汤
大便稀、唇淡、舌淡苔白、汗出、发热、两肺布满水泡音、脉沉紧、肺气肿、高热、肺气郁闭、心膈无异常、烦躁、咳喘、气促、小便黄	半夏、甘草、麻黄、大枣	越婢加半夏汤
浮肿、恶风、气逆、舌粗白尖红、腹水增加、咳喘、发热、呕逆、口渴、鼻衄、咳嗽、浮数、胃热	半夏、苦杏仁、大枣、麻黄、石膏、甘草	越婢加半夏汤
浮肿、浮数、发热、腹水增加、恶风、咳嗽、咳喘、鼻衄、气逆、舌粗白尖红、胃热、口渴、呕逆	半夏、苦杏仁、大枣、麻黄、石膏、甘草	越婢加半夏汤
舌粗白尖红、胃热、恶风、发热、咳嗽、腹水增加、口渴、鼻衄、咳喘、气逆、浮肿、浮数、呕逆	半夏、苦杏仁、大枣、麻黄、石膏、甘草	越婢加半夏汤
鼻衄、发热、浮数、呕逆、舌粗白尖红、恶风、腹水增加、气逆、咳喘、口渴、咳嗽、胃热、浮肿	半夏、苦杏仁、大枣、麻黄、石膏、甘草	越婢加半夏汤
发热、舌淡、下利、发憋、咳嗽、面青白、肺部罗音较多、气喘、苔灰黑、脉滑数	干姜、白芍、大枣、五味子、半夏、苦杏仁、麻黄、石膏、炙甘草、桂枝、细辛	小青龙加石膏汤
苔灰黑、脉滑数、面青白、舌淡、气喘、下利、发憋、咳嗽、肺部罗音较多、发热	干姜、白芍、大枣、五味子、半夏、苦杏仁、麻黄、石膏、炙甘草、桂枝、细辛	小青龙加石膏汤
脉滑数、下利、气喘、肺部罗音较多、苔灰黑、发憋、面青白、咳嗽、发热、舌淡	干姜、白芍、大枣、五味子、半夏、苦杏仁、麻黄、石膏、炙甘草、桂枝、细辛	小青龙加石膏汤
脉滑数、咳嗽、肺部罗音较多、舌淡、气喘、发憋、下利、发热、面青白、苔灰黑	干姜、白芍、大枣、五味子、半夏、苦杏仁、麻黄、石膏、炙甘草、桂枝、细辛	小青龙加石膏汤
喉痒、咯痰、苔白、脉数、咳嗽、肌肤燥、白腻	干姜、五味子、苦杏仁、麻黄、石膏、桂枝、细辛、甘草	小青龙加石膏汤
咯痰、咳嗽、苔白、肌肤燥、喉痒、脉数、白腻	干姜、五味子、苦杏仁、麻黄、石膏、桂枝、细辛、甘草	小青龙加石膏汤
咯痰、肌肤燥、苔白、咳嗽、白腻、脉数、喉痒	干姜、五味子、苦杏仁、麻黄、石膏、桂枝、细辛、甘草	小青龙加石膏汤
白腻、喉痒、咯痰、咳嗽、肌肤燥、脉数、苔白	干姜、五味子、苦杏仁、麻黄、石膏、桂枝、细辛、甘草	小青龙加石膏汤
寒热	白背、半夏、粉葛、瓜蒌、川芎、荆芥、甘草、当归、黄芩	奔豚汤
寒热	白背、半夏、粉葛、瓜蒌、川芎、荆芥、甘草、当归、黄芩	奔豚汤
恶寒、发热、腹中作痛、口渴、苔白、脉数	白背、半夏、粉葛、瓜蒌、川芎、荆芥、甘草、当归、黄芩	奔豚汤
脉数、口渴、发热、苔白、恶寒、腹中作痛	白背、半夏、粉葛、瓜蒌、川芎、荆芥、甘草、当归、黄芩	奔豚汤
积气、腹痛、恶露、手足发冷、浊气	炙甘草、桂枝、白芍、大枣	桂枝加桂汤
手足发冷、浊气、积气、腹痛、恶露	炙甘草、桂枝、白芍、大枣	桂枝加桂汤
呕吐、腹痛、苦闷	炙甘草、桂枝、白芍、大枣	桂枝加桂汤
呕吐、腹痛、苦闷	炙甘草、桂枝、白芍、大枣	桂枝加桂汤
眩晕、脉缓、苔薄润、心悸、汗出	白芍、大枣、茯苓、炙甘草、桂枝	桂枝加桂汤
汗出、苔薄润、脉缓、心悸、眩晕	白芍、大枣、茯苓、炙甘草、桂枝	桂枝加桂汤
舌淡润、腹弦急、恶寒、头眩、脉沉而弦、痛、苔薄白、恶风、面色苍黄、手脚发冷、口淡、全身冷汗、手指冷	大枣、赤芍、肉桂、炙甘草、桂枝、丁香	桂枝加桂汤
恶风、苔薄白、痛、全身冷汗、手指冷、手脚发冷、头眩、腹弦急、面色苍黄、舌淡润、恶寒、脉沉而弦、口淡	大枣、赤芍、肉桂、炙甘草、桂枝、丁香	桂枝加桂汤
抽搐、四肢厥冷、疼痛、角弓反张、胀滞、神志清晰、舌略黯紫、昏厥、脉细弦、便闭、项强背反、四厥冷、室闷	天冬、山药、生地、龙骨、全蝎、百合、牡蛎、茯苓、桂枝、麦冬、甘草	苓桂枣甘汤
四肢厥冷、室闷、舌略黯紫、便闭、角弓反张、项强背反、脉细弦、疼痛、昏厥、抽搐、四厥冷、胀滞、神志清晰	天冬、山药、生地、龙骨、全蝎、百合、牡蛎、茯苓、桂枝、麦冬、甘草	苓桂枣甘汤
四厥冷、昏厥、便闭、项强背反、疼痛、角弓反张、抽搐、脉细弦、神志清晰、四肢厥冷、舌略黯紫、胀滞、室闷	天冬、山药、生地、龙骨、全蝎、百合、牡蛎、茯苓、桂枝、麦冬、甘草	苓桂枣甘汤
舌胖、麻木、知觉障碍、神识清楚、昏沉、疼痛、苔薄白微腻、濡滑而弦	小麦、茯神、大枣、白术、苍术、枳实、牡蛎、茯苓、肉桂、炙甘草、桔梗、桂枝、紫石英	苓桂枣甘汤
昏沉、舌胖、知觉障碍、麻木、苔薄白微腻、濡滑而弦、神识清楚、疼痛	小麦、茯神、大枣、白术、苍术、枳实、牡蛎、茯苓、肉桂、炙甘草、桔梗、桂枝、紫石英	苓桂枣甘汤
苔薄白微腻、舌胖、疼痛、濡滑而弦、麻木、神识清楚、知觉障碍、昏沉	小麦、茯神、大枣、白术、苍术、枳实、牡蛎、茯苓、肉桂、炙甘草、桔梗、桂枝、紫石英	苓桂枣甘汤
咳吐、胸痹、喘息、沉而涩、作痛、胸闷	酒、薤白	瓜蒌薤白白酒汤
喘息、咳吐、沉而涩、胸闷、胸痹、作痛	酒、薤白	瓜蒌薤白白酒汤
胸膈满闷、呼吸急喘	枳实、瓜蒌、酒、薤白、陈皮	瓜蒌薤白白酒汤
胸膈满闷、呼吸急喘	枳实、瓜蒌、酒、薤白、陈皮	瓜蒌薤白白酒汤
胸中宿满、痰浊上塞、大便不畅、咳嗽、肺气郁结、胃中有气上冲、噯气	苦杏仁、竹茹、枳实、瓜蒌、川贝母、桔梗、白前、陈皮、旋覆花	瓜蒌薤白白酒汤
大便不畅、痰浊上塞、胃中有气上冲、胸中宿满、肺气郁结、咳嗽、噯气	苦杏仁、竹茹、枳实、瓜蒌、川贝母、桔梗、白前、陈皮、旋覆花	瓜蒌薤白白酒汤
苔布粗厚、痰气、脉弦大有力、欲泛、胸闷不畅	礞石、海浮石、玄明粉、僵蚕、紫苏梗、瓜蒌、薄荷、文蛤、薤白、紫苏子、青黛	瓜蒌薤白白酒汤
胸闷不畅、痰气、苔布粗厚、欲泛、脉弦大有力	礞石、海浮石、玄明粉、僵蚕、紫苏梗、瓜蒌、薄荷、文蛤、薤白、紫苏子、青黛	瓜蒌薤白白酒汤
脉弦细、气短、气机不畅、疲乏、血脉痹阻、心前区疼痛、苔白质淡边齿痕、胸闷、心中容塞	黄芪、生姜、半夏、党参、香附、瓜蒌、桂枝、薤白、陈皮	瓜蒌薤白半夏汤
心前区疼痛、心中容塞、气机不畅、脉弦细、气短、苔白质淡边齿痕、胸闷、血脉痹阻、疲乏	黄芪、生姜、半夏、党参、香附、瓜蒌、桂枝、薤白、陈皮	瓜蒌薤白半夏汤
气机不畅、气短、心中容塞、心前区疼痛、苔白质淡边齿痕、血脉痹阻、胸闷、疲乏、脉弦细	黄芪、生姜、半夏、党参、香附、瓜蒌、桂枝、薤白、陈皮	瓜蒌薤白半夏汤
心阳不振、气结、苔薄白、胸痹、呼吸引痛、冒心、胁下逆抢心、胸满、脉弦雨紧	郁金、蒺藜、半夏、瓜蒌、枳壳、芥子、酒、薤白、青皮、川楝子、旋覆花	瓜蒌薤白半夏汤
胁下逆抢心、心阳不振、呼吸引痛、胸满、脉弦雨紧、气结、胸痹、苔薄白、冒心	郁金、蒺藜、半夏、瓜蒌、枳壳、芥子、酒、薤白、青皮、川楝子、旋覆花	瓜蒌薤白半夏汤
气结、胁下逆抢心、冒心、胸痹、苔薄白、胸满、呼吸引痛、脉弦雨紧、心阳不振	郁金、蒺藜、半夏、瓜蒌、枳壳、芥子、酒、薤白、青皮、川楝子、旋覆花	瓜蒌薤白半夏汤
苔白、脉微弦数、气闷、心悸、腹胀、胸痹、肢麻	半夏、太子参、佛手、瓜蒌、柏子仁、沉香、麦冬、丹参、薤白、远志、玄参	瓜蒌薤白半夏汤
苔白、气闷、胸痹、肢麻、心悸、脉微弦数、腹胀	半夏、太子参、佛手、瓜蒌、柏子仁、沉香、麦冬、丹参、薤白、远志、玄参	瓜蒌薤白半夏汤
胸痹、腹胀、脉微弦数、气闷、心悸、肢麻、苔白	半夏、太子参、佛手、瓜蒌、柏子仁、沉香、麦冬、丹参、薤白、远志、玄参	瓜蒌薤白半夏汤
不思饮食、鼻塞、舌红润、头面发际等处有小红疹、咳嗽、苔薄白、水泡周围微红、指纹色红而浮、流涕、小便淡黄	苦杏仁、麻黄、牛蒡子、连翘、甘草、金银花	麻黄连翘赤小豆汤
不思饮食、头面发际等处有小红疹、指纹色红而浮、舌红润、小便淡黄、鼻塞、流涕、苔薄白、水泡周围微红、咳嗽	苦杏仁、麻黄、牛蒡子、连翘、甘草、金银花	麻黄连翘赤小豆汤
咳嗽、疼痛、乏力、苔苔薄糙腻、发热、痰浊、鼻塞、气机不通、脉细涩	薏苡仁、半夏、苦杏仁、化橘红、瓜蒌、茯苓、枳壳、桔梗、薤白、橘络	瓜蒌薤白半夏汤
咳嗽、气机不通、乏力、疼痛、鼻塞、脉细涩、发热、痰浊、苔苔薄糙腻	薏苡仁、半夏、苦杏仁、化橘红、瓜蒌、茯苓、枳壳、桔梗、薤白、橘络	瓜蒌薤白半夏汤
痰浊、乏力、咳嗽、发热、疼痛、气机不通、脉细涩、苔苔薄糙腻、鼻塞	薏苡仁、半夏、苦杏仁、化橘红、瓜蒌、茯苓、枳壳、桔梗、薤白、橘络	瓜蒌薤白半夏汤
苔淡红、痹痛、脉象沉迟、胸痛、舌淡红	厚朴、半夏、瓜蒌、枳壳、桂枝、薤白、陈皮	枳实薤白桂枝汤
舌淡红、胸痛、脉象沉迟、苔淡红、痹痛	厚朴、半夏、瓜蒌、枳壳、桂枝、薤白、陈皮	枳实薤白桂枝汤
舌淡红、苔淡红、脉象沉迟、胸痛、痹痛	厚朴、半夏、瓜蒌、枳壳、桂枝、薤白、陈皮	枳实薤白桂枝汤
胸闷、痛	郁金、厚朴、半夏、苦杏仁、香附、枳实、桂枝、薤白、甘草	枳实薤白桂枝汤
胸闷、痛	郁金、厚朴、半夏、苦杏仁、香附、枳实、桂枝、薤白、甘草	枳实薤白桂枝汤
痛、胸闷	郁金、厚朴、半夏、苦杏仁、香附、枳实、桂枝、薤白、甘草	枳实薤白桂枝汤
黄疸、冷汗、弦小、呕吐、腹痛、疼痛、剧痛、脉缓、发热、痰饮	蒺藜、厚朴、胆南星、瓜蒌、茯苓、枳壳、肉桂、高良姜、沉香	枳实薤白桂枝汤
发热、剧痛、呕吐、冷汗、黄疸、痰饮、疼痛、弦小、腹痛、脉缓	蒺藜、厚朴、胆南星、瓜蒌、茯苓、枳壳、肉桂、高良姜、沉香	枳实薤白桂枝汤
疼痛、剧痛、弦小、痰饮、呕吐、脉缓、冷汗、黄疸、腹痛、发热	蒺藜、厚朴、胆南星、瓜蒌、茯苓、枳壳、肉桂、高良姜、沉香	枳实薤白桂枝汤
苔白、舌淡、四肢不温	白芍、党参、炙甘草、炮姜、附子、当归	人参汤
四肢不温、苔白、舌淡	白芍、党参、炙甘草、炮姜、附子、当归	人参汤
舌淡、苔白、四肢不温	白芍、党参、炙甘草、炮姜、附子、当归	人参汤
四肢不温、舌淡、苔白	白芍、党参、炙甘草、炮姜、附子、当归	人参汤
舌淡、苔白、四肢不温	白芍、党参、炙甘草、炮姜、附子、当归	人参汤
苔白、舌淡、四肢不温	白芍、党参、炙甘草、炮姜、附子、当归	人参汤
舌淡、苔白、四肢不温	白芍、党参、炙甘草、炮姜、附子、当归	人参汤
苔白、舌淡、四肢不温	白芍、党参、炙甘草、炮姜、附子、当归	人参汤
舌淡、苔白、四肢不温	白芍、党参、炙甘草、炮姜、附子、当归	人参汤
舌淡、苔白、四肢不温	白芍、党参、炙甘草、炮姜、附子、当归	人参汤
脉沉结、胸痛、不能食、不下咽、手足微厥	白术、干姜、甘草、人参	人参汤
不能食、不下咽、胸痛、脉沉结、手足微厥	白术、干姜、甘草、人参	人参汤
手足微厥、胸痛、不能食、脉沉结、不下咽	白术、干姜、甘草、人参	人参汤
不能食、不下咽、胸痛、手足微厥、脉沉结	白术、干姜、甘草、人参	人参汤
不能食、不下咽、手足微厥、胸痛、脉沉结	白术、干姜、甘草、人参	人参汤
手足微厥、胸痛、脉沉结、不下咽、不能食	白术、干姜、甘草、人参	人参汤
脉沉结、手足微厥、不能食、不下咽、胸痛	白术、干姜、甘草、人参	人参汤
手足微厥、胸痛、不下咽、脉沉结、不能食	白术、干姜、甘草、人参	人参汤
不能食、手足微厥、不下咽、脉沉结、胸痛	白术、干姜、甘草、人参	人参汤
不下咽、胸痛、手足微厥、不能食、脉沉结	白术、干姜、甘草、人参	人参汤
面色青、胸中悸、脉沉微	苦杏仁、甘草、茯苓	茯苓杏仁甘草汤
面色青、胸中悸、脉沉微	苦杏仁、甘草、茯苓	茯苓杏仁甘草汤
胸中悸、脉沉微、面色青	苦杏仁、甘草、茯苓	茯苓杏仁甘草汤
脉沉微、胸中悸、面色青	苦杏仁、甘草、茯苓	茯苓杏仁甘草汤
久嗽、短气、脉迟而细、痰、畏寒、纳减、咳嗽、气塞、苔薄白	枳实、茯苓、陈皮、半夏	橘枳姜汤
脉迟而细、畏寒、纳减、苔薄白、久嗽、气塞、痰、咳嗽、短气	枳实、茯苓、陈皮、半夏	橘枳姜汤
苔薄白、久嗽、短气、畏寒、脉迟而细、咳嗽、痰、纳减、气塞	枳实、茯苓、陈皮、半夏	橘枳姜汤
气塞、久嗽、脉迟而细、短气、咳嗽、痰、纳减、苔薄白、畏寒	枳实、茯苓、陈皮、半夏	橘枳姜汤
畏寒、气塞、纳减、痰、咳嗽、久嗽、短气、苔薄白、脉迟而细	枳实、茯苓、陈皮、半夏	橘枳姜汤
畏寒、短气、咳嗽、苔薄白、纳减、气塞、脉迟而细、痰、久嗽	枳实、茯苓、陈皮、半夏	橘枳姜汤
咳嗽、短气、痰、纳减、苔薄白、脉迟而细、气塞、久嗽、畏寒	枳实、茯苓、陈皮、半夏	橘枳姜汤
短气、畏寒、久嗽、脉迟而细、痰、咳嗽、纳减、苔薄白、气塞	枳实、茯苓、陈皮、半夏	橘枳姜汤
畏寒、纳减、脉迟而细、气塞、咳嗽、痰、苔薄白、久嗽、短气	枳实、茯苓、陈皮、半夏	橘枳姜汤
畏寒、久嗽、短气、苔薄白、纳减、咳嗽、气塞、痰、脉迟而细	枳实、茯苓、陈皮、半夏	橘枳姜汤
肿大、乏力、头晕、舌红、肝脾不肿、食欲减退、苔淡白薄滑、心肺无异常、痛重、头痛、气滞、沉而微弦、血压110/75mmHg、闷痛、咳嗽、体温37℃、痰浊上壅	化橘红、瓜蒌、枳实、酒、丹参、降香、薤白、甘草	橘枳姜汤
闷痛、舌红、乏力、血压110/75mmHg、痰浊上壅、食欲减退、头晕、苔淡白薄滑、咳嗽、气滞、体温37℃、头痛、心肺无异常、沉而微弦、肿大、痛重、肝脾不肿	化橘红、瓜蒌、枳实、酒、丹参、降香、薤白、甘草	橘枳姜汤
苔淡白薄滑、体温37℃、闷痛、肿大、痛重、沉而微弦、痰浊上壅、气滞、舌红、头晕、食欲减退、乏力、心肺无异常、咳嗽、头痛、肝脾不肿、血压110/75mmHg	化橘红、瓜蒌、枳实、酒、丹参、降香、薤白、甘草	橘枳姜汤
体温37℃、肿大、食欲减退、沉而微弦、苔淡白薄滑、闷痛、乏力、痰浊上壅、肝脾不肿、头晕、气滞、血压110/75mmHg、头痛、咳嗽、舌红、心肺无异常、痛重	化橘红、瓜蒌、枳实、酒、丹参、降香、薤白、甘草	橘枳姜汤
肝脾不肿、咳嗽、痛重、乏力、头痛、肿大、心肺无异常、苔淡白薄滑、闷痛、体温37℃、气滞、血压110/75mmHg、痰浊上壅、食欲减退、头晕、舌红、沉而微弦	化橘红、瓜蒌、枳实、酒、丹参、降香、薤白、甘草	橘枳姜汤
咳嗽、舌红、肝脾不肿、血压110/75mmHg、闷痛、沉而微弦、头痛、气滞、痛重、心肺无异常、食欲减退、苔淡白薄滑、体温37℃、乏力、痰浊上壅、头晕、肿大	化橘红、瓜蒌、枳实、酒、丹参、降香、薤白、甘草	橘枳姜汤
乏力、头痛、沉而微弦、肿大、痛重、食欲减退、闷痛、痰浊上壅、苔淡白薄滑、舌红、咳嗽、血压110/75mmHg、头晕、体温37℃、心肺无异常、气滞、肝脾不肿	化橘红、瓜蒌、枳实、酒、丹参、降香、薤白、甘草	橘枳姜汤
痰浊上壅、沉而微弦、血压110/75mmHg、乏力、舌红、头痛、肝脾不肿、肿大、闷痛、咳嗽、气滞、心肺无异常、体温37℃、头晕、苔淡白薄滑、痛重、食欲减退	化橘红、瓜蒌、枳实、酒、丹参、降香、薤白、甘草	橘枳姜汤
头痛、气滞、沉而微弦、头晕、舌红、肝脾不肿、肿大、食欲减退、苔淡白薄滑、乏力、痛重、咳嗽、痰浊上壅、体温37℃、闷痛、血压110/75mmHg、心肺无异常	化橘红、瓜蒌、枳实、酒、丹参、降香、薤白、甘草	橘枳姜汤
闷痛、痰浊上壅、气滞、食欲减退、心肺无异常、肿大、痛重、体温37℃、血压110/75mmHg、舌红、苔淡白薄滑、头痛、乏力、咳嗽、头晕、沉而微弦、肝脾不肿	化橘红、瓜蒌、枳实、酒、丹参、降香、薤白、甘草	橘枳姜汤
呕恶感、苔白润多水、脉细弦、胃部有振水音、疼痛、肢冷、舌淡、胀痛、畏寒	薏苡仁、附子	薏苡附子散
呕恶感、疼痛、苔白润多水、畏寒、舌淡、肢冷、胀痛、脉细弦、胃部有振水音	薏苡仁、附子	薏苡附子散
胀痛、肢冷、疼痛、苔白润多水、胃部有振水音、呕恶感、脉细弦、舌淡、畏寒	薏苡仁、附子	薏苡附子散
舌淡、畏寒、疼痛、脉细弦、胃部有振水音、肢冷、呕恶感、胀痛、苔白润多水	薏苡仁、附子	薏苡附子散
苔白润多水、胀痛、脉细弦、畏寒、胃部有振水音、舌淡、疼痛、肢冷、呕恶感	薏苡仁、附子	薏苡附子散
胀痛、脉细弦、肢冷、疼痛、畏寒、呕恶感、苔白润多水、舌淡、胃部有振水音	薏苡仁、附子	薏苡附子散
胀痛、胃部有振水音、疼痛、脉细弦、苔白润多水、肢冷、舌淡、呕恶感、畏寒	薏苡仁、附子	薏苡附子散
脉沉紧、欲呕、苔略腻、急迫、口吐唾沫、背痛、呕吐	干姜、薏苡仁、厚朴、大枣、党参、吴茱萸、香附、沉香、高良姜、附子、陈皮	薏苡附子散
苔略腻、呕吐、口吐唾沫、欲呕、背痛、急迫、脉沉紧	干姜、薏苡仁、厚朴、大枣、党参、吴茱萸、香附、沉香、高良姜、附子、陈皮	薏苡附子散
口吐唾沫、背痛、呕吐、欲呕、脉沉紧、急迫、苔略腻	干姜、薏苡仁、厚朴、大枣、党参、吴茱萸、香附、沉香、高良姜、附子、陈皮	薏苡附子散
欲呕、呕吐、口吐唾沫、苔略腻、背痛、脉沉紧、急迫	干姜、薏苡仁、厚朴、大枣、党参、吴茱萸、香附、沉香、高良姜、附子、陈皮	薏苡附子散
欲呕、背痛、苔略腻、呕吐、急迫、口吐唾沫、脉沉紧	干姜、薏苡仁、厚朴、大枣、党参、吴茱萸、香附、沉香、高良姜、附子、陈皮	薏苡附子散
脉沉紧、口吐唾沫、欲呕、背痛、呕吐、急迫、苔略腻	干姜、薏苡仁、厚朴、大枣、党参、吴茱萸、香附、沉香、高良姜、附子、陈皮	薏苡附子散
脉沉紧、口吐唾沫、欲呕、呕吐、背痛、苔略腻、急迫	干姜、薏苡仁、厚朴、大枣、党参、吴茱萸、香附、沉香、高良姜、附子、陈皮	薏苡附子散
胃脘痛痹、阳仍不宣、吞酸、浊饮凝沍、噎膈、不饥、脉右弦、浊饮尚阻、郁怒、阳气室痹、吐出酸水、纳谷不运	干姜、茯苓、桂枝、半夏	桂枝生姜枳实汤
噎膈、脉右弦、吐出酸水、阳仍不宣、阳气室痹、浊饮凝沍、不饥、胃脘痛痹、纳谷不运、浊饮尚阻、郁怒、吞酸	干姜、茯苓、桂枝、半夏	桂枝生姜枳实汤
脉右弦、郁怒、吐出酸水、吞酸、浊饮凝沍、不饥、阳仍不宣、胃脘痛痹、噎膈、纳谷不运、阳气室痹、浊饮尚阻	干姜、茯苓、桂枝、半夏	桂枝生姜枳实汤
浊饮凝沍、阳仍不宣、吞酸、郁怒、噎膈、吐出酸水、不饥、纳谷不运、脉右弦、胃脘痛痹、阳气室痹、浊饮尚阻	干姜、茯苓、桂枝、半夏	桂枝生姜枳实汤
纳谷不运、浊饮凝沍、胃脘痛痹、阳仍不宣、噎膈、脉右弦、不饥、浊饮尚阻、吞酸、吐出酸水、阳气室痹、郁怒	干姜、茯苓、桂枝、半夏	桂枝生姜枳实汤
阳仍不宣、胃脘痛痹、吐出酸水、浊饮尚阻、郁怒、吞酸、脉右弦、纳谷不运、浊饮凝沍、不饥、噎膈、阳气室痹	干姜、茯苓、桂枝、半夏	桂枝生姜枳实汤
阳气室痹、吐出酸水、吞酸、阳仍不宣、脉右弦、浊饮凝沍、纳谷不运、浊饮尚阻、不饥、胃脘痛痹、噎膈、郁怒	干姜、茯苓、桂枝、半夏	桂枝生姜枳实汤
吐出酸水、阳仍不宣、不饥、吞酸、胃脘痛痹、郁怒、脉右弦、浊饮凝沍、浊饮尚阻、阳气室痹、纳谷不运、噎膈	干姜、茯苓、桂枝、半夏	桂枝生姜枳实汤
阳气室痹、噎膈、纳谷不运、浊饮尚阻、吞酸、吐出酸水、胃脘痛痹、阳仍不宣、不饥、脉右弦、郁怒、浊饮凝沍	干姜、茯苓、桂枝、半夏	桂枝生姜枳实汤
浊饮尚阻、胃脘痛痹、阳气室痹、纳谷不运、郁怒、噎膈、浊饮凝沍、脉右弦、不饥、吐出酸水、吞酸、阳仍不宣	干姜、茯苓、桂枝、半夏	桂枝生姜枳实汤
心烦、乍数、苔白、失眠、精神困倦、脉率不整、反化成痰、胸背痛、短气、喘息、郁闷、唾浊、胸前压痛感、脉沉、咳唾、舌胖、脉弦数、心悬痛、痰饮上盛、肥胖、惊悸	生姜、半夏、竹茹、瓜蒌、枳实、茯苓、炙甘草、桂枝、薤白、陈皮	桂枝生姜枳实汤
肥胖、心烦、咳唾、心悬痛、脉沉、精神困倦、苔白、痰饮上盛、脉弦数、胸背痛、反化成痰、喘息、失眠、舌胖、脉率不整、惊悸、短气、郁闷、胸前压痛感、唾浊、乍数	生姜、半夏、竹茹、瓜蒌、枳实、茯苓、炙甘草、桂枝、薤白、陈皮	桂枝生姜枳实汤
惊悸、喘息、郁闷、精神困倦、心烦、短气、胸背痛、心悬痛、脉率不整、痰饮上盛、苔白、唾浊、失眠、乍数、舌胖、脉沉、肥胖、胸前压痛感、反化成痰、咳唾、脉弦数	生姜、半夏、竹茹、瓜蒌、枳实、茯苓、炙甘草、桂枝、薤白、陈皮	桂枝生姜枳实汤
咳唾、反化成痰、胸背痛、失眠、短气、脉弦数、脉沉、舌胖、精神困倦、心烦、苔白、郁闷、心悬痛、乍数、肥胖、脉率不整、惊悸、喘息、胸前压痛感、痰饮上盛、唾浊	生姜、半夏、竹茹、瓜蒌、枳实、茯苓、炙甘草、桂枝、薤白、陈皮	桂枝生姜枳实汤
喘息、脉沉、脉弦数、精神困倦、肥胖、乍数、反化成痰、失眠、唾浊、郁闷、心悬痛、苔白、舌胖、胸前压痛感、痰饮上盛、惊悸、心烦、咳唾、短气、胸背痛、脉率不整	生姜、半夏、竹茹、瓜蒌、枳实、茯苓、炙甘草、桂枝、薤白、陈皮	桂枝生姜枳实汤
乍数、咳唾、心悬痛、喘息、唾浊、心烦、胸前压痛感、脉率不整、失眠、郁闷、反化成痰、精神困倦、肥胖、痰饮上盛、苔白、胸背痛、脉沉、舌胖、短气、惊悸、脉弦数	生姜、半夏、竹茹、瓜蒌、枳实、茯苓、炙甘草、桂枝、薤白、陈皮	桂枝生姜枳实汤
短气、舌胖、脉沉、失眠、反化成痰、心悬痛、唾浊、脉率不整、精神困倦、咳唾、痰饮上盛、喘息、乍数、胸前压痛感、苔白、肥胖、心烦、惊悸、脉弦数、胸背痛、郁闷	生姜、半夏、竹茹、瓜蒌、枳实、茯苓、炙甘草、桂枝、薤白、陈皮	桂枝生姜枳实汤
心悬痛、胸背痛、肥胖、咳唾、脉弦数、喘息、郁闷、舌胖、心烦、乍数、反化成痰、痰饮上盛、惊悸、唾浊、苔白、失眠、脉沉、脉率不整、胸前压痛感、短气、精神困倦	生姜、半夏、竹茹、瓜蒌、枳实、茯苓、炙甘草、桂枝、薤白、陈皮	桂枝生姜枳实汤
胸前压痛感、肥胖、反化成痰、喘息、短气、心烦、脉率不整、苔白、痰饮上盛、乍数、脉弦数、舌胖、精神困倦、脉沉、咳唾、郁闷、心悬痛、惊悸、胸背痛、唾浊、失眠	生姜、半夏、竹茹、瓜蒌、枳实、茯苓、炙甘草、桂枝、薤白、陈皮	桂枝生姜枳实汤
胸前压痛感、舌胖、乍数、苔白、肥胖、咳唾、短气、反化成痰、心烦、喘息、脉率不整、惊悸、精神困倦、唾浊、失眠、脉沉、心悬痛、痰饮上盛、胸背痛、郁闷、脉弦数	生姜、半夏、竹茹、瓜蒌、枳实、茯苓、炙甘草、桂枝、薤白、陈皮	桂枝生姜枳实汤
肢冷、胸痛、胀痛、体材中等、畏寒、脉弦、面色晦滞、苔白、舌正常	枳实、瓜蒌、延胡索、酒、桂枝、薤白	乌头赤石脂丸
脉弦、苔白、舌正常、体材中等、胀痛、畏寒、面色晦滞、胸痛、肢冷	枳实、瓜蒌、延胡索、酒、桂枝、薤白	乌头赤石脂丸
畏寒、脉弦、肢冷、体材中等、面色晦滞、舌正常、胀痛、苔白、胸痛	枳实、瓜蒌、延胡索、酒、桂枝、薤白	乌头赤石脂丸
吐酸、脉迟苔白、疼痛、大便泄	干姜、党参、白术、花椒、乌头、高良姜、瓦楞子、附子、赤石脂	乌头赤石脂丸
大便泄、脉迟苔白、吐酸、疼痛	干姜、党参、白术、花椒、乌头、高良姜、瓦楞子、附子、赤石脂	乌头赤石脂丸
疼痛、吐酸、脉迟苔白、大便泄	干姜、党参、白术、花椒、乌头、高良姜、瓦楞子、附子、赤石脂	乌头赤石脂丸
痛、面色苍白无华、苔薄白、畏寒、泛酸、舌淡红、肢冷、脉沉弦无力、形体消瘦、小便清长、大便色黑	干姜、人参、附子、吴茱萸	九痛丸
泛酸、面色苍白无华、脉沉弦无力、大便色黑、小便清长、肢冷、畏寒、痛、形体消瘦、苔薄白、舌淡红	干姜、人参、附子、吴茱萸	九痛丸
畏寒、舌淡红、小便清长、面色苍白无华、大便色黑、脉沉弦无力、痛、肢冷、苔薄白、形体消瘦、泛酸	干姜、人参、附子、吴茱萸	九痛丸
畏寒、形体消瘦、小便清长、苔薄白、大便色黑、脉沉弦无力、痛、舌淡红、肢冷、泛酸、面色苍白无华	干姜、人参、附子、吴茱萸	九痛丸
痛、肢冷、面色苍白无华、苔薄白、舌淡红、小便清长、畏寒、形体消瘦、泛酸、大便色黑、脉沉弦无力	干姜、人参、附子、吴茱萸	九痛丸
脉沉弦无力、小便清长、泛酸、畏寒、舌淡红、肢冷、形体消瘦、苔薄白、面色苍白无华、痛、大便色黑	干姜、人参、附子、吴茱萸	九痛丸
面色苍白无华、脉沉弦无力、苔薄白、肢冷、畏寒、泛酸、形体消瘦、小便清长、大便色黑、痛、舌淡红	干姜、人参、附子、吴茱萸	九痛丸
脉沉弦无力、舌淡红、形体消瘦、苔薄白、大便色黑、面色苍白无华、肢冷、小便清长、泛酸、痛、畏寒	干姜、人参、附子、吴茱萸	九痛丸
苔薄白、大便色黑、面色苍白无华、泛酸、脉沉弦无力、痛、小便清长、形体消瘦、舌淡红、畏寒、肢冷	干姜、人参、附子、吴茱萸	九痛丸
脉沉弦无力、肢冷、泛酸、畏寒、大便色黑、舌淡红、痛、小便清长、苔薄白、面色苍白无华、形体消瘦	干姜、人参、附子、吴茱萸	九痛丸
畏寒、形体消瘦、痛、舌淡红、肢冷、面色苍白无华、苔薄白、大便色黑、小便清长、泛酸、脉沉弦无力	干姜、人参、附子、吴茱萸	九痛丸
小便清长、肢冷、畏寒、形体消瘦、苔薄白、泛酸、脉沉弦无力、大便色黑、面色苍白无华、痛、舌淡红	干姜、人参、附子、吴茱萸	九痛丸
大便色黑、痛、形体消瘦、泛酸、脉沉弦无力、苔薄白、面色苍白无华、肢冷、小便清长、畏寒、舌淡红	干姜、人参、附子、吴茱萸	九痛丸
脉沉弦无力、面色苍白无华、痛、小便清长、形体消瘦、泛酸、大便色黑、苔薄白、肢冷、舌淡红、畏寒	干姜、人参、附子、吴茱萸	九痛丸
肢冷、畏寒、苔薄白、面色苍白无华、形体消瘦、舌淡红、脉沉弦无力、痛、泛酸、大便色黑、小便清长	干姜、人参、附子、吴茱萸	九痛丸
脉沉弦无力、面色苍白无华、畏寒、苔薄白、小便清长、肢冷、形体消瘦、泛酸、痛、大便色黑、舌淡红	干姜、人参、附子、吴茱萸	九痛丸
泛酸、痛、形体消瘦、舌淡红、小便清长、面色苍白无华、脉沉弦无力、苔薄白、肢冷、畏寒、大便色黑	干姜、人参、附子、吴茱萸	九痛丸
形体消瘦、痛、小便清长、大便色黑、脉沉弦无力、舌淡红、泛酸、苔薄白、肢冷、面色苍白无华、畏寒	干姜、人参、附子、吴茱萸	九痛丸
小便清长、痛、面色苍白无华、肢冷、舌淡红、畏寒、大便色黑、形体消瘦、泛酸、苔薄白、脉沉弦无力	干姜、人参、附子、吴茱萸	九痛丸
面色苍白无华、泛酸、畏寒、舌淡红、脉沉弦无力、肢冷、形体消瘦、苔薄白、大便色黑、小便清长、痛	干姜、人参、附子、吴茱萸	九痛丸
恶心、头疼、发热、恶风、苔黄腻、腹满、脉浮而滑、大便3日未解、身痛、头痛、恶寒、汗出、舌苔	大黄、厚朴、白芍、大枣、枳实、桂枝、甘草	厚朴七物汤
汗出、恶寒、头疼、舌苔、脉浮而滑、腹满、恶心、头痛、苔黄腻、大便3日未解、发热、身痛、恶风	大黄、厚朴、白芍、大枣、枳实、桂枝、甘草	厚朴七物汤
恶心、大便3日未解、汗出、恶寒、头痛、舌苔、发热、脉浮而滑、恶风、苔黄腻、头疼、身痛、腹满	大黄、厚朴、白芍、大枣、枳实、桂枝、甘草	厚朴七物汤
吐出黄色如大便样物、大便不延、不大便、吐奶、哭闹、腹胀、苔灰白、腹痛、面色苍白、脉微、腹张、出冷汗	甘草、桂枝、厚朴、枳实	厚朴七物汤
大便不延、脉微、腹胀、吐奶、出冷汗、腹张、不大便、苔灰白、腹痛、哭闹、吐出黄色如大便样物、面色苍白	甘草、桂枝、厚朴、枳实	厚朴七物汤
出冷汗、脉微、吐出黄色如大便样物、腹痛、苔灰白、大便不延、哭闹、不大便、吐奶、腹胀、面色苍白、腹张	甘草、桂枝、厚朴、枳实	厚朴七物汤
舌淡、腹胀满、腹部胀满、消化迟滞、矢气多、苔薄白、脉迟缓、手足不温、大便不实	大黄、厚朴、大枣、枳实、桂枝、甘草	厚朴七物汤
舌淡、腹部胀满、消化迟滞、大便不实、矢气多、腹胀满、苔薄白、脉迟缓、手足不温	大黄、厚朴、大枣、枳实、桂枝、甘草	厚朴七物汤
矢气多、大便不实、手足不温、腹部胀满、脉迟缓、腹胀满、苔薄白、舌淡、消化迟滞	大黄、厚朴、大枣、枳实、桂枝、甘草	厚朴七物汤
上败、不渴、胃少	干姜、甘草、附子、粳米	附子粳米汤
不渴、胃少、上败	干姜、甘草、附子、粳米	附子粳米汤
呕痛、腹内痛、四肢且厥、舌白胖、四肢微厥、腹痛、神疲懒言、痛呕、呕吐、脉沉而紧	半夏、大枣、粳米、附子、甘草	附子粳米汤
神疲懒言、痛呕、呕吐、呕痛、腹内痛、四肢且厥、四肢微厥、舌白胖、腹痛、脉沉而紧	半夏、大枣、粳米、附子、甘草	附子粳米汤
大府秘结、肚腹胀大、六脉沉紧、面色黑黄、肚腹疼痛欲绝	广藿香、大黄、厚朴、枳实、肉桂、木香、丁香、陈皮	厚朴三物汤
肚腹疼痛欲绝、肚腹胀大、大府秘结、六脉沉紧、面色黑黄	广藿香、大黄、厚朴、枳实、肉桂、木香、丁香、陈皮	厚朴三物汤
肚腹疼痛欲绝、肚腹胀大、面色黑黄、六脉沉紧、大府秘结	广藿香、大黄、厚朴、枳实、肉桂、木香、丁香、陈皮	厚朴三物汤
面色黑黄、肚腹胀大、大府秘结、肚腹疼痛欲绝、六脉沉紧	广藿香、大黄、厚朴、枳实、肉桂、木香、丁香、陈皮	厚朴三物汤
脉象弦紧、汗多、呕吐、体温37℃、不能食、疼痛、口渴、呼吸每分钟27次、腹胀满、大便不通、面黄、脉搏103次	大黄、槟榔、厚朴、瓜蒌、木香、川楝子	厚朴三物汤
脉搏103次、汗多、疼痛、口渴、大便不通、呼吸每分钟27次、面黄、脉象弦紧、不能食、体温37℃、腹胀满、呕吐	大黄、槟榔、厚朴、瓜蒌、木香、川楝子	厚朴三物汤
汗多、大便不通、呼吸每分钟27次、呕吐、腹胀满、不能食、口渴、脉搏103次、疼痛、面黄、脉象弦紧、体温37℃	大黄、槟榔、厚朴、瓜蒌、木香、川楝子	厚朴三物汤
不能食、口渴、脉搏103次、脉象弦紧、面黄、呕吐、腹胀满、汗多、呼吸每分钟27次、大便不通、疼痛、体温37℃	大黄、槟榔、厚朴、瓜蒌、木香、川楝子	厚朴三物汤
胀满、气不通、根腻、疼痛、有关脉大、舌红	大黄、莱菔子、枳实、厚朴	厚朴三物汤
根腻、气不通、舌红、疼痛、胀满、有关脉大	大黄、莱菔子、枳实、厚朴	厚朴三物汤
胀满、气不通、有关脉大、根腻、舌红、疼痛	大黄、莱菔子、枳实、厚朴	厚朴三物汤
疼痛、舌红、有关脉大、气不通、根腻、胀满	大黄、莱菔子、枳实、厚朴	厚朴三物汤
寒热、腹痛	柴胡、白芍、半夏、大枣、枳实、黄芩	大柴胡汤
寒热、腹痛	柴胡、白芍、半夏、大枣、枳实、黄芩	大柴胡汤
黄黑、黑黄、黄痘、疼痛、脉大、苔黄腻、鼻纽、舌苔	郁金、滑石粉、柴胡、白芍、半夏、大枣、鸡内金、枳壳、酒、石韦、金钱草、茵陈、海金沙、黄芩	大柴胡汤
疼痛、苔黄腻、黄黑、鼻纽、黄痘、黑黄、脉大、舌苔	郁金、滑石粉、柴胡、白芍、半夏、大枣、鸡内金、枳壳、酒、石韦、金钱草、茵陈、海金沙、黄芩	大柴胡汤
胸膈胀闷、吐血、豪气、腥气、口苦、大吐、胸胁痞满、按脉弦数、呕意、不欲食、大便数日一行、苔黄厚、潮热、紫黑瘀块	柴胡、白芍、半夏、大枣、枳实、黄芩	大柴胡汤
不欲食、豪气、腥气、大吐、口苦、胸膈胀闷、紫黑瘀块、吐血、苔黄厚、按脉弦数、胸胁痞满、潮热、大便数日一行、呕意	柴胡、白芍、半夏、大枣、枳实、黄芩	大柴胡汤
胸闷、体温37.5℃、口苦、剧痛、下肢冷、苔薄黄、头晕、脉弦数、疼痛、尿短赤	大黄、生姜、柴胡、芒硝、大枣、半夏、赤芍、枳实、炙甘草、桃仁、桂枝、黄芩	大柴胡汤
口苦、胸闷、下肢冷、尿短赤、体温37.5℃、头晕、脉弦数、疼痛、剧痛、苔薄黄	大黄、生姜、柴胡、芒硝、大枣、半夏、赤芍、枳实、炙甘草、桃仁、桂枝、黄芩	大柴胡汤
不能进食、呕吐、舌红苔黄、脉弦数、舌质红、寒热、目睛微黄、大便少解、口苦	郁金、大黄、柴胡、厚朴、赤芍、枳壳、金钱草、甘草、茵陈、黄芩	大柴胡汤
舌质红、不能进食、口苦、舌红苔黄、呕吐、寒热、脉弦数、目睛微黄、大便少解	郁金、大黄、柴胡、厚朴、赤芍、枳壳、金钱草、甘草、茵陈、黄芩	大柴胡汤
作酸、食下不运、呕出	花椒、干姜、茯苓、半夏	大建中汤
食下不运、呕出、作酸	花椒、干姜、茯苓、半夏	大建中汤
食下不运、作酸、呕出	花椒、干姜、茯苓、半夏	大建中汤
脐腹绞痛、呕吐、面色萎黄、身体瘦弱、腹部有一肿块、苔薄白、吐出蛔虫1条、脉象沉细、手脚清冷	槟榔、党参、使君子、花椒、饴糖	大建中汤
手脚清冷、身体瘦弱、呕吐、脉象沉细、脐腹绞痛、吐出蛔虫1条、面色萎黄、腹部有一肿块、苔薄白	槟榔、党参、使君子、花椒、饴糖	大建中汤
身体瘦弱、吐出蛔虫1条、面色萎黄、手脚清冷、苔薄白、脐腹绞痛、呕吐、脉象沉细、腹部有一肿块	槟榔、党参、使君子、花椒、饴糖	大建中汤
口苦、疼痛、浮黄、脉细弱、腹痛	干姜、白芍、党参、花椒、乌梅、黄芩	大建中汤
疼痛、浮黄、脉细弱、口苦、腹痛	干姜、白芍、党参、花椒、乌梅、黄芩	大建中汤
脉细弱、腹痛、浮黄、疼痛、口苦	干姜、白芍、党参、花椒、乌梅、黄芩	大建中汤
腹痛、弦紧、苔白润、舌白润、脉沉	乌头、大黄、细辛、附子	大黄附子汤
舌白润、腹痛、弦紧、苔白润、脉沉	乌头、大黄、细辛、附子	大黄附子汤
声音壮厉、钝痛、呕吐、苔薄白、疼痛、胃痛、脉弦紧、舌淡红而润	乌头、大黄、细辛、花椒	大黄附子汤
胃痛、疼痛、呕吐、钝痛、声音壮厉、舌淡红而润、脉弦紧、苔薄白	乌头、大黄、细辛、花椒	大黄附子汤
手足不温、畏寒、苔白、脉沉、硬满、腹痛、面色恍白	干姜、大黄、六神曲、白芍、细辛、附子	大黄附子汤
腹痛、硬满、畏寒、脉沉、面色恍白、苔白、手足不温	干姜、大黄、六神曲、白芍、细辛、附子	大黄附子汤
右肋痛、舌淡、腹胀、口唇姚白、脉浮数无力、整日胀、汗出淋沥、右肋下疼、苔薄、乳根下距腹中线5分	大黄、细辛、附子	大黄附子汤
右肋痛、口唇姚白、腹胀、乳根下距腹中线5分、脉浮数无力、舌淡、苔薄、汗出淋沥、整日胀、右肋下疼	大黄、细辛、附子	大黄附子汤
气滞、舌淡、腹痛、脉弱	羊肉、生姜、当归	当归生姜羊肉汤
脉弱、舌淡、腹痛、气滞	羊肉、生姜、当归	当归生姜羊肉汤
发烧、脉虚数	生姜、当归	当归生姜羊肉汤
发烧、脉虚数	生姜、当归	当归生姜羊肉汤
泛恶、心悸、头眩、失眠、纳少、失血、脉细弱、耳鸣、苔薄、缺乳、带下	小茴香、补骨脂、白芍、鸡血藤、羊肉、丹参、当归	当归生姜羊肉汤
缺乳、失眠、头眩、耳鸣、带下、泛恶、脉细弱、苔薄、纳少、失血、心悸	小茴香、补骨脂、白芍、鸡血藤、羊肉、丹参、当归	当归生姜羊肉汤
指头冷、困惫不支、恶寒、遗精、躁烦、虚数、皮肉消脱、眼脸微肿	乌头、蜜	乌头桂枝汤
眼脸微肿、恶寒、遗精、指头冷、躁烦、皮肉消脱、困惫不支、虚数	乌头、蜜	乌头桂枝汤
虚数、遗精、皮肉消脱、眼脸微肿、躁烦、困惫不支、指头冷、恶寒	乌头、蜜	乌头桂枝汤
筋脉拘急、疼痛、大痛、舌润、腹痛、发热、吐清水、手足不仁、腹中痛、体甚健、脉紧、逆冷、肢厥、脉沉紧、恶寒、厥冷、汗出	白芍、大枣、乌头、桂枝、甘草	乌头桂枝汤
发热、脉沉紧、肢厥、舌润、逆冷、脉紧、恶寒、腹中痛、筋脉拘急、疼痛、手足不仁、体甚健、腹痛、汗出、吐清水、大痛、厥冷	白芍、大枣、乌头、桂枝、甘草	乌头桂枝汤
腹痛、厥冷、筋脉拘急、恶寒、手足不仁、腹中痛、脉紧、吐清水、肢厥、舌润、脉沉紧、体甚健、发热、疼痛、汗出、大痛、逆冷	白芍、大枣、乌头、桂枝、甘草	乌头桂枝汤
疼痛、下肢清冷、脉象沉细、舌淡、薄黑苔	白芍、大枣、蜜、乌头、桂枝、甘草	乌头桂枝汤
薄黑苔、疼痛、下肢清冷、脉象沉细、舌淡	白芍、大枣、蜜、乌头、桂枝、甘草	乌头桂枝汤
舌淡、疼痛、下肢清冷、薄黑苔、脉象沉细	白芍、大枣、蜜、乌头、桂枝、甘草	乌头桂枝汤
脉细缓、大便溏薄、苔白	白芍、大枣、白术、赤芍、香附、乌头、炙甘草、桂枝、川楝子	乌头桂枝汤
脉细缓、苔白、大便溏薄	白芍、大枣、白术、赤芍、香附、乌头、炙甘草、桂枝、川楝子	乌头桂枝汤
苔白、大便溏薄、脉细缓	白芍、大枣、白术、赤芍、香附、乌头、炙甘草、桂枝、川楝子	乌头桂枝汤
呕吐、不能食	赤小豆、瓜蒂	瓜蒂散
不能食、呕吐	赤小豆、瓜蒂	瓜蒂散
不能语言、气上冲、痰塞喉中	赤小豆、瓜蒂	瓜蒂散
痰塞喉中、不能语言、气上冲	赤小豆、瓜蒂	瓜蒂散
形寒、大便燥结、瘦损	柏子仁、桃仁、当归	旋覆花汤
瘦损、大便燥结、形寒	柏子仁、桃仁、当归	旋覆花汤
形寒、瘦损、大便燥结	柏子仁、桃仁、当归	旋覆花汤
痹阻、脉弦、苔薄、痰阻	郁金、瓜蒌、瓦楞子、桔梗、葱须、红花、丝瓜络、当归、旋覆花	旋覆花汤
痰阻、痹阻、脉弦、苔薄	郁金、瓜蒌、瓦楞子、桔梗、葱须、红花、丝瓜络、当归、旋覆花	旋覆花汤
痹阻、脉弦、苔薄、痰阻	郁金、瓜蒌、瓦楞子、桔梗、葱须、红花、丝瓜络、当归、旋覆花	旋覆花汤
刺痛、紫块、瘀滞、切脉弦细	茜草、酒、童便、旋覆花	旋覆花汤
刺痛、瘀滞、紫块、切脉弦细	茜草、酒、童便、旋覆花	旋覆花汤
瘀滞、切脉弦细、紫块、刺痛	茜草、酒、童便、旋覆花	旋覆花汤
腹胀痛、小便频数、口渴、苔薄黄、舌红、脉弦、喜饮、消瘦、大便干燥、乏力	白芍、苦杏仁、火麻仁、瓜蒌、陈皮、川楝子	麻子仁丸
乏力、苔薄黄、口渴、喜饮、小便频数、舌红、脉弦、消瘦、腹胀痛、大便干燥	白芍、苦杏仁、火麻仁、瓜蒌、陈皮、川楝子	麻子仁丸
巩、脱水症、黄染、腹肌软、精神萎靡、肠鸣音稍亢、呕吐、粘、腹胀、脐下两侧有条索状块物、大便不通、腹痛	大黄、槟榔、厚朴、苦杏仁、火麻仁、枳壳、乌梅、陈皮	麻子仁丸
肠鸣音稍亢、巩、大便不通、精神萎靡、黄染、腹肌软、脐下两侧有条索状块物、腹痛、粘、腹胀、呕吐、脱水症	大黄、槟榔、厚朴、苦杏仁、火麻仁、枳壳、乌梅、陈皮	麻子仁丸
大便燥结、大便困难、唇燥、汗出如丽、唇破、口唇发千、脉沉滑、苔干黄	大黄、厚朴、白芍、苦杏仁、火麻仁、枳实	麻子仁丸
唇燥、苔干黄、唇破、大便燥结、大便困难、脉沉滑、汗出如丽、口唇发千	大黄、厚朴、白芍、苦杏仁、火麻仁、枳实	麻子仁丸
苔薄黄、大便艰涩、小溲反多、胀满、脉沉有力	大黄、厚朴、白芍、苦杏仁、火麻仁、枳实	麻子仁丸
小溲反多、脉沉有力、胀满、苔薄黄、大便艰涩	大黄、厚朴、白芍、苦杏仁、火麻仁、枳实	麻子仁丸
苔白腻而粗、酸痛、脉沉细而涩、舌白腻而粗	白术、茯苓、炙甘草、杜仲、当归、炮姜	甘草干姜茯苓白术汤
苔白腻而粗、脉沉细而涩、酸痛、舌白腻而粗	白术、茯苓、炙甘草、杜仲、当归、炮姜	甘草干姜茯苓白术汤
脉濡弱、瘀血、舌淡、腰痛	干姜、桑寄生、鸡血藤、苍术、补骨脂、续断、茯苓、桃仁、桂枝、杜仲、甘草	甘草干姜茯苓白术汤
脉濡弱、腰痛、舌淡、瘀血	干姜、桑寄生、鸡血藤、苍术、补骨脂、续断、茯苓、桃仁、桂枝、杜仲、甘草	甘草干姜茯苓白术汤
疼痛、重坠感、腰痛	蚕沙、干姜、鹿角霜、小茴香、白术、茯苓、炙甘草、桂枝、当归	甘草干姜茯苓白术汤
腰痛、重坠感、疼痛	蚕沙、干姜、鹿角霜、小茴香、白术、茯苓、炙甘草、桂枝、当归	甘草干姜茯苓白术汤
纳少、脉缓、重坠感、眩晕、苔薄腻、腰酸	干姜、薏苡仁、白术、茯苓、肉桂、炙甘草、当归、牛膝	甘草干姜茯苓白术汤
纳少、脉缓、眩晕、重坠感、腰酸、苔薄腻	干姜、薏苡仁、白术、茯苓、肉桂、炙甘草、当归、牛膝	甘草干姜茯苓白术汤
不饥、毛不落、痰饮、不焦	白术、甘草、桂枝、茯苓	苓桂术甘汤
痰饮、毛不落、不焦、不饥	白术、甘草、桂枝、茯苓	苓桂术甘汤
心悸、小便短少不利、胸满、舌胖、面部虚浮、目下色青、色淡、干渴、眩晕、苔水滑、头目晕眩、小便不利、头晕、大便秘结、浮肿	白术、炙甘草、桂枝、茯苓	苓桂术甘汤
心悸、胸满、小便不利、头目晕眩、色淡、舌胖、大便秘结、头晕、干渴、苔水滑、目下色青、面部虚浮、小便短少不利、浮肿、眩晕	白术、炙甘草、桂枝、茯苓	苓桂术甘汤
脉弦细、两肺底部有稀疏的湿性罗音、苔薄白、咳嗽、痰咯不多	白术、甘草、桂枝、茯苓	苓桂术甘汤
痰咯不多、苔薄白、两肺底部有稀疏的湿性罗音、脉弦细、咳嗽	白术、甘草、桂枝、茯苓	苓桂术甘汤
头晕、不红、羞明喜暗、发热、苔淡白、水气上逆、视物昏花、咳嗽、脉濡细、痰多、痒感、恶寒、舌润、面唇白	黄连、白术、茯苓、炙甘草、桂枝、细辛、车前草	苓桂术甘汤
脉濡细、发热、舌润、不红、头晕、面唇白、羞明喜暗、视物昏花、痒感、苔淡白、水气上逆、痰多、咳嗽、恶寒	黄连、白术、茯苓、炙甘草、桂枝、细辛、车前草	苓桂术甘汤
逆气、吐出清稀痰水、面黄、苔苔白厚腻、痰饮、脉弦、胸满、消瘦、泛泛欲呕	广藿香、砂仁、半夏、白术、紫苏梗、茯苓、炙甘草、桂枝、陈皮	苓桂术甘汤
脉弦、吐出清稀痰水、逆气、苔苔白厚腻、痰饮、泛泛欲呕、面黄、消瘦、胸满	广藿香、砂仁、半夏、白术、紫苏梗、茯苓、炙甘草、桂枝、陈皮	苓桂术甘汤
脉沉、心下续坚满、气体甚厚、鼻色鲜明	甘遂、甘草、半夏、蜜	甘遂半夏汤
气体甚厚、心下续坚满、脉沉、鼻色鲜明	甘遂、甘草、半夏、蜜	甘遂半夏汤
心下续坚满、鼻色鲜明、气体甚厚、脉沉	甘遂、甘草、半夏、蜜	甘遂半夏汤
胃脘痛、阵痛、胀痛、胀满、胃胀、痰积、作痛	甘遂、白芍、半夏、蜜、甘草	甘遂半夏汤
胃脘痛、胀痛、胃胀、作痛、阵痛、痰积、胀满	甘遂、白芍、半夏、蜜、甘草	甘遂半夏汤
胃脘痛、胀痛、胃胀、作痛、阵痛、胀满、痰积	甘遂、白芍、半夏、蜜、甘草	甘遂半夏汤
腹胀、微肿、微汗、呼吸追促、腹大、头痛、夜不成寐、便泻、小溲不利、呕出痰水	大戟、芫花、甘遂、大枣	十枣汤
微肿、呕出痰水、腹大、腹胀、小溲不利、夜不成寐、微汗、呼吸追促、头痛、便泻	大戟、芫花、甘遂、大枣	十枣汤
精神差、苔厚腻、呼吸困难、咳嗽、左侧胸痛、呼吸音消失、脉弦滑、左胸前第二肋间隙以下语颜消失、发冷、心脏稍向右移位、发热、呼吸较急促	大戟、甘遂、大枣	十枣汤
发冷、呼吸较急促、脉弦滑、发热、咳嗽、左胸前第二肋间隙以下语颜消失、精神差、呼吸音消失、苔厚腻、左侧胸痛、呼吸困难、心脏稍向右移位	大戟、甘遂、大枣	十枣汤
大便较艰、苔微黄、腹水、腹胀、脉实、胸胁作胀	大戟、芫花、甘遂	十枣汤
脉实、苔微黄、腹水、胸胁作胀、腹胀、大便较艰	大戟、芫花、甘遂	十枣汤
全身漫肿、小溲短少、浮滑、气逆、咳嗽、苔薄白、成肿、寒热	生姜、苦杏仁、麻黄、桑白皮、茯苓、花椒、石膏、桂枝、猪苓、甘草、陈皮	大青龙汤
酸痛、身体魁梧、疼重、手足不出、舌红而苔腻、溢饮、四肢肿胀、面色鲜泽、浮大、出汗、脉浮且大	薏苡仁、大枣、苦杏仁、麻黄、石膏、茯苓、炙甘草、桂枝	大青龙汤
发热、疼痛、苔薄白、虹膜变色、角膜周围充血、恶寒、房水混浊、肢倦、脉浮数、咳嗽、腰痛、干燥、瞳孔缩小	大枣、苦杏仁、石膏、炙甘草、桂枝、车前草	大青龙汤
口唇含青乌色、面色淡而少华、哮鸣、痰多、食少、少气、目眶、胀闷、苔白厚腻、脉现弦滑、喘咳、咽喉不利、不思饮、舌含青色、咳嗽、咳声低弱、咳喘、喘息	干姜、白芍、半夏、五味子、麻黄、桂枝、细辛、附子、甘草	小青龙汤
脉现弦滑、面色淡而少华、苔白厚腻、哮鸣、痰多、喘息、不思饮、胀闷、咳嗽、舌含青色、目眶、口唇含青乌色、咳喘、少气、咽喉不利、咳声低弱、喘咳、食少	干姜、白芍、半夏、五味子、麻黄、桂枝、细辛、附子、甘草	小青龙汤
恶风、咳嗽、咳喘、多泡沫、稀痰、哮喘	干姜、白芍、半夏、五味子、麻黄、桂枝、细辛、甘草	小青龙汤
哮喘、稀痰、咳喘、咳嗽、恶风、多泡沫	干姜、白芍、半夏、五味子、麻黄、桂枝、细辛、甘草	小青龙汤
脉沉苔白、咯吐、头痛、喘急、痰粘稠、咳嗽、畏寒	干姜、白芍、半夏、五味子、款冬花、麻黄、炙甘草、紫菀、桂枝、细辛	小青龙汤
咳嗽、头痛、痰粘稠、咯吐、畏寒、喘急、脉沉苔白	干姜、白芍、半夏、五味子、款冬花、麻黄、炙甘草、紫菀、桂枝、细辛	小青龙汤
大毗赤脉、视物不清、角膜表面失去光泽、脉浮弦、舌苔薄白而滑、泪水、口淡、眼屎少、白带较多、色白、痰稀薄、粗糙、苔滑、咳嗽、失明、左眼红脖痛、不渴	干姜、白芍、半夏、五味子、麻黄、炙甘草、桂枝、细辛	小青龙汤
左眼红脖痛、痰稀薄、眼屎少、不渴、大毗赤脉、视物不清、脉浮弦、苔滑、咳嗽、粗糙、失明、色白、口淡、舌苔薄白而滑、白带较多、角膜表面失去光泽、泪水	干姜、白芍、半夏、五味子、麻黄、炙甘草、桂枝、细辛	小青龙汤
肿痛	苦杏仁、威灵仙、桂枝、防己	木防己汤
肿痛	苦杏仁、威灵仙、桂枝、防己	木防己汤
喘满、宿痛、口渴、心烦、化热、咳嗽、膈上始宽、肚诞沫、大吐、发喘、胸胀痛、吐痰、痰饮、口干燥、面黧、痰诞、湿多	砂仁、党参、石膏、茯苓、桂枝、人参	木防己汤
湿多、面黧、心烦、膈上始宽、口干燥、化热、大吐、吐痰、口渴、痰饮、肚诞沫、发喘、痰诞、咳嗽、胸胀痛、宿痛、喘满	砂仁、党参、石膏、茯苓、桂枝、人参	木防己汤
苔白、下肢正常、肿痛、口渴、脉浮数有力	薏苡仁、石膏、川木通、桂枝、甘草、忍冬藤、防己	木防己汤
苔白、脉浮数有力、口渴、肿痛、下肢正常	薏苡仁、石膏、川木通、桂枝、甘草、忍冬藤、防己	木防己汤
脉沉弦、舌苔黄白、苔黄白相兼、腹胀大、大便时闭	冬葵子、芒硝、党参、白术、苦杏仁、桂枝、冬瓜仁、甘草、防己	木防己加茯苓芒硝汤
苔黄白相兼、大便时闭、腹胀大、脉沉弦、舌苔黄白	冬葵子、芒硝、党参、白术、苦杏仁、桂枝、冬瓜仁、甘草、防己	木防己加茯苓芒硝汤
脉沉弦、舌苔黄白、腹胀大、苔黄白相兼、大便时闭	冬葵子、芒硝、党参、白术、苦杏仁、桂枝、冬瓜仁、甘草、防己	木防己加茯苓芒硝汤
脉沉弦、大便时闭、苔黄白相兼、舌苔黄白、腹胀大	冬葵子、芒硝、党参、白术、苦杏仁、桂枝、冬瓜仁、甘草、防己	木防己加茯苓芒硝汤
腹胀大、苔黄白相兼、大便时闭、舌苔黄白、脉沉弦	冬葵子、芒硝、党参、白术、苦杏仁、桂枝、冬瓜仁、甘草、防己	木防己加茯苓芒硝汤
大便时闭、脉沉弦、苔黄白相兼、腹胀大、舌苔黄白	冬葵子、芒硝、党参、白术、苦杏仁、桂枝、冬瓜仁、甘草、防己	木防己加茯苓芒硝汤
脉沉弦、舌苔黄白、腹胀大、大便时闭、苔黄白相兼	冬葵子、芒硝、党参、白术、苦杏仁、桂枝、冬瓜仁、甘草、防己	木防己加茯苓芒硝汤
腹胀大、舌苔黄白、脉沉弦、大便时闭、苔黄白相兼	冬葵子、芒硝、党参、白术、苦杏仁、桂枝、冬瓜仁、甘草、防己	木防己加茯苓芒硝汤
大便时闭、腹胀大、舌苔黄白、苔黄白相兼、脉沉弦	冬葵子、芒硝、党参、白术、苦杏仁、桂枝、冬瓜仁、甘草、防己	木防己加茯苓芒硝汤
腹胀大、舌苔黄白、大便时闭、苔黄白相兼、脉沉弦	冬葵子、芒硝、党参、白术、苦杏仁、桂枝、冬瓜仁、甘草、防己	木防己加茯苓芒硝汤
苔黄白相兼、脉沉弦、舌苔黄白、大便时闭、腹胀大	冬葵子、芒硝、党参、白术、苦杏仁、桂枝、冬瓜仁、甘草、防己	木防己加茯苓芒硝汤
脉沉弦、苔黄白相兼、腹胀大、大便时闭、舌苔黄白	冬葵子、芒硝、党参、白术、苦杏仁、桂枝、冬瓜仁、甘草、防己	木防己加茯苓芒硝汤
舌苔黄白、脉沉弦、大便时闭、腹胀大、苔黄白相兼	冬葵子、芒硝、党参、白术、苦杏仁、桂枝、冬瓜仁、甘草、防己	木防己加茯苓芒硝汤
大便时闭、苔黄白相兼、腹胀大、脉沉弦、舌苔黄白	冬葵子、芒硝、党参、白术、苦杏仁、桂枝、冬瓜仁、甘草、防己	木防己加茯苓芒硝汤
腹胀大、舌苔黄白、大便时闭、苔黄白相兼、脉沉弦	冬葵子、芒硝、党参、白术、苦杏仁、桂枝、冬瓜仁、甘草、防己	木防己加茯苓芒硝汤
大便时闭、苔黄白相兼、腹胀大、脉沉弦、舌苔黄白	冬葵子、芒硝、党参、白术、苦杏仁、桂枝、冬瓜仁、甘草、防己	木防己加茯苓芒硝汤
腹胀大、脉沉弦、苔黄白相兼、舌苔黄白、大便时闭	冬葵子、芒硝、党参、白术、苦杏仁、桂枝、冬瓜仁、甘草、防己	木防己加茯苓芒硝汤
舌苔黄白、大便时闭、苔黄白相兼、腹胀大、脉沉弦	冬葵子、芒硝、党参、白术、苦杏仁、桂枝、冬瓜仁、甘草、防己	木防己加茯苓芒硝汤
脉沉弦、苔黄白相兼、大便时闭、腹胀大、舌苔黄白	冬葵子、芒硝、党参、白术、苦杏仁、桂枝、冬瓜仁、甘草、防己	木防己加茯苓芒硝汤
腹胀大、大便时闭、脉沉弦、苔黄白相兼、舌苔黄白	冬葵子、芒硝、党参、白术、苦杏仁、桂枝、冬瓜仁、甘草、防己	木防己加茯苓芒硝汤
大便燥、咳、冒眩、呕吐、吐沫、胸满、小瘦少	白术、泽泻	泽泻汤
冒眩、咳、大便燥、呕吐、吐沫、胸满、小瘦少	白术、泽泻	泽泻汤
头冒、昏昏沉沉、苔白滑、头目冒眩、苔呈白滑、精神不振、懒于睁眼、两手发颤、脉弦而软、舌大、两手发颜	白术、泽泻	泽泻汤
苔呈白滑、两手发颤、精神不振、舌大、脉弦而软、昏昏沉沉、头冒、苔白滑、两手发颜、头目冒眩、懒于睁眼	白术、泽泻	泽泻汤
眩晕、苔白、昏昏然、大便时溏、痰多、脉濡	白术、泽泻	泽泻汤
脉濡、苔白、昏昏然、眩晕、痰多、大便时溏	白术、泽泻	泽泻汤
浊泛、脉沉、呕吐、胸痹、短气、咳逆、便溏	生姜、半夏	小半夏汤
脉沉、短气、便溏、呕吐、胸痹、咳逆、浊泛	生姜、半夏	小半夏汤
咳逆、脉沉、胸痹、呕吐、短气、便溏、浊泛	生姜、半夏	小半夏汤
短气、咳逆、呕吐、脉沉、便溏、胸痹、浊泛	生姜、半夏	小半夏汤
胆汁性呕吐、不能进食	生姜、人参、半夏	小半夏汤
不能进食、胆汁性呕吐	生姜、人参、半夏	小半夏汤
不能进食、胆汁性呕吐	生姜、人参、半夏	小半夏汤
不能进食、胆汁性呕吐	生姜、人参、半夏	小半夏汤
咳嗽、胀大、气促、腹大、大便燥结、全身浮肿、按脉沉实、痞满、干燥、满胀、胀满、小便黄短	葶苈子、大黄、防己、花椒	己椒苈黄丸
干燥、小便黄短、全身浮肿、气促、胀满、腹大、按脉沉实、大便燥结、咳嗽、胀大、痞满、满胀	葶苈子、大黄、防己、花椒	己椒苈黄丸
二便不利、膨隆、腹胀、口干、苔腻、浮肿、脉尚有力、舌燥、喘咳、舌紫	大黄、麻黄、补骨脂	己椒苈黄丸
苔腻、脉尚有力、浮肿、腹胀、喘咳、舌紫、口干、二便不利、舌燥、膨隆	大黄、麻黄、补骨脂	己椒苈黄丸
燥赤、脉至弦数、瘀热、色黯、瘀留、头晕、舌绛、胁痛、苔腻、便血、心悸	牡丹皮、大黄、葫芦壳、大腹皮、粳米、川木通、栀子、防己	己椒苈黄丸
脉至弦数、色黯、瘀热、苔腻、胁痛、瘀留、舌绛、燥赤、头晕、心悸、便血	牡丹皮、大黄、葫芦壳、大腹皮、粳米、川木通、栀子、防己	己椒苈黄丸
腹大、面浮、纳食不多、苔腻、舌尖红、脉缓	大黄、生姜、白术、泽泻、花椒、茯苓、大腹皮、桂枝、桑白皮、陈皮、防己	己椒苈黄丸
面浮、腹大、舌尖红、苔腻、纳食不多、脉缓	大黄、生姜、白术、泽泻、花椒、茯苓、大腹皮、桂枝、桑白皮、陈皮、防己	己椒苈黄丸
脉象沉弦、凝痰、涎水、呕粘痰、二便不利、清气不化，则液滞为痰	生姜、茯苓、半夏	小半夏加茯苓汤
呕粘痰、脉象沉弦、清气不化，则液滞为痰、涎水、凝痰、二便不利	生姜、茯苓、半夏	小半夏加茯苓汤
涎水、清气不化，则液滞为痰、二便不利、凝痰、脉象沉弦、呕粘痰	生姜、茯苓、半夏	小半夏加茯苓汤
头眩、口不渴、眩晕、大汗、自汗、脉不躁、汗出、胸痛、呕吐、心下悸动	生姜、茯苓、半夏	小半夏加茯苓汤
心下悸动、脉不躁、呕吐、胸痛、自汗、口不渴、汗出、头眩、大汗、眩晕	生姜、茯苓、半夏	小半夏加茯苓汤
胸痛、眩晕、心下悸动、汗出、呕吐、大汗、自汗、口不渴、头眩、脉不躁	生姜、茯苓、半夏	小半夏加茯苓汤
痰漕稀、痰咳、发烧、咳嗽、舌偏淡、萎黄、体瘦、苔白滑腻、痰鸣声	生姜、半夏、款冬花、茯苓、紫菀、甘草	小半夏加茯苓汤
痰漕稀、舌偏淡、咳嗽、体瘦、痰鸣声、萎黄、痰咳、苔白滑腻、发烧	生姜、半夏、款冬花、茯苓、紫菀、甘草	小半夏加茯苓汤
咳嗽、痰鸣声、萎黄、苔白滑腻、体瘦、舌偏淡、痰咳、痰漕稀、发烧	生姜、半夏、款冬花、茯苓、紫菀、甘草	小半夏加茯苓汤
湿热、热阻、坚满、痛痒、胀坚	白术、泽泻、茯苓、桂枝、猪苓	五苓散
湿热、热阻、胀坚、痛痒、坚满	白术、泽泻、茯苓、桂枝、猪苓	五苓散
发热、浮肺、肿胀、浮肿、咳嗽、水肿	白术、泽泻、茯苓、桂枝、猪苓	五苓散
浮肿、浮肺、发热、咳嗽、水肿、肿胀	白术、泽泻、茯苓、桂枝、猪苓	五苓散
苔淡黄不燥、小便黄短、胃胀、吐水、小便不利、水气内阻、胀诚、发热、呕吐、燥热	白术、泽泻、茯苓、桂枝、猪苓	五苓散
发热、苔淡黄不燥、燥热、胃胀、呕吐、小便不利、吐水、小便黄短、胀诚、水气内阻	白术、泽泻、茯苓、桂枝、猪苓	五苓散
哭啼、肿胀、经脉不通、气滞、消瘦	白术、泽泻、茯苓、桂枝、猪苓	五苓散
肿胀、经脉不通、气滞、哭啼、消瘦	白术、泽泻、茯苓、桂枝、猪苓	五苓散
发热、有汗、脉浮数、全身倦重、舌淡、头疼、欲吐、水泻、苔薄、腹隐痛、小便极少	苍术、白术、泽泻、茯苓、桂枝、猪苓	五苓散
腹隐痛、发热、水泻、苔薄、全身倦重、小便极少、脉浮数、欲吐、有汗、头疼、舌淡	苍术、白术、泽泻、茯苓、桂枝、猪苓	五苓散
气阻、咳、喘嗽	五味子、茯苓、桂枝、大枣	桂苓五味甘草汤
喘嗽、气阻、咳	五味子、茯苓、桂枝、大枣	桂苓五味甘草汤
咳、气阻、喘嗽	五味子、茯苓、桂枝、大枣	桂苓五味甘草汤
咳、气阻、喘嗽	五味子、茯苓、桂枝、大枣	桂苓五味甘草汤
气阻、喘嗽、咳	五味子、茯苓、桂枝、大枣	桂苓五味甘草汤
咳、气阻、喘嗽	五味子、茯苓、桂枝、大枣	桂苓五味甘草汤
咳、喘嗽、气阻	五味子、茯苓、桂枝、大枣	桂苓五味甘草汤
咳喘、上气不下、痰饮上泛、咳嗽、下冲上逆、气通、气喘、脉象沉弦、化痰、足冷	山药、补骨脂、半夏、白术、茯苓、熟地、炙甘草、桂枝、附子、远志、核桃	桂苓五味甘草汤
下冲上逆、足冷、痰饮上泛、脉象沉弦、咳喘、咳嗽、气通、气喘、化痰、上气不下	山药、补骨脂、半夏、白术、茯苓、熟地、炙甘草、桂枝、附子、远志、核桃	桂苓五味甘草汤
气喘、痰饮上泛、上气不下、咳嗽、咳喘、下冲上逆、化痰、脉象沉弦、足冷、气通	山药、补骨脂、半夏、白术、茯苓、熟地、炙甘草、桂枝、附子、远志、核桃	桂苓五味甘草汤
下冲上逆、化痰、咳嗽、咳喘、痰饮上泛、气喘、上气不下、足冷、脉象沉弦、气通	山药、补骨脂、半夏、白术、茯苓、熟地、炙甘草、桂枝、附子、远志、核桃	桂苓五味甘草汤
下冲上逆、上气不下、脉象沉弦、痰饮上泛、咳嗽、咳喘、足冷、气喘、气通、化痰	山药、补骨脂、半夏、白术、茯苓、熟地、炙甘草、桂枝、附子、远志、核桃	桂苓五味甘草汤
气通、脉象沉弦、咳嗽、痰饮上泛、足冷、上气不下、咳喘、化痰、气喘、下冲上逆	山药、补骨脂、半夏、白术、茯苓、熟地、炙甘草、桂枝、附子、远志、核桃	桂苓五味甘草汤
上气不下、痰饮上泛、足冷、下冲上逆、脉象沉弦、化痰、气通、咳嗽、气喘、咳喘	山药、补骨脂、半夏、白术、茯苓、熟地、炙甘草、桂枝、附子、远志、核桃	桂苓五味甘草汤
寒热、脉浮滑、多痰、苔白滑、喘咳、稀白、痰多、发热	干姜、白芍、半夏、苦杏仁、五味子、麻黄、炙甘草、桂枝、细辛	苓甘五味姜辛汤
寒热、发热、稀白、喘咳、苔白滑、脉浮滑、痰多、多痰	干姜、白芍、半夏、苦杏仁、五味子、麻黄、炙甘草、桂枝、细辛	苓甘五味姜辛汤
寒热、发热、痰多、喘咳、苔白滑、脉浮滑、多痰、稀白	干姜、白芍、半夏、苦杏仁、五味子、麻黄、炙甘草、桂枝、细辛	苓甘五味姜辛汤
脉浮滑、喘咳、痰多、多痰、稀白、寒热、发热、苔白滑	干姜、白芍、半夏、苦杏仁、五味子、麻黄、炙甘草、桂枝、细辛	苓甘五味姜辛汤
苔白滑、寒热、喘咳、稀白、多痰、痰多、脉浮滑、发热	干姜、白芍、半夏、苦杏仁、五味子、麻黄、炙甘草、桂枝、细辛	苓甘五味姜辛汤
多痰、苔白滑、喘咳、脉浮滑、痰多、寒热、发热、稀白	干姜、白芍、半夏、苦杏仁、五味子、麻黄、炙甘草、桂枝、细辛	苓甘五味姜辛汤
痰多、喘咳、稀白、多痰、脉浮滑、苔白滑、发热、寒热	干姜、白芍、半夏、苦杏仁、五味子、麻黄、炙甘草、桂枝、细辛	苓甘五味姜辛汤
喘咳、稀白、发热、苔白滑、寒热、痰多、多痰、脉浮滑	干姜、白芍、半夏、苦杏仁、五味子、麻黄、炙甘草、桂枝、细辛	苓甘五味姜辛汤
苔白滑、发热、脉浮滑、喘咳、寒热、稀白、多痰、痰多	干姜、白芍、半夏、苦杏仁、五味子、麻黄、炙甘草、桂枝、细辛	苓甘五味姜辛汤
发热、痰多、喘咳、苔白滑、多痰、寒热、稀白、脉浮滑	干姜、白芍、半夏、苦杏仁、五味子、麻黄、炙甘草、桂枝、细辛	苓甘五味姜辛汤
脉浮滑、寒热、稀白、喘咳、多痰、苔白滑、发热、痰多	干姜、白芍、半夏、苦杏仁、五味子、麻黄、炙甘草、桂枝、细辛	苓甘五味姜辛汤
发热、痰多、苔白滑、多痰、寒热、脉浮滑、稀白、喘咳	干姜、白芍、半夏、苦杏仁、五味子、麻黄、炙甘草、桂枝、细辛	苓甘五味姜辛汤
苔白滑、多痰、脉浮滑、稀白、发热、痰多、寒热、喘咳	干姜、白芍、半夏、苦杏仁、五味子、麻黄、炙甘草、桂枝、细辛	苓甘五味姜辛汤
痰多、稀白、发热、苔白滑、喘咳、多痰、寒热、脉浮滑	干姜、白芍、半夏、苦杏仁、五味子、麻黄、炙甘草、桂枝、细辛	苓甘五味姜辛汤
喘咳、苔白滑、寒热、多痰、痰多、发热、脉浮滑、稀白	干姜、白芍、半夏、苦杏仁、五味子、麻黄、炙甘草、桂枝、细辛	苓甘五味姜辛汤
寒热、苔白滑、痰多、多痰、稀白、脉浮滑、喘咳、发热	干姜、白芍、半夏、苦杏仁、五味子、麻黄、炙甘草、桂枝、细辛	苓甘五味姜辛汤
发热、稀白、苔白滑、寒热、痰多、喘咳、脉浮滑、多痰	干姜、白芍、半夏、苦杏仁、五味子、麻黄、炙甘草、桂枝、细辛	苓甘五味姜辛汤
多痰、痰多、寒热、脉浮滑、稀白、发热、苔白滑、喘咳	干姜、白芍、半夏、苦杏仁、五味子、麻黄、炙甘草、桂枝、细辛	苓甘五味姜辛汤
喘咳、发热、脉浮滑、稀白、寒热、多痰、苔白滑、痰多	干姜、白芍、半夏、苦杏仁、五味子、麻黄、炙甘草、桂枝、细辛	苓甘五味姜辛汤
脉浮滑、痰多、稀白、喘咳、多痰、苔白滑、寒热、发热	干姜、白芍、半夏、苦杏仁、五味子、麻黄、炙甘草、桂枝、细辛	苓甘五味姜辛汤
体肥、咳吐涎沫、痰饮、口燥、脉弦	干姜、半夏、五味子、茯苓、细辛、甘草	桂苓五味甘草去桂加姜辛夏汤
脉弦、体肥、痰饮、口燥、咳吐涎沫	干姜、半夏、五味子、茯苓、细辛、甘草	桂苓五味甘草去桂加姜辛夏汤
痰饮、口燥、体肥、脉弦、咳吐涎沫	干姜、半夏、五味子、茯苓、细辛、甘草	桂苓五味甘草去桂加姜辛夏汤
体肥、脉弦、痰饮、咳吐涎沫、口燥	干姜、半夏、五味子、茯苓、细辛、甘草	桂苓五味甘草去桂加姜辛夏汤
体肥、痰饮、口燥、脉弦、咳吐涎沫	干姜、半夏、五味子、茯苓、细辛、甘草	桂苓五味甘草去桂加姜辛夏汤
体肥、口燥、痰饮、咳吐涎沫、脉弦	干姜、半夏、五味子、茯苓、细辛、甘草	桂苓五味甘草去桂加姜辛夏汤
体肥、脉弦、痰饮、咳吐涎沫、口燥	干姜、半夏、五味子、茯苓、细辛、甘草	桂苓五味甘草去桂加姜辛夏汤
口燥、咳吐涎沫、体肥、痰饮、脉弦	干姜、半夏、五味子、茯苓、细辛、甘草	桂苓五味甘草去桂加姜辛夏汤
脉弦、痰饮、体肥、咳吐涎沫、口燥	干姜、半夏、五味子、茯苓、细辛、甘草	桂苓五味甘草去桂加姜辛夏汤
体肥、口燥、咳吐涎沫、脉弦、痰饮	干姜、半夏、五味子、茯苓、细辛、甘草	桂苓五味甘草去桂加姜辛夏汤
烦、呕逆、胸闷、食少、浮、汗多、喘咳	干姜、半夏、五味子、茯苓、细辛、甘草	桂苓五味甘草去桂加姜辛夏汤
食少、汗多、胸闷、烦、浮、喘咳、呕逆	干姜、半夏、五味子、茯苓、细辛、甘草	桂苓五味甘草去桂加姜辛夏汤
呕逆、喘咳、汗多、浮、烦、食少、胸闷	干姜、半夏、五味子、茯苓、细辛、甘草	桂苓五味甘草去桂加姜辛夏汤
胸闷、呕逆、汗多、浮、食少、烦、喘咳	干姜、半夏、五味子、茯苓、细辛、甘草	桂苓五味甘草去桂加姜辛夏汤
汗多、浮、胸闷、食少、呕逆、烦、喘咳	干姜、半夏、五味子、茯苓、细辛、甘草	桂苓五味甘草去桂加姜辛夏汤
呕逆、食少、汗多、浮、烦、喘咳、胸闷	干姜、半夏、五味子、茯苓、细辛、甘草	桂苓五味甘草去桂加姜辛夏汤
胸闷、呕逆、喘咳、浮、汗多、食少、烦	干姜、半夏、五味子、茯苓、细辛、甘草	桂苓五味甘草去桂加姜辛夏汤
喘咳、浮、汗多、烦、呕逆、食少、胸闷	干姜、半夏、五味子、茯苓、细辛、甘草	桂苓五味甘草去桂加姜辛夏汤
烦、喘咳、汗多、胸闷、浮、食少、呕逆	干姜、半夏、五味子、茯苓、细辛、甘草	桂苓五味甘草去桂加姜辛夏汤
汗多、食少、浮、胸闷、烦、呕逆、喘咳	干姜、半夏、五味子、茯苓、细辛、甘草	桂苓五味甘草去桂加姜辛夏汤
咳延、脉右三三部弦、涎沫	干姜、半夏、五味子、苦杏仁、茯苓、细辛、甘草	苓甘五味姜辛夏杏汤
咳延、涎沫、脉右三三部弦	干姜、半夏、五味子、苦杏仁、茯苓、细辛、甘草	苓甘五味姜辛夏杏汤
涎沫、咳延、脉右三三部弦	干姜、半夏、五味子、苦杏仁、茯苓、细辛、甘草	苓甘五味姜辛夏杏汤
咳延、涎沫、脉右三三部弦	干姜、半夏、五味子、苦杏仁、茯苓、细辛、甘草	苓甘五味姜辛夏杏汤
咳延、脉右三三部弦、涎沫	干姜、半夏、五味子、苦杏仁、茯苓、细辛、甘草	苓甘五味姜辛夏杏汤
脉右三三部弦、咳延、涎沫	干姜、半夏、五味子、苦杏仁、茯苓、细辛、甘草	苓甘五味姜辛夏杏汤
脉右三三部弦、涎沫、咳延	干姜、半夏、五味子、苦杏仁、茯苓、细辛、甘草	苓甘五味姜辛夏杏汤
畏寒、阵咳、苔白满、面浮、脉沉、气冲上逆、面红、头昏、满闷、痰喘、咳逆	干姜、半夏、五味子、苦杏仁、化橘红、茯苓、浙贝母、细辛、桂枝	苓甘五味姜辛夏杏汤
阵咳、脉沉、咳逆、面浮、满闷、面红、畏寒、苔白满、头昏、气冲上逆、痰喘	干姜、半夏、五味子、苦杏仁、化橘红、茯苓、浙贝母、细辛、桂枝	苓甘五味姜辛夏杏汤
面红、气冲上逆、咳逆、面浮、畏寒、痰喘、阵咳、苔白满、头昏、满闷、脉沉	干姜、半夏、五味子、苦杏仁、化橘红、茯苓、浙贝母、细辛、桂枝	苓甘五味姜辛夏杏汤
头昏、咳逆、痰喘、阵咳、面红、苔白满、面浮、气冲上逆、满闷、畏寒、脉沉	干姜、半夏、五味子、苦杏仁、化橘红、茯苓、浙贝母、细辛、桂枝	苓甘五味姜辛夏杏汤
咳逆、阵咳、痰喘、气冲上逆、头昏、畏寒、满闷、苔白满、面红、脉沉、面浮	干姜、半夏、五味子、苦杏仁、化橘红、茯苓、浙贝母、细辛、桂枝	苓甘五味姜辛夏杏汤
满闷、痰喘、头昏、面红、畏寒、阵咳、脉沉、咳逆、苔白满、面浮、气冲上逆	干姜、半夏、五味子、苦杏仁、化橘红、茯苓、浙贝母、细辛、桂枝	苓甘五味姜辛夏杏汤
阵咳、痰喘、气冲上逆、咳逆、苔白满、面红、面浮、头昏、满闷、畏寒、脉沉	干姜、半夏、五味子、苦杏仁、化橘红、茯苓、浙贝母、细辛、桂枝	苓甘五味姜辛夏杏汤
化痰、咳	半夏、苦杏仁、竹茹、化橘红、茯苓、紫苏子、桔梗、浙贝母、防风、桑叶、甘草、陈皮	苓甘五味姜辛夏杏汤
化痰、咳	半夏、苦杏仁、竹茹、化橘红、茯苓、紫苏子、桔梗、浙贝母、防风、桑叶、甘草、陈皮	苓甘五味姜辛夏杏汤
咳、化痰	半夏、苦杏仁、竹茹、化橘红、茯苓、紫苏子、桔梗、浙贝母、防风、桑叶、甘草、陈皮	苓甘五味姜辛夏杏汤
化痰、咳	半夏、苦杏仁、竹茹、化橘红、茯苓、紫苏子、桔梗、浙贝母、防风、桑叶、甘草、陈皮	苓甘五味姜辛夏杏汤
化痰、咳	半夏、苦杏仁、竹茹、化橘红、茯苓、紫苏子、桔梗、浙贝母、防风、桑叶、甘草、陈皮	苓甘五味姜辛夏杏汤
化痰、咳	半夏、苦杏仁、竹茹、化橘红、茯苓、紫苏子、桔梗、浙贝母、防风、桑叶、甘草、陈皮	苓甘五味姜辛夏杏汤
咳、化痰	半夏、苦杏仁、竹茹、化橘红、茯苓、紫苏子、桔梗、浙贝母、防风、桑叶、甘草、陈皮	苓甘五味姜辛夏杏汤
短气、水气、面色青惨、浮肿、胸满、下血过多、水肿、咳嗽、唇色淡白、遍身洪肿	干姜、大黄、半夏、五味子、苦杏仁、茯苓、细辛	苓甘五味姜辛夏杏大黄汤
胸满、浮肿、水肿、咳嗽、唇色淡白、遍身洪肿、面色青惨、短气、下血过多、水气	干姜、大黄、半夏、五味子、苦杏仁、茯苓、细辛	苓甘五味姜辛夏杏大黄汤
胸满、咳嗽、唇色淡白、浮肿、短气、下血过多、遍身洪肿、水肿、水气、面色青惨	干姜、大黄、半夏、五味子、苦杏仁、茯苓、细辛	苓甘五味姜辛夏杏大黄汤
浮肿、遍身洪肿、下血过多、水肿、短气、面色青惨、咳嗽、唇色淡白、胸满、水气	干姜、大黄、半夏、五味子、苦杏仁、茯苓、细辛	苓甘五味姜辛夏杏大黄汤
水肿、唇色淡白、下血过多、短气、胸满、面色青惨、咳嗽、浮肿、水气、遍身洪肿	干姜、大黄、半夏、五味子、苦杏仁、茯苓、细辛	苓甘五味姜辛夏杏大黄汤
胸满、遍身洪肿、下血过多、面色青惨、浮肿、咳嗽、水气、短气、唇色淡白、水肿	干姜、大黄、半夏、五味子、苦杏仁、茯苓、细辛	苓甘五味姜辛夏杏大黄汤
咳嗽、面色青惨、浮肿、唇色淡白、遍身洪肿、胸满、短气、下血过多、水肿、水气	干姜、大黄、半夏、五味子、苦杏仁、茯苓、细辛	苓甘五味姜辛夏杏大黄汤
面色青惨、浮肿、水气、水肿、唇色淡白、遍身洪肿、胸满、下血过多、短气、咳嗽	干姜、大黄、半夏、五味子、苦杏仁、茯苓、细辛	苓甘五味姜辛夏杏大黄汤
咳嗽、短气、水肿、唇色淡白、水气、浮肿、遍身洪肿、胸满、下血过多、面色青惨	干姜、大黄、半夏、五味子、苦杏仁、茯苓、细辛	苓甘五味姜辛夏杏大黄汤
遍身洪肿、水肿、咳嗽、胸满、唇色淡白、水气、面色青惨、下血过多、短气、浮肿	干姜、大黄、半夏、五味子、苦杏仁、茯苓、细辛	苓甘五味姜辛夏杏大黄汤
喘累、脉细数、大便如羊矢状、苔薄白、舌红、面热、大便三日未解、咳嗽、津乏	干姜、大黄、半夏、五味子、苦杏仁、瓜蒌、茯苓、细辛、甘草	苓甘五味姜辛夏杏大黄汤
喘累、面热、舌红、脉细数、大便三日未解、苔薄白、大便如羊矢状、咳嗽、津乏	干姜、大黄、半夏、五味子、苦杏仁、瓜蒌、茯苓、细辛、甘草	苓甘五味姜辛夏杏大黄汤
大便如羊矢状、咳嗽、大便三日未解、喘累、面热、脉细数、津乏、苔薄白、舌红	干姜、大黄、半夏、五味子、苦杏仁、瓜蒌、茯苓、细辛、甘草	苓甘五味姜辛夏杏大黄汤
喘累、面热、苔薄白、舌红、大便如羊矢状、大便三日未解、脉细数、咳嗽、津乏	干姜、大黄、半夏、五味子、苦杏仁、瓜蒌、茯苓、细辛、甘草	苓甘五味姜辛夏杏大黄汤
喘累、大便如羊矢状、苔薄白、面热、舌红、津乏、脉细数、大便三日未解、咳嗽	干姜、大黄、半夏、五味子、苦杏仁、瓜蒌、茯苓、细辛、甘草	苓甘五味姜辛夏杏大黄汤
喘累、舌红、大便三日未解、大便如羊矢状、面热、脉细数、苔薄白、津乏、咳嗽	干姜、大黄、半夏、五味子、苦杏仁、瓜蒌、茯苓、细辛、甘草	苓甘五味姜辛夏杏大黄汤
咳嗽、喘累、大便三日未解、苔薄白、舌红、脉细数、津乏、大便如羊矢状、面热	干姜、大黄、半夏、五味子、苦杏仁、瓜蒌、茯苓、细辛、甘草	苓甘五味姜辛夏杏大黄汤
大便如羊矢状、咳嗽、津乏、脉细数、喘累、舌红、面热、苔薄白、大便三日未解	干姜、大黄、半夏、五味子、苦杏仁、瓜蒌、茯苓、细辛、甘草	苓甘五味姜辛夏杏大黄汤
面热、喘累、舌红、苔薄白、津乏、大便如羊矢状、脉细数、大便三日未解、咳嗽	干姜、大黄、半夏、五味子、苦杏仁、瓜蒌、茯苓、细辛、甘草	苓甘五味姜辛夏杏大黄汤
咳嗽、脉细数、面热、大便三日未解、苔薄白、大便如羊矢状、津乏、喘累、舌红	干姜、大黄、半夏、五味子、苦杏仁、瓜蒌、茯苓、细辛、甘草	苓甘五味姜辛夏杏大黄汤
光手沉缓、小便点滴不通	山药、茯苓、附子、天花粉、瞿麦、牛膝	瓜蒌瞿麦丸
光手沉缓、小便点滴不通	山药、茯苓、附子、天花粉、瞿麦、牛膝	瓜蒌瞿麦丸
舌黄腻苔、脉大而数、腰部有不适感、痒、苔舌黄腻、微痛、皮肤湿疹	生姜、大枣、苦杏仁、麻黄、赤小豆、连翘、桑白皮、甘草	麻黄连翘赤小豆汤
脉大而数、微痛、苔舌黄腻、皮肤湿疹、痒、舌黄腻苔、腰部有不适感	生姜、大枣、苦杏仁、麻黄、赤小豆、连翘、桑白皮、甘草	麻黄连翘赤小豆汤
疼痛、脉左沉细、右沉滑、面色淡白、大便干结、痰水内壅、舌色淡红、上喘	山药、茯苓、花椒、沉香、附子、天花粉、车前草、牛膝	瓜蒌瞿麦丸
脉左沉细、右沉滑、痰水内壅、大便干结、疼痛、上喘、舌色淡红、面色淡白	山药、茯苓、花椒、沉香、附子、天花粉、车前草、牛膝	瓜蒌瞿麦丸
脉沉、小便短少、苔白面于。诊为上燥热下寒、色淡、月经量少、口渴	山药、茯苓、附子、天花粉、瞿麦	瓜蒌瞿麦丸
色淡、脉沉、小便短少、月经量少、口渴、苔白面于。诊为上燥热下寒	山药、茯苓、附子、天花粉、瞿麦	瓜蒌瞿麦丸
肿、遍体如冰、腹如鼓	滑石粉、蒲灰	蒲灰散
肿、腹如鼓、遍体如冰	滑石粉、蒲灰	蒲灰散
遍体如冰、肿、腹如鼓	滑石粉、蒲灰	蒲灰散
遍体如冰、腹如鼓、肿	滑石粉、蒲灰	蒲灰散
腹如鼓、肿、遍体如冰	滑石粉、蒲灰	蒲灰散
腹如鼓、遍体如冰、肿	滑石粉、蒲灰	蒲灰散
小便频数、苦渴、疼痛、脉缓、小便微涩、独尺部细数、不渴	滑石粉、冬葵子、盐、白术、茯苓、鸡内金	滑石白鱼散、茯苓戎盐汤
不渴、独尺部细数、苦渴、疼痛、小便微涩、脉缓、小便频数	滑石粉、冬葵子、盐、白术、茯苓、鸡内金	滑石白鱼散、茯苓戎盐汤
小便频数、苦渴、独尺部细数、疼痛、脉缓、小便微涩、不渴	滑石粉、冬葵子、盐、白术、茯苓、鸡内金	滑石白鱼散、茯苓戎盐汤
脉缓、独尺部细数、小便微涩、不渴、疼痛、苦渴、小便频数	滑石粉、冬葵子、盐、白术、茯苓、鸡内金	滑石白鱼散、茯苓戎盐汤
苦渴、脉缓、小便频数、小便微涩、独尺部细数、不渴、疼痛	滑石粉、冬葵子、盐、白术、茯苓、鸡内金	滑石白鱼散、茯苓戎盐汤
独尺部细数、小便频数、脉缓、不渴、疼痛、小便微涩、苦渴	滑石粉、冬葵子、盐、白术、茯苓、鸡内金	滑石白鱼散、茯苓戎盐汤
苦渴、不渴、小便频数、脉缓、疼痛、小便微涩、独尺部细数	滑石粉、冬葵子、盐、白术、茯苓、鸡内金	滑石白鱼散、茯苓戎盐汤
脉缓、小便频数、疼痛、独尺部细数、苦渴、不渴、小便微涩	滑石粉、冬葵子、盐、白术、茯苓、鸡内金	滑石白鱼散、茯苓戎盐汤
疼痛、脉缓、小便微涩、不渴、小便频数、苦渴、独尺部细数	滑石粉、冬葵子、盐、白术、茯苓、鸡内金	滑石白鱼散、茯苓戎盐汤
小便微涩、独尺部细数、不渴、脉缓、疼痛、小便频数、苦渴	滑石粉、冬葵子、盐、白术、茯苓、鸡内金	滑石白鱼散、茯苓戎盐汤
小便频数、独尺部细数、脉缓、小便微涩、不渴、苦渴、疼痛	滑石粉、冬葵子、盐、白术、茯苓、鸡内金	滑石白鱼散、茯苓戎盐汤
小便频数、苦渴、疼痛、脉缓、不渴、小便微涩、独尺部细数	滑石粉、冬葵子、盐、白术、茯苓、鸡内金	滑石白鱼散、茯苓戎盐汤
小便频数、苦渴、独尺部细数、疼痛、小便微涩、脉缓、不渴	滑石粉、冬葵子、盐、白术、茯苓、鸡内金	滑石白鱼散、茯苓戎盐汤
小便频数、疼痛、小便微涩、不渴、脉缓、独尺部细数、苦渴	滑石粉、冬葵子、盐、白术、茯苓、鸡内金	滑石白鱼散、茯苓戎盐汤
小便频数、小便微涩、不渴、疼痛、苦渴、脉缓、独尺部细数	滑石粉、冬葵子、盐、白术、茯苓、鸡内金	滑石白鱼散、茯苓戎盐汤
小便频数、脉缓、疼痛、不渴、小便微涩、苦渴、独尺部细数	滑石粉、冬葵子、盐、白术、茯苓、鸡内金	滑石白鱼散、茯苓戎盐汤
小便微涩、疼痛、脉缓、小便频数、苦渴、独尺部细数、不渴	滑石粉、冬葵子、盐、白术、茯苓、鸡内金	滑石白鱼散、茯苓戎盐汤
小便频数、苦渴、不渴、脉缓、独尺部细数、小便微涩、疼痛	滑石粉、冬葵子、盐、白术、茯苓、鸡内金	滑石白鱼散、茯苓戎盐汤
独尺部细数、不渴、疼痛、苦渴、小便微涩、小便频数、脉缓	滑石粉、冬葵子、盐、白术、茯苓、鸡内金	滑石白鱼散、茯苓戎盐汤
脉缓、小便微涩、独尺部细数、小便频数、苦渴、疼痛、不渴	滑石粉、冬葵子、盐、白术、茯苓、鸡内金	滑石白鱼散、茯苓戎盐汤
尿闭、苔红而无苔、拘痛、胀急、脉来洪数无伦、胀痛、尿道口肿大、舌红而无苔	滑石粉、泽泻、阿胶、茯苓、猪苓	猪苓汤
拘痛、尿闭、苔红而无苔、舌红而无苔、胀急、脉来洪数无伦、胀痛、尿道口肿大	滑石粉、泽泻、阿胶、茯苓、猪苓	猪苓汤
尿频、舌红、脉细数、尿急、发热、舌燥、欲饮、酸痛、头痛、尿量少、口渴	滑石粉、泽泻、阿胶、茯苓、猪苓	猪苓汤
尿量少、尿急、酸痛、发热、头痛、口渴、脉细数、舌燥、舌红、欲饮、尿频	滑石粉、泽泻、阿胶、茯苓、猪苓	猪苓汤
血尿、尿频急、脉弦数、体温39℃、腰痛、短赤、苔黄、舌红、寒热、白腻、头痛、欲呕、口苦	滑石粉、白术、泽泻、阿胶、茯苓、猪苓	猪苓汤
欲呕、尿频急、白腻、舌红、苔黄、寒热、腰痛、口苦、脉弦数、体温39℃、血尿、头痛、短赤	滑石粉、白术、泽泻、阿胶、茯苓、猪苓	猪苓汤
咳呛、泄泻、脾气虚弱、有气无力、小便不通、癃闭、面色灰黄、哮喘、气化不利、苔厚腻、湿浊内阻、舌千红、发热	滑石粉、党参、白术、阿胶、泽泻、茯苓、炙甘草、猪苓、陈皮	猪苓汤
面色灰黄、泄泻、发热、哮喘、小便不通、咳呛、苔厚腻、舌千红、气化不利、癃闭、湿浊内阻、有气无力、脾气虚弱	滑石粉、党参、白术、阿胶、泽泻、茯苓、炙甘草、猪苓、陈皮	猪苓汤
肿、脉数	白术、苦杏仁、麻黄、石膏、炙甘草、桂枝	越婢加术汤
脉数、肿	白术、苦杏仁、麻黄、石膏、炙甘草、桂枝	越婢加术汤
肿、脉数	白术、苦杏仁、麻黄、石膏、炙甘草、桂枝	越婢加术汤
苔薄白质润、热、凹陷、附肿、舌润、谵语、水泡、恶风、肿大、四、浮数、浮肿、嗜睡、发肿、气促、大便不畅、腹痛、周身皮肤光泽、纳差	生姜、大枣、白术、麻黄、石膏、甘草	越婢加术汤
水泡、纳差、凹陷、附肿、气促、谵语、四、浮肿、发肿、肿大、嗜睡、腹痛、周身皮肤光泽、舌润、热、苔薄白质润、恶风、大便不畅、浮数	生姜、大枣、白术、麻黄、石膏、甘草	越婢加术汤
浮数、恶风、苔薄白质润、水泡、谵语、周身皮肤光泽、肿大、四、嗜睡、大便不畅、纳差、腹痛、发肿、浮肿、热、气促、舌润、附肿、凹陷	生姜、大枣、白术、麻黄、石膏、甘草	越婢加术汤
沉重、浮紧、无汗、口舌干燥、湿郁、恶风	姜皮、苍术、大枣、麻黄、甘草	越婢加术汤
沉重、湿郁、口舌干燥、浮紧、无汗、恶风	姜皮、苍术、大枣、麻黄、甘草	越婢加术汤
恶风、沉重、无汗、浮紧、湿郁、口舌干燥	姜皮、苍术、大枣、麻黄、甘草	越婢加术汤
酸痛、脉沉、苔薄白、口渴、麻木、舌润	大枣、白术、石膏、炙甘草、附子	越婢加术汤
舌润、脉沉、麻木、苔薄白、口渴、酸痛	大枣、白术、石膏、炙甘草、附子	越婢加术汤
脉沉、口渴、酸痛、苔薄白、舌润、麻木	大枣、白术、石膏、炙甘草、附子	越婢加术汤
气急、小短赤、气道不通、暴肿、口渴、脉浮滑	姜皮、苦杏仁、麻黄、茯苓、冬瓜仁、大腹皮、桑白皮、知母	越婢汤
口渴、气急、暴肿、小短赤、脉浮滑、气道不通	姜皮、苦杏仁、麻黄、茯苓、冬瓜仁、大腹皮、桑白皮、知母	越婢汤
气道不通、暴肿、小短赤、口渴、气急、脉浮滑	姜皮、苦杏仁、麻黄、茯苓、冬瓜仁、大腹皮、桑白皮、知母	越婢汤
脉浮滑、气道不通、气急、小短赤、口渴、暴肿	姜皮、苦杏仁、麻黄、茯苓、冬瓜仁、大腹皮、桑白皮、知母	越婢汤
浮肿、水肿	生姜、大枣、麻黄、石膏、炙甘草	越婢汤
浮肿、水肿	生姜、大枣、麻黄、石膏、炙甘草	越婢汤
水肿、浮肿	生姜、大枣、麻黄、石膏、炙甘草	越婢汤
水肿、浮肿	生姜、大枣、麻黄、石膏、炙甘草	越婢汤
溺少、痰多、无汗、咳嗽、脉浮、肤色光亮、发热、肿、腹膨、气逆、口微渴、恶风、纳呆、喘促	滑石粉、大枣、麻黄、石膏、甘草	越婢汤
痰多、无汗、喘促、肤色光亮、咳嗽、脉浮、腹膨、恶风、气逆、溺少、纳呆、发热、肿、口微渴	滑石粉、大枣、麻黄、石膏、甘草	越婢汤
恶风、无汗、痰多、溺少、口微渴、脉浮、气逆、肿、发热、咳嗽、肤色光亮、纳呆、喘促、腹膨	滑石粉、大枣、麻黄、石膏、甘草	越婢汤
气逆、脉浮、肿、无汗、肤色光亮、咳嗽、纳呆、喘促、腹膨、恶风、溺少、痰多、发热、口微渴	滑石粉、大枣、麻黄、石膏、甘草	越婢汤
腹大腰粗、矢气、脉象弦滑、浮肿、舌嫩红、苔薄白	黄芪、桂枝、炙甘草、大枣	防己茯苓汤
苔薄白、腹大腰粗、脉象弦滑、舌嫩红、矢气、浮肿	黄芪、桂枝、炙甘草、大枣	防己茯苓汤
脉象弦滑、腹大腰粗、苔薄白、舌嫩红、矢气、浮肿	黄芪、桂枝、炙甘草、大枣	防己茯苓汤
蛋白尿、咳喘、腹膨然、咳嗽、小便不利、大便溏泻、苔薄白、舌淡、四肢皆肿、胸中痛、脉弦缓无力	黄芪、砂仁、半夏、茯苓、大腹皮、炙甘草、桂枝、桑白皮、紫苏子、陈皮、防己	防己茯苓汤
胸中痛、咳喘、四肢皆肿、大便溏泻、脉弦缓无力、舌淡、苔薄白、小便不利、咳嗽、蛋白尿、腹膨然	黄芪、砂仁、半夏、茯苓、大腹皮、炙甘草、桂枝、桑白皮、紫苏子、陈皮、防己	防己茯苓汤
胸中痛、四肢皆肿、咳嗽、蛋白尿、咳喘、小便不利、苔薄白、舌淡、大便溏泻、腹膨然、脉弦缓无力	黄芪、砂仁、半夏、茯苓、大腹皮、炙甘草、桂枝、桑白皮、紫苏子、陈皮、防己	防己茯苓汤
哮喘、风寒、沉疴	甘草、麻黄	甘草麻黄汤
沉疴、风寒、哮喘	甘草、麻黄	甘草麻黄汤
哮喘、风寒、沉疴	甘草、麻黄	甘草麻黄汤
风寒、沉疴、哮喘	甘草、麻黄	甘草麻黄汤
风寒、沉疴、哮喘	甘草、麻黄	甘草麻黄汤
风寒、沉疴、哮喘	甘草、麻黄	甘草麻黄汤
风寒、哮喘、沉疴	甘草、麻黄	甘草麻黄汤
沉疴、风寒、哮喘	甘草、麻黄	甘草麻黄汤
沉疴、哮喘、风寒	甘草、麻黄	甘草麻黄汤
风寒、沉疴、哮喘	甘草、麻黄	甘草麻黄汤
气促、汗出、皮水、水肿	甘草、麻黄	甘草麻黄汤
皮水、水肿、汗出、气促	甘草、麻黄	甘草麻黄汤
水肿、气促、汗出、皮水	甘草、麻黄	甘草麻黄汤
气促、水肿、皮水、汗出	甘草、麻黄	甘草麻黄汤
水肿、汗出、气促、皮水	甘草、麻黄	甘草麻黄汤
汗出、皮水、水肿、气促	甘草、麻黄	甘草麻黄汤
汗出、气促、皮水、水肿	甘草、麻黄	甘草麻黄汤
气促、汗出、皮水、水肿	甘草、麻黄	甘草麻黄汤
水肿、气促、皮水、汗出	甘草、麻黄	甘草麻黄汤
汗出、气促、皮水、水肿	甘草、麻黄	甘草麻黄汤
水肿、六脉沉弦、血块、肿胀、蛊胀、胀大、膜胀、上肿	炙甘草、麻黄、附子	麻黄附子汤
水肿、蛊胀、上肿、胀大、六脉沉弦、血块、膜胀、肿胀	炙甘草、麻黄、附子	麻黄附子汤
肿胀、水肿、上肿、血块、六脉沉弦、胀大、膜胀、蛊胀	炙甘草、麻黄、附子	麻黄附子汤
上肿、膜胀、六脉沉弦、水肿、蛊胀、血块、胀大、肿胀	炙甘草、麻黄、附子	麻黄附子汤
胀大、六脉沉弦、上肿、膜胀、蛊胀、血块、水肿、肿胀	炙甘草、麻黄、附子	麻黄附子汤
胀大、血块、水肿、六脉沉弦、肿胀、蛊胀、上肿、膜胀	炙甘草、麻黄、附子	麻黄附子汤
蛊胀、六脉沉弦、上肿、膜胀、水肿、肿胀、胀大、血块	炙甘草、麻黄、附子	麻黄附子汤
水肿、身肿、背寒、股冷	甘草、麻黄、附子	麻黄附子汤
股冷、身肿、背寒、水肿	甘草、麻黄、附子	麻黄附子汤
水肿、背寒、股冷、身肿	甘草、麻黄、附子	麻黄附子汤
身肿、股冷、水肿、背寒	甘草、麻黄、附子	麻黄附子汤
股冷、身肿、背寒、水肿	甘草、麻黄、附子	麻黄附子汤
背寒、身肿、水肿、股冷	甘草、麻黄、附子	麻黄附子汤
股冷、身肿、背寒、水肿	甘草、麻黄、附子	麻黄附子汤
疲乏、汗出色黄染衣、脉缓、食欲不振、黄汗、身体日渐消瘦、舌白	黄芪、桂枝、白芍	黄芪芍药桂枝苦酒汤
舌白、黄汗、疲乏、汗出色黄染衣、食欲不振、身体日渐消瘦、脉缓	黄芪、桂枝、白芍	黄芪芍药桂枝苦酒汤
疲乏、身体日渐消瘦、黄汗、汗出色黄染衣、食欲不振、舌白、脉缓	黄芪、桂枝、白芍	黄芪芍药桂枝苦酒汤
舌白、身体日渐消瘦、汗出色黄染衣、脉缓、疲乏、食欲不振、黄汗	黄芪、桂枝、白芍	黄芪芍药桂枝苦酒汤
舌白、脉缓、身体日渐消瘦、食欲不振、黄汗、疲乏、汗出色黄染衣	黄芪、桂枝、白芍	黄芪芍药桂枝苦酒汤
出黄汗、肿重、黄染、身体皮肤无黄、脉沉细、口渴、恶风、黄疸指数正常、苔薄白、低烧	黄芪、桂枝、粳米	黄芪芍药桂枝苦酒汤
脉沉细、肿重、出黄汗、恶风、黄疸指数正常、低烧、苔薄白、身体皮肤无黄、黄染、口渴	黄芪、桂枝、粳米	黄芪芍药桂枝苦酒汤
苔薄白、肿重、身体皮肤无黄、黄染、恶风、黄疸指数正常、出黄汗、口渴、低烧、脉沉细	黄芪、桂枝、粳米	黄芪芍药桂枝苦酒汤
肿重、身体皮肤无黄、低烧、苔薄白、出黄汗、黄染、口渴、脉沉细、恶风、黄疸指数正常	黄芪、桂枝、粳米	黄芪芍药桂枝苦酒汤
黄疸指数正常、出黄汗、肿重、身体皮肤无黄、黄染、口渴、低烧、恶风、苔薄白、脉沉细	黄芪、桂枝、粳米	黄芪芍药桂枝苦酒汤
知饥少纳、自汗、脉细弱、体冷、形神疲瘁、肢节酸楚	黄芪、白芍、大枣、桂枝、甘草	桂枝加黄芪汤
形神疲瘁、知饥少纳、脉细弱、肢节酸楚、自汗、体冷	黄芪、白芍、大枣、桂枝、甘草	桂枝加黄芪汤
自汗、知饥少纳、形神疲瘁、体冷、脉细弱、肢节酸楚	黄芪、白芍、大枣、桂枝、甘草	桂枝加黄芪汤
恶风、脉沉细、黄染、痛重、黄疸指数、困难、汗出、白腻、巩、胆红质皆无异常、串痛、黄汗、肿大	黄芪、白芍、大枣、炙甘草、桂枝	桂枝加黄芪汤
痛重、困难、胆红质皆无异常、恶风、串痛、脉沉细、巩、汗出、肿大、黄疸指数、黄染、白腻、黄汗	黄芪、白芍、大枣、炙甘草、桂枝	桂枝加黄芪汤
汗出、黄汗、胆红质皆无异常、白腻、巩、痛重、恶风、肿大、困难、脉沉细、黄疸指数、黄染、串痛	黄芪、白芍、大枣、炙甘草、桂枝	桂枝加黄芪汤
头晕、胀、体温38℃、鼻塞、苔薄白、流涕、发热、有汗、骨节酸楚、脉浮缓、咳嗽	黄芪、白芍、半夏、大枣、紫苏梗、炙甘草、桂枝、陈皮	桂枝加黄芪汤
流涕、骨节酸楚、鼻塞、脉浮缓、胀、体温38℃、有汗、发热、苔薄白、头晕、咳嗽	黄芪、白芍、半夏、大枣、紫苏梗、炙甘草、桂枝、陈皮	桂枝加黄芪汤
流涕、有汗、发热、胀、体温38℃、苔薄白、脉浮缓、骨节酸楚、咳嗽、鼻塞、头晕	黄芪、白芍、半夏、大枣、紫苏梗、炙甘草、桂枝、陈皮	桂枝加黄芪汤
舌红、浮肿、腹水、肿胀、脉沉弦、心悸、膨大、便溏、气急、腹围90厘米	生姜、党参、大枣、麻黄、茯苓、炙甘草、细辛、桂枝、附子	桂枝去芍药加麻黄附子细辛汤
气急、浮肿、膨大、舌红、便溏、腹水、腹围90厘米、肿胀、心悸、脉沉弦	生姜、党参、大枣、麻黄、茯苓、炙甘草、细辛、桂枝、附子	桂枝去芍药加麻黄附子细辛汤
便溏、腹水、浮肿、膨大、心悸、腹围90厘米、肿胀、舌红、气急、脉沉弦	生姜、党参、大枣、麻黄、茯苓、炙甘草、细辛、桂枝、附子	桂枝去芍药加麻黄附子细辛汤
腹水、咳喘、脉沉细、心悸、苔薄、下肢浮肿、心阳不振、腹大、小便不多、舌衬紫、面色灰滞、心下坚满	大枣、麻黄、桂枝、细辛、附子、甘草	桂枝去芍药加麻黄附子细辛汤
腹大、心悸、心下坚满、心阳不振、舌衬紫、腹水、面色灰滞、脉沉细、苔薄、咳喘、下肢浮肿、小便不多	大枣、麻黄、桂枝、细辛、附子、甘草	桂枝去芍药加麻黄附子细辛汤
咳喘、脉沉细、心下坚满、心阳不振、面色灰滞、苔薄、舌衬紫、下肢浮肿、腹大、小便不多、心悸、腹水	大枣、麻黄、桂枝、细辛、附子、甘草	桂枝去芍药加麻黄附子细辛汤
大便欠调、脉涩、胀满、腹胀滞、苔厚、溏泄	白术、枳实	枳术汤
腹胀滞、脉涩、胀满、苔厚、大便欠调、溏泄	白术、枳实	枳术汤
疼痛、苔无厚苔、面色青白、便秘、舌无厚苔、腹胀不舒	白术、枳实	枳术汤
面色青白、苔无厚苔、便秘、腹胀不舒、疼痛、舌无厚苔	白术、枳实	枳术汤
苔黄腻、下血、恶心、乏力、脉滑数、头晕、身热、饮食欠佳	大黄、茵陈	茵陈蒿汤
脉滑数、饮食欠佳、下血、头晕、恶心、苔黄腻、身热、乏力	大黄、茵陈	茵陈蒿汤
发黄、恶寒、苔否红、两小腿酸重、泛恶、阳黄、大便干坚、小便黄、一身黄染、否红苔黄、恶心、发热、口苦、脉滑数	郁金、大黄、厚朴、柴胡、半夏、竹茹、枳实、鸡内金、白茅根、茵陈、栀子、黄芩	茵陈蒿汤
发黄、口苦、泛恶、苔否红、恶寒、恶心、否红苔黄、发热、两小腿酸重、大便干坚、脉滑数、阳黄、一身黄染、小便黄	郁金、大黄、厚朴、柴胡、半夏、竹茹、枳实、鸡内金、白茅根、茵陈、栀子、黄芩	茵陈蒿汤
苔黄糙边青紫、黄痘、发黄、脉涩、胀痛、目睛黄、面色晦滞、小黄	郁金、赤芍、矮地茶、卷柏、山楂、虎杖、当归、车前草、茵陈、栀子、海金沙	茵陈蒿汤
胀痛、小黄、黄痘、面色晦滞、目睛黄、苔黄糙边青紫、发黄、脉涩	郁金、赤芍、矮地茶、卷柏、山楂、虎杖、当归、车前草、茵陈、栀子、海金沙	茵陈蒿汤
溏黑、瘀水、黑疸	大麦、白矾、芒硝	硝石矾石散
溏黑、黑疸、瘀水	大麦、白矾、芒硝	硝石矾石散
溏黑、瘀水、黑疸	大麦、白矾、芒硝	硝石矾石散
渗出、脉象沉细、完谷不化、左部更沉细欲无、发黄	黄芪、芒硝、白术、大麦、白矾、鸡内金、桂枝、甘草	硝石矾石散
脉象沉细、左部更沉细欲无、完谷不化、渗出、发黄	黄芪、芒硝、白术、大麦、白矾、鸡内金、桂枝、甘草	硝石矾石散
完谷不化、渗出、左部更沉细欲无、脉象沉细、发黄	黄芪、芒硝、白术、大麦、白矾、鸡内金、桂枝、甘草	硝石矾石散
发黄、大便溏、浮肿、脉潘细、发胀、膨胀、腹水、水肿、苔干白、移动性浊音	大麦、白矾、芒硝	硝石矾石散
浮肿、发胀、移动性浊音、水肿、膨胀、苔干白、腹水、发黄、大便溏、脉潘细	大麦、白矾、芒硝	硝石矾石散
腹水、大便溏、苔干白、浮肿、发黄、移动性浊音、脉潘细、水肿、膨胀、发胀	大麦、白矾、芒硝	硝石矾石散
黄疸	淡豆豉、大黄、枳壳、栀子、海金沙	栀子大黄汤
黄疸	淡豆豉、大黄、枳壳、栀子、海金沙	栀子大黄汤
黄疸	淡豆豉、大黄、枳壳、栀子、海金沙	栀子大黄汤
黄疸	淡豆豉、大黄、枳壳、栀子、海金沙	栀子大黄汤
黄疸	淡豆豉、大黄、枳壳、栀子、海金沙	栀子大黄汤
黄疸	淡豆豉、大黄、枳壳、栀子、海金沙	栀子大黄汤
黄疸	淡豆豉、大黄、枳壳、栀子、海金沙	栀子大黄汤
溺赤、口渴、舌白目黄、脉象呆钝	滑石粉、白术、泽泻、茯苓、寒水石、桂枝、猪苓、茵陈	茵陈五苓散
溺赤、口渴、舌白目黄、脉象呆钝	滑石粉、白术、泽泻、茯苓、寒水石、桂枝、猪苓、茵陈	茵陈五苓散
舌白目黄、脉象呆钝、口渴、溺赤	滑石粉、白术、泽泻、茯苓、寒水石、桂枝、猪苓、茵陈	茵陈五苓散
胸痞、郁闷、郁滞、小溲短赤、脉弦、皮肤熏黄、腹胀、烦	苍术、半夏、泽泻、竹茹、关黄柏、茯苓、秦艽、栀子、猪苓、青皮、茵陈、陈皮、防己	茵陈五苓散
郁滞、胸痞、烦、小溲短赤、皮肤熏黄、脉弦、腹胀、郁闷	苍术、半夏、泽泻、竹茹、关黄柏、茯苓、秦艽、栀子、猪苓、青皮、茵陈、陈皮、防己	茵陈五苓散
胸痞、脉弦、小溲短赤、皮肤熏黄、腹胀、烦、郁滞、郁闷	苍术、半夏、泽泻、竹茹、关黄柏、茯苓、秦艽、栀子、猪苓、青皮、茵陈、陈皮、防己	茵陈五苓散
脉缓、舌如平、带下量多、苔白黄厚腻、酸胀、烦痛、小便短涩	白术、泽泻、防风、茯苓、桂枝、独活、猪苓、茵陈	茵陈五苓散
烦痛、带下量多、小便短涩、舌如平、脉缓、苔白黄厚腻、酸胀	白术、泽泻、防风、茯苓、桂枝、独活、猪苓、茵陈	茵陈五苓散
小便短涩、舌如平、烦痛、酸胀、苔白黄厚腻、带下量多、脉缓	白术、泽泻、防风、茯苓、桂枝、独活、猪苓、茵陈	茵陈五苓散
小溲黄赤、精神疲惫、胆液外溢、大便溏薄、纳谷少进、舌苦腻、脉缓弱、目睛肌肤暗黄少华	砂仁、厚朴、苍术、白术、泽泻、半夏、茯苓、鸡内金、桂枝、猪苓、茵陈、陈皮	茵陈五苓散
胆液外溢、小溲黄赤、舌苦腻、纳谷少进、目睛肌肤暗黄少华、精神疲惫、脉缓弱、大便溏薄	砂仁、厚朴、苍术、白术、泽泻、半夏、茯苓、鸡内金、桂枝、猪苓、茵陈、陈皮	茵陈五苓散
大便溏薄、小溲黄赤、精神疲惫、脉缓弱、胆液外溢、目睛肌肤暗黄少华、舌苦腻、纳谷少进	砂仁、厚朴、苍术、白术、泽泻、半夏、茯苓、鸡内金、桂枝、猪苓、茵陈、陈皮	茵陈五苓散
小便短少、眼黄、起居不安、呼吸迫促、黄疸、发黄、黯黑	大黄、关黄柏、栀子、芒硝	大黄硝石汤
起居不安、呼吸迫促、黯黑、发黄、小便短少、眼黄、黄疸	大黄、关黄柏、栀子、芒硝	大黄硝石汤
眼黄、黯黑、黄疸、发黄、起居不安、小便短少、呼吸迫促	大黄、关黄柏、栀子、芒硝	大黄硝石汤
发黄、眼黄、小便短少、黄疸、黯黑、起居不安、呼吸迫促	大黄、关黄柏、栀子、芒硝	大黄硝石汤
小便短少、发黄、起居不安、黯黑、黄疸、呼吸迫促、眼黄	大黄、关黄柏、栀子、芒硝	大黄硝石汤
呼吸迫促、发黄、起居不安、小便短少、黄疸、黯黑、眼黄	大黄、关黄柏、栀子、芒硝	大黄硝石汤
小便短少、发黄、起居不安、呼吸迫促、黄疸、黯黑、眼黄	大黄、关黄柏、栀子、芒硝	大黄硝石汤
自汗、脉微无神、恶寒	龙骨、大枣、牡蛎、蜀漆、桂枝、甘草	桂枝救逆汤
自汗、恶寒、脉微无神	龙骨、大枣、牡蛎、蜀漆、桂枝、甘草	桂枝救逆汤
脉微无神、自汗、恶寒	龙骨、大枣、牡蛎、蜀漆、桂枝、甘草	桂枝救逆汤
脉微无神、恶寒、自汗	龙骨、大枣、牡蛎、蜀漆、桂枝、甘草	桂枝救逆汤
恶寒、自汗、脉微无神	龙骨、大枣、牡蛎、蜀漆、桂枝、甘草	桂枝救逆汤
恶寒、脉微无神、自汗	龙骨、大枣、牡蛎、蜀漆、桂枝、甘草	桂枝救逆汤
脉滑苔白、血压略偏低	麻黄、半夏	半夏麻黄汤
脉滑苔白、血压略偏低	麻黄、半夏	半夏麻黄汤
脉滑苔白、血压略偏低	麻黄、半夏	半夏麻黄汤
脉滑苔白、血压略偏低	麻黄、半夏	半夏麻黄汤
脉滑苔白、血压略偏低	麻黄、半夏	半夏麻黄汤
脉滑苔白、血压略偏低	麻黄、半夏	半夏麻黄汤
血压略偏低、脉滑苔白	麻黄、半夏	半夏麻黄汤
精神萎靡、吐血、血上溢、胃出血	侧柏叶、干姜、童便、艾叶	柏叶汤
血上溢、吐血、精神萎靡、胃出血	侧柏叶、干姜、童便、艾叶	柏叶汤
吐血、胃出血、血上溢、精神萎靡	侧柏叶、干姜、童便、艾叶	柏叶汤
吐血、血上溢、胃出血、精神萎靡	侧柏叶、干姜、童便、艾叶	柏叶汤
吐血、血上溢、胃出血、精神萎靡	侧柏叶、干姜、童便、艾叶	柏叶汤
咯血、苔薄白、畏冷、支气管扩张、胸闷、食纳减少、脉象沉缓、咳痰	侧柏叶、干姜、童便、艾叶	柏叶汤
支气管扩张、脉象沉缓、咯血、胸闷、畏冷、咳痰、食纳减少、苔薄白	侧柏叶、干姜、童便、艾叶	柏叶汤
胸闷、食纳减少、畏冷、脉象沉缓、苔薄白、咳痰、咯血、支气管扩张	侧柏叶、干姜、童便、艾叶	柏叶汤
支气管扩张、咯血、食纳减少、苔薄白、咳痰、畏冷、脉象沉缓、胸闷	侧柏叶、干姜、童便、艾叶	柏叶汤
咯血、苔薄白、支气管扩张、咳痰、胸闷、畏冷、食纳减少、脉象沉缓	侧柏叶、干姜、童便、艾叶	柏叶汤
出血不止	黄芪、生地、伏龙肝、白术、龙眼肉、鹿角、附子、甘草、当归、黄芩	黄土汤
出血不止	黄芪、生地、伏龙肝、白术、龙眼肉、鹿角、附子、甘草、当归、黄芩	黄土汤
白发、大便次数多、苔白、四肢不温、胃剧痛、便次减少、脉细无力、面色苍黄	生地、白术、附子、甘草、黄芩	黄土汤
白发、四肢不温、胃剧痛、大便次数多、面色苍黄、便次减少、脉细无力、苔白	生地、白术、附子、甘草、黄芩	黄土汤
脉软弱、大便下血、舌背白	茜草、槐花、生地、伏龙肝、白术、阿胶、赤芍、地榆、附子、甘草、当归、黄芩	黄土汤
脉软弱、舌背白、大便下血	茜草、槐花、生地、伏龙肝、白术、阿胶、赤芍、地榆、附子、甘草、当归、黄芩	黄土汤
手足厥逆、鼻出血、舌胖、面色苍白、消化迟滞、脉沉迟无力	生地、白术、附子、甘草、黄芩	黄土汤
舌胖、消化迟滞、手足厥逆、脉沉迟无力、鼻出血、面色苍白	生地、白术、附子、甘草、黄芩	黄土汤
泛恶、口苦、腹水、舌淡、时胀、呕血、苔黄腻、冷汗、肠鸣、脉缓无力、便血、郁热、畏寒	生地、伏龙肝、白术、阿胶、三七、炙甘草、附子、黄芩	黄土汤
口苦、时胀、苔黄腻、泛恶、舌淡、腹水、冷汗、便血、呕血、肠鸣、脉缓无力、畏寒、郁热	生地、伏龙肝、白术、阿胶、三七、炙甘草、附子、黄芩	黄土汤
心烦、舌红、鼻衄、口渴、脉滑数、苔黄腻	大黄、黄连、黄芩	泻心汤
舌红、苔黄腻、心烦、鼻衄、口渴、脉滑数	大黄、黄连、黄芩	泻心汤
苔黄腻、舌红、心烦、鼻衄、脉滑数、口渴	大黄、黄连、黄芩	泻心汤
心烦、脉滑数、苔黄腻、鼻衄、舌红、口渴	大黄、黄连、黄芩	泻心汤
脉弦小、晕厥、口苦、苔黄腻、大便色黑、便血、嘈杂、心悸、头晕、吞酸	大黄、槐花、黄连、半夏、佛手、白芨、黄芩	泻心汤
晕厥、头晕、脉弦小、嘈杂、吞酸、口苦、苔黄腻、心悸、大便色黑、便血	大黄、槐花、黄连、半夏、佛手、白芨、黄芩	泻心汤
大便色黑、晕厥、口苦、脉弦小、嘈杂、头晕、苔黄腻、吞酸、心悸、便血	大黄、槐花、黄连、半夏、佛手、白芨、黄芩	泻心汤
脉弦小、大便色黑、苔黄腻、心悸、嘈杂、晕厥、便血、口苦、吞酸、头晕	大黄、槐花、黄连、半夏、佛手、白芨、黄芩	泻心汤
脉数、颜面潮红、鼻鲤如注、心悸、口溢、经血逆乱	牡丹皮、大黄、黄连、生地、紫草、百草霜、仙鹤草、黄芩	泻心汤
口溢、经血逆乱、心悸、颜面潮红、鼻鲤如注、脉数	牡丹皮、大黄、黄连、生地、紫草、百草霜、仙鹤草、黄芩	泻心汤
鼻鲤如注、口溢、经血逆乱、脉数、心悸、颜面潮红	牡丹皮、大黄、黄连、生地、紫草、百草霜、仙鹤草、黄芩	泻心汤
经血逆乱、口溢、心悸、颜面潮红、脉数、鼻鲤如注	牡丹皮、大黄、黄连、生地、紫草、百草霜、仙鹤草、黄芩	泻心汤
呕吐、吐黄绿色粘液、舌红苔黄腻、食臭、呕出清水、脉弦滑面数、吐血、小溲黄赤	郁金、大黄、黄连、半夏、紫苏叶、黄芩	泻心汤
吐黄绿色粘液、呕吐、小溲黄赤、吐血、呕出清水、舌红苔黄腻、食臭、脉弦滑面数	郁金、大黄、黄连、半夏、紫苏叶、黄芩	泻心汤
脉弦滑面数、吐血、舌红苔黄腻、吐黄绿色粘液、食臭、呕出清水、呕吐、小溲黄赤	郁金、大黄、黄连、半夏、紫苏叶、黄芩	泻心汤
脉弦滑面数、小溲黄赤、呕吐、吐黄绿色粘液、呕出清水、食臭、舌红苔黄腻、吐血	郁金、大黄、黄连、半夏、紫苏叶、黄芩	泻心汤
脉细数、舌尖红苔黄、口渴、迫血妄行、艰涩、苔舌尖红、瘀块、大便隔日一行、心火炽盛、恶露	牡丹皮、大黄、黄连、生地、白芍、淡竹叶、甘草、当归、黄芩	泻心汤
苔舌尖红、艰涩、大便隔日一行、心火炽盛、口渴、瘀块、脉细数、恶露、迫血妄行、舌尖红苔黄	牡丹皮、大黄、黄连、生地、白芍、淡竹叶、甘草、当归、黄芩	泻心汤
脉细数、艰涩、迫血妄行、恶露、心火炽盛、苔舌尖红、舌尖红苔黄、瘀块、大便隔日一行、口渴	牡丹皮、大黄、黄连、生地、白芍、淡竹叶、甘草、当归、黄芩	泻心汤
艰涩、苔舌尖红、心火炽盛、大便隔日一行、舌尖红苔黄、恶露、瘀块、脉细数、口渴、迫血妄行	牡丹皮、大黄、黄连、生地、白芍、淡竹叶、甘草、当归、黄芩	泻心汤
头痛、红肿、泪多、脉弦	大枣、党参、生姜、吴茱萸	吴茱萸汤
红肿、头痛、泪多、脉弦	大枣、党参、生姜、吴茱萸	吴茱萸汤
呕吐、头晕、刺痛、脉细弱、舌淡、头痛、苔薄白	大枣、党参、吴茱萸	吴茱萸汤
刺痛、呕吐、头晕、舌淡、头痛、苔薄白、脉细弱	大枣、党参、吴茱萸	吴茱萸汤
苔白、涎沫多、泛呕、口淡、脉迟、胸闷满	厚朴、大枣、吴茱萸、党参、半夏、竹茹、沉香、旋覆花	吴茱萸汤
口淡、涎沫多、胸闷满、苔白、泛呕、脉迟	厚朴、大枣、吴茱萸、党参、半夏、竹茹、沉香、旋覆花	吴茱萸汤
恶寒、手足逆冷、脉弦紧、呕、胃痛	大枣、党参、生姜、吴茱萸	吴茱萸汤
手足逆冷、脉弦紧、胃痛、恶寒、呕	大枣、党参、生姜、吴茱萸	吴茱萸汤
苔薄白润滑、口中有涎沫、纳少、吐涎沫、倦急欲寐、喜睡、脉弦	大枣、党参、吴茱萸	吴茱萸汤
倦急欲寐、纳少、苔薄白润滑、脉弦、口中有涎沫、喜睡、吐涎沫	大枣、党参、吴茱萸	吴茱萸汤
脉涩而不流利、胀痛、烦躁、苔黄厚粘腻、胃脘满闷	干姜、黄连、半夏、大枣、炙甘草、人参、黄芩	半夏泻心汤
烦躁、胃脘满闷、胀痛、脉涩而不流利、苔黄厚粘腻	干姜、黄连、半夏、大枣、炙甘草、人参、黄芩	半夏泻心汤
不思饮食、脉涩、苔腻、思泛、形体消瘦、面色苍黄	干姜、厚朴、半夏、太子参、竹茹、茯苓、黄芩	半夏泻心汤
脉涩、苔腻、思泛、形体消瘦、不思饮食、面色苍黄	干姜、厚朴、半夏、太子参、竹茹、茯苓、黄芩	半夏泻心汤
脉弦、恶心感、不得呕、痞闷、欲呕、寒热、胸痞、苔白	干姜、黄连、党参、半夏、大枣、甘草、黄芩	半夏泻心汤
寒热、苔白、不得呕、欲呕、胸痞、脉弦、恶心感、痞闷	干姜、黄连、党参、半夏、大枣、甘草、黄芩	半夏泻心汤
苔略黄腻、脉缓、小瘦微黄	干姜、六神曲、黄连、大枣、党参、半夏、枳实、茯苓、鸡内金、车前草、黄芩	半夏泻心汤
小瘦微黄、脉缓、苔略黄腻	干姜、六神曲、黄连、大枣、党参、半夏、枳实、茯苓、鸡内金、车前草、黄芩	半夏泻心汤
苔黄腻、作呕、脉象弦滑、腹部剧痛、气势汹涌、心中烦热、小便赤、吐利、口干、泄泻	广藿香、生姜、厚朴、白芍、半夏、泽泻、茯苓、枳壳、佩兰、猪苓、甘草、黄芩	黄芩加半夏生姜汤
气势汹涌、作呕、泄泻、脉象弦滑、苔黄腻、小便赤、吐利、心中烦热、腹部剧痛、口干	广藿香、生姜、厚朴、白芍、半夏、泽泻、茯苓、枳壳、佩兰、猪苓、甘草、黄芩	黄芩加半夏生姜汤
泄泻、作呕、苔黄腻、腹部剧痛、脉象弦滑、吐利、口干、小便赤、气势汹涌、心中烦热	广藿香、生姜、厚朴、白芍、半夏、泽泻、茯苓、枳壳、佩兰、猪苓、甘草、黄芩	黄芩加半夏生姜汤
气势汹涌、脉象弦滑、腹部剧痛、吐利、心中烦热、小便赤、泄泻、作呕、口干、苔黄腻	广藿香、生姜、厚朴、白芍、半夏、泽泻、茯苓、枳壳、佩兰、猪苓、甘草、黄芩	黄芩加半夏生姜汤
口干、吐利、腹部剧痛、脉象弦滑、心中烦热、苔黄腻、气势汹涌、泄泻、小便赤、作呕	广藿香、生姜、厚朴、白芍、半夏、泽泻、茯苓、枳壳、佩兰、猪苓、甘草、黄芩	黄芩加半夏生姜汤
泄泻、脉象弦滑、小便赤、口干、气势汹涌、心中烦热、苔黄腻、吐利、作呕、腹部剧痛	广藿香、生姜、厚朴、白芍、半夏、泽泻、茯苓、枳壳、佩兰、猪苓、甘草、黄芩	黄芩加半夏生姜汤
小便赤、腹部剧痛、苔黄腻、作呕、吐利、泄泻、脉象弦滑、气势汹涌、心中烦热、口干	广藿香、生姜、厚朴、白芍、半夏、泽泻、茯苓、枳壳、佩兰、猪苓、甘草、黄芩	黄芩加半夏生姜汤
准头亦青、发热、面舌皆白、寒热、呕利、里寒、下利、恶寒、指纹青黯、呕逆	干姜、甘草、附子	四逆汤
下利、里寒、面舌皆白、呕利、指纹青黯、呕逆、准头亦青、发热、寒热、恶寒	干姜、甘草、附子	四逆汤
目闭、四肢厥逆、口不能言、脉微欲绝	干姜、甘草、附子	四逆汤
口不能言、目闭、四肢厥逆、脉微欲绝	干姜、甘草、附子	四逆汤
两脚拘挛、皮肤干瘪、四肢厥冷、腥气、面色苍白、腐秽气、冷汗淋漓、气息微弱、两目下陷、气息低微	干姜、甘草、附子	四逆汤
面色苍白、两脚拘挛、腥气、腐秽气、气息微弱、四肢厥冷、两目下陷、冷汗淋漓、气息低微、皮肤干瘪	干姜、甘草、附子	四逆汤
汗流不息、全身酸痛、出汗、气急、头晕痛、舌淡、气促、脉沉弱无力、神倦、苔白滑、汗出如油，语言无力	干姜、白芍、龙骨、牡蛎、炙甘草、桂枝、附子、甘草	四逆汤
脉沉弱无力、气急、舌淡、神倦、苔白滑、出汗、气促、头晕痛、汗出如油，语言无力、汗流不息、全身酸痛	干姜、白芍、龙骨、牡蛎、炙甘草、桂枝、附子、甘草	四逆汤
寒热	生姜、柴胡、半夏、党参、大枣、甘草、黄芩	小柴胡汤
寒热	生姜、柴胡、半夏、党参、大枣、甘草、黄芩	小柴胡汤
心烦不安、苔白微燥、不疼痛、脉象微弱、头汗、欲吐、头昏冒、汗出淋漓、寐差、恶露、呕逆、乳汁减少、面色无华、头晕、舌淡红	生姜、柴胡、半夏、党参、大枣、甘草、益母草、黄芩	小柴胡汤
舌淡红、脉象微弱、恶露、呕逆、不疼痛、心烦不安、头汗、头昏冒、寐差、欲吐、面色无华、乳汁减少、头晕、汗出淋漓、苔白微燥	生姜、柴胡、半夏、党参、大枣、甘草、益母草、黄芩	小柴胡汤
烧退、呕吐、苔白滑、低烧、发热	柴胡、半夏、大枣、甘草、黄芩	小柴胡汤
烧退、苔白滑、发热、低烧、呕吐	柴胡、半夏、大枣、甘草、黄芩	小柴胡汤
口苦、咽干、腹痛、恶露、苔薄腻、色黯、小腹压痛、胸闷、腰酸、体温忽上升至39℃、脉弦数、头痛、欲呕、舌淡红、寒热	牡丹皮、生姜、柴胡、白芍、党参、半夏、茯苓、炙甘草、桃仁、丹参、黄芩	小柴胡汤
色黯、脉弦数、舌淡红、苔薄腻、腰酸、小腹压痛、头痛、欲呕、腹痛、口苦、胸闷、咽干、体温忽上升至39℃、寒热、恶露	牡丹皮、生姜、柴胡、白芍、党参、半夏、茯苓、炙甘草、桃仁、丹参、黄芩	小柴胡汤
左关脉弦、气郁、苔黄腻、痰火凝聚、化痰火	牡丹皮、柴胡、半夏、赤芍、牡蛎、浙贝母、连翘、天花粉、青皮、牛蒡子、夏枯草、黄芩	小柴胡汤
左关脉弦、化痰火、痰火凝聚、气郁、苔黄腻	牡丹皮、柴胡、半夏、赤芍、牡蛎、浙贝母、连翘、天花粉、青皮、牛蒡子、夏枯草、黄芩	小柴胡汤
胸痛、噎、脉紧且滑、燥、胸中隐隐痛、湿痰	半夏、人参、蜜	大半夏汤
湿痰、脉紧且滑、噎、燥、胸痛、胸中隐隐痛	半夏、人参、蜜	大半夏汤
湿痰、噎、燥、脉紧且滑、胸中隐隐痛、胸痛	半夏、人参、蜜	大半夏汤
夹浊、口渴、舌萎、口吐诞沫、苔黄、虚浊、吐沫	半夏、人参、蜜	大半夏汤
口渴、舌萎、吐沫、口吐诞沫、夹浊、虚浊、苔黄	半夏、人参、蜜	大半夏汤
虚浊、吐沫、口渴、夹浊、口吐诞沫、舌萎、苔黄	半夏、人参、蜜	大半夏汤
脱形、吐	半夏、人参、蜜	大半夏汤
吐、脱形	半夏、人参、蜜	大半夏汤
脱形、吐	半夏、人参、蜜	大半夏汤
大便秘结、燥、苔白滑、脉沉细、纳朵、呕吐、消瘦	半夏、党参、瓜蒌、蜜、甘草、陈皮	大半夏汤
纳朵、苔白滑、燥、大便秘结、消瘦、呕吐、脉沉细	半夏、党参、瓜蒌、蜜、甘草、陈皮	大半夏汤
苔白滑、纳朵、脉沉细、燥、大便秘结、消瘦、呕吐	半夏、党参、瓜蒌、蜜、甘草、陈皮	大半夏汤
脉弱无力、面色少华、呕吐、气机不舒、反胃	半夏、党参、沉香曲、蜜	大半夏汤
面色少华、脉弱无力、呕吐、气机不舒、反胃	半夏、党参、沉香曲、蜜	大半夏汤
反胃、面色少华、脉弱无力、气机不舒、呕吐	半夏、党参、沉香曲、蜜	大半夏汤
大便硬、满面红光、舌色红、脉洪数、呕吐	甘草、大黄	大黄甘草汤
满面红光、大便硬、舌色红、呕吐、脉洪数	甘草、大黄	大黄甘草汤
脉滑、吐	大黄、白芍、熟地、甘草、当归	大黄甘草汤
吐、脉滑	大黄、白芍、熟地、甘草、当归	大黄甘草汤
呕吐、便艰、脉软、舌淡红、不食、面容色正	甘草、大黄	大黄甘草汤
便艰、脉软、舌淡红、面容色正、呕吐、不食	甘草、大黄	大黄甘草汤
脉滑数、舌质红苔薄黄、胃热、舌红、大便秘结、大便4日未解、鼻衄	甘草、大黄	大黄甘草汤
舌红、大便秘结、胃热、大便4日未解、脉滑数、舌质红苔薄黄、鼻衄	甘草、大黄	大黄甘草汤
昏塞、呕吐、心下痛、发热	白术、泽泻、茯苓、桂枝、甘草	茯苓泽泻汤
昏塞、呕吐、发热、心下痛	白术、泽泻、茯苓、桂枝、甘草	茯苓泽泻汤
昏塞、心下痛、呕吐、发热	白术、泽泻、茯苓、桂枝、甘草	茯苓泽泻汤
昏塞、心下痛、发热、呕吐	白术、泽泻、茯苓、桂枝、甘草	茯苓泽泻汤
昏塞、发热、呕吐、心下痛	白术、泽泻、茯苓、桂枝、甘草	茯苓泽泻汤
昏塞、发热、心下痛、呕吐	白术、泽泻、茯苓、桂枝、甘草	茯苓泽泻汤
呕吐、昏塞、心下痛、发热	白术、泽泻、茯苓、桂枝、甘草	茯苓泽泻汤
呕吐、昏塞、发热、心下痛	白术、泽泻、茯苓、桂枝、甘草	茯苓泽泻汤
呕吐、心下痛、昏塞、发热	白术、泽泻、茯苓、桂枝、甘草	茯苓泽泻汤
呕吐、心下痛、发热、昏塞	白术、泽泻、茯苓、桂枝、甘草	茯苓泽泻汤
呕吐、发热、昏塞、心下痛	白术、泽泻、茯苓、桂枝、甘草	茯苓泽泻汤
呕吐、发热、心下痛、昏塞	白术、泽泻、茯苓、桂枝、甘草	茯苓泽泻汤
心下痛、昏塞、呕吐、发热	白术、泽泻、茯苓、桂枝、甘草	茯苓泽泻汤
心下痛、昏塞、发热、呕吐	白术、泽泻、茯苓、桂枝、甘草	茯苓泽泻汤
心下痛、呕吐、昏塞、发热	白术、泽泻、茯苓、桂枝、甘草	茯苓泽泻汤
心下痛、呕吐、发热、昏塞	白术、泽泻、茯苓、桂枝、甘草	茯苓泽泻汤
心下痛、发热、昏塞、呕吐	白术、泽泻、茯苓、桂枝、甘草	茯苓泽泻汤
心下痛、发热、呕吐、昏塞	白术、泽泻、茯苓、桂枝、甘草	茯苓泽泻汤
发热、昏塞、呕吐、心下痛	白术、泽泻、茯苓、桂枝、甘草	茯苓泽泻汤
发热、昏塞、心下痛、呕吐	白术、泽泻、茯苓、桂枝、甘草	茯苓泽泻汤
发热、呕吐、昏塞、心下痛	白术、泽泻、茯苓、桂枝、甘草	茯苓泽泻汤
发热、呕吐、心下痛、昏塞	白术、泽泻、茯苓、桂枝、甘草	茯苓泽泻汤
发热、心下痛、昏塞、呕吐	白术、泽泻、茯苓、桂枝、甘草	茯苓泽泻汤
发热、心下痛、呕吐、昏塞	白术、泽泻、茯苓、桂枝、甘草	茯苓泽泻汤
苔白、脉浮、舌偏红、瘾疹、烦躁、化热、遍身皮肤瘙痒	五倍子、大枣、苦杏仁、麻黄、石膏、炙甘草	文蛤汤
遍身皮肤瘙痒、脉浮、化热、瘾疹、舌偏红、烦躁、苔白	五倍子、大枣、苦杏仁、麻黄、石膏、炙甘草	文蛤汤
瘾疹、遍身皮肤瘙痒、苔白、烦躁、化热、脉浮、舌偏红	五倍子、大枣、苦杏仁、麻黄、石膏、炙甘草	文蛤汤
瘾疹、舌偏红、化热、脉浮、苔白、遍身皮肤瘙痒、烦躁	五倍子、大枣、苦杏仁、麻黄、石膏、炙甘草	文蛤汤
舌偏红、苔白、瘾疹、遍身皮肤瘙痒、化热、脉浮、烦躁	五倍子、大枣、苦杏仁、麻黄、石膏、炙甘草	文蛤汤
舌偏红、遍身皮肤瘙痒、脉浮、化热、瘾疹、苔白、烦躁	五倍子、大枣、苦杏仁、麻黄、石膏、炙甘草	文蛤汤
脉浮、烦躁、舌偏红、化热、瘾疹、苔白、遍身皮肤瘙痒	五倍子、大枣、苦杏仁、麻黄、石膏、炙甘草	文蛤汤
呕恶、饮逆	干姜、茯苓、半夏	半夏干姜散
饮逆、呕恶	干姜、茯苓、半夏	半夏干姜散
呕恶、饮逆	干姜、茯苓、半夏	半夏干姜散
呕恶、饮逆	干姜、茯苓、半夏	半夏干姜散
饮逆、呕恶	干姜、茯苓、半夏	半夏干姜散
饮逆、呕恶	干姜、茯苓、半夏	半夏干姜散
饮逆、呕恶	干姜、茯苓、半夏	半夏干姜散
饮逆、呕恶	干姜、茯苓、半夏	半夏干姜散
呕恶、饮逆	干姜、茯苓、半夏	半夏干姜散
呕恶、饮逆	干姜、茯苓、半夏	半夏干姜散
食不易运、痰多、郁虑、噎隔、脉左弦坚博	苦杏仁、化橘红、茯苓、半夏	生姜半夏汤
郁虑、脉左弦坚博、食不易运、痰多、噎隔	苦杏仁、化橘红、茯苓、半夏	生姜半夏汤
痰多、脉左弦坚博、噎隔、食不易运、郁虑	苦杏仁、化橘红、茯苓、半夏	生姜半夏汤
噎隔、脉左弦坚博、痰多、郁虑、食不易运	苦杏仁、化橘红、茯苓、半夏	生姜半夏汤
食不易运、噎隔、脉左弦坚博、郁虑、痰多	苦杏仁、化橘红、茯苓、半夏	生姜半夏汤
食不易运、郁虑、噎隔、痰多、脉左弦坚博	苦杏仁、化橘红、茯苓、半夏	生姜半夏汤
脉左弦坚博、郁虑、噎隔、痰多、食不易运	苦杏仁、化橘红、茯苓、半夏	生姜半夏汤
食不易运、痰多、噎隔、脉左弦坚博、郁虑	苦杏仁、化橘红、茯苓、半夏	生姜半夏汤
脉左弦坚博、郁虑、食不易运、噎隔、痰多	苦杏仁、化橘红、茯苓、半夏	生姜半夏汤
食不易运、脉左弦坚博、痰多、噎隔、郁虑	苦杏仁、化橘红、茯苓、半夏	生姜半夏汤
噎隔、郁虑、痰多、脉左弦坚博、食不易运	苦杏仁、化橘红、茯苓、半夏	生姜半夏汤
噎隔、痰多、郁虑、食不易运、脉左弦坚博	苦杏仁、化橘红、茯苓、半夏	生姜半夏汤
噎隔、郁虑、脉左弦坚博、痰多、食不易运	苦杏仁、化橘红、茯苓、半夏	生姜半夏汤
脉左弦坚博、痰多、食不易运、噎隔、郁虑	苦杏仁、化橘红、茯苓、半夏	生姜半夏汤
痰多、噎隔、郁虑、食不易运、脉左弦坚博	苦杏仁、化橘红、茯苓、半夏	生姜半夏汤
痰多、郁虑、食不易运、脉左弦坚博、噎隔	苦杏仁、化橘红、茯苓、半夏	生姜半夏汤
痰多、脉左弦坚博、噎隔、食不易运、郁虑	苦杏仁、化橘红、茯苓、半夏	生姜半夏汤
痰多、脉左弦坚博、噎隔、食不易运、郁虑	苦杏仁、化橘红、茯苓、半夏	生姜半夏汤
脉左弦坚博、郁虑、食不易运、噎隔、痰多	苦杏仁、化橘红、茯苓、半夏	生姜半夏汤
郁虑、脉左弦坚博、噎隔、食不易运、痰多	苦杏仁、化橘红、茯苓、半夏	生姜半夏汤
吐泻、干呕、手足微厥、脉细欲绝	生姜、陈皮	橘皮汤
干呕、吐泻、脉细欲绝、手足微厥	生姜、陈皮	橘皮汤
脉细欲绝、吐泻、手足微厥、干呕	生姜、陈皮	橘皮汤
手足微厥、吐泻、干呕、脉细欲绝	生姜、陈皮	橘皮汤
干呕、吐泻、手足微厥、脉细欲绝	生姜、陈皮	橘皮汤
脉细欲绝、吐泻、手足微厥、干呕	生姜、陈皮	橘皮汤
干呕、手足微厥、吐泻、脉细欲绝	生姜、陈皮	橘皮汤
干呕、脉细欲绝、吐泻、手足微厥	生姜、陈皮	橘皮汤
手足微厥、干呕、脉细欲绝、吐泻	生姜、陈皮	橘皮汤
手足微厥、干呕、脉细欲绝、吐泻	生姜、陈皮	橘皮汤
四肢微冷	生姜、陈皮	橘皮汤
四肢微冷	生姜、陈皮	橘皮汤
四肢微冷	生姜、陈皮	橘皮汤
四肢微冷	生姜、陈皮	橘皮汤
四肢微冷	生姜、陈皮	橘皮汤
四肢微冷	生姜、陈皮	橘皮汤
四肢微冷	生姜、陈皮	橘皮汤
四肢微冷	生姜、陈皮	橘皮汤
四肢微冷	生姜、陈皮	橘皮汤
四肢微冷	生姜、陈皮	橘皮汤
不便、气热、臂虚、干呕	大枣、竹茹、粳米、芦根、甘草、陈皮	橘皮竹茹汤
干呕、不便、气热、臂虚	大枣、竹茹、粳米、芦根、甘草、陈皮	橘皮竹茹汤
气热、臂虚、干呕、不便	大枣、竹茹、粳米、芦根、甘草、陈皮	橘皮竹茹汤
干呕、不便、臂虚、气热	大枣、竹茹、粳米、芦根、甘草、陈皮	橘皮竹茹汤
不便、臂虚、干呕、气热	大枣、竹茹、粳米、芦根、甘草、陈皮	橘皮竹茹汤
气热、臂虚、干呕、不便	大枣、竹茹、粳米、芦根、甘草、陈皮	橘皮竹茹汤
臂虚、干呕、气热、不便	大枣、竹茹、粳米、芦根、甘草、陈皮	橘皮竹茹汤
汗出较多、呃逆、胃弱、饮食不多	党参、大枣、竹茹、炙甘草、丁香、柿蒂、陈皮	橘皮竹茹汤
饮食不多、胃弱、汗出较多、呃逆	党参、大枣、竹茹、炙甘草、丁香、柿蒂、陈皮	橘皮竹茹汤
呃逆、胃弱、饮食不多、汗出较多	党参、大枣、竹茹、炙甘草、丁香、柿蒂、陈皮	橘皮竹茹汤
饮食不多、胃弱、呃逆、汗出较多	党参、大枣、竹茹、炙甘草、丁香、柿蒂、陈皮	橘皮竹茹汤
饮食不多、呃逆、胃弱、汗出较多	党参、大枣、竹茹、炙甘草、丁香、柿蒂、陈皮	橘皮竹茹汤
呃逆、饮食不多、汗出较多、胃弱	党参、大枣、竹茹、炙甘草、丁香、柿蒂、陈皮	橘皮竹茹汤
呃逆、胃弱、汗出较多、饮食不多	党参、大枣、竹茹、炙甘草、丁香、柿蒂、陈皮	橘皮竹茹汤
口淡、不欲饮、苦、脉缓左手略显滑象、舌尖红苔薄白、纳少、呕吐、面黄	党参、白术、大枣、竹茹、甘草、陈皮、黄芩	橘皮竹茹汤
舌尖红苔薄白、苦、不欲饮、面黄、纳少、口淡、脉缓左手略显滑象、呕吐	党参、白术、大枣、竹茹、甘草、陈皮、黄芩	橘皮竹茹汤
舌尖红苔薄白、脉缓左手略显滑象、呕吐、苦、纳少、面黄、口淡、不欲饮	党参、白术、大枣、竹茹、甘草、陈皮、黄芩	橘皮竹茹汤
面黄、不欲饮、舌尖红苔薄白、纳少、苦、呕吐、脉缓左手略显滑象、口淡	党参、白术、大枣、竹茹、甘草、陈皮、黄芩	橘皮竹茹汤
苦、面黄、口淡、不欲饮、舌尖红苔薄白、脉缓左手略显滑象、纳少、呕吐	党参、白术、大枣、竹茹、甘草、陈皮、黄芩	橘皮竹茹汤
纳少、不欲饮、脉缓左手略显滑象、呕吐、舌尖红苔薄白、苦、面黄、口淡	党参、白术、大枣、竹茹、甘草、陈皮、黄芩	橘皮竹茹汤
呕吐、苦、不欲饮、舌尖红苔薄白、口淡、脉缓左手略显滑象、纳少、面黄	党参、白术、大枣、竹茹、甘草、陈皮、黄芩	橘皮竹茹汤
恶寒、大汗如雨	炙甘草、桂枝、白芍、大枣	桂枝汤
恶寒、大汗如雨	炙甘草、桂枝、白芍、大枣	桂枝汤
热气、恶寒、汗出、发热	炙甘草、桂枝、白芍、大枣	桂枝汤
恶寒、汗出、发热、热气	炙甘草、桂枝、白芍、大枣	桂枝汤
肿痛、红肿、视力愈弱、弱视失明、疼痛、反目圆睁	甘草、桂枝、白芍、大枣	桂枝汤
红肿、弱视失明、肿痛、反目圆睁、疼痛、视力愈弱	甘草、桂枝、白芍、大枣	桂枝汤
苔薄白、无汗、左有汗、脉缓略浮、左半身经常汗出	炙甘草、桂枝、白芍、大枣	桂枝汤
无汗、脉缓略浮、苔薄白、左半身经常汗出、左有汗	炙甘草、桂枝、白芍、大枣	桂枝汤
脉象细滑、恶心、苔薄白而润、厌食、停经、畏寒、嗜睡、眩晕、倦怠、尿乳胶试验、呕吐	砂仁、生姜、白芍、半夏、伏龙肝、大枣、茯苓、桂枝、甘草、陈皮	桂枝汤
尿乳胶试验、倦怠、畏寒、停经、嗜睡、恶心、脉象细滑、呕吐、眩晕、厌食、苔薄白而润	砂仁、生姜、白芍、半夏、伏龙肝、大枣、茯苓、桂枝、甘草、陈皮	桂枝汤
烦躁不宁、体温40.3℃、苔秽腻、手足妄动、目赤不闭、无汗、四肢微厥、腹满、欲狂、脉象沉数有力、神昏语	大黄、厚朴、枳实	小承气汤
手足妄动、目赤不闭、无汗、脉象沉数有力、体温40.3℃、烦躁不宁、苔秽腻、腹满、欲狂、神昏语、四肢微厥	大黄、厚朴、枳实	小承气汤
心肺正常、苔薄、溃疡、舌淡红、腹肌柔软、疼痛、脉弱、消瘦、剑突下可触及一块约7×4厘米大的包块	大黄、厚朴、槟榔、六神曲、枳实、麦芽、山楂	小承气汤
剑突下可触及一块约7×4厘米大的包块、心肺正常、消瘦、苔薄、疼痛、溃疡、脉弱、腹肌柔软、舌淡红	大黄、厚朴、槟榔、六神曲、枳实、麦芽、山楂	小承气汤
口渴、面赤、黄燥、烦躁、身热、赤垢、舌绛边紫、实数、里急后重、疼痛	枳壳、莱菔子、大黄、厚朴	小承气汤
里急后重、舌绛边紫、身热、烦躁、实数、口渴、赤垢、面赤、疼痛、黄燥	枳壳、莱菔子、大黄、厚朴	小承气汤
脉弦	干姜、人参、粳米、赤石脂、甘草	桃花汤
脉弦	干姜、人参、粳米、赤石脂、甘草	桃花汤
食量减少、四肢酸软、屡欲便意、举步无力、苔清白、排出便粘液带血、小腹微胀、精神疲弱、脉形细滑、肛门急坠	干姜、山药、龙骨、地榆、牡蛎、禹余粮、赤石脂	桃花汤
屡欲便意、小腹微胀、食量减少、四肢酸软、脉形细滑、苔清白、肛门急坠、精神疲弱、排出便粘液带血、举步无力	干姜、山药、龙骨、地榆、牡蛎、禹余粮、赤石脂	桃花汤
滑泄难禁、泻利、腹隐痛、血色灰黯、舌淡、便出物为精液及脓血、脉细	赤石脂、干姜、粳米	桃花汤
血色灰黯、泻利、脉细、便出物为精液及脓血、滑泄难禁、腹隐痛、舌淡	赤石脂、干姜、粳米	桃花汤
腹胀、脉细弱、汇门下垂、食量大减、舌淡、苔青白、红多白少、四肢酸软、痛、下痢	赤石脂、鸦胆子、龙眼肉、粳米	桃花汤
痛、汇门下垂、食量大减、腹胀、舌淡、四肢酸软、苔青白、红多白少、下痢、脉细弱	赤石脂、鸦胆子、龙眼肉、粳米	桃花汤
腹痛、噤口、神志不清、口燥、下痢、发热、苔腻、昏迷、泛恶	白芍、黄连、地榆、关黄柏、莲子、白头翁、马齿苋、秦皮、陈皮	白头翁汤
苔腻、泛恶、下痢、噤口、昏迷、腹痛、口燥、神志不清、发热	白芍、黄连、地榆、关黄柏、莲子、白头翁、马齿苋、秦皮、陈皮	白头翁汤
黄染、腹部柔软、干燥、脉搏90次/分、心肺正常、血压100/60mmHg、胸部心肺未见异常、发育正常、疼痛、体温38.5℃、脉象弦数有力、膨出、舌苔黑而粗糙、硬块、隆起、舌钝而硬	冬葵子、黄连、关黄柏、鳖甲、麦冬、连翘、秦皮、白头翁、金银花、玄参	白头翁汤
脉象弦数有力、舌苔黑而粗糙、腹部柔软、干燥、隆起、黄染、体温38.5℃、膨出、硬块、发育正常、脉搏90次/分、疼痛、血压100/60mmHg、心肺正常、胸部心肺未见异常、舌钝而硬	冬葵子、黄连、关黄柏、鳖甲、麦冬、连翘、秦皮、白头翁、金银花、玄参	白头翁汤
目睛赤痛、球结膜亦极度充血、舌红、脉弦数、苔黄、红肿、视物模糊、眵泪多、肿胀、肿大、大便不畅、小便短赤	关黄柏、白头翁、秦皮、黄连	白头翁汤
球结膜亦极度充血、大便不畅、肿大、红肿、目睛赤痛、小便短赤、肿胀、眵泪多、舌红、视物模糊、脉弦数、苔黄	关黄柏、白头翁、秦皮、黄连	白头翁汤
苔垢厚、小便甚少、腹痛	广藿香、薏苡仁、六神曲、黄连、苍术、佩兰、木香、白头翁、山楂、秦皮、马齿苋、金银花	白头翁汤
小便甚少、腹痛、苔垢厚	广藿香、薏苡仁、六神曲、黄连、苍术、佩兰、木香、白头翁、山楂、秦皮、马齿苋、金银花	白头翁汤
舌红苔黄腻、脉弦数、滞下、里急后重、腹痛、肛门灼热	滑石粉、黄连、白芍、马齿苋、关黄柏、木香、白头翁、穿心莲、甘草、秦皮、黄芩	白头翁汤
滞下、脉弦数、里急后重、腹痛、肛门灼热、舌红苔黄腻	滑石粉、黄连、白芍、马齿苋、关黄柏、木香、白头翁、穿心莲、甘草、秦皮、黄芩	白头翁汤
内热、胸痞、气不肯降	郁金、苦杏仁、瓜蒌、桑叶、栀子	栀子豉汤
胸痞、内热、气不肯降	郁金、苦杏仁、瓜蒌、桑叶、栀子	栀子豉汤
头痛、表情淡漠、失眠、胃纳欠佳、痰火内郁、胁痛、手颤、牙痛、神态呆滞、烦热、精神抑郁、昏倒、苔霉酱色、脉数面沉实、大便秘结	桔梗、石菖蒲、栀子、陈皮	栀子豉汤
胁痛、烦热、头痛、痰火内郁、神态呆滞、脉数面沉实、昏倒、大便秘结、表情淡漠、牙痛、失眠、精神抑郁、手颤、胃纳欠佳、苔霉酱色	桔梗、石菖蒲、栀子、陈皮	栀子豉汤
脉弦微数、苔微腻	淡豆豉、栀子	栀子豉汤
脉弦微数、苔微腻	淡豆豉、栀子	栀子豉汤
胃不和、胃部不适、苔黄糙	郁金、淡豆豉、六神曲、半夏、竹茹、陈皮、茯苓、甘草、栀子	栀子豉汤
胃部不适、苔黄糙、胃不和	郁金、淡豆豉、六神曲、半夏、竹茹、陈皮、茯苓、甘草、栀子	栀子豉汤
白点、咽喉痛、脉沉缓无神、四肢厥逆、舌苔灰白而滑、白块	干姜、甘草、童便、附子	通脉四逆汤
舌苔灰白而滑、四肢厥逆、脉沉缓无神、白点、白块、咽喉痛	干姜、甘草、童便、附子	通脉四逆汤
虚脱、腹泻、面色灰白乌暗、厥逆、高热、厥冷、脉伏微细欲绝、冰冷、昏迷	干姜、附子、炙甘草	通脉四逆汤
腹泻、昏迷、高热、虚脱、面色灰白乌暗、厥逆、脉伏微细欲绝、冰冷、厥冷	干姜、附子、炙甘草	通脉四逆汤
发烧、腹部无异常、逆冷、心肺正常、体温39.5℃、脉浮大无根	干姜、甘草、附子	通脉四逆汤
腹部无异常、发烧、体温39.5℃、脉浮大无根、心肺正常、逆冷	干姜、甘草、附子	通脉四逆汤
下陷、气虚	诃子	诃黎勒散
下陷、气虚	诃子	诃黎勒散
气虚、下陷	诃子	诃黎勒散
下陷、气虚	诃子	诃黎勒散
气虚、下陷	诃子	诃黎勒散
重坠、脉沉带紧、寒热、肛门有物嵌顿、气痢、小腹疼痛、苔白滑、里急后重	诃子	诃黎勒散
寒热、肛门有物嵌顿、苔白滑、气痢、里急后重、小腹疼痛、重坠、脉沉带紧	诃子	诃黎勒散
寒热、苔白滑、小腹疼痛、脉沉带紧、气痢、肛门有物嵌顿、里急后重、重坠	诃子	诃黎勒散
脉沉带紧、肛门有物嵌顿、气痢、里急后重、重坠、小腹疼痛、苔白滑、寒热	诃子	诃黎勒散
苔白滑、脉沉带紧、小腹疼痛、里急后重、气痢、肛门有物嵌顿、重坠、寒热	诃子	诃黎勒散
苔薄白、矢气、泻出、气利	山药、党参、扁豆衣、诃子、莲子、茯苓、炙甘草、陈皮	诃黎勒散
泻出、矢气、气利、苔薄白	山药、党参、扁豆衣、诃子、莲子、茯苓、炙甘草、陈皮	诃黎勒散
气利、苔薄白、泻出、矢气	山药、党参、扁豆衣、诃子、莲子、茯苓、炙甘草、陈皮	诃黎勒散
气利、矢气、苔薄白、泻出	山药、党参、扁豆衣、诃子、莲子、茯苓、炙甘草、陈皮	诃黎勒散
苔薄白、气利、矢气、泻出	山药、党参、扁豆衣、诃子、莲子、茯苓、炙甘草、陈皮	诃黎勒散
干燥、患处皮肤异常粗糙、肩、枯涩不润、甲错、痒	薏苡仁、败酱草、附子	薏苡附子败酱散
甲错、肩、干燥、枯涩不润、患处皮肤异常粗糙、痒	薏苡仁、败酱草、附子	薏苡附子败酱散
酸痛、苔薄白而润、纳少、苔薄白边青紫、畏寒、舌边略有瘀点、苔白、疼痛、脉沉细	牡丹皮、薏苡仁、败酱草、赤芍、茯苓、桃仁、桂枝、附子、大血藤、陈皮	薏苡附子败酱散
疼痛、苔薄白边青紫、畏寒、脉沉细、苔薄白而润、纳少、舌边略有瘀点、酸痛、苔白	牡丹皮、薏苡仁、败酱草、赤芍、茯苓、桃仁、桂枝、附子、大血藤、陈皮	薏苡附子败酱散
热、腹痛、痛剧	牡丹皮、大黄、芒硝、桃仁、冬瓜仁	大黄牡丹皮汤
热、腹痛、痛剧	牡丹皮、大黄、芒硝、桃仁、冬瓜仁	大黄牡丹皮汤
小便色黄、疼痛、脉弦、苔黄厚、大便不畅	牡丹皮、大黄、薏苡仁、蒲公英、赤芍、玄明粉、金银花、延胡索、桃仁、冬瓜仁、大血藤	大黄牡丹皮汤
疼痛、苔黄厚、大便不畅、脉弦、小便色黄	牡丹皮、大黄、薏苡仁、蒲公英、赤芍、玄明粉、金银花、延胡索、桃仁、冬瓜仁、大血藤	大黄牡丹皮汤
呕血、面黄、神识模糊、手足不温、苔黄厚、脉沉细涩、鼻尖凉、呕吐、吐血、大便不通、舌暗紫	牡丹皮、大黄、童便、芒硝、三七、桃仁、冬瓜仁	大黄牡丹皮汤
吐血、呕吐、舌暗紫、鼻尖凉、面黄、苔黄厚、脉沉细涩、大便不通、神识模糊、手足不温、呕血	牡丹皮、大黄、童便、芒硝、三七、桃仁、冬瓜仁	大黄牡丹皮汤
身热、恶露、瘀块、瘀斑、苔略黄腻、疼痛、脉数而涩	牡丹皮、大黄、薏苡仁、赤芍、延胡索、山楂、红花、冬瓜仁、大血藤、当归	大黄牡丹皮汤
瘀斑、脉数而涩、身热、苔略黄腻、瘀块、疼痛、恶露	牡丹皮、大黄、薏苡仁、赤芍、延胡索、山楂、红花、冬瓜仁、大血藤、当归	大黄牡丹皮汤
痛、腹满、便脓血、挛急	鸡子黄、枳实、桔梗、白芍	排脓散
痛、腹满、便脓血、挛急	鸡子黄、枳实、桔梗、白芍	排脓散
便脓血、腹满、挛急、痛	鸡子黄、枳实、桔梗、白芍	排脓散
痛、便脓血、挛急、腹满	鸡子黄、枳实、桔梗、白芍	排脓散
痛、便脓血、挛急、腹满	鸡子黄、枳实、桔梗、白芍	排脓散
痛、挛急、腹满、便脓血	鸡子黄、枳实、桔梗、白芍	排脓散
腹满、痛、便脓血、挛急	鸡子黄、枳实、桔梗、白芍	排脓散
腹满、痛、挛急、便脓血	鸡子黄、枳实、桔梗、白芍	排脓散
痛、腹满、便脓血、挛急	鸡子黄、枳实、桔梗、白芍	排脓散
腹满、便脓血、痛、挛急	鸡子黄、枳实、桔梗、白芍	排脓散
两眼视力发生障碍、肥胖、面赤、腹部亦充实	鸡子黄、白芍、枳实、桔梗、山豆根	排脓散
面赤、腹部亦充实、肥胖、两眼视力发生障碍	鸡子黄、白芍、枳实、桔梗、山豆根	排脓散
两眼视力发生障碍、腹部亦充实、面赤、肥胖	鸡子黄、白芍、枳实、桔梗、山豆根	排脓散
两眼视力发生障碍、肥胖、腹部亦充实、面赤	鸡子黄、白芍、枳实、桔梗、山豆根	排脓散
肥胖、两眼视力发生障碍、腹部亦充实、面赤	鸡子黄、白芍、枳实、桔梗、山豆根	排脓散
腹部亦充实、两眼视力发生障碍、面赤、肥胖	鸡子黄、白芍、枳实、桔梗、山豆根	排脓散
两眼视力发生障碍、面赤、肥胖、腹部亦充实	鸡子黄、白芍、枳实、桔梗、山豆根	排脓散
腹部亦充实、两眼视力发生障碍、肥胖、面赤	鸡子黄、白芍、枳实、桔梗、山豆根	排脓散
面赤、肥胖、腹部亦充实、两眼视力发生障碍	鸡子黄、白芍、枳实、桔梗、山豆根	排脓散
两眼视力发生障碍、肥胖、面赤、腹部亦充实	鸡子黄、白芍、枳实、桔梗、山豆根	排脓散
疼痛、小腹挛急	桔梗、甘草、生姜、大枣	排脓汤
小腹挛急、疼痛	桔梗、甘草、生姜、大枣	排脓汤
噫气、吐痰、牙关紧闭	藜芦、甘草	藜芦甘草汤
噫气、牙关紧闭、吐痰	藜芦、甘草	藜芦甘草汤
吐痰、噫气、牙关紧闭	藜芦、甘草	藜芦甘草汤
吐痰、牙关紧闭、噫气	藜芦、甘草	藜芦甘草汤
牙关紧闭、噫气、吐痰	藜芦、甘草	藜芦甘草汤
牙关紧闭、吐痰、噫气	藜芦、甘草	藜芦甘草汤
肿、脉沉	鸡屎白	鸡屎白散
肿、脉沉	鸡屎白	鸡屎白散
脉沉、肿	鸡屎白	鸡屎白散
肿、脉沉	鸡屎白	鸡屎白散
脉沉、肿	鸡屎白	鸡屎白散
脉沉、肿	鸡屎白	鸡屎白散
肿、脉沉	鸡屎白	鸡屎白散
肿、脉沉	鸡屎白	鸡屎白散
肿、脉沉	鸡屎白	鸡屎白散
脉沉、肿	鸡屎白	鸡屎白散
肿物、苔不黄、阴囊肿大如小鸡蛋、汗出、寒热、舌苔不、舌不红、脉象弦缓、疼痛	桂枝	蜘蛛散
肿物、苔不黄、阴囊肿大如小鸡蛋、寒热、舌不红、汗出、脉象弦缓、疼痛、舌苔不	桂枝	蜘蛛散
舌苔不、舌不红、脉象弦缓、疼痛、阴囊肿大如小鸡蛋、汗出、肿物、寒热、苔不黄	桂枝	蜘蛛散
舌苔不、苔不黄、寒热、肿物、阴囊肿大如小鸡蛋、舌不红、汗出、脉象弦缓、疼痛	桂枝	蜘蛛散
肿物、寒热、舌苔不、疼痛、阴囊肿大如小鸡蛋、脉象弦缓、苔不黄、舌不红、汗出	桂枝	蜘蛛散
舌苔不、舌不红、寒热、阴囊肿大如小鸡蛋、疼痛、汗出、苔不黄、肿物、脉象弦缓	桂枝	蜘蛛散
疼痛、脉象弦缓、舌不红、肿物、汗出、阴囊肿大如小鸡蛋、寒热、舌苔不、苔不黄	桂枝	蜘蛛散
寒热、汗出、疼痛、脉象弦缓、苔不黄、阴囊肿大如小鸡蛋、舌苔不、肿物、舌不红	桂枝	蜘蛛散
疼痛、舌苔不、苔不黄、寒热、阴囊肿大如小鸡蛋、肿物、脉象弦缓、汗出、舌不红	桂枝	蜘蛛散
阴囊肿大如小鸡蛋、寒热、肿物、脉象弦缓、舌苔不、舌不红、苔不黄、疼痛、汗出	桂枝	蜘蛛散
暴厥、吐	甘草、铅丹、蜜	甘草粉蜜汤
暴厥、吐	甘草、铅丹、蜜	甘草粉蜜汤
暴厥、吐	甘草、铅丹、蜜	甘草粉蜜汤
吐、暴厥	甘草、铅丹、蜜	甘草粉蜜汤
心痛、吐涎、呕吐	甘草、铅丹、蜜	甘草粉蜜汤
吐涎、呕吐、心痛	甘草、铅丹、蜜	甘草粉蜜汤
呕吐、心痛、吐涎	甘草、铅丹、蜜	甘草粉蜜汤
吐涎、呕吐、心痛	甘草、铅丹、蜜	甘草粉蜜汤
舌红腾红、吐、厥逆、乍大乍小、胸痛	干姜、黄连、关黄柏、花椒、桂枝、人参、附子、细辛、乌梅、当归	乌梅丸
胸痛、乍大乍小、舌红腾红、吐、厥逆	干姜、黄连、关黄柏、花椒、桂枝、人参、附子、细辛、乌梅、当归	乌梅丸
舌色略白、泄泻、形瘦、脉弦而缓、消瘦、气息奄奄	干姜、黄连、关黄柏、细辛、桂枝、附子、当归	乌梅丸
舌色略白、消瘦、脉弦而缓、形瘦、泄泻、气息奄奄	干姜、黄连、关黄柏、细辛、桂枝、附子、当归	乌梅丸
浮肿、食少、脉沉弦无力、便溏、气逆、支满、面色红润、胁满、满目肉、不酸	干姜、黄连、党参、关黄柏、花椒、细辛、乌梅、桂枝、附子、当归	乌梅丸
便溏、不酸、胁满、支满、面色红润、食少、满目肉、浮肿、脉沉弦无力、气逆	干姜、黄连、党参、关黄柏、花椒、细辛、乌梅、桂枝、附子、当归	乌梅丸
腹隐痛、火便、面色萎白、舌红、脉象正常、苔白	干姜、黄连、关黄柏、细辛、桂枝、附子、当归	乌梅丸
火便、脉象正常、舌红、面色萎白、腹隐痛、苔白	干姜、黄连、关黄柏、细辛、桂枝、附子、当归	乌梅丸
脉来弦细、舌边红、疼痛、苔薄白、郁热、四肢不温、肝热、胃寒、吞酸、胃痛、虚寒	干姜、黄连、党参、关黄柏、花椒、桂枝、乌梅、细辛、附子、当归	乌梅丸
郁热、吞酸、脉来弦细、虚寒、胃痛、苔薄白、疼痛、胃寒、舌边红、四肢不温、肝热	干姜、黄连、党参、关黄柏、花椒、桂枝、乌梅、细辛、附子、当归	乌梅丸
腹痛、大便溏、左关弦大、脉上盛下不足、小便黄、舌淡红、右关弦迟、腰酸痛、舌质淡红无苔、恶露不化、沉涩、苔无苔、食欲欠佳、气血素乱、面色不泽	牡丹皮、白芍、大枣、茯苓、桃仁、桂枝、炮姜	桂枝茯苓丸
沉涩、小便黄、右关弦迟、食欲欠佳、腹痛、腰酸痛、苔无苔、恶露不化、舌质淡红无苔、大便溏、气血素乱、左关弦大、面色不泽、舌淡红、脉上盛下不足	牡丹皮、白芍、大枣、茯苓、桃仁、桂枝、炮姜	桂枝茯苓丸
暴崩、舌紫黯、见红、月经不调、出血、阴道流血、停经、崩漏、胎漏	牡丹皮、香附、川牛膝、茯苓、炙甘草、桃仁、红花、桂枝、当归、牛膝	桂枝茯苓丸
暴崩、月经不调、阴道流血、出血、停经、胎漏、崩漏、舌紫黯、见红	牡丹皮、香附、川牛膝、茯苓、炙甘草、桃仁、红花、桂枝、当归、牛膝	桂枝茯苓丸
经血暴下、小腹阔痛、舌青、苔黄、色呈紫黑、脉弦有力	牡丹皮、赤芍、茯苓、鹿角、五灵脂、桃仁、桂枝、蒲黄	桂枝茯苓丸
经血暴下、小腹阔痛、色呈紫黑、舌青、苔黄、脉弦有力	牡丹皮、赤芍、茯苓、鹿角、五灵脂、桃仁、桂枝、蒲黄	桂枝茯苓丸
脉微弦、苔薄、腰部不舒、右侧腹部有块状物、月经混乱	白背、香附、茯苓、桃仁、桂枝、丹参、当归、川楝子	桂枝茯苓丸
脉微弦、苔薄、右侧腹部有块状物、腰部不舒、月经混乱	白背、香附、茯苓、桃仁、桂枝、丹参、当归、川楝子	桂枝茯苓丸
[truncated: 6,044 more rows]
