# Supplementary material for: PRDAGE: a prescription recommendation framework for traditional Chinese medicine based on data augmentation and multi-graph embedding
Source: PeerJ Comput Sci. 2025 Aug 6;11:e2974. doi: 10.7717/peerj-cs.2974 (PMC12453781; doi:10.7717/peerj-cs.2974)
Supplement: Supplemental Information 1 — The raw data used for training and testing in the dataset are medical case records in Chinese text. This study is trained based on Chinese text. To facilitate non-Chinese researchers, we have provided the English names of the attributes in the dataset and mapped them to their corresponding Chinese names. The .pickle file can be read using Python language editing software, such as PyCharm. The *.pickle file in this program is a serialized file in Python dictionary format, containing key-value data, where the key is the symptom name and the corresponding value is the symptom embedding vector. The symptom name is the normalized symptom name, and the symptom embedding vector is generated by SBert. You can use the pickle.load() method from the pickle module in the program to restore the file as a Python dictionary variable. [file peerj-cs-11-2974-s001.zip › Code and data/TCMPR_ZS/data/dataset-agumentation-balance-symptoms-befor-30-2024_02_06 21_47_53.csv]

symptoms_standardization	herb_standardization	formula_standardization
头晕、麻木、视物模糊、肢麻、形瘦面白、倦怠、苔薄白、视力减退、脉结代、耳鸣、乏力、心悸、舌淡、自汗	生姜、白芍、龙骨、大枣、牡蛎、炙甘草、桂枝、甘草	桂枝汤
视力减退、舌淡、苔薄白、形瘦面白、视物模糊、耳鸣、心悸、倦怠、麻木、自汗、肢麻、头晕、脉结代、乏力	生姜、白芍、龙骨、大枣、牡蛎、炙甘草、桂枝、甘草	桂枝汤
色黯、恶露、边有齿印、脉细缓、头痛、面色苍白、自汗、舌淡	生姜、白芍、大枣、炙甘草、桂枝、当归、益母草	桂枝汤
边有齿印、色黯、面色苍白、舌淡、脉细缓、恶露、头痛、自汗	生姜、白芍、大枣、炙甘草、桂枝、当归、益母草	桂枝汤
泛恶、色量一般、苔薄白、腠理不密、欲吐、酸疼、脉沉不浮、鼻塞、舌淡润、头晕痛	生姜、白芍、大枣、川芎、炙甘草、桂枝、当归	桂枝汤
泛恶、舌淡润、欲吐、腠理不密、鼻塞、头晕痛、酸疼、脉沉不浮、苔薄白、色量一般	生姜、白芍、大枣、川芎、炙甘草、桂枝、当归	桂枝汤
脉细缓、心烦、食臭、稀薄、苔薄白、舌如平、吐液涎	生姜、白芍、大枣、炙甘草、桂枝	桂枝汤
食臭、舌如平、苔薄白、心烦、稀薄、吐液涎、脉细缓	生姜、白芍、大枣、炙甘草、桂枝	桂枝汤
四肢不温、小腿拘急、唇舌淡白、小便短少、遍身湿透、脉沉细、自汗、恶风寒	黄芪、生姜、白芍、大枣、桂枝、附子、当归	桂枝加附子汤
四肢不温、小腿拘急、自汗、恶风寒、脉沉细、小便短少、唇舌淡白、遍身湿透	黄芪、生姜、白芍、大枣、桂枝、附子、当归	桂枝加附子汤
肿痛、脉沉细弦、舌暗红、疼痛、苔薄白	黄芪、生姜、白芍、党参、川芎、炙甘草、桂枝、附子、当归	桂枝加附子汤
苔薄白、疼痛、肿痛、舌暗红、脉沉细弦	黄芪、生姜、白芍、党参、川芎、炙甘草、桂枝、附子、当归	桂枝加附子汤
小腹痛、舌淡红、瘀块、月经量多、苔薄白、脉沉细、带下、小腹疼痛、色暗红	牡丹皮、黄芪、鸡血藤、大枣、白芍、延胡索、茯苓、桃仁、桂枝、山楂、莪术、益母草	桂枝茯苓丸
脉沉细、瘀块、月经量多、小腹疼痛、舌淡红、带下、苔薄白、色暗红、小腹痛	牡丹皮、黄芪、鸡血藤、大枣、白芍、延胡索、茯苓、桃仁、桂枝、山楂、莪术、益母草	桂枝茯苓丸
苔薄黄、色暗红、脉弦数、口渴、胸胁苦满、舌红	牡丹皮、生姜、柴胡、大枣、党参、竹茹、瓜蒌、炙甘草、天花粉、当归、黄芩	小柴胡汤
脉弦数、口渴、色暗红、胸胁苦满、苔薄黄、舌红	牡丹皮、生姜、柴胡、大枣、党参、竹茹、瓜蒌、炙甘草、天花粉、当归、黄芩	小柴胡汤
恶露、脉沉实、硬痛、紫块、口渴、潮热、苔薄黄干、色暗红	大黄、玄明粉、延胡索、炙甘草、桃仁、桂枝、益母草	桃核承气汤
苔薄黄干、恶露、脉沉实、潮热、色暗红、硬痛、紫块、口渴	大黄、玄明粉、延胡索、炙甘草、桃仁、桂枝、益母草	桃核承气汤
脉缓、臭秽、舌如平、小便短涩、苔白黄厚腻、腰脊酸胀、涕、舌苔白黄、带下量多、肢节烦痛	白术、泽泻、防风、茯苓、桂枝、独活、猪苓、茵陈	茵陈五苓散
舌苔白黄、脉缓、带下量多、小便短涩、涕、苔白黄厚腻、腰脊酸胀、臭秽、舌如平、肢节烦痛	白术、泽泻、防风、茯苓、桂枝、独活、猪苓、茵陈	茵陈五苓散
舌苔白黄、苔白黄厚腻、臭秽、带下量多、腰脊酸胀、舌如平、涕、小便短涩、脉缓、肢节烦痛	白术、泽泻、防风、茯苓、桂枝、独活、猪苓、茵陈	茵陈五苓散
脉缓、肢节烦痛、舌如平、带下量多、涕、苔白黄厚腻、舌苔白黄、小便短涩、臭秽、腰脊酸胀	白术、泽泻、防风、茯苓、桂枝、独活、猪苓、茵陈	茵陈五苓散
指节有麻感、关节酸疼、苔薄白、舌淡嫩、气短、耳鸣、脉虚细、目眩、懒言、头晕、精神不振	黄芪、白芍、大枣、通草、炙甘草、桂枝、细辛、甘草、当归	当归四逆汤
耳鸣、脉虚细、指节有麻感、目眩、关节酸疼、懒言、苔薄白、精神不振、气短、头晕、舌淡嫩	黄芪、白芍、大枣、通草、炙甘草、桂枝、细辛、甘草、当归	当归四逆汤
面色苍白、脉象沉紧、口唇发青、苔薄白、经色紫黯、肢冷、胀痛、昏厥	生姜、艾叶、白芍、吴茱萸、通草、大枣、炙甘草、桂枝、细辛、当归	当归四逆加吴茱萸生姜汤
面色苍白、脉象沉紧、苔薄白、口唇发青、胀痛、昏厥、经色紫黯、肢冷	生姜、艾叶、白芍、吴茱萸、通草、大枣、炙甘草、桂枝、细辛、当归	当归四逆加吴茱萸生姜汤
小便清长、眩晕、舌苔白厚而腻、泛恶、头晕、下肢微肿、脉象弦细、大便溏薄	生姜、白芍、白术、茯苓、附子	真武汤
脉象弦细、眩晕、泛恶、头晕、大便溏薄、下肢微肿、舌苔白厚而腻、小便清长	生姜、白芍、白术、茯苓、附子	真武汤
带下绵绵、量多色白、脉象细弱、水津不化、舌薄白、大便溏薄、色淡、小便频数、经行紊乱、腰酸、舌淡嫩、精神困疲	补骨脂、党参、白术、白芍、桑螵蛸、茯苓、益智仁、附子	附子汤
量多色白、水津不化、小便频数、经行紊乱、带下绵绵、脉象细弱、舌薄白、腰酸、舌淡嫩、精神困疲、色淡、大便溏薄	补骨脂、党参、白术、白芍、桑螵蛸、茯苓、益智仁、附子	附子汤
苔薄白、浮肿、纳差、色淡质稀、带下量多、舌淡嫩、脉象虚迟、便溏、色白质稀、四肢乏力	谷芽、白芍、党参、茯苓、炙甘草、益智仁、附子、当归、乌药	附子汤
便溏、纳差、舌淡嫩、色白质稀、浮肿、带下量多、脉象虚迟、苔薄白、四肢乏力、色淡质稀	谷芽、白芍、党参、茯苓、炙甘草、益智仁、附子、当归、乌药	附子汤
便溏、尿多、腿膝困软、带下量多、脉沉细迟、色淡、苔薄白、腰酸、色白质稀如水、舌淡嫩、量少	山药、白芍、桑螵蛸、白术、党参、茯苓、附子、益智仁、乌药	附子汤
色白质稀如水、舌淡嫩、便溏、量少、色淡、脉沉细迟、腰酸、带下量多、腿膝困软、尿多、苔薄白	山药、白芍、桑螵蛸、白术、党参、茯苓、附子、益智仁、乌药	附子汤
停经、肢体倦怠、舌淡、苔薄白、带下量多、色白质稀如水、胃纳不振、腰酸、脉沉细、头晕	山药、白芍、桑螵蛸、白术、党参、茯苓、巴戟天、附子、益智仁、乌药	附子汤
舌淡、带下量多、肢体倦怠、胃纳不振、腰酸、色白质稀如水、头晕、停经、脉沉细、苔薄白	山药、白芍、桑螵蛸、白术、党参、茯苓、巴戟天、附子、益智仁、乌药	附子汤
绝经、瘙痒、脉细略数、纳差、乏力、阴痒、舌尖稍红、头晕、涩痛、便溏、苔黄薄腻	白芍、龙胆、桑枝、何首乌、甘草	芍药甘草汤
脉细略数、涩痛、阴痒、头晕、绝经、纳差、便溏、瘙痒、苔黄薄腻、舌尖稍红、乏力	白芍、龙胆、桑枝、何首乌、甘草	芍药甘草汤
耳鸣、量少、经行错后、肢体困倦、放屁样、臭味、脉细弱、头晕、口干不欲饮、大便干结、腿膝乏力、唇色淡白	何首乌、甘草、当归、白芍	芍药甘草汤
腿膝乏力、唇色淡白、耳鸣、放屁样、经行错后、脉细弱、肢体困倦、大便干结、头晕、量少、口干不欲饮、臭味	何首乌、甘草、当归、白芍	芍药甘草汤
心烦、经常失眠、头晕、心悸、不欲饮、目眩、脉细数、口苦、苔少、舌红、质红、多梦、咽干	首乌藤、白芍、黄连、阿胶、麦冬、黄芩	黄连阿胶汤
口苦、苔少、脉细数、咽干、目眩、心悸、心烦、舌红、经常失眠、头晕、多梦、不欲饮、质红	首乌藤、白芍、黄连、阿胶、麦冬、黄芩	黄连阿胶汤
微肿、吐涎、量少色淡、苔薄白、大便溏薄、上、脉虚细、呕恶、舌淡	生姜、白芍、大枣、白术、党参、吴茱萸、川芎、炙甘草、附子、当归	吴茱萸汤
微肿、量少色淡、呕恶、上、舌淡、大便溏薄、吐涎、脉虚细、苔薄白	生姜、白芍、大枣、白术、党参、吴茱萸、川芎、炙甘草、附子、当归	吴茱萸汤
口干、精神萎靡、气怯、尿急、无力、寸口脉、面色苍白、舌淡嫩、苔薄白	牡丹皮、山药、生地、苦杏仁、泽泻、山茱萸、茯苓、大腹皮、桔梗、桂枝、附子	金匮肾气丸
口干、尿急、苔薄白、寸口脉、气怯、面色苍白、舌淡嫩、精神萎靡、无力	牡丹皮、山药、生地、苦杏仁、泽泻、山茱萸、茯苓、大腹皮、桔梗、桂枝、附子	金匮肾气丸
恶露、舌淡、膝软、胃纳不振、肢体乏力、脉象虚细、小腹绵绵而痛、苔薄白、腰酸、色淡	生姜、龙眼肉、黑豆、羊肉、当归	当归生姜羊肉汤
小腹绵绵而痛、脉象虚细、腰酸、肢体乏力、舌淡、胃纳不振、膝软、苔薄白、恶露、色淡	生姜、龙眼肉、黑豆、羊肉、当归	当归生姜羊肉汤
脉象虚细、色淡、膝软、恶露、胃纳不振、苔薄白、腰酸、肢体乏力、小腹绵绵而痛、舌淡	生姜、龙眼肉、黑豆、羊肉、当归	当归生姜羊肉汤
色红、脉沉细、微黄、腹痛、出血量多、苔薄白、漏下不止	艾叶、白芍、生地、党参、阿胶、菟丝子、川芎、墨旱莲、何首乌、甘草、当归	胶艾汤
色红、出血量多、漏下不止、腹痛、脉沉细、苔薄白、微黄	艾叶、白芍、生地、党参、阿胶、菟丝子、川芎、墨旱莲、何首乌、甘草、当归	胶艾汤
漏下不止、出血量多、腹痛、脉沉细、苔薄白、色红、微黄	艾叶、白芍、生地、党参、阿胶、菟丝子、川芎、墨旱莲、何首乌、甘草、当归	胶艾汤
小腹胀痛、苔薄白、脉象沉紧、舌一般、痛过于胀、大便已3日不解、色黯、恶露、纳差	大黄、赤芍、川芎、枳实、桃仁、当归	枳实芍药散
恶露、纳差、苔薄白、大便已3日不解、小腹胀痛、痛过于胀、舌一般、脉象沉紧、色黯	大黄、赤芍、川芎、枳实、桃仁、当归	枳实芍药散
舌一般、恶露、苔薄白、大便已3日不解、痛过于胀、纳差、色黯、小腹胀痛、脉象沉紧	大黄、赤芍、川芎、枳实、桃仁、当归	枳实芍药散
脉象沉紧、色黯、苔薄白、舌一般、小腹胀痛、恶露、纳差、痛过于胀、大便已3日不解	大黄、赤芍、川芎、枳实、桃仁、当归	枳实芍药散
小腹胀痛、苔薄白、色黯、大便已3日不解、恶露、纳差、舌一般、痛过于胀、脉象沉紧	大黄、赤芍、川芎、枳实、桃仁、当归	枳实芍药散
大便已3日不解、苔薄白、脉象沉紧、舌一般、恶露、纳差、痛过于胀、小腹胀痛、色黯	大黄、赤芍、川芎、枳实、桃仁、当归	枳实芍药散
苔薄白、小腹胀痛、大便已3日不解、舌一般、恶露、纳差、脉象沉紧、痛过于胀、色黯	大黄、赤芍、川芎、枳实、桃仁、当归	枳实芍药散
大便已3日不解、纳差、脉象沉紧、色黯、小腹胀痛、痛过于胀、苔薄白、舌一般、恶露	大黄、赤芍、川芎、枳实、桃仁、当归	枳实芍药散
苔薄白、浮肿、胃纳不振、肢体困倦、大便稀薄、脉象虚缓、舌淡嫩	黄芪、白芍、补骨脂、白术、泽泻、川芎、茯苓、木瓜、当归	当归芍药散
苔薄白、脉象虚缓、大便稀薄、浮肿、肢体困倦、胃纳不振、舌淡嫩	黄芪、白芍、补骨脂、白术、泽泻、川芎、茯苓、木瓜、当归	当归芍药散
胀痛、舌淡红、宫颈下唇见13~25cm肌瘤、头晕、心闷、脉细缓、月经量多、苔薄白	海藻、白术、泽泻、赤芍、香附、川芎、牡蛎、茯苓、川贝母、当归、玄参	当归芍药散
宫颈下唇见13~25cm肌瘤、苔薄白、脉细缓、舌淡红、心闷、头晕、胀痛、月经量多	海藻、白术、泽泻、赤芍、香附、川芎、牡蛎、茯苓、川贝母、当归、玄参	当归芍药散
苔薄黄、阴痒、瘙痒、黄浊臭秽、小腹隐痛、带下量多、舌淡红、脉濡细	千里光、槟榔、白芍、苍术、白术、泽泻、川芎、关黄柏、茯苓、当归	当归芍药散
苔薄黄、小腹隐痛、舌淡红、黄浊臭秽、瘙痒、阴痒、脉濡细、带下量多	千里光、槟榔、白芍、苍术、白术、泽泻、川芎、关黄柏、茯苓、当归	当归芍药散
脉细尺弱、头痛、舌淡嫩、头晕、失眠	炙甘草、桂枝、白芍、大枣	桂枝汤
头晕、头痛、舌淡嫩、脉细尺弱、失眠	炙甘草、桂枝、白芍、大枣	桂枝汤
流涕、面色暗红、前列腺肥大、苔淡黄厚润、舌胖嫩、脉数、心肺无异常、下肢发冷、夜尿多、流清涕、肝脾无异常、畏寒、体温、浮滑、血、纳差、怕风、大便干、无力	甘草、桂枝、白芍、大枣	桂枝汤
流涕、怕风、面色暗红、大便干、脉数、下肢发冷、肝脾无异常、纳差、浮滑、心肺无异常、舌胖嫩、流清涕、体温、苔淡黄厚润、前列腺肥大、无力、夜尿多、畏寒、血	甘草、桂枝、白芍、大枣	桂枝汤
面色苍白、脉促沉细无力、喘促、憋闷、心衰、水肿、紫绀、舌淡胖嫩、气促、苔薄白、晦暗、心悸	黄芪、白芍、白术、茯苓、炙甘草、桂枝、附子、丹参、防己	桂枝甘草汤
憋闷、舌淡胖嫩、紫绀、水肿、晦暗、气促、脉促沉细无力、心悸、面色苍白、喘促、心衰、苔薄白	黄芪、白芍、白术、茯苓、炙甘草、桂枝、附子、丹参、防己	桂枝甘草汤
喘促、水肿、面色苍白、憋闷、紫绀、苔薄白、心悸、气促、舌淡胖嫩、脉促沉细无力、心衰、晦暗	黄芪、白芍、白术、茯苓、炙甘草、桂枝、附子、丹参、防己	桂枝甘草汤
疲倦、心悸、苔少、心率66次/分、头痛、心慌心跳、心界不大、舌淡黯边有齿印、律欠齐、口干、早搏、乏力、郁闷、脉结代、眠差、准头欠光泽、鼻塞、胸闷	生姜、生地、党参、大枣、阿胶、火麻仁、炙甘草、桂枝、麦冬	炙甘草汤
早搏、舌淡黯边有齿印、心率66次/分、口干、郁闷、律欠齐、心慌心跳、眠差、苔少、胸闷、准头欠光泽、乏力、心界不大、心悸、头痛、鼻塞、疲倦、脉结代	生姜、生地、党参、大枣、阿胶、火麻仁、炙甘草、桂枝、麦冬	炙甘草汤
大便干结、舌偏红、麻木、空腹血糖9.6mmol/L、乏力、脉弦细数、四肢呈手套、袜套样痛觉减退、口干、苔少	黄芪、女贞子、生姜、山药、大枣、肉苁蓉、白芍、太子参、麦冬、桂枝、粳米、玉竹	黄芪桂枝五物汤
空腹血糖9.6mmol/L、脉弦细数、麻木、四肢呈手套、苔少、袜套样痛觉减退、舌偏红、乏力、口干、大便干结	黄芪、女贞子、生姜、山药、大枣、肉苁蓉、白芍、太子参、麦冬、桂枝、粳米、玉竹	黄芪桂枝五物汤
肝掌、形体丰、舌体胖嫩、舌边尖布满红点、胀痛、乏力、浮肿、脉沉弱、苔薄白	泽兰、柴胡、半夏、白术、太子参、香附、牡蛎、延胡索、茯苓、桂枝、猪苓、黄芩	柴胡桂枝干姜汤
浮肿、舌体胖嫩、胀痛、肝掌、乏力、形体丰、脉沉弱、舌边尖布满红点、苔薄白	泽兰、柴胡、半夏、白术、太子参、香附、牡蛎、延胡索、茯苓、桂枝、猪苓、黄芩	柴胡桂枝干姜汤
汗出、喉中哮鸣音、脉沉细弱、虚喘、哮喘、舌稍紫尖边赤、畏寒、手足发凉、苔苔薄稍黄、怕冷、吐白痰、腰酸痛	白芍、补骨脂、五味子、半夏、款冬花、麻黄、炙甘草、桃仁、桂枝、细辛、红参、射干、甘草、核桃	射干麻黄汤
汗出、喉中哮鸣音、哮喘、吐白痰、畏寒、手足发凉、怕冷、腰酸痛、舌稍紫尖边赤、虚喘、苔苔薄稍黄、脉沉细弱	白芍、补骨脂、五味子、半夏、款冬花、麻黄、炙甘草、桃仁、桂枝、细辛、红参、射干、甘草、核桃	射干麻黄汤
怕冷、吐白痰、汗出、虚喘、哮喘、苔苔薄稍黄、畏寒、腰酸痛、喉中哮鸣音、手足发凉、脉沉细弱、舌稍紫尖边赤	白芍、补骨脂、五味子、半夏、款冬花、麻黄、炙甘草、桃仁、桂枝、细辛、红参、射干、甘草、核桃	射干麻黄汤
汗出、畏寒、哮喘、手足发凉、苔苔薄稍黄、喉中哮鸣音、舌稍紫尖边赤、怕冷、吐白痰、虚喘、腰酸痛、脉沉细弱	白芍、补骨脂、五味子、半夏、款冬花、麻黄、炙甘草、桃仁、桂枝、细辛、红参、射干、甘草、核桃	射干麻黄汤
怕冷、舌稍紫尖边赤、喉中哮鸣音、吐白痰、畏寒、苔苔薄稍黄、手足发凉、脉沉细弱、哮喘、虚喘、汗出、腰酸痛	白芍、补骨脂、五味子、半夏、款冬花、麻黄、炙甘草、桃仁、桂枝、细辛、红参、射干、甘草、核桃	射干麻黄汤
舌稍紫尖边赤、腰酸痛、怕冷、喉中哮鸣音、虚喘、吐白痰、哮喘、手足发凉、汗出、苔苔薄稍黄、畏寒、脉沉细弱	白芍、补骨脂、五味子、半夏、款冬花、麻黄、炙甘草、桃仁、桂枝、细辛、红参、射干、甘草、核桃	射干麻黄汤
畏寒、吐白痰、汗出、脉沉细弱、苔苔薄稍黄、喉中哮鸣音、腰酸痛、手足发凉、哮喘、虚喘、舌稍紫尖边赤、怕冷	白芍、补骨脂、五味子、半夏、款冬花、麻黄、炙甘草、桃仁、桂枝、细辛、红参、射干、甘草、核桃	射干麻黄汤
畏寒、怕冷、脉沉细弱、吐白痰、手足发凉、汗出、哮喘、喉中哮鸣音、虚喘、苔苔薄稍黄、腰酸痛、舌稍紫尖边赤	白芍、补骨脂、五味子、半夏、款冬花、麻黄、炙甘草、桃仁、桂枝、细辛、红参、射干、甘草、核桃	射干麻黄汤
恶心、寒热错杂，中焦痞塞、吐清水、反胃、胃寒、口臭、呕吐、胃热	干姜、黄连、大枣、太子参、半夏、竹茹、枳壳、沉香、炙甘草、陈皮、黄芩	半夏泻心汤
寒热错杂，中焦痞塞、口臭、恶心、吐清水、反胃、胃热、胃寒、呕吐	干姜、黄连、大枣、太子参、半夏、竹茹、枳壳、沉香、炙甘草、陈皮、黄芩	半夏泻心汤
口苦、脉弦细、矢气、吐酸、舌尖边红苔白、胃脘胀痛、腹无结、嗳气	郁金、柴胡、白芍、琥珀、太子参、茯苓、枳壳、五灵脂、蒲黄、甘草	四逆散
口苦、矢气、嗳气、胃脘胀痛、腹无结、吐酸、舌尖边红苔白、脉弦细	郁金、柴胡、白芍、琥珀、太子参、茯苓、枳壳、五灵脂、蒲黄、甘草	四逆散
多梦、肾均正常、神疲、心悸、汗出、潮热、脸红、身热、出汗、怕热	鸡子黄、浮小麦、白芍、生地、黄连、阿胶、牡蛎、炙甘草、龙齿、黄芩	黄连阿胶汤
身热、出汗、多梦、怕热、潮热、神疲、脸红、肾均正常、心悸、汗出	鸡子黄、浮小麦、白芍、生地、黄连、阿胶、牡蛎、炙甘草、龙齿、黄芩	黄连阿胶汤
呕吐、寒呕、饥饿感、呕酸水、清痰、纳差	生姜、大枣、白术、吴茱萸、党参、半夏、茯苓、炙甘草、桂枝	吴茱萸汤
呕酸水、寒呕、清痰、呕吐、饥饿感、纳差	生姜、大枣、白术、吴茱萸、党参、半夏、茯苓、炙甘草、桂枝	吴茱萸汤
手足皲裂、脾气虚弱、舌脉无明显异常、肿痛	黄芪、山药、百合、猪肤	猪肤汤
舌脉无明显异常、肿痛、手足皲裂、脾气虚弱	黄芪、山药、百合、猪肤	猪肤汤
肿痛、手足皲裂、脾气虚弱、舌脉无明显异常	黄芪、山药、百合、猪肤	猪肤汤
脾气虚弱、肿痛、手足皲裂、舌脉无明显异常	黄芪、山药、百合、猪肤	猪肤汤
脾气虚弱、手足皲裂、肿痛、舌脉无明显异常	黄芪、山药、百合、猪肤	猪肤汤
脾气虚弱、肿痛、手足皲裂、舌脉无明显异常	黄芪、山药、百合、猪肤	猪肤汤
舌脉无明显异常、手足皲裂、肿痛、脾气虚弱	黄芪、山药、百合、猪肤	猪肤汤
脾气虚弱、手足皲裂、肿痛、舌脉无明显异常	黄芪、山药、百合、猪肤	猪肤汤
体温低于37.5℃、小便色黄、苔黄浊边白、低热、头晕、脉弦数、舌老、懒动、体温37.5℃、便色黄褐、肝肋下3cm、里急后重、头痛、口无味而干、疲乏	郁金、黄连、关黄柏、木香、白头翁、金钱草、甘草、秦皮	白头翁汤
小便色黄、脉弦数、肝肋下3cm、头晕、便色黄褐、体温低于37.5℃、里急后重、懒动、头痛、体温37.5℃、疲乏、舌老、苔黄浊边白、低热、口无味而干	郁金、黄连、关黄柏、木香、白头翁、金钱草、甘草、秦皮	白头翁汤
发热、腹痛	牡丹皮、大黄、芒硝、桃仁、冬瓜仁	大黄牡丹皮汤
发热、腹痛	牡丹皮、大黄、芒硝、桃仁、冬瓜仁	大黄牡丹皮汤
发热、苔黄、腹痛、畏寒、脉弦滑数、腰大肌征、疼痛、全腹均有明显的压痛、腹肌紧张如板、体温39.3℃、舌红	牡丹皮、大黄、蒲公英、玄明粉、赤芍、关黄柏、皂角刺、薄荷、卷柏、桃仁、连翘、冬瓜仁、金银花	大黄牡丹皮汤
苔黄、疼痛、全腹均有明显的压痛、体温39.3℃、腰大肌征、腹痛、发热、腹肌紧张如板、舌红、畏寒、脉弦滑数	牡丹皮、大黄、蒲公英、玄明粉、赤芍、关黄柏、皂角刺、薄荷、卷柏、桃仁、连翘、冬瓜仁、金银花	大黄牡丹皮汤
面色如常、多梦、耳鸣、血压正常、头晕、腹痛、体温正常、呕吐、汗出、脉弦稍浮、唇色正常、恶心、下肢酸软、舌尖红、苔白稍干、眩晕、听力正常	白扁豆、大枣、麦芽、茯苓、钩藤、甘草	甘麦大枣汤
头痛、五心烦热、舌稍红、心悸不安、两寸弱、脉搏92次/分、腰膝酸软、乏力、脉弦、胃痛、腹胀、苔白、恶寒、大汗不止、血压100/64mmHg、自汗、体温37.4℃	浮小麦、黄芪、白芍、大枣、太子参、茯苓、糯稻根、甘草	甘麦大枣汤
恶风寒、心慌、苔薄白、舌嫩、面色唇色如常、脉弦、胃纳减、便溏、头痛、头晕、发麻、心悸	浮小麦、大枣、半夏、竹茹、化橘红、茯苓、枳壳、甘草	甘麦大枣汤
全身疼痛、关节疼痛、麻、舌黯淡、脉细、心慌、苔白薄、难受	黄芪、大枣、白术、防风、甘草	甘麦大枣汤
心悸、头昏、苔白、纳差、失眠、尿频、脉细、舌胖嫩、疲乏、大便秘结、时寐时醒、右关弱	黄芪、党参、白术、大枣、肉苁蓉、茯苓、木香、炙甘草、远志、甘草、当归	甘麦大枣汤
苔白润、血压161/116mmHg、失眠、脉弦滑、头晕、舌如常、头痛	浮小麦、代赭石、大枣、半夏、竹茹、化橘红、茯苓、甘草	甘麦大枣汤
口干、舌质暗、痛苦面容、皮肤瘙痒、脉沉滑数、鳞屑、皮肤粗糙、四、肤热、皮温正常、多皮屑、便干、溲黄、苔白	薏苡仁、生地、防风、赤芍、关黄柏、甘草、石膏、茯苓、炙甘草、桔梗、苦参、牛蒡子、玄参	桔梗汤
皮肤瘙痒、皮肤粗糙、溲黄、舌质暗、多皮屑、四、口干、便干、皮温正常、鳞屑、痛苦面容、苔白、脉沉滑数、肤热	薏苡仁、生地、防风、赤芍、关黄柏、甘草、石膏、茯苓、炙甘草、桔梗、苦参、牛蒡子、玄参	桔梗汤
肤热、皮温正常、舌质暗、便干、皮肤瘙痒、多皮屑、皮肤粗糙、苔白、脉沉滑数、溲黄、口干、鳞屑、四、痛苦面容	薏苡仁、生地、防风、赤芍、关黄柏、甘草、石膏、茯苓、炙甘草、桔梗、苦参、牛蒡子、玄参	桔梗汤
四、皮肤瘙痒、多皮屑、口干、痛苦面容、溲黄、皮温正常、肤热、皮肤粗糙、脉沉滑数、舌质暗、便干、鳞屑、苔白	薏苡仁、生地、防风、赤芍、关黄柏、甘草、石膏、茯苓、炙甘草、桔梗、苦参、牛蒡子、玄参	桔梗汤
苔白、脉沉滑数、皮温正常、皮肤粗糙、四、溲黄、便干、肤热、多皮屑、口干、舌质暗、痛苦面容、皮肤瘙痒、鳞屑	薏苡仁、生地、防风、赤芍、关黄柏、甘草、石膏、茯苓、炙甘草、桔梗、苦参、牛蒡子、玄参	桔梗汤
咽略红、咳嗽、双肺呼吸音清、脉缓、咽痒、扁桃体不大、舌淡、痰少	生地、板蓝根、茯苓、薄荷、炙甘草、玉竹、麦冬、连翘、桔梗、丝瓜络、甘草、马勃、北沙参、玄参	桔梗汤
咳嗽、双肺呼吸音清、咽略红、扁桃体不大、舌淡、痰少、咽痒、脉缓	生地、板蓝根、茯苓、薄荷、炙甘草、玉竹、麦冬、连翘、桔梗、丝瓜络、甘草、马勃、北沙参、玄参	桔梗汤
舌淡、双肺呼吸音清、咳嗽、痰少、扁桃体不大、咽略红、脉缓、咽痒	生地、板蓝根、茯苓、薄荷、炙甘草、玉竹、麦冬、连翘、桔梗、丝瓜络、甘草、马勃、北沙参、玄参	桔梗汤
扁桃体不大、痰少、咽痒、舌淡、脉缓、双肺呼吸音清、咽略红、咳嗽	生地、板蓝根、茯苓、薄荷、炙甘草、玉竹、麦冬、连翘、桔梗、丝瓜络、甘草、马勃、北沙参、玄参	桔梗汤
痰少、双肺呼吸音清、扁桃体不大、舌淡、脉缓、咽痒、咳嗽、咽略红	生地、板蓝根、茯苓、薄荷、炙甘草、玉竹、麦冬、连翘、桔梗、丝瓜络、甘草、马勃、北沙参、玄参	桔梗汤
鼻鸣、鼻涕、心烦、鼻痒、苔白润、左眼眶频频跳动、鼻塞、口和、全身不适、脉浮缓	蝉蜕、辛夷、生姜、白芍、大枣、僵蚕、炙甘草、桂枝、防风、甘草	桂枝汤
全身不适、鼻塞、左眼眶频频跳动、鼻痒、苔白润、鼻鸣、鼻涕、心烦、脉浮缓、口和	蝉蜕、辛夷、生姜、白芍、大枣、僵蚕、炙甘草、桂枝、防风、甘草	桂枝汤
双肺满布干湿啰音、流清鼻涕、面色青暗、心音低钝、呼吸短促、指纹淡紫、咳嗽、精神萎靡、痰多、夜间啼哭、苔白滑	厚朴、白芍、大枣、苦杏仁、桂枝、甘草	桂枝加厚朴杏子汤
咳嗽、痰多、流清鼻涕、呼吸短促、心音低钝、面色青暗、指纹淡紫、双肺满布干湿啰音、精神萎靡、苔白滑、夜间啼哭	厚朴、白芍、大枣、苦杏仁、桂枝、甘草	桂枝加厚朴杏子汤
心音低钝、指纹淡紫、双肺满布干湿啰音、面色青暗、呼吸短促、咳嗽、流清鼻涕、痰多、夜间啼哭、苔白滑、精神萎靡	厚朴、白芍、大枣、苦杏仁、桂枝、甘草	桂枝加厚朴杏子汤
咳嗽、指纹淡紫、面色青暗、呼吸短促、心音低钝、苔白滑、流清鼻涕、精神萎靡、痰多、夜间啼哭、双肺满布干湿啰音	厚朴、白芍、大枣、苦杏仁、桂枝、甘草	桂枝加厚朴杏子汤
心率45次/分、眼花、气弱、面色苍暗少华、脉迟沉细涩而弱、舌淡苔白润、头晕、畏寒冷、少气、心率45~50次/分、心慌、耳鸣、心悸、血瘀、乏力	黄芪、五味子、麻黄、炙甘草、麦冬、细辛、附子、桂枝、丹参、甘草、红参、当归	桂枝甘草汤
血瘀、脉迟沉细涩而弱、心率45次/分、头晕、心悸、舌淡苔白润、眼花、面色苍暗少华、畏寒冷、耳鸣、心率45~50次/分、心慌、乏力、少气、气弱	黄芪、五味子、麻黄、炙甘草、麦冬、细辛、附子、桂枝、丹参、甘草、红参、当归	桂枝甘草汤
气弱、心悸、眼花、心率45~50次/分、少气、脉迟沉细涩而弱、血瘀、舌淡苔白润、耳鸣、头晕、心率45次/分、乏力、心慌、畏寒冷、面色苍暗少华	黄芪、五味子、麻黄、炙甘草、麦冬、细辛、附子、桂枝、丹参、甘草、红参、当归	桂枝甘草汤
心烦、形体偏瘦、心慌、气短、心悸、脉促细、胸闷塞、无力、苔薄白、头晕、舌淡、气虚血弱、血压12/8kPa、乏力、瘀滞、心空	黄芪、生姜、生地、大枣、阿胶、炙甘草、麦冬、桂枝、丹参、红参	炙甘草汤
胸闷塞、形体偏瘦、心烦、脉促细、苔薄白、头晕、心悸、气短、心慌、乏力、气虚血弱、血压12/8kPa、心空、瘀滞、舌淡、无力	黄芪、生姜、生地、大枣、阿胶、炙甘草、麦冬、桂枝、丹参、红参	炙甘草汤
气紧、苔白、面色暗、脉弦数、舌红、胸闷、唇紫绀、咳嗽、吐风泡痰	鱼腥草、地龙、苦杏仁、全蝎、僵蚕、麻黄、石膏、紫菀、桃仁、甘草、枇杷叶、黄芩	麻杏石甘汤
脉弦数、吐风泡痰、面色暗、胸闷、唇紫绀、苔白、气紧、咳嗽、舌红	鱼腥草、地龙、苦杏仁、全蝎、僵蚕、麻黄、石膏、紫菀、桃仁、甘草、枇杷叶、黄芩	麻杏石甘汤
气短、脉滑数、苔白滑、痰液、呼吸不利、精神萎靡、舌淡、喘如拉锯、咳嗽、胸部紧闷	地龙、干姜、厚朴、半夏、全蝎、苦杏仁、僵蚕、白果、麻黄、甘草	小青龙汤
苔白滑、呼吸不利、脉滑数、痰液、舌淡、咳嗽、精神萎靡、喘如拉锯、胸部紧闷、气短	地龙、干姜、厚朴、半夏、全蝎、苦杏仁、僵蚕、白果、麻黄、甘草	小青龙汤
心悸、面色萎黄少华、气弱、晕倒、头晕、血寒、畏寒、血压90/60mmHg、心率每分钟40~50次、舌质淡嫩苔白润、短气不续、舌淡嫩、气短、闷塞、晕眩	黄芪、羌活、五味子、麻黄、麦冬、桂枝、附子、细辛、丹参、红参、当归	麻黄附子细辛汤
晕眩、畏寒、闷塞、舌淡嫩、心悸、舌质淡嫩苔白润、面色萎黄少华、心率每分钟40~50次、血寒、晕倒、血压90/60mmHg、头晕、气短、短气不续、气弱	黄芪、羌活、五味子、麻黄、麦冬、桂枝、附子、细辛、丹参、红参、当归	麻黄附子细辛汤
心率35~40次/分、乏力、脉率45次/分、眼花、头晕、神差懒言，四肢欠温、舌淡苔白润、隐痛、疲乏、心悸动、脉迟涩结代尚有力、无力、昏倒	黄芪、麻黄、细辛、附子、丹参、当归	麻黄附子细辛汤
头晕、无力、眼花、隐痛、脉迟涩结代尚有力、昏倒、脉率45次/分、疲乏、心率35~40次/分、心悸动、舌淡苔白润、神差懒言，四肢欠温、乏力	黄芪、麻黄、细辛、附子、丹参、当归	麻黄附子细辛汤
胸紧、慢性病容、喘鸣、咽塞、流清涕、吐痰、恶寒、脉浮滑、苔薄白、咳嗽、发热、喘促、四肢不温、面色晦暗、气喘、喘息、舌红	黄芪、麻黄、细辛、附子、丹参、当归	小青龙加石膏汤
喘息、吐痰、气喘、舌红、慢性病容、咽塞、喘鸣、胸紧、苔薄白、发热、喘促、四肢不温、咳嗽、面色晦暗、恶寒、流清涕、脉浮滑	黄芪、麻黄、细辛、附子、丹参、当归	小青龙加石膏汤
脉浮滑、舌红、苔薄白、四肢不温、气喘、面色晦暗、恶寒、胸紧、慢性病容、咳嗽、流清涕、喘促、喘鸣、喘息、咽塞、吐痰、发热	黄芪、麻黄、细辛、附子、丹参、当归	小青龙加石膏汤
慢性病容、恶寒、吐痰、四肢不温、发热、面色晦暗、喘促、喘鸣、胸紧、咳嗽、舌红、苔薄白、气喘、咽塞、喘息、流清涕、脉浮滑	黄芪、麻黄、细辛、附子、丹参、当归	小青龙加石膏汤
气喘、咽塞、苔薄白、咳嗽、四肢不温、面色晦暗、喘促、恶寒、流清涕、舌红、吐痰、慢性病容、喘鸣、脉浮滑、喘息、发热、胸紧	黄芪、麻黄、细辛、附子、丹参、当归	小青龙加石膏汤
呕恶、发热、欲吐、脉弦细而浮、口苦、心累、恶寒、心跳、畏风、咽干、舌淡、疼痛、面色暗淡、苔白	生姜、柴胡、白芍、大枣、党参、半夏、桂枝、甘草、黄芩	柴胡桂枝汤
舌淡、面色暗淡、畏风、疼痛、咽干、脉弦细而浮、苔白、呕恶、心累、欲吐、发热、心跳、恶寒、口苦	生姜、柴胡、白芍、大枣、党参、半夏、桂枝、甘草、黄芩	柴胡桂枝汤
寒热、小便频急、口苦、尿频、急胀、脉沉细、尿急、大便干结、烧灼、苔薄黄、面色萎黄、舌上有瘀点、腰胀痛、口干、尿色清	牡丹皮、大黄、甘草、赤芍、枳壳、桃仁、桂枝、车前草	桃核承气汤
口苦、苔薄黄、小便频急、烧灼、大便干结、面色萎黄、寒热、尿频、腰胀痛、急胀、尿色清、尿急、脉沉细、舌上有瘀点、口干	牡丹皮、大黄、甘草、赤芍、枳壳、桃仁、桂枝、车前草	桃核承气汤
唇红、体温：39.2℃、微痛、口渴、心烦、体温39℃、舌红苔白干、恶风寒、面色红光、咽干、疼痛、高热、欲呕、身痛、体温又上升、口苦、脉洪数、汗出、头疼、发热、脉浮洪滑数、恶寒	谷芽、柴胡、羌活、半夏、粉葛、板蓝根、石膏、牛蒡子、连翘、防风、知母、甘草、金银花、黄芩	白虎汤
咽干、唇红、舌红苔白干、疼痛、微痛、高热、面色红光、心烦、身痛、汗出、体温39℃、恶风寒、头疼、口苦、体温：39.2℃、口渴、恶寒、欲呕、发热、脉洪数、脉浮洪滑数、体温又上升	谷芽、柴胡、羌活、半夏、粉葛、板蓝根、石膏、牛蒡子、连翘、防风、知母、甘草、金银花、黄芩	白虎汤
舌紫暗、脉弦数、双肾区有叩击痛、面色青暗无华、舌根白滑、腰痛、全腹均有压痛、疼痛、神志尚清、口干苦	柴胡、白芍、枳实、青皮、甘草、大血藤、乌药、川楝子	四逆散
口干苦、疼痛、腰痛、脉弦数、神志尚清、舌根白滑、双肾区有叩击痛、全腹均有压痛、面色青暗无华、舌紫暗	柴胡、白芍、枳实、青皮、甘草、大血藤、乌药、川楝子	四逆散
心悸、面色苍暗、屋漏、小便少、苔薄、咳嗽、语音低、白腻、厥冷、舌质紫暗、浮肿、气短、头晕、痰少、唇甲青紫、胸闷胀、宿满	黄芪、生姜、白芍、五味子、白术、茯苓、麦冬、桂枝、附子、丹参、红参	真武汤
小便少、心悸、浮肿、白腻、厥冷、气短、舌质紫暗、咳嗽、唇甲青紫、面色苍暗、头晕、语音低、苔薄、痰少、宿满、屋漏、胸闷胀	黄芪、生姜、白芍、五味子、白术、茯苓、麦冬、桂枝、附子、丹参、红参	真武汤
畏寒、汗多、冰凉、浮肿、脉沉微、气短、舌淡苔白、语音低微断续、心慌、心悸、潮红、水肿	黄芪、黄精、白术、泽泻、太子参、延胡索、茯苓、桂枝、人参、附子、猪苓、丹参、玉竹、防己	防己地黄汤
水肿、舌淡苔白、心悸、气短、心慌、浮肿、语音低微断续、汗多、畏寒、脉沉微、冰凉、潮红	黄芪、黄精、白术、泽泻、太子参、延胡索、茯苓、桂枝、人参、附子、猪苓、丹参、玉竹、防己	防己地黄汤
关节作痛、苔中略有厚腻、脉弦、舌胖、早搏、足肿	小麦、干姜、六神曲、百合、生地、党参、大枣、阿胶、火麻仁、厚朴、炙甘草、桂枝	炙甘草汤
关节作痛、早搏、舌胖、足肿、脉弦、苔中略有厚腻	小麦、干姜、六神曲、百合、生地、党参、大枣、阿胶、火麻仁、厚朴、炙甘草、桂枝	炙甘草汤
狐惑、口腔出现瘰疹、舌上红瘰、大便较干、溃疡	黄连、白芍、赤芍、淡竹叶、连翘、甘草、金银花、当归、黄芩	甘草泻心汤
舌上红瘰、狐惑、大便较干、口腔出现瘰疹、溃疡	黄连、白芍、赤芍、淡竹叶、连翘、甘草、金银花、当归、黄芩	甘草泻心汤
阴道出血、面色苍黄、舌淡红、语音低弱、苔薄、大便稀烂、全身乏力、脉弦、白带里夹有血丝	黄芪、干姜、女贞子、黄精、龙骨、黄连、薏苡仁、大枣、太子参、厚朴、牡蛎、黑豆、矮地茶、何首乌、黄芩	泻心汤
面色苍黄、白带里夹有血丝、舌淡红、大便稀烂、全身乏力、苔薄、脉弦、阴道出血、语音低弱	黄芪、干姜、女贞子、黄精、龙骨、黄连、薏苡仁、大枣、太子参、厚朴、牡蛎、黑豆、矮地茶、何首乌、黄芩	泻心汤
苔薄、大便稀烂、语音低弱、脉弦、舌淡红、面色苍黄、白带里夹有血丝、阴道出血、全身乏力	黄芪、干姜、女贞子、黄精、龙骨、黄连、薏苡仁、大枣、太子参、厚朴、牡蛎、黑豆、矮地茶、何首乌、黄芩	泻心汤
面色苍黄、脉弦、舌淡红、白带里夹有血丝、全身乏力、语音低弱、大便稀烂、阴道出血、苔薄	黄芪、干姜、女贞子、黄精、龙骨、黄连、薏苡仁、大枣、太子参、厚朴、牡蛎、黑豆、矮地茶、何首乌、黄芩	泻心汤
全身乏力、大便稀烂、面色苍黄、脉弦、语音低弱、白带里夹有血丝、苔薄、舌淡红、阴道出血	黄芪、干姜、女贞子、黄精、龙骨、黄连、薏苡仁、大枣、太子参、厚朴、牡蛎、黑豆、矮地茶、何首乌、黄芩	泻心汤
大便溏烂、饮食减少、脉弦、泛泛欲吐、疼痛、苔腻、胆囊大、热灼感	干姜、黄连、党参、大枣、半夏、炙甘草、桂枝	黄连汤
大便溏烂、脉弦、苔腻、热灼感、饮食减少、疼痛、胆囊大、泛泛欲吐	干姜、黄连、党参、大枣、半夏、炙甘草、桂枝	黄连汤
脉弦、饮食减少、疼痛、苔腻、大便溏烂、泛泛欲吐、胆囊大、热灼感	干姜、黄连、党参、大枣、半夏、炙甘草、桂枝	黄连汤
脉弦、思呕泛、大便较稀、苔厚腻、胃部疼痛、吐苦味绿色水、厌食、胁痛、胸闷、油腻	干姜、黄连、大枣、太子参、半夏、竹茹、炙甘草、桂枝	黄连汤
胃部疼痛、油腻、苔厚腻、吐苦味绿色水、思呕泛、大便较稀、胁痛、脉弦、胸闷、厌食	干姜、黄连、大枣、太子参、半夏、竹茹、炙甘草、桂枝	黄连汤
吐苦味绿色水、胃部疼痛、大便较稀、胸闷、思呕泛、苔厚腻、厌食、胁痛、油腻、脉弦	干姜、黄连、大枣、太子参、半夏、竹茹、炙甘草、桂枝	黄连汤
油腻、脉弦、溲黄、腹痛、厌食、欲吐、纳滞、胸膈闷滞、右上腹部时痛、苔黄腻、大便偏溏、热灼感	干姜、黄连、党参、大枣、半夏、炙甘草、桂枝	黄连汤
厌食、纳滞、欲吐、胸膈闷滞、腹痛、大便偏溏、油腻、右上腹部时痛、溲黄、脉弦、苔黄腻、热灼感	干姜、黄连、党参、大枣、半夏、炙甘草、桂枝	黄连汤
溲黄、右上腹部时痛、厌食、腹痛、胸膈闷滞、热灼感、大便偏溏、脉弦、欲吐、油腻、苔黄腻、纳滞	干姜、黄连、党参、大枣、半夏、炙甘草、桂枝	黄连汤
疼痛、恶心、发冷、呕吐、口有秽气、苔厚、脉弦、面色发青	柴胡、莱菔子、白芍、延胡索、炙甘草、茵陈、川楝子	芍药甘草汤
口有秽气、脉弦、恶心、发冷、呕吐、疼痛、面色发青、苔厚	柴胡、莱菔子、白芍、延胡索、炙甘草、茵陈、川楝子	芍药甘草汤
颈部有块、脉长苔白、腹泻、易哑、多痰、胃部有隐隐痛、甲状腺肿块	厚朴、苍术、半夏、紫苏梗、茯苓、沉香、炙甘草、夏枯草、藏青果	半夏厚朴汤
腹泻、脉长苔白、甲状腺肿块、易哑、颈部有块、胃部有隐隐痛、多痰	厚朴、苍术、半夏、紫苏梗、茯苓、沉香、炙甘草、夏枯草、藏青果	半夏厚朴汤
右侧甲状腺瘤3.8cm×3.5cm、舌中、痰聚、痰黏、气滞、便干、苔白、脉弦涩	厚朴、半夏、黄药子、茯苓、昆布、紫苏叶、夏枯草	半夏厚朴汤
气滞、舌中、脉弦涩、右侧甲状腺瘤3.8cm×3.5cm、痰黏、便干、痰聚、苔白	厚朴、半夏、黄药子、茯苓、昆布、紫苏叶、夏枯草	半夏厚朴汤
气滞、右颈肿大、苔薄、痰凝、脉涩、舌中	生姜、厚朴、半夏、紫苏梗、黄药子、昆布、茯苓、桃仁、夏枯草	半夏厚朴汤
痰凝、舌中、脉涩、气滞、苔薄、右颈肿大	生姜、厚朴、半夏、紫苏梗、黄药子、昆布、茯苓、桃仁、夏枯草	半夏厚朴汤
苔微厚、疼痛、脉弦、舌偏中、颈咽右侧有一肿块、隆起、出血	厚朴、半夏、紫苏梗、黄药子、茯苓、鸡内金、沉香、丹参、夏枯草	半夏厚朴汤
颈咽右侧有一肿块、疼痛、舌偏中、脉弦、隆起、出血、苔微厚	厚朴、半夏、紫苏梗、黄药子、茯苓、鸡内金、沉香、丹参、夏枯草	半夏厚朴汤
痰浊凝结、隆起、发育良好、咽喉天突穴处有一花生米大小的青紫肿物、色青紫、烦躁	牡丹皮、生姜、厚朴、半夏、紫苏梗、赤芍、茯苓、桃仁、桂枝	半夏厚朴汤
隆起、咽喉天突穴处有一花生米大小的青紫肿物、发育良好、烦躁、色青紫、痰浊凝结	牡丹皮、生姜、厚朴、半夏、紫苏梗、赤芍、茯苓、桃仁、桂枝	半夏厚朴汤
颈部两侧淋巴结肿、化痰、舌硬、苔白腻、脉沉、浮肿	生姜、厚朴、半夏、紫苏梗、冬瓜、茯苓、夏枯草、地骷髅、苦丁茶	半夏厚朴汤
舌硬、苔白腻、浮肿、化痰、脉沉、颈部两侧淋巴结肿	生姜、厚朴、半夏、紫苏梗、冬瓜、茯苓、夏枯草、地骷髅、苦丁茶	半夏厚朴汤
脉细、声音嘶哑、苔薄、舌绛	胖大海、天冬、百合、阿胶、凤凰衣、麦冬、射干、马兜铃、木蝴蝶、牛蒡子、糯米、北沙参、玄参	百合地黄汤
声音嘶哑、舌绛、脉细、苔薄	胖大海、天冬、百合、阿胶、凤凰衣、麦冬、射干、马兜铃、木蝴蝶、牛蒡子、糯米、北沙参、玄参	百合地黄汤
舌绛、苔薄、脉细、声音嘶哑	胖大海、天冬、百合、阿胶、凤凰衣、麦冬、射干、马兜铃、木蝴蝶、牛蒡子、糯米、北沙参、玄参	百合地黄汤
声音嘶哑、舌绛、苔薄、脉细	胖大海、天冬、百合、阿胶、凤凰衣、麦冬、射干、马兜铃、木蝴蝶、牛蒡子、糯米、北沙参、玄参	百合地黄汤
舌绛、苔薄、脉细、声音嘶哑	胖大海、天冬、百合、阿胶、凤凰衣、麦冬、射干、马兜铃、木蝴蝶、牛蒡子、糯米、北沙参、玄参	百合地黄汤
脉细、舌绛、苔薄、声音嘶哑	胖大海、天冬、百合、阿胶、凤凰衣、麦冬、射干、马兜铃、木蝴蝶、牛蒡子、糯米、北沙参、玄参	百合地黄汤
苔白、手足乏重、发冷、血压160/120mmHg、虚数	黄芪、干姜、党参、白术、菊花、川芎、白矾、牡蛎、茯苓、桔梗、桂枝、细辛、防风、当归	侯氏黑散
发冷、手足乏重、血压160/120mmHg、虚数、苔白	黄芪、干姜、党参、白术、菊花、川芎、白矾、牡蛎、茯苓、桔梗、桂枝、细辛、防风、当归	侯氏黑散
两脚逆冷、面浮、便溏、腰痛、脉沉缓、汗出、溲利、足肿、苔白根腻	干姜、白术、续断、茯苓、葫芦壳、杜仲、甘草	甘草干姜茯苓白术汤
脉沉缓、便溏、溲利、面浮、足肿、汗出、苔白根腻、腰痛、两脚逆冷	干姜、白术、续断、茯苓、葫芦壳、杜仲、甘草	甘草干姜茯苓白术汤
两脚逆冷、脉沉缓、溲利、便溏、腰痛、足肿、汗出、苔白根腻、面浮	干姜、白术、续断、茯苓、葫芦壳、杜仲、甘草	甘草干姜茯苓白术汤
吐酸、脉迟、疼痛、大便溏泻、苔白	干姜、党参、白术、花椒、乌头、炙甘草、高良姜、瓦楞子、附子、赤石脂	乌头赤石脂丸
疼痛、脉迟、吐酸、苔白、大便溏泻	干姜、党参、白术、花椒、乌头、炙甘草、高良姜、瓦楞子、附子、赤石脂	乌头赤石脂丸
疼痛、苔白、脉迟、吐酸、大便溏泻	干姜、党参、白术、花椒、乌头、炙甘草、高良姜、瓦楞子、附子、赤石脂	乌头赤石脂丸
大便溏泻、脉迟、疼痛、苔白、吐酸	干姜、党参、白术、花椒、乌头、炙甘草、高良姜、瓦楞子、附子、赤石脂	乌头赤石脂丸
疼痛、大便溏泻、吐酸、苔白、脉迟	干姜、党参、白术、花椒、乌头、炙甘草、高良姜、瓦楞子、附子、赤石脂	乌头赤石脂丸
胃气虚弱、脉细涩、痞结、大便或艰、脾胃虚弱、肠鸣、胃下垂、苔白、心窝下按之有坚实感、乏力	白术、枳实	枳术汤
乏力、脉细涩、心窝下按之有坚实感、肠鸣、脾胃虚弱、痞结、胃下垂、大便或艰、苔白、胃气虚弱	白术、枳实	枳术汤
肠鸣、胃气虚弱、大便或艰、痞结、胃下垂、脉细涩、脾胃虚弱、心窝下按之有坚实感、苔白、乏力	白术、枳实	枳术汤
脉滑苔白、悸动不宁	蜜、麻黄、半夏	半夏麻黄汤
悸动不宁、脉滑苔白	蜜、麻黄、半夏	半夏麻黄汤
悸动不宁、脉滑苔白	蜜、麻黄、半夏	半夏麻黄汤
悸动不宁、脉滑苔白	蜜、麻黄、半夏	半夏麻黄汤
脉滑苔白、悸动不宁	蜜、麻黄、半夏	半夏麻黄汤
悸动不宁、脉滑苔白	蜜、麻黄、半夏	半夏麻黄汤
悸动不宁、脉滑苔白	蜜、麻黄、半夏	半夏麻黄汤
脉滑苔白、悸动不宁	蜜、麻黄、半夏	半夏麻黄汤
悸动不宁、脉滑苔白	蜜、麻黄、半夏	半夏麻黄汤
悸动不宁、脉滑苔白	蜜、麻黄、半夏	半夏麻黄汤
乏力、头昏、喜躁、舌红、寒栗状、心烦、苔薄、脉虚数、身热、呕逆	大枣、半夏、竹茹、石膏、白薇、桂枝、甘草	竹皮大丸
舌红、乏力、呕逆、心烦、脉虚数、身热、喜躁、苔薄、头昏、寒栗状	大枣、半夏、竹茹、石膏、白薇、桂枝、甘草	竹皮大丸
头昏、喜躁、寒栗状、心烦、脉虚数、苔薄、呕逆、身热、乏力、舌红	大枣、半夏、竹茹、石膏、白薇、桂枝、甘草	竹皮大丸
苔净、舌淡、惊怖、恍惚、脉弦细、失眠	小麦、首乌藤、琥珀、百合、生地、大枣、炙甘草、丹参、当归	甘麦大枣汤
烦躁、呕恶、凉痛、便溏、咽干、高热、发烧、口苦、疼痛	柴胡、厚朴、大枣、半夏、板蓝根、羚羊角、白茅根、桂枝、连翘、芦根、蔓荆子、甘草、黄芩	小柴胡汤
呕恶、烦躁、咽干、口苦、高热、凉痛、发烧、疼痛、便溏	柴胡、厚朴、大枣、半夏、板蓝根、羚羊角、白茅根、桂枝、连翘、芦根、蔓荆子、甘草、黄芩	小柴胡汤
乏力、苔薄白、纳差、脉沉细、疼痛、面色无华、肿胀、舌淡红、消瘦、晨僵	黄芪、六神曲、白芍、鸡血藤、麦芽、乌头、桂枝、山楂、苦参、当归、淫羊藿	黄芪桂枝五物汤
舌淡红、晨僵、面色无华、疼痛、乏力、纳差、脉沉细、消瘦、肿胀、苔薄白	黄芪、六神曲、白芍、鸡血藤、麦芽、乌头、桂枝、山楂、苦参、当归、淫羊藿	黄芪桂枝五物汤
舌淡、困倦、乏力、疼痛、脉濡细、胀痛、苔白	黄芪、生姜、白芍、大枣、海螵蛸、炙甘草、桂枝、浙贝母、饴糖	黄芪建中汤
苔白、舌淡、脉濡细、困倦、疼痛、乏力、胀痛	黄芪、生姜、白芍、大枣、海螵蛸、炙甘草、桂枝、浙贝母、饴糖	黄芪建中汤
烦闷、面色少华、纳差、舌淡红、舌薄、苔花剥苔、不欲进食、进食噎不顺、脉弦细、吞咽困难、形瘦、哽噎不顺	蚕沙、郁李仁、柴胡、大枣、半夏、西洋参、沉香、桃仁、甘草、黄芩	小柴胡汤
哽噎不顺、纳差、面色少华、形瘦、烦闷、舌薄、不欲进食、脉弦细、舌淡红、吞咽困难、苔花剥苔、进食噎不顺	蚕沙、郁李仁、柴胡、大枣、半夏、西洋参、沉香、桃仁、甘草、黄芩	小柴胡汤
脉弦滑、有痰、化热、舌体稍胖大、发热、欲吐、高热、小便混浊、乏力、咳嗽、苔白腻、恶心、舌稍红、倦怠	广藿香、柴胡、厚朴、大枣、党参、半夏、粉葛、牡蛎、鳖甲、知母、甘草、豆蔻、黄芩	小柴胡汤
倦怠、欲吐、发热、苔白腻、脉弦滑、小便混浊、咳嗽、舌体稍胖大、恶心、乏力、舌稍红、化热、高热、有痰	广藿香、柴胡、厚朴、大枣、党参、半夏、粉葛、牡蛎、鳖甲、知母、甘草、豆蔻、黄芩	小柴胡汤
面色萎黄、神倦、肝气郁滞、胸闷、消瘦、脉弦、舌淡红略胖、苔微黄腻、食欲减退、痰多、咳嗽、呕吐、咽红、心烦、憋气、咽痒	代赭石、厚朴、党参、半夏、竹茹、陈皮、茯苓、枳壳、桔梗、射干、芦根、山豆根、枇杷叶、旋覆花	旋覆代赭汤
咽红、神倦、咳嗽、咽痒、痰多、苔微黄腻、消瘦、憋气、心烦、脉弦、面色萎黄、舌淡红略胖、肝气郁滞、食欲减退、胸闷、呕吐	代赭石、厚朴、党参、半夏、竹茹、陈皮、茯苓、枳壳、桔梗、射干、芦根、山豆根、枇杷叶、旋覆花	旋覆代赭汤
神疲、阴道常有气体排出、胃脘隐痛、下腹坠胀、畏寒、失血过多，淋漓不断者月余，致使身体极度虚弱、嗳气、舌淡、阴道经常有气体排出、四末不温、苔白、面色白、矢气状、肢懒	黄芪、白芍、龙骨、佛手、甘松、牡蛎、茯苓、炙甘草、桂枝、饴糖、升麻、甘草、当归	小建中汤
畏寒、舌淡、面色白、阴道常有气体排出、肢懒、下腹坠胀、嗳气、四末不温、失血过多，淋漓不断者月余，致使身体极度虚弱、苔白、胃脘隐痛、矢气状、神疲、阴道经常有气体排出	黄芪、白芍、龙骨、佛手、甘松、牡蛎、茯苓、炙甘草、桂枝、饴糖、升麻、甘草、当归	小建中汤
唇紫绀、胸闷、恶心、脉沉、头晕、呼吸急促、短气不续、面色灰暗、苔秽滑腻、舌淡胖、烦躁、浮肿、猝喘	炙甘草、桂枝	桂枝甘草汤
头晕、唇紫绀、脉沉、胸闷、面色灰暗、呼吸急促、苔秽滑腻、烦躁、浮肿、猝喘、恶心、短气不续、舌淡胖	炙甘草、桂枝	桂枝甘草汤
唇紫绀、胸闷、面色灰暗、头晕、苔秽滑腻、呼吸急促、舌淡胖、短气不续、恶心、烦躁、脉沉、浮肿、猝喘	炙甘草、桂枝	桂枝甘草汤
宫颈轻度糜烂、宫体中位偏后、疼痛、恶心、坠胀、头晕、舌胖暗有瘀斑、月经量少、右侧附件能触及鸡蛋大小的包块、腰酸、色黯、白腻、脉沉弦小滑、两侧附件增厚、血块	牡丹皮、白芍、赤芍、延胡索、茯苓、鳖甲、莪术、桂枝、甘草	桂枝茯苓丸
宫颈轻度糜烂、头晕、脉沉弦小滑、月经量少、坠胀、右侧附件能触及鸡蛋大小的包块、血块、疼痛、色黯、腰酸、舌胖暗有瘀斑、两侧附件增厚、宫体中位偏后、恶心、白腻	牡丹皮、白芍、赤芍、延胡索、茯苓、鳖甲、莪术、桂枝、甘草	桂枝茯苓丸
肿胀、肢冷、大便溏薄、口渴、酸痛、头晕、畏寒、眼睛干涩、苔无苔、脉沉细、舌红有裂纹、干燥、全身关节疼痛	黄芪、干姜、羌活、白芍、生地、白术、赤芍、麻黄、石膏、没药、炙甘草、桂枝、附子、防风、乌梢蛇、知母、乳香	桂枝芍药知母汤
干燥、肢冷、头晕、肿胀、大便溏薄、舌红有裂纹、酸痛、全身关节疼痛、苔无苔、口渴、畏寒、脉沉细、眼睛干涩	黄芪、干姜、羌活、白芍、生地、白术、赤芍、麻黄、石膏、没药、炙甘草、桂枝、附子、防风、乌梢蛇、知母、乳香	桂枝芍药知母汤
酸楚、舌暗淡、面色少华、脉细弱、乏力、倦怠、疼痛、苔薄白、口干、便秘	地龙、黄芪、生地、白芍、赤芍、重楼、木瓜、蜂房、桑枝、秦艽、丹参、穿山甲、海桐皮	黄芪桂枝五物汤
口干、疼痛、舌暗淡、倦怠、面色少华、苔薄白、便秘、酸楚、乏力、脉细弱	地龙、黄芪、生地、白芍、赤芍、重楼、木瓜、蜂房、桑枝、秦艽、丹参、穿山甲、海桐皮	黄芪桂枝五物汤
纳呆、喑哑、苔腻、胸膈膈闷、舌体胖有齿痕、疼痛、胀痞、胸膈室闷、舌淡、咽痛、怕冷、音哑、声音嘶哑、体重下降、脉象沉细、气短	大黄、青果、半夏、麻黄、细辛、附子、甘草	麻黄附子细辛汤
胸膈膈闷、苔腻、胀痞、喑哑、咽痛、音哑、声音嘶哑、疼痛、脉象沉细、纳呆、舌体胖有齿痕、气短、体重下降、怕冷、胸膈室闷、舌淡	大黄、青果、半夏、麻黄、细辛、附子、甘草	麻黄附子细辛汤
苔薄白、晦暗、舌淡、脉沉弦紧、不红、疼痛	鹿角霜、桑寄生、生地、麻黄、桂枝、细辛、附子、乌梢蛇、淫羊藿、狗脊	麻黄附子细辛汤
疼痛、苔薄白、舌淡、脉沉弦紧、不红、晦暗	鹿角霜、桑寄生、生地、麻黄、桂枝、细辛、附子、乌梢蛇、淫羊藿、狗脊	麻黄附子细辛汤
酸痛、舌淡红、脉濡而细数、晨僵、纳呆、困重、大便偏稀、恶风、气短、发热、血沉43mm/h、疼痛、苔白腻	薏苡仁、羌活、半夏、白术、苦杏仁、麻黄、桂枝、甘草、陈皮	麻黄加术汤
晨僵、舌淡红、纳呆、发热、苔白腻、气短、恶风、大便偏稀、酸痛、困重、疼痛、血沉43mm/h、脉濡而细数	薏苡仁、羌活、半夏、白术、苦杏仁、麻黄、桂枝、甘草、陈皮	麻黄加术汤
酸痛、晨僵、大便偏稀、困重、舌淡红、恶风、脉濡而细数、发热、血沉43mm/h、疼痛、纳呆、苔白腻、气短	薏苡仁、羌活、半夏、白术、苦杏仁、麻黄、桂枝、甘草、陈皮	麻黄加术汤
发热、苔白腻、血沉43mm/h、纳呆、晨僵、困重、气短、酸痛、舌淡红、恶风、大便偏稀、脉濡而细数、疼痛	薏苡仁、羌活、半夏、白术、苦杏仁、麻黄、桂枝、甘草、陈皮	麻黄加术汤
口苦、黄痘、呕恶、疲乏、大便稀溏、身黄、面黄、尿黄、苔灰白腻、水滑、渴不多饮、目黄、舌淡红、脉沉细数、周身皮肤黄如烟熏、咽干、眩晕	干姜、广藿香、柴胡、半夏、白术、泽泻、白矾、茯苓、炙甘草、人参、附子、甘草、茵陈、豆蔻、黄芩	小柴胡汤
目黄、疲乏、面黄、舌淡红、身黄、苔灰白腻、水滑、口苦、咽干、黄痘、大便稀溏、周身皮肤黄如烟熏、呕恶、眩晕、渴不多饮、脉沉细数、尿黄	干姜、广藿香、柴胡、半夏、白术、泽泻、白矾、茯苓、炙甘草、人参、附子、甘草、茵陈、豆蔻、黄芩	小柴胡汤
心烦热、憋闷、郁闷、心绞痛、头昏沉、疼痛、胀满、苔薄白微腻、脉弦细滑、舌暗略红、口干苦	郁金、柴胡、半夏、大枣、川芎、瓜蒌、水蛭、炙甘草、石菖蒲、人参、丹参、薤白、黄芩	小柴胡汤
脉弦细滑、苔薄白微腻、口干苦、头昏沉、舌暗略红、郁闷、胀满、疼痛、心绞痛、心烦热、憋闷	郁金、柴胡、半夏、大枣、川芎、瓜蒌、水蛭、炙甘草、石菖蒲、人参、丹参、薤白、黄芩	小柴胡汤
脉沉弦有力、血压240/120mmHg、舌红、烦闷、眩晕、血压在150~170/90~100mmHg、面红、苔黄厚腻、血压180/110mmHg、呕吐、恶心、头痛、目赤、抽搐、胀满	大黄、厚朴、黄连、半夏、枳实、瓜蒌、天麻、钩藤、蔓荆子	小承气汤
胀满、舌红、脉沉弦有力、呕吐、血压180/110mmHg、烦闷、抽搐、恶心、苔黄厚腻、目赤、血压在150~170/90~100mmHg、面红、头痛、眩晕、血压240/120mmHg	大黄、厚朴、黄连、半夏、枳实、瓜蒌、天麻、钩藤、蔓荆子	小承气汤
苔薄、腹泻、腹痛、抽搐、肠鸣、苔淡红而润、口苦、里急后重、脉细无力、寒热、舌淡红而润	生姜、黄连、党参、白芍、半夏、枳壳、甘草、当归、黄芩	生姜泻心汤
腹痛、脉细无力、寒热、抽搐、舌淡红而润、苔薄、口苦、苔淡红而润、里急后重、腹泻、肠鸣	生姜、黄连、党参、白芍、半夏、枳壳、甘草、当归、黄芩	生姜泻心汤
寒热、抽搐、腹痛、肠鸣、口苦、苔淡红而润、苔薄、舌淡红而润、腹泻、里急后重、脉细无力	生姜、黄连、党参、白芍、半夏、枳壳、甘草、当归、黄芩	生姜泻心汤
腹泻、口苦、脉细无力、舌淡红而润、里急后重、苔薄、肠鸣、腹痛、寒热、抽搐、苔淡红而润	生姜、黄连、党参、白芍、半夏、枳壳、甘草、当归、黄芩	生姜泻心汤
苔淡红而润、脉细无力、苔薄、抽搐、腹泻、寒热、舌淡红而润、口苦、里急后重、肠鸣、腹痛	生姜、黄连、党参、白芍、半夏、枳壳、甘草、当归、黄芩	生姜泻心汤
苔淡红而润、口苦、腹泻、苔薄、脉细无力、寒热、里急后重、舌淡红而润、腹痛、肠鸣、抽搐	生姜、黄连、党参、白芍、半夏、枳壳、甘草、当归、黄芩	生姜泻心汤
口苦、腹痛、苔薄、寒热、肠鸣、抽搐、脉细无力、苔淡红而润、腹泻、里急后重、舌淡红而润	生姜、黄连、党参、白芍、半夏、枳壳、甘草、当归、黄芩	生姜泻心汤
腹泻、舌淡红而润、苔淡红而润、里急后重、口苦、肠鸣、抽搐、脉细无力、寒热、腹痛、苔薄	生姜、黄连、党参、白芍、半夏、枳壳、甘草、当归、黄芩	生姜泻心汤
舌稍红、疼痛、肝大右肋下及0.5厘米、肿大、渴不欲饮、畏寒、扁桃体不肿、红晕、渗出物、糜烂、咽不、白膜、苔薄白、腹股沟淋巴结均不肿、溃疡、纳差、头晕、心肺无异常、浮肿、发热、脉弦细	黄芪、干姜、生地、半夏、黄连、甘草、关黄柏、肉桂、木香、细辛、车前草、川木通、黄芩	甘草泻心汤
腹股沟淋巴结均不肿、肿大、浮肿、溃疡、脉弦细、扁桃体不肿、咽不、渗出物、苔薄白、糜烂、头晕、白膜、渴不欲饮、畏寒、发热、疼痛、肝大右肋下及0.5厘米、纳差、舌稍红、心肺无异常、红晕	黄芪、干姜、生地、半夏、黄连、甘草、关黄柏、肉桂、木香、细辛、车前草、川木通、黄芩	甘草泻心汤
嗳气、气短、背痛、自汗、腹胀、小便时黄、脉弦细微数、苔薄黄、心慌、矢气、肿胀、懊恼、舌红、大便时干	干姜、白芍、黄连、太子参、半夏、甘草、黄芩	半夏泻心汤
矢气、嗳气、懊恼、腹胀、背痛、小便时黄、自汗、苔薄黄、气短、大便时干、脉弦细微数、心慌、舌红、肿胀	干姜、白芍、黄连、太子参、半夏、甘草、黄芩	半夏泻心汤
低热、阴部溃疡、口腔溃疡、发热、关节疼痛不适、苔白厚腻、腹泻、舌暗、溏便、皮肤疖肿、脉滑	牡丹皮、干姜、薏苡仁、砂仁、厚朴、广藿香、半夏、太子参、泽泻、防风、佛手、关黄柏、石膏、丹参、甘草	半夏泻心汤
关节疼痛不适、溏便、脉滑、阴部溃疡、低热、皮肤疖肿、苔白厚腻、口腔溃疡、舌暗、发热、腹泻	牡丹皮、干姜、薏苡仁、砂仁、厚朴、广藿香、半夏、太子参、泽泻、防风、佛手、关黄柏、石膏、丹参、甘草	半夏泻心汤
量多色红、心烦、鼻衄、鼻出血、心悸、舌红、胸闷、苔薄、气短、脉弦细数	大黄、黄连、白茅根、黄芩、牛膝	大黄黄连泻心汤
苔薄、心悸、量多色红、心烦、胸闷、舌红、鼻出血、鼻衄、气短、脉弦细数	大黄、黄连、白茅根、黄芩、牛膝	大黄黄连泻心汤
脉沉弱、手足麻木、欲哭、舌暗红、胃中冷、心下痞、大便略干不爽、苔黄腻、气机不畅、出汗	大黄、附子、黄连、黄芩	附子泻心汤
手足麻木、脉沉弱、胃中冷、气机不畅、欲哭、出汗、苔黄腻、心下痞、舌暗红、大便略干不爽	大黄、附子、黄连、黄芩	附子泻心汤
心下痞、大便略干不爽、出汗、脉沉弱、苔黄腻、舌暗红、欲哭、手足麻木、胃中冷、气机不畅	大黄、附子、黄连、黄芩	附子泻心汤
耳鸣、咳痰、舌胖、脉滑数、烧灼、心烦、舌紫暗、便干、胃脘胀满、口苦、口干、咳吐黄痰、咳嗽、大便3天未解、恶心、口腔溃疡、口疮、苔薄黄、头晕	枇杷叶、莱菔子、蒲公英、半夏、苦杏仁、火麻仁、紫苏梗、佛手、瓜蒌、鸡内金、紫菀、桔梗、桃仁、甘草、百部、当归、黄芩	竹叶石膏汤
大便3天未解、咳吐黄痰、耳鸣、咳痰、舌紫暗、便干、恶心、口腔溃疡、口干、烧灼、胃脘胀满、舌胖、头晕、心烦、苔薄黄、口苦、咳嗽、脉滑数、口疮	枇杷叶、莱菔子、蒲公英、半夏、苦杏仁、火麻仁、紫苏梗、佛手、瓜蒌、鸡内金、紫菀、桔梗、桃仁、甘草、百部、当归、黄芩	竹叶石膏汤
抑郁、停经、体积8.8cm3、腰酸、大便稍干、口干、色黄、神疲、脉弦滑、舌尖红赤、苔薄、四肢不温、痄腮、红绛、纳差	谷芽、黄连、大枣、半夏、佛手、粉葛、石膏、麦芽、白茅根、麦冬、桔梗、芦根、乌梅、知母、玉竹、茵陈、枇杷叶、紫石英	竹叶石膏汤
停经、色黄、体积8.8cm3、腰酸、四肢不温、纳差、痄腮、红绛、大便稍干、口干、苔薄、神疲、脉弦滑、舌尖红赤、抑郁	谷芽、黄连、大枣、半夏、佛手、粉葛、石膏、麦芽、白茅根、麦冬、桔梗、芦根、乌梅、知母、玉竹、茵陈、枇杷叶、紫石英	竹叶石膏汤
脉弦滑细数、汗出、舌红暗、关节功能活动受限、头晕、烦闷、头痛、苔黄腻、红肿、疼痛、肿痛	蚕沙、薏苡仁、全蝎、石膏、没药、桂枝、粳米、乌梢蛇、知母、甘草、忍冬藤、防己	白虎加桂枝汤
肿痛、头痛、关节功能活动受限、苔黄腻、舌红暗、头晕、汗出、红肿、疼痛、烦闷、脉弦滑细数	蚕沙、薏苡仁、全蝎、石膏、没药、桂枝、粳米、乌梢蛇、知母、甘草、忍冬藤、防己	白虎加桂枝汤
烦闷、汗出、头晕、脉弦滑细数、头痛、红肿、苔黄腻、舌红暗、疼痛、肿痛、关节功能活动受限	蚕沙、薏苡仁、全蝎、石膏、没药、桂枝、粳米、乌梢蛇、知母、甘草、忍冬藤、防己	白虎加桂枝汤
烦闷、关节功能活动受限、头痛、苔黄腻、疼痛、脉弦滑细数、肿痛、红肿、舌红暗、头晕、汗出	蚕沙、薏苡仁、全蝎、石膏、没药、桂枝、粳米、乌梢蛇、知母、甘草、忍冬藤、防己	白虎加桂枝汤
疼痛、汗出、苔黄腻、肿痛、红肿、舌红暗、头痛、烦闷、脉弦滑细数、关节功能活动受限、头晕	蚕沙、薏苡仁、全蝎、石膏、没药、桂枝、粳米、乌梢蛇、知母、甘草、忍冬藤、防己	白虎加桂枝汤
关节功能活动受限、汗出、红肿、头痛、苔黄腻、脉弦滑细数、头晕、疼痛、舌红暗、肿痛、烦闷	蚕沙、薏苡仁、全蝎、石膏、没药、桂枝、粳米、乌梢蛇、知母、甘草、忍冬藤、防己	白虎加桂枝汤
关节功能活动受限、疼痛、烦闷、苔黄腻、肿痛、舌红暗、头痛、脉弦滑细数、汗出、红肿、头晕	蚕沙、薏苡仁、全蝎、石膏、没药、桂枝、粳米、乌梢蛇、知母、甘草、忍冬藤、防己	白虎加桂枝汤
疼痛、汗出、头痛、苔黄腻、脉弦滑细数、红肿、关节功能活动受限、头晕、肿痛、烦闷、舌红暗	蚕沙、薏苡仁、全蝎、石膏、没药、桂枝、粳米、乌梢蛇、知母、甘草、忍冬藤、防己	白虎加桂枝汤
腰痛、舌淡胖、脉细数、浮肿、苔薄黄微腻，脉沉细无力。化验：血红蛋白3.8g%,尿蛋白定性(++)，尿素氮70mg%,肌酐9.9mg%,酚红试验“0”，肾图：双侧各段不清，呈水平延长，属无功能图形。中医诊断：虚损（阴阳两亏）、手足逆冷、面色无华、下肢肿胀、身冷、呕吐（秽浊中阻）。西医诊断：慢性肾炎尿毒症期。12月22日因肺部感染，下病危通知。23日临睡前，突然胸闷憋气，心悸加重，张口抬肩，翕胸撷肚，气喘欲窒，语言困难，烦躁不安，面色惊恐，神志恍惚，舌淡润、软弱无力	干姜、党参、茯苓、炙甘草、附子、甘草	茯苓四逆汤
脉细数、苔薄黄微腻，脉沉细无力。化验：血红蛋白3.8g%,尿蛋白定性(++)，尿素氮70mg%,肌酐9.9mg%,酚红试验“0”，肾图：双侧各段不清，呈水平延长，属无功能图形。中医诊断：虚损（阴阳两亏）、面色无华、呕吐（秽浊中阻）。西医诊断：慢性肾炎尿毒症期。12月22日因肺部感染，下病危通知。23日临睡前，突然胸闷憋气，心悸加重，张口抬肩，翕胸撷肚，气喘欲窒，语言困难，烦躁不安，面色惊恐，神志恍惚，舌淡润、腰痛、舌淡胖、软弱无力、身冷、下肢肿胀、浮肿、手足逆冷	干姜、党参、茯苓、炙甘草、附子、甘草	茯苓四逆汤
舌淡胖、苔薄黄微腻，脉沉细无力。化验：血红蛋白3.8g%,尿蛋白定性(++)，尿素氮70mg%,肌酐9.9mg%,酚红试验“0”，肾图：双侧各段不清，呈水平延长，属无功能图形。中医诊断：虚损（阴阳两亏）、手足逆冷、面色无华、软弱无力、浮肿、身冷、腰痛、呕吐（秽浊中阻）。西医诊断：慢性肾炎尿毒症期。12月22日因肺部感染，下病危通知。23日临睡前，突然胸闷憋气，心悸加重，张口抬肩，翕胸撷肚，气喘欲窒，语言困难，烦躁不安，面色惊恐，神志恍惚，舌淡润、脉细数、下肢肿胀	干姜、党参、茯苓、炙甘草、附子、甘草	茯苓四逆汤
冷痛、血脉瘀滞、恶心、苔薄白而润、呕吐、舌淡红略暗、月经不调、逆冷、昏厥、痛经、面色淡白、脉来沉弦而细、瘀斑、腰痛	小茴香、白芍、半夏、通草、大枣、吴茱萸、桂枝、炮姜、甘草、当归	当归四逆汤
脉来沉弦而细、苔薄白而润、呕吐、痛经、瘀斑、血脉瘀滞、冷痛、面色淡白、昏厥、腰痛、逆冷、月经不调、恶心、舌淡红略暗	小茴香、白芍、半夏、通草、大枣、吴茱萸、桂枝、炮姜、甘草、当归	当归四逆汤
胸痛、疼痛、憋闷、苔白滑、舌胖、大汗出、恶寒、短气、心悸、心痛、脉沉细、大便溏、胸闷、浮肿、舌淡红	干姜、桑寄生、白芍、白术、檀香、太子参、川芎、肉桂、巴戟天、附子、丹参	真武汤
脉沉细、浮肿、短气、胸痛、舌淡红、恶寒、憋闷、疼痛、苔白滑、胸闷、心痛、大汗出、心悸、大便溏、舌胖	干姜、桑寄生、白芍、白术、檀香、太子参、川芎、肉桂、巴戟天、附子、丹参	真武汤
脉沉细欲绝、畏寒、肢体水肿、腹大如鼓、苔白滑、全身重度水肿、咳吐大量泡沫样清稀痰、大腿及以下俱肿、肢冷、唇甲紫绀、呼吸困难、舌淡紫、喘咳、语声低微、手足冰冷、两颧暗红晦滞	干姜、白芍、大枣、五味子、葶苈子、白术、苦杏仁、茯苓、炙甘草、桂枝、人参、附子、甘草	真武汤
咳吐大量泡沫样清稀痰、手足冰冷、全身重度水肿、两颧暗红晦滞、唇甲紫绀、语声低微、喘咳、大腿及以下俱肿、呼吸困难、苔白滑、肢体水肿、畏寒、肢冷、脉沉细欲绝、腹大如鼓、舌淡紫	干姜、白芍、大枣、五味子、葶苈子、白术、苦杏仁、茯苓、炙甘草、桂枝、人参、附子、甘草	真武汤
痞满、乏力、疼痛、怕冷、胀坠、苔白湿润、舌质淡苔白、肢倦、舌淡、腹泻、左侧肾孟有块状阴影、脉象弦滑、左侧肾脏未触及、大便溏薄、头晕、腰痛、恶心、汗出	白芍、白术、茯苓、人参、附子	附子汤
头晕、疼痛、恶心、舌质淡苔白、左侧肾脏未触及、大便溏薄、乏力、汗出、左侧肾孟有块状阴影、胀坠、苔白湿润、怕冷、舌淡、脉象弦滑、腹泻、痞满、肢倦、腰痛	白芍、白术、茯苓、人参、附子	附子汤
苔白、脑胀、眼花目暗、头晕、神倦、胸闷、舌淡、乏力、呕吐、恶心、脉细缓、眩晕、口干、耳鸣、心悸	厚朴、党参、白术、泽泻、大枣、茯苓、远志、桂枝、甘草	苓桂术甘汤
苔白、眩晕、恶心、呕吐、口干、脑胀、胸闷、脉细缓、舌淡、神倦、头晕、耳鸣、乏力、心悸、眼花目暗	厚朴、党参、白术、泽泻、大枣、茯苓、远志、桂枝、甘草	苓桂术甘汤
夜寐欠安、头重、胸闷、眩晕、肢体困倦、听力减退、纳呆、头晕、耳鸣、舌淡、乏力、面色白、脉濡滑、便溏、语音低钝、苔白滑腻、恶心	薏苡仁、党参、白术、半夏、茯苓、桂枝、甘草、陈皮、黄芩	苓桂术甘汤
乏力、耳鸣、纳呆、恶心、脉濡滑、语音低钝、舌淡、面色白、夜寐欠安、头晕、听力减退、眩晕、肢体困倦、头重、胸闷、便溏、苔白滑腻	薏苡仁、党参、白术、半夏、茯苓、桂枝、甘草、陈皮、黄芩	苓桂术甘汤
大便千燥、小腹胀满、疼痛、口腔溃疡、脉弦滑、舌淡、舌体胖大、大便干燥、苔薄白、肿、口气较重、溃疡面色白、发热	牡丹皮、广藿香、薏苡仁、砂仁、厚朴、大黄、紫苏梗、枳实、石膏、当归、防风、甘草、茵陈、栀子	茵陈蒿汤
大便干燥、小腹胀满、口腔溃疡、脉弦滑、舌淡、溃疡面色白、口气较重、疼痛、肿、大便千燥、发热、苔薄白、舌体胖大	牡丹皮、广藿香、薏苡仁、砂仁、厚朴、大黄、紫苏梗、枳实、石膏、当归、防风、甘草、茵陈、栀子	茵陈蒿汤
小便量少、带下清稀、恶风寒、苔白腻、乏力、月经未潮、舌体胖有齿痕、汗出、形体丰满、月经始潮、出血、月经稀少、脉沉细滑、发胖、闭经、性欲淡漠、大便不成形、体重78kg、神疲、下肢肿胀、舌略暗、经闭	黄芪、白术、泽泻、香附、紫苏梗、茯苓、炙甘草、防风、车前草、益母草、防己	防己黄芪汤
月经始潮、体重78kg、舌略暗、带下清稀、下肢肿胀、性欲淡漠、闭经、恶风寒、月经未潮、乏力、发胖、经闭、大便不成形、出血、小便量少、月经稀少、汗出、形体丰满、苔白腻、脉沉细滑、舌体胖有齿痕、神疲	黄芪、白术、泽泻、香附、紫苏梗、茯苓、炙甘草、防风、车前草、益母草、防己	防己黄芪汤
口吐清涎、肿痛、舌淡、疼痛、肢冷、酸痛、纳减、畏寒、腰酸、面色白、发热、乏力、头晕、白腻、麻木、体温37.8℃、头昏、体温渐退、脉沉细、食少、倦怠、消瘦、恶心	牡丹皮、山药、鸡血藤、白芍、半夏、大枣、山茱萸、茯苓、肉桂、秦艽、独活、附子、当归、淫羊藿	金匮肾气丸
麻木、白腻、恶心、舌淡、乏力、倦怠、畏寒、脉沉细、头晕、消瘦、酸痛、头昏、疼痛、发热、肿痛、腰酸、面色白、食少、口吐清涎、体温37.8℃、纳减、体温渐退、肢冷	牡丹皮、山药、鸡血藤、白芍、半夏、大枣、山茱萸、茯苓、肉桂、秦艽、独活、附子、当归、淫羊藿	金匮肾气丸
乏力、舌淡红、困难、多汗、怕冷、腰骶部活动受限、口不渴、大便偏稀、畏风、强直、脉沉细、苔白腻滑、疼痛	黄芪、干姜、白术、茯苓、炙甘草、徐长卿、附子、杜仲	甘草干姜茯苓白术汤
怕冷、脉沉细、腰骶部活动受限、口不渴、疼痛、乏力、强直、舌淡红、畏风、大便偏稀、多汗、苔白腻滑、困难	黄芪、干姜、白术、茯苓、炙甘草、徐长卿、附子、杜仲	甘草干姜茯苓白术汤
畏风、舌淡红、脉沉细、苔白腻滑、困难、怕冷、大便偏稀、腰骶部活动受限、乏力、口不渴、多汗、强直、疼痛	黄芪、干姜、白术、茯苓、炙甘草、徐长卿、附子、杜仲	甘草干姜茯苓白术汤
气短、失眠、脉沉弦小滑、苔白、汗出、舌暗红、自汗、不寐、脾胃虚弱、恶风、胸闷、大便稀溏、畏寒、精神抑郁	郁金、黄芪、谷芽、浮小麦、厚朴、白芍、大枣、苦杏仁、白术、赤芍、香附、半夏、麦芽、枳壳、桃仁、桔梗、防风、甘草	甘麦大枣汤
食欲不振、停经、闭经、切脉细滑尺弱、白带多、舌紫黯、月经来潮、四肢不温、肢体倦怠、畏寒、经闭、怕冷、苔薄白	牡丹皮、白芍、党参、吴茱萸、半夏、香附、赤芍、川芎、肉桂、炙甘草、当归	温经汤
切脉细滑尺弱、苔薄白、怕冷、经闭、食欲不振、畏寒、停经、四肢不温、闭经、白带多、舌紫黯、肢体倦怠、月经来潮	牡丹皮、白芍、党参、吴茱萸、半夏、香附、赤芍、川芎、肉桂、炙甘草、当归	温经汤
痛经、瘀块、汗出、脉弦涩、疼痛、舌暗红边紫、苔白	牡丹皮、小茴香、白芍、吴茱萸、半夏、香附、桂枝、炮姜、当归	温经汤
汗出、疼痛、舌暗红边紫、痛经、脉弦涩、苔白、瘀块	牡丹皮、小茴香、白芍、吴茱萸、半夏、香附、桂枝、炮姜、当归	温经汤
苔薄、早搏、右耳鸣、心悸、心率85次/分、脉结代、出冷汗、律不齐	生姜、生地、大枣、党参、阿胶、火麻仁、炙甘草、麦冬、桂枝	炙甘草汤
早搏、律不齐、出冷汗、苔薄、心悸、脉结代、右耳鸣、心率85次/分	生姜、生地、大枣、党参、阿胶、火麻仁、炙甘草、麦冬、桂枝	炙甘草汤
无汗、恶寒、疼痛、头痛、脉浮紧、苔薄腻、口渴、汗出、战栗、咳嗽、体温41℃、畏寒、高热	苦杏仁、桂枝、麻黄	麻黄汤
头痛、疼痛、恶寒、苔薄腻、无汗、高热、咳嗽、汗出、畏寒、战栗、体温41℃、脉浮紧、口渴	苦杏仁、桂枝、麻黄	麻黄汤
发热、血压升至13.3/6.7kPa、四肢清冷、血压4.0/0kPa、脉不至、下利清稀、恶寒、脉重按不至	麻黄、炙甘草、细辛、附子、甘草	麻黄附子细辛汤
脉重按不至、血压升至13.3/6.7kPa、下利清稀、发热、四肢清冷、恶寒、脉不至、血压4.0/0kPa	麻黄、炙甘草、细辛、附子、甘草	麻黄附子细辛汤
泛酸、畏寒、口渴、恶心、心烦、脉沉细、胃痛、BP105/75mmHg、汗自出、大便色黑、苔黄、舌淡红、呕吐	大黄、黄连、海螵蛸、三七、浙贝母、附子、白及、黄芩	附子泻心汤
口渴、胃痛、苔黄、恶心、汗自出、心烦、脉沉细、呕吐、BP105/75mmHg、畏寒、泛酸、大便色黑、舌淡红	大黄、黄连、海螵蛸、三七、浙贝母、附子、白及、黄芩	附子泻心汤
心烦、呕吐、口渴、泛酸、汗自出、畏寒、BP105/75mmHg、胃痛、恶心、脉沉细、大便色黑、舌淡红、苔黄	大黄、黄连、海螵蛸、三七、浙贝母、附子、白及、黄芩	附子泻心汤
舌质淡而胖、脉沉细、眩晕、苔白腻、血压常在24.0~25.3/13.3~14.7kPa、悸动、耳鸣、视物昏糊、舌淡	生姜、白芍、白术、牡蛎、茯苓、桂枝、附子、车前草、磁石	真武汤
舌质淡而胖、舌淡、悸动、苔白腻、血压常在24.0~25.3/13.3~14.7kPa、耳鸣、脉沉细、眩晕、视物昏糊	生姜、白芍、白术、牡蛎、茯苓、桂枝、附子、车前草、磁石	真武汤
肢冷、恶寒、面色苍白、不痛、苔薄润、脉沉细、不渴、便溏、神志清明、腹痛、疼痛	白芍、党参、白术、茯苓、附子	附子汤
苔薄润、神志清明、脉沉细、腹痛、便溏、不痛、面色苍白、肢冷、不渴、恶寒、疼痛	白芍、党参、白术、茯苓、附子	附子汤
高热、无汗、咳嗽、烦热、精神萎顿、脉浮、舌红、气逆、脉细数、苔薄腻、苔黄质红、寒热、纳少、头痛、恶寒、胸痞、舌苔	鸡子黄、白芍、黄连、阿胶、黄芩	黄连阿胶汤
脉浮、苔黄质红、舌红、无汗、头痛、咳嗽、精神萎顿、脉细数、寒热、胸痞、烦热、苔薄腻、气逆、恶寒、高热、纳少、舌苔	鸡子黄、白芍、黄连、阿胶、黄芩	黄连阿胶汤
神烦、体温38.5度、发热、舌红、痢下脓血、寒热、恶寒、脉沉细数、苔黄腻、积滞、腹痛	干姜、黄连、白芍、阿胶、木香、山楂、赤石脂、黄芩	桃花汤
苔黄腻、神烦、恶寒、体温38.5度、发热、腹痛、舌红、寒热、积滞、脉沉细数、痢下脓血	干姜、黄连、白芍、阿胶、木香、山楂、赤石脂、黄芩	桃花汤
苔薄、面色白无华、小溲不畅、肿大、神萎、蛋白尿、口不渴、眼睑虚浮、气促、纳不馨、浮肿、泛恶多、肿胀、脉沉细	黄芪、大枣、泽泻、牡蛎、黑豆	牡蛎泽泻散
蛋白尿、泛恶多、小溲不畅、纳不馨、肿胀、口不渴、脉沉细、肿大、苔薄、神萎、眼睑虚浮、面色白无华、浮肿、气促	黄芪、大枣、泽泻、牡蛎、黑豆	牡蛎泽泻散
眼睑虚浮、蛋白尿、浮肿、小溲不畅、泛恶多、口不渴、脉沉细、纳不馨、肿胀、面色白无华、苔薄、神萎、气促、肿大	黄芪、大枣、泽泻、牡蛎、黑豆	牡蛎泽泻散
口不渴、纳不馨、肿胀、眼睑虚浮、脉沉细、苔薄、泛恶多、小溲不畅、气促、肿大、神萎、面色白无华、蛋白尿、浮肿	黄芪、大枣、泽泻、牡蛎、黑豆	牡蛎泽泻散
气促、肿大、面色白无华、泛恶多、眼睑虚浮、小溲不畅、纳不馨、蛋白尿、神萎、脉沉细、肿胀、浮肿、苔薄、口不渴	黄芪、大枣、泽泻、牡蛎、黑豆	牡蛎泽泻散
喉痒、鼻塞、流涕、咳嗽、反温、口唇红润、脉沉缓无力、舌淡红、酸楚、头晕、头痛、苔薄白而润，尺肤微热	甘草、桂枝、白芍、大枣	桂枝汤
口唇红润、反温、脉沉缓无力、舌淡红、喉痒、酸楚、咳嗽、流涕、头晕、鼻塞、苔薄白而润，尺肤微热、头痛	甘草、桂枝、白芍、大枣	桂枝汤
月经失常、声音正常、不寐、口苦、胃呆、心烦、头胀、鼻头色泽无异常变、欲哭、面红、眩晕、便燥、胸腹不畅、舌红苔薄白而滑、脉象沉弦有力、多梦、四、溺黄、呼吸平匀、欲吐、多怒	柴胡、生地、半夏、龙骨、首乌藤、陈皮、黄芩	小柴胡汤
便燥、月经失常、溺黄、脉象沉弦有力、欲哭、多梦、心烦、欲吐、舌红苔薄白而滑、胸腹不畅、头胀、口苦、胃呆、多怒、声音正常、呼吸平匀、不寐、鼻头色泽无异常变、四、眩晕、面红	柴胡、生地、半夏、龙骨、首乌藤、陈皮、黄芩	小柴胡汤
苔薄、恶寒、头痛、疼痛、舌淡红、满闷、脉微略数、欲呕、发热、恶心	柴胡、半夏、大枣、桂枝、人参、甘草、黄芩	柴胡桂枝汤
恶心、苔薄、脉微略数、欲呕、疼痛、恶寒、头痛、满闷、发热、舌淡红	柴胡、半夏、大枣、桂枝、人参、甘草、黄芩	柴胡桂枝汤
左下腹可触及条索样硬块、面色青黄、急躁、便秘、腹痛、血压125/80mmHg、纳呆、腹胀痛、舌淡、舌硬色黑、消瘦、尿少、食少、苔白、气短、脉沉虚无力、脾气不升、手足凉、肠鸣、乏力	肉苁蓉、党参、苦杏仁、枳实、枸杞子、荷叶、鸡内金、紫菀、桃仁、皂角、当归	大承气汤
舌淡、面色青黄、左下腹可触及条索样硬块、便秘、苔白、舌硬色黑、腹痛、纳呆、乏力、手足凉、尿少、脉沉虚无力、脾气不升、食少、气短、肠鸣、急躁、腹胀痛、血压125/80mmHg、消瘦	肉苁蓉、党参、苦杏仁、枳实、枸杞子、荷叶、鸡内金、紫菀、桃仁、皂角、当归	大承气汤
恶心、全腹痛、白细胞计数：21600、肢冷、畏寒、腹满、喜热、苔白滑、呕吐、矢气、脉象弦滑、脾胃虚弱、面色晦滞、呃逆、便躁、汗出	白芷、大黄、厚朴、苦杏仁、枳壳、木香、独活、柿蒂、皂角、川楝子	厚朴三物汤
汗出、苔白滑、脉象弦滑、恶心、呃逆、腹满、白细胞计数：21600、呕吐、脾胃虚弱、喜热、面色晦滞、矢气、畏寒、全腹痛、便躁、肢冷	白芷、大黄、厚朴、苦杏仁、枳壳、木香、独活、柿蒂、皂角、川楝子	厚朴三物汤
汗出、腹满、白细胞计数：21600、呃逆、呕吐、脾胃虚弱、脉象弦滑、喜热、肢冷、面色晦滞、苔白滑、恶心、畏寒、便躁、全腹痛、矢气	白芷、大黄、厚朴、苦杏仁、枳壳、木香、独活、柿蒂、皂角、川楝子	厚朴三物汤
畏寒、肢冷、汗出、便躁、喜热、呃逆、全腹痛、腹满、脉象弦滑、面色晦滞、苔白滑、脾胃虚弱、矢气、呕吐、白细胞计数：21600、恶心	白芷、大黄、厚朴、苦杏仁、枳壳、木香、独活、柿蒂、皂角、川楝子	厚朴三物汤
喜热、矢气、脉象弦滑、腹满、呃逆、便躁、脾胃虚弱、面色晦滞、恶心、苔白滑、畏寒、肢冷、汗出、全腹痛、白细胞计数：21600、呕吐	白芷、大黄、厚朴、苦杏仁、枳壳、木香、独活、柿蒂、皂角、川楝子	厚朴三物汤
便躁、呕吐、肢冷、腹满、脾胃虚弱、呃逆、全腹痛、畏寒、恶心、喜热、矢气、苔白滑、汗出、脉象弦滑、面色晦滞、白细胞计数：21600	白芷、大黄、厚朴、苦杏仁、枳壳、木香、独活、柿蒂、皂角、川楝子	厚朴三物汤
腹痛、绞痛、疼痛、矢气、大便秘结、全腹胀满、脉弦数有力、苔黄腻、舌红、呕吐	白芷、大黄、羌活、厚朴、枳实、木香、桃仁、柿蒂、皂角、川楝子	厚朴三物汤
疼痛、呕吐、腹痛、矢气、苔黄腻、大便秘结、全腹胀满、脉弦数有力、舌红、绞痛	白芷、大黄、羌活、厚朴、枳实、木香、桃仁、柿蒂、皂角、川楝子	厚朴三物汤
苔黄腻、呕吐、大便秘结、脉弦数有力、疼痛、腹痛、舌红、绞痛、全腹胀满、矢气	白芷、大黄、羌活、厚朴、枳实、木香、桃仁、柿蒂、皂角、川楝子	厚朴三物汤
呕吐、绞痛、全腹胀满、脉弦数有力、苔黄腻、舌红、大便秘结、腹痛、矢气、疼痛	白芷、大黄、羌活、厚朴、枳实、木香、桃仁、柿蒂、皂角、川楝子	厚朴三物汤
疼痛、呕吐、腹痛、全腹胀满、脉弦数有力、矢气、大便秘结、苔黄腻、绞痛、舌红	白芷、大黄、羌活、厚朴、枳实、木香、桃仁、柿蒂、皂角、川楝子	厚朴三物汤
绞痛、苔黄腻、全腹胀满、舌红、矢气、大便秘结、疼痛、腹痛、呕吐、脉弦数有力	白芷、大黄、羌活、厚朴、枳实、木香、桃仁、柿蒂、皂角、川楝子	厚朴三物汤
痞满、苔腻、闷痛、嗳气、胀满、舌淡红、腹满、脉沉弦而迟	大黄、黄连、半夏、附子、升麻、黄芩	附子泻心汤
舌淡红、腹满、痞满、闷痛、脉沉弦而迟、苔腻、嗳气、胀满	大黄、黄连、半夏、附子、升麻、黄芩	附子泻心汤
腹满、脉沉弦而迟、苔腻、胀满、嗳气、闷痛、痞满、舌淡红	大黄、黄连、半夏、附子、升麻、黄芩	附子泻心汤
昏迷、高烧、休克	关黄柏、白头翁、秦皮、黄连	白头翁汤
休克、昏迷、高烧	关黄柏、白头翁、秦皮、黄连	白头翁汤
舌质红、胀闷、化热、有裂纹、舌微红、肝郁、胀痛、闷胀、气滞、嗳气、脉弦	柴胡、莱菔子、槟榔、百合、佛手、麦芽、茯苓、枳壳、炙甘草、桔梗、乌药、陈皮	四逆散
有裂纹、闷胀、舌质红、脉弦、胀痛、气滞、肝郁、化热、舌微红、胀闷、嗳气	柴胡、莱菔子、槟榔、百合、佛手、麦芽、茯苓、枳壳、炙甘草、桔梗、乌药、陈皮	四逆散
脉小弦、涎水、神怠、消瘦、苔白、食少、幽门水肿、呕吐	干姜、生姜、半夏、泽泻、茯苓	小半夏汤
苔白、幽门水肿、涎水、脉小弦、呕吐、神怠、食少、消瘦	干姜、生姜、半夏、泽泻、茯苓	小半夏汤
呕吐、苔白、消瘦、幽门水肿、神怠、脉小弦、涎水、食少	干姜、生姜、半夏、泽泻、茯苓	小半夏汤
食少、涎水、呕吐、脉小弦、消瘦、神怠、苔白、幽门水肿	干姜、生姜、半夏、泽泻、茯苓	小半夏汤
脉小弦、苔白、涎水、食少、呕吐、幽门水肿、消瘦、神怠	干姜、生姜、半夏、泽泻、茯苓	小半夏汤
苔白、涎水、神怠、脉小弦、呕吐、食少、消瘦、幽门水肿	干姜、生姜、半夏、泽泻、茯苓	小半夏汤
出汗、咳嗽、两脉弦数、寒战、心烦、口渴、全身酸困、发热、胸闷、苔薄白	黄芪、柴胡、槟榔、半夏、茯苓、蜀漆、常山	蜀漆汤
胸闷、寒战、发热、咳嗽、口渴、心烦、苔薄白、全身酸困、出汗、两脉弦数	黄芪、柴胡、槟榔、半夏、茯苓、蜀漆、常山	蜀漆汤
苔薄白、全身酸困、咳嗽、心烦、发热、胸闷、寒战、出汗、两脉弦数、口渴	黄芪、柴胡、槟榔、半夏、茯苓、蜀漆、常山	蜀漆汤
寒战、发热、两脉弦数、胸闷、心烦、出汗、全身酸困、咳嗽、口渴、苔薄白	黄芪、柴胡、槟榔、半夏、茯苓、蜀漆、常山	蜀漆汤
口渴、两脉弦数、胸闷、心烦、咳嗽、出汗、苔薄白、发热、全身酸困、寒战	黄芪、柴胡、槟榔、半夏、茯苓、蜀漆、常山	蜀漆汤
胸闷、寒战、心烦、苔薄白、两脉弦数、咳嗽、全身酸困、发热、口渴、出汗	黄芪、柴胡、槟榔、半夏、茯苓、蜀漆、常山	蜀漆汤
胸闷、寒战、两脉弦数、苔薄白、出汗、心烦、咳嗽、全身酸困、发热、口渴	黄芪、柴胡、槟榔、半夏、茯苓、蜀漆、常山	蜀漆汤
心烦、苔薄白、寒战、两脉弦数、口渴、胸闷、全身酸困、出汗、咳嗽、发热	黄芪、柴胡、槟榔、半夏、茯苓、蜀漆、常山	蜀漆汤
畏寒、激惹、便溏、喜暖、纳少、舌淡、神疲、脉虚弦、胃脘痛、苔薄	黄芪、九香虫、白芍、大枣、茯苓、炙甘草、桂枝、饴糖	黄芪建中汤
胃脘痛、便溏、畏寒、喜暖、纳少、神疲、苔薄、激惹、舌淡、脉虚弦	黄芪、九香虫、白芍、大枣、茯苓、炙甘草、桂枝、饴糖	黄芪建中汤
痰热、喘息、咯痰、呛咳、苔薄腻、脉弦滑小数、舌红、咽痒	半夏、苦杏仁、葶苈子、甘草、化橘红、麻黄、石膏、浙贝母、桔梗、车前草、百部	麻杏石甘汤
喘息、舌红、苔薄腻、咽痒、咯痰、痰热、脉弦滑小数、呛咳	半夏、苦杏仁、葶苈子、甘草、化橘红、麻黄、石膏、浙贝母、桔梗、车前草、百部	麻杏石甘汤
脉滑、胸中窒闷、舌淡、咯大量白沫痰、口唇紫绀、咳喘、苔白腻、形瘦	干姜、白芍、半夏、五味子、苦杏仁、紫苏梗、麻黄、桂枝、细辛、附子、甘草	小青龙汤
苔白腻、咳喘、形瘦、口唇紫绀、舌淡、脉滑、咯大量白沫痰、胸中窒闷	干姜、白芍、半夏、五味子、苦杏仁、紫苏梗、麻黄、桂枝、细辛、附子、甘草	小青龙汤
喉咙不适、苔薄腻、痰饮、脉沉细、胸痛、气促、痰多白沫、咳嗽、畏寒、肺纹理增粗、咯痰	干姜、白芍、半夏、五味子、葶苈子、化橘红、麻黄、茯苓、桔梗、细辛、附子、桂枝、车前草、甘草	小青龙汤
气促、苔薄腻、胸痛、咳嗽、痰多白沫、畏寒、喉咙不适、脉沉细、痰饮、咯痰、肺纹理增粗	干姜、白芍、半夏、五味子、葶苈子、化橘红、麻黄、茯苓、桔梗、细辛、附子、桂枝、车前草、甘草	小青龙汤
舌紫、昏厥、脉络不通、胸痛、心痛、胸闷、心悸、神萎乏力、痞闷、脉沉细、面色苍白、苔白、形体丰腴	九香虫、白芍、赤芍、麻黄、延胡索、炙甘草、桂枝、细辛、附子、山楂、甘草	麻黄附子细辛汤
舌紫、面色苍白、形体丰腴、痞闷、神萎乏力、脉络不通、心痛、昏厥、胸闷、苔白、胸痛、脉沉细、心悸	九香虫、白芍、赤芍、麻黄、延胡索、炙甘草、桂枝、细辛、附子、山楂、甘草	麻黄附子细辛汤
心阳不振、昏厥、胸痛、苔白、心痛、舌紫、脉沉细、面色苍白、胸闷、心悸	九香虫、白芍、龙骨、赤芍、牡蛎、麻黄、延胡索、炙甘草、桂枝、细辛、山楂、附子、甘草	麻黄附子细辛汤
面色苍白、苔白、心痛、脉沉细、舌紫、昏厥、胸闷、心阳不振、胸痛、心悸	九香虫、白芍、龙骨、赤芍、牡蛎、麻黄、延胡索、炙甘草、桂枝、细辛、山楂、附子、甘草	麻黄附子细辛汤
痰饮、黄涎痰、胀满、尿短少、气促、苔少欠津、潮红、痰热、心悸、浮肿、喘咳、苔绛少津、欲吐不吐、心烦、舌体肥、舌红紫	细辛、麻黄、附子	麻黄附子细辛汤
心烦、舌体肥、苔少欠津、舌红紫、尿短少、苔绛少津、痰饮、潮红、浮肿、气促、欲吐不吐、黄涎痰、喘咳、胀满、心悸、痰热	细辛、麻黄、附子	麻黄附子细辛汤
咳嗽、呻吟、烦躁不安、苔白腻、发热、胸闷、高热、脉小数、里热内蕴、胸部透视无异常	生姜、柴胡、白芍、党参、半夏、大枣、桂枝、甘草、黄芩	柴胡桂枝汤
胸部透视无异常、里热内蕴、发热、烦躁不安、高热、咳嗽、脉小数、胸闷、呻吟、苔白腻	生姜、柴胡、白芍、党参、半夏、大枣、桂枝、甘草、黄芩	柴胡桂枝汤
嗜睡、咳喘、胸闷、舌红绛无苔、烦躁、浮肿、两下肺闻及于湿性罗音、水肿、脉细滑、神志尚清、口唇紫绀、呼吸喘急、苔无苔	大黄、苏木、海浮石、半夏、葶苈子、大枣、枳实、水蛭、石菖蒲、降香	抵当汤
嗜睡、舌红绛无苔、神志尚清、水肿、脉细滑、烦躁、苔无苔、呼吸喘急、胸闷、口唇紫绀、咳喘、浮肿、两下肺闻及于湿性罗音	大黄、苏木、海浮石、半夏、葶苈子、大枣、枳实、水蛭、石菖蒲、降香	抵当汤
神昏、发热、手足躁动、胸痛、谵语、恶寒、咽痛、咳嗽	大戟、芫花、甘遂、大枣	十枣汤
谵语、发热、咳嗽、手足躁动、胸痛、神昏、恶寒、咽痛	大戟、芫花、甘遂、大枣	十枣汤
肝胆脾未见异常、畏寒、律齐、肿大、体温虽稍有下降，但仍在39℃、全身皮肤无斑、肥达氏反应、心率98次/分、咯痰、体温在39.5~40.3℃、舌红绛、浅表淋巴结无明显肿、肌肉关节酸楚、腹泻、腹部无压、两肺无干湿性罗、口渴、苔薄净、出热、消瘦、脉濡细数、咳嗽、发热、血沉49mm/h	西洋参、石斛、石膏、鳖甲、人参、天花粉、知母、青蒿	白虎加人参汤
发热、肿大、口渴、两肺无干湿性罗、舌红绛、心率98次/分、咯痰、出热、肝胆脾未见异常、肥达氏反应、血沉49mm/h、消瘦、咳嗽、畏寒、腹部无压、体温虽稍有下降，但仍在39℃、浅表淋巴结无明显肿、律齐、脉濡细数、肌肉关节酸楚、苔薄净、腹泻、体温在39.5~40.3℃、全身皮肤无斑	西洋参、石斛、石膏、鳖甲、人参、天花粉、知母、青蒿	白虎加人参汤
晕厥、心率仍在40次/分、心悸、口干、面色萎黄少华、舌苔薄白而干、心脉失畅、脉沉迟、四肢发冷、心阳不振、胸闷、神疲	干姜、黄芪、火葱、生地、党参、五味子、炙甘草、麦冬、桂枝、附子、石菖蒲	通脉四逆汤
脉沉迟、晕厥、胸闷、舌苔薄白而干、神疲、心脉失畅、心阳不振、面色萎黄少华、四肢发冷、心率仍在40次/分、口干、心悸	干姜、黄芪、火葱、生地、党参、五味子、炙甘草、麦冬、桂枝、附子、石菖蒲	通脉四逆汤
舌苔薄白而干、口干、心悸、心脉失畅、胸闷、脉沉迟、神疲、心率仍在40次/分、四肢发冷、面色萎黄少华、心阳不振、晕厥	干姜、黄芪、火葱、生地、党参、五味子、炙甘草、麦冬、桂枝、附子、石菖蒲	通脉四逆汤
口干、呕吐、肢冷、舌淡、脘腹痛、苔白腻、不能饮水进食，朝食暮吐、脉沉弦、不欲饮	白芍、白术、茯苓、人参、附子	附子汤
脘腹痛、苔白腻、呕吐、口干、舌淡、不能饮水进食，朝食暮吐、肢冷、不欲饮、脉沉弦	白芍、白术、茯苓、人参、附子	附子汤
舌紫、胸闷、心痛、心悸、恶寒、气促、时汗自出、神疲、苔薄、脉沉细、心脉不通、脉络阻滞、大便溏	党参、白术、粉葛、赤芍、三七、茯苓、附子、丹参、血竭、甘草	附子汤
心悸、大便溏、舌紫、神疲、时汗自出、恶寒、气促、心脉不通、脉络阻滞、胸闷、脉沉细、心痛、苔薄	党参、白术、粉葛、赤芍、三七、茯苓、附子、丹参、血竭、甘草	附子汤
神萎、浮肿、面色苍灰、苔薄腻、咳喘、舌淡紫而胖、四肢不温、肢肿、气急、脉沉、唇甲青紫、痰、胸闷	半夏、白术、泽泻、化橘红、麻黄、茯苓、桂枝、细辛、附子、蒲黄、车前草、益母草	苓桂术甘汤
痰、脉沉、唇甲青紫、胸闷、肢肿、神萎、气急、面色苍灰、四肢不温、咳喘、苔薄腻、舌淡紫而胖、浮肿	半夏、白术、泽泻、化橘红、麻黄、茯苓、桂枝、细辛、附子、蒲黄、车前草、益母草	苓桂术甘汤
胀气、嗳气、舌尖红、腹泻、呕吐、头重、苔薄、胃痛、易早醒、恶心、痞闷、脉弦数、痰多、泛酸、口干苦	生姜、厚朴、代赭石、吴茱萸、黄连、半夏、枳实、茯苓、丁香、旋覆花	小半夏加茯苓汤
易早醒、胃痛、口干苦、痞闷、呕吐、泛酸、腹泻、脉弦数、恶心、痰多、苔薄、嗳气、舌尖红、头重、胀气	生姜、厚朴、代赭石、吴茱萸、黄连、半夏、枳实、茯苓、丁香、旋覆花	小半夏加茯苓汤
泛酸、舌尖红、嗳气、痞闷、腹泻、恶心、口干苦、头重、苔薄、脉弦数、胀气、易早醒、胃痛、痰多、呕吐	生姜、厚朴、代赭石、吴茱萸、黄连、半夏、枳实、茯苓、丁香、旋覆花	小半夏加茯苓汤
脉弦数、泛酸、胀气、呕吐、痰多、痞闷、苔薄、口干苦、腹泻、头重、胃痛、恶心、舌尖红、易早醒、嗳气	生姜、厚朴、代赭石、吴茱萸、黄连、半夏、枳实、茯苓、丁香、旋覆花	小半夏加茯苓汤
面部潮红、苔薄黄、大便干燥、血压：24/16kPa、脉弦细而数、头晕、胀痛	滑石粉、大黄、龙骨、石决明、牡蛎、石膏、寒水石、川牛膝、杜仲、甘草	风引汤
血压：24/16kPa、面部潮红、大便干燥、苔薄黄、胀痛、头晕、脉弦细而数	滑石粉、大黄、龙骨、石决明、牡蛎、石膏、寒水石、川牛膝、杜仲、甘草	风引汤
胃痛、脉细软无力、水肿、阳气不守、恶心、吐血、出血、苔薄黄、面色萎黄、色黑、大便稀、手足发冷、呕吐、舌淡红、充血、吐鲜血	牡丹皮、山药、生地、泽泻、山茱萸、茯苓、桂枝、附子	金匮肾气丸
手足发冷、色黑、呕吐、水肿、出血、面色萎黄、恶心、充血、吐鲜血、胃痛、吐血、阳气不守、脉细软无力、大便稀、舌淡红、苔薄黄	牡丹皮、山药、生地、泽泻、山茱萸、茯苓、桂枝、附子	金匮肾气丸
心悸、脉细涩结代、刺痛、舌淡紫	郁金、香附、瓜蒌、延胡索、炙甘草、桃仁、丹参、降香、薤白	瓜蒌薤白白酒汤
脉细涩结代、刺痛、舌淡紫、心悸	郁金、香附、瓜蒌、延胡索、炙甘草、桃仁、丹参、降香、薤白	瓜蒌薤白白酒汤
心悸、脉细涩结代、舌淡紫、刺痛	郁金、香附、瓜蒌、延胡索、炙甘草、桃仁、丹参、降香、薤白	瓜蒌薤白白酒汤
脉细软、便血、饱胀、神疲、苔薄、下血、舌淡	生地、伏龙肝、白术、阿胶、附子、甘草、黄芩	黄土汤
脉细软、饱胀、舌淡、神疲、苔薄、便血、下血	生地、伏龙肝、白术、阿胶、附子、甘草、黄芩	黄土汤
痛经、经量较少、大便溏薄、恶心、舌紫、四肢逆冷、眼眶发黑、腹痛、面色苍白、苔薄腻、色暗紫、乳房胀痛、脉沉迟	小茴香、白芍、党参、吴茱萸、阿胶、赤芍、川芎、延胡索、桂枝、当归、紫石英	温经汤
面色苍白、经量较少、苔薄腻、大便溏薄、恶心、色暗紫、脉沉迟、舌紫、痛经、眼眶发黑、四肢逆冷、腹痛、乳房胀痛	小茴香、白芍、党参、吴茱萸、阿胶、赤芍、川芎、延胡索、桂枝、当归、紫石英	温经汤
口苦、大便3天未行、胃脘痛、胃下垂、脉弦细、口不渴、舌暗、不喜饮水、纳呆、苔薄微黄	谷芽、厚朴、白术、玄明粉、枳实、瓜蒌、鸡内金、冬瓜仁、决明子	大承气汤
大便3天未行、胃脘痛、不喜饮水、纳呆、苔薄微黄、脉弦细、舌暗、胃下垂、口苦、口不渴	谷芽、厚朴、白术、玄明粉、枳实、瓜蒌、鸡内金、冬瓜仁、决明子	大承气汤
嗳气、肠鸣、呕恶、舌淡、脘痞、胃下垂、呢逆、纳差、脉濡滑、吐清水、苔白根腻、溏、呃逆	黄芪、薏苡仁、谷芽、六神曲、党参、白术、泽泻、半夏、麦芽、茯苓、枳壳、炙甘草、桂枝、甘草、陈皮	苓桂术甘汤
溏、嗳气、脘痞、胃下垂、脉濡滑、舌淡、呃逆、吐清水、苔白根腻、呕恶、纳差、呢逆、肠鸣	黄芪、薏苡仁、谷芽、六神曲、党参、白术、泽泻、半夏、麦芽、茯苓、枳壳、炙甘草、桂枝、甘草、陈皮	苓桂术甘汤
呕吐、苔薄腻、形体消瘦、便溏、舌淡、脉弦滑、头晕、神倦、肠鸣、胀满、嗳气、胃下垂	砂仁、生姜、六神曲、党参、白术、泽泻、半夏、麦芽、茯苓、枳壳、炙甘草、桂枝、山楂、陈皮	苓桂术甘汤
苔薄腻、舌淡、胃下垂、呕吐、头晕、肠鸣、胀满、嗳气、脉弦滑、便溏、形体消瘦、神倦	砂仁、生姜、六神曲、党参、白术、泽泻、半夏、麦芽、茯苓、枳壳、炙甘草、桂枝、山楂、陈皮	苓桂术甘汤
面色白、心中空虚、舌淡红、苔白、血浆蛋白偏低、乏力、气短、浮肿、身倦、脉滑	小麦、黄芪、生姜、白芍、大枣、桂枝、甘草	桂枝加黄芪汤
乏力、脉滑、浮肿、苔白、身倦、气短、心中空虚、血浆蛋白偏低、舌淡红、面色白	小麦、黄芪、生姜、白芍、大枣、桂枝、甘草	桂枝加黄芪汤
浮肿、面色白、乏力、心中空虚、血浆蛋白偏低、气短、脉滑、舌淡红、苔白、身倦	小麦、黄芪、生姜、白芍、大枣、桂枝、甘草	桂枝加黄芪汤
面色白、乏力、浮肿、气短、脉滑、舌淡红、心中空虚、血浆蛋白偏低、苔白、身倦	小麦、黄芪、生姜、白芍、大枣、桂枝、甘草	桂枝加黄芪汤
畏寒、苔滑、面色无华、脉沉、浮肿、肢冷、腹胀满、尿少、舌润	生姜、大枣、麻黄、桂枝、细辛、附子、甘草	桂枝去芍药加麻黄附子细辛汤
畏寒、舌润、尿少、苔滑、脉沉、面色无华、肢冷、浮肿、腹胀满	生姜、大枣、麻黄、桂枝、细辛、附子、甘草	桂枝去芍药加麻黄附子细辛汤
苔滑、舌润、畏寒、尿少、肢冷、脉沉、浮肿、腹胀满、面色无华	生姜、大枣、麻黄、桂枝、细辛、附子、甘草	桂枝去芍药加麻黄附子细辛汤
肢冷、脉沉、尿少、舌润、畏寒、腹胀满、面色无华、苔滑、浮肿	生姜、大枣、麻黄、桂枝、细辛、附子、甘草	桂枝去芍药加麻黄附子细辛汤
舌红、体温最高38℃、低热、体温波动在37~38℃、苔白、脉缓、高热、体温下降、出汗、高烧、咳嗽	牡丹皮、黄芪、柴胡、大枣、太子参、茯苓、薄荷、炙甘草、地骨皮、麦冬、酒、连翘、青蒿、陈皮、黄芩	小柴胡汤
高热、高烧、体温最高38℃、体温下降、舌红、低热、体温波动在37~38℃、脉缓、出汗、苔白、咳嗽	牡丹皮、黄芪、柴胡、大枣、太子参、茯苓、薄荷、炙甘草、地骨皮、麦冬、酒、连翘、青蒿、陈皮、黄芩	小柴胡汤
脉弦数、上腹痛、剧痛、体温38.5℃、大便秘、消瘦、恶心、苔白燥、干呕、舌苔燥、痛醒、发热	牡丹皮、大黄、柴胡、大枣、半夏、赤芍、枳实、桃仁、连翘、甘草、金银花、黄芩	大柴胡汤
苔白燥、上腹痛、脉弦数、恶心、剧痛、舌苔燥、发热、干呕、痛醒、消瘦、体温38.5℃、大便秘	牡丹皮、大黄、柴胡、大枣、半夏、赤芍、枳实、桃仁、连翘、甘草、金银花、黄芩	大柴胡汤
多梦、痰湿、手抖、胸闷、白腻、舌边尖红、易怒、失眠、脉弦、气郁、倦怠、心悸、心烦、不寐	大黄、百合、牡蛎、石菖蒲、红参、生地、大枣、白芍、麦冬、远志、甘草、珍珠母、半夏、黄芩、代赭石、柴胡、首乌藤、五味子、茯苓、桂枝	柴胡加龙骨牡蛎汤
易怒、气郁、多梦、不寐、白腻、手抖、脉弦、倦怠、失眠、胸闷、痰湿、舌边尖红、心悸、心烦	大黄、百合、牡蛎、石菖蒲、红参、生地、大枣、白芍、麦冬、远志、甘草、珍珠母、半夏、黄芩、代赭石、柴胡、首乌藤、五味子、茯苓、桂枝	柴胡加龙骨牡蛎汤
腰酸、舌紫、苔少津、乏力、手足心热、尿道时有阻塞感、食少、尿血色紫有块、脉沉滑有力、口干、隐痛、纳呆、小腹痛	大黄、生地、小蓟、赤芍、白茅根、桃仁、桂枝、侧柏叶、甘草	桃核承气汤
腰酸、食少、舌紫、口干、小腹痛、尿血色紫有块、隐痛、纳呆、苔少津、尿道时有阻塞感、手足心热、脉沉滑有力、乏力	大黄、生地、小蓟、赤芍、白茅根、桃仁、桂枝、侧柏叶、甘草	桃核承气汤
苔白而少津，脉弦滑、胃脘痛、烧心、舌红紫、大便秘结、饥饿痛、吞酸、痛如刀割	干姜、大黄、黄连、甘草、黄芩	甘草泻心汤
痛如刀割、烧心、大便秘结、舌红紫、胃脘痛、吞酸、饥饿痛、苔白而少津，脉弦滑	干姜、大黄、黄连、甘草、黄芩	甘草泻心汤
倦怠、厌食、苔白厚、畏寒、舌紫、腹痛、大量黏液脓血便、腹泻、乏力、便下大量黏液脓血、水肿、喜暖、脉沉迟	牡丹皮、干姜、山药、黄连、赤芍、三七、关黄柏、花椒、桃仁、桂枝、乌梅、附子、细辛、人参、当归	乌梅丸
倦怠、畏寒、腹痛、水肿、大量黏液脓血便、脉沉迟、腹泻、喜暖、乏力、厌食、舌紫、苔白厚、便下大量黏液脓血	牡丹皮、干姜、山药、黄连、赤芍、三七、关黄柏、花椒、桃仁、桂枝、乌梅、附子、细辛、人参、当归	乌梅丸
脉滑、腰以下肿甚、白腻、舌红胖大、尿少色赤、腹胀满、阴囊肿大、干	五加皮、海藻、葶苈子、泽泻、商陆、牡蛎、常山、天花粉、车前草	牡蛎泽泻散
阴囊肿大、腹胀满、脉滑、尿少色赤、干、白腻、舌红胖大、腰以下肿甚	五加皮、海藻、葶苈子、泽泻、商陆、牡蛎、常山、天花粉、车前草	牡蛎泽泻散
脉滑、阴囊肿大、腹胀满、舌红胖大、干、白腻、尿少色赤、腰以下肿甚	五加皮、海藻、葶苈子、泽泻、商陆、牡蛎、常山、天花粉、车前草	牡蛎泽泻散
白腻、腹胀满、舌红胖大、干、阴囊肿大、尿少色赤、脉滑、腰以下肿甚	五加皮、海藻、葶苈子、泽泻、商陆、牡蛎、常山、天花粉、车前草	牡蛎泽泻散
干、脉滑、舌红胖大、腰以下肿甚、腹胀满、尿少色赤、阴囊肿大、白腻	五加皮、海藻、葶苈子、泽泻、商陆、牡蛎、常山、天花粉、车前草	牡蛎泽泻散
肝掌、纳少、腹胀、舌红、脾大平脐、脉沉弦数、羸瘦、齿龈出血、苔白厚、面色黧黑、化热、腹水、鼻衄	牡丹皮、郁金、黄芪、女贞子、柴胡、白芍、黄连、白术、山茱萸、枸杞子、茯苓、鳖甲、虎杖、红参、茵陈、栀子	鳖甲煎丸
脾大平脐、舌红、苔白厚、鼻衄、羸瘦、腹胀、化热、面色黧黑、纳少、齿龈出血、腹水、肝掌、脉沉弦数	牡丹皮、郁金、黄芪、女贞子、柴胡、白芍、黄连、白术、山茱萸、枸杞子、茯苓、鳖甲、虎杖、红参、茵陈、栀子	鳖甲煎丸
纳少、鼻衄、腹水、脉沉弦数、苔白厚、脾大平脐、舌红、腹胀、齿龈出血、面色黧黑、化热、肝掌、羸瘦	牡丹皮、郁金、黄芪、女贞子、柴胡、白芍、黄连、白术、山茱萸、枸杞子、茯苓、鳖甲、虎杖、红参、茵陈、栀子	鳖甲煎丸
鼻衄、舌红、苔白厚、腹水、纳少、面色黧黑、脾大平脐、腹胀、脉沉弦数、齿龈出血、羸瘦、化热、肝掌	牡丹皮、郁金、黄芪、女贞子、柴胡、白芍、黄连、白术、山茱萸、枸杞子、茯苓、鳖甲、虎杖、红参、茵陈、栀子	鳖甲煎丸
面色黧黑、化热、舌红、苔白厚、腹胀、羸瘦、齿龈出血、纳少、肝掌、脉沉弦数、脾大平脐、鼻衄、腹水	牡丹皮、郁金、黄芪、女贞子、柴胡、白芍、黄连、白术、山茱萸、枸杞子、茯苓、鳖甲、虎杖、红参、茵陈、栀子	鳖甲煎丸
舌红、口干、苔白、腰酸、咽痛、上热下寒、脉细、浮肿、尿少、乏力、气化不利、无力、下肢冷、燥热	黄芪、山药、蒲公英、生地、泽泻、茯苓、附子、天花粉、甘草、瞿麦	瓜蒌瞿麦丸
下肢冷、上热下寒、口干、浮肿、燥热、乏力、苔白、气化不利、脉细、舌红、尿少、无力、腰酸、咽痛	黄芪、山药、蒲公英、生地、泽泻、茯苓、附子、天花粉、甘草、瞿麦	瓜蒌瞿麦丸
脉细、尿少、上热下寒、口干、乏力、咽痛、下肢冷、苔白、燥热、气化不利、浮肿、腰酸、无力、舌红	黄芪、山药、蒲公英、生地、泽泻、茯苓、附子、天花粉、甘草、瞿麦	瓜蒌瞿麦丸
发热、舌红、苔薄白、畏风感、脉浮缓、恶寒、易汗	黄芪、白芍、大枣、桂枝、附子、甘草	桂枝汤
脉浮缓、发热、恶寒、易汗、舌红、畏风感、苔薄白	黄芪、白芍、大枣、桂枝、附子、甘草	桂枝汤
面色微黄、发低烧、苔薄白、舌淡红、脉浮缓无力、精神欠佳、易汗	白芍、大枣、桂枝、附子、甘草	桂枝加附子汤
易汗、苔薄白、舌淡红、面色微黄、脉浮缓无力、发低烧、精神欠佳	白芍、大枣、桂枝、附子、甘草	桂枝加附子汤
嘈杂、肠道不畅、消化无力、肝气不舒、胀痛、泛酸、苔白、舌红、脘腹不适、脉沉迟、消化不良	干姜、白芍、黄连、吴茱萸、甘松、肉桂、鸡内金、枳壳、甘草、豆蔻	小建中汤
脉沉迟、消化无力、消化不良、泛酸、肠道不畅、胀痛、肝气不舒、舌红、嘈杂、脘腹不适、苔白	干姜、白芍、黄连、吴茱萸、甘松、肉桂、鸡内金、枳壳、甘草、豆蔻	小建中汤
苔白滑、脉沉迟、舌红、疼痛难忍	白芍、大枣、甘松、肉桂、枳壳、木香、炙甘草、豆蔻	小建中汤
脉沉迟、舌红、苔白滑、疼痛难忍	白芍、大枣、甘松、肉桂、枳壳、木香、炙甘草、豆蔻	小建中汤
肠道滞气、面瘦、体瘦、气短、畏寒、脾阳不振、体质虚弱、大泻、腹痛、苔白滑、食欲不振、脉迟细、消化不良、腹中雷鸣、舌淡红	干姜、砂仁、党参、白术、茯苓、木香、炙甘草、附子、甘草、豆蔻	小建中汤
体质虚弱、气短、脉迟细、腹中雷鸣、畏寒、脾阳不振、腹痛、舌淡红、肠道滞气、大泻、体瘦、食欲不振、面瘦、消化不良、苔白滑	干姜、砂仁、党参、白术、茯苓、木香、炙甘草、附子、甘草、豆蔻	小建中汤
脉沉紧、苔白滑、体弱、疼痛、脉实、唇苍白、面色青、舌淡红	白芍、香附、川芎、肉桂、枳壳、炙甘草、当归	小建中汤
舌淡红、面色青、脉实、脉沉紧、苔白滑、疼痛、唇苍白、体弱	白芍、香附、川芎、肉桂、枳壳、炙甘草、当归	小建中汤
嗳气、腹部胀满、面色萎黄、舌淡、寒湿、倦怠、苔白薄、尺脉弱甚、红苔、脉沉迟无力、腹中疼痛、吐酸、大便有时稀溏	砂仁、山药、白芍、半夏、苍术、肉桂、鸡内金、木香、炙甘草、枳壳、附子、丁香、甘草	小建中汤
腹部胀满、面色萎黄、大便有时稀溏、吐酸、尺脉弱甚、嗳气、寒湿、苔白薄、倦怠、红苔、腹中疼痛、舌淡、脉沉迟无力	砂仁、山药、白芍、半夏、苍术、肉桂、鸡内金、木香、炙甘草、枳壳、附子、丁香、甘草	小建中汤
腹痛、血块、苔白、月经失调、舌红、尺脉较弱、腰痛、寒冷、脉滞、停经	牡丹皮、白芍、香附、川芎、茯苓、桃仁、桂枝、丹参、当归	桂枝茯苓丸
脉滞、舌红、腹痛、尺脉较弱、苔白、血块、腰痛、寒冷、停经、月经失调	牡丹皮、白芍、香附、川芎、茯苓、桃仁、桂枝、丹参、当归	桂枝茯苓丸
腹不痛、子宫血出、血块、停经	牡丹皮、阿胶、川芎、茯苓、桂枝、当归	桂枝茯苓丸
血块、腹不痛、停经、子宫血出	牡丹皮、阿胶、川芎、茯苓、桂枝、当归	桂枝茯苓丸
月事不调、苔薄白、腰腿疼痛、色黑、舌淡红、经期亦失调、白带较多、尺脉尤弱、脉迟细、血量少	牡丹皮、白芍、川芎、茯苓、炙甘草、桃仁、红花、桂枝、丹参、炮姜、甘草、当归	桂枝茯苓丸
脉迟细、白带较多、经期亦失调、苔薄白、尺脉尤弱、腰腿疼痛、色黑、血量少、月事不调、舌淡红	牡丹皮、白芍、川芎、茯苓、炙甘草、桃仁、红花、桂枝、丹参、炮姜、甘草、当归	桂枝茯苓丸
苔黄腻、舌红、关节活动困难、高热、大便不畅、高烧、全身瘫软、口渴、面红、小便黄、唇燥、体胖大、关节疼痛、恶寒、脉沉而有力、发热	白芍、白术、麻黄、桂枝、附子、防风、知母、甘草	桂枝芍药知母汤
小便黄、苔黄腻、唇燥、面红、发热、高热、体胖大、恶寒、关节活动困难、高烧、全身瘫软、大便不畅、关节疼痛、舌红、口渴、脉沉而有力	白芍、白术、麻黄、桂枝、附子、防风、知母、甘草	桂枝芍药知母汤
苔薄白、关节不舒、一身尽痛、舌红、脉浮紧、恶露、四肢重滞	黄芪、苍术、川牛膝、威灵仙、桂枝、独活、防风、甘草、当归	黄芪桂枝五物汤
关节不舒、一身尽痛、四肢重滞、脉浮紧、恶露、苔薄白、舌红	黄芪、苍术、川牛膝、威灵仙、桂枝、独活、防风、甘草、当归	黄芪桂枝五物汤
高烧不退、面色白、脉浮数、微咳、发热、咳嗽、无汗、打喷嚏、舌红、苔白、恶寒	苦杏仁、前胡、紫苏梗、金银花、薄荷、川贝母、桔梗、连翘、白前、甘草、百部	麻杏石甘汤
恶寒、咳嗽、苔白、高烧不退、舌红、脉浮数、打喷嚏、发热、微咳、无汗、面色白	苦杏仁、前胡、紫苏梗、金银花、薄荷、川贝母、桔梗、连翘、白前、甘草、百部	麻杏石甘汤
舌红、苔黄、身热、口渴、脉沉数、小便黄赤、肛门灼热、泄泻	黄连、白芍、粉葛、木香、甘草、黄芩	葛根芩连汤
泄泻、苔黄、身热、口渴、舌红、肛门灼热、脉沉数、小便黄赤	黄连、白芍、粉葛、木香、甘草、黄芩	葛根芩连汤
舌红、寒热、身痛、大便不干、身热、发热、恶寒、谵语、苔微黄、脉弦数、头痛	柴胡、半夏、党参、大枣、甘草、黄芩	小柴胡汤
寒热、身热、恶寒、大便不干、身痛、发热、苔微黄、舌红、脉弦数、谵语、头痛	柴胡、半夏、党参、大枣、甘草、黄芩	小柴胡汤
发热、气血虚弱、微咳、苔薄白、脉浮数、舌红、恶寒、风寒	干姜、柴胡、半夏、五味子、党参、甘草、黄芩	小柴胡汤
恶寒、脉浮数、舌红、微咳、风寒、发热、苔薄白、气血虚弱	干姜、柴胡、半夏、五味子、党参、甘草、黄芩	小柴胡汤
脉弦数、疼痛、舌红、头汗不止、气郁、头汗出、口干、苔黄	柴胡、白芍、半夏、香附、延胡索、鸡内金、枳壳、甘草、黄芩	小柴胡汤
苔黄、口干、头汗出、脉弦数、气郁、舌红、头汗不止、疼痛	柴胡、白芍、半夏、香附、延胡索、鸡内金、枳壳、甘草、黄芩	小柴胡汤
刺痛、面容憔悴、舌红、胁痛、苔白薄、脉浮弦而数、食少、乏力、汗、咳嗽、痰、寒热	柴胡、半夏、茯苓、枳壳、川贝母、桔梗、麦冬、甘草、陈皮、北沙参、黄芩	小柴胡汤
刺痛、汗、咳嗽、乏力、面容憔悴、寒热、痰、食少、胁痛、苔白薄、舌红、脉浮弦而数	柴胡、半夏、茯苓、枳壳、川贝母、桔梗、麦冬、甘草、陈皮、北沙参、黄芩	小柴胡汤
舌红、痛胀、胃甚畏寒、腻、胁脘部撑胀、喜温、两尺脉弱、苔白厚	郁金、砂仁、柴胡、白芍、半夏、鸡内金、枳壳、大腹皮、青皮、甘草、陈皮、黄芩	小柴胡汤
舌红、喜温、胃甚畏寒、苔白厚、胁脘部撑胀、两尺脉弱、痛胀、腻	郁金、砂仁、柴胡、白芍、半夏、鸡内金、枳壳、大腹皮、青皮、甘草、陈皮、黄芩	小柴胡汤
痛胀、脉弦数、苔黄、木气横逆、舌红、口苦	郁金、柴胡、黄连、白芍、半夏、甘草、栀子、黄芩	小柴胡汤
舌红、脉弦数、口苦、木气横逆、痛胀、苔黄	郁金、柴胡、黄连、白芍、半夏、甘草、栀子、黄芩	小柴胡汤
苔微黄、胃口有烧灼感、黄疸、寒热、小便黄赤、皮肤均现黄色、舌红、食欲不振、脉浮弦、面色萎黄、消化不良	郁金、柴胡、半夏、党参、枳实、鸡内金、甘草、茵陈、栀子、黄芩	小柴胡汤
皮肤均现黄色、胃口有烧灼感、面色萎黄、消化不良、寒热、小便黄赤、苔微黄、食欲不振、黄疸、舌红、脉浮弦	郁金、柴胡、半夏、党参、枳实、鸡内金、甘草、茵陈、栀子、黄芩	小柴胡汤
苔白微黄、寒热、微汗、无汗、口渴、头痛、舌红、脉弦数	柴胡、白芍、大枣、半夏、党参、桂枝、甘草、黄芩	柴胡桂枝汤
无汗、头痛、脉弦数、口渴、苔白微黄、微汗、寒热、舌红	柴胡、白芍、大枣、半夏、党参、桂枝、甘草、黄芩	柴胡桂枝汤
苔微黄、舌红、周身不适、厌食、恶心、食欲不振、脉数大有力、二便不利、寒热、恶寒、发热、烦悸	大黄、柴胡、半夏、党参、泽泻、大枣、牡蛎、茯苓、桂枝、黄芩	柴胡加龙骨牡蛎汤
厌食、脉数大有力、寒热、发热、舌红、苔微黄、烦悸、恶寒、恶心、二便不利、食欲不振、周身不适	大黄、柴胡、半夏、党参、泽泻、大枣、牡蛎、茯苓、桂枝、黄芩	柴胡加龙骨牡蛎汤
胀满、气怒、脉沉而有力、舌红、腹部暴痛、谷道闭塞不通、大便不通、苔黄	大黄、厚朴、槟榔、枳实、延胡索、鸡内金、川楝子	小承气汤
气怒、腹部暴痛、胀满、舌红、苔黄、脉沉而有力、谷道闭塞不通、大便不通	大黄、厚朴、槟榔、枳实、延胡索、鸡内金、川楝子	小承气汤
脉浮而有力、壮热、舌红、肢体别部正常、面部发痒、口渴、苔黄、面部潮红、面部多处小红疙瘩	蒲公英、菊花、石膏、连翘、知母、甘草、金银花	白虎汤
口渴、苔黄、面部发痒、壮热、面部多处小红疙瘩、脉浮而有力、面部潮红、肢体别部正常、舌红	蒲公英、菊花、石膏、连翘、知母、甘草、金银花	白虎汤
咳嗽、苔白而滑、脉沉而无力、疼痛、气短、乏力、食欲不振、胀饱、面色萎黄、大便时溏、舌淡红	砂仁、山药、厚朴、苍术、白术、泽泻、茯苓、肉桂、猪苓、甘草、陈皮	五苓散
乏力、咳嗽、气短、苔白而滑、脉沉而无力、面色萎黄、舌淡红、疼痛、食欲不振、大便时溏、胀饱	砂仁、山药、厚朴、苍术、白术、泽泻、茯苓、肉桂、猪苓、甘草、陈皮	五苓散
小便不利、食欲不振、凹陷、水气泛滥、水肿、面目肿甚、苔白而滑、舌红、脉沉缓、气短	姜皮、砂仁、白术、泽泻、桑白皮、茯苓、肉桂、大腹皮、猪苓、车前草、陈皮	五苓散
小便不利、气短、脉沉缓、水肿、苔白而滑、食欲不振、舌红、面目肿甚、凹陷、水气泛滥	姜皮、砂仁、白术、泽泻、桑白皮、茯苓、肉桂、大腹皮、猪苓、车前草、陈皮	五苓散
大便亦闭结不通、烦闷、舌红、小便不通、脉沉数、恶心、膀胱出血、苔黄、小便更为不畅	滑石粉、芒硝、泽泻、阿胶、茯苓、蜜、猪苓	猪苓汤
膀胱出血、烦闷、小便不通、脉沉数、苔黄、恶心、舌红、大便亦闭结不通、小便更为不畅	滑石粉、芒硝、泽泻、阿胶、茯苓、蜜、猪苓	猪苓汤
脓疡、两下肢厥冷、脓液、尖端破溃、脉沉迟、色紫黯、左大趾端冷、水肿、脓头	白芍、大枣、通草、炙甘草、桂枝、细辛、金银花、当归	当归四逆汤
色紫黯、脓液、脓头、尖端破溃、脓疡、两下肢厥冷、左大趾端冷、水肿、脉沉迟	白芍、大枣、通草、炙甘草、桂枝、细辛、金银花、当归	当归四逆汤
口干裂、头晕、睡眠欠佳、尺沉弱、左手寸关滑动、右手沉弦、大便不畅、脉象、心烦、舌红、失眠较重、苔黄	白芍、生地、大枣、阿胶、竹茹、黄连、莲子、合欢皮、知母、黄芩	黄连阿胶汤
睡眠欠佳、心烦、口干裂、大便不畅、右手沉弦、左手寸关滑动、失眠较重、苔黄、尺沉弱、脉象、头晕、舌红	白芍、生地、大枣、阿胶、竹茹、黄连、莲子、合欢皮、知母、黄芩	黄连阿胶汤
肛门有窘迫感、腹部不适、苔黄腻、均无大变、大便带有脓血状物	关黄柏、白头翁、秦皮、黄连	白头翁汤
腹部不适、均无大变、苔黄腻、大便带有脓血状物、肛门有窘迫感	关黄柏、白头翁、秦皮、黄连	白头翁汤
胎漏、苔薄白、脉沉数、舌红、色正红、腹痛、胎动不安	砂仁、生地、阿胶、川芎、杜仲、甘草、当归	胶艾汤
舌红、苔薄白、腹痛、脉沉数、胎动不安、胎漏、色正红	砂仁、生地、阿胶、川芎、杜仲、甘草、当归	胶艾汤
腹痛、色正红、舌红、胎漏、胎动不安、脉沉数、苔薄白	砂仁、生地、阿胶、川芎、杜仲、甘草、当归	胶艾汤
腹痛、气血不畅、郁滞、脉沉缓无力、疼痛	牡丹皮、白芍、川芎、茯苓、肉桂、炙甘草、桃仁、五灵脂、甘草、当归	当归芍药散
疼痛、气血不畅、郁滞、腹痛、脉沉缓无力	牡丹皮、白芍、川芎、茯苓、肉桂、炙甘草、桃仁、五灵脂、甘草、当归	当归芍药散
恶心、咽部充血、发热、面赤、疼痛、咽痛、扁桃体肿大、黄染、脉细数、神志清晰、体温39℃、前半苔黄少润、干燥、舌根白腻、头痛、高热	郁金、菊花、瓜蒌、大豆黄卷、枳壳、桑叶、连翘、钩藤、牛蒡子、金银花、黄芩	竹叶石膏汤
前半苔黄少润、舌根白腻、干燥、扁桃体肿大、面赤、黄染、疼痛、脉细数、头痛、恶心、发热、体温39℃、咽痛、咽部充血、神志清晰、高热	郁金、菊花、瓜蒌、大豆黄卷、枳壳、桑叶、连翘、钩藤、牛蒡子、金银花、黄芩	竹叶石膏汤
痰多、舌淡红、真心痛、脉弦细滑、苔薄腻、胸闷	谷芽、太子参、竹茹、丹参、茯神、白芍、赤芍、香附、枳壳、薤白、甘草、远志、小麦、半夏、瓜蒌、桃仁、首乌藤、炙甘草、陈皮	瓜蒌薤白半夏汤
脉弦细滑、苔薄腻、胸闷、真心痛、痰多、舌淡红	谷芽、太子参、竹茹、丹参、茯神、白芍、赤芍、香附、枳壳、薤白、甘草、远志、小麦、半夏、瓜蒌、桃仁、首乌藤、炙甘草、陈皮	瓜蒌薤白半夏汤
痰多、胸闷、真心痛、舌淡红、脉弦细滑、苔薄腻	谷芽、太子参、竹茹、丹参、茯神、白芍、赤芍、香附、枳壳、薤白、甘草、远志、小麦、半夏、瓜蒌、桃仁、首乌藤、炙甘草、陈皮	瓜蒌薤白半夏汤
脉弦细滑、舌淡红、痰多、真心痛、苔薄腻、胸闷	谷芽、太子参、竹茹、丹参、茯神、白芍、赤芍、香附、枳壳、薤白、甘草、远志、小麦、半夏、瓜蒌、桃仁、首乌藤、炙甘草、陈皮	瓜蒌薤白半夏汤
咽喉痛、体温虽高、脉反沉、身痛、尿黄赤、发热、舌淡青、体温高达41℃、腰痛、恶寒	板蓝根、麻黄、细辛、附子、甘草	麻黄附子细辛汤
尿黄赤、体温高达41℃、舌淡青、脉反沉、体温虽高、咽喉痛、身痛、恶寒、腰痛、发热	板蓝根、麻黄、细辛、附子、甘草	麻黄附子细辛汤
舌偏红、瘙痒、周身皮肤起白色风团、脉细、苔薄黄腻、咽喉干燥、手足冰冷	苍耳子、黄芪、白芍、党参、白术、紫苏梗、炙甘草、桂枝、防风	桂枝汤
舌偏红、咽喉干燥、瘙痒、苔薄黄腻、脉细、手足冰冷、周身皮肤起白色风团	苍耳子、黄芪、白芍、党参、白术、紫苏梗、炙甘草、桂枝、防风	桂枝汤
肌肤发疹、舌暗红、苔薄黄、脉细、咽干、怕冷、瘙痒、四肢清冷、怕风、无汗、隆起、疹块	苍耳子、白芷、黄芪、鸡血藤、大枣、白术、白芍、炙甘草、桂枝、附子、防风、甘草	桂枝加附子汤
四肢清冷、咽干、瘙痒、怕风、脉细、疹块、舌暗红、怕冷、无汗、苔薄黄、隆起、肌肤发疹	苍耳子、白芷、黄芪、鸡血藤、大枣、白术、白芍、炙甘草、桂枝、附子、防风、甘草	桂枝加附子汤
脉细弦滑、牙痛、房颤、头昏、心悸、头疼、目眩、干涩、易汗、舌淡紫、苔薄、胸闷	生地、龙骨、党参、黄连、粉葛、川芎、牡蛎、炙甘草、桂枝、麦冬、附子、红花、石菖蒲、丹参、甘草、淫羊藿	桂枝甘草龙骨牡蛎汤
头疼、房颤、舌淡紫、头昏、苔薄、干涩、易汗、目眩、心悸、胸闷、脉细弦滑、牙痛	生地、龙骨、党参、黄连、粉葛、川芎、牡蛎、炙甘草、桂枝、麦冬、附子、红花、石菖蒲、丹参、甘草、淫羊藿	桂枝甘草龙骨牡蛎汤
牙痛、干涩、头昏、头疼、苔薄、脉细弦滑、舌淡紫、胸闷、心悸、目眩、易汗、房颤	生地、龙骨、党参、黄连、粉葛、川芎、牡蛎、炙甘草、桂枝、麦冬、附子、红花、石菖蒲、丹参、甘草、淫羊藿	桂枝甘草龙骨牡蛎汤
苔薄、胸闷、头昏、牙痛、心悸、房颤、头疼、干涩、目眩、易汗、舌淡紫、脉细弦滑	生地、龙骨、党参、黄连、粉葛、川芎、牡蛎、炙甘草、桂枝、麦冬、附子、红花、石菖蒲、丹参、甘草、淫羊藿	桂枝甘草龙骨牡蛎汤
舌偏黯、大便偏溏、早搏、胸闷、心慌不安、脉参伍不调、口干、苔淡黄薄腻	苦参、龙骨、大枣、五味子、党参、大麦、牡蛎、合欢皮、炙甘草、桂枝、石菖蒲、丹参、灯芯草	桂枝甘草龙骨牡蛎汤
胸闷、舌偏黯、大便偏溏、心慌不安、早搏、苔淡黄薄腻、脉参伍不调、口干	苦参、龙骨、大枣、五味子、党参、大麦、牡蛎、合欢皮、炙甘草、桂枝、石菖蒲、丹参、灯芯草	桂枝甘草龙骨牡蛎汤
心慌不安、口干、舌偏黯、大便偏溏、早搏、脉参伍不调、苔淡黄薄腻、胸闷	苦参、龙骨、大枣、五味子、党参、大麦、牡蛎、合欢皮、炙甘草、桂枝、石菖蒲、丹参、灯芯草	桂枝甘草龙骨牡蛎汤
早搏、舌偏黯、苔淡黄薄腻、口干、心慌不安、脉参伍不调、大便偏溏、胸闷	苦参、龙骨、大枣、五味子、党参、大麦、牡蛎、合欢皮、炙甘草、桂枝、石菖蒲、丹参、灯芯草	桂枝甘草龙骨牡蛎汤
鼻塞、脉细弱、苔薄白、头昏、舌淡红、肢清	楮实子、白芍、百合、龙骨、山茱萸、牡蛎、枸杞子、炙甘草、桂枝、甘草、淫羊藿	桂枝甘草龙骨牡蛎汤
鼻塞、舌淡红、脉细弱、头昏、肢清、苔薄白	楮实子、白芍、百合、龙骨、山茱萸、牡蛎、枸杞子、炙甘草、桂枝、甘草、淫羊藿	桂枝甘草龙骨牡蛎汤
舌淡红、苔薄白、头昏、脉细弱、肢清、鼻塞	楮实子、白芍、百合、龙骨、山茱萸、牡蛎、枸杞子、炙甘草、桂枝、甘草、淫羊藿	桂枝甘草龙骨牡蛎汤
肢清、头昏、苔薄白、鼻塞、舌淡红、脉细弱	楮实子、白芍、百合、龙骨、山茱萸、牡蛎、枸杞子、炙甘草、桂枝、甘草、淫羊藿	桂枝甘草龙骨牡蛎汤
面色晦滞、苔白滑而润、咳、喘哮、呼吸急促、舌苔白滑、色白有泡沫、脉细弦、咯吐不爽、胸膈满闷、怕冷、咯痰	干姜、半夏、苦杏仁、紫苏梗、款冬花、麻黄、炙甘草、紫菀、桂枝、白前、细辛、甘草、陈皮	小青龙汤
色白有泡沫、喘哮、面色晦滞、咯痰、舌苔白滑、脉细弦、怕冷、咳、苔白滑而润、胸膈满闷、咯吐不爽、呼吸急促	干姜、半夏、苦杏仁、紫苏梗、款冬花、麻黄、炙甘草、紫菀、桂枝、白前、细辛、甘草、陈皮	小青龙汤
舌润、痰鸣、气急、有汗不解、咳嗽、咯痰、闷塞、苔白腻、咳喘、脉细滑、寒热、两肺透亮度增强	干姜、白芍、半夏、五味子、紫苏梗、麻黄、炙甘草、桂枝、细辛、白前	小青龙汤
有汗不解、咯痰、痰鸣、两肺透亮度增强、咳嗽、脉细滑、苔白腻、闷塞、气急、舌润、咳喘、寒热	干姜、白芍、半夏、五味子、紫苏梗、麻黄、炙甘草、桂枝、细辛、白前	小青龙汤
发热、膨胀、苔白、脉弦、咯吐、咳喘、脘下触有包块、腹水征	干姜、白芍、半夏、五味子、麻黄、桂枝、细辛、甘草	小青龙汤
脘下触有包块、发热、腹水征、苔白、咯吐、膨胀、咳喘、脉弦	干姜、白芍、半夏、五味子、麻黄、桂枝、细辛、甘草	小青龙汤
脉细滑数、怕冷、脉细数(110次/分)、头汗多、舌苔黄、痰黄稠、气急、胸膈满闷、苔薄黄、咳喘、大便溏薄、喉有水鸡声、哮喘、舌红、痰多	苦杏仁、竹茹、紫苏梗、麻黄、石膏、文蛤、川贝母、射干、桑白皮、甘草、黄芩	麻杏石甘汤
脉细滑数、舌苔黄、头汗多、哮喘、痰黄稠、苔薄黄、脉细数(110次/分)、气急、舌红、大便溏薄、胸膈满闷、咳喘、怕冷、痰多、喉有水鸡声	苦杏仁、竹茹、紫苏梗、麻黄、石膏、文蛤、川贝母、射干、桑白皮、甘草、黄芩	麻杏石甘汤
舌偏红、尿痛、汗出、泛恶、脉弦细、体温高达39℃~40℃、尿频、鼻塞、尿急、痰、咽痒、发热、体温38.5℃、纳差、咳嗽、舌苔黄薄腻质偏红	半枝莲、柴胡、厚朴、党参、鸭跖草、蒲公英、半夏、炙甘草、漏芦、北沙参、黄芩	小柴胡汤
脉弦细、体温38.5℃、尿急、舌偏红、尿痛、纳差、发热、汗出、体温高达39℃~40℃、尿频、鼻塞、痰、泛恶、咳嗽、咽痒、舌苔黄薄腻质偏红	半枝莲、柴胡、厚朴、党参、鸭跖草、蒲公英、半夏、炙甘草、漏芦、北沙参、黄芩	小柴胡汤
脉细滑、面黄不华、苔薄黄、舌红、精神萎靡、大便或干、胸胁闷痛、腹胀	大黄、柴胡、九香虫、黄连、半夏、太子参、赤芍、枳实、瓜蒌、延胡索、六神曲、麦冬、莪术、茵陈、黄芩	大柴胡汤
脉细滑、大便或干、腹胀、精神萎靡、面黄不华、舌红、胸胁闷痛、苔薄黄	大黄、柴胡、九香虫、黄连、半夏、太子参、赤芍、枳实、瓜蒌、延胡索、六神曲、麦冬、莪术、茵陈、黄芩	大柴胡汤
胸闷、汗出不多、苔白嫩、腹胀、渴不欲饮、脉濡数、口苦黏、恶心、体温40℃、汗少、身热、欲吐、头昏、口中频频渗吐黏沫、厌食、恶寒、小便黄、形寒、寒热、发热、尿少	滑石粉、干姜、薏苡仁、柴胡、苍术、通草、泽泻、关黄柏、茯苓、桂枝、猪苓、车前草、黄芩	柴胡桂枝干姜汤
发热、恶寒、口中频频渗吐黏沫、厌食、渴不欲饮、寒热、胸闷、口苦黏、脉濡数、身热、小便黄、恶心、头昏、欲吐、汗出不多、苔白嫩、体温40℃、形寒、汗少、尿少、腹胀	滑石粉、干姜、薏苡仁、柴胡、苍术、通草、泽泻、关黄柏、茯苓、桂枝、猪苓、车前草、黄芩	柴胡桂枝干姜汤
失音、舌淡白、脉象沉迟细弱、寒热、喉痛、声嘶、少苔、咳痰、发音不扬	半夏、麻黄、枸杞子、茯苓、巴戟天、石菖蒲、细辛、附子、甘草、玄参	麻黄细辛附子汤
发音不扬、声嘶、舌淡白、寒热、脉象沉迟细弱、喉痛、少苔、失音、咳痰	半夏、麻黄、枸杞子、茯苓、巴戟天、石菖蒲、细辛、附子、甘草、玄参	麻黄细辛附子汤
舌淡白、声嘶、喉痛、脉象沉迟细弱、发音不扬、失音、咳痰、少苔、寒热	半夏、麻黄、枸杞子、茯苓、巴戟天、石菖蒲、细辛、附子、甘草、玄参	麻黄细辛附子汤
腰痛、大便偏干、舌苔薄、气血涩滞、苔薄黄腻、苔质红偏黯、疼痛、舌红偏黯、麻木、左手臂不能活动、脉弦	骨碎补、泽兰、大黄、片姜黄、全蝎、续断、水蛭、天南星、桃仁、穿山甲、牛膝	抵当汤
气血涩滞、左手臂不能活动、大便偏干、麻木、舌红偏黯、脉弦、舌苔薄、苔质红偏黯、苔薄黄腻、腰痛、疼痛	骨碎补、泽兰、大黄、片姜黄、全蝎、续断、水蛭、天南星、桃仁、穿山甲、牛膝	抵当汤
舌黯、脉细滑、癫痛、右手活动欠灵、足肿、苔黄薄腻、大便干结	地龙、桑寄生、大黄、生地、续断、僵蚕、石斛、水蛭、天南星、桃仁、益智仁、稀签草、鬼箭羽、路路通、牛膝	抵当汤
舌黯、脉细滑、癫痛、大便干结、苔黄薄腻、足肿、右手活动欠灵	地龙、桑寄生、大黄、生地、续断、僵蚕、石斛、水蛭、天南星、桃仁、益智仁、稀签草、鬼箭羽、路路通、牛膝	抵当汤
稀溏、大便干结、麻木、尿黄、脉小滑、苔薄黄、浮肿、口干、肿胀、矢气多、双下肢冷、舌暗红	土鳖虫、大黄、槟榔、全蝎、续断、天仙藤、石斛、葫芦瓢、水蛭、蜈蚣、细辛、桃仁、附子、路路通、牛膝	抵当汤
麻木、苔薄黄、浮肿、肿胀、脉小滑、尿黄、大便干结、口干、舌暗红、稀溏、双下肢冷、矢气多	土鳖虫、大黄、槟榔、全蝎、续断、天仙藤、石斛、葫芦瓢、水蛭、蜈蚣、细辛、桃仁、附子、路路通、牛膝	抵当汤
气滞、纳谷减少、满胀、隐痛、大便欠实、泛酸、噫气、苔黄薄腻、脉细弦、怕冷、舌红	干姜、厚朴、黄连、半夏、党参、紫苏梗、竹茹、枳壳、陈皮、黄芩	半夏泻心汤
大便欠实、噫气、舌红、气滞、纳谷减少、隐痛、满胀、苔黄薄腻、脉细弦、怕冷、泛酸	干姜、厚朴、黄连、半夏、党参、紫苏梗、竹茹、枳壳、陈皮、黄芩	半夏泻心汤
胃气上逆、恶心、寒意、肾盂积水、尿意不畅、脉细、欲吐、苔薄黄、头痛、脾胃虚弱、头昏、舌黯红、食不知味	泽兰、干姜、代赭石、黄连、党参、苍术、泽泻、吴茱萸、枳实、半夏、白术、茯苓、沉香、桂枝、猪苓、旋覆花	旋覆代赭汤
尿意不畅、欲吐、头昏、肾盂积水、脾胃虚弱、胃气上逆、恶心、苔薄黄、脉细、食不知味、头痛、寒意、舌黯红	泽兰、干姜、代赭石、黄连、党参、苍术、泽泻、吴茱萸、枳实、半夏、白术、茯苓、沉香、桂枝、猪苓、旋覆花	旋覆代赭汤
口稍干、脉小弦滑、消化道反应、恶心、上腹部有梗塞感、舌偏暗、苔淡黄厚腻、大便干结	薏苡仁、代赭石、半夏、太子参、枳壳、瓦楞子、麦冬、泽漆、山慈菇、降香、白花蛇舌草、旋覆花	旋覆代赭汤
舌偏暗、脉小弦滑、大便干结、苔淡黄厚腻、消化道反应、恶心、口稍干、上腹部有梗塞感	薏苡仁、代赭石、半夏、太子参、枳壳、瓦楞子、麦冬、泽漆、山慈菇、降香、白花蛇舌草、旋覆花	旋覆代赭汤
口干、左侧附件轻度增厚、精神倦怠、左侧鼠蹊部有豌豆大淋巴结、左下腹隐隐作痛、脉濡数、阴道见少量脓性分泌物、左下腹隐痛、面红、恶寒、发热、高热、热重于寒、汗出不解、肝大肋下1.5cm、恶露黏稠、多汗、头发湿润、剑突下3cm、左下腹有轻度压痛、头昏痛、呼吸较快、唇干、二侧肾区无明显压	黄芪、泽兰、柴胡、白芍、大枣、川芎、青蒿、茯苓、白薇、桂枝、荆芥、甘草、当归、黄芩	白虎加人参汤
左下腹隐隐作痛、热重于寒、左下腹隐痛、左侧附件轻度增厚、汗出不解、肝大肋下1.5cm、多汗、高热、头昏痛、呼吸较快、左侧鼠蹊部有豌豆大淋巴结、头发湿润、面红、恶露黏稠、脉濡数、剑突下3cm、左下腹有轻度压痛、阴道见少量脓性分泌物、二侧肾区无明显压、恶寒、唇干、口干、发热、精神倦怠	黄芪、泽兰、柴胡、白芍、大枣、川芎、青蒿、茯苓、白薇、桂枝、荆芥、甘草、当归、黄芩	白虎加人参汤
舌淡隐紫、两手清冷、寸口脉细、身体虽热、肤色苍白、气血失调、苔少	黄芪、赤芍、川芎、水蛭、炙甘草、桂枝、细辛、红花、路路通、甘草、当归	当归四逆汤
肤色苍白、寸口脉细、两手清冷、气血失调、苔少、舌淡隐紫、身体虽热	黄芪、赤芍、川芎、水蛭、炙甘草、桂枝、细辛、红花、路路通、甘草、当归	当归四逆汤
脉濡滑、吐酸、大便偏软、胃胀、舌红、胸闷、左侧胸腔大量积液、咳痰不多、纳差、咽喉不顺、咳嗽、口干、苔中部块状腐腻、气急、饮食不顺	泽兰、黄芪、泽泻、紫苏梗、商陆、花椒、广藿香、白术、瓦楞子、泽漆、六神曲、黄连、半夏、芥子、桑白皮、防己、莱菔子、吴茱萸、葶苈子、陈皮、北沙参	己椒苈黄丸
饮食不顺、气急、左侧胸腔大量积液、咽喉不顺、苔中部块状腐腻、大便偏软、胃胀、吐酸、舌红、纳差、口干、咳痰不多、胸闷、脉濡滑、咳嗽	泽兰、黄芪、泽泻、紫苏梗、商陆、花椒、广藿香、白术、瓦楞子、泽漆、六神曲、黄连、半夏、芥子、桑白皮、防己、莱菔子、吴茱萸、葶苈子、陈皮、北沙参	己椒苈黄丸
咳嗽、左侧胸腔大量积液、吐酸、饮食不顺、纳差、咽喉不顺、气急、咳痰不多、胸闷、大便偏软、舌红、口干、脉濡滑、胃胀、苔中部块状腐腻	泽兰、黄芪、泽泻、紫苏梗、商陆、花椒、广藿香、白术、瓦楞子、泽漆、六神曲、黄连、半夏、芥子、桑白皮、防己、莱菔子、吴茱萸、葶苈子、陈皮、北沙参	己椒苈黄丸
心悸、目黄、脉细缓、黄染、苔花剥、黄疸	小麦、黄芪、白芍、生地、桂枝、红花、天花粉、丹参、当归	小建中汤
黄染、苔花剥、脉细缓、目黄、心悸、黄疸	小麦、黄芪、白芍、生地、桂枝、红花、天花粉、丹参、当归	小建中汤
舌黯紫、咳喘、苔薄、浮肿、心悸、脉沉细、面色灰滞、腹大、腹水	大枣、麻黄、桂枝、细辛、附子、甘草	桂枝去芍药加麻黄附子细辛汤
脉沉细、苔薄、面色灰滞、心悸、舌黯紫、浮肿、咳喘、腹大、腹水	大枣、麻黄、桂枝、细辛、附子、甘草	桂枝去芍药加麻黄附子细辛汤
浮肿、脉沉细、心悸、苔薄、腹水、腹大、咳喘、舌黯紫、面色灰滞	大枣、麻黄、桂枝、细辛、附子、甘草	桂枝去芍药加麻黄附子细辛汤
脉沉细、面色灰滞、苔薄、咳喘、舌黯紫、浮肿、腹大、心悸、腹水	大枣、麻黄、桂枝、细辛、附子、甘草	桂枝去芍药加麻黄附子细辛汤
消瘦、冷痛、疼痛、脉细弦、苔薄黄腻、舌红、口干	土鳖虫、薏苡仁、白芍、生地、乌头、桂枝、虎杖、知母、甘草、当归	桂枝芍药知母汤
疼痛、消瘦、舌红、脉细弦、苔薄黄腻、口干、冷痛	土鳖虫、薏苡仁、白芍、生地、乌头、桂枝、虎杖、知母、甘草、当归	桂枝芍药知母汤
便难、苔薄黄、咳呛、呼吸较促、T39.6℃、微汗不畅、发热、鼻塞、脉浮数、口干、右上肺有少许细啰音、头痛	鱼腥草、大黄、苦杏仁、麻黄、石膏、天花粉、甘草、黄芩	麻杏石甘汤
T39.6℃、鼻塞、微汗不畅、咳呛、呼吸较促、右上肺有少许细啰音、苔薄黄、脉浮数、口干、头痛、便难、发热	鱼腥草、大黄、苦杏仁、麻黄、石膏、天花粉、甘草、黄芩	麻杏石甘汤
苦不欲言、苔薄白、面色萎黄、腹部胀满、神疲、便秘、脉沉细、升降失常、舌淡、不排大便、纳食不馨	干姜、党参、白术、粉葛、枳实、炙甘草	理中丸
面色萎黄、不排大便、苦不欲言、便秘、舌淡、腹部胀满、神疲、脉沉细、升降失常、纳食不馨、苔薄白	干姜、党参、白术、粉葛、枳实、炙甘草	理中丸
腹部胀满、升降失常、纳食不馨、脉沉细、舌淡、便秘、神疲、苦不欲言、面色萎黄、苔薄白、不排大便	干姜、党参、白术、粉葛、枳实、炙甘草	理中丸
苔薄白、苦不欲言、便秘、腹部胀满、神疲、舌淡、纳食不馨、升降失常、不排大便、面色萎黄、脉沉细	干姜、党参、白术、粉葛、枳实、炙甘草	理中丸
脉沉细、不排大便、苦不欲言、神疲、升降失常、面色萎黄、舌淡、便秘、纳食不馨、腹部胀满、苔薄白	干姜、党参、白术、粉葛、枳实、炙甘草	理中丸
便秘、舌淡、脉沉细、面色萎黄、腹部胀满、升降失常、不排大便、纳食不馨、苔薄白、苦不欲言、神疲	干姜、党参、白术、粉葛、枳实、炙甘草	理中丸
不排大便、脉沉细、舌淡、苦不欲言、便秘、面色萎黄、纳食不馨、神疲、腹部胀满、苔薄白、升降失常	干姜、党参、白术、粉葛、枳实、炙甘草	理中丸
苦不欲言、升降失常、面色萎黄、神疲、便秘、脉沉细、腹部胀满、舌淡、不排大便、纳食不馨、苔薄白	干姜、党参、白术、粉葛、枳实、炙甘草	理中丸
心悸、舌偏红、形体赢瘦、口干、脉涩、口苦、胸闷、脉细微数、周身关节疼痛、足肿、低热、面浮、苔薄黄	薏苡仁、生地、桑枝、桂枝、虎杖、防风、知母、甘草、忍冬藤、防己	防己地黄汤
舌偏红、心悸、苔薄黄、周身关节疼痛、形体赢瘦、面浮、口苦、低热、足肿、胸闷、脉涩、口干、脉细微数	薏苡仁、生地、桑枝、桂枝、虎杖、防风、知母、甘草、忍冬藤、防己	防己地黄汤
心慌、头晕、忧郁、善忘、苔薄白、虚烦、脉细软数、胆怯	首乌藤、大枣、太子参、川芎、柏子仁、合欢皮、粳米、知母、甘草	酸枣仁汤
胆怯、苔薄白、忧郁、虚烦、脉细软数、心慌、善忘、头晕	首乌藤、大枣、太子参、川芎、柏子仁、合欢皮、粳米、知母、甘草	酸枣仁汤
少气、发热、目眩、怔仲、发烧、头昏、唇甲惨淡、全身酸软、面色苍白、舌淡、苔白薄、逆冷、溏便、上消化道出血、脉沉涩、吐血、心悸、声音低微、晕厥	白术、阿胶、三七、炙甘草、乌梅、附子、红参	黄土汤
发热、唇甲惨淡、少气、头昏、苔白薄、全身酸软、溏便、发烧、面色苍白、逆冷、吐血、上消化道出血、脉沉涩、舌淡、晕厥、心悸、怔仲、声音低微、目眩	白术、阿胶、三七、炙甘草、乌梅、附子、红参	黄土汤
举发无常、涕泪交流、胸闷、脏躁	小麦、首乌藤、大枣、太子参、茯苓、合欢皮、石菖蒲、猪苓、甘草、淫羊藿	甘麦大枣汤
手足搐搦、角弓反张、身热、项强、苔薄黄、汗出、四渴、指尖发冷、目斜、指纹浮紫	白芍、大枣、瓜蒌、桂枝、甘草	瓜蒌桂枝汤
角弓反张、身热、手足搐搦、目斜、苔薄黄、项强、汗出、指纹浮紫、指尖发冷、四渴	白芍、大枣、瓜蒌、桂枝、甘草	瓜蒌桂枝汤
汗出、手足搐搦、指尖发冷、苔薄黄、身热、角弓反张、四渴、目斜、项强、指纹浮紫	白芍、大枣、瓜蒌、桂枝、甘草	瓜蒌桂枝汤
目斜、手足搐搦、汗出、苔薄黄、指纹浮紫、身热、四渴、指尖发冷、项强、角弓反张	白芍、大枣、瓜蒌、桂枝、甘草	瓜蒌桂枝汤
项强、身热、苔薄黄、手足搐搦、目斜、角弓反张、四渴、指尖发冷、汗出、指纹浮紫	白芍、大枣、瓜蒌、桂枝、甘草	瓜蒌桂枝汤
头仰、自汗、头摇、项背强直、面赤、脉见沉迟	白芍、大枣、炙甘草、桂枝、天花粉	瓜蒌桂枝汤
头仰、自汗、脉见沉迟、头摇、项背强直、面赤	白芍、大枣、炙甘草、桂枝、天花粉	瓜蒌桂枝汤
头仰、项背强直、自汗、面赤、头摇、脉见沉迟	白芍、大枣、炙甘草、桂枝、天花粉	瓜蒌桂枝汤
项背强直、脉见沉迟、自汗、头摇、头仰、面赤	白芍、大枣、炙甘草、桂枝、天花粉	瓜蒌桂枝汤
脉见沉迟、自汗、头仰、项背强直、面赤、头摇	白芍、大枣、炙甘草、桂枝、天花粉	瓜蒌桂枝汤
汗多、流涎、脉弦缓无力、呵欠、张大、流血、面色淡白、冷汗、头晕、昏迷	黄芪、白芍、大枣、瓜蒌、炙甘草、桂枝、人参、附子、甘草	瓜蒌桂枝汤
流涎、脉弦缓无力、张大、冷汗、昏迷、汗多、流血、头晕、呵欠、面色淡白	黄芪、白芍、大枣、瓜蒌、炙甘草、桂枝、人参、附子、甘草	瓜蒌桂枝汤
张大、冷汗、脉弦缓无力、流血、面色淡白、呵欠、头晕、流涎、昏迷、汗多	黄芪、白芍、大枣、瓜蒌、炙甘草、桂枝、人参、附子、甘草	瓜蒌桂枝汤
昏迷、脉弦缓无力、面色淡白、呵欠、冷汗、汗多、头晕、流涎、张大、流血	黄芪、白芍、大枣、瓜蒌、炙甘草、桂枝、人参、附子、甘草	瓜蒌桂枝汤
呵欠、脉弦缓无力、张大、流血、汗多、流涎、头晕、昏迷、冷汗、面色淡白	黄芪、白芍、大枣、瓜蒌、炙甘草、桂枝、人参、附子、甘草	瓜蒌桂枝汤
气促、周身骨楚、身热、饮食不香、恶寒、转侧困难、脉浮、咳嗽、苔厚、溲黄、拘紧	滑石粉、白芍、大枣、粉葛、麻黄、桑枝、桂枝、金银花	葛根汤
苔厚、拘紧、转侧困难、恶寒、溲黄、身热、饮食不香、咳嗽、气促、脉浮、周身骨楚	滑石粉、白芍、大枣、粉葛、麻黄、桑枝、桂枝、金银花	葛根汤
左前额抬头纹消失、漏气、左鼻唇沟消失、漏口水、吐字不清、舌向右歪斜	生姜、白芍、大枣、粉葛、麻黄、炙甘草、桃仁、桂枝、当归	葛根汤
左鼻唇沟消失、漏口水、舌向右歪斜、漏气、吐字不清、左前额抬头纹消失	生姜、白芍、大枣、粉葛、麻黄、炙甘草、桃仁、桂枝、当归	葛根汤
气血阻滞、口噤、生理反射正常、苔薄白、刚痉、项背强直、筋脉挛急、憋气、体温37.5℃、血压110/70mmHg、酸重、反张、脉紧数、抽搐	白芍、大枣、全蝎、粉葛、麻黄、蜈蚣、桂枝、天花粉、甘草	葛根汤
酸重、刚痉、生理反射正常、项背强直、血压110/70mmHg、脉紧数、体温37.5℃、口噤、筋脉挛急、气血阻滞、苔薄白、反张、抽搐、憋气	白芍、大枣、全蝎、粉葛、麻黄、蜈蚣、桂枝、天花粉、甘草	葛根汤
黑而有毛、脉沉洪有力、大痛、面赤、骨瘦	大黄、厚朴、芒硝、枳实	大承气汤
面赤、黑而有毛、脉沉洪有力、大痛、骨瘦	大黄、厚朴、芒硝、枳实	大承气汤
胸翳、阳脉、谵语、两颜赤、心烦、发热、干、苔厚黄、无大便、神昏、两手脉隐伏不显	大黄、厚朴、芒硝、枳实	大承气汤
谵语、苔厚黄、神昏、胸翳、无大便、两颜赤、两手脉隐伏不显、发热、阳脉、心烦、干	大黄、厚朴、芒硝、枳实	大承气汤
热不退、便不通、苔黄、舌燥、痉不止、脉见数实	大黄、厚朴、芒硝、枳实	大承气汤
便不通、热不退、脉见数实、舌燥、痉不止、苔黄	大黄、厚朴、芒硝、枳实	大承气汤
未解大便、苔黄厚、不发热、小便短赤、腹胀、脉沉滑有力、肠鸣音亢进、呕吐、腹痛	大黄、厚朴、莱菔子、玄明粉、枳实	大承气汤
未解大便、不发热、腹痛、苔黄厚、小便短赤、脉沉滑有力、肠鸣音亢进、腹胀、呕吐	大黄、厚朴、莱菔子、玄明粉、枳实	大承气汤
微汗、苔白腻、口中淡、右缓左紧、手脚迟重、寒湿	苍术、苦杏仁、麻黄、炙甘草、桂枝	麻黄加术汤
微汗、手脚迟重、苔白腻、口中淡、右缓左紧、寒湿	苍术、苦杏仁、麻黄、炙甘草、桂枝	麻黄加术汤
微汗、右缓左紧、手脚迟重、口中淡、寒湿、苔白腻	苍术、苦杏仁、麻黄、炙甘草、桂枝	麻黄加术汤
手脚迟重、微汗、苔白腻、口中淡、右缓左紧、寒湿	苍术、苦杏仁、麻黄、炙甘草、桂枝	麻黄加术汤
身热、鼻塞、头重、无汗、酸痛	薏苡仁、生姜、白术、苦杏仁、麻黄、桂枝、甘草	麻黄加术汤
无汗、酸痛、鼻塞、身热、头重	薏苡仁、生姜、白术、苦杏仁、麻黄、桂枝、甘草	麻黄加术汤
无汗、酸痛、头重、身热、鼻塞	薏苡仁、生姜、白术、苦杏仁、麻黄、桂枝、甘草	麻黄加术汤
鼻塞、无汗、身热、头重、酸痛	薏苡仁、生姜、白术、苦杏仁、麻黄、桂枝、甘草	麻黄加术汤
脉紧、疼痛、恶寒、苔白腻、头痛	苦杏仁、白术、麻黄、桂枝、甘草	麻黄加术汤
头痛、苔白腻、恶寒、疼痛、脉紧	苦杏仁、白术、麻黄、桂枝、甘草	麻黄加术汤
头痛、疼痛、苔白腻、脉紧、恶寒	苦杏仁、白术、麻黄、桂枝、甘草	麻黄加术汤
疼痛、恶寒、脉紧、头痛、苔白腻	苦杏仁、白术、麻黄、桂枝、甘草	麻黄加术汤
咳嗽、汗出热、疼痛、内郁、燥、苔白厚、发热、恶寒、化热	苦杏仁、炙甘草、麻黄	麻杏薏甘汤
发热、汗出热、咳嗽、化热、燥、疼痛、恶寒、内郁、苔白厚	苦杏仁、炙甘草、麻黄	麻杏薏甘汤
咳嗽、汗出热、发热、恶寒、燥、化热、疼痛、苔白厚、内郁	苦杏仁、炙甘草、麻黄	麻杏薏甘汤
大便结，漫赤、苔白中薄黄、体温40.1℃、心悸、咳嗽、发热、恶寒、精神不安、汗出、脉搏每分钟120次	薏苡仁、苦杏仁、麻黄、连翘、甘草、茵陈	麻杏薏甘汤
体温40.1℃、苔白中薄黄、脉搏每分钟120次、咳嗽、大便结，漫赤、发热、精神不安、心悸、汗出、恶寒	薏苡仁、苦杏仁、麻黄、连翘、甘草、茵陈	麻杏薏甘汤
脉搏每分钟120次、发热、恶寒、心悸、咳嗽、苔白中薄黄、大便结，漫赤、体温40.1℃、汗出、精神不安	薏苡仁、苦杏仁、麻黄、连翘、甘草、茵陈	麻杏薏甘汤
脉数、鼻腔有红疮、脚趾有水泡、苔白、微咳、偏肿	蝉蜕、苦杏仁、甘草、僵蚕、化橘红、麻黄、川贝母、射干、桔梗、桑白皮、牛蒡子	麻杏薏甘汤
偏肿、鼻腔有红疮、脉数、苔白、脚趾有水泡、微咳	蝉蜕、苦杏仁、甘草、僵蚕、化橘红、麻黄、川贝母、射干、桔梗、桑白皮、牛蒡子	麻杏薏甘汤
脉数、鼻腔有红疮、微咳、苔白、偏肿、脚趾有水泡	蝉蜕、苦杏仁、甘草、僵蚕、化橘红、麻黄、川贝母、射干、桔梗、桑白皮、牛蒡子	麻杏薏甘汤
脉小弱、四肢痹痛、筋骨不甚舒展	黄芪、薏苡仁、白术、茯苓、独活、防己	防己黄芪汤
脉小弱、四肢痹痛、筋骨不甚舒展	黄芪、薏苡仁、白术、茯苓、独活、防己	防己黄芪汤
脉亦虚、舌淡白、沉重、虚数、足跟痛、恶风、浮肿、汗出	黄芪、大枣、白术、炙甘草、防己	防己黄芪汤
沉重、汗出、浮肿、足跟痛、舌淡白、虚数、脉亦虚、恶风	黄芪、大枣、白术、炙甘草、防己	防己黄芪汤
呼吸停止、自汗、抽搐、舌淡红、恶风、苔白腻、脉浮中带滞	黄芪、大枣、白术、炙甘草、防己	防己黄芪汤
自汗、舌淡红、呼吸停止、苔白腻、脉浮中带滞、恶风、抽搐	黄芪、大枣、白术、炙甘草、防己	防己黄芪汤
唇乌、面色青暗、脉浮虚、手脚麻木、畏寒、身痛、头昏、发热、苔白滑腻、疼痛、腰痛、舌微红	桂枝、附子、大枣	桂枝附子汤
发热、头昏、唇乌、手脚麻木、舌微红、畏寒、苔白滑腻、疼痛、腰痛、脉浮虚、身痛、面色青暗	桂枝、附子、大枣	桂枝附子汤
畏寒、发热、头昏、面色青暗、身痛、苔白滑腻、手脚麻木、疼痛、唇乌、脉浮虚、舌微红、腰痛	桂枝、附子、大枣	桂枝附子汤
身痛、疼痛、面色青暗、发热、腰痛、舌微红、苔白滑腻、手脚麻木、头昏、唇乌、畏寒、脉浮虚	桂枝、附子、大枣	桂枝附子汤
肌肉痛、体胖面白、苔白润滑、舌淡、汗出、大便烂、脉浮弦	炙甘草、桂枝、附子、大枣	桂枝附子汤
汗出、体胖面白、舌淡、脉浮弦、苔白润滑、肌肉痛、大便烂	炙甘草、桂枝、附子、大枣	桂枝附子汤
脉浮弦、苔白润滑、大便烂、体胖面白、舌淡、肌肉痛、汗出	炙甘草、桂枝、附子、大枣	桂枝附子汤
脉浮弦、汗出、苔白润滑、舌淡、大便烂、肌肉痛、体胖面白	炙甘草、桂枝、附子、大枣	桂枝附子汤
泻利、厥痛、舌白润、脉微细、呕吐、溏泄、苔白润、痢转泻、手足厥冷、遗肾	白术、炙甘草、附子、大枣	桂枝附子去桂加白术汤
遗肾、苔白润、舌白润、厥痛、痢转泻、手足厥冷、泻利、脉微细、呕吐、溏泄	白术、炙甘草、附子、大枣	桂枝附子去桂加白术汤
苔白润、痢转泻、呕吐、舌白润、泻利、溏泄、遗肾、厥痛、手足厥冷、脉微细	白术、炙甘草、附子、大枣	桂枝附子去桂加白术汤
脉微细、手足厥冷、痢转泻、舌白润、呕吐、遗肾、溏泄、苔白润、厥痛、泻利	白术、炙甘草、附子、大枣	桂枝附子去桂加白术汤
痢转泻、手足厥冷、厥痛、脉微细、溏泄、遗肾、呕吐、泻利、舌白润、苔白润	白术、炙甘草、附子、大枣	桂枝附子去桂加白术汤
溏泄、脉微细、遗肾、呕吐、痢转泻、厥痛、舌白润、泻利、苔白润、手足厥冷	白术、炙甘草、附子、大枣	桂枝附子去桂加白术汤
呕吐、苔白润、手足厥冷、溏泄、舌白润、脉微细、遗肾、泻利、痢转泻、厥痛	白术、炙甘草、附子、大枣	桂枝附子去桂加白术汤
苔白润、痢转泻、手足厥冷、舌白润、泻利、遗肾、厥痛、呕吐、脉微细、溏泄	白术、炙甘草、附子、大枣	桂枝附子去桂加白术汤
手足厥冷、泻利、舌白润、脉微细、溏泄、厥痛、痢转泻、苔白润、呕吐、遗肾	白术、炙甘草、附子、大枣	桂枝附子去桂加白术汤
泻利、手足厥冷、舌白润、苔白润、呕吐、痢转泻、遗肾、脉微细、厥痛、溏泄	白术、炙甘草、附子、大枣	桂枝附子去桂加白术汤
盗汗、恶见风寒、脉浮紧、小便短少、肢节作痛、自汗	白术、炙甘草、桂枝、附子	甘草附子汤
小便短少、自汗、盗汗、肢节作痛、脉浮紧、恶见风寒	白术、炙甘草、桂枝、附子	甘草附子汤
盗汗、小便短少、肢节作痛、脉浮紧、恶见风寒、自汗	白术、炙甘草、桂枝、附子	甘草附子汤
发汗、脉象颇大、微汗、疼痛、气不相续、微肿	白术、炙甘草、桂枝、附子	甘草附子汤
微肿、微汗、气不相续、脉象颇大、疼痛、发汗	白术、炙甘草、桂枝、附子	甘草附子汤
疼痛、气不相续、发汗、微汗、脉象颇大、微肿	白术、炙甘草、桂枝、附子	甘草附子汤
自汗、血即上溢、右关洪滑、口渴、吐血	大黄、西洋参、石膏、炙甘草、人参、粳米、知母	白虎加人参汤
口渴、自汗、吐血、右关洪滑、血即上溢	大黄、西洋参、石膏、炙甘草、人参、粳米、知母	白虎加人参汤
苔薄白、脉微带数、浮火、形体消瘦、消热、消谷、面部时觉烧热	山药、党参、粉葛、文蛤、知母	白虎加人参汤
消热、形体消瘦、浮火、苔薄白、脉微带数、面部时觉烧热、消谷	山药、党参、粉葛、文蛤、知母	白虎加人参汤
身热、邪热内迫、暑厥、苔黄燥、牙关微紧、脉见洪大、肢厥、多汗、脉象洪大、汗多、昏不知人、洪大而、神昏、四肢反见厥冷、气粗	石膏、人参、粳米、知母、甘草	白虎加人参汤
暑厥、四肢反见厥冷、脉见洪大、气粗、多汗、邪热内迫、苔黄燥、洪大而、神昏、身热、昏不知人、肢厥、牙关微紧、脉象洪大、汗多	石膏、人参、粳米、知母、甘草	白虎加人参汤
汗多、唇干、肿痛、烦渴、头痛、脉洪大、身热、气促、舌红	生地、党参、赤芍、粳米、天花粉、知母、甘草、北沙参	白虎加人参汤
头痛、唇干、气促、肿痛、脉洪大、舌红、烦渴、汗多、身热	生地、党参、赤芍、粳米、天花粉、知母、甘草、北沙参	白虎加人参汤
体温38℃、反弱、发热、汗出、泛恶、脉洪大、舌红、吐出、面红带垢、昏迷、少苔、口渴	牡丹皮、党参、太子参、石斛、关黄柏、石膏、粳米、知母、甘草、北沙参	白虎加人参汤
口渴、反弱、脉洪大、面红带垢、发热、汗出、泛恶、体温38℃、舌红、少苔、吐出、昏迷	牡丹皮、党参、太子参、石斛、关黄柏、石膏、粳米、知母、甘草、北沙参	白虎加人参汤
口渴、晕倒、不吐、微弱、呕吐	瓜蒂	瓜蒂散
微弱、不吐、呕吐、口渴、晕倒	瓜蒂	瓜蒂散
癫、臭	瓜蒂	瓜蒂散
癫、臭	瓜蒂	瓜蒂散
不能说话、后颈项不能竖起、痛苦	知母、百合	百合知母汤、瓜蒌牡蛎散
不能说话、痛苦、后颈项不能竖起	知母、百合	百合知母汤、瓜蒌牡蛎散
后颈项不能竖起、不能说话、痛苦	知母、百合	百合知母汤、瓜蒌牡蛎散
后颈项不能竖起、痛苦、不能说话	知母、百合	百合知母汤、瓜蒌牡蛎散
痛苦、不能说话、后颈项不能竖起	知母、百合	百合知母汤、瓜蒌牡蛎散
痛苦、后颈项不能竖起、不能说话	知母、百合	百合知母汤、瓜蒌牡蛎散
啼哭不宁、腹围减到71厘米、神魂颠倒、狂乱、精神错乱、腹水、舌红、克鲍二氏征、脉虚	鸡子黄、百合	百合鸡子汤
舌红、腹水、神魂颠倒、啼哭不宁、腹围减到71厘米、脉虚、克鲍二氏征、精神错乱、狂乱	鸡子黄、百合	百合鸡子汤
脉虚、精神错乱、腹水、啼哭不宁、克鲍二氏征、神魂颠倒、腹围减到71厘米、舌红、狂乱	鸡子黄、百合	百合鸡子汤
腹水、精神错乱、脉虚、狂乱、啼哭不宁、舌红、腹围减到71厘米、神魂颠倒、克鲍二氏征	鸡子黄、百合	百合鸡子汤
克鲍二氏征、腹水、舌红、腹围减到71厘米、脉虚、啼哭不宁、狂乱、神魂颠倒、精神错乱	鸡子黄、百合	百合鸡子汤
狂乱、啼哭不宁、克鲍二氏征、脉虚、精神错乱、舌红、腹水、神魂颠倒、腹围减到71厘米	鸡子黄、百合	百合鸡子汤
克鲍二氏征、精神错乱、神魂颠倒、腹水、舌红、腹围减到71厘米、狂乱、啼哭不宁、脉虚	鸡子黄、百合	百合鸡子汤
脉虚、精神错乱、狂乱、腹围减到71厘米、腹水、神魂颠倒、舌红、克鲍二氏征、啼哭不宁	鸡子黄、百合	百合鸡子汤
克鲍二氏征、狂乱、腹围减到71厘米、精神错乱、舌红、神魂颠倒、啼哭不宁、脉虚、腹水	鸡子黄、百合	百合鸡子汤
克鲍二氏征、脉虚、神魂颠倒、精神错乱、啼哭不宁、腹水、腹围减到71厘米、狂乱、舌红	鸡子黄、百合	百合鸡子汤
腹水、克鲍二氏征、脉虚、神魂颠倒、狂乱、舌红、啼哭不宁、腹围减到71厘米、精神错乱	鸡子黄、百合	百合鸡子汤
舌红、狂乱、腹围减到71厘米、精神错乱、神魂颠倒、脉虚、啼哭不宁、克鲍二氏征、腹水	鸡子黄、百合	百合鸡子汤
脉虚、啼哭不宁、神魂颠倒、腹围减到71厘米、腹水、狂乱、舌红、精神错乱、克鲍二氏征	鸡子黄、百合	百合鸡子汤
啼哭不宁、狂乱、克鲍二氏征、神魂颠倒、腹水、舌红、腹围减到71厘米、精神错乱、脉虚	鸡子黄、百合	百合鸡子汤
脉虚、克鲍二氏征、啼哭不宁、狂乱、神魂颠倒、腹水、舌红、腹围减到71厘米、精神错乱	鸡子黄、百合	百合鸡子汤
舌红、腹围减到71厘米、神魂颠倒、腹水、克鲍二氏征、脉虚、狂乱、精神错乱、啼哭不宁	鸡子黄、百合	百合鸡子汤
腹围减到71厘米、舌红、狂乱、脉虚、啼哭不宁、克鲍二氏征、腹水、神魂颠倒、精神错乱	鸡子黄、百合	百合鸡子汤
舌红、精神错乱、腹围减到71厘米、狂乱、克鲍二氏征、脉虚、腹水、啼哭不宁、神魂颠倒	鸡子黄、百合	百合鸡子汤
脉虚、舌红、狂乱、精神错乱、腹水、腹围减到71厘米、克鲍二氏征、神魂颠倒、啼哭不宁	鸡子黄、百合	百合鸡子汤
精神错乱、腹水、神魂颠倒、克鲍二氏征、狂乱、啼哭不宁、脉虚、舌红、腹围减到71厘米	鸡子黄、百合	百合鸡子汤
精神错乱、舌红、啼哭不宁、腹水、腹围减到71厘米、脉虚、克鲍二氏征、神魂颠倒、狂乱	鸡子黄、百合	百合鸡子汤
神魂颠倒、精神错乱、脉虚、克鲍二氏征、啼哭不宁、腹围减到71厘米、腹水、舌红、狂乱	鸡子黄、百合	百合鸡子汤
狂乱、腹水、克鲍二氏征、舌红、神魂颠倒、腹围减到71厘米、精神错乱、脉虚、啼哭不宁	鸡子黄、百合	百合鸡子汤
神魂颠倒、精神错乱、啼哭不宁、克鲍二氏征、腹水、腹围减到71厘米、狂乱、脉虚、舌红	鸡子黄、百合	百合鸡子汤
克鲍二氏征、舌红、脉虚、腹水、狂乱、腹围减到71厘米、神魂颠倒、啼哭不宁、精神错乱	鸡子黄、百合	百合鸡子汤
狂乱、神魂颠倒、舌红、腹围减到71厘米、精神错乱、腹水、克鲍二氏征、脉虚、啼哭不宁	鸡子黄、百合	百合鸡子汤
精神错乱、腹围减到71厘米、脉虚、腹水、啼哭不宁、神魂颠倒、克鲍二氏征、舌红、狂乱	鸡子黄、百合	百合鸡子汤
腹围减到71厘米、狂乱、脉虚、克鲍二氏征、腹水、啼哭不宁、舌红、神魂颠倒、精神错乱	鸡子黄、百合	百合鸡子汤
精神错乱、腹水、腹围减到71厘米、克鲍二氏征、舌红、脉虚、狂乱、神魂颠倒、啼哭不宁	鸡子黄、百合	百合鸡子汤
狂乱、啼哭不宁、精神错乱、舌红、脉虚、克鲍二氏征、神魂颠倒、腹围减到71厘米、腹水	鸡子黄、百合	百合鸡子汤
夜寐不安、口苦、苔薄白、舌红、胸痛、头晕、全身乏力、身热、脉细数、小便赤色、月经多	大蓟、百合、生地、党参、甘草、小蓟、淡竹叶、白茅根、麦冬、车前草	百合地黄汤
全身乏力、夜寐不安、胸痛、身热、头晕、苔薄白、脉细数、月经多、小便赤色、口苦、舌红	大蓟、百合、生地、党参、甘草、小蓟、淡竹叶、白茅根、麦冬、车前草	百合地黄汤
身热、夜寐不安、小便赤色、头晕、胸痛、脉细数、全身乏力、月经多、苔薄白、口苦、舌红	大蓟、百合、生地、党参、甘草、小蓟、淡竹叶、白茅根、麦冬、车前草	百合地黄汤
舌红、头晕、全身乏力、口苦、胸痛、脉细数、小便赤色、身热、苔薄白、月经多、夜寐不安	大蓟、百合、生地、党参、甘草、小蓟、淡竹叶、白茅根、麦冬、车前草	百合地黄汤
夜寐不安、月经多、胸痛、口苦、苔薄白、头晕、小便赤色、脉细数、身热、舌红、全身乏力	大蓟、百合、生地、党参、甘草、小蓟、淡竹叶、白茅根、麦冬、车前草	百合地黄汤
小便赤色、胸痛、头晕、苔薄白、脉细数、舌红、口苦、身热、全身乏力、月经多、夜寐不安	大蓟、百合、生地、党参、甘草、小蓟、淡竹叶、白茅根、麦冬、车前草	百合地黄汤
痰红、舌裂、脉仍细软、鼻血	茯神、茜草、山药、白背、百合、地榆、白芨、熟地、麦冬、芦根、甘草、当归、北沙参	百合地黄汤
舌裂、鼻血、脉仍细软、痰红	茯神、茜草、山药、白背、百合、地榆、白芨、熟地、麦冬、芦根、甘草、当归、北沙参	百合地黄汤
痰红、舌裂、鼻血、脉仍细软	茯神、茜草、山药、白背、百合、地榆、白芨、熟地、麦冬、芦根、甘草、当归、北沙参	百合地黄汤
脉仍细软、痰红、鼻血、舌裂	茯神、茜草、山药、白背、百合、地榆、白芨、熟地、麦冬、芦根、甘草、当归、北沙参	百合地黄汤
鼻血、舌裂、脉仍细软、痰红	茯神、茜草、山药、白背、百合、地榆、白芨、熟地、麦冬、芦根、甘草、当归、北沙参	百合地黄汤
舌裂、痰红、脉仍细软、鼻血	茯神、茜草、山药、白背、百合、地榆、白芨、熟地、麦冬、芦根、甘草、当归、北沙参	百合地黄汤
神志清、小溲仍赤、精神错乱、痴呆、口渴、虚烦	滑石粉、薏苡仁、百合、生地、石决明、淡竹叶、牡蛎、麦冬、砂糖、芦根、天花粉、知母、玉竹、玄参	百合地黄汤
神志清、小溲仍赤、口渴、精神错乱、痴呆、虚烦	滑石粉、薏苡仁、百合、生地、石决明、淡竹叶、牡蛎、麦冬、砂糖、芦根、天花粉、知母、玉竹、玄参	百合地黄汤
精神错乱、口渴、痴呆、神志清、虚烦、小溲仍赤	滑石粉、薏苡仁、百合、生地、石决明、淡竹叶、牡蛎、麦冬、砂糖、芦根、天花粉、知母、玉竹、玄参	百合地黄汤
口渴、痴呆、精神错乱、神志清、小溲仍赤、虚烦	滑石粉、薏苡仁、百合、生地、石决明、淡竹叶、牡蛎、麦冬、砂糖、芦根、天花粉、知母、玉竹、玄参	百合地黄汤
神志清、痴呆、虚烦、小溲仍赤、精神错乱、口渴	滑石粉、薏苡仁、百合、生地、石决明、淡竹叶、牡蛎、麦冬、砂糖、芦根、天花粉、知母、玉竹、玄参	百合地黄汤
痴呆、虚烦、神志清、口渴、小溲仍赤、精神错乱	滑石粉、薏苡仁、百合、生地、石决明、淡竹叶、牡蛎、麦冬、砂糖、芦根、天花粉、知母、玉竹、玄参	百合地黄汤
口渴、遍身生疮、情绪低落、口苦、心慌、遍身疹、欲行不能行、情绪不定、欲动不能动、舌质红赤、烦躁、心神涣散、苔红赤少苔、脉弦略数、小便黄、神志恍馋、舌红赤少苔、里热偏盛	滑石粉、知母、百合、生地	百合地黄汤
口渴、苔红赤少苔、欲行不能行、舌质红赤、小便黄、里热偏盛、舌红赤少苔、情绪不定、心神涣散、欲动不能动、口苦、烦躁、脉弦略数、遍身疹、心慌、情绪低落、神志恍馋、遍身生疮	滑石粉、知母、百合、生地	百合地黄汤
烦躁、情绪不定、遍身生疮、神志恍馋、舌红赤少苔、心神涣散、小便黄、舌质红赤、口苦、遍身疹、苔红赤少苔、口渴、欲动不能动、里热偏盛、欲行不能行、心慌、脉弦略数、情绪低落	滑石粉、知母、百合、生地	百合地黄汤
遍身生疮、神志恍馋、心神涣散、苔红赤少苔、舌红赤少苔、情绪不定、里热偏盛、舌质红赤、遍身疹、口渴、心慌、烦躁、脉弦略数、口苦、欲动不能动、欲行不能行、情绪低落、小便黄	滑石粉、知母、百合、生地	百合地黄汤
口渴、心慌、情绪低落、里热偏盛、小便黄、遍身生疮、苔红赤少苔、神志恍馋、舌红赤少苔、遍身疹、烦躁、欲行不能行、口苦、欲动不能动、心神涣散、情绪不定、脉弦略数、舌质红赤	滑石粉、知母、百合、生地	百合地黄汤
舌红赤少苔、欲动不能动、欲行不能行、遍身生疮、苔红赤少苔、里热偏盛、口渴、情绪低落、脉弦略数、心神涣散、情绪不定、口苦、舌质红赤、烦躁、神志恍馋、小便黄、心慌、遍身疹	滑石粉、知母、百合、生地	百合地黄汤
苔黄、脉细弱、唇舌鲜红、下利、高热、发热、昏昏欲馈，双目露睛、壮热	山药、百合、莲子、天花粉、桑叶、金银花	百合洗方
脉细弱、壮热、下利、发热、苔黄、唇舌鲜红、高热、昏昏欲馈，双目露睛	山药、百合、莲子、天花粉、桑叶、金银花	百合洗方
下利、高热、昏昏欲馈，双目露睛、脉细弱、发热、壮热、唇舌鲜红、苔黄	山药、百合、莲子、天花粉、桑叶、金银花	百合洗方
昏昏欲馈，双目露睛、下利、发热、唇舌鲜红、壮热、苔黄、高热、脉细弱	山药、百合、莲子、天花粉、桑叶、金银花	百合洗方
昏昏欲馈，双目露睛、下利、脉细弱、苔黄、高热、壮热、唇舌鲜红、发热	山药、百合、莲子、天花粉、桑叶、金银花	百合洗方
下利、发热、高热、壮热、脉细弱、唇舌鲜红、昏昏欲馈，双目露睛、苔黄	山药、百合、莲子、天花粉、桑叶、金银花	百合洗方
壮热、唇舌鲜红、昏昏欲馈，双目露睛、高热、发热、苔黄、脉细弱、下利	山药、百合、莲子、天花粉、桑叶、金银花	百合洗方
发热、苔黄、唇舌鲜红、壮热、下利、脉细弱、昏昏欲馈，双目露睛、高热	山药、百合、莲子、天花粉、桑叶、金银花	百合洗方
高热、脉细弱、壮热、发热、昏昏欲馈，双目露睛、唇舌鲜红、下利、苔黄	山药、百合、莲子、天花粉、桑叶、金银花	百合洗方
苔黄、高热、下利、唇舌鲜红、发热、壮热、昏昏欲馈，双目露睛、脉细弱	山药、百合、莲子、天花粉、桑叶、金银花	百合洗方
发热、高热、昏昏欲馈，双目露睛、下利、壮热、唇舌鲜红、苔黄、脉细弱	山药、百合、莲子、天花粉、桑叶、金银花	百合洗方
发热、唇舌鲜红、下利、壮热、脉细弱、高热、苔黄、昏昏欲馈，双目露睛	山药、百合、莲子、天花粉、桑叶、金银花	百合洗方
高热、壮热、发热、脉细弱、唇舌鲜红、下利、苔黄、昏昏欲馈，双目露睛	山药、百合、莲子、天花粉、桑叶、金银花	百合洗方
壮热、昏昏欲馈，双目露睛、脉细弱、发热、高热、苔黄、唇舌鲜红、下利	山药、百合、莲子、天花粉、桑叶、金银花	百合洗方
高热、壮热、下利、昏昏欲馈，双目露睛、唇舌鲜红、苔黄、脉细弱、发热	山药、百合、莲子、天花粉、桑叶、金银花	百合洗方
脉细弱、高热、昏昏欲馈，双目露睛、唇舌鲜红、壮热、苔黄、发热、下利	山药、百合、莲子、天花粉、桑叶、金银花	百合洗方
唇舌鲜红、壮热、苔黄、脉细弱、下利、昏昏欲馈，双目露睛、发热、高热	山药、百合、莲子、天花粉、桑叶、金银花	百合洗方
唇舌鲜红、壮热、脉细弱、昏昏欲馈，双目露睛、发热、苔黄、高热、下利	山药、百合、莲子、天花粉、桑叶、金银花	百合洗方
下利、昏昏欲馈，双目露睛、壮热、高热、苔黄、唇舌鲜红、发热、脉细弱	山药、百合、莲子、天花粉、桑叶、金银花	百合洗方
高热、唇舌鲜红、昏昏欲馈，双目露睛、脉细弱、发热、壮热、苔黄、下利	山药、百合、莲子、天花粉、桑叶、金银花	百合洗方
壮热、苔黄、脉细弱、唇舌鲜红、发热、高热、下利、昏昏欲馈，双目露睛	山药、百合、莲子、天花粉、桑叶、金银花	百合洗方
昏昏欲馈，双目露睛、脉细弱、下利、发热、苔黄、高热、唇舌鲜红、壮热	山药、百合、莲子、天花粉、桑叶、金银花	百合洗方
发热、唇舌鲜红、壮热、脉细弱、高热、昏昏欲馈，双目露睛、苔黄、下利	山药、百合、莲子、天花粉、桑叶、金银花	百合洗方
苔黄、下利、高热、脉细弱、唇舌鲜红、发热、壮热、昏昏欲馈，双目露睛	山药、百合、莲子、天花粉、桑叶、金银花	百合洗方
脉细弱、壮热、苔黄、高热、发热、下利、昏昏欲馈，双目露睛、唇舌鲜红	山药、百合、莲子、天花粉、桑叶、金银花	百合洗方
下利、脉细弱、昏昏欲馈，双目露睛、壮热、苔黄、高热、发热、唇舌鲜红	山药、百合、莲子、天花粉、桑叶、金银花	百合洗方
下利、苔黄、脉细弱、昏昏欲馈，双目露睛、唇舌鲜红、壮热、高热、发热	山药、百合、莲子、天花粉、桑叶、金银花	百合洗方
脉细弱、高热、壮热、苔黄、发热、下利、唇舌鲜红、昏昏欲馈，双目露睛	山药、百合、莲子、天花粉、桑叶、金银花	百合洗方
下利、苔黄、发热、昏昏欲馈，双目露睛、脉细弱、高热、唇舌鲜红、壮热	山药、百合、莲子、天花粉、桑叶、金银花	百合洗方
昏昏欲馈，双目露睛、发热、苔黄、脉细弱、唇舌鲜红、壮热、高热、下利	山药、百合、莲子、天花粉、桑叶、金银花	百合洗方
舌红、精神倦息、唇焦、小便短赤、营养不良、寒热、口渴、心悸、大便闭结、畏烦、头痛、食欲不振、脉数而软、精神憔悴、津液缺芝、神疲	滑石粉、薏苡仁、百合、生地、石决明、麦冬、芦根、天花粉、玉竹	百合滑石散
头痛、唇焦、神疲、大便闭结、寒热、小便短赤、舌红、精神憔悴、精神倦息、口渴、畏烦、食欲不振、脉数而软、心悸、营养不良、津液缺芝	滑石粉、薏苡仁、百合、生地、石决明、麦冬、芦根、天花粉、玉竹	百合滑石散
精神憔悴、小便短赤、神疲、食欲不振、寒热、津液缺芝、口渴、畏烦、舌红、精神倦息、脉数而软、大便闭结、营养不良、心悸、唇焦、头痛	滑石粉、薏苡仁、百合、生地、石决明、麦冬、芦根、天花粉、玉竹	百合滑石散
精神倦息、营养不良、小便短赤、食欲不振、畏烦、唇焦、口渴、寒热、津液缺芝、神疲、大便闭结、头痛、舌红、脉数而软、心悸、精神憔悴	滑石粉、薏苡仁、百合、生地、石决明、麦冬、芦根、天花粉、玉竹	百合滑石散
心悸、津液缺芝、畏烦、唇焦、舌红、神疲、食欲不振、精神憔悴、头痛、营养不良、小便短赤、脉数而软、精神倦息、口渴、大便闭结、寒热	滑石粉、薏苡仁、百合、生地、石决明、麦冬、芦根、天花粉、玉竹	百合滑石散
心悸、神疲、津液缺芝、唇焦、精神憔悴、寒热、畏烦、口渴、大便闭结、营养不良、精神倦息、小便短赤、头痛、脉数而软、舌红、食欲不振	滑石粉、薏苡仁、百合、生地、石决明、麦冬、芦根、天花粉、玉竹	百合滑石散
口渴、心悸、寒热、小便短赤、唇焦、大便闭结、畏烦、食欲不振、津液缺芝、舌红、神疲、头痛、营养不良、精神憔悴、脉数而软、精神倦息	滑石粉、薏苡仁、百合、生地、石决明、麦冬、芦根、天花粉、玉竹	百合滑石散
舌红、营养不良、心悸、唇焦、津液缺芝、畏烦、精神倦息、脉数而软、头痛、大便闭结、口渴、神疲、食欲不振、寒热、小便短赤、精神憔悴	滑石粉、薏苡仁、百合、生地、石决明、麦冬、芦根、天花粉、玉竹	百合滑石散
精神憔悴、神疲、津液缺芝、寒热、食欲不振、头痛、脉数而软、心悸、舌红、畏烦、大便闭结、口渴、营养不良、精神倦息、唇焦、小便短赤	滑石粉、薏苡仁、百合、生地、石决明、麦冬、芦根、天花粉、玉竹	百合滑石散
脉数而软、精神倦息、畏烦、寒热、大便闭结、小便短赤、舌红、头痛、精神憔悴、食欲不振、神疲、营养不良、津液缺芝、唇焦、心悸、口渴	滑石粉、薏苡仁、百合、生地、石决明、麦冬、芦根、天花粉、玉竹	百合滑石散
营养不良、脉数而软、舌红、口渴、寒热、精神憔悴、津液缺芝、唇焦、头痛、精神倦息、畏烦、大便闭结、神疲、食欲不振、小便短赤、心悸	滑石粉、薏苡仁、百合、生地、石决明、麦冬、芦根、天花粉、玉竹	百合滑石散
心悸、精神憔悴、舌红、精神倦息、大便闭结、食欲不振、畏烦、唇焦、小便短赤、寒热、脉数而软、口渴、营养不良、神疲、头痛、津液缺芝	滑石粉、薏苡仁、百合、生地、石决明、麦冬、芦根、天花粉、玉竹	百合滑石散
神疲、精神憔悴、大便闭结、口渴、营养不良、食欲不振、寒热、唇焦、心悸、津液缺芝、头痛、精神倦息、小便短赤、舌红、脉数而软、畏烦	滑石粉、薏苡仁、百合、生地、石决明、麦冬、芦根、天花粉、玉竹	百合滑石散
大便闭结、唇焦、小便短赤、寒热、营养不良、神疲、头痛、心悸、精神憔悴、精神倦息、畏烦、食欲不振、津液缺芝、口渴、脉数而软、舌红	滑石粉、薏苡仁、百合、生地、石决明、麦冬、芦根、天花粉、玉竹	百合滑石散
小便短赤、脉数而软、唇焦、食欲不振、畏烦、头痛、寒热、营养不良、精神憔悴、神疲、口渴、舌红、津液缺芝、大便闭结、精神倦息、心悸	滑石粉、薏苡仁、百合、生地、石决明、麦冬、芦根、天花粉、玉竹	百合滑石散
精神憔悴、津液缺芝、大便闭结、营养不良、神疲、脉数而软、舌红、食欲不振、精神倦息、心悸、小便短赤、唇焦、寒热、畏烦、口渴、头痛	滑石粉、薏苡仁、百合、生地、石决明、麦冬、芦根、天花粉、玉竹	百合滑石散
头痛、口渴、津液缺芝、大便闭结、精神憔悴、食欲不振、舌红、畏烦、心悸、脉数而软、精神倦息、小便短赤、寒热、神疲、营养不良、唇焦	滑石粉、薏苡仁、百合、生地、石决明、麦冬、芦根、天花粉、玉竹	百合滑石散
口渴、头痛、大便闭结、精神憔悴、唇焦、神疲、心悸、营养不良、津液缺芝、脉数而软、畏烦、精神倦息、舌红、寒热、食欲不振、小便短赤	滑石粉、薏苡仁、百合、生地、石决明、麦冬、芦根、天花粉、玉竹	百合滑石散
心悸、精神憔悴、舌红、津液缺芝、大便闭结、口渴、头痛、畏烦、寒热、小便短赤、脉数而软、精神倦息、唇焦、营养不良、神疲、食欲不振	滑石粉、薏苡仁、百合、生地、石决明、麦冬、芦根、天花粉、玉竹	百合滑石散
神疲、小便短赤、畏烦、唇焦、精神倦息、营养不良、津液缺芝、食欲不振、精神憔悴、舌红、心悸、寒热、头痛、脉数而软、口渴、大便闭结	滑石粉、薏苡仁、百合、生地、石决明、麦冬、芦根、天花粉、玉竹	百合滑石散
头痛、津液缺芝、寒热、脉数而软、畏烦、小便短赤、精神倦息、大便闭结、唇焦、神疲、营养不良、食欲不振、口渴、精神憔悴、舌红、心悸	滑石粉、薏苡仁、百合、生地、石决明、麦冬、芦根、天花粉、玉竹	百合滑石散
营养不良、精神憔悴、小便短赤、畏烦、头痛、舌红、唇焦、口渴、大便闭结、脉数而软、心悸、神疲、精神倦息、食欲不振、寒热、津液缺芝	滑石粉、薏苡仁、百合、生地、石决明、麦冬、芦根、天花粉、玉竹	百合滑石散
精神憔悴、营养不良、头痛、小便短赤、寒热、唇焦、大便闭结、津液缺芝、神疲、畏烦、舌红、食欲不振、口渴、心悸、精神倦息、脉数而软	滑石粉、薏苡仁、百合、生地、石决明、麦冬、芦根、天花粉、玉竹	百合滑石散
心悸、营养不良、神疲、大便闭结、精神憔悴、口渴、小便短赤、舌红、津液缺芝、寒热、脉数而软、精神倦息、头痛、畏烦、唇焦、食欲不振	滑石粉、薏苡仁、百合、生地、石决明、麦冬、芦根、天花粉、玉竹	百合滑石散
神疲、心悸、精神倦息、营养不良、唇焦、寒热、口渴、脉数而软、舌红、大便闭结、头痛、小便短赤、津液缺芝、精神憔悴、畏烦、食欲不振	滑石粉、薏苡仁、百合、生地、石决明、麦冬、芦根、天花粉、玉竹	百合滑石散
精神憔悴、畏烦、舌红、神疲、头痛、脉数而软、精神倦息、津液缺芝、寒热、口渴、唇焦、大便闭结、心悸、小便短赤、食欲不振、营养不良	滑石粉、薏苡仁、百合、生地、石决明、麦冬、芦根、天花粉、玉竹	百合滑石散
畏烦、津液缺芝、唇焦、脉数而软、寒热、精神倦息、舌红、口渴、头痛、大便闭结、心悸、神疲、精神憔悴、小便短赤、食欲不振、营养不良	滑石粉、薏苡仁、百合、生地、石决明、麦冬、芦根、天花粉、玉竹	百合滑石散
营养不良、津液缺芝、神疲、精神倦息、畏烦、头痛、唇焦、舌红、口渴、大便闭结、心悸、食欲不振、精神憔悴、寒热、小便短赤、脉数而软	滑石粉、薏苡仁、百合、生地、石决明、麦冬、芦根、天花粉、玉竹	百合滑石散
精神倦息、唇焦、脉数而软、大便闭结、食欲不振、口渴、畏烦、津液缺芝、心悸、小便短赤、寒热、神疲、精神憔悴、营养不良、头痛、舌红	滑石粉、薏苡仁、百合、生地、石决明、麦冬、芦根、天花粉、玉竹	百合滑石散
大便闭结、脉数而软、舌红、津液缺芝、头痛、食欲不振、营养不良、心悸、精神倦息、口渴、寒热、唇焦、精神憔悴、神疲、小便短赤、畏烦	滑石粉、薏苡仁、百合、生地、石决明、麦冬、芦根、天花粉、玉竹	百合滑石散
胃痛、胃纳欠佳、舌淡白、右上腹部有明显压痛、脉迟弱、口淡、气寒、苔薄白、神疲	白术、干姜、桂枝、党参	桂枝人参汤
脉迟弱、胃痛、舌淡白、苔薄白、右上腹部有明显压痛、口淡、胃纳欠佳、气寒、神疲	白术、干姜、桂枝、党参	桂枝人参汤
气寒、苔薄白、神疲、胃痛、口淡、舌淡白、脉迟弱、胃纳欠佳、右上腹部有明显压痛	白术、干姜、桂枝、党参	桂枝人参汤
胃痛、口淡、右上腹部有明显压痛、神疲、脉迟弱、气寒、胃纳欠佳、苔薄白、舌淡白	白术、干姜、桂枝、党参	桂枝人参汤
口腔出现疹、舌上红察、大便较干、溃疡、狐惑	白芍、黄连、赤芍、淡竹叶、连翘、甘草、金银花、当归、黄芩	甘草泻心汤
舌上红察、溃疡、狐惑、口腔出现疹、大便较干	白芍、黄连、赤芍、淡竹叶、连翘、甘草、金银花、当归、黄芩	甘草泻心汤
声嘶、肛门作痒	干姜、黄连、大枣、半夏、党参、甘草、黄芩	甘草泻心汤
声嘶、肛门作痒	干姜、黄连、大枣、半夏、党参、甘草、黄芩	甘草泻心汤
痒、炎症、阴道未见滴虫、白带下注	苦参	苦参汤
阴道未见滴虫、炎症、痒、白带下注	苦参	苦参汤
阴道未见滴虫、炎症、痒、白带下注	苦参	苦参汤
阴道未见滴虫、白带下注、炎症、痒	苦参	苦参汤
炎症、阴道未见滴虫、白带下注、痒	苦参	苦参汤
炎症、痒、白带下注、阴道未见滴虫	苦参	苦参汤
阴道未见滴虫、白带下注、痒、炎症	苦参	苦参汤
炎症、痒、白带下注、阴道未见滴虫	苦参	苦参汤
痒、白带下注、炎症、阴道未见滴虫	苦参	苦参汤
阴道未见滴虫、白带下注、痒、炎症	苦参	苦参汤
发冷、咽干、色紫、疼痛、发烧、目赤、遗疡、手足指趾硬斑、脉滑数、奇痒、满舌白如粉霜、大便干结、溃疡、烦热	雄黄	雄黄熏方
满舌白如粉霜、溃疡、烦热、发烧、大便干结、脉滑数、目赤、奇痒、发冷、色紫、手足指趾硬斑、遗疡、咽干、疼痛	雄黄	雄黄熏方
目赤、色紫、疼痛、咽干、发烧、奇痒、脉滑数、发冷、遗疡、满舌白如粉霜、大便干结、手足指趾硬斑、溃疡、烦热	雄黄	雄黄熏方
咽干、疼痛、发烧、溃疡、色紫、大便干结、烦热、满舌白如粉霜、发冷、手足指趾硬斑、目赤、奇痒、脉滑数、遗疡	雄黄	雄黄熏方
烦热、奇痒、大便干结、脉滑数、满舌白如粉霜、遗疡、色紫、发烧、发冷、手足指趾硬斑、目赤、咽干、疼痛、溃疡	雄黄	雄黄熏方
发烧、色紫、发冷、满舌白如粉霜、奇痒、咽干、手足指趾硬斑、遗疡、烦热、疼痛、溃疡、脉滑数、目赤、大便干结	雄黄	雄黄熏方
奇痒、脉滑数、发烧、溃疡、色紫、目赤、发冷、大便干结、手足指趾硬斑、咽干、遗疡、疼痛、烦热、满舌白如粉霜	雄黄	雄黄熏方
色紫、目赤、大便干结、咽干、烦热、满舌白如粉霜、遗疡、脉滑数、手足指趾硬斑、疼痛、发烧、奇痒、溃疡、发冷	雄黄	雄黄熏方
色紫、溃疡、奇痒、满舌白如粉霜、手足指趾硬斑、咽干、烦热、发冷、发烧、大便干结、疼痛、脉滑数、目赤、遗疡	雄黄	雄黄熏方
溃疡、色紫、遗疡、发烧、大便干结、脉滑数、目赤、疼痛、烦热、满舌白如粉霜、奇痒、发冷、咽干、手足指趾硬斑	雄黄	雄黄熏方
溃疡、色紫、大便干结、遗疡、满舌白如粉霜、咽干、疼痛、目赤、发冷、奇痒、手足指趾硬斑、发烧、脉滑数、烦热	雄黄	雄黄熏方
大便干结、烦热、疼痛、咽干、溃疡、脉滑数、满舌白如粉霜、色紫、手足指趾硬斑、奇痒、遗疡、目赤、发烧、发冷	雄黄	雄黄熏方
咽干、奇痒、脉滑数、色紫、大便干结、发冷、手足指趾硬斑、满舌白如粉霜、烦热、疼痛、溃疡、发烧、遗疡、目赤	雄黄	雄黄熏方
手足指趾硬斑、脉滑数、发冷、目赤、疼痛、咽干、溃疡、奇痒、色紫、遗疡、发烧、烦热、满舌白如粉霜、大便干结	雄黄	雄黄熏方
目赤、奇痒、满舌白如粉霜、大便干结、手足指趾硬斑、疼痛、脉滑数、发烧、发冷、咽干、遗疡、溃疡、色紫、烦热	雄黄	雄黄熏方
胀痛、身热、气滞、血瘀、烦躁、脉象滑数、苔薄黄、口渴	半枝莲、大黄、蒲公英、赤芍、没药、赤小豆、桃仁、五灵脂、乳香、金银花、当归	赤小豆当归散
气滞、口渴、苔薄黄、身热、脉象滑数、烦躁、胀痛、血瘀	半枝莲、大黄、蒲公英、赤芍、没药、赤小豆、桃仁、五灵脂、乳香、金银花、当归	赤小豆当归散
胀痛、气滞、苔薄黄、血瘀、口渴、脉象滑数、烦躁、身热	半枝莲、大黄、蒲公英、赤芍、没药、赤小豆、桃仁、五灵脂、乳香、金银花、当归	赤小豆当归散
胀痛、气滞、烦躁、血瘀、苔薄黄、脉象滑数、口渴、身热	半枝莲、大黄、蒲公英、赤芍、没药、赤小豆、桃仁、五灵脂、乳香、金银花、当归	赤小豆当归散
小便色赤、剧痒、搔痒、苔薄、周身风疹、脉浮有力。此属风热瘾疹、舌红	生地、茯苓、赤小豆、连翘、当归、忍冬藤	赤小豆当归散
苔薄、剧痒、小便色赤、搔痒、周身风疹、舌红、脉浮有力。此属风热瘾疹	生地、茯苓、赤小豆、连翘、当归、忍冬藤	赤小豆当归散
剧痒、苔薄、脉浮有力。此属风热瘾疹、小便色赤、舌红、周身风疹、搔痒	生地、茯苓、赤小豆、连翘、当归、忍冬藤	赤小豆当归散
苔薄、搔痒、剧痒、舌红、小便色赤、周身风疹、脉浮有力。此属风热瘾疹	生地、茯苓、赤小豆、连翘、当归、忍冬藤	赤小豆当归散
龈血、咽痛、面色青灰、肢酸、鼻妞、脉弱、舌淡、子宫脱垂、身软、周身皮肤有青紫块	黄芪、艾叶、白芍、生地、阿胶、赤芍、鳖甲、仙鹤草、升麻、甘草、当归、玄参	升麻鳖甲汤
子宫脱垂、咽痛、鼻妞、脉弱、周身皮肤有青紫块、龈血、舌淡、身软、肢酸、面色青灰	黄芪、艾叶、白芍、生地、阿胶、赤芍、鳖甲、仙鹤草、升麻、甘草、当归、玄参	升麻鳖甲汤
周身皮肤有青紫块、子宫脱垂、咽痛、鼻妞、脉弱、面色青灰、舌淡、身软、肢酸、龈血	黄芪、艾叶、白芍、生地、阿胶、赤芍、鳖甲、仙鹤草、升麻、甘草、当归、玄参	升麻鳖甲汤
子宫脱垂、面色青灰、周身皮肤有青紫块、脉弱、身软、鼻妞、咽痛、龈血、舌淡、肢酸	黄芪、艾叶、白芍、生地、阿胶、赤芍、鳖甲、仙鹤草、升麻、甘草、当归、玄参	升麻鳖甲汤
身软、龈血、咽痛、脉弱、子宫脱垂、肢酸、周身皮肤有青紫块、舌淡、鼻妞、面色青灰	黄芪、艾叶、白芍、生地、阿胶、赤芍、鳖甲、仙鹤草、升麻、甘草、当归、玄参	升麻鳖甲汤
咽痛、肢酸、身软、脉弱、舌淡、面色青灰、龈血、周身皮肤有青紫块、子宫脱垂、鼻妞	黄芪、艾叶、白芍、生地、阿胶、赤芍、鳖甲、仙鹤草、升麻、甘草、当归、玄参	升麻鳖甲汤
龈血、子宫脱垂、面色青灰、舌淡、身软、咽痛、肢酸、脉弱、周身皮肤有青紫块、鼻妞	黄芪、艾叶、白芍、生地、阿胶、赤芍、鳖甲、仙鹤草、升麻、甘草、当归、玄参	升麻鳖甲汤
面色青灰、肢酸、鼻妞、咽痛、周身皮肤有青紫块、身软、子宫脱垂、龈血、脉弱、舌淡	黄芪、艾叶、白芍、生地、阿胶、赤芍、鳖甲、仙鹤草、升麻、甘草、当归、玄参	升麻鳖甲汤
身软、鼻妞、龈血、肢酸、周身皮肤有青紫块、子宫脱垂、咽痛、面色青灰、脉弱、舌淡	黄芪、艾叶、白芍、生地、阿胶、赤芍、鳖甲、仙鹤草、升麻、甘草、当归、玄参	升麻鳖甲汤
舌淡、脉弱、身软、面色青灰、周身皮肤有青紫块、肢酸、鼻妞、子宫脱垂、咽痛、龈血	黄芪、艾叶、白芍、生地、阿胶、赤芍、鳖甲、仙鹤草、升麻、甘草、当归、玄参	升麻鳖甲汤
舌淡、周身皮肤有青紫块、身软、肢酸、咽痛、面色青灰、脉弱、鼻妞、子宫脱垂、龈血	黄芪、艾叶、白芍、生地、阿胶、赤芍、鳖甲、仙鹤草、升麻、甘草、当归、玄参	升麻鳖甲汤
脉弱、舌淡、肢酸、周身皮肤有青紫块、咽痛、子宫脱垂、身软、龈血、鼻妞、面色青灰	黄芪、艾叶、白芍、生地、阿胶、赤芍、鳖甲、仙鹤草、升麻、甘草、当归、玄参	升麻鳖甲汤
面色青灰、咽痛、肢酸、子宫脱垂、脉弱、鼻妞、周身皮肤有青紫块、身软、龈血、舌淡	黄芪、艾叶、白芍、生地、阿胶、赤芍、鳖甲、仙鹤草、升麻、甘草、当归、玄参	升麻鳖甲汤
周身皮肤有青紫块、龈血、肢酸、身软、咽痛、面色青灰、鼻妞、脉弱、子宫脱垂、舌淡	黄芪、艾叶、白芍、生地、阿胶、赤芍、鳖甲、仙鹤草、升麻、甘草、当归、玄参	升麻鳖甲汤
面色青灰、舌淡、咽痛、脉弱、鼻妞、龈血、身软、周身皮肤有青紫块、肢酸、子宫脱垂	黄芪、艾叶、白芍、生地、阿胶、赤芍、鳖甲、仙鹤草、升麻、甘草、当归、玄参	升麻鳖甲汤
皮下出血、舌淡而胖润、腰酸、抽筋、皮质硬、脉象细弱、苔舌质淡、头眩、四肢酸楚、心悸、崩漏、紫斑	牡丹皮、白芍、阿胶、鳖甲、熟地、炙甘草、升麻、甘草、当归	升麻鳖甲汤
崩漏、腰酸、皮下出血、苔舌质淡、紫斑、心悸、头眩、抽筋、脉象细弱、皮质硬、四肢酸楚、舌淡而胖润	牡丹皮、白芍、阿胶、鳖甲、熟地、炙甘草、升麻、甘草、当归	升麻鳖甲汤
抽筋、紫斑、四肢酸楚、苔舌质淡、皮下出血、皮质硬、脉象细弱、崩漏、头眩、心悸、舌淡而胖润、腰酸	牡丹皮、白芍、阿胶、鳖甲、熟地、炙甘草、升麻、甘草、当归	升麻鳖甲汤
头眩、皮质硬、腰酸、皮下出血、苔舌质淡、抽筋、四肢酸楚、崩漏、脉象细弱、心悸、紫斑、舌淡而胖润	牡丹皮、白芍、阿胶、鳖甲、熟地、炙甘草、升麻、甘草、当归	升麻鳖甲汤
腰酸、四肢酸楚、脉象细弱、紫斑、抽筋、舌淡而胖润、心悸、皮下出血、皮质硬、头眩、崩漏、苔舌质淡	牡丹皮、白芍、阿胶、鳖甲、熟地、炙甘草、升麻、甘草、当归	升麻鳖甲汤
崩漏、四肢酸楚、心悸、紫斑、脉象细弱、头眩、舌淡而胖润、腰酸、苔舌质淡、抽筋、皮下出血、皮质硬	牡丹皮、白芍、阿胶、鳖甲、熟地、炙甘草、升麻、甘草、当归	升麻鳖甲汤
头眩、心悸、崩漏、脉象细弱、皮下出血、腰酸、四肢酸楚、紫斑、皮质硬、舌淡而胖润、抽筋、苔舌质淡	牡丹皮、白芍、阿胶、鳖甲、熟地、炙甘草、升麻、甘草、当归	升麻鳖甲汤
皮下出血、四肢酸楚、苔舌质淡、抽筋、脉象细弱、头眩、崩漏、紫斑、皮质硬、舌淡而胖润、心悸、腰酸	牡丹皮、白芍、阿胶、鳖甲、熟地、炙甘草、升麻、甘草、当归	升麻鳖甲汤
舌淡而胖润、头眩、四肢酸楚、抽筋、心悸、崩漏、苔舌质淡、腰酸、脉象细弱、皮下出血、紫斑、皮质硬	牡丹皮、白芍、阿胶、鳖甲、熟地、炙甘草、升麻、甘草、当归	升麻鳖甲汤
皮质硬、腰酸、脉象细弱、心悸、紫斑、四肢酸楚、舌淡而胖润、头眩、崩漏、抽筋、苔舌质淡、皮下出血	牡丹皮、白芍、阿胶、鳖甲、熟地、炙甘草、升麻、甘草、当归	升麻鳖甲汤
心悸、抽筋、舌淡而胖润、脉象细弱、苔舌质淡、崩漏、皮质硬、腰酸、紫斑、头眩、皮下出血、四肢酸楚	牡丹皮、白芍、阿胶、鳖甲、熟地、炙甘草、升麻、甘草、当归	升麻鳖甲汤
皮质硬、舌淡而胖润、苔舌质淡、皮下出血、四肢酸楚、头眩、脉象细弱、抽筋、心悸、腰酸、崩漏、紫斑	牡丹皮、白芍、阿胶、鳖甲、熟地、炙甘草、升麻、甘草、当归	升麻鳖甲汤
皮质硬、四肢酸楚、心悸、崩漏、紫斑、皮下出血、抽筋、舌淡而胖润、苔舌质淡、头眩、脉象细弱、腰酸	牡丹皮、白芍、阿胶、鳖甲、熟地、炙甘草、升麻、甘草、当归	升麻鳖甲汤
皮下出血、舌淡而胖润、抽筋、崩漏、腰酸、紫斑、苔舌质淡、皮质硬、头眩、脉象细弱、心悸、四肢酸楚	牡丹皮、白芍、阿胶、鳖甲、熟地、炙甘草、升麻、甘草、当归	升麻鳖甲汤
舌淡而胖润、心悸、腰酸、皮下出血、紫斑、抽筋、脉象细弱、皮质硬、四肢酸楚、崩漏、苔舌质淡、头眩	牡丹皮、白芍、阿胶、鳖甲、熟地、炙甘草、升麻、甘草、当归	升麻鳖甲汤
脾脏肿大、热少、寒多、面亦不华、神色欠佳、胁下容硬	黄芪、厚朴、鸡血藤、党参、酒、常山、何首乌、当归、草果	鳖甲煎丸
寒多、面亦不华、脾脏肿大、神色欠佳、胁下容硬、热少	黄芪、厚朴、鸡血藤、党参、酒、常山、何首乌、当归、草果	鳖甲煎丸
寒多、胁下容硬、神色欠佳、面亦不华、脾脏肿大、热少	黄芪、厚朴、鸡血藤、党参、酒、常山、何首乌、当归、草果	鳖甲煎丸
热少、脾脏肿大、神色欠佳、面亦不华、寒多、胁下容硬	黄芪、厚朴、鸡血藤、党参、酒、常山、何首乌、当归、草果	鳖甲煎丸
面亦不华、脾脏肿大、神色欠佳、寒多、胁下容硬、热少	黄芪、厚朴、鸡血藤、党参、酒、常山、何首乌、当归、草果	鳖甲煎丸
胸满、脾肿大、舌胖有齿印、消瘦、贫血、食欲不振、脉数而弱、脾脏肿大、脾脏继续肿大、脾大、腹胀、发寒热、胀痛、浮肿、气促、发热、发低热、消化迟滞	大黄、芒硝、阿胶、瞿麦、牡丹皮、干姜、白芍、鳖甲、半夏、桃仁、人参、鼠妇、黄芩、厚朴、柴胡、葶苈子、蜂房、射干、桂枝、蜣螂	鳖甲煎丸
胀痛、舌胖有齿印、发低热、脉数而弱、腹胀、胸满、浮肿、脾大、发寒热、贫血、消瘦、消化迟滞、脾脏继续肿大、脾肿大、脾脏肿大、食欲不振、发热、气促	大黄、芒硝、阿胶、瞿麦、牡丹皮、干姜、白芍、鳖甲、半夏、桃仁、人参、鼠妇、黄芩、厚朴、柴胡、葶苈子、蜂房、射干、桂枝、蜣螂	鳖甲煎丸
腹胀、胸满、发寒热、消瘦、脾脏肿大、脉数而弱、气促、舌胖有齿印、食欲不振、发热、胀痛、脾脏继续肿大、浮肿、发低热、贫血、消化迟滞、脾肿大、脾大	大黄、芒硝、阿胶、瞿麦、牡丹皮、干姜、白芍、鳖甲、半夏、桃仁、人参、鼠妇、黄芩、厚朴、柴胡、葶苈子、蜂房、射干、桂枝、蜣螂	鳖甲煎丸
脾肿大、脾脏肿大、发热、气促、食欲不振、发寒热、胸满、脾大、胀痛、舌胖有齿印、脉数而弱、发低热、腹胀、消化迟滞、贫血、浮肿、脾脏继续肿大、消瘦	大黄、芒硝、阿胶、瞿麦、牡丹皮、干姜、白芍、鳖甲、半夏、桃仁、人参、鼠妇、黄芩、厚朴、柴胡、葶苈子、蜂房、射干、桂枝、蜣螂	鳖甲煎丸
发寒热、消瘦、腹胀、贫血、发热、气促、脾肿大、浮肿、胸满、消化迟滞、脾脏继续肿大、胀痛、脉数而弱、脾大、脾脏肿大、食欲不振、发低热、舌胖有齿印	大黄、芒硝、阿胶、瞿麦、牡丹皮、干姜、白芍、鳖甲、半夏、桃仁、人参、鼠妇、黄芩、厚朴、柴胡、葶苈子、蜂房、射干、桂枝、蜣螂	鳖甲煎丸
热多、心烦、脉象洪数、苔黄腻、口渴、气粗、汗多、暑热	石膏、桂枝、连翘、粳米、天花粉、知母、甘草、金银花	白虎加桂枝汤
心烦、脉象洪数、热多、暑热、气粗、汗多、口渴、苔黄腻	石膏、桂枝、连翘、粳米、天花粉、知母、甘草、金银花	白虎加桂枝汤
苔黄腻、气粗、热多、暑热、心烦、汗多、口渴、脉象洪数	石膏、桂枝、连翘、粳米、天花粉、知母、甘草、金银花	白虎加桂枝汤
口渴、脉象洪数、暑热、苔黄腻、心烦、气粗、汗多、热多	石膏、桂枝、连翘、粳米、天花粉、知母、甘草、金银花	白虎加桂枝汤
口渴、苔黄腻、气粗、脉象洪数、汗多、心烦、暑热、热多	石膏、桂枝、连翘、粳米、天花粉、知母、甘草、金银花	白虎加桂枝汤
口渴、苔黄腻、暑热、汗多、心烦、气粗、脉象洪数、热多	石膏、桂枝、连翘、粳米、天花粉、知母、甘草、金银花	白虎加桂枝汤
脉象洪数、热多、气粗、心烦、汗多、口渴、暑热、苔黄腻	石膏、桂枝、连翘、粳米、天花粉、知母、甘草、金银花	白虎加桂枝汤
气粗、暑热、口渴、汗多、脉象洪数、苔黄腻、热多、心烦	石膏、桂枝、连翘、粳米、天花粉、知母、甘草、金银花	白虎加桂枝汤
热多、汗大出、喜饮、脉洪滑、烦渴、恶风、寒少	炙甘草、桂枝、石膏、粳米	白虎加桂枝汤
烦渴、喜饮、热多、寒少、脉洪滑、汗大出、恶风	炙甘草、桂枝、石膏、粳米	白虎加桂枝汤
恶风、寒少、烦渴、脉洪滑、热多、喜饮、汗大出	炙甘草、桂枝、石膏、粳米	白虎加桂枝汤
热多、烦渴、脉洪滑、恶风、喜饮、寒少、汗大出	炙甘草、桂枝、石膏、粳米	白虎加桂枝汤
恶风、喜饮、热多、汗大出、脉洪滑、烦渴、寒少	炙甘草、桂枝、石膏、粳米	白虎加桂枝汤
烦渴、喜饮、恶风、汗大出、脉洪滑、寒少、热多	炙甘草、桂枝、石膏、粳米	白虎加桂枝汤
喜饮、寒少、脉洪滑、汗大出、烦渴、恶风、热多	炙甘草、桂枝、石膏、粳米	白虎加桂枝汤
脉洪滑、寒少、喜饮、汗大出、恶风、烦渴、热多	炙甘草、桂枝、石膏、粳米	白虎加桂枝汤
苔薄黄、脉洪、红肿、舌质红、灼热、疼痛	生地、石膏、桑枝、桂枝、天花粉、知母、甘草、忍冬藤、牛膝	白虎加桂枝汤
舌质红、脉洪、红肿、苔薄黄、灼热、疼痛	生地、石膏、桑枝、桂枝、天花粉、知母、甘草、忍冬藤、牛膝	白虎加桂枝汤
脉洪、疼痛、苔薄黄、舌质红、灼热、红肿	生地、石膏、桑枝、桂枝、天花粉、知母、甘草、忍冬藤、牛膝	白虎加桂枝汤
灼热、脉洪、疼痛、舌质红、红肿、苔薄黄	生地、石膏、桑枝、桂枝、天花粉、知母、甘草、忍冬藤、牛膝	白虎加桂枝汤
疼痛、灼热、红肿、苔薄黄、舌质红、脉洪	生地、石膏、桑枝、桂枝、天花粉、知母、甘草、忍冬藤、牛膝	白虎加桂枝汤
灼热、红肿、疼痛、苔薄黄、脉洪、舌质红	生地、石膏、桑枝、桂枝、天花粉、知母、甘草、忍冬藤、牛膝	白虎加桂枝汤
红肿、苔薄黄、舌质红、脉洪、疼痛、灼热	生地、石膏、桑枝、桂枝、天花粉、知母、甘草、忍冬藤、牛膝	白虎加桂枝汤
苔薄黄、舌质红、脉洪、疼痛、灼热、红肿	生地、石膏、桑枝、桂枝、天花粉、知母、甘草、忍冬藤、牛膝	白虎加桂枝汤
脉沉迟、下血、舌淡白、热少、苔淡白、阳陷	蜀漆、龙骨、附子、茯苓	蜀漆汤
脉沉迟、下血、苔淡白、热少、舌淡白、阳陷	蜀漆、龙骨、附子、茯苓	蜀漆汤
舌淡白、阳陷、下血、脉沉迟、热少、苔淡白	蜀漆、龙骨、附子、茯苓	蜀漆汤
舌淡白、阳陷、苔淡白、热少、下血、脉沉迟	蜀漆、龙骨、附子、茯苓	蜀漆汤
舌淡白、苔淡白、脉沉迟、热少、阳陷、下血	蜀漆、龙骨、附子、茯苓	蜀漆汤
下血、脉沉迟、阳陷、舌淡白、热少、苔淡白	蜀漆、龙骨、附子、茯苓	蜀漆汤
热少、脉沉迟、苔淡白、舌淡白、下血、阳陷	蜀漆、龙骨、附子、茯苓	蜀漆汤
下血、阳陷、舌淡白、脉沉迟、苔淡白、热少	蜀漆、龙骨、附子、茯苓	蜀漆汤
神志清楚、舌红、恶寒、发热、苔薄白、左半身瘫痪、脉浮	干姜、党参、白术、菊花、川芎、白矾、牡蛎、茯苓、桔梗、桂枝、细辛、防风、当归、黄芩	侯氏黑散
神志清楚、左半身瘫痪、舌红、苔薄白、发热、恶寒、脉浮	干姜、党参、白术、菊花、川芎、白矾、牡蛎、茯苓、桔梗、桂枝、细辛、防风、当归、黄芩	侯氏黑散
肌肉丰满、身形胖大、疼痛	干姜、白术、菊花、川芎、白矾、牡蛎、茯苓、桔梗、人参、细辛、防风、桂枝、当归、黄芩	侯氏黑散
疼痛、身形胖大、肌肉丰满	干姜、白术、菊花、川芎、白矾、牡蛎、茯苓、桔梗、人参、细辛、防风、桂枝、当归、黄芩	侯氏黑散
脉虚数、苔白、发冷、手足、沉重、血压160/120mmHg	干姜、党参、白术、菊花、川芎、白矾、牡蛎、茯苓、桔梗、桂枝、细辛、防风、当归、黄芩	侯氏黑散
血压160/120mmHg、脉虚数、手足、苔白、沉重、发冷	干姜、党参、白术、菊花、川芎、白矾、牡蛎、茯苓、桔梗、桂枝、细辛、防风、当归、黄芩	侯氏黑散
苔厚、癫痫、神志不清、手足搐动、脉弦、痰鸣	滑石粉、干姜、大黄、龙骨、牡蛎、石膏、寒水石、石菖蒲、桂枝、赤石脂、甘草、紫石英	风引汤
手足搐动、脉弦、癫痫、苔厚、痰鸣、神志不清	滑石粉、干姜、大黄、龙骨、牡蛎、石膏、寒水石、石菖蒲、桂枝、赤石脂、甘草、紫石英	风引汤
下颌紧、口张、两手指微弯、气厥、僵直、呼吸喘促	滑石粉、干姜、大黄、龙骨、牡蛎、石膏、寒水石、桂枝、赤石脂、白石英、紫石英	风引汤
两手指微弯、僵直、呼吸喘促、口张、下颌紧、气厥	滑石粉、干姜、大黄、龙骨、牡蛎、石膏、寒水石、桂枝、赤石脂、白石英、紫石英	风引汤
络脉空虚、火灼、腰背灼痛、酸楚、脉浮滑	龙骨、白芍、玄参、牡蛎、磁石、寒水石、石膏、黄芩、赤石脂、甘草、当归、紫石英	风引汤
络脉空虚、脉浮滑、火灼、腰背灼痛、酸楚	龙骨、白芍、玄参、牡蛎、磁石、寒水石、石膏、黄芩、赤石脂、甘草、当归、紫石英	风引汤
痰涎泛溢、神志失常、吐涎、苔舌绛无苔、火气妄凌、痞闷	生地、香附、竹沥、桂枝、何首乌、甘草、防己	防己地黄汤
痞闷、痰涎泛溢、神志失常、苔舌绛无苔、火气妄凌、吐涎	生地、香附、竹沥、桂枝、何首乌、甘草、防己	防己地黄汤
经常咽痛、脉濡、屈伸不利、诸关节酸痛、苔薄	蒲公英、羌活、生地、桂枝、防风、甘草、防己	防己地黄汤
经常咽痛、诸关节酸痛、屈伸不利、苔薄、脉濡	蒲公英、羌活、生地、桂枝、防风、甘草、防己	防己地黄汤
倦容、恶臭气、身热、舌尚正常、头痛、恶寒、体温39℃、黄色粪水、下利不止、脉数、体温反升至39.5℃	干姜、白术、桂枝、人参、甘草	桂枝人参汤
体温39℃、舌尚正常、下利不止、恶臭气、体温反升至39.5℃、身热、脉数、头痛、倦容、恶寒、黄色粪水	干姜、白术、桂枝、人参、甘草	桂枝人参汤
恶臭气、体温39℃、恶寒、黄色粪水、下利不止、身热、体温反升至39.5℃、脉数、头痛、倦容、舌尚正常	干姜、白术、桂枝、人参、甘草	桂枝人参汤
脉数、黄色粪水、体温39℃、下利不止、体温反升至39.5℃、舌尚正常、身热、恶臭气、倦容、恶寒、头痛	干姜、白术、桂枝、人参、甘草	桂枝人参汤
畏风、头痛	盐、附子	头风摩散
畏风、头痛	盐、附子	头风摩散
头痛、畏风	盐、附子	头风摩散
畏风、头痛	盐、附子	头风摩散
畏风、头痛	盐、附子	头风摩散
头痛、畏风	盐、附子	头风摩散
畏风、头痛	盐、附子	头风摩散
畏风、头痛	盐、附子	头风摩散
头痛、畏风	盐、附子	头风摩散
畏风、头痛	盐、附子	头风摩散
头痛、畏风	盐、附子	头风摩散
头痛、畏风	盐、附子	头风摩散
畏风、头痛	盐、附子	头风摩散
头痛、畏风	盐、附子	头风摩散
畏风、头痛	盐、附子	头风摩散
遗精、羸瘦、两足酸麻、汗出、脚膝肿大	白芍、白术、麻黄、桂枝、附子、防风、知母、甘草	桂枝芍药知母汤
脚膝肿大、羸瘦、遗精、两足酸麻、汗出	白芍、白术、麻黄、桂枝、附子、防风、知母、甘草	桂枝芍药知母汤
阴痒、疼痛、血虚、晕倒、腹痛	龙骨、党参、牡蛎、熟地、当归	桂枝芍药知母汤
血虚、腹痛、疼痛、阴痒、晕倒	龙骨、党参、牡蛎、熟地、当归	桂枝芍药知母汤
头眩、痹痛、酸痛、舌淡、肿、思呕、脉数、消瘦、气促、纳滞、自汗	白术、炙甘草、细辛、桂枝、附子、防风、忍冬藤	桂枝芍药知母汤
自汗、纳滞、脉数、思呕、头眩、酸痛、舌淡、肿、痹痛、气促、消瘦	白术、炙甘草、细辛、桂枝、附子、防风、忍冬藤	桂枝芍药知母汤
舌边略有青紫点、两膝酸痛、两膝关节疼痛、两膝热滋、苔薄糙	地龙、赤芍、川牛膝、桂枝、络石藤、附子、丝瓜络、知母、甘草、当归、忍冬藤	桂枝芍药知母汤
苔薄糙、两膝酸痛、两膝热滋、舌边略有青紫点、两膝关节疼痛	地龙、赤芍、川牛膝、桂枝、络石藤、附子、丝瓜络、知母、甘草、当归、忍冬藤	桂枝芍药知母汤
疼痛、面色青白、脉细小、气逆、四肢瘫痪	白芍、麻黄、乌头、炙甘草、黄芩	乌头汤
四肢瘫痪、脉细小、面色青白、气逆、疼痛	白芍、麻黄、乌头、炙甘草、黄芩	乌头汤
脉弦细而紧、怕冷、苔薄白、疼痛、舌淡红	黄芪、淡豆豉、白芍、白术、麻黄、乌头、桂枝、香樟	乌头汤
疼痛、脉弦细而紧、怕冷、苔薄白、舌淡红	黄芪、淡豆豉、白芍、白术、麻黄、乌头、桂枝、香樟	乌头汤
血流不止、麻痹、舌淡、难产、出血、贫血、昏迷、虚弱小紧、面色白、血痹、血虚	黄芪、桂枝、白芍、大枣	黄芪桂枝五物汤
昏迷、血流不止、虚弱小紧、血虚、面色白、贫血、血痹、出血、麻痹、舌淡、难产	黄芪、桂枝、白芍、大枣	黄芪桂枝五物汤
麻木、痛痒、肌肤不仁	地龙、黄芪、白芍、大枣、木瓜、桂枝、人参、红花、当归	黄芪桂枝五物汤
肌肤不仁、痛痒、麻木	地龙、黄芪、白芍、大枣、木瓜、桂枝、人参、红花、当归	黄芪桂枝五物汤
梦泄	生姜、龙骨、大枣、白芍、牡蛎、桂枝、甘草	桂枝加龙骨牡蛎汤
梦泄	生姜、龙骨、大枣、白芍、牡蛎、桂枝、甘草	桂枝加龙骨牡蛎汤
汗出、浮越、自汗	生姜、龙骨、大枣、白芍、牡蛎、桂枝、甘草	桂枝加龙骨牡蛎汤
自汗、浮越、汗出	生姜、龙骨、大枣、白芍、牡蛎、桂枝、甘草	桂枝加龙骨牡蛎汤
脉芤而紧、遗精、耳眩、酸软、失眠、面色光白、心悸、头胀、自汗、舌淡	茯神、白芍、龙骨、菟丝子、柏子仁、牡蛎、莲须、炙甘草、桂枝、丹参	桂枝加龙骨牡蛎汤
面色光白、舌淡、头胀、心悸、自汗、脉芤而紧、遗精、酸软、耳眩、失眠	茯神、白芍、龙骨、菟丝子、柏子仁、牡蛎、莲须、炙甘草、桂枝、丹参	桂枝加龙骨牡蛎汤
遗精、脉细舌白	黄芪、龟甲、生姜、龙骨、白芍、五味子、大枣、赤芍、牡蛎、桂枝、益智仁、甘草	桂枝加龙骨牡蛎汤
遗精、脉细舌白	黄芪、龟甲、生姜、龙骨、白芍、五味子、大枣、赤芍、牡蛎、桂枝、益智仁、甘草	桂枝加龙骨牡蛎汤
心悸、饮食减少、恶露、苔淡白少华、脉来细弱、暴崩、脾阳不振、舌淡白少华、腹痛、怔仲、气虚	黄芪、龙骨、党参、白术、大枣、白芍、牡蛎、炙甘草、桂枝、陈皮	桂枝加龙骨牡蛎汤
恶露、脾阳不振、苔淡白少华、气虚、舌淡白少华、腹痛、暴崩、饮食减少、怔仲、脉来细弱、心悸	黄芪、龙骨、党参、白术、大枣、白芍、牡蛎、炙甘草、桂枝、陈皮	桂枝加龙骨牡蛎汤
腰痛、头部空虚、夜尿多、疼、脉沉弦细、舌淡红、小便多、头痛、苔薄白面润、遗精、大便时溏	龙骨、白术、酒、桂枝、附子	天雄散
脉沉弦细、小便多、大便时溏、疼、头痛、舌淡红、夜尿多、腰痛、苔薄白面润、头部空虚、遗精	龙骨、白术、酒、桂枝、附子	天雄散
大便时溏、脉沉弦细、疼、夜尿多、舌淡红、头痛、头部空虚、遗精、苔薄白面润、小便多、腰痛	龙骨、白术、酒、桂枝、附子	天雄散
苔薄白面润、遗精、头痛、脉沉弦细、腰痛、小便多、大便时溏、夜尿多、疼、舌淡红、头部空虚	龙骨、白术、酒、桂枝、附子	天雄散
头部空虚、疼、脉沉弦细、舌淡红、苔薄白面润、大便时溏、夜尿多、遗精、腰痛、头痛、小便多	龙骨、白术、酒、桂枝、附子	天雄散
吐血、脉双弦、失精	炙甘草、桂枝、白芍、大枣	小建中汤
脉双弦、吐血、失精	炙甘草、桂枝、白芍、大枣	小建中汤
目珠不黄、耳珠不黄、黄痘、身面俱黄、手足烦热、发黄、湿热、脉细弱、寒湿、小便自利	白芍、党参、大枣、炙甘草、桂枝、当归	小建中汤
湿热、耳珠不黄、脉细弱、目珠不黄、身面俱黄、寒湿、小便自利、手足烦热、发黄、黄痘	白芍、党参、大枣、炙甘草、桂枝、当归	小建中汤
胃窦部稍见粗糙、面色苍白、砂闹不安、阵发性腹痛、二脉沉细而数、苔薄白	白芍、大枣、煨姜、炙甘草、桂枝	小建中汤
砂闹不安、二脉沉细而数、面色苍白、苔薄白、胃窦部稍见粗糙、阵发性腹痛	白芍、大枣、煨姜、炙甘草、桂枝	小建中汤
咳嗽、脉缓无力、口淡、舌淡红、形体消瘦、苔薄白、胸满、饮食减少、咳吐泡痰	白芍、大枣、半夏、炙甘草、桂枝、饴糖	小建中汤
咳吐泡痰、胸满、舌淡红、脉缓无力、口淡、苔薄白、形体消瘦、饮食减少、咳嗽	白芍、大枣、半夏、炙甘草、桂枝、饴糖	小建中汤
脉得虚数、嗽、气机不析、咳、短气、少气、馁弱、气急、肺之喘急	黄芪、白芍、大枣、炙甘草、桂枝	黄芪建中汤
少气、馁弱、肺之喘急、嗽、咳、气机不析、短气、气急、脉得虚数	黄芪、白芍、大枣、炙甘草、桂枝	黄芪建中汤
少气、面目发黄、心悸、口淡、苔唇舌、发热、虚黄、恶寒、溶血性黄、盗汗、脉大、唇舌淡白、呼吸气微、头晕、全身极度疲乏、不欲食、虚热	黄芪、白芍、大枣、白术、党参、茯苓、桂枝、附子、茵陈、当归	黄芪建中汤
盗汗、苔唇舌、全身极度疲乏、溶血性黄、呼吸气微、虚黄、发热、恶寒、不欲食、脉大、头晕、少气、唇舌淡白、口淡、心悸、面目发黄、虚热	黄芪、白芍、大枣、白术、党参、茯苓、桂枝、附子、茵陈、当归	黄芪建中汤
多汗、苔薄、大便欠调、头晕、面色光白、脉弱	黄芪、白芍、大枣、鸡血藤、党参、茯苓、炙甘草、桂枝、当归	黄芪建中汤
苔薄、头晕、多汗、面色光白、大便欠调、脉弱	黄芪、白芍、大枣、鸡血藤、党参、茯苓、炙甘草、桂枝、当归	黄芪建中汤
出疹、浮肿、疹块、体温36.6℃、麻疹、奇痒、出血、脉微缓	大枣、苦杏仁、赤芍、麻黄、桂枝、甘草	桂枝麻黄各半汤
脉微缓、体温36.6℃、浮肿、出血、奇痒、疹块、麻疹、出疹	大枣、苦杏仁、赤芍、麻黄、桂枝、甘草	桂枝麻黄各半汤
疹块、奇痒、麻疹、出血、体温36.6℃、脉微缓、出疹、浮肿	大枣、苦杏仁、赤芍、麻黄、桂枝、甘草	桂枝麻黄各半汤
出疹、浮肿、疹块、脉微缓、体温36.6℃、麻疹、奇痒、出血	大枣、苦杏仁、赤芍、麻黄、桂枝、甘草	桂枝麻黄各半汤
麻疹、体温36.6℃、疹块、脉微缓、出血、出疹、奇痒、浮肿	大枣、苦杏仁、赤芍、麻黄、桂枝、甘草	桂枝麻黄各半汤
汗出、疼痛、纳少、舌淡苔薄白、脉缓、神疲、面色萎黄无华、舌质淡、头上冷	黄芪、白芍、大枣、炙甘草、桂枝、甘草、当归	黄芪建中汤
舌质淡、神疲、舌淡苔薄白、头上冷、面色萎黄无华、脉缓、汗出、纳少、疼痛	黄芪、白芍、大枣、炙甘草、桂枝、甘草、当归	黄芪建中汤
饮食少思、腹胀、大便不实、咳痰、小便不利、手足俱冷	牡丹皮、山药、生地、泽泻、山茱萸、茯苓、桂枝、附子	金匮肾气丸
饮食少思、咳痰、小便不利、大便不实、腹胀、手足俱冷	牡丹皮、山药、生地、泽泻、山茱萸、茯苓、桂枝、附子	金匮肾气丸
虚热、尿清长、肢冷、舌润、唇淡白、吐泻、口渴、神疲、神志清明、苔无苔、尿多渴、微细、睛光亦好、脾泻	牡丹皮、山药、生地、泽泻、山茱萸、茯苓、桂枝、附子	金匮肾气丸
神疲、尿清长、肢冷、神志清明、睛光亦好、尿多渴、口渴、虚热、舌润、苔无苔、脾泻、吐泻、唇淡白、微细	牡丹皮、山药、生地、泽泻、山茱萸、茯苓、桂枝、附子	金匮肾气丸
发热、口渴、脉洪大、红润、恶寒、浮阳	牡丹皮、山药、生地、五味子、泽泻、山茱萸、茯苓、桂枝、附子	金匮肾气丸
红润、发热、口渴、恶寒、脉洪大、浮阳	牡丹皮、山药、生地、五味子、泽泻、山茱萸、茯苓、桂枝、附子	金匮肾气丸
气短、微细欲绝、痰壅作咳、夜咳、脉两寸俱大	牡丹皮、山药、泽泻、山茱萸、麻黄、茯苓、熟地、肉桂、附子	金匮肾气丸
痰壅作咳、气短、微细欲绝、脉两寸俱大、夜咳	牡丹皮、山药、泽泻、山茱萸、麻黄、茯苓、熟地、肉桂、附子	金匮肾气丸
肥胖、发烧、舌舌象无改变、不痛、脉稍数无力、身材魁梧、溺色清、跌倒、苔舌象无改变、步态不稳	牡丹皮、黄芪、山药、生地、泽泻、茯苓、肉桂、附子、橘络	金匮肾气丸
肥胖、跌倒、苔舌象无改变、不痛、步态不稳、脉稍数无力、身材魁梧、舌舌象无改变、溺色清、发烧	牡丹皮、黄芪、山药、生地、泽泻、茯苓、肉桂、附子、橘络	金匮肾气丸
面色苍白、下痢、发热、食少、潮热、身疼、下利、喘息、腹痛、咳嗽	山药、阿胶、干姜、白芍、大枣、苦杏仁、白术、白敛、生地、麦冬、防风、甘草、川芎、人参、当归、柴胡、茯苓、桔梗、桂枝	薯蓣丸
发热、食少、潮热、下痢、下利、喘息、腹痛、面色苍白、身疼、咳嗽	山药、阿胶、干姜、白芍、大枣、苦杏仁、白术、白敛、生地、麦冬、防风、甘草、川芎、人参、当归、柴胡、茯苓、桔梗、桂枝	薯蓣丸
腹痛、身疼、食少、喘息、面色苍白、潮热、下痢、发热、咳嗽、下利	山药、阿胶、干姜、白芍、大枣、苦杏仁、白术、白敛、生地、麦冬、防风、甘草、川芎、人参、当归、柴胡、茯苓、桔梗、桂枝	薯蓣丸
食少、消瘦、失眠、目眩、肠鸣、舌光无苔、盗汗、面色白少华、潮热、耳鸣、腹泻、大便燥结、舌淡、精神倦息、脉缓而无力、舌胖、头晕、食不知味、心神恍惚、心悸	山药、阿胶、干姜、白芍、大枣、苦杏仁、白术、白敛、生地、麦冬、防风、甘草、川芎、人参、当归、柴胡、茯苓、桔梗、桂枝	薯蓣丸
食不知味、心神恍惚、精神倦息、脉缓而无力、头晕、舌胖、腹泻、面色白少华、舌光无苔、消瘦、心悸、舌淡、肠鸣、食少、目眩、潮热、耳鸣、失眠、大便燥结、盗汗	山药、阿胶、干姜、白芍、大枣、苦杏仁、白术、白敛、生地、麦冬、防风、甘草、川芎、人参、当归、柴胡、茯苓、桔梗、桂枝	薯蓣丸
脉缓而无力、食少、肠鸣、潮热、目眩、头晕、大便燥结、失眠、舌胖、心神恍惚、面色白少华、消瘦、耳鸣、精神倦息、舌淡、食不知味、盗汗、腹泻、心悸、舌光无苔	山药、阿胶、干姜、白芍、大枣、苦杏仁、白术、白敛、生地、麦冬、防风、甘草、川芎、人参、当归、柴胡、茯苓、桔梗、桂枝	薯蓣丸
惧热、气怯、脾胃虚弱、苔薄、脉虚、恍惚、头眩、风冷、畏寒	山药、党参、阿胶、大豆黄卷、干姜、白芍、大枣、苦杏仁、白术、生地、麦冬、防风、甘草、六神曲、川芎、酒、当归、柴胡、茯苓、桔梗、桂枝	薯蓣丸
头眩、脉虚、气怯、风冷、畏寒、脾胃虚弱、惧热、苔薄、恍惚	山药、党参、阿胶、大豆黄卷、干姜、白芍、大枣、苦杏仁、白术、生地、麦冬、防风、甘草、六神曲、川芎、酒、当归、柴胡、茯苓、桔梗、桂枝	薯蓣丸
畏寒、头眩、风冷、脾胃虚弱、恍惚、惧热、脉虚、苔薄、气怯	山药、党参、阿胶、大豆黄卷、干姜、白芍、大枣、苦杏仁、白术、生地、麦冬、防风、甘草、六神曲、川芎、酒、当归、柴胡、茯苓、桔梗、桂枝	薯蓣丸
两尺脉细、酸麻、口渴、疼痛、肿大、舌光红、无苔	桑寄生、山药、白芍、党参、白术、川芎、茯苓、熟地、炙甘草、麦冬、桂枝、独活、杜仲、当归、牛膝	薯蓣丸
肿大、舌光红、无苔、酸麻、两尺脉细、口渴、疼痛	桑寄生、山药、白芍、党参、白术、川芎、茯苓、熟地、炙甘草、麦冬、桂枝、独活、杜仲、当归、牛膝	薯蓣丸
疼痛、口渴、两尺脉细、肿大、舌光红、无苔、酸麻	桑寄生、山药、白芍、党参、白术、川芎、茯苓、熟地、炙甘草、麦冬、桂枝、独活、杜仲、当归、牛膝	薯蓣丸
气短、舌正常无苔、汗多、脉两寸尺沉细有力、嗜睡、苔无苔、血压80/20毫米汞柱、目眩、舌质正常、昏倒、头晕、心慌、汗出	蒺藜、茯神、女贞子、龟甲、石决明、大枣、川芎、炙甘草、地骨皮、知母、珍珠母、牛膝	酸枣仁汤
气短、汗多、嗜睡、舌质正常、舌正常无苔、昏倒、汗出、苔无苔、心慌、头晕、脉两寸尺沉细有力、血压80/20毫米汞柱、目眩	蒺藜、茯神、女贞子、龟甲、石决明、大枣、川芎、炙甘草、地骨皮、知母、珍珠母、牛膝	酸枣仁汤
疼痛、脉弦有力、呕吐、失眠	大枣、川芎、茯苓、知母、甘草	酸枣仁汤
疼痛、呕吐、失眠、脉弦有力	大枣、川芎、茯苓、知母、甘草	酸枣仁汤
舌黄、脉弦细	茯神、黄连、大枣、白芍、甘草、赤芍、生地、茯苓、远志、知母、朱砂、黄芩	酸枣仁汤
脉弦细、舌黄	茯神、黄连、大枣、白芍、甘草、赤芍、生地、茯苓、远志、知母、朱砂、黄芩	酸枣仁汤
神疲、肝血不足、脉弦细、虚烦、舌红、心烦、眩晕、面色少华、夜不安寐、舌质红苔薄白、乏力	蒺藜、郁金、白芍、大枣、佛手、川芎、茯苓、丹参、知母、甘草、当归	酸枣仁汤
虚烦、神疲、面色少华、夜不安寐、心烦、眩晕、舌质红苔薄白、肝血不足、乏力、脉弦细、舌红	蒺藜、郁金、白芍、大枣、佛手、川芎、茯苓、丹参、知母、甘草、当归	酸枣仁汤
虚数、困憋、潮热、盗汗、身热、脉数、唇舌过赤、肌肤甲错、肉脱皮瘪、咳逆、腹皮急、津少、皮肉消脱	土鳖虫、虻虫、大黄、生地、白芍、苦杏仁、鳖甲、水蛭、蛴螬、白薇、桃仁、紫菀、干漆、甘草、百部、当归、黄芩	大黄蛰虫丸
盗汗、腹皮急、困憋、津少、肌肤甲错、唇舌过赤、脉数、咳逆、肉脱皮瘪、身热、虚数、潮热、皮肉消脱	土鳖虫、虻虫、大黄、生地、白芍、苦杏仁、鳖甲、水蛭、蛴螬、白薇、桃仁、紫菀、干漆、甘草、百部、当归、黄芩	大黄蛰虫丸
脐下摸到一块、面色黯滞、胀痛、舌质黯红、舌缘青紫干燥、口渴、消瘦、脉细小数、食欲日益减退	虻虫、土鳖虫、大黄、生地、白芍、苦杏仁、水蛭、蛴螬、桃仁、干漆、甘草、黄芩	大黄蛰虫丸
脐下摸到一块、舌缘青紫干燥、胀痛、舌质黯红、脉细小数、面色黯滞、口渴、食欲日益减退、消瘦	虻虫、土鳖虫、大黄、生地、白芍、苦杏仁、水蛭、蛴螬、桃仁、干漆、甘草、黄芩	大黄蛰虫丸
疼痛、肝硬、昏迷、湿热、气阴两虚、瘀斑、胁痛、血压110/56mmHg、体温达40℃、腹泻、消瘦、苔舌边尖、涩象、阴损、高热、食欲减退、呕吐、肝肋下4.5厘米、抽搐、恶心	虻虫、土鳖虫、大黄、生地、白芍、苦杏仁、水蛭、蛴螬、桃仁、干漆、甘草、黄芩	大黄蛰虫丸
体温达40℃、食欲减退、肝肋下4.5厘米、腹泻、呕吐、瘀斑、气阴两虚、涩象、血压110/56mmHg、疼痛、肝硬、阴损、高热、消瘦、苔舌边尖、恶心、湿热、抽搐、昏迷、胁痛	虻虫、土鳖虫、大黄、生地、白芍、苦杏仁、水蛭、蛴螬、桃仁、干漆、甘草、黄芩	大黄蛰虫丸
胃纳略减、数遗、消渴、小便清长、遗尿、口淡、苔白润无苔、脾胃虚寒、大便溏薄、遗出、舌白润、肾气虚损	炙甘草、干姜	甘草干姜汤
舌白润、脾胃虚寒、大便溏薄、小便清长、遗尿、苔白润无苔、口淡、肾气虚损、胃纳略减、数遗、消渴、遗出	炙甘草、干姜	甘草干姜汤
唇淡、苔无苔、咳嗽、颧红、脉沉迟无力、舌淡、发热、肌肉消瘦、色绿、麻疹、皮肤枯燥、不思饮食、低热	干姜、党参、大枣、炙甘草、粳米	甘草干姜汤
苔无苔、麻疹、发热、颧红、色绿、舌淡、低热、脉沉迟无力、唇淡、咳嗽、不思饮食、肌肉消瘦、皮肤枯燥	干姜、党参、大枣、炙甘草、粳米	甘草干姜汤
滴沥不止、鼻血、神智已失、脉若有若无	干姜、甘草	甘草干姜汤
滴沥不止、鼻血、脉若有若无、神智已失	干姜、甘草	甘草干姜汤
神疲、化痰、舌无苔少津液、两脉细缓、面色苍白、赢瘦、口淡、头眩晕、体乏、咽干	干姜、甘草	甘草干姜汤
口淡、咽干、头眩晕、赢瘦、神疲、化痰、两脉细缓、舌无苔少津液、面色苍白、体乏	干姜、甘草	甘草干姜汤
反频、脉沉细、鼻衄、鼻虹、血色鲜红、苔薄白、血小板正常、鼻血、舌淡、遗尿	阿胶、干姜、甘草、艾叶	甘草干姜汤
反频、血色鲜红、鼻虹、舌淡、鼻衄、脉沉细、血小板正常、遗尿、苔薄白、鼻血	阿胶、干姜、甘草、艾叶	甘草干姜汤
呼吸不畅、痰多、脉搏104次/分、喘促、食纳差、体温38~40℃、痰阻、面色苍白、呕吐、烦躁、苔无苔、舌红、两肺呼吸音粗糙、大便黄色粘稠、咳嗽、脉虚、体温39℃、精神萎靡、高热	干姜、半夏、五味子、大枣、麻黄、紫菀、细辛	射干麻黄汤
舌红、两肺呼吸音粗糙、体温39℃、食纳差、呕吐、苔无苔、痰多、高热、烦躁、痰阻、喘促、面色苍白、精神萎靡、脉虚、大便黄色粘稠、咳嗽、呼吸不畅、脉搏104次/分、体温38~40℃	干姜、半夏、五味子、大枣、麻黄、紫菀、细辛	射干麻黄汤
呼吸不畅、大便黄色粘稠、食纳差、高热、脉搏104次/分、脉虚、痰阻、咳嗽、痰多、烦躁、舌红、面色苍白、精神萎靡、体温39℃、呕吐、苔无苔、喘促、两肺呼吸音粗糙、体温38~40℃	干姜、半夏、五味子、大枣、麻黄、紫菀、细辛	射干麻黄汤
喘促、呕吐、面色苍白、大便黄色粘稠、痰多、体温38~40℃、苔无苔、脉虚、脉搏104次/分、体温39℃、呼吸不畅、高热、烦躁、痰阻、精神萎靡、咳嗽、舌红、两肺呼吸音粗糙、食纳差	干姜、半夏、五味子、大枣、麻黄、紫菀、细辛	射干麻黄汤
体温39℃、舌红、脉搏104次/分、喘促、痰阻、大便黄色粘稠、面色苍白、食纳差、苔无苔、体温38~40℃、呼吸不畅、痰多、两肺呼吸音粗糙、精神萎靡、烦躁、高热、脉虚、呕吐、咳嗽	干姜、半夏、五味子、大枣、麻黄、紫菀、细辛	射干麻黄汤
面色苍白、两肺呼吸音粗糙、呕吐、食纳差、烦躁、体温39℃、大便黄色粘稠、咳嗽、体温38~40℃、苔无苔、呼吸不畅、脉虚、痰阻、喘促、高热、精神萎靡、舌红、痰多、脉搏104次/分	干姜、半夏、五味子、大枣、麻黄、紫菀、细辛	射干麻黄汤
两肺呼吸音粗糙、舌红、面色苍白、大便黄色粘稠、苔无苔、体温39℃、喘促、脉搏104次/分、烦躁、食纳差、脉虚、高热、体温38~40℃、痰阻、痰多、呕吐、呼吸不畅、咳嗽、精神萎靡	干姜、半夏、五味子、大枣、麻黄、紫菀、细辛	射干麻黄汤
喘促、食纳差、咳嗽、痰阻、面色苍白、脉虚、体温39℃、呕吐、大便黄色粘稠、痰多、高热、两肺呼吸音粗糙、脉搏104次/分、呼吸不畅、烦躁、舌红、苔无苔、精神萎靡、体温38~40℃	干姜、半夏、五味子、大枣、麻黄、紫菀、细辛	射干麻黄汤
喘息、脉浮苔白、咳嗽、痰声	半夏、五味子、大枣、款冬花、麻黄、紫菀、细辛	射干麻黄汤
痰声、脉浮苔白、咳嗽、喘息	半夏、五味子、大枣、款冬花、麻黄、紫菀、细辛	射干麻黄汤
咳嗽、喘息、痰声、脉浮苔白	半夏、五味子、大枣、款冬花、麻黄、紫菀、细辛	射干麻黄汤
咳嗽、脉浮苔白、痰声、喘息	半夏、五味子、大枣、款冬花、麻黄、紫菀、细辛	射干麻黄汤
咳嗽、喘息、脉浮苔白、痰声	半夏、五味子、大枣、款冬花、麻黄、紫菀、细辛	射干麻黄汤
痰声、喘息、咳嗽、脉浮苔白	半夏、五味子、大枣、款冬花、麻黄、紫菀、细辛	射干麻黄汤
喘息、咳嗽、脉浮苔白、痰声	半夏、五味子、大枣、款冬花、麻黄、紫菀、细辛	射干麻黄汤
脉浮苔白、痰声、喘息、咳嗽	半夏、五味子、大枣、款冬花、麻黄、紫菀、细辛	射干麻黄汤
喘息、吐浊、咳、浊痰、烟癖、上气	皂荚、大枣	皂荚丸
上气、咳、喘息、烟癖、吐浊、浊痰	皂荚、大枣	皂荚丸
上气、吐浊、烟癖、咳、喘息、浊痰	皂荚、大枣	皂荚丸
浊痰、喘息、烟癖、上气、咳、吐浊	皂荚、大枣	皂荚丸
上气、吐浊、咳、烟癖、浊痰、喘息	皂荚、大枣	皂荚丸
喘息、上气、吐浊、咳、烟癖、浊痰	皂荚、大枣	皂荚丸
烟癖、浊痰、咳、上气、喘息、吐浊	皂荚、大枣	皂荚丸
上气、吐浊、咳、浊痰、烟癖、喘息	皂荚、大枣	皂荚丸
喘息、吐浊、烟癖、浊痰、咳、上气	皂荚、大枣	皂荚丸
咳、吐浊、喘息、上气、烟癖、浊痰	皂荚、大枣	皂荚丸
胸满、色黄、痰积、脉浮、燥渴、气机不利、气促、郁热、气急、恶寒、小便黄短、咳嗽、头疼、胸闷、口燥、烦渴、尿短	小麦、干姜、半夏、苦杏仁、麻黄、石膏	厚朴麻黄汤
头疼、口燥、郁热、燥渴、咳嗽、烦渴、尿短、胸闷、痰积、胸满、气促、小便黄短、脉浮、气机不利、恶寒、气急、色黄	小麦、干姜、半夏、苦杏仁、麻黄、石膏	厚朴麻黄汤
烦渴、气急、小便黄短、头疼、色黄、咳嗽、气机不利、尿短、胸闷、气促、胸满、恶寒、脉浮、郁热、口燥、痰积、燥渴	小麦、干姜、半夏、苦杏仁、麻黄、石膏	厚朴麻黄汤
胸满、咳嗽、烦渴、色黄、痰积、气促、气急、脉浮、尿短、燥渴、胸闷、恶寒、气机不利、头疼、郁热、小便黄短、口燥	小麦、干姜、半夏、苦杏仁、麻黄、石膏	厚朴麻黄汤
头疼、燥渴、咳嗽、色黄、尿短、气急、脉浮、胸满、气促、气机不利、烦渴、恶寒、郁热、痰积、胸闷、口燥、小便黄短	小麦、干姜、半夏、苦杏仁、麻黄、石膏	厚朴麻黄汤
脉浮、气机不利、气急、头疼、小便黄短、胸满、郁热、烦渴、燥渴、尿短、色黄、口燥、痰积、恶寒、咳嗽、气促、胸闷	小麦、干姜、半夏、苦杏仁、麻黄、石膏	厚朴麻黄汤
烦渴、咳嗽、小便黄短、胸闷、头疼、燥渴、尿短、痰积、脉浮、气急、郁热、胸满、气促、口燥、色黄、气机不利、恶寒	小麦、干姜、半夏、苦杏仁、麻黄、石膏	厚朴麻黄汤
色黄、痰积、恶寒、口燥、头疼、气急、郁热、胸满、气促、脉浮、尿短、烦渴、气机不利、燥渴、胸闷、咳嗽、小便黄短	小麦、干姜、半夏、苦杏仁、麻黄、石膏	厚朴麻黄汤
气急、脉浮、胸闷、恶寒、烦渴、咳嗽、色黄、气促、气机不利、口燥、胸满、尿短、头疼、小便黄短、燥渴、郁热、痰积	小麦、干姜、半夏、苦杏仁、麻黄、石膏	厚朴麻黄汤
燥渴、口燥、小便黄短、痰积、气机不利、胸闷、头疼、郁热、烦渴、气急、胸满、脉浮、恶寒、尿短、气促、色黄、咳嗽	小麦、干姜、半夏、苦杏仁、麻黄、石膏	厚朴麻黄汤
气喘、脉浮、苔略滑、干燥、咳嗽、畏寒、骨楚、烦虑	小麦、干姜、厚朴、半夏、五味子、麻黄、石膏、细辛	厚朴麻黄汤
气喘、咳嗽、脉浮、畏寒、苔略滑、骨楚、干燥、烦虑	小麦、干姜、厚朴、半夏、五味子、麻黄、石膏、细辛	厚朴麻黄汤
烦虑、苔略滑、咳嗽、气喘、骨楚、脉浮、畏寒、干燥	小麦、干姜、厚朴、半夏、五味子、麻黄、石膏、细辛	厚朴麻黄汤
烦虑、脉浮、干燥、气喘、骨楚、苔略滑、咳嗽、畏寒	小麦、干姜、厚朴、半夏、五味子、麻黄、石膏、细辛	厚朴麻黄汤
烦虑、苔略滑、干燥、咳嗽、脉浮、气喘、畏寒、骨楚	小麦、干姜、厚朴、半夏、五味子、麻黄、石膏、细辛	厚朴麻黄汤
畏寒、骨楚、苔略滑、烦虑、干燥、咳嗽、气喘、脉浮	小麦、干姜、厚朴、半夏、五味子、麻黄、石膏、细辛	厚朴麻黄汤
脉浮、烦虑、气喘、苔略滑、畏寒、咳嗽、骨楚、干燥	小麦、干姜、厚朴、半夏、五味子、麻黄、石膏、细辛	厚朴麻黄汤
脉浮、畏寒、烦虑、气喘、苔略滑、干燥、骨楚、咳嗽	小麦、干姜、厚朴、半夏、五味子、麻黄、石膏、细辛	厚朴麻黄汤
骨楚、畏寒、气喘、脉浮、烦虑、苔略滑、干燥、咳嗽	小麦、干姜、厚朴、半夏、五味子、麻黄、石膏、细辛	厚朴麻黄汤
干燥、骨楚、畏寒、咳嗽、烦虑、苔略滑、脉浮、气喘	小麦、干姜、厚朴、半夏、五味子、麻黄、石膏、细辛	厚朴麻黄汤
咳吐、口腻、口渴、气郁、肺胀、小便短少、咳喘、四、大便时干、腹泻、舌苔薄白、水饮内停、舌根苔微黄、脉不浮、吐泡沫痰、苔薄白有津、形体尚壮实、浮肿、咳嗽、喘息	生姜、半夏、桂枝、泽漆、白前、甘草、黄芩	泽漆汤
小便短少、腹泻、苔薄白有津、口腻、脉不浮、气郁、吐泡沫痰、大便时干、舌根苔微黄、舌苔薄白、四、口渴、肺胀、浮肿、咳吐、水饮内停、喘息、形体尚壮实、咳嗽、咳喘	生姜、半夏、桂枝、泽漆、白前、甘草、黄芩	泽漆汤
吐泡沫痰、脉不浮、腹泻、形体尚壮实、口腻、咳吐、咳嗽、浮肿、四、舌根苔微黄、苔薄白有津、喘息、口渴、小便短少、舌苔薄白、肺胀、咳喘、水饮内停、大便时干、气郁	生姜、半夏、桂枝、泽漆、白前、甘草、黄芩	泽漆汤
口渴、吐泡沫痰、小便短少、浮肿、咳吐、苔薄白有津、口腻、气郁、喘息、水饮内停、舌根苔微黄、腹泻、咳嗽、肺胀、咳喘、形体尚壮实、舌苔薄白、大便时干、四、脉不浮	生姜、半夏、桂枝、泽漆、白前、甘草、黄芩	泽漆汤
喘息、气郁、口腻、小便短少、形体尚壮实、咳嗽、咳吐、吐泡沫痰、咳喘、腹泻、大便时干、口渴、浮肿、肺胀、水饮内停、四、脉不浮、舌根苔微黄、苔薄白有津、舌苔薄白	生姜、半夏、桂枝、泽漆、白前、甘草、黄芩	泽漆汤
气郁、口腻、咳吐、喘息、四、大便时干、苔薄白有津、舌苔薄白、小便短少、浮肿、口渴、咳喘、水饮内停、咳嗽、吐泡沫痰、腹泻、肺胀、形体尚壮实、舌根苔微黄、脉不浮	生姜、半夏、桂枝、泽漆、白前、甘草、黄芩	泽漆汤
小便短少、口渴、肺胀、大便时干、吐泡沫痰、苔薄白有津、咳嗽、舌根苔微黄、腹泻、形体尚壮实、咳喘、口腻、水饮内停、四、舌苔薄白、咳吐、脉不浮、浮肿、喘息、气郁	生姜、半夏、桂枝、泽漆、白前、甘草、黄芩	泽漆汤
舌根苔微黄、苔薄白有津、舌苔薄白、肺胀、喘息、咳喘、小便短少、口渴、浮肿、咳吐、吐泡沫痰、大便时干、四、口腻、气郁、腹泻、水饮内停、咳嗽、形体尚壮实、脉不浮	生姜、半夏、桂枝、泽漆、白前、甘草、黄芩	泽漆汤
咳喘、形体尚壮实、大便时干、苔薄白有津、口腻、舌根苔微黄、口渴、气郁、舌苔薄白、喘息、浮肿、肺胀、吐泡沫痰、水饮内停、咳吐、咳嗽、脉不浮、小便短少、四、腹泻	生姜、半夏、桂枝、泽漆、白前、甘草、黄芩	泽漆汤
舌根苔微黄、脉不浮、舌苔薄白、腹泻、肺胀、咳吐、苔薄白有津、水饮内停、气郁、小便短少、吐泡沫痰、四、形体尚壮实、大便时干、口腻、喘息、咳嗽、咳喘、浮肿、口渴	生姜、半夏、桂枝、泽漆、白前、甘草、黄芩	泽漆汤
苔白滑、知饥不食、脉来虚数、饥不思食、舌红、四肢无力、痰涎盛、少气、心中空空	大枣、半夏、茯苓、麦冬、粳米、红参、甘草	麦门冬汤
脉来虚数、痰涎盛、少气、知饥不食、饥不思食、心中空空、四肢无力、苔白滑、舌红	大枣、半夏、茯苓、麦冬、粳米、红参、甘草	麦门冬汤
鼻衄、鼻出血、苔薄白、咳嗽、舌红	大枣、半夏、党参、竹茹、蜜、炙甘草、麦冬	麦门冬汤
鼻衄、苔薄白、咳嗽、舌红、鼻出血	大枣、半夏、党参、竹茹、蜜、炙甘草、麦冬	麦门冬汤
口淡、苔淡红、脉虚缓、吐出大量白色涎沫、气嘴息促、气喘、面色萎黄、咳嗽、发热、舌淡红少苔	大枣、半夏、党参、茯苓、炙甘草、麦冬、粳米、甘草	麦门冬汤
脉虚缓、吐出大量白色涎沫、咳嗽、发热、舌淡红少苔、面色萎黄、口淡、苔淡红、气嘴息促、气喘	大枣、半夏、党参、茯苓、炙甘草、麦冬、粳米、甘草	麦门冬汤
肺痛、脉滑实、咳嗽、吐涎沫、塞塞、吐脓、胸满胀、喘、内痛、浊痰	葶苈子	葶苈大枣泻肺汤
塞塞、浊痰、吐脓、内痛、吐涎沫、咳嗽、喘、胸满胀、肺痛、脉滑实	葶苈子	葶苈大枣泻肺汤
胸满胀、塞塞、吐脓、脉滑实、内痛、吐涎沫、咳嗽、肺痛、喘、浊痰	葶苈子	葶苈大枣泻肺汤
浊痰、咳嗽、塞塞、脉滑实、喘、内痛、胸满胀、吐脓、吐涎沫、肺痛	葶苈子	葶苈大枣泻肺汤
吐涎沫、塞塞、胸满胀、肺痛、浊痰、吐脓、脉滑实、喘、内痛、咳嗽	葶苈子	葶苈大枣泻肺汤
浊痰、内痛、脉滑实、塞塞、咳嗽、吐脓、胸满胀、喘、肺痛、吐涎沫	葶苈子	葶苈大枣泻肺汤
内痛、肺痛、咳嗽、塞塞、脉滑实、胸满胀、吐脓、浊痰、吐涎沫、喘	葶苈子	葶苈大枣泻肺汤
吐涎沫、内痛、吐脓、脉滑实、浊痰、喘、咳嗽、肺痛、胸满胀、塞塞	葶苈子	葶苈大枣泻肺汤
胸满胀、吐涎沫、吐脓、脉滑实、喘、肺痛、咳嗽、浊痰、塞塞、内痛	葶苈子	葶苈大枣泻肺汤
脉滑实、吐脓、浊痰、塞塞、咳嗽、肺痛、内痛、吐涎沫、喘、胸满胀	葶苈子	葶苈大枣泻肺汤
吐涎沫、咳嗽、胸满胀、喘、塞塞、肺痛、内痛、脉滑实、吐脓、浊痰	葶苈子	葶苈大枣泻肺汤
肺痛、吐脓、胸满胀、内痛、喘、塞塞、咳嗽、吐涎沫、脉滑实、浊痰	葶苈子	葶苈大枣泻肺汤
胸满胀、塞塞、内痛、浊痰、吐涎沫、喘、咳嗽、肺痛、吐脓、脉滑实	葶苈子	葶苈大枣泻肺汤
内痛、塞塞、吐脓、脉滑实、喘、吐涎沫、咳嗽、浊痰、胸满胀、肺痛	葶苈子	葶苈大枣泻肺汤
浊痰、脉滑实、喘、咳嗽、内痛、吐脓、吐涎沫、胸满胀、塞塞、肺痛	葶苈子	葶苈大枣泻肺汤
发热、出微汗、纳呆、苔薄白、头痛、脉弱而缓、恶风、四肢乏力、厌油、舌淡	白芍、大枣、苦杏仁、麻黄、炙甘草、桂枝	桂枝麻黄各半汤
脉弱而缓、出微汗、发热、厌油、四肢乏力、纳呆、舌淡、头痛、恶风、苔薄白	白芍、大枣、苦杏仁、麻黄、炙甘草、桂枝	桂枝麻黄各半汤
头痛、脉弱而缓、厌油、出微汗、恶风、舌淡、苔薄白、发热、四肢乏力、纳呆	白芍、大枣、苦杏仁、麻黄、炙甘草、桂枝	桂枝麻黄各半汤
发热、舌淡、恶风、厌油、纳呆、苔薄白、头痛、出微汗、四肢乏力、脉弱而缓	白芍、大枣、苦杏仁、麻黄、炙甘草、桂枝	桂枝麻黄各半汤
厌油、发热、出微汗、舌淡、四肢乏力、头痛、苔薄白、纳呆、恶风、脉弱而缓	白芍、大枣、苦杏仁、麻黄、炙甘草、桂枝	桂枝麻黄各半汤
痰多、化痰、胸闷、咳逆、胁胀、脉滑苔白、小便短少、气喘促、舌红、面部浮、大便较千	半夏、甘草、冬瓜仁、大枣	葶苈大枣泻肺汤
胸闷、脉滑苔白、面部浮、小便短少、咳逆、痰多、舌红、胁胀、气喘促、化痰、大便较千	半夏、甘草、冬瓜仁、大枣	葶苈大枣泻肺汤
面部浮、化痰、脉滑苔白、咳逆、大便较千、胁胀、胸闷、痰多、小便短少、舌红、气喘促	半夏、甘草、冬瓜仁、大枣	葶苈大枣泻肺汤
胁胀、气喘促、脉滑苔白、化痰、小便短少、大便较千、咳逆、舌红、面部浮、痰多、胸闷	半夏、甘草、冬瓜仁、大枣	葶苈大枣泻肺汤
脉滑苔白、舌红、胁胀、胸闷、小便短少、痰多、大便较千、面部浮、咳逆、气喘促、化痰	半夏、甘草、冬瓜仁、大枣	葶苈大枣泻肺汤
大便较千、脉滑苔白、化痰、咳逆、面部浮、舌红、气喘促、小便短少、胁胀、胸闷、痰多	半夏、甘草、冬瓜仁、大枣	葶苈大枣泻肺汤
舌红、大便较千、小便短少、胸闷、痰多、化痰、脉滑苔白、面部浮、胁胀、咳逆、气喘促	半夏、甘草、冬瓜仁、大枣	葶苈大枣泻肺汤
气喘促、胸闷、咳逆、痰多、化痰、胁胀、脉滑苔白、面部浮、小便短少、舌红、大便较千	半夏、甘草、冬瓜仁、大枣	葶苈大枣泻肺汤
气喘促、胁胀、小便短少、面部浮、化痰、胸闷、大便较千、咳逆、痰多、舌红、脉滑苔白	半夏、甘草、冬瓜仁、大枣	葶苈大枣泻肺汤
咳逆、化痰、痰多、胁胀、大便较千、小便短少、面部浮、舌红、胸闷、气喘促、脉滑苔白	半夏、甘草、冬瓜仁、大枣	葶苈大枣泻肺汤
痰多、咳逆、化痰、胸闷、胁胀、气喘促、脉滑苔白、大便较千、面部浮、小便短少、舌红	半夏、甘草、冬瓜仁、大枣	葶苈大枣泻肺汤
面部浮、咳逆、气喘促、痰多、大便较千、脉滑苔白、胁胀、胸闷、小便短少、舌红、化痰	半夏、甘草、冬瓜仁、大枣	葶苈大枣泻肺汤
化痰、胁胀、大便较千、脉滑苔白、痰多、气喘促、舌红、小便短少、胸闷、咳逆、面部浮	半夏、甘草、冬瓜仁、大枣	葶苈大枣泻肺汤
咳逆、痰多、化痰、大便较千、脉滑苔白、胸闷、气喘促、小便短少、胁胀、舌红、面部浮	半夏、甘草、冬瓜仁、大枣	葶苈大枣泻肺汤
大便较千、痰多、胁胀、化痰、面部浮、咳逆、脉滑苔白、胸闷、气喘促、小便短少、舌红	半夏、甘草、冬瓜仁、大枣	葶苈大枣泻肺汤
喉痛	甘草、桔梗	桔梗汤
喉痛	甘草、桔梗	桔梗汤
喉痛	甘草、桔梗	桔梗汤
喉痛	甘草、桔梗	桔梗汤
喉痛	甘草、桔梗	桔梗汤
咳嗽、舌荟微绛、右寸脉象滑数、胸中隐隐作痛、吐痰盈盆	白芨、紫菀、桔梗、半夏	桔梗汤
右寸脉象滑数、舌荟微绛、胸中隐隐作痛、吐痰盈盆、咳嗽	白芨、紫菀、桔梗、半夏	桔梗汤
舌荟微绛、胸中隐隐作痛、右寸脉象滑数、咳嗽、吐痰盈盆	白芨、紫菀、桔梗、半夏	桔梗汤
右寸脉象滑数、咳嗽、胸中隐隐作痛、吐痰盈盆、舌荟微绛	白芨、紫菀、桔梗、半夏	桔梗汤
咳嗽、胸中隐隐作痛、舌荟微绛、右寸脉象滑数、吐痰盈盆	白芨、紫菀、桔梗、半夏	桔梗汤
肺气郁闭、心膈无异常、咳喘、唇淡、肺气肿、脉沉紧、大便稀、烦躁、汗出、小便黄、舌淡苔白、高热、气促、发热、两肺布满水泡音	半夏、甘草、麻黄、大枣	越婢加半夏汤
心膈无异常、发热、肺气肿、咳喘、汗出、唇淡、两肺布满水泡音、烦躁、大便稀、小便黄、高热、肺气郁闭、舌淡苔白、脉沉紧、气促	半夏、甘草、麻黄、大枣	越婢加半夏汤
大便稀、气促、唇淡、肺气郁闭、汗出、高热、舌淡苔白、小便黄、发热、烦躁、两肺布满水泡音、肺气肿、脉沉紧、心膈无异常、咳喘	半夏、甘草、麻黄、大枣	越婢加半夏汤
唇淡、汗出、心膈无异常、舌淡苔白、小便黄、肺气肿、气促、烦躁、高热、两肺布满水泡音、肺气郁闭、大便稀、脉沉紧、咳喘、发热	半夏、甘草、麻黄、大枣	越婢加半夏汤
肺气肿、发热、小便黄、汗出、脉沉紧、唇淡、舌淡苔白、心膈无异常、高热、烦躁、两肺布满水泡音、气促、肺气郁闭、大便稀、咳喘	半夏、甘草、麻黄、大枣	越婢加半夏汤
发热、唇淡、脉沉紧、高热、肺气肿、大便稀、汗出、咳喘、肺气郁闭、烦躁、小便黄、心膈无异常、气促、舌淡苔白、两肺布满水泡音	半夏、甘草、麻黄、大枣	越婢加半夏汤
咳喘、舌粗白尖红、发热、胃热、浮数、呕逆、气逆、口渴、腹水增加、鼻衄、咳嗽、浮肿、恶风	半夏、苦杏仁、大枣、麻黄、石膏、甘草	越婢加半夏汤
呕逆、气逆、浮肿、浮数、舌粗白尖红、咳喘、腹水增加、口渴、咳嗽、胃热、发热、鼻衄、恶风	半夏、苦杏仁、大枣、麻黄、石膏、甘草	越婢加半夏汤
腹水增加、呕逆、口渴、舌粗白尖红、发热、咳喘、胃热、浮肿、浮数、气逆、鼻衄、咳嗽、恶风	半夏、苦杏仁、大枣、麻黄、石膏、甘草	越婢加半夏汤
浮数、胃热、浮肿、鼻衄、咳嗽、恶风、口渴、气逆、呕逆、发热、舌粗白尖红、腹水增加、咳喘	半夏、苦杏仁、大枣、麻黄、石膏、甘草	越婢加半夏汤
浮数、胃热、腹水增加、气逆、舌粗白尖红、恶风、发热、咳喘、咳嗽、口渴、呕逆、鼻衄、浮肿	半夏、苦杏仁、大枣、麻黄、石膏、甘草	越婢加半夏汤
呕逆、气逆、腹水增加、鼻衄、发热、口渴、咳喘、浮肿、舌粗白尖红、胃热、咳嗽、恶风、浮数	半夏、苦杏仁、大枣、麻黄、石膏、甘草	越婢加半夏汤
发热、面青白、苔灰黑、脉滑数、舌淡、肺部罗音较多、发憋、下利、气喘、咳嗽	干姜、白芍、大枣、五味子、半夏、苦杏仁、麻黄、石膏、炙甘草、桂枝、细辛	小青龙加石膏汤
面青白、脉滑数、下利、苔灰黑、发憋、咳嗽、发热、舌淡、肺部罗音较多、气喘	干姜、白芍、大枣、五味子、半夏、苦杏仁、麻黄、石膏、炙甘草、桂枝、细辛	小青龙加石膏汤
发憋、苔灰黑、咳嗽、脉滑数、面青白、舌淡、下利、肺部罗音较多、发热、气喘	干姜、白芍、大枣、五味子、半夏、苦杏仁、麻黄、石膏、炙甘草、桂枝、细辛	小青龙加石膏汤
气喘、脉滑数、下利、苔灰黑、面青白、咳嗽、发热、肺部罗音较多、舌淡、发憋	干姜、白芍、大枣、五味子、半夏、苦杏仁、麻黄、石膏、炙甘草、桂枝、细辛	小青龙加石膏汤
气喘、苔灰黑、舌淡、肺部罗音较多、下利、咳嗽、脉滑数、发憋、发热、面青白	干姜、白芍、大枣、五味子、半夏、苦杏仁、麻黄、石膏、炙甘草、桂枝、细辛	小青龙加石膏汤
咳嗽、白腻、苔白、脉数、肌肤燥、喉痒、咯痰	干姜、五味子、苦杏仁、麻黄、石膏、桂枝、细辛、甘草	小青龙加石膏汤
白腻、喉痒、咯痰、咳嗽、苔白、肌肤燥、脉数	干姜、五味子、苦杏仁、麻黄、石膏、桂枝、细辛、甘草	小青龙加石膏汤
喉痒、咳嗽、苔白、白腻、肌肤燥、脉数、咯痰	干姜、五味子、苦杏仁、麻黄、石膏、桂枝、细辛、甘草	小青龙加石膏汤
白腻、咯痰、肌肤燥、脉数、喉痒、苔白、咳嗽	干姜、五味子、苦杏仁、麻黄、石膏、桂枝、细辛、甘草	小青龙加石膏汤
脉数、苔白、喉痒、咯痰、白腻、咳嗽、肌肤燥	干姜、五味子、苦杏仁、麻黄、石膏、桂枝、细辛、甘草	小青龙加石膏汤
寒热	白背、半夏、粉葛、瓜蒌、川芎、荆芥、甘草、当归、黄芩	奔豚汤
寒热	白背、半夏、粉葛、瓜蒌、川芎、荆芥、甘草、当归、黄芩	奔豚汤
寒热	白背、半夏、粉葛、瓜蒌、川芎、荆芥、甘草、当归、黄芩	奔豚汤
腹中作痛、脉数、恶寒、发热、苔白、口渴	白背、半夏、粉葛、瓜蒌、川芎、荆芥、甘草、当归、黄芩	奔豚汤
苔白、发热、脉数、恶寒、腹中作痛、口渴	白背、半夏、粉葛、瓜蒌、川芎、荆芥、甘草、当归、黄芩	奔豚汤
脉数、口渴、苔白、腹中作痛、恶寒、发热	白背、半夏、粉葛、瓜蒌、川芎、荆芥、甘草、当归、黄芩	奔豚汤
恶露、浊气、积气、腹痛、手足发冷	炙甘草、桂枝、白芍、大枣	桂枝加桂汤
手足发冷、浊气、恶露、积气、腹痛	炙甘草、桂枝、白芍、大枣	桂枝加桂汤
恶露、腹痛、浊气、积气、手足发冷	炙甘草、桂枝、白芍、大枣	桂枝加桂汤
腹痛、呕吐、苦闷	炙甘草、桂枝、白芍、大枣	桂枝加桂汤
腹痛、苦闷、呕吐	炙甘草、桂枝、白芍、大枣	桂枝加桂汤
腹痛、呕吐、苦闷	炙甘草、桂枝、白芍、大枣	桂枝加桂汤
心悸、眩晕、苔薄润、脉缓、汗出	白芍、大枣、茯苓、炙甘草、桂枝	桂枝加桂汤
苔薄润、脉缓、心悸、眩晕、汗出	白芍、大枣、茯苓、炙甘草、桂枝	桂枝加桂汤
苔薄润、汗出、心悸、眩晕、脉缓	白芍、大枣、茯苓、炙甘草、桂枝	桂枝加桂汤
舌淡润、恶风、腹弦急、手指冷、头眩、面色苍黄、恶寒、痛、苔薄白、口淡、脉沉而弦、全身冷汗、手脚发冷	大枣、赤芍、肉桂、炙甘草、桂枝、丁香	桂枝加桂汤
腹弦急、全身冷汗、头眩、恶风、口淡、舌淡润、面色苍黄、恶寒、痛、苔薄白、手脚发冷、手指冷、脉沉而弦	大枣、赤芍、肉桂、炙甘草、桂枝、丁香	桂枝加桂汤
痛、恶风、手脚发冷、面色苍黄、全身冷汗、口淡、头眩、苔薄白、手指冷、舌淡润、脉沉而弦、恶寒、腹弦急	大枣、赤芍、肉桂、炙甘草、桂枝、丁香	桂枝加桂汤
昏厥、四肢厥冷、抽搐、项强背反、胀滞、疼痛、舌略黯紫、角弓反张、神志清晰、四厥冷、脉细弦、室闷、便闭	天冬、山药、生地、龙骨、全蝎、百合、牡蛎、茯苓、桂枝、麦冬、甘草	苓桂枣甘汤
胀滞、舌略黯紫、神志清晰、四厥冷、便闭、四肢厥冷、项强背反、脉细弦、疼痛、角弓反张、昏厥、抽搐、室闷	天冬、山药、生地、龙骨、全蝎、百合、牡蛎、茯苓、桂枝、麦冬、甘草	苓桂枣甘汤
舌略黯紫、神志清晰、四肢厥冷、胀滞、项强背反、便闭、昏厥、抽搐、室闷、角弓反张、脉细弦、疼痛、四厥冷	天冬、山药、生地、龙骨、全蝎、百合、牡蛎、茯苓、桂枝、麦冬、甘草	苓桂枣甘汤
便闭、项强背反、昏厥、神志清晰、室闷、四肢厥冷、四厥冷、舌略黯紫、抽搐、脉细弦、角弓反张、疼痛、胀滞	天冬、山药、生地、龙骨、全蝎、百合、牡蛎、茯苓、桂枝、麦冬、甘草	苓桂枣甘汤
疼痛、昏沉、麻木、濡滑而弦、知觉障碍、神识清楚、苔薄白微腻、舌胖	小麦、茯神、大枣、白术、苍术、枳实、牡蛎、茯苓、肉桂、炙甘草、桔梗、桂枝、紫石英	苓桂枣甘汤
舌胖、疼痛、神识清楚、知觉障碍、昏沉、苔薄白微腻、濡滑而弦、麻木	小麦、茯神、大枣、白术、苍术、枳实、牡蛎、茯苓、肉桂、炙甘草、桔梗、桂枝、紫石英	苓桂枣甘汤
苔薄白微腻、神识清楚、昏沉、濡滑而弦、麻木、疼痛、舌胖、知觉障碍	小麦、茯神、大枣、白术、苍术、枳实、牡蛎、茯苓、肉桂、炙甘草、桔梗、桂枝、紫石英	苓桂枣甘汤
疼痛、濡滑而弦、舌胖、昏沉、麻木、知觉障碍、神识清楚、苔薄白微腻	小麦、茯神、大枣、白术、苍术、枳实、牡蛎、茯苓、肉桂、炙甘草、桔梗、桂枝、紫石英	苓桂枣甘汤
胸痹、咳吐、胸闷、沉而涩、作痛、喘息	酒、薤白	瓜蒌薤白白酒汤
胸闷、作痛、沉而涩、咳吐、喘息、胸痹	酒、薤白	瓜蒌薤白白酒汤
沉而涩、喘息、咳吐、作痛、胸闷、胸痹	酒、薤白	瓜蒌薤白白酒汤
呼吸急喘、胸膈满闷	枳实、瓜蒌、酒、薤白、陈皮	瓜蒌薤白白酒汤
胸膈满闷、呼吸急喘	枳实、瓜蒌、酒、薤白、陈皮	瓜蒌薤白白酒汤
胸膈满闷、呼吸急喘	枳实、瓜蒌、酒、薤白、陈皮	瓜蒌薤白白酒汤
胃中有气上冲、肺气郁结、痰浊上塞、噯气、咳嗽、大便不畅、胸中宿满	苦杏仁、竹茹、枳实、瓜蒌、川贝母、桔梗、白前、陈皮、旋覆花	瓜蒌薤白白酒汤
大便不畅、噯气、痰浊上塞、咳嗽、胃中有气上冲、胸中宿满、肺气郁结	苦杏仁、竹茹、枳实、瓜蒌、川贝母、桔梗、白前、陈皮、旋覆花	瓜蒌薤白白酒汤
噯气、痰浊上塞、胸中宿满、大便不畅、咳嗽、肺气郁结、胃中有气上冲	苦杏仁、竹茹、枳实、瓜蒌、川贝母、桔梗、白前、陈皮、旋覆花	瓜蒌薤白白酒汤
胸闷不畅、痰气、欲泛、苔布粗厚、脉弦大有力	礞石、海浮石、玄明粉、僵蚕、紫苏梗、瓜蒌、薄荷、文蛤、薤白、紫苏子、青黛	瓜蒌薤白白酒汤
痰气、苔布粗厚、脉弦大有力、胸闷不畅、欲泛	礞石、海浮石、玄明粉、僵蚕、紫苏梗、瓜蒌、薄荷、文蛤、薤白、紫苏子、青黛	瓜蒌薤白白酒汤
痰气、苔布粗厚、欲泛、胸闷不畅、脉弦大有力	礞石、海浮石、玄明粉、僵蚕、紫苏梗、瓜蒌、薄荷、文蛤、薤白、紫苏子、青黛	瓜蒌薤白白酒汤
疲乏、气机不畅、血脉痹阻、心前区疼痛、气短、心中容塞、胸闷、苔白质淡边齿痕、脉弦细	黄芪、生姜、半夏、党参、香附、瓜蒌、桂枝、薤白、陈皮	瓜蒌薤白半夏汤
苔白质淡边齿痕、气机不畅、心中容塞、胸闷、心前区疼痛、气短、疲乏、血脉痹阻、脉弦细	黄芪、生姜、半夏、党参、香附、瓜蒌、桂枝、薤白、陈皮	瓜蒌薤白半夏汤
疲乏、苔白质淡边齿痕、血脉痹阻、心中容塞、气短、胸闷、脉弦细、气机不畅、心前区疼痛	黄芪、生姜、半夏、党参、香附、瓜蒌、桂枝、薤白、陈皮	瓜蒌薤白半夏汤
气机不畅、气短、胸闷、心前区疼痛、血脉痹阻、苔白质淡边齿痕、心中容塞、疲乏、脉弦细	黄芪、生姜、半夏、党参、香附、瓜蒌、桂枝、薤白、陈皮	瓜蒌薤白半夏汤
胁下逆抢心、气结、胸满、胸痹、苔薄白、冒心、呼吸引痛、脉弦雨紧、心阳不振	郁金、蒺藜、半夏、瓜蒌、枳壳、芥子、酒、薤白、青皮、川楝子、旋覆花	瓜蒌薤白半夏汤
胸痹、胸满、冒心、胁下逆抢心、心阳不振、呼吸引痛、脉弦雨紧、气结、苔薄白	郁金、蒺藜、半夏、瓜蒌、枳壳、芥子、酒、薤白、青皮、川楝子、旋覆花	瓜蒌薤白半夏汤
呼吸引痛、苔薄白、胁下逆抢心、胸痹、脉弦雨紧、心阳不振、气结、冒心、胸满	郁金、蒺藜、半夏、瓜蒌、枳壳、芥子、酒、薤白、青皮、川楝子、旋覆花	瓜蒌薤白半夏汤
心阳不振、胸满、苔薄白、呼吸引痛、气结、冒心、胁下逆抢心、胸痹、脉弦雨紧	郁金、蒺藜、半夏、瓜蒌、枳壳、芥子、酒、薤白、青皮、川楝子、旋覆花	瓜蒌薤白半夏汤
心悸、腹胀、胸痹、气闷、脉微弦数、苔白、肢麻	半夏、太子参、佛手、瓜蒌、柏子仁、沉香、麦冬、丹参、薤白、远志、玄参	瓜蒌薤白半夏汤
脉微弦数、肢麻、腹胀、心悸、胸痹、苔白、气闷	半夏、太子参、佛手、瓜蒌、柏子仁、沉香、麦冬、丹参、薤白、远志、玄参	瓜蒌薤白半夏汤
苔白、脉微弦数、胸痹、气闷、肢麻、心悸、腹胀	半夏、太子参、佛手、瓜蒌、柏子仁、沉香、麦冬、丹参、薤白、远志、玄参	瓜蒌薤白半夏汤
胸痹、腹胀、苔白、肢麻、心悸、气闷、脉微弦数	半夏、太子参、佛手、瓜蒌、柏子仁、沉香、麦冬、丹参、薤白、远志、玄参	瓜蒌薤白半夏汤
苔薄白、不思饮食、流涕、指纹色红而浮、小便淡黄、鼻塞、舌红润、咳嗽、头面发际等处有小红疹、水泡周围微红	苦杏仁、麻黄、牛蒡子、连翘、甘草、金银花	麻黄连翘赤小豆汤
水泡周围微红、不思饮食、苔薄白、鼻塞、小便淡黄、指纹色红而浮、流涕、咳嗽、头面发际等处有小红疹、舌红润	苦杏仁、麻黄、牛蒡子、连翘、甘草、金银花	麻黄连翘赤小豆汤
舌红润、不思饮食、小便淡黄、头面发际等处有小红疹、水泡周围微红、咳嗽、苔薄白、流涕、指纹色红而浮、鼻塞	苦杏仁、麻黄、牛蒡子、连翘、甘草、金银花	麻黄连翘赤小豆汤
乏力、咳嗽、痰浊、疼痛、脉细涩、气机不通、鼻塞、苔苔薄糙腻、发热	薏苡仁、半夏、苦杏仁、化橘红、瓜蒌、茯苓、枳壳、桔梗、薤白、橘络	瓜蒌薤白半夏汤
发热、气机不通、鼻塞、痰浊、疼痛、咳嗽、脉细涩、苔苔薄糙腻、乏力	薏苡仁、半夏、苦杏仁、化橘红、瓜蒌、茯苓、枳壳、桔梗、薤白、橘络	瓜蒌薤白半夏汤
乏力、脉细涩、咳嗽、疼痛、气机不通、痰浊、鼻塞、发热、苔苔薄糙腻	薏苡仁、半夏、苦杏仁、化橘红、瓜蒌、茯苓、枳壳、桔梗、薤白、橘络	瓜蒌薤白半夏汤
发热、脉细涩、苔苔薄糙腻、痰浊、鼻塞、疼痛、气机不通、乏力、咳嗽	薏苡仁、半夏、苦杏仁、化橘红、瓜蒌、茯苓、枳壳、桔梗、薤白、橘络	瓜蒌薤白半夏汤
痹痛、脉象沉迟、胸痛、舌淡红、苔淡红	厚朴、半夏、瓜蒌、枳壳、桂枝、薤白、陈皮	枳实薤白桂枝汤
胸痛、脉象沉迟、痹痛、苔淡红、舌淡红	厚朴、半夏、瓜蒌、枳壳、桂枝、薤白、陈皮	枳实薤白桂枝汤
苔淡红、胸痛、脉象沉迟、舌淡红、痹痛	厚朴、半夏、瓜蒌、枳壳、桂枝、薤白、陈皮	枳实薤白桂枝汤
痹痛、舌淡红、脉象沉迟、胸痛、苔淡红	厚朴、半夏、瓜蒌、枳壳、桂枝、薤白、陈皮	枳实薤白桂枝汤
胸闷、痛	郁金、厚朴、半夏、苦杏仁、香附、枳实、桂枝、薤白、甘草	枳实薤白桂枝汤
痛、胸闷	郁金、厚朴、半夏、苦杏仁、香附、枳实、桂枝、薤白、甘草	枳实薤白桂枝汤
痛、胸闷	郁金、厚朴、半夏、苦杏仁、香附、枳实、桂枝、薤白、甘草	枳实薤白桂枝汤
痛、胸闷	郁金、厚朴、半夏、苦杏仁、香附、枳实、桂枝、薤白、甘草	枳实薤白桂枝汤
脉缓、呕吐、黄疸、发热、剧痛、腹痛、痰饮、冷汗、弦小、疼痛	蒺藜、厚朴、胆南星、瓜蒌、茯苓、枳壳、肉桂、高良姜、沉香	枳实薤白桂枝汤
黄疸、发热、冷汗、痰饮、脉缓、呕吐、腹痛、弦小、剧痛、疼痛	蒺藜、厚朴、胆南星、瓜蒌、茯苓、枳壳、肉桂、高良姜、沉香	枳实薤白桂枝汤
冷汗、疼痛、发热、剧痛、痰饮、腹痛、黄疸、脉缓、呕吐、弦小	蒺藜、厚朴、胆南星、瓜蒌、茯苓、枳壳、肉桂、高良姜、沉香	枳实薤白桂枝汤
脉缓、腹痛、弦小、呕吐、剧痛、痰饮、发热、冷汗、疼痛、黄疸	蒺藜、厚朴、胆南星、瓜蒌、茯苓、枳壳、肉桂、高良姜、沉香	枳实薤白桂枝汤
舌淡、苔白、四肢不温	白芍、党参、炙甘草、炮姜、附子、当归	人参汤
苔白、舌淡、四肢不温	白芍、党参、炙甘草、炮姜、附子、当归	人参汤
四肢不温、苔白、舌淡	白芍、党参、炙甘草、炮姜、附子、当归	人参汤
苔白、四肢不温、舌淡	白芍、党参、炙甘草、炮姜、附子、当归	人参汤
四肢不温、舌淡、苔白	白芍、党参、炙甘草、炮姜、附子、当归	人参汤
舌淡、苔白、四肢不温	白芍、党参、炙甘草、炮姜、附子、当归	人参汤
四肢不温、舌淡、苔白	白芍、党参、炙甘草、炮姜、附子、当归	人参汤
苔白、四肢不温、舌淡	白芍、党参、炙甘草、炮姜、附子、当归	人参汤
四肢不温、舌淡、苔白	白芍、党参、炙甘草、炮姜、附子、当归	人参汤
四肢不温、舌淡、苔白	白芍、党参、炙甘草、炮姜、附子、当归	人参汤
舌淡、四肢不温、苔白	白芍、党参、炙甘草、炮姜、附子、当归	人参汤
苔白、四肢不温、舌淡	白芍、党参、炙甘草、炮姜、附子、当归	人参汤
苔白、舌淡、四肢不温	白芍、党参、炙甘草、炮姜、附子、当归	人参汤
苔白、舌淡、四肢不温	白芍、党参、炙甘草、炮姜、附子、当归	人参汤
四肢不温、舌淡、苔白	白芍、党参、炙甘草、炮姜、附子、当归	人参汤
手足微厥、胸痛、不下咽、脉沉结、不能食	白术、干姜、甘草、人参	人参汤
不能食、胸痛、手足微厥、脉沉结、不下咽	白术、干姜、甘草、人参	人参汤
不能食、胸痛、不下咽、手足微厥、脉沉结	白术、干姜、甘草、人参	人参汤
手足微厥、不能食、不下咽、胸痛、脉沉结	白术、干姜、甘草、人参	人参汤
不能食、脉沉结、手足微厥、胸痛、不下咽	白术、干姜、甘草、人参	人参汤
不下咽、胸痛、不能食、脉沉结、手足微厥	白术、干姜、甘草、人参	人参汤
不下咽、胸痛、不能食、脉沉结、手足微厥	白术、干姜、甘草、人参	人参汤
手足微厥、脉沉结、胸痛、不下咽、不能食	白术、干姜、甘草、人参	人参汤
脉沉结、不下咽、手足微厥、不能食、胸痛	白术、干姜、甘草、人参	人参汤
不下咽、脉沉结、胸痛、手足微厥、不能食	白术、干姜、甘草、人参	人参汤
手足微厥、不能食、不下咽、胸痛、脉沉结	白术、干姜、甘草、人参	人参汤
不下咽、不能食、胸痛、手足微厥、脉沉结	白术、干姜、甘草、人参	人参汤
不能食、胸痛、不下咽、手足微厥、脉沉结	白术、干姜、甘草、人参	人参汤
不能食、不下咽、脉沉结、手足微厥、胸痛	白术、干姜、甘草、人参	人参汤
不下咽、手足微厥、脉沉结、胸痛、不能食	白术、干姜、甘草、人参	人参汤
面色青、胸中悸、脉沉微	苦杏仁、甘草、茯苓	茯苓杏仁甘草汤
脉沉微、面色青、胸中悸	苦杏仁、甘草、茯苓	茯苓杏仁甘草汤
面色青、胸中悸、脉沉微	苦杏仁、甘草、茯苓	茯苓杏仁甘草汤
脉沉微、胸中悸、面色青	苦杏仁、甘草、茯苓	茯苓杏仁甘草汤
脉沉微、胸中悸、面色青	苦杏仁、甘草、茯苓	茯苓杏仁甘草汤
面色青、胸中悸、脉沉微	苦杏仁、甘草、茯苓	茯苓杏仁甘草汤
气塞、短气、纳减、咳嗽、脉迟而细、畏寒、痰、久嗽、苔薄白	枳实、茯苓、陈皮、半夏	橘枳姜汤
脉迟而细、纳减、短气、畏寒、久嗽、苔薄白、咳嗽、气塞、痰	枳实、茯苓、陈皮、半夏	橘枳姜汤
脉迟而细、苔薄白、咳嗽、畏寒、痰、气塞、短气、久嗽、纳减	枳实、茯苓、陈皮、半夏	橘枳姜汤
畏寒、痰、气塞、咳嗽、纳减、久嗽、短气、脉迟而细、苔薄白	枳实、茯苓、陈皮、半夏	橘枳姜汤
痰、短气、气塞、脉迟而细、畏寒、苔薄白、纳减、久嗽、咳嗽	枳实、茯苓、陈皮、半夏	橘枳姜汤
久嗽、纳减、短气、咳嗽、气塞、畏寒、痰、苔薄白、脉迟而细	枳实、茯苓、陈皮、半夏	橘枳姜汤
脉迟而细、痰、纳减、气塞、苔薄白、短气、畏寒、久嗽、咳嗽	枳实、茯苓、陈皮、半夏	橘枳姜汤
咳嗽、畏寒、脉迟而细、苔薄白、气塞、痰、纳减、短气、久嗽	枳实、茯苓、陈皮、半夏	橘枳姜汤
痰、气塞、短气、咳嗽、脉迟而细、纳减、苔薄白、久嗽、畏寒	枳实、茯苓、陈皮、半夏	橘枳姜汤
畏寒、痰、久嗽、脉迟而细、纳减、气塞、短气、咳嗽、苔薄白	枳实、茯苓、陈皮、半夏	橘枳姜汤
咳嗽、纳减、痰、短气、畏寒、气塞、久嗽、苔薄白、脉迟而细	枳实、茯苓、陈皮、半夏	橘枳姜汤
畏寒、短气、纳减、气塞、咳嗽、久嗽、痰、苔薄白、脉迟而细	枳实、茯苓、陈皮、半夏	橘枳姜汤
脉迟而细、久嗽、痰、短气、气塞、畏寒、纳减、咳嗽、苔薄白	枳实、茯苓、陈皮、半夏	橘枳姜汤
短气、纳减、咳嗽、畏寒、痰、苔薄白、久嗽、脉迟而细、气塞	枳实、茯苓、陈皮、半夏	橘枳姜汤
苔薄白、脉迟而细、畏寒、久嗽、气塞、纳减、咳嗽、痰、短气	枳实、茯苓、陈皮、半夏	橘枳姜汤
头晕、咳嗽、肝脾不肿、痛重、头痛、乏力、体温37℃、血压110/75mmHg、苔淡白薄滑、气滞、痰浊上壅、舌红、食欲减退、肿大、心肺无异常、沉而微弦、闷痛	化橘红、瓜蒌、枳实、酒、丹参、降香、薤白、甘草	橘枳姜汤
痰浊上壅、肝脾不肿、闷痛、沉而微弦、头痛、痛重、心肺无异常、肿大、食欲减退、舌红、咳嗽、血压110/75mmHg、苔淡白薄滑、气滞、体温37℃、乏力、头晕	化橘红、瓜蒌、枳实、酒、丹参、降香、薤白、甘草	橘枳姜汤
肿大、心肺无异常、痰浊上壅、乏力、食欲减退、苔淡白薄滑、气滞、体温37℃、血压110/75mmHg、咳嗽、头痛、沉而微弦、头晕、闷痛、舌红、肝脾不肿、痛重	化橘红、瓜蒌、枳实、酒、丹参、降香、薤白、甘草	橘枳姜汤
气滞、痛重、舌红、体温37℃、沉而微弦、头晕、苔淡白薄滑、咳嗽、心肺无异常、血压110/75mmHg、头痛、闷痛、食欲减退、肿大、肝脾不肿、痰浊上壅、乏力	化橘红、瓜蒌、枳实、酒、丹参、降香、薤白、甘草	橘枳姜汤
气滞、闷痛、头痛、痛重、心肺无异常、肿大、乏力、苔淡白薄滑、血压110/75mmHg、舌红、体温37℃、咳嗽、头晕、沉而微弦、食欲减退、痰浊上壅、肝脾不肿	化橘红、瓜蒌、枳实、酒、丹参、降香、薤白、甘草	橘枳姜汤
肝脾不肿、头晕、舌红、食欲减退、肿大、头痛、血压110/75mmHg、痰浊上壅、沉而微弦、乏力、痛重、闷痛、体温37℃、苔淡白薄滑、气滞、心肺无异常、咳嗽	化橘红、瓜蒌、枳实、酒、丹参、降香、薤白、甘草	橘枳姜汤
咳嗽、肿大、舌红、痛重、痰浊上壅、肝脾不肿、乏力、头晕、苔淡白薄滑、头痛、气滞、心肺无异常、体温37℃、食欲减退、闷痛、沉而微弦、血压110/75mmHg	化橘红、瓜蒌、枳实、酒、丹参、降香、薤白、甘草	橘枳姜汤
头晕、食欲减退、闷痛、体温37℃、血压110/75mmHg、咳嗽、痰浊上壅、头痛、心肺无异常、肝脾不肿、气滞、苔淡白薄滑、舌红、乏力、沉而微弦、痛重、肿大	化橘红、瓜蒌、枳实、酒、丹参、降香、薤白、甘草	橘枳姜汤
气滞、血压110/75mmHg、沉而微弦、头晕、舌红、食欲减退、痰浊上壅、体温37℃、痛重、咳嗽、乏力、苔淡白薄滑、心肺无异常、头痛、肝脾不肿、闷痛、肿大	化橘红、瓜蒌、枳实、酒、丹参、降香、薤白、甘草	橘枳姜汤
肝脾不肿、苔淡白薄滑、血压110/75mmHg、肿大、沉而微弦、咳嗽、痛重、头痛、乏力、食欲减退、气滞、痰浊上壅、心肺无异常、闷痛、体温37℃、头晕、舌红	化橘红、瓜蒌、枳实、酒、丹参、降香、薤白、甘草	橘枳姜汤
头痛、闷痛、沉而微弦、血压110/75mmHg、气滞、心肺无异常、舌红、痛重、痰浊上壅、咳嗽、头晕、肿大、苔淡白薄滑、食欲减退、体温37℃、乏力、肝脾不肿	化橘红、瓜蒌、枳实、酒、丹参、降香、薤白、甘草	橘枳姜汤
食欲减退、头痛、血压110/75mmHg、心肺无异常、痛重、头晕、苔淡白薄滑、闷痛、体温37℃、气滞、舌红、咳嗽、沉而微弦、乏力、痰浊上壅、肿大、肝脾不肿	化橘红、瓜蒌、枳实、酒、丹参、降香、薤白、甘草	橘枳姜汤
乏力、食欲减退、气滞、痛重、体温37℃、心肺无异常、闷痛、头痛、舌红、咳嗽、血压110/75mmHg、沉而微弦、肝脾不肿、肿大、痰浊上壅、苔淡白薄滑、头晕	化橘红、瓜蒌、枳实、酒、丹参、降香、薤白、甘草	橘枳姜汤
肝脾不肿、闷痛、舌红、痛重、沉而微弦、苔淡白薄滑、气滞、血压110/75mmHg、痰浊上壅、头晕、心肺无异常、体温37℃、乏力、头痛、食欲减退、咳嗽、肿大	化橘红、瓜蒌、枳实、酒、丹参、降香、薤白、甘草	橘枳姜汤
食欲减退、头晕、闷痛、痛重、舌红、肝脾不肿、咳嗽、乏力、肿大、沉而微弦、痰浊上壅、体温37℃、血压110/75mmHg、头痛、苔淡白薄滑、心肺无异常、气滞	化橘红、瓜蒌、枳实、酒、丹参、降香、薤白、甘草	橘枳姜汤
苔白润多水、呕恶感、胃部有振水音、肢冷、疼痛、脉细弦、胀痛、畏寒、舌淡	薏苡仁、附子	薏苡附子散
苔白润多水、肢冷、呕恶感、脉细弦、畏寒、胀痛、舌淡、胃部有振水音、疼痛	薏苡仁、附子	薏苡附子散
苔白润多水、舌淡、胀痛、疼痛、畏寒、脉细弦、胃部有振水音、肢冷、呕恶感	薏苡仁、附子	薏苡附子散
呕恶感、舌淡、畏寒、脉细弦、苔白润多水、疼痛、胃部有振水音、胀痛、肢冷	薏苡仁、附子	薏苡附子散
畏寒、脉细弦、疼痛、胀痛、苔白润多水、胃部有振水音、肢冷、舌淡、呕恶感	薏苡仁、附子	薏苡附子散
脉细弦、畏寒、肢冷、苔白润多水、胃部有振水音、疼痛、舌淡、胀痛、呕恶感	薏苡仁、附子	薏苡附子散
疼痛、舌淡、肢冷、脉细弦、胃部有振水音、苔白润多水、呕恶感、畏寒、胀痛	薏苡仁、附子	薏苡附子散
舌淡、畏寒、胀痛、胃部有振水音、肢冷、脉细弦、疼痛、苔白润多水、呕恶感	薏苡仁、附子	薏苡附子散
呕恶感、疼痛、苔白润多水、舌淡、脉细弦、胀痛、畏寒、肢冷、胃部有振水音	薏苡仁、附子	薏苡附子散
胀痛、脉细弦、舌淡、疼痛、胃部有振水音、畏寒、肢冷、呕恶感、苔白润多水	薏苡仁、附子	薏苡附子散
脉沉紧、苔略腻、欲呕、急迫、口吐唾沫、呕吐、背痛	干姜、薏苡仁、厚朴、大枣、党参、吴茱萸、香附、沉香、高良姜、附子、陈皮	薏苡附子散
苔略腻、欲呕、呕吐、脉沉紧、背痛、急迫、口吐唾沫	干姜、薏苡仁、厚朴、大枣、党参、吴茱萸、香附、沉香、高良姜、附子、陈皮	薏苡附子散
口吐唾沫、急迫、欲呕、背痛、脉沉紧、苔略腻、呕吐	干姜、薏苡仁、厚朴、大枣、党参、吴茱萸、香附、沉香、高良姜、附子、陈皮	薏苡附子散
急迫、呕吐、欲呕、背痛、口吐唾沫、苔略腻、脉沉紧	干姜、薏苡仁、厚朴、大枣、党参、吴茱萸、香附、沉香、高良姜、附子、陈皮	薏苡附子散
急迫、口吐唾沫、苔略腻、脉沉紧、呕吐、背痛、欲呕	干姜、薏苡仁、厚朴、大枣、党参、吴茱萸、香附、沉香、高良姜、附子、陈皮	薏苡附子散
苔略腻、口吐唾沫、呕吐、背痛、脉沉紧、急迫、欲呕	干姜、薏苡仁、厚朴、大枣、党参、吴茱萸、香附、沉香、高良姜、附子、陈皮	薏苡附子散
欲呕、呕吐、背痛、脉沉紧、急迫、苔略腻、口吐唾沫	干姜、薏苡仁、厚朴、大枣、党参、吴茱萸、香附、沉香、高良姜、附子、陈皮	薏苡附子散
欲呕、背痛、急迫、脉沉紧、口吐唾沫、苔略腻、呕吐	干姜、薏苡仁、厚朴、大枣、党参、吴茱萸、香附、沉香、高良姜、附子、陈皮	薏苡附子散
脉沉紧、背痛、口吐唾沫、苔略腻、呕吐、欲呕、急迫	干姜、薏苡仁、厚朴、大枣、党参、吴茱萸、香附、沉香、高良姜、附子、陈皮	薏苡附子散
苔略腻、口吐唾沫、脉沉紧、背痛、呕吐、欲呕、急迫	干姜、薏苡仁、厚朴、大枣、党参、吴茱萸、香附、沉香、高良姜、附子、陈皮	薏苡附子散
不饥、纳谷不运、吐出酸水、脉右弦、吞酸、阳气室痹、郁怒、浊饮凝沍、浊饮尚阻、阳仍不宣、胃脘痛痹、噎膈	干姜、茯苓、桂枝、半夏	桂枝生姜枳实汤
脉右弦、浊饮凝沍、胃脘痛痹、不饥、吞酸、浊饮尚阻、噎膈、纳谷不运、郁怒、吐出酸水、阳气室痹、阳仍不宣	干姜、茯苓、桂枝、半夏	桂枝生姜枳实汤
吐出酸水、吞酸、胃脘痛痹、不饥、浊饮尚阻、纳谷不运、阳气室痹、阳仍不宣、浊饮凝沍、噎膈、脉右弦、郁怒	干姜、茯苓、桂枝、半夏	桂枝生姜枳实汤
纳谷不运、脉右弦、胃脘痛痹、噎膈、阳气室痹、不饥、郁怒、浊饮尚阻、吐出酸水、浊饮凝沍、阳仍不宣、吞酸	干姜、茯苓、桂枝、半夏	桂枝生姜枳实汤
吞酸、郁怒、浊饮凝沍、阳气室痹、阳仍不宣、脉右弦、浊饮尚阻、吐出酸水、噎膈、不饥、纳谷不运、胃脘痛痹	干姜、茯苓、桂枝、半夏	桂枝生姜枳实汤
郁怒、不饥、纳谷不运、阳仍不宣、胃脘痛痹、浊饮尚阻、脉右弦、阳气室痹、吐出酸水、吞酸、浊饮凝沍、噎膈	干姜、茯苓、桂枝、半夏	桂枝生姜枳实汤
吐出酸水、脉右弦、浊饮凝沍、胃脘痛痹、不饥、浊饮尚阻、纳谷不运、吞酸、阳气室痹、阳仍不宣、噎膈、郁怒	干姜、茯苓、桂枝、半夏	桂枝生姜枳实汤
阳仍不宣、纳谷不运、脉右弦、吞酸、郁怒、浊饮凝沍、胃脘痛痹、浊饮尚阻、噎膈、吐出酸水、不饥、阳气室痹	干姜、茯苓、桂枝、半夏	桂枝生姜枳实汤
吐出酸水、纳谷不运、浊饮尚阻、不饥、胃脘痛痹、脉右弦、郁怒、吞酸、阳仍不宣、浊饮凝沍、阳气室痹、噎膈	干姜、茯苓、桂枝、半夏	桂枝生姜枳实汤
脉右弦、阳仍不宣、郁怒、阳气室痹、吐出酸水、不饥、噎膈、浊饮尚阻、纳谷不运、吞酸、浊饮凝沍、胃脘痛痹	干姜、茯苓、桂枝、半夏	桂枝生姜枳实汤
不饥、浊饮尚阻、阳气室痹、纳谷不运、吞酸、胃脘痛痹、噎膈、吐出酸水、郁怒、脉右弦、浊饮凝沍、阳仍不宣	干姜、茯苓、桂枝、半夏	桂枝生姜枳实汤
吞酸、脉右弦、不饥、阳仍不宣、吐出酸水、浊饮凝沍、浊饮尚阻、噎膈、纳谷不运、阳气室痹、郁怒、胃脘痛痹	干姜、茯苓、桂枝、半夏	桂枝生姜枳实汤
阳气室痹、脉右弦、噎膈、郁怒、阳仍不宣、吞酸、纳谷不运、胃脘痛痹、不饥、吐出酸水、浊饮尚阻、浊饮凝沍	干姜、茯苓、桂枝、半夏	桂枝生姜枳实汤
阳气室痹、浊饮尚阻、胃脘痛痹、噎膈、郁怒、不饥、阳仍不宣、脉右弦、浊饮凝沍、吐出酸水、吞酸、纳谷不运	干姜、茯苓、桂枝、半夏	桂枝生姜枳实汤
吞酸、脉右弦、郁怒、吐出酸水、浊饮凝沍、阳仍不宣、纳谷不运、胃脘痛痹、阳气室痹、浊饮尚阻、噎膈、不饥	干姜、茯苓、桂枝、半夏	桂枝生姜枳实汤
反化成痰、胸前压痛感、胸背痛、肥胖、精神困倦、短气、脉弦数、乍数、苔白、痰饮上盛、心悬痛、心烦、脉率不整、咳唾、脉沉、郁闷、喘息、失眠、惊悸、唾浊、舌胖	生姜、半夏、竹茹、瓜蒌、枳实、茯苓、炙甘草、桂枝、薤白、陈皮	桂枝生姜枳实汤
郁闷、脉沉、唾浊、苔白、精神困倦、失眠、乍数、反化成痰、胸前压痛感、痰饮上盛、心悬痛、心烦、喘息、短气、惊悸、脉弦数、胸背痛、肥胖、舌胖、咳唾、脉率不整	生姜、半夏、竹茹、瓜蒌、枳实、茯苓、炙甘草、桂枝、薤白、陈皮	桂枝生姜枳实汤
心烦、苔白、舌胖、反化成痰、失眠、脉弦数、精神困倦、脉率不整、心悬痛、肥胖、胸背痛、惊悸、唾浊、短气、喘息、乍数、郁闷、痰饮上盛、胸前压痛感、咳唾、脉沉	生姜、半夏、竹茹、瓜蒌、枳实、茯苓、炙甘草、桂枝、薤白、陈皮	桂枝生姜枳实汤
反化成痰、郁闷、惊悸、胸前压痛感、苔白、乍数、脉弦数、舌胖、痰饮上盛、心烦、唾浊、脉率不整、胸背痛、喘息、肥胖、失眠、短气、脉沉、心悬痛、精神困倦、咳唾	生姜、半夏、竹茹、瓜蒌、枳实、茯苓、炙甘草、桂枝、薤白、陈皮	桂枝生姜枳实汤
郁闷、心烦、失眠、唾浊、胸背痛、苔白、心悬痛、乍数、惊悸、脉弦数、咳唾、脉率不整、脉沉、精神困倦、痰饮上盛、短气、舌胖、肥胖、反化成痰、胸前压痛感、喘息	生姜、半夏、竹茹、瓜蒌、枳实、茯苓、炙甘草、桂枝、薤白、陈皮	桂枝生姜枳实汤
肥胖、郁闷、喘息、痰饮上盛、乍数、胸背痛、舌胖、短气、苔白、失眠、唾浊、精神困倦、心烦、胸前压痛感、咳唾、脉率不整、反化成痰、脉沉、心悬痛、惊悸、脉弦数	生姜、半夏、竹茹、瓜蒌、枳实、茯苓、炙甘草、桂枝、薤白、陈皮	桂枝生姜枳实汤
乍数、脉沉、痰饮上盛、反化成痰、惊悸、咳唾、唾浊、胸前压痛感、失眠、苔白、心悬痛、胸背痛、郁闷、脉弦数、肥胖、脉率不整、喘息、短气、精神困倦、舌胖、心烦	生姜、半夏、竹茹、瓜蒌、枳实、茯苓、炙甘草、桂枝、薤白、陈皮	桂枝生姜枳实汤
精神困倦、脉沉、苔白、心烦、胸背痛、脉率不整、惊悸、唾浊、短气、郁闷、乍数、痰饮上盛、胸前压痛感、心悬痛、失眠、脉弦数、喘息、舌胖、咳唾、肥胖、反化成痰	生姜、半夏、竹茹、瓜蒌、枳实、茯苓、炙甘草、桂枝、薤白、陈皮	桂枝生姜枳实汤
喘息、舌胖、痰饮上盛、咳唾、肥胖、心烦、脉弦数、脉率不整、反化成痰、苔白、乍数、脉沉、胸前压痛感、惊悸、精神困倦、郁闷、胸背痛、唾浊、心悬痛、短气、失眠	生姜、半夏、竹茹、瓜蒌、枳实、茯苓、炙甘草、桂枝、薤白、陈皮	桂枝生姜枳实汤
短气、心悬痛、惊悸、舌胖、胸背痛、苔白、唾浊、乍数、郁闷、咳唾、失眠、脉弦数、痰饮上盛、肥胖、心烦、精神困倦、脉沉、胸前压痛感、反化成痰、喘息、脉率不整	生姜、半夏、竹茹、瓜蒌、枳实、茯苓、炙甘草、桂枝、薤白、陈皮	桂枝生姜枳实汤
反化成痰、脉率不整、乍数、唾浊、精神困倦、心悬痛、失眠、胸前压痛感、胸背痛、咳唾、短气、脉弦数、喘息、郁闷、肥胖、舌胖、脉沉、惊悸、苔白、痰饮上盛、心烦	生姜、半夏、竹茹、瓜蒌、枳实、茯苓、炙甘草、桂枝、薤白、陈皮	桂枝生姜枳实汤
反化成痰、痰饮上盛、脉率不整、精神困倦、乍数、胸背痛、喘息、舌胖、郁闷、心悬痛、短气、肥胖、唾浊、失眠、脉弦数、脉沉、咳唾、惊悸、苔白、心烦、胸前压痛感	生姜、半夏、竹茹、瓜蒌、枳实、茯苓、炙甘草、桂枝、薤白、陈皮	桂枝生姜枳实汤
喘息、心烦、唾浊、痰饮上盛、心悬痛、肥胖、短气、精神困倦、反化成痰、失眠、胸前压痛感、乍数、郁闷、脉弦数、咳唾、脉率不整、舌胖、胸背痛、脉沉、惊悸、苔白	生姜、半夏、竹茹、瓜蒌、枳实、茯苓、炙甘草、桂枝、薤白、陈皮	桂枝生姜枳实汤
惊悸、郁闷、苔白、胸背痛、咳唾、心烦、喘息、唾浊、痰饮上盛、脉弦数、短气、反化成痰、舌胖、脉沉、肥胖、失眠、心悬痛、精神困倦、脉率不整、胸前压痛感、乍数	生姜、半夏、竹茹、瓜蒌、枳实、茯苓、炙甘草、桂枝、薤白、陈皮	桂枝生姜枳实汤
短气、苔白、心悬痛、喘息、痰饮上盛、咳唾、唾浊、乍数、精神困倦、胸前压痛感、惊悸、心烦、肥胖、脉弦数、脉率不整、舌胖、失眠、郁闷、反化成痰、脉沉、胸背痛	生姜、半夏、竹茹、瓜蒌、枳实、茯苓、炙甘草、桂枝、薤白、陈皮	桂枝生姜枳实汤
脉弦、体材中等、胀痛、胸痛、肢冷、舌正常、苔白、畏寒、面色晦滞	枳实、瓜蒌、延胡索、酒、桂枝、薤白	乌头赤石脂丸
肢冷、体材中等、胀痛、脉弦、胸痛、舌正常、苔白、畏寒、面色晦滞	枳实、瓜蒌、延胡索、酒、桂枝、薤白	乌头赤石脂丸
苔白、畏寒、舌正常、面色晦滞、体材中等、脉弦、肢冷、胀痛、胸痛	枳实、瓜蒌、延胡索、酒、桂枝、薤白	乌头赤石脂丸
肢冷、舌正常、面色晦滞、畏寒、胸痛、胀痛、脉弦、苔白、体材中等	枳实、瓜蒌、延胡索、酒、桂枝、薤白	乌头赤石脂丸
脉弦、胀痛、体材中等、畏寒、舌正常、面色晦滞、胸痛、肢冷、苔白	枳实、瓜蒌、延胡索、酒、桂枝、薤白	乌头赤石脂丸
吐酸、疼痛、大便泄、脉迟苔白	干姜、党参、白术、花椒、乌头、高良姜、瓦楞子、附子、赤石脂	乌头赤石脂丸
大便泄、疼痛、脉迟苔白、吐酸	干姜、党参、白术、花椒、乌头、高良姜、瓦楞子、附子、赤石脂	乌头赤石脂丸
大便泄、疼痛、脉迟苔白、吐酸	干姜、党参、白术、花椒、乌头、高良姜、瓦楞子、附子、赤石脂	乌头赤石脂丸
大便泄、疼痛、吐酸、脉迟苔白	干姜、党参、白术、花椒、乌头、高良姜、瓦楞子、附子、赤石脂	乌头赤石脂丸
吐酸、大便泄、疼痛、脉迟苔白	干姜、党参、白术、花椒、乌头、高良姜、瓦楞子、附子、赤石脂	乌头赤石脂丸
面色苍白无华、泛酸、大便色黑、畏寒、舌淡红、肢冷、痛、苔薄白、形体消瘦、小便清长、脉沉弦无力	干姜、人参、附子、吴茱萸	九痛丸
舌淡红、泛酸、畏寒、面色苍白无华、形体消瘦、脉沉弦无力、肢冷、苔薄白、小便清长、大便色黑、痛	干姜、人参、附子、吴茱萸	九痛丸
形体消瘦、畏寒、舌淡红、大便色黑、泛酸、肢冷、小便清长、脉沉弦无力、面色苍白无华、苔薄白、痛	干姜、人参、附子、吴茱萸	九痛丸
面色苍白无华、形体消瘦、小便清长、肢冷、苔薄白、畏寒、脉沉弦无力、泛酸、痛、大便色黑、舌淡红	干姜、人参、附子、吴茱萸	九痛丸
大便色黑、痛、面色苍白无华、泛酸、小便清长、脉沉弦无力、苔薄白、形体消瘦、畏寒、舌淡红、肢冷	干姜、人参、附子、吴茱萸	九痛丸
小便清长、舌淡红、畏寒、形体消瘦、大便色黑、苔薄白、肢冷、泛酸、脉沉弦无力、面色苍白无华、痛	干姜、人参、附子、吴茱萸	九痛丸
苔薄白、肢冷、泛酸、大便色黑、痛、脉沉弦无力、面色苍白无华、形体消瘦、小便清长、舌淡红、畏寒	干姜、人参、附子、吴茱萸	九痛丸
痛、苔薄白、脉沉弦无力、畏寒、舌淡红、肢冷、形体消瘦、泛酸、面色苍白无华、大便色黑、小便清长	干姜、人参、附子、吴茱萸	九痛丸
面色苍白无华、舌淡红、形体消瘦、泛酸、小便清长、畏寒、脉沉弦无力、大便色黑、苔薄白、肢冷、痛	干姜、人参、附子、吴茱萸	九痛丸
肢冷、畏寒、泛酸、小便清长、面色苍白无华、舌淡红、痛、苔薄白、大便色黑、脉沉弦无力、形体消瘦	干姜、人参、附子、吴茱萸	九痛丸
面色苍白无华、大便色黑、泛酸、畏寒、苔薄白、脉沉弦无力、舌淡红、痛、小便清长、形体消瘦、肢冷	干姜、人参、附子、吴茱萸	九痛丸
畏寒、大便色黑、脉沉弦无力、小便清长、肢冷、形体消瘦、痛、面色苍白无华、泛酸、舌淡红、苔薄白	干姜、人参、附子、吴茱萸	九痛丸
痛、肢冷、面色苍白无华、小便清长、泛酸、脉沉弦无力、大便色黑、畏寒、舌淡红、苔薄白、形体消瘦	干姜、人参、附子、吴茱萸	九痛丸
面色苍白无华、痛、苔薄白、小便清长、畏寒、形体消瘦、泛酸、脉沉弦无力、舌淡红、大便色黑、肢冷	干姜、人参、附子、吴茱萸	九痛丸
脉沉弦无力、泛酸、大便色黑、肢冷、舌淡红、小便清长、痛、形体消瘦、畏寒、苔薄白、面色苍白无华	干姜、人参、附子、吴茱萸	九痛丸
小便清长、脉沉弦无力、痛、肢冷、大便色黑、面色苍白无华、苔薄白、形体消瘦、舌淡红、畏寒、泛酸	干姜、人参、附子、吴茱萸	九痛丸
大便色黑、形体消瘦、痛、小便清长、舌淡红、肢冷、苔薄白、面色苍白无华、泛酸、畏寒、脉沉弦无力	干姜、人参、附子、吴茱萸	九痛丸
面色苍白无华、小便清长、泛酸、苔薄白、肢冷、脉沉弦无力、形体消瘦、痛、舌淡红、畏寒、大便色黑	干姜、人参、附子、吴茱萸	九痛丸
肢冷、苔薄白、形体消瘦、畏寒、痛、泛酸、小便清长、大便色黑、脉沉弦无力、舌淡红、面色苍白无华	干姜、人参、附子、吴茱萸	九痛丸
小便清长、畏寒、舌淡红、形体消瘦、泛酸、肢冷、脉沉弦无力、大便色黑、痛、面色苍白无华、苔薄白	干姜、人参、附子、吴茱萸	九痛丸
脉沉弦无力、苔薄白、畏寒、痛、小便清长、形体消瘦、面色苍白无华、泛酸、舌淡红、大便色黑、肢冷	干姜、人参、附子、吴茱萸	九痛丸
形体消瘦、脉沉弦无力、痛、舌淡红、泛酸、苔薄白、肢冷、大便色黑、面色苍白无华、畏寒、小便清长	干姜、人参、附子、吴茱萸	九痛丸
小便清长、痛、大便色黑、泛酸、面色苍白无华、舌淡红、畏寒、肢冷、苔薄白、脉沉弦无力、形体消瘦	干姜、人参、附子、吴茱萸	九痛丸
面色苍白无华、舌淡红、畏寒、苔薄白、形体消瘦、痛、泛酸、小便清长、脉沉弦无力、大便色黑、肢冷	干姜、人参、附子、吴茱萸	九痛丸
脉沉弦无力、肢冷、小便清长、畏寒、形体消瘦、痛、面色苍白无华、苔薄白、大便色黑、泛酸、舌淡红	干姜、人参、附子、吴茱萸	九痛丸
痛、脉沉弦无力、形体消瘦、小便清长、面色苍白无华、大便色黑、泛酸、舌淡红、苔薄白、肢冷、畏寒	干姜、人参、附子、吴茱萸	九痛丸
舌淡红、形体消瘦、肢冷、小便清长、脉沉弦无力、痛、大便色黑、泛酸、面色苍白无华、苔薄白、畏寒	干姜、人参、附子、吴茱萸	九痛丸
面色苍白无华、形体消瘦、泛酸、痛、舌淡红、大便色黑、畏寒、肢冷、苔薄白、脉沉弦无力、小便清长	干姜、人参、附子、吴茱萸	九痛丸
痛、小便清长、畏寒、舌淡红、脉沉弦无力、泛酸、形体消瘦、苔薄白、大便色黑、肢冷、面色苍白无华	干姜、人参、附子、吴茱萸	九痛丸
苔薄白、舌淡红、痛、泛酸、大便色黑、肢冷、形体消瘦、面色苍白无华、小便清长、脉沉弦无力、畏寒	干姜、人参、附子、吴茱萸	九痛丸
身痛、大便3日未解、恶心、腹满、头疼、头痛、苔黄腻、发热、恶寒、脉浮而滑、恶风、舌苔、汗出	大黄、厚朴、白芍、大枣、枳实、桂枝、甘草	厚朴七物汤
恶风、恶心、头痛、舌苔、脉浮而滑、大便3日未解、汗出、恶寒、苔黄腻、发热、身痛、腹满、头疼	大黄、厚朴、白芍、大枣、枳实、桂枝、甘草	厚朴七物汤
恶寒、大便3日未解、发热、身痛、舌苔、头疼、腹满、脉浮而滑、恶风、恶心、头痛、苔黄腻、汗出	大黄、厚朴、白芍、大枣、枳实、桂枝、甘草	厚朴七物汤
恶风、大便3日未解、苔黄腻、腹满、舌苔、汗出、头痛、身痛、发热、恶寒、脉浮而滑、头疼、恶心	大黄、厚朴、白芍、大枣、枳实、桂枝、甘草	厚朴七物汤
恶寒、头痛、苔黄腻、恶风、头疼、舌苔、身痛、脉浮而滑、腹满、发热、汗出、恶心、大便3日未解	大黄、厚朴、白芍、大枣、枳实、桂枝、甘草	厚朴七物汤
腹胀、大便不延、不大便、哭闹、腹张、苔灰白、脉微、出冷汗、腹痛、吐出黄色如大便样物、面色苍白、吐奶	甘草、桂枝、厚朴、枳实	厚朴七物汤
吐出黄色如大便样物、腹张、腹痛、出冷汗、苔灰白、哭闹、不大便、大便不延、面色苍白、腹胀、脉微、吐奶	甘草、桂枝、厚朴、枳实	厚朴七物汤
腹胀、脉微、吐奶、吐出黄色如大便样物、腹张、腹痛、苔灰白、出冷汗、不大便、哭闹、大便不延、面色苍白	甘草、桂枝、厚朴、枳实	厚朴七物汤
不大便、腹痛、面色苍白、吐出黄色如大便样物、苔灰白、出冷汗、哭闹、脉微、吐奶、腹张、腹胀、大便不延	甘草、桂枝、厚朴、枳实	厚朴七物汤
腹张、腹胀、面色苍白、大便不延、出冷汗、不大便、哭闹、吐奶、脉微、苔灰白、吐出黄色如大便样物、腹痛	甘草、桂枝、厚朴、枳实	厚朴七物汤
腹部胀满、腹胀满、苔薄白、矢气多、消化迟滞、舌淡、大便不实、手足不温、脉迟缓	大黄、厚朴、大枣、枳实、桂枝、甘草	厚朴七物汤
大便不实、手足不温、脉迟缓、舌淡、消化迟滞、矢气多、腹部胀满、腹胀满、苔薄白	大黄、厚朴、大枣、枳实、桂枝、甘草	厚朴七物汤
矢气多、腹部胀满、脉迟缓、大便不实、手足不温、消化迟滞、舌淡、苔薄白、腹胀满	大黄、厚朴、大枣、枳实、桂枝、甘草	厚朴七物汤
脉迟缓、消化迟滞、舌淡、苔薄白、矢气多、手足不温、腹部胀满、大便不实、腹胀满	大黄、厚朴、大枣、枳实、桂枝、甘草	厚朴七物汤
舌淡、手足不温、消化迟滞、矢气多、脉迟缓、腹胀满、大便不实、苔薄白、腹部胀满	大黄、厚朴、大枣、枳实、桂枝、甘草	厚朴七物汤
不渴、上败、胃少	干姜、甘草、附子、粳米	附子粳米汤
不渴、胃少、上败	干姜、甘草、附子、粳米	附子粳米汤
上败、不渴、胃少	干姜、甘草、附子、粳米	附子粳米汤
痛呕、四肢微厥、神疲懒言、四肢且厥、呕痛、脉沉而紧、腹痛、腹内痛、舌白胖、呕吐	半夏、大枣、粳米、附子、甘草	附子粳米汤
神疲懒言、腹内痛、四肢且厥、呕痛、呕吐、腹痛、四肢微厥、舌白胖、脉沉而紧、痛呕	半夏、大枣、粳米、附子、甘草	附子粳米汤
四肢且厥、痛呕、脉沉而紧、腹痛、呕痛、腹内痛、舌白胖、神疲懒言、四肢微厥、呕吐	半夏、大枣、粳米、附子、甘草	附子粳米汤
六脉沉紧、肚腹疼痛欲绝、肚腹胀大、面色黑黄、大府秘结	广藿香、大黄、厚朴、枳实、肉桂、木香、丁香、陈皮	厚朴三物汤
肚腹胀大、大府秘结、六脉沉紧、肚腹疼痛欲绝、面色黑黄	广藿香、大黄、厚朴、枳实、肉桂、木香、丁香、陈皮	厚朴三物汤
面色黑黄、大府秘结、肚腹胀大、六脉沉紧、肚腹疼痛欲绝	广藿香、大黄、厚朴、枳实、肉桂、木香、丁香、陈皮	厚朴三物汤
肚腹胀大、大府秘结、面色黑黄、六脉沉紧、肚腹疼痛欲绝	广藿香、大黄、厚朴、枳实、肉桂、木香、丁香、陈皮	厚朴三物汤
六脉沉紧、肚腹疼痛欲绝、大府秘结、面色黑黄、肚腹胀大	广藿香、大黄、厚朴、枳实、肉桂、木香、丁香、陈皮	厚朴三物汤
面色黑黄、六脉沉紧、肚腹疼痛欲绝、大府秘结、肚腹胀大	广藿香、大黄、厚朴、枳实、肉桂、木香、丁香、陈皮	厚朴三物汤
呕吐、口渴、疼痛、脉搏103次、面黄、汗多、大便不通、体温37℃、腹胀满、不能食、呼吸每分钟27次、脉象弦紧	大黄、槟榔、厚朴、瓜蒌、木香、川楝子	厚朴三物汤
不能食、脉象弦紧、大便不通、腹胀满、疼痛、呼吸每分钟27次、口渴、呕吐、面黄、体温37℃、汗多、脉搏103次	大黄、槟榔、厚朴、瓜蒌、木香、川楝子	厚朴三物汤
不能食、面黄、口渴、脉搏103次、疼痛、大便不通、体温37℃、汗多、脉象弦紧、呼吸每分钟27次、腹胀满、呕吐	大黄、槟榔、厚朴、瓜蒌、木香、川楝子	厚朴三物汤
腹胀满、不能食、脉搏103次、疼痛、脉象弦紧、汗多、呕吐、口渴、体温37℃、呼吸每分钟27次、大便不通、面黄	大黄、槟榔、厚朴、瓜蒌、木香、川楝子	厚朴三物汤
大便不通、呕吐、脉搏103次、面黄、腹胀满、疼痛、口渴、脉象弦紧、汗多、体温37℃、呼吸每分钟27次、不能食	大黄、槟榔、厚朴、瓜蒌、木香、川楝子	厚朴三物汤
口渴、大便不通、呼吸每分钟27次、脉象弦紧、呕吐、体温37℃、腹胀满、疼痛、面黄、脉搏103次、不能食、汗多	大黄、槟榔、厚朴、瓜蒌、木香、川楝子	厚朴三物汤
有关脉大、胀满、根腻、气不通、舌红、疼痛	大黄、莱菔子、枳实、厚朴	厚朴三物汤
根腻、疼痛、有关脉大、气不通、舌红、胀满	大黄、莱菔子、枳实、厚朴	厚朴三物汤
有关脉大、根腻、胀满、疼痛、舌红、气不通	大黄、莱菔子、枳实、厚朴	厚朴三物汤
舌红、疼痛、根腻、有关脉大、气不通、胀满	大黄、莱菔子、枳实、厚朴	厚朴三物汤
根腻、舌红、疼痛、气不通、有关脉大、胀满	大黄、莱菔子、枳实、厚朴	厚朴三物汤
胀满、疼痛、根腻、舌红、气不通、有关脉大	大黄、莱菔子、枳实、厚朴	厚朴三物汤
寒热、腹痛	柴胡、白芍、半夏、大枣、枳实、黄芩	大柴胡汤
腹痛、寒热	柴胡、白芍、半夏、大枣、枳实、黄芩	大柴胡汤
鼻纽、疼痛、苔黄腻、黄黑、舌苔、黄痘、脉大、黑黄	郁金、滑石粉、柴胡、白芍、半夏、大枣、鸡内金、枳壳、酒、石韦、金钱草、茵陈、海金沙、黄芩	大柴胡汤
黄黑、黄痘、疼痛、脉大、苔黄腻、黑黄、舌苔、鼻纽	郁金、滑石粉、柴胡、白芍、半夏、大枣、鸡内金、枳壳、酒、石韦、金钱草、茵陈、海金沙、黄芩	大柴胡汤
按脉弦数、大吐、潮热、苔黄厚、胸膈胀闷、腥气、吐血、大便数日一行、不欲食、口苦、呕意、紫黑瘀块、豪气、胸胁痞满	柴胡、白芍、半夏、大枣、枳实、黄芩	大柴胡汤
大便数日一行、呕意、按脉弦数、口苦、大吐、潮热、胸膈胀闷、紫黑瘀块、豪气、吐血、不欲食、胸胁痞满、苔黄厚、腥气	柴胡、白芍、半夏、大枣、枳实、黄芩	大柴胡汤
疼痛、尿短赤、头晕、下肢冷、体温37.5℃、脉弦数、剧痛、苔薄黄、口苦、胸闷	大黄、生姜、柴胡、芒硝、大枣、半夏、赤芍、枳实、炙甘草、桃仁、桂枝、黄芩	大柴胡汤
口苦、体温37.5℃、脉弦数、头晕、剧痛、下肢冷、苔薄黄、疼痛、胸闷、尿短赤	大黄、生姜、柴胡、芒硝、大枣、半夏、赤芍、枳实、炙甘草、桃仁、桂枝、黄芩	大柴胡汤
口苦、目睛微黄、不能进食、舌质红、大便少解、脉弦数、寒热、舌红苔黄、呕吐	郁金、大黄、柴胡、厚朴、赤芍、枳壳、金钱草、甘草、茵陈、黄芩	大柴胡汤
不能进食、舌质红、目睛微黄、寒热、脉弦数、呕吐、舌红苔黄、大便少解、口苦	郁金、大黄、柴胡、厚朴、赤芍、枳壳、金钱草、甘草、茵陈、黄芩	大柴胡汤
呕出、食下不运、作酸	花椒、干姜、茯苓、半夏	大建中汤
食下不运、作酸、呕出	花椒、干姜、茯苓、半夏	大建中汤
呕出、作酸、食下不运	花椒、干姜、茯苓、半夏	大建中汤
呕出、食下不运、作酸	花椒、干姜、茯苓、半夏	大建中汤
脉象沉细、苔薄白、身体瘦弱、手脚清冷、吐出蛔虫1条、呕吐、腹部有一肿块、脐腹绞痛、面色萎黄	槟榔、党参、使君子、花椒、饴糖	大建中汤
手脚清冷、脉象沉细、腹部有一肿块、呕吐、身体瘦弱、面色萎黄、苔薄白、脐腹绞痛、吐出蛔虫1条	槟榔、党参、使君子、花椒、饴糖	大建中汤
吐出蛔虫1条、苔薄白、腹部有一肿块、呕吐、手脚清冷、脐腹绞痛、身体瘦弱、面色萎黄、脉象沉细	槟榔、党参、使君子、花椒、饴糖	大建中汤
手脚清冷、脉象沉细、腹部有一肿块、吐出蛔虫1条、面色萎黄、身体瘦弱、苔薄白、脐腹绞痛、呕吐	槟榔、党参、使君子、花椒、饴糖	大建中汤
浮黄、疼痛、腹痛、脉细弱、口苦	干姜、白芍、党参、花椒、乌梅、黄芩	大建中汤
腹痛、疼痛、浮黄、脉细弱、口苦	干姜、白芍、党参、花椒、乌梅、黄芩	大建中汤
浮黄、口苦、脉细弱、腹痛、疼痛	干姜、白芍、党参、花椒、乌梅、黄芩	大建中汤
疼痛、脉细弱、腹痛、浮黄、口苦	干姜、白芍、党参、花椒、乌梅、黄芩	大建中汤
脉沉、苔白润、舌白润、腹痛、弦紧	乌头、大黄、细辛、附子	大黄附子汤
舌白润、脉沉、弦紧、苔白润、腹痛	乌头、大黄、细辛、附子	大黄附子汤
钝痛、呕吐、脉弦紧、胃痛、疼痛、声音壮厉、苔薄白、舌淡红而润	乌头、大黄、细辛、花椒	大黄附子汤
声音壮厉、脉弦紧、疼痛、胃痛、苔薄白、呕吐、钝痛、舌淡红而润	乌头、大黄、细辛、花椒	大黄附子汤
面色恍白、手足不温、脉沉、腹痛、畏寒、硬满、苔白	干姜、大黄、六神曲、白芍、细辛、附子	大黄附子汤
腹痛、脉沉、硬满、手足不温、面色恍白、畏寒、苔白	干姜、大黄、六神曲、白芍、细辛、附子	大黄附子汤
腹胀、右肋下疼、汗出淋沥、口唇姚白、舌淡、乳根下距腹中线5分、整日胀、右肋痛、苔薄、脉浮数无力	大黄、细辛、附子	大黄附子汤
舌淡、口唇姚白、右肋痛、腹胀、乳根下距腹中线5分、脉浮数无力、右肋下疼、整日胀、苔薄、汗出淋沥	大黄、细辛、附子	大黄附子汤
腹痛、舌淡、脉弱、气滞	羊肉、生姜、当归	当归生姜羊肉汤
气滞、腹痛、脉弱、舌淡	羊肉、生姜、当归	当归生姜羊肉汤
气滞、腹痛、舌淡、脉弱	羊肉、生姜、当归	当归生姜羊肉汤
发烧、脉虚数	生姜、当归	当归生姜羊肉汤
发烧、脉虚数	生姜、当归	当归生姜羊肉汤
发烧、脉虚数	生姜、当归	当归生姜羊肉汤
纳少、耳鸣、带下、头眩、缺乳、脉细弱、失眠、失血、心悸、泛恶、苔薄	小茴香、补骨脂、白芍、鸡血藤、羊肉、丹参、当归	当归生姜羊肉汤
耳鸣、泛恶、失眠、心悸、纳少、带下、缺乳、苔薄、失血、脉细弱、头眩	小茴香、补骨脂、白芍、鸡血藤、羊肉、丹参、当归	当归生姜羊肉汤
苔薄、失眠、失血、头眩、泛恶、纳少、脉细弱、缺乳、心悸、带下、耳鸣	小茴香、补骨脂、白芍、鸡血藤、羊肉、丹参、当归	当归生姜羊肉汤
遗精、指头冷、虚数、恶寒、躁烦、眼脸微肿、皮肉消脱、困惫不支	乌头、蜜	乌头桂枝汤
指头冷、眼脸微肿、恶寒、遗精、躁烦、皮肉消脱、困惫不支、虚数	乌头、蜜	乌头桂枝汤
困惫不支、虚数、眼脸微肿、恶寒、遗精、指头冷、躁烦、皮肉消脱	乌头、蜜	乌头桂枝汤
躁烦、眼脸微肿、指头冷、遗精、恶寒、皮肉消脱、困惫不支、虚数	乌头、蜜	乌头桂枝汤
疼痛、汗出、发热、腹中痛、脉紧、吐清水、腹痛、逆冷、厥冷、脉沉紧、恶寒、大痛、手足不仁、肢厥、舌润、筋脉拘急、体甚健	白芍、大枣、乌头、桂枝、甘草	乌头桂枝汤
大痛、手足不仁、逆冷、体甚健、吐清水、舌润、恶寒、发热、脉紧、腹中痛、汗出、厥冷、筋脉拘急、肢厥、脉沉紧、腹痛、疼痛	白芍、大枣、乌头、桂枝、甘草	乌头桂枝汤
肢厥、脉紧、筋脉拘急、大痛、发热、疼痛、手足不仁、腹中痛、体甚健、舌润、吐清水、汗出、腹痛、恶寒、逆冷、厥冷、脉沉紧	白芍、大枣、乌头、桂枝、甘草	乌头桂枝汤
手足不仁、脉沉紧、肢厥、腹中痛、大痛、腹痛、筋脉拘急、脉紧、逆冷、疼痛、体甚健、吐清水、厥冷、汗出、舌润、发热、恶寒	白芍、大枣、乌头、桂枝、甘草	乌头桂枝汤
薄黑苔、脉象沉细、疼痛、下肢清冷、舌淡	白芍、大枣、蜜、乌头、桂枝、甘草	乌头桂枝汤
下肢清冷、疼痛、舌淡、薄黑苔、脉象沉细	白芍、大枣、蜜、乌头、桂枝、甘草	乌头桂枝汤
疼痛、下肢清冷、薄黑苔、脉象沉细、舌淡	白芍、大枣、蜜、乌头、桂枝、甘草	乌头桂枝汤
脉象沉细、薄黑苔、疼痛、下肢清冷、舌淡	白芍、大枣、蜜、乌头、桂枝、甘草	乌头桂枝汤
苔白、脉细缓、大便溏薄	白芍、大枣、白术、赤芍、香附、乌头、炙甘草、桂枝、川楝子	乌头桂枝汤
大便溏薄、苔白、脉细缓	白芍、大枣、白术、赤芍、香附、乌头、炙甘草、桂枝、川楝子	乌头桂枝汤
大便溏薄、苔白、脉细缓	白芍、大枣、白术、赤芍、香附、乌头、炙甘草、桂枝、川楝子	乌头桂枝汤
大便溏薄、脉细缓、苔白	白芍、大枣、白术、赤芍、香附、乌头、炙甘草、桂枝、川楝子	乌头桂枝汤
不能食、呕吐	赤小豆、瓜蒂	瓜蒂散
呕吐、不能食	赤小豆、瓜蒂	瓜蒂散
痰塞喉中、气上冲、不能语言	赤小豆、瓜蒂	瓜蒂散
不能语言、痰塞喉中、气上冲	赤小豆、瓜蒂	瓜蒂散
形寒、大便燥结、瘦损	柏子仁、桃仁、当归	旋覆花汤
形寒、瘦损、大便燥结	柏子仁、桃仁、当归	旋覆花汤
形寒、大便燥结、瘦损	柏子仁、桃仁、当归	旋覆花汤
瘦损、大便燥结、形寒	柏子仁、桃仁、当归	旋覆花汤
瘦损、大便燥结、形寒	柏子仁、桃仁、当归	旋覆花汤
痹阻、痰阻、脉弦、苔薄	郁金、瓜蒌、瓦楞子、桔梗、葱须、红花、丝瓜络、当归、旋覆花	旋覆花汤
痰阻、脉弦、痹阻、苔薄	郁金、瓜蒌、瓦楞子、桔梗、葱须、红花、丝瓜络、当归、旋覆花	旋覆花汤
痰阻、痹阻、苔薄、脉弦	郁金、瓜蒌、瓦楞子、桔梗、葱须、红花、丝瓜络、当归、旋覆花	旋覆花汤
脉弦、苔薄、痰阻、痹阻	郁金、瓜蒌、瓦楞子、桔梗、葱须、红花、丝瓜络、当归、旋覆花	旋覆花汤
脉弦、苔薄、痹阻、痰阻	郁金、瓜蒌、瓦楞子、桔梗、葱须、红花、丝瓜络、当归、旋覆花	旋覆花汤
刺痛、瘀滞、切脉弦细、紫块	茜草、酒、童便、旋覆花	旋覆花汤
瘀滞、紫块、刺痛、切脉弦细	茜草、酒、童便、旋覆花	旋覆花汤
紫块、瘀滞、切脉弦细、刺痛	茜草、酒、童便、旋覆花	旋覆花汤
刺痛、瘀滞、紫块、切脉弦细	茜草、酒、童便、旋覆花	旋覆花汤
瘀滞、切脉弦细、刺痛、紫块	茜草、酒、童便、旋覆花	旋覆花汤
口渴、大便干燥、乏力、喜饮、消瘦、苔薄黄、小便频数、腹胀痛、舌红、脉弦	白芍、苦杏仁、火麻仁、瓜蒌、陈皮、川楝子	麻子仁丸
舌红、苔薄黄、消瘦、口渴、乏力、脉弦、小便频数、大便干燥、喜饮、腹胀痛	白芍、苦杏仁、火麻仁、瓜蒌、陈皮、川楝子	麻子仁丸
小便频数、乏力、舌红、大便干燥、喜饮、口渴、苔薄黄、腹胀痛、消瘦、脉弦	白芍、苦杏仁、火麻仁、瓜蒌、陈皮、川楝子	麻子仁丸
肠鸣音稍亢、腹肌软、大便不通、呕吐、脐下两侧有条索状块物、巩、粘、脱水症、精神萎靡、黄染、腹胀、腹痛	大黄、槟榔、厚朴、苦杏仁、火麻仁、枳壳、乌梅、陈皮	麻子仁丸
脐下两侧有条索状块物、腹痛、呕吐、脱水症、肠鸣音稍亢、黄染、腹肌软、大便不通、巩、精神萎靡、粘、腹胀	大黄、槟榔、厚朴、苦杏仁、火麻仁、枳壳、乌梅、陈皮	麻子仁丸
粘、脐下两侧有条索状块物、腹痛、腹胀、脱水症、精神萎靡、呕吐、肠鸣音稍亢、腹肌软、巩、黄染、大便不通	大黄、槟榔、厚朴、苦杏仁、火麻仁、枳壳、乌梅、陈皮	麻子仁丸
唇燥、苔干黄、口唇发千、唇破、汗出如丽、大便困难、脉沉滑、大便燥结	大黄、厚朴、白芍、苦杏仁、火麻仁、枳实	麻子仁丸
大便困难、汗出如丽、唇破、脉沉滑、唇燥、苔干黄、大便燥结、口唇发千	大黄、厚朴、白芍、苦杏仁、火麻仁、枳实	麻子仁丸
汗出如丽、口唇发千、唇破、大便困难、大便燥结、唇燥、脉沉滑、苔干黄	大黄、厚朴、白芍、苦杏仁、火麻仁、枳实	麻子仁丸
小溲反多、脉沉有力、大便艰涩、胀满、苔薄黄	大黄、厚朴、白芍、苦杏仁、火麻仁、枳实	麻子仁丸
胀满、脉沉有力、苔薄黄、大便艰涩、小溲反多	大黄、厚朴、白芍、苦杏仁、火麻仁、枳实	麻子仁丸
苔薄黄、胀满、小溲反多、脉沉有力、大便艰涩	大黄、厚朴、白芍、苦杏仁、火麻仁、枳实	麻子仁丸
舌白腻而粗、酸痛、脉沉细而涩、苔白腻而粗	白术、茯苓、炙甘草、杜仲、当归、炮姜	甘草干姜茯苓白术汤
舌白腻而粗、酸痛、苔白腻而粗、脉沉细而涩	白术、茯苓、炙甘草、杜仲、当归、炮姜	甘草干姜茯苓白术汤
苔白腻而粗、脉沉细而涩、酸痛、舌白腻而粗	白术、茯苓、炙甘草、杜仲、当归、炮姜	甘草干姜茯苓白术汤
舌淡、脉濡弱、腰痛、瘀血	干姜、桑寄生、鸡血藤、苍术、补骨脂、续断、茯苓、桃仁、桂枝、杜仲、甘草	甘草干姜茯苓白术汤
瘀血、腰痛、舌淡、脉濡弱	干姜、桑寄生、鸡血藤、苍术、补骨脂、续断、茯苓、桃仁、桂枝、杜仲、甘草	甘草干姜茯苓白术汤
舌淡、脉濡弱、瘀血、腰痛	干姜、桑寄生、鸡血藤、苍术、补骨脂、续断、茯苓、桃仁、桂枝、杜仲、甘草	甘草干姜茯苓白术汤
疼痛、腰痛、重坠感	蚕沙、干姜、鹿角霜、小茴香、白术、茯苓、炙甘草、桂枝、当归	甘草干姜茯苓白术汤
重坠感、腰痛、疼痛	蚕沙、干姜、鹿角霜、小茴香、白术、茯苓、炙甘草、桂枝、当归	甘草干姜茯苓白术汤
重坠感、腰痛、疼痛	蚕沙、干姜、鹿角霜、小茴香、白术、茯苓、炙甘草、桂枝、当归	甘草干姜茯苓白术汤
脉缓、腰酸、眩晕、重坠感、纳少、苔薄腻	干姜、薏苡仁、白术、茯苓、肉桂、炙甘草、当归、牛膝	甘草干姜茯苓白术汤
腰酸、眩晕、纳少、重坠感、苔薄腻、脉缓	干姜、薏苡仁、白术、茯苓、肉桂、炙甘草、当归、牛膝	甘草干姜茯苓白术汤
苔薄腻、腰酸、重坠感、纳少、眩晕、脉缓	干姜、薏苡仁、白术、茯苓、肉桂、炙甘草、当归、牛膝	甘草干姜茯苓白术汤
不饥、不焦、毛不落、痰饮	白术、甘草、桂枝、茯苓	苓桂术甘汤
不焦、不饥、痰饮、毛不落	白术、甘草、桂枝、茯苓	苓桂术甘汤
苔水滑、目下色青、色淡、大便秘结、小便不利、头晕、面部虚浮、小便短少不利、胸满、浮肿、眩晕、心悸、干渴、头目晕眩、舌胖	白术、炙甘草、桂枝、茯苓	苓桂术甘汤
眩晕、干渴、舌胖、小便短少不利、浮肿、胸满、大便秘结、苔水滑、小便不利、头目晕眩、目下色青、头晕、色淡、心悸、面部虚浮	白术、炙甘草、桂枝、茯苓	苓桂术甘汤
两肺底部有稀疏的湿性罗音、咳嗽、脉弦细、苔薄白、痰咯不多	白术、甘草、桂枝、茯苓	苓桂术甘汤
痰咯不多、脉弦细、苔薄白、咳嗽、两肺底部有稀疏的湿性罗音	白术、甘草、桂枝、茯苓	苓桂术甘汤
痰多、苔淡白、恶寒、痒感、水气上逆、发热、面唇白、视物昏花、羞明喜暗、脉濡细、头晕、咳嗽、舌润、不红	黄连、白术、茯苓、炙甘草、桂枝、细辛、车前草	苓桂术甘汤
水气上逆、舌润、面唇白、咳嗽、脉濡细、恶寒、羞明喜暗、视物昏花、不红、头晕、痒感、痰多、发热、苔淡白	黄连、白术、茯苓、炙甘草、桂枝、细辛、车前草	苓桂术甘汤
逆气、泛泛欲呕、吐出清稀痰水、消瘦、苔苔白厚腻、面黄、胸满、脉弦、痰饮	广藿香、砂仁、半夏、白术、紫苏梗、茯苓、炙甘草、桂枝、陈皮	苓桂术甘汤
逆气、苔苔白厚腻、吐出清稀痰水、脉弦、面黄、消瘦、痰饮、胸满、泛泛欲呕	广藿香、砂仁、半夏、白术、紫苏梗、茯苓、炙甘草、桂枝、陈皮	苓桂术甘汤
鼻色鲜明、脉沉、气体甚厚、心下续坚满	甘遂、甘草、半夏、蜜	甘遂半夏汤
鼻色鲜明、脉沉、心下续坚满、气体甚厚	甘遂、甘草、半夏、蜜	甘遂半夏汤
气体甚厚、脉沉、心下续坚满、鼻色鲜明	甘遂、甘草、半夏、蜜	甘遂半夏汤
鼻色鲜明、脉沉、气体甚厚、心下续坚满	甘遂、甘草、半夏、蜜	甘遂半夏汤
气体甚厚、脉沉、心下续坚满、鼻色鲜明	甘遂、甘草、半夏、蜜	甘遂半夏汤
胃胀、胀满、阵痛、胃脘痛、痰积、作痛、胀痛	甘遂、白芍、半夏、蜜、甘草	甘遂半夏汤
作痛、胀满、痰积、阵痛、胃胀、胃脘痛、胀痛	甘遂、白芍、半夏、蜜、甘草	甘遂半夏汤
作痛、痰积、胃脘痛、胀满、胃胀、阵痛、胀痛	甘遂、白芍、半夏、蜜、甘草	甘遂半夏汤
胃脘痛、胀满、胀痛、痰积、阵痛、胃胀、作痛	甘遂、白芍、半夏、蜜、甘草	甘遂半夏汤
阵痛、胀满、作痛、胃脘痛、痰积、胀痛、胃胀	甘遂、白芍、半夏、蜜、甘草	甘遂半夏汤
腹胀、呕出痰水、小溲不利、夜不成寐、便泻、微汗、头痛、腹大、微肿、呼吸追促	大戟、芫花、甘遂、大枣	十枣汤
头痛、腹大、微肿、腹胀、微汗、呼吸追促、小溲不利、便泻、夜不成寐、呕出痰水	大戟、芫花、甘遂、大枣	十枣汤
呼吸较急促、呼吸音消失、左胸前第二肋间隙以下语颜消失、发冷、心脏稍向右移位、精神差、左侧胸痛、呼吸困难、咳嗽、脉弦滑、发热、苔厚腻	大戟、甘遂、大枣	十枣汤
发冷、苔厚腻、精神差、呼吸困难、咳嗽、发热、心脏稍向右移位、呼吸较急促、呼吸音消失、左胸前第二肋间隙以下语颜消失、左侧胸痛、脉弦滑	大戟、甘遂、大枣	十枣汤
腹胀、脉实、胸胁作胀、腹水、大便较艰、苔微黄	大戟、芫花、甘遂	十枣汤
腹水、脉实、腹胀、胸胁作胀、大便较艰、苔微黄	大戟、芫花、甘遂	十枣汤
小溲短少、寒热、苔薄白、成肿、气逆、浮滑、咳嗽、全身漫肿	生姜、苦杏仁、麻黄、桑白皮、茯苓、花椒、石膏、桂枝、猪苓、甘草、陈皮	大青龙汤
苔薄白、小溲短少、浮滑、咳嗽、寒热、成肿、气逆、全身漫肿	生姜、苦杏仁、麻黄、桑白皮、茯苓、花椒、石膏、桂枝、猪苓、甘草、陈皮	大青龙汤
四肢肿胀、面色鲜泽、身体魁梧、溢饮、酸痛、舌红而苔腻、出汗、浮大、疼重、脉浮且大、手足不出	薏苡仁、大枣、苦杏仁、麻黄、石膏、茯苓、炙甘草、桂枝	大青龙汤
面色鲜泽、溢饮、四肢肿胀、舌红而苔腻、脉浮且大、酸痛、浮大、身体魁梧、出汗、疼重、手足不出	薏苡仁、大枣、苦杏仁、麻黄、石膏、茯苓、炙甘草、桂枝	大青龙汤
苔薄白、肢倦、角膜周围充血、发热、脉浮数、腰痛、虹膜变色、疼痛、咳嗽、房水混浊、瞳孔缩小、干燥、恶寒	大枣、苦杏仁、石膏、炙甘草、桂枝、车前草	大青龙汤
脉浮数、瞳孔缩小、咳嗽、腰痛、疼痛、肢倦、房水混浊、干燥、角膜周围充血、恶寒、苔薄白、虹膜变色、发热	大枣、苦杏仁、石膏、炙甘草、桂枝、车前草	大青龙汤
口唇含青乌色、少气、咳喘、胀闷、喘息、食少、不思饮、咳声低弱、喘咳、咽喉不利、目眶、面色淡而少华、苔白厚腻、哮鸣、脉现弦滑、痰多、咳嗽、舌含青色	干姜、白芍、半夏、五味子、麻黄、桂枝、细辛、附子、甘草	小青龙汤
不思饮、咽喉不利、口唇含青乌色、痰多、哮鸣、苔白厚腻、食少、脉现弦滑、目眶、喘息、少气、舌含青色、喘咳、咳声低弱、胀闷、咳嗽、咳喘、面色淡而少华	干姜、白芍、半夏、五味子、麻黄、桂枝、细辛、附子、甘草	小青龙汤
多泡沫、稀痰、哮喘、恶风、咳喘、咳嗽	干姜、白芍、半夏、五味子、麻黄、桂枝、细辛、甘草	小青龙汤
稀痰、咳喘、咳嗽、哮喘、多泡沫、恶风	干姜、白芍、半夏、五味子、麻黄、桂枝、细辛、甘草	小青龙汤
咳嗽、咯吐、畏寒、痰粘稠、脉沉苔白、喘急、头痛	干姜、白芍、半夏、五味子、款冬花、麻黄、炙甘草、紫菀、桂枝、细辛	小青龙汤
咳嗽、畏寒、咯吐、喘急、头痛、脉沉苔白、痰粘稠	干姜、白芍、半夏、五味子、款冬花、麻黄、炙甘草、紫菀、桂枝、细辛	小青龙汤
失明、不渴、咳嗽、泪水、视物不清、大毗赤脉、白带较多、左眼红脖痛、舌苔薄白而滑、粗糙、苔滑、色白、眼屎少、脉浮弦、角膜表面失去光泽、口淡、痰稀薄	干姜、白芍、半夏、五味子、麻黄、炙甘草、桂枝、细辛	小青龙汤
失明、色白、苔滑、粗糙、白带较多、视物不清、泪水、口淡、左眼红脖痛、不渴、舌苔薄白而滑、脉浮弦、大毗赤脉、眼屎少、角膜表面失去光泽、咳嗽、痰稀薄	干姜、白芍、半夏、五味子、麻黄、炙甘草、桂枝、细辛	小青龙汤
肿痛	苦杏仁、威灵仙、桂枝、防己	木防己汤
肿痛	苦杏仁、威灵仙、桂枝、防己	木防己汤
肿痛	苦杏仁、威灵仙、桂枝、防己	木防己汤
痰饮、化热、喘满、面黧、肚诞沫、大吐、痰诞、心烦、发喘、口干燥、咳嗽、吐痰、口渴、湿多、膈上始宽、胸胀痛、宿痛	砂仁、党参、石膏、茯苓、桂枝、人参	木防己汤
面黧、宿痛、痰饮、胸胀痛、发喘、喘满、化热、湿多、痰诞、咳嗽、肚诞沫、口干燥、大吐、膈上始宽、吐痰、心烦、口渴	砂仁、党参、石膏、茯苓、桂枝、人参	木防己汤
痰诞、宿痛、吐痰、胸胀痛、化热、肚诞沫、咳嗽、喘满、口干燥、痰饮、面黧、大吐、湿多、发喘、膈上始宽、心烦、口渴	砂仁、党参、石膏、茯苓、桂枝、人参	木防己汤
口渴、下肢正常、苔白、脉浮数有力、肿痛	薏苡仁、石膏、川木通、桂枝、甘草、忍冬藤、防己	木防己汤
脉浮数有力、苔白、下肢正常、肿痛、口渴	薏苡仁、石膏、川木通、桂枝、甘草、忍冬藤、防己	木防己汤
肿痛、口渴、下肢正常、脉浮数有力、苔白	薏苡仁、石膏、川木通、桂枝、甘草、忍冬藤、防己	木防己汤
腹胀大、大便时闭、脉沉弦、舌苔黄白、苔黄白相兼	冬葵子、芒硝、党参、白术、苦杏仁、桂枝、冬瓜仁、甘草、防己	木防己加茯苓芒硝汤
腹胀大、大便时闭、苔黄白相兼、脉沉弦、舌苔黄白	冬葵子、芒硝、党参、白术、苦杏仁、桂枝、冬瓜仁、甘草、防己	木防己加茯苓芒硝汤
腹胀大、脉沉弦、大便时闭、舌苔黄白、苔黄白相兼	冬葵子、芒硝、党参、白术、苦杏仁、桂枝、冬瓜仁、甘草、防己	木防己加茯苓芒硝汤
苔黄白相兼、腹胀大、大便时闭、脉沉弦、舌苔黄白	冬葵子、芒硝、党参、白术、苦杏仁、桂枝、冬瓜仁、甘草、防己	木防己加茯苓芒硝汤
大便时闭、苔黄白相兼、脉沉弦、舌苔黄白、腹胀大	冬葵子、芒硝、党参、白术、苦杏仁、桂枝、冬瓜仁、甘草、防己	木防己加茯苓芒硝汤
腹胀大、苔黄白相兼、大便时闭、脉沉弦、舌苔黄白	冬葵子、芒硝、党参、白术、苦杏仁、桂枝、冬瓜仁、甘草、防己	木防己加茯苓芒硝汤
舌苔黄白、腹胀大、大便时闭、脉沉弦、苔黄白相兼	冬葵子、芒硝、党参、白术、苦杏仁、桂枝、冬瓜仁、甘草、防己	木防己加茯苓芒硝汤
脉沉弦、舌苔黄白、大便时闭、腹胀大、苔黄白相兼	冬葵子、芒硝、党参、白术、苦杏仁、桂枝、冬瓜仁、甘草、防己	木防己加茯苓芒硝汤
大便时闭、舌苔黄白、苔黄白相兼、腹胀大、脉沉弦	冬葵子、芒硝、党参、白术、苦杏仁、桂枝、冬瓜仁、甘草、防己	木防己加茯苓芒硝汤
腹胀大、苔黄白相兼、大便时闭、脉沉弦、舌苔黄白	冬葵子、芒硝、党参、白术、苦杏仁、桂枝、冬瓜仁、甘草、防己	木防己加茯苓芒硝汤
苔黄白相兼、脉沉弦、舌苔黄白、大便时闭、腹胀大	冬葵子、芒硝、党参、白术、苦杏仁、桂枝、冬瓜仁、甘草、防己	木防己加茯苓芒硝汤
舌苔黄白、大便时闭、腹胀大、脉沉弦、苔黄白相兼	冬葵子、芒硝、党参、白术、苦杏仁、桂枝、冬瓜仁、甘草、防己	木防己加茯苓芒硝汤
脉沉弦、大便时闭、苔黄白相兼、腹胀大、舌苔黄白	冬葵子、芒硝、党参、白术、苦杏仁、桂枝、冬瓜仁、甘草、防己	木防己加茯苓芒硝汤
苔黄白相兼、舌苔黄白、腹胀大、脉沉弦、大便时闭	冬葵子、芒硝、党参、白术、苦杏仁、桂枝、冬瓜仁、甘草、防己	木防己加茯苓芒硝汤
脉沉弦、舌苔黄白、腹胀大、苔黄白相兼、大便时闭	冬葵子、芒硝、党参、白术、苦杏仁、桂枝、冬瓜仁、甘草、防己	木防己加茯苓芒硝汤
腹胀大、脉沉弦、舌苔黄白、苔黄白相兼、大便时闭	冬葵子、芒硝、党参、白术、苦杏仁、桂枝、冬瓜仁、甘草、防己	木防己加茯苓芒硝汤
舌苔黄白、大便时闭、苔黄白相兼、腹胀大、脉沉弦	冬葵子、芒硝、党参、白术、苦杏仁、桂枝、冬瓜仁、甘草、防己	木防己加茯苓芒硝汤
腹胀大、大便时闭、脉沉弦、苔黄白相兼、舌苔黄白	冬葵子、芒硝、党参、白术、苦杏仁、桂枝、冬瓜仁、甘草、防己	木防己加茯苓芒硝汤
大便时闭、腹胀大、舌苔黄白、苔黄白相兼、脉沉弦	冬葵子、芒硝、党参、白术、苦杏仁、桂枝、冬瓜仁、甘草、防己	木防己加茯苓芒硝汤
腹胀大、脉沉弦、舌苔黄白、大便时闭、苔黄白相兼	冬葵子、芒硝、党参、白术、苦杏仁、桂枝、冬瓜仁、甘草、防己	木防己加茯苓芒硝汤
舌苔黄白、苔黄白相兼、腹胀大、大便时闭、脉沉弦	冬葵子、芒硝、党参、白术、苦杏仁、桂枝、冬瓜仁、甘草、防己	木防己加茯苓芒硝汤
大便时闭、脉沉弦、苔黄白相兼、腹胀大、舌苔黄白	冬葵子、芒硝、党参、白术、苦杏仁、桂枝、冬瓜仁、甘草、防己	木防己加茯苓芒硝汤
腹胀大、大便时闭、苔黄白相兼、脉沉弦、舌苔黄白	冬葵子、芒硝、党参、白术、苦杏仁、桂枝、冬瓜仁、甘草、防己	木防己加茯苓芒硝汤
腹胀大、苔黄白相兼、舌苔黄白、脉沉弦、大便时闭	冬葵子、芒硝、党参、白术、苦杏仁、桂枝、冬瓜仁、甘草、防己	木防己加茯苓芒硝汤
苔黄白相兼、腹胀大、舌苔黄白、脉沉弦、大便时闭	冬葵子、芒硝、党参、白术、苦杏仁、桂枝、冬瓜仁、甘草、防己	木防己加茯苓芒硝汤
舌苔黄白、脉沉弦、大便时闭、苔黄白相兼、腹胀大	冬葵子、芒硝、党参、白术、苦杏仁、桂枝、冬瓜仁、甘草、防己	木防己加茯苓芒硝汤
苔黄白相兼、大便时闭、腹胀大、脉沉弦、舌苔黄白	冬葵子、芒硝、党参、白术、苦杏仁、桂枝、冬瓜仁、甘草、防己	木防己加茯苓芒硝汤
大便时闭、苔黄白相兼、腹胀大、脉沉弦、舌苔黄白	冬葵子、芒硝、党参、白术、苦杏仁、桂枝、冬瓜仁、甘草、防己	木防己加茯苓芒硝汤
舌苔黄白、脉沉弦、苔黄白相兼、大便时闭、腹胀大	冬葵子、芒硝、党参、白术、苦杏仁、桂枝、冬瓜仁、甘草、防己	木防己加茯苓芒硝汤
大便时闭、舌苔黄白、脉沉弦、腹胀大、苔黄白相兼	冬葵子、芒硝、党参、白术、苦杏仁、桂枝、冬瓜仁、甘草、防己	木防己加茯苓芒硝汤
咳、大便燥、胸满、呕吐、小瘦少、冒眩、吐沫	白术、泽泻	泽泻汤
小瘦少、咳、呕吐、大便燥、冒眩、吐沫、胸满	白术、泽泻	泽泻汤
呕吐、咳、胸满、小瘦少、吐沫、大便燥、冒眩	白术、泽泻	泽泻汤
舌大、精神不振、脉弦而软、头冒、懒于睁眼、苔呈白滑、头目冒眩、两手发颤、苔白滑、两手发颜、昏昏沉沉	白术、泽泻	泽泻汤
脉弦而软、苔白滑、两手发颤、懒于睁眼、苔呈白滑、精神不振、两手发颜、头目冒眩、舌大、昏昏沉沉、头冒	白术、泽泻	泽泻汤
舌大、两手发颤、苔呈白滑、两手发颜、头冒、昏昏沉沉、脉弦而软、苔白滑、精神不振、懒于睁眼、头目冒眩	白术、泽泻	泽泻汤
大便时溏、昏昏然、苔白、痰多、眩晕、脉濡	白术、泽泻	泽泻汤
眩晕、脉濡、痰多、昏昏然、苔白、大便时溏	白术、泽泻	泽泻汤
痰多、苔白、昏昏然、大便时溏、眩晕、脉濡	白术、泽泻	泽泻汤
咳逆、脉沉、胸痹、浊泛、呕吐、便溏、短气	生姜、半夏	小半夏汤
胸痹、脉沉、呕吐、浊泛、便溏、短气、咳逆	生姜、半夏	小半夏汤
脉沉、便溏、胸痹、短气、呕吐、咳逆、浊泛	生姜、半夏	小半夏汤
脉沉、短气、咳逆、便溏、呕吐、胸痹、浊泛	生姜、半夏	小半夏汤
呕吐、咳逆、胸痹、便溏、脉沉、浊泛、短气	生姜、半夏	小半夏汤
浊泛、胸痹、脉沉、呕吐、咳逆、便溏、短气	生姜、半夏	小半夏汤
胆汁性呕吐、不能进食	生姜、人参、半夏	小半夏汤
不能进食、胆汁性呕吐	生姜、人参、半夏	小半夏汤
不能进食、胆汁性呕吐	生姜、人参、半夏	小半夏汤
不能进食、胆汁性呕吐	生姜、人参、半夏	小半夏汤
胆汁性呕吐、不能进食	生姜、人参、半夏	小半夏汤
胆汁性呕吐、不能进食	生姜、人参、半夏	小半夏汤
咳嗽、按脉沉实、气促、满胀、全身浮肿、腹大、小便黄短、大便燥结、干燥、胀满、痞满、胀大	葶苈子、大黄、防己、花椒	己椒苈黄丸
腹大、痞满、小便黄短、大便燥结、胀大、全身浮肿、按脉沉实、咳嗽、气促、干燥、满胀、胀满	葶苈子、大黄、防己、花椒	己椒苈黄丸
干燥、痞满、胀满、满胀、全身浮肿、咳嗽、按脉沉实、气促、小便黄短、腹大、胀大、大便燥结	葶苈子、大黄、防己、花椒	己椒苈黄丸
二便不利、腹胀、浮肿、膨隆、脉尚有力、口干、苔腻、喘咳、舌紫、舌燥	大黄、麻黄、补骨脂	己椒苈黄丸
腹胀、浮肿、舌燥、舌紫、苔腻、口干、膨隆、二便不利、喘咳、脉尚有力	大黄、麻黄、补骨脂	己椒苈黄丸
二便不利、舌燥、浮肿、舌紫、膨隆、口干、腹胀、喘咳、苔腻、脉尚有力	大黄、麻黄、补骨脂	己椒苈黄丸
舌绛、脉至弦数、头晕、色黯、瘀热、苔腻、燥赤、心悸、胁痛、便血、瘀留	牡丹皮、大黄、葫芦壳、大腹皮、粳米、川木通、栀子、防己	己椒苈黄丸
胁痛、瘀留、心悸、燥赤、苔腻、便血、舌绛、头晕、脉至弦数、色黯、瘀热	牡丹皮、大黄、葫芦壳、大腹皮、粳米、川木通、栀子、防己	己椒苈黄丸
便血、瘀热、燥赤、胁痛、舌绛、瘀留、头晕、心悸、脉至弦数、色黯、苔腻	牡丹皮、大黄、葫芦壳、大腹皮、粳米、川木通、栀子、防己	己椒苈黄丸
纳食不多、面浮、腹大、脉缓、舌尖红、苔腻	大黄、生姜、白术、泽泻、花椒、茯苓、大腹皮、桂枝、桑白皮、陈皮、防己	己椒苈黄丸
脉缓、腹大、面浮、舌尖红、纳食不多、苔腻	大黄、生姜、白术、泽泻、花椒、茯苓、大腹皮、桂枝、桑白皮、陈皮、防己	己椒苈黄丸
面浮、苔腻、舌尖红、脉缓、纳食不多、腹大	大黄、生姜、白术、泽泻、花椒、茯苓、大腹皮、桂枝、桑白皮、陈皮、防己	己椒苈黄丸
涎水、呕粘痰、清气不化，则液滞为痰、凝痰、脉象沉弦、二便不利	生姜、茯苓、半夏	小半夏加茯苓汤
脉象沉弦、涎水、凝痰、清气不化，则液滞为痰、二便不利、呕粘痰	生姜、茯苓、半夏	小半夏加茯苓汤
涎水、呕粘痰、清气不化，则液滞为痰、二便不利、凝痰、脉象沉弦	生姜、茯苓、半夏	小半夏加茯苓汤
呕粘痰、二便不利、涎水、脉象沉弦、清气不化，则液滞为痰、凝痰	生姜、茯苓、半夏	小半夏加茯苓汤
口不渴、脉不躁、汗出、心下悸动、呕吐、头眩、眩晕、大汗、自汗、胸痛	生姜、茯苓、半夏	小半夏加茯苓汤
脉不躁、汗出、眩晕、口不渴、胸痛、呕吐、头眩、自汗、心下悸动、大汗	生姜、茯苓、半夏	小半夏加茯苓汤
口不渴、自汗、呕吐、头眩、大汗、心下悸动、脉不躁、胸痛、汗出、眩晕	生姜、茯苓、半夏	小半夏加茯苓汤
呕吐、头眩、自汗、眩晕、脉不躁、汗出、口不渴、大汗、心下悸动、胸痛	生姜、茯苓、半夏	小半夏加茯苓汤
苔白滑腻、舌偏淡、体瘦、痰鸣声、萎黄、咳嗽、痰咳、发烧、痰漕稀	生姜、半夏、款冬花、茯苓、紫菀、甘草	小半夏加茯苓汤
舌偏淡、咳嗽、萎黄、体瘦、痰鸣声、痰咳、发烧、苔白滑腻、痰漕稀	生姜、半夏、款冬花、茯苓、紫菀、甘草	小半夏加茯苓汤
苔白滑腻、痰鸣声、痰漕稀、痰咳、咳嗽、萎黄、体瘦、舌偏淡、发烧	生姜、半夏、款冬花、茯苓、紫菀、甘草	小半夏加茯苓汤
痰鸣声、苔白滑腻、体瘦、痰漕稀、萎黄、发烧、咳嗽、痰咳、舌偏淡	生姜、半夏、款冬花、茯苓、紫菀、甘草	小半夏加茯苓汤
湿热、坚满、热阻、胀坚、痛痒	白术、泽泻、茯苓、桂枝、猪苓	五苓散
胀坚、坚满、湿热、痛痒、热阻	白术、泽泻、茯苓、桂枝、猪苓	五苓散
浮肿、咳嗽、发热、肿胀、浮肺、水肿	白术、泽泻、茯苓、桂枝、猪苓	五苓散
浮肿、水肿、肿胀、浮肺、发热、咳嗽	白术、泽泻、茯苓、桂枝、猪苓	五苓散
胀诚、小便黄短、燥热、胃胀、发热、吐水、呕吐、苔淡黄不燥、小便不利、水气内阻	白术、泽泻、茯苓、桂枝、猪苓	五苓散
呕吐、燥热、胃胀、吐水、小便黄短、水气内阻、小便不利、发热、胀诚、苔淡黄不燥	白术、泽泻、茯苓、桂枝、猪苓	五苓散
哭啼、消瘦、气滞、肿胀、经脉不通	白术、泽泻、茯苓、桂枝、猪苓	五苓散
消瘦、哭啼、经脉不通、气滞、肿胀	白术、泽泻、茯苓、桂枝、猪苓	五苓散
有汗、欲吐、小便极少、发热、水泻、脉浮数、全身倦重、头疼、腹隐痛、舌淡、苔薄	苍术、白术、泽泻、茯苓、桂枝、猪苓	五苓散
全身倦重、欲吐、苔薄、小便极少、有汗、发热、腹隐痛、头疼、舌淡、脉浮数、水泻	苍术、白术、泽泻、茯苓、桂枝、猪苓	五苓散
喘嗽、气阻、咳	五味子、茯苓、桂枝、大枣	桂苓五味甘草汤
咳、喘嗽、气阻	五味子、茯苓、桂枝、大枣	桂苓五味甘草汤
喘嗽、咳、气阻	五味子、茯苓、桂枝、大枣	桂苓五味甘草汤
气阻、咳、喘嗽	五味子、茯苓、桂枝、大枣	桂苓五味甘草汤
喘嗽、气阻、咳	五味子、茯苓、桂枝、大枣	桂苓五味甘草汤
咳、喘嗽、气阻	五味子、茯苓、桂枝、大枣	桂苓五味甘草汤
喘嗽、咳、气阻	五味子、茯苓、桂枝、大枣	桂苓五味甘草汤
气阻、咳、喘嗽	五味子、茯苓、桂枝、大枣	桂苓五味甘草汤
咳、喘嗽、气阻	五味子、茯苓、桂枝、大枣	桂苓五味甘草汤
咳、气阻、喘嗽	五味子、茯苓、桂枝、大枣	桂苓五味甘草汤
足冷、上气不下、下冲上逆、咳嗽、咳喘、痰饮上泛、气通、脉象沉弦、化痰、气喘	山药、补骨脂、半夏、白术、茯苓、熟地、炙甘草、桂枝、附子、远志、核桃	桂苓五味甘草汤
痰饮上泛、化痰、气通、上气不下、下冲上逆、咳嗽、足冷、气喘、咳喘、脉象沉弦	山药、补骨脂、半夏、白术、茯苓、熟地、炙甘草、桂枝、附子、远志、核桃	桂苓五味甘草汤
痰饮上泛、化痰、气通、脉象沉弦、足冷、上气不下、气喘、咳喘、咳嗽、下冲上逆	山药、补骨脂、半夏、白术、茯苓、熟地、炙甘草、桂枝、附子、远志、核桃	桂苓五味甘草汤
上气不下、气喘、痰饮上泛、脉象沉弦、下冲上逆、气通、咳喘、足冷、咳嗽、化痰	山药、补骨脂、半夏、白术、茯苓、熟地、炙甘草、桂枝、附子、远志、核桃	桂苓五味甘草汤
化痰、气喘、下冲上逆、气通、咳喘、足冷、痰饮上泛、脉象沉弦、咳嗽、上气不下	山药、补骨脂、半夏、白术、茯苓、熟地、炙甘草、桂枝、附子、远志、核桃	桂苓五味甘草汤
下冲上逆、气通、足冷、化痰、气喘、咳嗽、咳喘、上气不下、痰饮上泛、脉象沉弦	山药、补骨脂、半夏、白术、茯苓、熟地、炙甘草、桂枝、附子、远志、核桃	桂苓五味甘草汤
下冲上逆、气喘、咳喘、气通、咳嗽、上气不下、痰饮上泛、化痰、足冷、脉象沉弦	山药、补骨脂、半夏、白术、茯苓、熟地、炙甘草、桂枝、附子、远志、核桃	桂苓五味甘草汤
足冷、痰饮上泛、上气不下、咳喘、化痰、气喘、咳嗽、气通、脉象沉弦、下冲上逆	山药、补骨脂、半夏、白术、茯苓、熟地、炙甘草、桂枝、附子、远志、核桃	桂苓五味甘草汤
下冲上逆、脉象沉弦、咳嗽、足冷、痰饮上泛、气喘、化痰、咳喘、上气不下、气通	山药、补骨脂、半夏、白术、茯苓、熟地、炙甘草、桂枝、附子、远志、核桃	桂苓五味甘草汤
化痰、气通、气喘、痰饮上泛、咳嗽、上气不下、足冷、下冲上逆、咳喘、脉象沉弦	山药、补骨脂、半夏、白术、茯苓、熟地、炙甘草、桂枝、附子、远志、核桃	桂苓五味甘草汤
苔白滑、稀白、喘咳、痰多、脉浮滑、寒热、发热、多痰	干姜、白芍、半夏、苦杏仁、五味子、麻黄、炙甘草、桂枝、细辛	苓甘五味姜辛汤
脉浮滑、多痰、寒热、苔白滑、痰多、喘咳、稀白、发热	干姜、白芍、半夏、苦杏仁、五味子、麻黄、炙甘草、桂枝、细辛	苓甘五味姜辛汤
多痰、发热、苔白滑、脉浮滑、痰多、喘咳、稀白、寒热	干姜、白芍、半夏、苦杏仁、五味子、麻黄、炙甘草、桂枝、细辛	苓甘五味姜辛汤
多痰、脉浮滑、痰多、寒热、喘咳、稀白、苔白滑、发热	干姜、白芍、半夏、苦杏仁、五味子、麻黄、炙甘草、桂枝、细辛	苓甘五味姜辛汤
苔白滑、喘咳、脉浮滑、寒热、多痰、痰多、发热、稀白	干姜、白芍、半夏、苦杏仁、五味子、麻黄、炙甘草、桂枝、细辛	苓甘五味姜辛汤
痰多、稀白、发热、苔白滑、多痰、喘咳、脉浮滑、寒热	干姜、白芍、半夏、苦杏仁、五味子、麻黄、炙甘草、桂枝、细辛	苓甘五味姜辛汤
苔白滑、稀白、寒热、脉浮滑、多痰、喘咳、发热、痰多	干姜、白芍、半夏、苦杏仁、五味子、麻黄、炙甘草、桂枝、细辛	苓甘五味姜辛汤
发热、寒热、稀白、喘咳、多痰、痰多、苔白滑、脉浮滑	干姜、白芍、半夏、苦杏仁、五味子、麻黄、炙甘草、桂枝、细辛	苓甘五味姜辛汤
稀白、寒热、脉浮滑、发热、喘咳、痰多、苔白滑、多痰	干姜、白芍、半夏、苦杏仁、五味子、麻黄、炙甘草、桂枝、细辛	苓甘五味姜辛汤
喘咳、稀白、痰多、发热、寒热、苔白滑、多痰、脉浮滑	干姜、白芍、半夏、苦杏仁、五味子、麻黄、炙甘草、桂枝、细辛	苓甘五味姜辛汤
发热、寒热、喘咳、脉浮滑、苔白滑、痰多、多痰、稀白	干姜、白芍、半夏、苦杏仁、五味子、麻黄、炙甘草、桂枝、细辛	苓甘五味姜辛汤
寒热、苔白滑、多痰、脉浮滑、稀白、痰多、喘咳、发热	干姜、白芍、半夏、苦杏仁、五味子、麻黄、炙甘草、桂枝、细辛	苓甘五味姜辛汤
稀白、喘咳、苔白滑、发热、痰多、寒热、脉浮滑、多痰	干姜、白芍、半夏、苦杏仁、五味子、麻黄、炙甘草、桂枝、细辛	苓甘五味姜辛汤
脉浮滑、寒热、多痰、发热、稀白、喘咳、苔白滑、痰多	干姜、白芍、半夏、苦杏仁、五味子、麻黄、炙甘草、桂枝、细辛	苓甘五味姜辛汤
寒热、多痰、脉浮滑、稀白、喘咳、痰多、苔白滑、发热	干姜、白芍、半夏、苦杏仁、五味子、麻黄、炙甘草、桂枝、细辛	苓甘五味姜辛汤
寒热、苔白滑、多痰、发热、痰多、稀白、喘咳、脉浮滑	干姜、白芍、半夏、苦杏仁、五味子、麻黄、炙甘草、桂枝、细辛	苓甘五味姜辛汤
稀白、痰多、苔白滑、喘咳、脉浮滑、发热、寒热、多痰	干姜、白芍、半夏、苦杏仁、五味子、麻黄、炙甘草、桂枝、细辛	苓甘五味姜辛汤
苔白滑、脉浮滑、稀白、寒热、多痰、痰多、发热、喘咳	干姜、白芍、半夏、苦杏仁、五味子、麻黄、炙甘草、桂枝、细辛	苓甘五味姜辛汤
多痰、寒热、发热、痰多、脉浮滑、喘咳、苔白滑、稀白	干姜、白芍、半夏、苦杏仁、五味子、麻黄、炙甘草、桂枝、细辛	苓甘五味姜辛汤
多痰、苔白滑、痰多、脉浮滑、喘咳、稀白、发热、寒热	干姜、白芍、半夏、苦杏仁、五味子、麻黄、炙甘草、桂枝、细辛	苓甘五味姜辛汤
稀白、痰多、苔白滑、脉浮滑、寒热、多痰、喘咳、发热	干姜、白芍、半夏、苦杏仁、五味子、麻黄、炙甘草、桂枝、细辛	苓甘五味姜辛汤
苔白滑、发热、寒热、痰多、脉浮滑、稀白、多痰、喘咳	干姜、白芍、半夏、苦杏仁、五味子、麻黄、炙甘草、桂枝、细辛	苓甘五味姜辛汤
多痰、稀白、脉浮滑、喘咳、寒热、痰多、苔白滑、发热	干姜、白芍、半夏、苦杏仁、五味子、麻黄、炙甘草、桂枝、细辛	苓甘五味姜辛汤
稀白、发热、寒热、苔白滑、喘咳、多痰、痰多、脉浮滑	干姜、白芍、半夏、苦杏仁、五味子、麻黄、炙甘草、桂枝、细辛	苓甘五味姜辛汤
脉浮滑、喘咳、痰多、发热、多痰、寒热、苔白滑、稀白	干姜、白芍、半夏、苦杏仁、五味子、麻黄、炙甘草、桂枝、细辛	苓甘五味姜辛汤
喘咳、寒热、痰多、苔白滑、稀白、多痰、发热、脉浮滑	干姜、白芍、半夏、苦杏仁、五味子、麻黄、炙甘草、桂枝、细辛	苓甘五味姜辛汤
发热、多痰、喘咳、脉浮滑、痰多、稀白、苔白滑、寒热	干姜、白芍、半夏、苦杏仁、五味子、麻黄、炙甘草、桂枝、细辛	苓甘五味姜辛汤
脉浮滑、发热、喘咳、痰多、寒热、稀白、苔白滑、多痰	干姜、白芍、半夏、苦杏仁、五味子、麻黄、炙甘草、桂枝、细辛	苓甘五味姜辛汤
痰多、稀白、苔白滑、寒热、多痰、发热、脉浮滑、喘咳	干姜、白芍、半夏、苦杏仁、五味子、麻黄、炙甘草、桂枝、细辛	苓甘五味姜辛汤
苔白滑、寒热、稀白、多痰、发热、喘咳、脉浮滑、痰多	干姜、白芍、半夏、苦杏仁、五味子、麻黄、炙甘草、桂枝、细辛	苓甘五味姜辛汤
脉弦、咳吐涎沫、口燥、痰饮、体肥	干姜、半夏、五味子、茯苓、细辛、甘草	桂苓五味甘草去桂加姜辛夏汤
脉弦、体肥、咳吐涎沫、口燥、痰饮	干姜、半夏、五味子、茯苓、细辛、甘草	桂苓五味甘草去桂加姜辛夏汤
口燥、脉弦、咳吐涎沫、体肥、痰饮	干姜、半夏、五味子、茯苓、细辛、甘草	桂苓五味甘草去桂加姜辛夏汤
脉弦、咳吐涎沫、体肥、痰饮、口燥	干姜、半夏、五味子、茯苓、细辛、甘草	桂苓五味甘草去桂加姜辛夏汤
咳吐涎沫、痰饮、口燥、体肥、脉弦	干姜、半夏、五味子、茯苓、细辛、甘草	桂苓五味甘草去桂加姜辛夏汤
口燥、咳吐涎沫、痰饮、脉弦、体肥	干姜、半夏、五味子、茯苓、细辛、甘草	桂苓五味甘草去桂加姜辛夏汤
痰饮、脉弦、体肥、口燥、咳吐涎沫	干姜、半夏、五味子、茯苓、细辛、甘草	桂苓五味甘草去桂加姜辛夏汤
口燥、痰饮、咳吐涎沫、脉弦、体肥	干姜、半夏、五味子、茯苓、细辛、甘草	桂苓五味甘草去桂加姜辛夏汤
口燥、咳吐涎沫、体肥、痰饮、脉弦	干姜、半夏、五味子、茯苓、细辛、甘草	桂苓五味甘草去桂加姜辛夏汤
口燥、痰饮、脉弦、体肥、咳吐涎沫	干姜、半夏、五味子、茯苓、细辛、甘草	桂苓五味甘草去桂加姜辛夏汤
咳吐涎沫、口燥、体肥、痰饮、脉弦	干姜、半夏、五味子、茯苓、细辛、甘草	桂苓五味甘草去桂加姜辛夏汤
体肥、咳吐涎沫、口燥、痰饮、脉弦	干姜、半夏、五味子、茯苓、细辛、甘草	桂苓五味甘草去桂加姜辛夏汤
脉弦、咳吐涎沫、体肥、痰饮、口燥	干姜、半夏、五味子、茯苓、细辛、甘草	桂苓五味甘草去桂加姜辛夏汤
痰饮、口燥、脉弦、咳吐涎沫、体肥	干姜、半夏、五味子、茯苓、细辛、甘草	桂苓五味甘草去桂加姜辛夏汤
咳吐涎沫、痰饮、体肥、口燥、脉弦	干姜、半夏、五味子、茯苓、细辛、甘草	桂苓五味甘草去桂加姜辛夏汤
浮、食少、呕逆、烦、喘咳、汗多、胸闷	干姜、半夏、五味子、茯苓、细辛、甘草	桂苓五味甘草去桂加姜辛夏汤
呕逆、胸闷、浮、喘咳、食少、烦、汗多	干姜、半夏、五味子、茯苓、细辛、甘草	桂苓五味甘草去桂加姜辛夏汤
烦、喘咳、浮、胸闷、汗多、呕逆、食少	干姜、半夏、五味子、茯苓、细辛、甘草	桂苓五味甘草去桂加姜辛夏汤
喘咳、胸闷、烦、汗多、浮、呕逆、食少	干姜、半夏、五味子、茯苓、细辛、甘草	桂苓五味甘草去桂加姜辛夏汤
汗多、浮、喘咳、胸闷、呕逆、食少、烦	干姜、半夏、五味子、茯苓、细辛、甘草	桂苓五味甘草去桂加姜辛夏汤
食少、浮、汗多、烦、喘咳、胸闷、呕逆	干姜、半夏、五味子、茯苓、细辛、甘草	桂苓五味甘草去桂加姜辛夏汤
浮、汗多、喘咳、烦、食少、胸闷、呕逆	干姜、半夏、五味子、茯苓、细辛、甘草	桂苓五味甘草去桂加姜辛夏汤
汗多、烦、胸闷、浮、喘咳、食少、呕逆	干姜、半夏、五味子、茯苓、细辛、甘草	桂苓五味甘草去桂加姜辛夏汤
烦、喘咳、浮、食少、胸闷、呕逆、汗多	干姜、半夏、五味子、茯苓、细辛、甘草	桂苓五味甘草去桂加姜辛夏汤
汗多、烦、胸闷、呕逆、浮、食少、喘咳	干姜、半夏、五味子、茯苓、细辛、甘草	桂苓五味甘草去桂加姜辛夏汤
呕逆、喘咳、胸闷、烦、汗多、食少、浮	干姜、半夏、五味子、茯苓、细辛、甘草	桂苓五味甘草去桂加姜辛夏汤
胸闷、烦、汗多、食少、呕逆、喘咳、浮	干姜、半夏、五味子、茯苓、细辛、甘草	桂苓五味甘草去桂加姜辛夏汤
胸闷、喘咳、浮、汗多、烦、食少、呕逆	干姜、半夏、五味子、茯苓、细辛、甘草	桂苓五味甘草去桂加姜辛夏汤
食少、呕逆、浮、胸闷、烦、喘咳、汗多	干姜、半夏、五味子、茯苓、细辛、甘草	桂苓五味甘草去桂加姜辛夏汤
汗多、胸闷、呕逆、食少、浮、烦、喘咳	干姜、半夏、五味子、茯苓、细辛、甘草	桂苓五味甘草去桂加姜辛夏汤
脉右三三部弦、咳延、涎沫	干姜、半夏、五味子、苦杏仁、茯苓、细辛、甘草	苓甘五味姜辛夏杏汤
脉右三三部弦、涎沫、咳延	干姜、半夏、五味子、苦杏仁、茯苓、细辛、甘草	苓甘五味姜辛夏杏汤
涎沫、咳延、脉右三三部弦	干姜、半夏、五味子、苦杏仁、茯苓、细辛、甘草	苓甘五味姜辛夏杏汤
脉右三三部弦、涎沫、咳延	干姜、半夏、五味子、苦杏仁、茯苓、细辛、甘草	苓甘五味姜辛夏杏汤
脉右三三部弦、咳延、涎沫	干姜、半夏、五味子、苦杏仁、茯苓、细辛、甘草	苓甘五味姜辛夏杏汤
涎沫、脉右三三部弦、咳延	干姜、半夏、五味子、苦杏仁、茯苓、细辛、甘草	苓甘五味姜辛夏杏汤
脉右三三部弦、咳延、涎沫	干姜、半夏、五味子、苦杏仁、茯苓、细辛、甘草	苓甘五味姜辛夏杏汤
涎沫、脉右三三部弦、咳延	干姜、半夏、五味子、苦杏仁、茯苓、细辛、甘草	苓甘五味姜辛夏杏汤
咳延、脉右三三部弦、涎沫	干姜、半夏、五味子、苦杏仁、茯苓、细辛、甘草	苓甘五味姜辛夏杏汤
脉右三三部弦、咳延、涎沫	干姜、半夏、五味子、苦杏仁、茯苓、细辛、甘草	苓甘五味姜辛夏杏汤
面红、满闷、气冲上逆、畏寒、面浮、脉沉、阵咳、痰喘、苔白满、头昏、咳逆	干姜、半夏、五味子、苦杏仁、化橘红、茯苓、浙贝母、细辛、桂枝	苓甘五味姜辛夏杏汤
苔白满、脉沉、面红、头昏、气冲上逆、面浮、满闷、咳逆、畏寒、痰喘、阵咳	干姜、半夏、五味子、苦杏仁、化橘红、茯苓、浙贝母、细辛、桂枝	苓甘五味姜辛夏杏汤
气冲上逆、面红、阵咳、头昏、满闷、面浮、痰喘、苔白满、脉沉、畏寒、咳逆	干姜、半夏、五味子、苦杏仁、化橘红、茯苓、浙贝母、细辛、桂枝	苓甘五味姜辛夏杏汤
头昏、痰喘、苔白满、畏寒、咳逆、满闷、面浮、阵咳、气冲上逆、面红、脉沉	干姜、半夏、五味子、苦杏仁、化橘红、茯苓、浙贝母、细辛、桂枝	苓甘五味姜辛夏杏汤
咳逆、脉沉、气冲上逆、面浮、阵咳、面红、痰喘、苔白满、满闷、畏寒、头昏	干姜、半夏、五味子、苦杏仁、化橘红、茯苓、浙贝母、细辛、桂枝	苓甘五味姜辛夏杏汤
头昏、咳逆、面浮、脉沉、阵咳、气冲上逆、苔白满、畏寒、痰喘、满闷、面红	干姜、半夏、五味子、苦杏仁、化橘红、茯苓、浙贝母、细辛、桂枝	苓甘五味姜辛夏杏汤
脉沉、咳逆、阵咳、面浮、满闷、痰喘、畏寒、头昏、苔白满、气冲上逆、面红	干姜、半夏、五味子、苦杏仁、化橘红、茯苓、浙贝母、细辛、桂枝	苓甘五味姜辛夏杏汤
面红、咳逆、痰喘、头昏、畏寒、苔白满、脉沉、满闷、面浮、气冲上逆、阵咳	干姜、半夏、五味子、苦杏仁、化橘红、茯苓、浙贝母、细辛、桂枝	苓甘五味姜辛夏杏汤
苔白满、阵咳、面浮、面红、痰喘、畏寒、气冲上逆、脉沉、头昏、咳逆、满闷	干姜、半夏、五味子、苦杏仁、化橘红、茯苓、浙贝母、细辛、桂枝	苓甘五味姜辛夏杏汤
头昏、气冲上逆、阵咳、畏寒、苔白满、满闷、面浮、面红、脉沉、痰喘、咳逆	干姜、半夏、五味子、苦杏仁、化橘红、茯苓、浙贝母、细辛、桂枝	苓甘五味姜辛夏杏汤
咳、化痰	半夏、苦杏仁、竹茹、化橘红、茯苓、紫苏子、桔梗、浙贝母、防风、桑叶、甘草、陈皮	苓甘五味姜辛夏杏汤
化痰、咳	半夏、苦杏仁、竹茹、化橘红、茯苓、紫苏子、桔梗、浙贝母、防风、桑叶、甘草、陈皮	苓甘五味姜辛夏杏汤
化痰、咳	半夏、苦杏仁、竹茹、化橘红、茯苓、紫苏子、桔梗、浙贝母、防风、桑叶、甘草、陈皮	苓甘五味姜辛夏杏汤
咳、化痰	半夏、苦杏仁、竹茹、化橘红、茯苓、紫苏子、桔梗、浙贝母、防风、桑叶、甘草、陈皮	苓甘五味姜辛夏杏汤
咳、化痰	半夏、苦杏仁、竹茹、化橘红、茯苓、紫苏子、桔梗、浙贝母、防风、桑叶、甘草、陈皮	苓甘五味姜辛夏杏汤
化痰、咳	半夏、苦杏仁、竹茹、化橘红、茯苓、紫苏子、桔梗、浙贝母、防风、桑叶、甘草、陈皮	苓甘五味姜辛夏杏汤
化痰、咳	半夏、苦杏仁、竹茹、化橘红、茯苓、紫苏子、桔梗、浙贝母、防风、桑叶、甘草、陈皮	苓甘五味姜辛夏杏汤
化痰、咳	半夏、苦杏仁、竹茹、化橘红、茯苓、紫苏子、桔梗、浙贝母、防风、桑叶、甘草、陈皮	苓甘五味姜辛夏杏汤
化痰、咳	半夏、苦杏仁、竹茹、化橘红、茯苓、紫苏子、桔梗、浙贝母、防风、桑叶、甘草、陈皮	苓甘五味姜辛夏杏汤
咳、化痰	半夏、苦杏仁、竹茹、化橘红、茯苓、紫苏子、桔梗、浙贝母、防风、桑叶、甘草、陈皮	苓甘五味姜辛夏杏汤
唇色淡白、短气、下血过多、水肿、遍身洪肿、面色青惨、胸满、咳嗽、浮肿、水气	干姜、大黄、半夏、五味子、苦杏仁、茯苓、细辛	苓甘五味姜辛夏杏大黄汤
唇色淡白、短气、下血过多、遍身洪肿、面色青惨、浮肿、水肿、咳嗽、水气、胸满	干姜、大黄、半夏、五味子、苦杏仁、茯苓、细辛	苓甘五味姜辛夏杏大黄汤
水肿、咳嗽、遍身洪肿、短气、浮肿、胸满、唇色淡白、水气、下血过多、面色青惨	干姜、大黄、半夏、五味子、苦杏仁、茯苓、细辛	苓甘五味姜辛夏杏大黄汤
下血过多、浮肿、遍身洪肿、水肿、面色青惨、水气、短气、咳嗽、唇色淡白、胸满	干姜、大黄、半夏、五味子、苦杏仁、茯苓、细辛	苓甘五味姜辛夏杏大黄汤
短气、胸满、下血过多、面色青惨、唇色淡白、遍身洪肿、水肿、咳嗽、浮肿、水气	干姜、大黄、半夏、五味子、苦杏仁、茯苓、细辛	苓甘五味姜辛夏杏大黄汤
短气、胸满、水肿、浮肿、遍身洪肿、下血过多、唇色淡白、面色青惨、水气、咳嗽	干姜、大黄、半夏、五味子、苦杏仁、茯苓、细辛	苓甘五味姜辛夏杏大黄汤
下血过多、唇色淡白、咳嗽、水气、遍身洪肿、面色青惨、胸满、短气、浮肿、水肿	干姜、大黄、半夏、五味子、苦杏仁、茯苓、细辛	苓甘五味姜辛夏杏大黄汤
短气、胸满、咳嗽、下血过多、遍身洪肿、唇色淡白、水肿、面色青惨、浮肿、水气	干姜、大黄、半夏、五味子、苦杏仁、茯苓、细辛	苓甘五味姜辛夏杏大黄汤
胸满、遍身洪肿、面色青惨、短气、下血过多、浮肿、水气、唇色淡白、水肿、咳嗽	干姜、大黄、半夏、五味子、苦杏仁、茯苓、细辛	苓甘五味姜辛夏杏大黄汤
浮肿、唇色淡白、遍身洪肿、短气、水肿、咳嗽、面色青惨、胸满、下血过多、水气	干姜、大黄、半夏、五味子、苦杏仁、茯苓、细辛	苓甘五味姜辛夏杏大黄汤
咳嗽、面色青惨、唇色淡白、下血过多、水肿、水气、胸满、遍身洪肿、短气、浮肿	干姜、大黄、半夏、五味子、苦杏仁、茯苓、细辛	苓甘五味姜辛夏杏大黄汤
浮肿、短气、遍身洪肿、唇色淡白、面色青惨、水肿、水气、咳嗽、胸满、下血过多	干姜、大黄、半夏、五味子、苦杏仁、茯苓、细辛	苓甘五味姜辛夏杏大黄汤
胸满、水气、遍身洪肿、咳嗽、浮肿、面色青惨、短气、唇色淡白、水肿、下血过多	干姜、大黄、半夏、五味子、苦杏仁、茯苓、细辛	苓甘五味姜辛夏杏大黄汤
水气、遍身洪肿、胸满、唇色淡白、短气、咳嗽、面色青惨、水肿、浮肿、下血过多	干姜、大黄、半夏、五味子、苦杏仁、茯苓、细辛	苓甘五味姜辛夏杏大黄汤
浮肿、水气、面色青惨、短气、下血过多、胸满、唇色淡白、咳嗽、遍身洪肿、水肿	干姜、大黄、半夏、五味子、苦杏仁、茯苓、细辛	苓甘五味姜辛夏杏大黄汤
面热、苔薄白、喘累、津乏、咳嗽、舌红、大便三日未解、大便如羊矢状、脉细数	干姜、大黄、半夏、五味子、苦杏仁、瓜蒌、茯苓、细辛、甘草	苓甘五味姜辛夏杏大黄汤
大便如羊矢状、咳嗽、面热、喘累、津乏、舌红、大便三日未解、脉细数、苔薄白	干姜、大黄、半夏、五味子、苦杏仁、瓜蒌、茯苓、细辛、甘草	苓甘五味姜辛夏杏大黄汤
面热、大便三日未解、大便如羊矢状、苔薄白、脉细数、喘累、津乏、舌红、咳嗽	干姜、大黄、半夏、五味子、苦杏仁、瓜蒌、茯苓、细辛、甘草	苓甘五味姜辛夏杏大黄汤
大便如羊矢状、苔薄白、咳嗽、津乏、喘累、舌红、面热、脉细数、大便三日未解	干姜、大黄、半夏、五味子、苦杏仁、瓜蒌、茯苓、细辛、甘草	苓甘五味姜辛夏杏大黄汤
大便三日未解、舌红、脉细数、咳嗽、大便如羊矢状、苔薄白、喘累、面热、津乏	干姜、大黄、半夏、五味子、苦杏仁、瓜蒌、茯苓、细辛、甘草	苓甘五味姜辛夏杏大黄汤
津乏、面热、喘累、大便如羊矢状、苔薄白、咳嗽、舌红、脉细数、大便三日未解	干姜、大黄、半夏、五味子、苦杏仁、瓜蒌、茯苓、细辛、甘草	苓甘五味姜辛夏杏大黄汤
脉细数、大便三日未解、津乏、咳嗽、舌红、大便如羊矢状、喘累、苔薄白、面热	干姜、大黄、半夏、五味子、苦杏仁、瓜蒌、茯苓、细辛、甘草	苓甘五味姜辛夏杏大黄汤
大便如羊矢状、脉细数、津乏、大便三日未解、咳嗽、舌红、面热、喘累、苔薄白	干姜、大黄、半夏、五味子、苦杏仁、瓜蒌、茯苓、细辛、甘草	苓甘五味姜辛夏杏大黄汤
喘累、苔薄白、大便三日未解、面热、大便如羊矢状、脉细数、咳嗽、津乏、舌红	干姜、大黄、半夏、五味子、苦杏仁、瓜蒌、茯苓、细辛、甘草	苓甘五味姜辛夏杏大黄汤
津乏、舌红、大便三日未解、苔薄白、面热、咳嗽、喘累、大便如羊矢状、脉细数	干姜、大黄、半夏、五味子、苦杏仁、瓜蒌、茯苓、细辛、甘草	苓甘五味姜辛夏杏大黄汤
津乏、面热、喘累、苔薄白、咳嗽、舌红、脉细数、大便如羊矢状、大便三日未解	干姜、大黄、半夏、五味子、苦杏仁、瓜蒌、茯苓、细辛、甘草	苓甘五味姜辛夏杏大黄汤
大便如羊矢状、舌红、津乏、苔薄白、脉细数、咳嗽、大便三日未解、面热、喘累	干姜、大黄、半夏、五味子、苦杏仁、瓜蒌、茯苓、细辛、甘草	苓甘五味姜辛夏杏大黄汤
大便三日未解、面热、津乏、大便如羊矢状、苔薄白、咳嗽、喘累、脉细数、舌红	干姜、大黄、半夏、五味子、苦杏仁、瓜蒌、茯苓、细辛、甘草	苓甘五味姜辛夏杏大黄汤
大便如羊矢状、津乏、苔薄白、脉细数、大便三日未解、咳嗽、喘累、面热、舌红	干姜、大黄、半夏、五味子、苦杏仁、瓜蒌、茯苓、细辛、甘草	苓甘五味姜辛夏杏大黄汤
大便如羊矢状、面热、大便三日未解、咳嗽、喘累、苔薄白、脉细数、津乏、舌红	干姜、大黄、半夏、五味子、苦杏仁、瓜蒌、茯苓、细辛、甘草	苓甘五味姜辛夏杏大黄汤
光手沉缓、小便点滴不通	山药、茯苓、附子、天花粉、瞿麦、牛膝	瓜蒌瞿麦丸
光手沉缓、小便点滴不通	山药、茯苓、附子、天花粉、瞿麦、牛膝	瓜蒌瞿麦丸
小便点滴不通、光手沉缓	山药、茯苓、附子、天花粉、瞿麦、牛膝	瓜蒌瞿麦丸
脉大而数、微痛、舌黄腻苔、痒、皮肤湿疹、苔舌黄腻、腰部有不适感	生姜、大枣、苦杏仁、麻黄、赤小豆、连翘、桑白皮、甘草	麻黄连翘赤小豆汤
苔舌黄腻、皮肤湿疹、腰部有不适感、痒、脉大而数、舌黄腻苔、微痛	生姜、大枣、苦杏仁、麻黄、赤小豆、连翘、桑白皮、甘草	麻黄连翘赤小豆汤
微痛、痒、皮肤湿疹、苔舌黄腻、舌黄腻苔、腰部有不适感、脉大而数	生姜、大枣、苦杏仁、麻黄、赤小豆、连翘、桑白皮、甘草	麻黄连翘赤小豆汤
右沉滑、痰水内壅、脉左沉细、大便干结、面色淡白、上喘、舌色淡红、疼痛	山药、茯苓、花椒、沉香、附子、天花粉、车前草、牛膝	瓜蒌瞿麦丸
大便干结、面色淡白、舌色淡红、上喘、脉左沉细、疼痛、右沉滑、痰水内壅	山药、茯苓、花椒、沉香、附子、天花粉、车前草、牛膝	瓜蒌瞿麦丸
脉左沉细、上喘、疼痛、大便干结、舌色淡红、痰水内壅、右沉滑、面色淡白	山药、茯苓、花椒、沉香、附子、天花粉、车前草、牛膝	瓜蒌瞿麦丸
口渴、苔白面于。诊为上燥热下寒、小便短少、色淡、脉沉、月经量少	山药、茯苓、附子、天花粉、瞿麦	瓜蒌瞿麦丸
口渴、小便短少、脉沉、苔白面于。诊为上燥热下寒、色淡、月经量少	山药、茯苓、附子、天花粉、瞿麦	瓜蒌瞿麦丸
小便短少、口渴、月经量少、色淡、脉沉、苔白面于。诊为上燥热下寒	山药、茯苓、附子、天花粉、瞿麦	瓜蒌瞿麦丸
遍体如冰、肿、腹如鼓	滑石粉、蒲灰	蒲灰散
遍体如冰、腹如鼓、肿	滑石粉、蒲灰	蒲灰散
肿、遍体如冰、腹如鼓	滑石粉、蒲灰	蒲灰散
肿、腹如鼓、遍体如冰	滑石粉、蒲灰	蒲灰散
腹如鼓、遍体如冰、肿	滑石粉、蒲灰	蒲灰散
腹如鼓、肿、遍体如冰	滑石粉、蒲灰	蒲灰散
苦渴、疼痛、小便频数、脉缓、不渴、小便微涩、独尺部细数	滑石粉、冬葵子、盐、白术、茯苓、鸡内金	滑石白鱼散、茯苓戎盐汤
不渴、小便频数、小便微涩、疼痛、脉缓、苦渴、独尺部细数	滑石粉、冬葵子、盐、白术、茯苓、鸡内金	滑石白鱼散、茯苓戎盐汤
疼痛、小便频数、不渴、独尺部细数、小便微涩、苦渴、脉缓	滑石粉、冬葵子、盐、白术、茯苓、鸡内金	滑石白鱼散、茯苓戎盐汤
脉缓、疼痛、苦渴、不渴、小便微涩、小便频数、独尺部细数	滑石粉、冬葵子、盐、白术、茯苓、鸡内金	滑石白鱼散、茯苓戎盐汤
独尺部细数、小便微涩、苦渴、不渴、脉缓、疼痛、小便频数	滑石粉、冬葵子、盐、白术、茯苓、鸡内金	滑石白鱼散、茯苓戎盐汤
小便频数、疼痛、脉缓、小便微涩、不渴、独尺部细数、苦渴	滑石粉、冬葵子、盐、白术、茯苓、鸡内金	滑石白鱼散、茯苓戎盐汤
小便微涩、苦渴、小便频数、疼痛、脉缓、不渴、独尺部细数	滑石粉、冬葵子、盐、白术、茯苓、鸡内金	滑石白鱼散、茯苓戎盐汤
独尺部细数、苦渴、小便微涩、脉缓、不渴、疼痛、小便频数	滑石粉、冬葵子、盐、白术、茯苓、鸡内金	滑石白鱼散、茯苓戎盐汤
小便微涩、脉缓、疼痛、小便频数、苦渴、独尺部细数、不渴	滑石粉、冬葵子、盐、白术、茯苓、鸡内金	滑石白鱼散、茯苓戎盐汤
苦渴、不渴、独尺部细数、小便微涩、小便频数、脉缓、疼痛	滑石粉、冬葵子、盐、白术、茯苓、鸡内金	滑石白鱼散、茯苓戎盐汤
不渴、脉缓、疼痛、独尺部细数、小便微涩、小便频数、苦渴	滑石粉、冬葵子、盐、白术、茯苓、鸡内金	滑石白鱼散、茯苓戎盐汤
苦渴、独尺部细数、小便频数、小便微涩、脉缓、不渴、疼痛	滑石粉、冬葵子、盐、白术、茯苓、鸡内金	滑石白鱼散、茯苓戎盐汤
不渴、独尺部细数、苦渴、小便微涩、小便频数、脉缓、疼痛	滑石粉、冬葵子、盐、白术、茯苓、鸡内金	滑石白鱼散、茯苓戎盐汤
脉缓、小便微涩、独尺部细数、疼痛、不渴、苦渴、小便频数	滑石粉、冬葵子、盐、白术、茯苓、鸡内金	滑石白鱼散、茯苓戎盐汤
不渴、苦渴、脉缓、小便频数、独尺部细数、小便微涩、疼痛	滑石粉、冬葵子、盐、白术、茯苓、鸡内金	滑石白鱼散、茯苓戎盐汤
苦渴、疼痛、不渴、脉缓、独尺部细数、小便微涩、小便频数	滑石粉、冬葵子、盐、白术、茯苓、鸡内金	滑石白鱼散、茯苓戎盐汤
疼痛、独尺部细数、苦渴、脉缓、小便频数、不渴、小便微涩	滑石粉、冬葵子、盐、白术、茯苓、鸡内金	滑石白鱼散、茯苓戎盐汤
苦渴、疼痛、独尺部细数、不渴、小便微涩、脉缓、小便频数	滑石粉、冬葵子、盐、白术、茯苓、鸡内金	滑石白鱼散、茯苓戎盐汤
脉缓、不渴、独尺部细数、疼痛、小便频数、小便微涩、苦渴	滑石粉、冬葵子、盐、白术、茯苓、鸡内金	滑石白鱼散、茯苓戎盐汤
不渴、小便频数、独尺部细数、脉缓、小便微涩、苦渴、疼痛	滑石粉、冬葵子、盐、白术、茯苓、鸡内金	滑石白鱼散、茯苓戎盐汤
苦渴、独尺部细数、疼痛、不渴、小便微涩、小便频数、脉缓	滑石粉、冬葵子、盐、白术、茯苓、鸡内金	滑石白鱼散、茯苓戎盐汤
苦渴、小便频数、不渴、独尺部细数、疼痛、脉缓、小便微涩	滑石粉、冬葵子、盐、白术、茯苓、鸡内金	滑石白鱼散、茯苓戎盐汤
不渴、疼痛、小便微涩、独尺部细数、小便频数、苦渴、脉缓	滑石粉、冬葵子、盐、白术、茯苓、鸡内金	滑石白鱼散、茯苓戎盐汤
独尺部细数、苦渴、脉缓、不渴、小便微涩、小便频数、疼痛	滑石粉、冬葵子、盐、白术、茯苓、鸡内金	滑石白鱼散、茯苓戎盐汤
不渴、小便微涩、苦渴、疼痛、小便频数、脉缓、独尺部细数	滑石粉、冬葵子、盐、白术、茯苓、鸡内金	滑石白鱼散、茯苓戎盐汤
脉缓、小便频数、独尺部细数、不渴、苦渴、小便微涩、疼痛	滑石粉、冬葵子、盐、白术、茯苓、鸡内金	滑石白鱼散、茯苓戎盐汤
不渴、小便频数、独尺部细数、疼痛、苦渴、小便微涩、脉缓	滑石粉、冬葵子、盐、白术、茯苓、鸡内金	滑石白鱼散、茯苓戎盐汤
小便频数、疼痛、独尺部细数、小便微涩、苦渴、不渴、脉缓	滑石粉、冬葵子、盐、白术、茯苓、鸡内金	滑石白鱼散、茯苓戎盐汤
小便微涩、脉缓、疼痛、苦渴、不渴、独尺部细数、小便频数	滑石粉、冬葵子、盐、白术、茯苓、鸡内金	滑石白鱼散、茯苓戎盐汤
独尺部细数、小便频数、小便微涩、脉缓、苦渴、疼痛、不渴	滑石粉、冬葵子、盐、白术、茯苓、鸡内金	滑石白鱼散、茯苓戎盐汤
胀急、舌红而无苔、拘痛、尿闭、苔红而无苔、胀痛、脉来洪数无伦、尿道口肿大	滑石粉、泽泻、阿胶、茯苓、猪苓	猪苓汤
脉来洪数无伦、拘痛、苔红而无苔、舌红而无苔、胀急、胀痛、尿道口肿大、尿闭	滑石粉、泽泻、阿胶、茯苓、猪苓	猪苓汤
舌燥、口渴、头痛、尿量少、脉细数、舌红、酸痛、欲饮、尿急、尿频、发热	滑石粉、泽泻、阿胶、茯苓、猪苓	猪苓汤
舌红、酸痛、头痛、发热、尿急、脉细数、口渴、舌燥、尿频、欲饮、尿量少	滑石粉、泽泻、阿胶、茯苓、猪苓	猪苓汤
血尿、脉弦数、体温39℃、尿频急、短赤、欲呕、寒热、头痛、口苦、腰痛、舌红、白腻、苔黄	滑石粉、白术、泽泻、阿胶、茯苓、猪苓	猪苓汤
苔黄、尿频急、脉弦数、寒热、舌红、头痛、体温39℃、欲呕、白腻、口苦、短赤、腰痛、血尿	滑石粉、白术、泽泻、阿胶、茯苓、猪苓	猪苓汤
舌千红、脾气虚弱、气化不利、哮喘、有气无力、泄泻、咳呛、湿浊内阻、发热、小便不通、面色灰黄、癃闭、苔厚腻	滑石粉、党参、白术、阿胶、泽泻、茯苓、炙甘草、猪苓、陈皮	猪苓汤
发热、湿浊内阻、气化不利、苔厚腻、癃闭、咳呛、有气无力、小便不通、面色灰黄、泄泻、舌千红、哮喘、脾气虚弱	滑石粉、党参、白术、阿胶、泽泻、茯苓、炙甘草、猪苓、陈皮	猪苓汤
脉数、肿	白术、苦杏仁、麻黄、石膏、炙甘草、桂枝	越婢加术汤
肿、脉数	白术、苦杏仁、麻黄、石膏、炙甘草、桂枝	越婢加术汤
脉数、肿	白术、苦杏仁、麻黄、石膏、炙甘草、桂枝	越婢加术汤
肿、脉数	白术、苦杏仁、麻黄、石膏、炙甘草、桂枝	越婢加术汤
肿、脉数	白术、苦杏仁、麻黄、石膏、炙甘草、桂枝	越婢加术汤
附肿、苔薄白质润、肿大、浮数、腹痛、凹陷、气促、发肿、谵语、大便不畅、舌润、恶风、嗜睡、四、纳差、浮肿、热、周身皮肤光泽、水泡	生姜、大枣、白术、麻黄、石膏、甘草	越婢加术汤
肿大、气促、热、凹陷、舌润、水泡、谵语、附肿、纳差、周身皮肤光泽、苔薄白质润、浮数、大便不畅、腹痛、发肿、恶风、浮肿、四、嗜睡	生姜、大枣、白术、麻黄、石膏、甘草	越婢加术汤
纳差、浮肿、苔薄白质润、舌润、大便不畅、四、附肿、嗜睡、浮数、凹陷、腹痛、气促、肿大、发肿、谵语、周身皮肤光泽、水泡、恶风、热	生姜、大枣、白术、麻黄、石膏、甘草	越婢加术汤
四、周身皮肤光泽、恶风、舌润、谵语、浮肿、肿大、附肿、凹陷、苔薄白质润、纳差、水泡、浮数、发肿、大便不畅、嗜睡、气促、热、腹痛	生姜、大枣、白术、麻黄、石膏、甘草	越婢加术汤
热、嗜睡、气促、大便不畅、水泡、肿大、纳差、浮数、四、凹陷、发肿、浮肿、苔薄白质润、舌润、恶风、周身皮肤光泽、附肿、谵语、腹痛	生姜、大枣、白术、麻黄、石膏、甘草	越婢加术汤
恶风、浮紧、无汗、湿郁、口舌干燥、沉重	姜皮、苍术、大枣、麻黄、甘草	越婢加术汤
无汗、恶风、沉重、口舌干燥、湿郁、浮紧	姜皮、苍术、大枣、麻黄、甘草	越婢加术汤
浮紧、无汗、沉重、恶风、口舌干燥、湿郁	姜皮、苍术、大枣、麻黄、甘草	越婢加术汤
浮紧、无汗、恶风、湿郁、沉重、口舌干燥	姜皮、苍术、大枣、麻黄、甘草	越婢加术汤
恶风、口舌干燥、湿郁、无汗、浮紧、沉重	姜皮、苍术、大枣、麻黄、甘草	越婢加术汤
舌润、口渴、酸痛、苔薄白、麻木、脉沉	大枣、白术、石膏、炙甘草、附子	越婢加术汤
酸痛、舌润、麻木、口渴、脉沉、苔薄白	大枣、白术、石膏、炙甘草、附子	越婢加术汤
酸痛、脉沉、舌润、口渴、苔薄白、麻木	大枣、白术、石膏、炙甘草、附子	越婢加术汤
舌润、脉沉、苔薄白、酸痛、麻木、口渴	大枣、白术、石膏、炙甘草、附子	越婢加术汤
脉沉、酸痛、麻木、苔薄白、舌润、口渴	大枣、白术、石膏、炙甘草、附子	越婢加术汤
气急、口渴、暴肿、脉浮滑、气道不通、小短赤	姜皮、苦杏仁、麻黄、茯苓、冬瓜仁、大腹皮、桑白皮、知母	越婢汤
气道不通、暴肿、口渴、气急、小短赤、脉浮滑	姜皮、苦杏仁、麻黄、茯苓、冬瓜仁、大腹皮、桑白皮、知母	越婢汤
小短赤、暴肿、气道不通、脉浮滑、气急、口渴	姜皮、苦杏仁、麻黄、茯苓、冬瓜仁、大腹皮、桑白皮、知母	越婢汤
小短赤、气道不通、暴肿、脉浮滑、口渴、气急	姜皮、苦杏仁、麻黄、茯苓、冬瓜仁、大腹皮、桑白皮、知母	越婢汤
口渴、气道不通、气急、小短赤、脉浮滑、暴肿	姜皮、苦杏仁、麻黄、茯苓、冬瓜仁、大腹皮、桑白皮、知母	越婢汤
口渴、脉浮滑、小短赤、气道不通、气急、暴肿	姜皮、苦杏仁、麻黄、茯苓、冬瓜仁、大腹皮、桑白皮、知母	越婢汤
浮肿、水肿	生姜、大枣、麻黄、石膏、炙甘草	越婢汤
浮肿、水肿	生姜、大枣、麻黄、石膏、炙甘草	越婢汤
浮肿、水肿	生姜、大枣、麻黄、石膏、炙甘草	越婢汤
浮肿、水肿	生姜、大枣、麻黄、石膏、炙甘草	越婢汤
水肿、浮肿	生姜、大枣、麻黄、石膏、炙甘草	越婢汤
水肿、浮肿	生姜、大枣、麻黄、石膏、炙甘草	越婢汤
脉浮、肿、溺少、纳呆、痰多、无汗、发热、气逆、腹膨、口微渴、恶风、喘促、咳嗽、肤色光亮	滑石粉、大枣、麻黄、石膏、甘草	越婢汤
脉浮、口微渴、气逆、腹膨、纳呆、恶风、无汗、咳嗽、喘促、痰多、肤色光亮、发热、溺少、肿	滑石粉、大枣、麻黄、石膏、甘草	越婢汤
恶风、脉浮、纳呆、咳嗽、发热、肿、口微渴、肤色光亮、腹膨、气逆、喘促、溺少、痰多、无汗	滑石粉、大枣、麻黄、石膏、甘草	越婢汤
脉浮、痰多、腹膨、气逆、口微渴、肿、纳呆、溺少、咳嗽、肤色光亮、喘促、无汗、恶风、发热	滑石粉、大枣、麻黄、石膏、甘草	越婢汤
气逆、溺少、无汗、脉浮、发热、纳呆、咳嗽、肿、腹膨、肤色光亮、痰多、喘促、口微渴、恶风	滑石粉、大枣、麻黄、石膏、甘草	越婢汤
咳嗽、气逆、口微渴、腹膨、无汗、脉浮、溺少、痰多、发热、肤色光亮、肿、恶风、喘促、纳呆	滑石粉、大枣、麻黄、石膏、甘草	越婢汤
矢气、腹大腰粗、苔薄白、浮肿、舌嫩红、脉象弦滑	黄芪、桂枝、炙甘草、大枣	防己茯苓汤
脉象弦滑、矢气、舌嫩红、苔薄白、腹大腰粗、浮肿	黄芪、桂枝、炙甘草、大枣	防己茯苓汤
矢气、浮肿、腹大腰粗、脉象弦滑、苔薄白、舌嫩红	黄芪、桂枝、炙甘草、大枣	防己茯苓汤
浮肿、苔薄白、舌嫩红、脉象弦滑、矢气、腹大腰粗	黄芪、桂枝、炙甘草、大枣	防己茯苓汤
蛋白尿、咳喘、咳嗽、苔薄白、舌淡、四肢皆肿、小便不利、脉弦缓无力、腹膨然、大便溏泻、胸中痛	黄芪、砂仁、半夏、茯苓、大腹皮、炙甘草、桂枝、桑白皮、紫苏子、陈皮、防己	防己茯苓汤
舌淡、小便不利、苔薄白、大便溏泻、腹膨然、脉弦缓无力、胸中痛、蛋白尿、咳喘、四肢皆肿、咳嗽	黄芪、砂仁、半夏、茯苓、大腹皮、炙甘草、桂枝、桑白皮、紫苏子、陈皮、防己	防己茯苓汤
大便溏泻、胸中痛、脉弦缓无力、咳嗽、苔薄白、咳喘、四肢皆肿、小便不利、腹膨然、蛋白尿、舌淡	黄芪、砂仁、半夏、茯苓、大腹皮、炙甘草、桂枝、桑白皮、紫苏子、陈皮、防己	防己茯苓汤
小便不利、咳嗽、苔薄白、胸中痛、咳喘、四肢皆肿、大便溏泻、蛋白尿、舌淡、脉弦缓无力、腹膨然	黄芪、砂仁、半夏、茯苓、大腹皮、炙甘草、桂枝、桑白皮、紫苏子、陈皮、防己	防己茯苓汤
风寒、沉疴、哮喘	甘草、麻黄	甘草麻黄汤
哮喘、风寒、沉疴	甘草、麻黄	甘草麻黄汤
风寒、沉疴、哮喘	甘草、麻黄	甘草麻黄汤
哮喘、风寒、沉疴	甘草、麻黄	甘草麻黄汤
沉疴、风寒、哮喘	甘草、麻黄	甘草麻黄汤
哮喘、风寒、沉疴	甘草、麻黄	甘草麻黄汤
风寒、哮喘、沉疴	甘草、麻黄	甘草麻黄汤
沉疴、哮喘、风寒	甘草、麻黄	甘草麻黄汤
哮喘、风寒、沉疴	甘草、麻黄	甘草麻黄汤
哮喘、沉疴、风寒	甘草、麻黄	甘草麻黄汤
风寒、哮喘、沉疴	甘草、麻黄	甘草麻黄汤
哮喘、沉疴、风寒	甘草、麻黄	甘草麻黄汤
风寒、哮喘、沉疴	甘草、麻黄	甘草麻黄汤
沉疴、哮喘、风寒	甘草、麻黄	甘草麻黄汤
哮喘、风寒、沉疴	甘草、麻黄	甘草麻黄汤
水肿、气促、汗出、皮水	甘草、麻黄	甘草麻黄汤
汗出、气促、水肿、皮水	甘草、麻黄	甘草麻黄汤
气促、水肿、皮水、汗出	甘草、麻黄	甘草麻黄汤
汗出、气促、皮水、水肿	甘草、麻黄	甘草麻黄汤
水肿、皮水、汗出、气促	甘草、麻黄	甘草麻黄汤
汗出、气促、皮水、水肿	甘草、麻黄	甘草麻黄汤
皮水、汗出、水肿、气促	甘草、麻黄	甘草麻黄汤
水肿、气促、皮水、汗出	甘草、麻黄	甘草麻黄汤
皮水、水肿、汗出、气促	甘草、麻黄	甘草麻黄汤
皮水、水肿、气促、汗出	甘草、麻黄	甘草麻黄汤
水肿、汗出、皮水、气促	甘草、麻黄	甘草麻黄汤
水肿、皮水、汗出、气促	甘草、麻黄	甘草麻黄汤
汗出、皮水、气促、水肿	甘草、麻黄	甘草麻黄汤
气促、水肿、汗出、皮水	甘草、麻黄	甘草麻黄汤
皮水、气促、汗出、水肿	甘草、麻黄	甘草麻黄汤
上肿、六脉沉弦、蛊胀、胀大、血块、肿胀、膜胀、水肿	炙甘草、麻黄、附子	麻黄附子汤
肿胀、血块、膜胀、上肿、蛊胀、六脉沉弦、水肿、胀大	炙甘草、麻黄、附子	麻黄附子汤
血块、六脉沉弦、蛊胀、上肿、胀大、膜胀、水肿、肿胀	炙甘草、麻黄、附子	麻黄附子汤
肿胀、膜胀、六脉沉弦、血块、上肿、水肿、胀大、蛊胀	炙甘草、麻黄、附子	麻黄附子汤
膜胀、血块、六脉沉弦、蛊胀、肿胀、水肿、胀大、上肿	炙甘草、麻黄、附子	麻黄附子汤
胀大、肿胀、蛊胀、上肿、水肿、膜胀、血块、六脉沉弦	炙甘草、麻黄、附子	麻黄附子汤
血块、水肿、肿胀、六脉沉弦、膜胀、胀大、上肿、蛊胀	炙甘草、麻黄、附子	麻黄附子汤
上肿、肿胀、血块、蛊胀、六脉沉弦、膜胀、胀大、水肿	炙甘草、麻黄、附子	麻黄附子汤
肿胀、六脉沉弦、水肿、蛊胀、膜胀、血块、上肿、胀大	炙甘草、麻黄、附子	麻黄附子汤
膜胀、胀大、血块、蛊胀、肿胀、上肿、水肿、六脉沉弦	炙甘草、麻黄、附子	麻黄附子汤
股冷、身肿、水肿、背寒	甘草、麻黄、附子	麻黄附子汤
股冷、身肿、背寒、水肿	甘草、麻黄、附子	麻黄附子汤
股冷、背寒、水肿、身肿	甘草、麻黄、附子	麻黄附子汤
水肿、背寒、股冷、身肿	甘草、麻黄、附子	麻黄附子汤
股冷、水肿、身肿、背寒	甘草、麻黄、附子	麻黄附子汤
股冷、身肿、水肿、背寒	甘草、麻黄、附子	麻黄附子汤
股冷、背寒、身肿、水肿	甘草、麻黄、附子	麻黄附子汤
背寒、身肿、股冷、水肿	甘草、麻黄、附子	麻黄附子汤
股冷、水肿、身肿、背寒	甘草、麻黄、附子	麻黄附子汤
[truncated: 7,830 more rows]
