# Supplementary material for: PRDAGE: a prescription recommendation framework for traditional Chinese medicine based on data augmentation and multi-graph embedding
Source: PeerJ Comput Sci. 2025 Aug 6;11:e2974. doi: 10.7717/peerj-cs.2974 (PMC12453781; doi:10.7717/peerj-cs.2974)
Supplement: Supplemental Information 1 — The raw data used for training and testing in the dataset are medical case records in Chinese text. This study is trained based on Chinese text. To facilitate non-Chinese researchers, we have provided the English names of the attributes in the dataset and mapped them to their corresponding Chinese names. The .pickle file can be read using Python language editing software, such as PyCharm. The *.pickle file in this program is a serialized file in Python dictionary format, containing key-value data, where the key is the symptom name and the corresponding value is the symptom embedding vector. The symptom name is the normalized symptom name, and the symptom embedding vector is generated by SBert. You can use the pickle.load() method from the pickle module in the program to restore the file as a Python dictionary variable. [file peerj-cs-11-2974-s001.zip › Code and data/TCMPR_ZS/data/dataset-agumentation-balance-symptoms-befor-40-2024_01_07 11_29_23.csv]

symptoms_standardization	herb_standardization	formula_standardization
苔薄白、自汗、头晕、脉结代、形瘦面白、舌淡、麻木、视物模糊、视力减退、倦怠、肢麻、心悸、耳鸣、乏力	生姜、白芍、龙骨、大枣、牡蛎、炙甘草、桂枝、甘草	桂枝汤
乏力、自汗、视物模糊、脉结代、心悸、头晕、耳鸣、肢麻、视力减退、麻木、苔薄白、舌淡、倦怠、形瘦面白	生姜、白芍、龙骨、大枣、牡蛎、炙甘草、桂枝、甘草	桂枝汤
边有齿印、面色苍白、色黯、恶露、舌淡、头痛、脉细缓、自汗	生姜、白芍、大枣、炙甘草、桂枝、当归、益母草	桂枝汤
脉细缓、舌淡、色黯、头痛、恶露、面色苍白、自汗、边有齿印	生姜、白芍、大枣、炙甘草、桂枝、当归、益母草	桂枝汤
酸疼、腠理不密、脉沉不浮、头晕痛、欲吐、色量一般、鼻塞、舌淡润、苔薄白、泛恶	生姜、白芍、大枣、川芎、炙甘草、桂枝、当归	桂枝汤
色量一般、泛恶、鼻塞、舌淡润、脉沉不浮、欲吐、酸疼、头晕痛、苔薄白、腠理不密	生姜、白芍、大枣、川芎、炙甘草、桂枝、当归	桂枝汤
吐液涎、食臭、舌如平、苔薄白、心烦、稀薄、脉细缓	生姜、白芍、大枣、炙甘草、桂枝	桂枝汤
脉细缓、食臭、吐液涎、稀薄、心烦、舌如平、苔薄白	生姜、白芍、大枣、炙甘草、桂枝	桂枝汤
小便短少、恶风寒、小腿拘急、遍身湿透、脉沉细、自汗、四肢不温、唇舌淡白	黄芪、生姜、白芍、大枣、桂枝、附子、当归	桂枝加附子汤
唇舌淡白、小腿拘急、恶风寒、小便短少、四肢不温、遍身湿透、脉沉细、自汗	黄芪、生姜、白芍、大枣、桂枝、附子、当归	桂枝加附子汤
疼痛、苔薄白、脉沉细弦、肿痛、舌暗红	黄芪、生姜、白芍、党参、川芎、炙甘草、桂枝、附子、当归	桂枝加附子汤
脉沉细弦、肿痛、苔薄白、疼痛、舌暗红	黄芪、生姜、白芍、党参、川芎、炙甘草、桂枝、附子、当归	桂枝加附子汤
色暗红、小腹痛、小腹疼痛、带下、瘀块、苔薄白、月经量多、脉沉细、舌淡红	牡丹皮、黄芪、鸡血藤、大枣、白芍、延胡索、茯苓、桃仁、桂枝、山楂、莪术、益母草	桂枝茯苓丸
瘀块、小腹痛、舌淡红、月经量多、苔薄白、色暗红、带下、脉沉细、小腹疼痛	牡丹皮、黄芪、鸡血藤、大枣、白芍、延胡索、茯苓、桃仁、桂枝、山楂、莪术、益母草	桂枝茯苓丸
口渴、脉弦数、舌红、苔薄黄、胸胁苦满、色暗红	牡丹皮、生姜、柴胡、大枣、党参、竹茹、瓜蒌、炙甘草、天花粉、当归、黄芩	小柴胡汤
苔薄黄、脉弦数、色暗红、胸胁苦满、舌红、口渴	牡丹皮、生姜、柴胡、大枣、党参、竹茹、瓜蒌、炙甘草、天花粉、当归、黄芩	小柴胡汤
苔薄黄干、潮热、色暗红、恶露、紫块、硬痛、口渴、脉沉实	大黄、玄明粉、延胡索、炙甘草、桃仁、桂枝、益母草	桃核承气汤
硬痛、苔薄黄干、紫块、潮热、色暗红、口渴、恶露、脉沉实	大黄、玄明粉、延胡索、炙甘草、桃仁、桂枝、益母草	桃核承气汤
肢节烦痛、涕、舌苔白黄、脉缓、腰脊酸胀、小便短涩、臭秽、带下量多、苔白黄厚腻、舌如平	白术、泽泻、防风、茯苓、桂枝、独活、猪苓、茵陈	茵陈五苓散
苔白黄厚腻、带下量多、臭秽、小便短涩、肢节烦痛、舌苔白黄、舌如平、腰脊酸胀、脉缓、涕	白术、泽泻、防风、茯苓、桂枝、独活、猪苓、茵陈	茵陈五苓散
脉缓、臭秽、涕、小便短涩、腰脊酸胀、带下量多、舌如平、苔白黄厚腻、肢节烦痛、舌苔白黄	白术、泽泻、防风、茯苓、桂枝、独活、猪苓、茵陈	茵陈五苓散
脉缓、带下量多、涕、苔白黄厚腻、舌苔白黄、腰脊酸胀、臭秽、小便短涩、肢节烦痛、舌如平	白术、泽泻、防风、茯苓、桂枝、独活、猪苓、茵陈	茵陈五苓散
舌如平、苔白黄厚腻、脉缓、小便短涩、腰脊酸胀、带下量多、肢节烦痛、臭秽、涕、舌苔白黄	白术、泽泻、防风、茯苓、桂枝、独活、猪苓、茵陈	茵陈五苓散
苔薄白、目眩、头晕、舌淡嫩、脉虚细、关节酸疼、指节有麻感、耳鸣、气短、精神不振、懒言	黄芪、白芍、大枣、通草、炙甘草、桂枝、细辛、甘草、当归	当归四逆汤
精神不振、气短、舌淡嫩、苔薄白、脉虚细、懒言、耳鸣、头晕、关节酸疼、指节有麻感、目眩	黄芪、白芍、大枣、通草、炙甘草、桂枝、细辛、甘草、当归	当归四逆汤
口唇发青、苔薄白、脉象沉紧、肢冷、经色紫黯、面色苍白、昏厥、胀痛	生姜、艾叶、白芍、吴茱萸、通草、大枣、炙甘草、桂枝、细辛、当归	当归四逆加吴茱萸生姜汤
经色紫黯、苔薄白、胀痛、口唇发青、肢冷、昏厥、脉象沉紧、面色苍白	生姜、艾叶、白芍、吴茱萸、通草、大枣、炙甘草、桂枝、细辛、当归	当归四逆加吴茱萸生姜汤
经色紫黯、肢冷、面色苍白、脉象沉紧、胀痛、苔薄白、昏厥、口唇发青	生姜、艾叶、白芍、吴茱萸、通草、大枣、炙甘草、桂枝、细辛、当归	当归四逆加吴茱萸生姜汤
下肢微肿、泛恶、舌苔白厚而腻、大便溏薄、小便清长、头晕、脉象弦细、眩晕	生姜、白芍、白术、茯苓、附子	真武汤
大便溏薄、脉象弦细、舌苔白厚而腻、泛恶、眩晕、下肢微肿、头晕、小便清长	生姜、白芍、白术、茯苓、附子	真武汤
经行紊乱、舌薄白、色淡、腰酸、脉象细弱、舌淡嫩、水津不化、量多色白、小便频数、大便溏薄、带下绵绵、精神困疲	补骨脂、党参、白术、白芍、桑螵蛸、茯苓、益智仁、附子	附子汤
腰酸、量多色白、精神困疲、经行紊乱、色淡、带下绵绵、脉象细弱、大便溏薄、舌淡嫩、舌薄白、小便频数、水津不化	补骨脂、党参、白术、白芍、桑螵蛸、茯苓、益智仁、附子	附子汤
带下量多、浮肿、苔薄白、纳差、四肢乏力、色淡质稀、舌淡嫩、脉象虚迟、色白质稀、便溏	谷芽、白芍、党参、茯苓、炙甘草、益智仁、附子、当归、乌药	附子汤
便溏、色白质稀、脉象虚迟、纳差、带下量多、四肢乏力、浮肿、色淡质稀、苔薄白、舌淡嫩	谷芽、白芍、党参、茯苓、炙甘草、益智仁、附子、当归、乌药	附子汤
色白质稀如水、脉沉细迟、舌淡嫩、色淡、量少、尿多、苔薄白、腿膝困软、便溏、腰酸、带下量多	山药、白芍、桑螵蛸、白术、党参、茯苓、附子、益智仁、乌药	附子汤
脉沉细迟、苔薄白、腿膝困软、腰酸、色白质稀如水、便溏、尿多、带下量多、舌淡嫩、色淡、量少	山药、白芍、桑螵蛸、白术、党参、茯苓、附子、益智仁、乌药	附子汤
停经、脉沉细、肢体倦怠、腰酸、舌淡、带下量多、色白质稀如水、胃纳不振、苔薄白、头晕	山药、白芍、桑螵蛸、白术、党参、茯苓、巴戟天、附子、益智仁、乌药	附子汤
腰酸、停经、色白质稀如水、肢体倦怠、舌淡、苔薄白、胃纳不振、脉沉细、带下量多、头晕	山药、白芍、桑螵蛸、白术、党参、茯苓、巴戟天、附子、益智仁、乌药	附子汤
舌尖稍红、绝经、苔黄薄腻、脉细略数、纳差、瘙痒、便溏、阴痒、乏力、涩痛、头晕	白芍、龙胆、桑枝、何首乌、甘草	芍药甘草汤
腿膝乏力、口干不欲饮、臭味、头晕、耳鸣、量少、大便干结、经行错后、唇色淡白、肢体困倦、脉细弱、放屁样	何首乌、甘草、当归、白芍	芍药甘草汤
口苦、头晕、咽干、目眩、不欲饮、心烦、舌红、心悸、脉细数、经常失眠、质红、苔少、多梦	首乌藤、白芍、黄连、阿胶、麦冬、黄芩	黄连阿胶汤
不欲饮、舌红、目眩、头晕、脉细数、多梦、心悸、心烦、口苦、质红、经常失眠、咽干、苔少	首乌藤、白芍、黄连、阿胶、麦冬、黄芩	黄连阿胶汤
量少色淡、舌淡、上、呕恶、大便溏薄、苔薄白、脉虚细、微肿、吐涎	生姜、白芍、大枣、白术、党参、吴茱萸、川芎、炙甘草、附子、当归	吴茱萸汤
微肿、舌淡、量少色淡、吐涎、呕恶、大便溏薄、脉虚细、苔薄白、上	生姜、白芍、大枣、白术、党参、吴茱萸、川芎、炙甘草、附子、当归	吴茱萸汤
面色苍白、口干、精神萎靡、无力、气怯、苔薄白、寸口脉、尿急、舌淡嫩	牡丹皮、山药、生地、苦杏仁、泽泻、山茱萸、茯苓、大腹皮、桔梗、桂枝、附子	金匮肾气丸
面色苍白、精神萎靡、寸口脉、气怯、舌淡嫩、口干、无力、尿急、苔薄白	牡丹皮、山药、生地、苦杏仁、泽泻、山茱萸、茯苓、大腹皮、桔梗、桂枝、附子	金匮肾气丸
膝软、胃纳不振、苔薄白、小腹绵绵而痛、肢体乏力、脉象虚细、恶露、色淡、舌淡、腰酸	生姜、龙眼肉、黑豆、羊肉、当归	当归生姜羊肉汤
小腹绵绵而痛、膝软、胃纳不振、腰酸、舌淡、色淡、肢体乏力、苔薄白、恶露、脉象虚细	生姜、龙眼肉、黑豆、羊肉、当归	当归生姜羊肉汤
膝软、肢体乏力、苔薄白、小腹绵绵而痛、舌淡、脉象虚细、恶露、色淡、腰酸、胃纳不振	生姜、龙眼肉、黑豆、羊肉、当归	当归生姜羊肉汤
腰酸、胃纳不振、舌淡、小腹绵绵而痛、苔薄白、膝软、肢体乏力、色淡、脉象虚细、恶露	生姜、龙眼肉、黑豆、羊肉、当归	当归生姜羊肉汤
脉沉细、色红、微黄、苔薄白、出血量多、腹痛、漏下不止	艾叶、白芍、生地、党参、阿胶、菟丝子、川芎、墨旱莲、何首乌、甘草、当归	胶艾汤
出血量多、漏下不止、色红、脉沉细、微黄、腹痛、苔薄白	艾叶、白芍、生地、党参、阿胶、菟丝子、川芎、墨旱莲、何首乌、甘草、当归	胶艾汤
微黄、腹痛、色红、出血量多、苔薄白、漏下不止、脉沉细	艾叶、白芍、生地、党参、阿胶、菟丝子、川芎、墨旱莲、何首乌、甘草、当归	胶艾汤
腹痛、出血量多、漏下不止、色红、微黄、苔薄白、脉沉细	艾叶、白芍、生地、党参、阿胶、菟丝子、川芎、墨旱莲、何首乌、甘草、当归	胶艾汤
恶露、色黯、舌一般、纳差、大便已3日不解、脉象沉紧、小腹胀痛、苔薄白、痛过于胀	大黄、赤芍、川芎、枳实、桃仁、当归	枳实芍药散
苔薄白、纳差、舌一般、大便已3日不解、痛过于胀、恶露、色黯、脉象沉紧、小腹胀痛	大黄、赤芍、川芎、枳实、桃仁、当归	枳实芍药散
痛过于胀、恶露、色黯、小腹胀痛、纳差、苔薄白、脉象沉紧、大便已3日不解、舌一般	大黄、赤芍、川芎、枳实、桃仁、当归	枳实芍药散
小腹胀痛、痛过于胀、恶露、大便已3日不解、脉象沉紧、苔薄白、舌一般、色黯、纳差	大黄、赤芍、川芎、枳实、桃仁、当归	枳实芍药散
大便已3日不解、恶露、脉象沉紧、小腹胀痛、苔薄白、纳差、色黯、痛过于胀、舌一般	大黄、赤芍、川芎、枳实、桃仁、当归	枳实芍药散
痛过于胀、脉象沉紧、恶露、苔薄白、大便已3日不解、色黯、小腹胀痛、舌一般、纳差	大黄、赤芍、川芎、枳实、桃仁、当归	枳实芍药散
苔薄白、纳差、色黯、小腹胀痛、脉象沉紧、大便已3日不解、舌一般、恶露、痛过于胀	大黄、赤芍、川芎、枳实、桃仁、当归	枳实芍药散
痛过于胀、恶露、舌一般、小腹胀痛、脉象沉紧、色黯、苔薄白、纳差、大便已3日不解	大黄、赤芍、川芎、枳实、桃仁、当归	枳实芍药散
小腹胀痛、纳差、舌一般、色黯、大便已3日不解、脉象沉紧、恶露、痛过于胀、苔薄白	大黄、赤芍、川芎、枳实、桃仁、当归	枳实芍药散
小腹胀痛、痛过于胀、恶露、色黯、纳差、苔薄白、脉象沉紧、舌一般、大便已3日不解	大黄、赤芍、川芎、枳实、桃仁、当归	枳实芍药散
肢体困倦、大便稀薄、苔薄白、浮肿、脉象虚缓、舌淡嫩、胃纳不振	黄芪、白芍、补骨脂、白术、泽泻、川芎、茯苓、木瓜、当归	当归芍药散
苔薄白、浮肿、脉象虚缓、胃纳不振、肢体困倦、大便稀薄、舌淡嫩	黄芪、白芍、补骨脂、白术、泽泻、川芎、茯苓、木瓜、当归	当归芍药散
月经量多、胀痛、脉细缓、宫颈下唇见13~25cm肌瘤、舌淡红、苔薄白、心闷、头晕	海藻、白术、泽泻、赤芍、香附、川芎、牡蛎、茯苓、川贝母、当归、玄参	当归芍药散
苔薄白、月经量多、胀痛、宫颈下唇见13~25cm肌瘤、头晕、舌淡红、心闷、脉细缓	海藻、白术、泽泻、赤芍、香附、川芎、牡蛎、茯苓、川贝母、当归、玄参	当归芍药散
黄浊臭秽、阴痒、舌淡红、带下量多、小腹隐痛、瘙痒、脉濡细、苔薄黄	千里光、槟榔、白芍、苍术、白术、泽泻、川芎、关黄柏、茯苓、当归	当归芍药散
带下量多、黄浊臭秽、阴痒、脉濡细、小腹隐痛、苔薄黄、舌淡红、瘙痒	千里光、槟榔、白芍、苍术、白术、泽泻、川芎、关黄柏、茯苓、当归	当归芍药散
舌淡嫩、头痛、脉细尺弱、失眠、头晕	炙甘草、桂枝、白芍、大枣	桂枝汤
舌淡嫩、失眠、头晕、脉细尺弱、头痛	炙甘草、桂枝、白芍、大枣	桂枝汤
前列腺肥大、夜尿多、舌胖嫩、无力、流清涕、纳差、脉数、下肢发冷、心肺无异常、苔淡黄厚润、肝脾无异常、畏寒、浮滑、血、体温、怕风、流涕、大便干、面色暗红	甘草、桂枝、白芍、大枣	桂枝汤
脉数、面色暗红、血、大便干、夜尿多、流涕、心肺无异常、流清涕、肝脾无异常、舌胖嫩、无力、体温、畏寒、前列腺肥大、浮滑、怕风、苔淡黄厚润、下肢发冷、纳差	甘草、桂枝、白芍、大枣	桂枝汤
面色苍白、苔薄白、气促、晦暗、舌淡胖嫩、脉促沉细无力、心衰、紫绀、憋闷、喘促、心悸、水肿	黄芪、白芍、白术、茯苓、炙甘草、桂枝、附子、丹参、防己	桂枝甘草汤
水肿、苔薄白、气促、紫绀、心衰、脉促沉细无力、心悸、舌淡胖嫩、喘促、憋闷、面色苍白、晦暗	黄芪、白芍、白术、茯苓、炙甘草、桂枝、附子、丹参、防己	桂枝甘草汤
喘促、晦暗、舌淡胖嫩、心衰、水肿、憋闷、紫绀、气促、心悸、脉促沉细无力、面色苍白、苔薄白	黄芪、白芍、白术、茯苓、炙甘草、桂枝、附子、丹参、防己	桂枝甘草汤
气促、舌淡胖嫩、紫绀、面色苍白、晦暗、喘促、苔薄白、脉促沉细无力、心悸、心衰、憋闷、水肿	黄芪、白芍、白术、茯苓、炙甘草、桂枝、附子、丹参、防己	桂枝甘草汤
疲倦、眠差、准头欠光泽、律欠齐、鼻塞、心界不大、心慌心跳、苔少、早搏、舌淡黯边有齿印、口干、脉结代、心悸、头痛、乏力、胸闷、郁闷、心率66次/分	生姜、生地、党参、大枣、阿胶、火麻仁、炙甘草、桂枝、麦冬	炙甘草汤
胸闷、乏力、郁闷、准头欠光泽、疲倦、心率66次/分、脉结代、头痛、心悸、舌淡黯边有齿印、苔少、心慌心跳、眠差、心界不大、口干、律欠齐、鼻塞、早搏	生姜、生地、党参、大枣、阿胶、火麻仁、炙甘草、桂枝、麦冬	炙甘草汤
大便干结、口干、袜套样痛觉减退、麻木、舌偏红、四肢呈手套、乏力、脉弦细数、空腹血糖9.6mmol/L、苔少	黄芪、女贞子、生姜、山药、大枣、肉苁蓉、白芍、太子参、麦冬、桂枝、粳米、玉竹	黄芪桂枝五物汤
口干、麻木、袜套样痛觉减退、苔少、乏力、大便干结、四肢呈手套、舌偏红、脉弦细数、空腹血糖9.6mmol/L	黄芪、女贞子、生姜、山药、大枣、肉苁蓉、白芍、太子参、麦冬、桂枝、粳米、玉竹	黄芪桂枝五物汤
胀痛、肝掌、舌体胖嫩、浮肿、乏力、形体丰、舌边尖布满红点、苔薄白、脉沉弱	泽兰、柴胡、半夏、白术、太子参、香附、牡蛎、延胡索、茯苓、桂枝、猪苓、黄芩	柴胡桂枝干姜汤
肝掌、脉沉弱、舌体胖嫩、胀痛、舌边尖布满红点、形体丰、苔薄白、浮肿、乏力	泽兰、柴胡、半夏、白术、太子参、香附、牡蛎、延胡索、茯苓、桂枝、猪苓、黄芩	柴胡桂枝干姜汤
怕冷、畏寒、喉中哮鸣音、舌稍紫尖边赤、腰酸痛、手足发凉、哮喘、苔苔薄稍黄、吐白痰、汗出、脉沉细弱、虚喘	白芍、补骨脂、五味子、半夏、款冬花、麻黄、炙甘草、桃仁、桂枝、细辛、红参、射干、甘草、核桃	射干麻黄汤
哮喘、吐白痰、腰酸痛、汗出、舌稍紫尖边赤、手足发凉、畏寒、脉沉细弱、怕冷、苔苔薄稍黄、虚喘、喉中哮鸣音	白芍、补骨脂、五味子、半夏、款冬花、麻黄、炙甘草、桃仁、桂枝、细辛、红参、射干、甘草、核桃	射干麻黄汤
畏寒、吐白痰、怕冷、苔苔薄稍黄、汗出、腰酸痛、手足发凉、喉中哮鸣音、舌稍紫尖边赤、哮喘、脉沉细弱、虚喘	白芍、补骨脂、五味子、半夏、款冬花、麻黄、炙甘草、桃仁、桂枝、细辛、红参、射干、甘草、核桃	射干麻黄汤
哮喘、汗出、畏寒、怕冷、手足发凉、脉沉细弱、虚喘、苔苔薄稍黄、舌稍紫尖边赤、喉中哮鸣音、吐白痰、腰酸痛	白芍、补骨脂、五味子、半夏、款冬花、麻黄、炙甘草、桃仁、桂枝、细辛、红参、射干、甘草、核桃	射干麻黄汤
腰酸痛、喉中哮鸣音、脉沉细弱、哮喘、虚喘、吐白痰、舌稍紫尖边赤、手足发凉、畏寒、怕冷、汗出、苔苔薄稍黄	白芍、补骨脂、五味子、半夏、款冬花、麻黄、炙甘草、桃仁、桂枝、细辛、红参、射干、甘草、核桃	射干麻黄汤
脉沉细弱、怕冷、虚喘、手足发凉、腰酸痛、喉中哮鸣音、畏寒、苔苔薄稍黄、哮喘、吐白痰、汗出、舌稍紫尖边赤	白芍、补骨脂、五味子、半夏、款冬花、麻黄、炙甘草、桃仁、桂枝、细辛、红参、射干、甘草、核桃	射干麻黄汤
虚喘、哮喘、腰酸痛、怕冷、苔苔薄稍黄、汗出、畏寒、吐白痰、舌稍紫尖边赤、喉中哮鸣音、脉沉细弱、手足发凉	白芍、补骨脂、五味子、半夏、款冬花、麻黄、炙甘草、桃仁、桂枝、细辛、红参、射干、甘草、核桃	射干麻黄汤
手足发凉、畏寒、舌稍紫尖边赤、怕冷、喉中哮鸣音、脉沉细弱、苔苔薄稍黄、吐白痰、哮喘、腰酸痛、虚喘、汗出	白芍、补骨脂、五味子、半夏、款冬花、麻黄、炙甘草、桃仁、桂枝、细辛、红参、射干、甘草、核桃	射干麻黄汤
脉沉细弱、吐白痰、怕冷、虚喘、舌稍紫尖边赤、汗出、哮喘、腰酸痛、喉中哮鸣音、苔苔薄稍黄、手足发凉、畏寒	白芍、补骨脂、五味子、半夏、款冬花、麻黄、炙甘草、桃仁、桂枝、细辛、红参、射干、甘草、核桃	射干麻黄汤
怕冷、手足发凉、汗出、哮喘、脉沉细弱、喉中哮鸣音、吐白痰、苔苔薄稍黄、腰酸痛、畏寒、虚喘、舌稍紫尖边赤	白芍、补骨脂、五味子、半夏、款冬花、麻黄、炙甘草、桃仁、桂枝、细辛、红参、射干、甘草、核桃	射干麻黄汤
恶心、呕吐、吐清水、寒热错杂，中焦痞塞、反胃、胃寒、口臭、胃热	干姜、黄连、大枣、太子参、半夏、竹茹、枳壳、沉香、炙甘草、陈皮、黄芩	半夏泻心汤
呕吐、恶心、口臭、吐清水、反胃、胃热、寒热错杂，中焦痞塞、胃寒	干姜、黄连、大枣、太子参、半夏、竹茹、枳壳、沉香、炙甘草、陈皮、黄芩	半夏泻心汤
矢气、嗳气、胃脘胀痛、吐酸、口苦、腹无结、脉弦细、舌尖边红苔白	郁金、柴胡、白芍、琥珀、太子参、茯苓、枳壳、五灵脂、蒲黄、甘草	四逆散
肾均正常、脸红、身热、潮热、汗出、多梦、出汗、神疲、怕热、心悸	鸡子黄、浮小麦、白芍、生地、黄连、阿胶、牡蛎、炙甘草、龙齿、黄芩	黄连阿胶汤
出汗、怕热、汗出、多梦、神疲、身热、肾均正常、潮热、脸红、心悸	鸡子黄、浮小麦、白芍、生地、黄连、阿胶、牡蛎、炙甘草、龙齿、黄芩	黄连阿胶汤
寒呕、呕酸水、呕吐、饥饿感、纳差、清痰	生姜、大枣、白术、吴茱萸、党参、半夏、茯苓、炙甘草、桂枝	吴茱萸汤
寒呕、纳差、饥饿感、清痰、呕酸水、呕吐	生姜、大枣、白术、吴茱萸、党参、半夏、茯苓、炙甘草、桂枝	吴茱萸汤
脾气虚弱、手足皲裂、肿痛、舌脉无明显异常	黄芪、山药、百合、猪肤	猪肤汤
脾气虚弱、舌脉无明显异常、手足皲裂、肿痛	黄芪、山药、百合、猪肤	猪肤汤
脾气虚弱、手足皲裂、舌脉无明显异常、肿痛	黄芪、山药、百合、猪肤	猪肤汤
脾气虚弱、肿痛、舌脉无明显异常、手足皲裂	黄芪、山药、百合、猪肤	猪肤汤
手足皲裂、脾气虚弱、舌脉无明显异常、肿痛	黄芪、山药、百合、猪肤	猪肤汤
舌脉无明显异常、肿痛、手足皲裂、脾气虚弱	黄芪、山药、百合、猪肤	猪肤汤
脾气虚弱、手足皲裂、舌脉无明显异常、肿痛	黄芪、山药、百合、猪肤	猪肤汤
肿痛、脾气虚弱、舌脉无明显异常、手足皲裂	黄芪、山药、百合、猪肤	猪肤汤
肿痛、舌脉无明显异常、脾气虚弱、手足皲裂	黄芪、山药、百合、猪肤	猪肤汤
脾气虚弱、肿痛、舌脉无明显异常、手足皲裂	黄芪、山药、百合、猪肤	猪肤汤
口无味而干、头晕、舌老、便色黄褐、低热、体温37.5℃、苔黄浊边白、脉弦数、小便色黄、懒动、疲乏、里急后重、体温低于37.5℃、肝肋下3cm、头痛	郁金、黄连、关黄柏、木香、白头翁、金钱草、甘草、秦皮	白头翁汤
体温37.5℃、脉弦数、小便色黄、疲乏、里急后重、苔黄浊边白、低热、口无味而干、便色黄褐、头痛、舌老、肝肋下3cm、头晕、懒动、体温低于37.5℃	郁金、黄连、关黄柏、木香、白头翁、金钱草、甘草、秦皮	白头翁汤
发热、腹痛	牡丹皮、大黄、芒硝、桃仁、冬瓜仁	大黄牡丹皮汤
腹痛、发热	牡丹皮、大黄、芒硝、桃仁、冬瓜仁	大黄牡丹皮汤
发热、腹痛	牡丹皮、大黄、芒硝、桃仁、冬瓜仁	大黄牡丹皮汤
脉弦滑数、发热、苔黄、体温39.3℃、腹肌紧张如板、腹痛、全腹均有明显的压痛、舌红、腰大肌征、疼痛、畏寒	牡丹皮、大黄、蒲公英、玄明粉、赤芍、关黄柏、皂角刺、薄荷、卷柏、桃仁、连翘、冬瓜仁、金银花	大黄牡丹皮汤
体温39.3℃、疼痛、全腹均有明显的压痛、脉弦滑数、畏寒、腰大肌征、腹痛、苔黄、发热、腹肌紧张如板、舌红	牡丹皮、大黄、蒲公英、玄明粉、赤芍、关黄柏、皂角刺、薄荷、卷柏、桃仁、连翘、冬瓜仁、金银花	大黄牡丹皮汤
全腹均有明显的压痛、畏寒、体温39.3℃、舌红、脉弦滑数、腹肌紧张如板、苔黄、发热、腹痛、疼痛、腰大肌征	牡丹皮、大黄、蒲公英、玄明粉、赤芍、关黄柏、皂角刺、薄荷、卷柏、桃仁、连翘、冬瓜仁、金银花	大黄牡丹皮汤
多梦、下肢酸软、呕吐、血压正常、恶心、听力正常、舌尖红、汗出、眩晕、唇色正常、苔白稍干、体温正常、头晕、腹痛、面色如常、耳鸣、脉弦稍浮	白扁豆、大枣、麦芽、茯苓、钩藤、甘草	甘麦大枣汤
汗出、恶心、体温正常、眩晕、舌尖红、面色如常、唇色正常、听力正常、多梦、耳鸣、血压正常、腹痛、下肢酸软、头晕、脉弦稍浮、呕吐、苔白稍干	白扁豆、大枣、麦芽、茯苓、钩藤、甘草	甘麦大枣汤
头痛、乏力、舌稍红、脉搏92次/分、脉弦、五心烦热、胃痛、体温37.4℃、血压100/64mmHg、苔白、恶寒、腹胀、心悸不安、大汗不止、两寸弱、腰膝酸软、自汗	浮小麦、黄芪、白芍、大枣、太子参、茯苓、糯稻根、甘草	甘麦大枣汤
腰膝酸软、两寸弱、血压100/64mmHg、体温37.4℃、大汗不止、乏力、舌稍红、头痛、腹胀、自汗、恶寒、胃痛、脉搏92次/分、五心烦热、脉弦、心悸不安、苔白	浮小麦、黄芪、白芍、大枣、太子参、茯苓、糯稻根、甘草	甘麦大枣汤
苔薄白、胃纳减、舌嫩、恶风寒、心慌、心悸、头痛、头晕、脉弦、面色唇色如常、便溏、发麻	浮小麦、大枣、半夏、竹茹、化橘红、茯苓、枳壳、甘草	甘麦大枣汤
发麻、心悸、舌嫩、苔薄白、头痛、恶风寒、心慌、便溏、头晕、脉弦、胃纳减、面色唇色如常	浮小麦、大枣、半夏、竹茹、化橘红、茯苓、枳壳、甘草	甘麦大枣汤
心慌、舌黯淡、全身疼痛、苔白薄、麻、关节疼痛、难受、脉细	黄芪、大枣、白术、防风、甘草	甘麦大枣汤
心慌、关节疼痛、难受、脉细、苔白薄、全身疼痛、麻、舌黯淡	黄芪、大枣、白术、防风、甘草	甘麦大枣汤
失眠、时寐时醒、苔白、头昏、疲乏、纳差、尿频、心悸、右关弱、大便秘结、脉细、舌胖嫩	黄芪、党参、白术、大枣、肉苁蓉、茯苓、木香、炙甘草、远志、甘草、当归	甘麦大枣汤
疲乏、失眠、头昏、心悸、苔白、舌胖嫩、时寐时醒、纳差、右关弱、尿频、大便秘结、脉细	黄芪、党参、白术、大枣、肉苁蓉、茯苓、木香、炙甘草、远志、甘草、当归	甘麦大枣汤
失眠、苔白润、血压161/116mmHg、脉弦滑、头痛、舌如常、头晕	浮小麦、代赭石、大枣、半夏、竹茹、化橘红、茯苓、甘草	甘麦大枣汤
头痛、舌如常、头晕、失眠、苔白润、脉弦滑、血压161/116mmHg	浮小麦、代赭石、大枣、半夏、竹茹、化橘红、茯苓、甘草	甘麦大枣汤
口干、苔白、肤热、多皮屑、皮肤粗糙、便干、脉沉滑数、痛苦面容、四、溲黄、皮温正常、舌质暗、皮肤瘙痒、鳞屑	薏苡仁、生地、防风、赤芍、关黄柏、甘草、石膏、茯苓、炙甘草、桔梗、苦参、牛蒡子、玄参	桔梗汤
四、口干、苔白、皮肤瘙痒、痛苦面容、多皮屑、鳞屑、脉沉滑数、便干、皮温正常、舌质暗、皮肤粗糙、肤热、溲黄	薏苡仁、生地、防风、赤芍、关黄柏、甘草、石膏、茯苓、炙甘草、桔梗、苦参、牛蒡子、玄参	桔梗汤
四、鳞屑、肤热、脉沉滑数、痛苦面容、舌质暗、多皮屑、口干、皮温正常、溲黄、苔白、便干、皮肤粗糙、皮肤瘙痒	薏苡仁、生地、防风、赤芍、关黄柏、甘草、石膏、茯苓、炙甘草、桔梗、苦参、牛蒡子、玄参	桔梗汤
脉沉滑数、口干、多皮屑、便干、皮温正常、皮肤粗糙、溲黄、鳞屑、苔白、舌质暗、四、皮肤瘙痒、肤热、痛苦面容	薏苡仁、生地、防风、赤芍、关黄柏、甘草、石膏、茯苓、炙甘草、桔梗、苦参、牛蒡子、玄参	桔梗汤
多皮屑、鳞屑、痛苦面容、舌质暗、苔白、脉沉滑数、皮肤瘙痒、溲黄、四、口干、便干、皮温正常、皮肤粗糙、肤热	薏苡仁、生地、防风、赤芍、关黄柏、甘草、石膏、茯苓、炙甘草、桔梗、苦参、牛蒡子、玄参	桔梗汤
皮温正常、苔白、多皮屑、舌质暗、口干、皮肤瘙痒、溲黄、痛苦面容、四、脉沉滑数、鳞屑、肤热、皮肤粗糙、便干	薏苡仁、生地、防风、赤芍、关黄柏、甘草、石膏、茯苓、炙甘草、桔梗、苦参、牛蒡子、玄参	桔梗汤
皮肤粗糙、肤热、舌质暗、皮肤瘙痒、鳞屑、溲黄、皮温正常、便干、多皮屑、脉沉滑数、痛苦面容、口干、苔白、四	薏苡仁、生地、防风、赤芍、关黄柏、甘草、石膏、茯苓、炙甘草、桔梗、苦参、牛蒡子、玄参	桔梗汤
双肺呼吸音清、咽略红、咽痒、脉缓、咳嗽、痰少、扁桃体不大、舌淡	生地、板蓝根、茯苓、薄荷、炙甘草、玉竹、麦冬、连翘、桔梗、丝瓜络、甘草、马勃、北沙参、玄参	桔梗汤
咽痒、痰少、脉缓、扁桃体不大、咽略红、双肺呼吸音清、咳嗽、舌淡	生地、板蓝根、茯苓、薄荷、炙甘草、玉竹、麦冬、连翘、桔梗、丝瓜络、甘草、马勃、北沙参、玄参	桔梗汤
舌淡、咽略红、咽痒、咳嗽、痰少、扁桃体不大、脉缓、双肺呼吸音清	生地、板蓝根、茯苓、薄荷、炙甘草、玉竹、麦冬、连翘、桔梗、丝瓜络、甘草、马勃、北沙参、玄参	桔梗汤
双肺呼吸音清、咳嗽、咽痒、咽略红、痰少、扁桃体不大、脉缓、舌淡	生地、板蓝根、茯苓、薄荷、炙甘草、玉竹、麦冬、连翘、桔梗、丝瓜络、甘草、马勃、北沙参、玄参	桔梗汤
痰少、咽略红、咳嗽、脉缓、扁桃体不大、舌淡、双肺呼吸音清、咽痒	生地、板蓝根、茯苓、薄荷、炙甘草、玉竹、麦冬、连翘、桔梗、丝瓜络、甘草、马勃、北沙参、玄参	桔梗汤
双肺呼吸音清、咽略红、扁桃体不大、舌淡、痰少、咽痒、脉缓、咳嗽	生地、板蓝根、茯苓、薄荷、炙甘草、玉竹、麦冬、连翘、桔梗、丝瓜络、甘草、马勃、北沙参、玄参	桔梗汤
咽痒、舌淡、咽略红、双肺呼吸音清、脉缓、扁桃体不大、痰少、咳嗽	生地、板蓝根、茯苓、薄荷、炙甘草、玉竹、麦冬、连翘、桔梗、丝瓜络、甘草、马勃、北沙参、玄参	桔梗汤
脉浮缓、苔白润、鼻涕、心烦、鼻痒、全身不适、鼻塞、鼻鸣、左眼眶频频跳动、口和	蝉蜕、辛夷、生姜、白芍、大枣、僵蚕、炙甘草、桂枝、防风、甘草	桂枝汤
鼻涕、心烦、苔白润、口和、鼻塞、左眼眶频频跳动、鼻痒、脉浮缓、全身不适、鼻鸣	蝉蜕、辛夷、生姜、白芍、大枣、僵蚕、炙甘草、桂枝、防风、甘草	桂枝汤
精神萎靡、咳嗽、心音低钝、夜间啼哭、双肺满布干湿啰音、苔白滑、痰多、呼吸短促、面色青暗、流清鼻涕、指纹淡紫	厚朴、白芍、大枣、苦杏仁、桂枝、甘草	桂枝加厚朴杏子汤
苔白滑、心音低钝、面色青暗、流清鼻涕、咳嗽、精神萎靡、指纹淡紫、双肺满布干湿啰音、夜间啼哭、痰多、呼吸短促	厚朴、白芍、大枣、苦杏仁、桂枝、甘草	桂枝加厚朴杏子汤
精神萎靡、心音低钝、指纹淡紫、夜间啼哭、双肺满布干湿啰音、流清鼻涕、呼吸短促、面色青暗、咳嗽、痰多、苔白滑	厚朴、白芍、大枣、苦杏仁、桂枝、甘草	桂枝加厚朴杏子汤
咳嗽、流清鼻涕、苔白滑、呼吸短促、指纹淡紫、精神萎靡、夜间啼哭、面色青暗、痰多、心音低钝、双肺满布干湿啰音	厚朴、白芍、大枣、苦杏仁、桂枝、甘草	桂枝加厚朴杏子汤
心音低钝、苔白滑、流清鼻涕、面色青暗、精神萎靡、呼吸短促、咳嗽、夜间啼哭、双肺满布干湿啰音、痰多、指纹淡紫	厚朴、白芍、大枣、苦杏仁、桂枝、甘草	桂枝加厚朴杏子汤
耳鸣、少气、气弱、头晕、心率45次/分、乏力、畏寒冷、血瘀、心慌、脉迟沉细涩而弱、面色苍暗少华、眼花、舌淡苔白润、心悸、心率45~50次/分	黄芪、五味子、麻黄、炙甘草、麦冬、细辛、附子、桂枝、丹参、甘草、红参、当归	桂枝甘草汤
心悸、脉迟沉细涩而弱、乏力、眼花、畏寒冷、耳鸣、血瘀、气弱、舌淡苔白润、少气、心率45次/分、头晕、心慌、面色苍暗少华、心率45~50次/分	黄芪、五味子、麻黄、炙甘草、麦冬、细辛、附子、桂枝、丹参、甘草、红参、当归	桂枝甘草汤
面色苍暗少华、少气、眼花、头晕、乏力、心悸、舌淡苔白润、气弱、心率45~50次/分、脉迟沉细涩而弱、心慌、心率45次/分、耳鸣、畏寒冷、血瘀	黄芪、五味子、麻黄、炙甘草、麦冬、细辛、附子、桂枝、丹参、甘草、红参、当归	桂枝甘草汤
脉迟沉细涩而弱、气弱、舌淡苔白润、少气、血瘀、乏力、心率45~50次/分、眼花、面色苍暗少华、畏寒冷、耳鸣、心悸、头晕、心慌、心率45次/分	黄芪、五味子、麻黄、炙甘草、麦冬、细辛、附子、桂枝、丹参、甘草、红参、当归	桂枝甘草汤
心慌、胸闷塞、瘀滞、血压12/8kPa、舌淡、心悸、心烦、心空、头晕、苔薄白、脉促细、气虚血弱、形体偏瘦、气短、无力、乏力	黄芪、生姜、生地、大枣、阿胶、炙甘草、麦冬、桂枝、丹参、红参	炙甘草汤
心慌、血压12/8kPa、心空、气虚血弱、胸闷塞、形体偏瘦、瘀滞、乏力、气短、舌淡、无力、心烦、脉促细、头晕、心悸、苔薄白	黄芪、生姜、生地、大枣、阿胶、炙甘草、麦冬、桂枝、丹参、红参	炙甘草汤
胸闷、面色暗、唇紫绀、舌红、吐风泡痰、咳嗽、苔白、气紧、脉弦数	鱼腥草、地龙、苦杏仁、全蝎、僵蚕、麻黄、石膏、紫菀、桃仁、甘草、枇杷叶、黄芩	麻杏石甘汤
吐风泡痰、气紧、舌红、苔白、面色暗、脉弦数、胸闷、唇紫绀、咳嗽	鱼腥草、地龙、苦杏仁、全蝎、僵蚕、麻黄、石膏、紫菀、桃仁、甘草、枇杷叶、黄芩	麻杏石甘汤
喘如拉锯、痰液、苔白滑、胸部紧闷、精神萎靡、气短、呼吸不利、舌淡、咳嗽、脉滑数	地龙、干姜、厚朴、半夏、全蝎、苦杏仁、僵蚕、白果、麻黄、甘草	小青龙汤
呼吸不利、舌淡、脉滑数、苔白滑、喘如拉锯、痰液、精神萎靡、气短、胸部紧闷、咳嗽	地龙、干姜、厚朴、半夏、全蝎、苦杏仁、僵蚕、白果、麻黄、甘草	小青龙汤
舌淡嫩、头晕、畏寒、面色萎黄少华、晕倒、气短、舌质淡嫩苔白润、血寒、闷塞、晕眩、血压90/60mmHg、心悸、短气不续、心率每分钟40~50次、气弱	黄芪、羌活、五味子、麻黄、麦冬、桂枝、附子、细辛、丹参、红参、当归	麻黄附子细辛汤
晕倒、气短、闷塞、畏寒、血压90/60mmHg、头晕、心悸、晕眩、血寒、气弱、短气不续、舌淡嫩、舌质淡嫩苔白润、面色萎黄少华、心率每分钟40~50次	黄芪、羌活、五味子、麻黄、麦冬、桂枝、附子、细辛、丹参、红参、当归	麻黄附子细辛汤
舌质淡嫩苔白润、短气不续、面色萎黄少华、血寒、气弱、晕眩、畏寒、晕倒、闷塞、血压90/60mmHg、气短、头晕、舌淡嫩、心悸、心率每分钟40~50次	黄芪、羌活、五味子、麻黄、麦冬、桂枝、附子、细辛、丹参、红参、当归	麻黄附子细辛汤
心率35~40次/分、昏倒、眼花、疲乏、舌淡苔白润、脉率45次/分、无力、心悸动、脉迟涩结代尚有力、头晕、神差懒言，四肢欠温、隐痛、乏力	黄芪、麻黄、细辛、附子、丹参、当归	麻黄附子细辛汤
无力、心悸动、昏倒、脉率45次/分、舌淡苔白润、脉迟涩结代尚有力、神差懒言，四肢欠温、乏力、隐痛、疲乏、头晕、心率35~40次/分、眼花	黄芪、麻黄、细辛、附子、丹参、当归	麻黄附子细辛汤
乏力、无力、脉率45次/分、疲乏、舌淡苔白润、眼花、昏倒、脉迟涩结代尚有力、心悸动、神差懒言，四肢欠温、隐痛、心率35~40次/分、头晕	黄芪、麻黄、细辛、附子、丹参、当归	麻黄附子细辛汤
发热、苔薄白、面色晦暗、喘鸣、流清涕、慢性病容、舌红、四肢不温、喘息、胸紧、咽塞、气喘、咳嗽、喘促、恶寒、吐痰、脉浮滑	黄芪、麻黄、细辛、附子、丹参、当归	小青龙加石膏汤
四肢不温、喘息、喘鸣、咽塞、气喘、舌红、慢性病容、吐痰、胸紧、发热、流清涕、面色晦暗、脉浮滑、喘促、苔薄白、恶寒、咳嗽	黄芪、麻黄、细辛、附子、丹参、当归	小青龙加石膏汤
喘促、流清涕、发热、四肢不温、面色晦暗、咽塞、恶寒、脉浮滑、吐痰、慢性病容、苔薄白、胸紧、喘息、气喘、喘鸣、咳嗽、舌红	黄芪、麻黄、细辛、附子、丹参、当归	小青龙加石膏汤
喘促、咽塞、苔薄白、吐痰、气喘、咳嗽、发热、喘息、脉浮滑、喘鸣、面色晦暗、慢性病容、胸紧、恶寒、四肢不温、流清涕、舌红	黄芪、麻黄、细辛、附子、丹参、当归	小青龙加石膏汤
咽塞、气喘、胸紧、苔薄白、流清涕、四肢不温、喘息、恶寒、慢性病容、吐痰、舌红、面色晦暗、脉浮滑、喘鸣、发热、喘促、咳嗽	黄芪、麻黄、细辛、附子、丹参、当归	小青龙加石膏汤
咽塞、四肢不温、苔薄白、气喘、胸紧、面色晦暗、咳嗽、慢性病容、喘息、脉浮滑、流清涕、恶寒、吐痰、喘鸣、发热、舌红、喘促	黄芪、麻黄、细辛、附子、丹参、当归	小青龙加石膏汤
喘息、慢性病容、咽塞、发热、吐痰、恶寒、咳嗽、面色晦暗、舌红、气喘、胸紧、喘促、四肢不温、脉浮滑、喘鸣、苔薄白、流清涕	黄芪、麻黄、细辛、附子、丹参、当归	小青龙加石膏汤
疼痛、发热、脉弦细而浮、舌淡、心累、恶寒、口苦、心跳、面色暗淡、欲吐、苔白、咽干、畏风、呕恶	生姜、柴胡、白芍、大枣、党参、半夏、桂枝、甘草、黄芩	柴胡桂枝汤
苔白、脉弦细而浮、舌淡、呕恶、心累、恶寒、心跳、面色暗淡、咽干、疼痛、欲吐、畏风、发热、口苦	生姜、柴胡、白芍、大枣、党参、半夏、桂枝、甘草、黄芩	柴胡桂枝汤
脉沉细、尿频、口干、寒热、大便干结、急胀、口苦、烧灼、尿急、面色萎黄、舌上有瘀点、腰胀痛、小便频急、尿色清、苔薄黄	牡丹皮、大黄、甘草、赤芍、枳壳、桃仁、桂枝、车前草	桃核承气汤
口苦、口干、烧灼、小便频急、尿急、急胀、大便干结、尿频、腰胀痛、面色萎黄、尿色清、脉沉细、舌上有瘀点、寒热、苔薄黄	牡丹皮、大黄、甘草、赤芍、枳壳、桃仁、桂枝、车前草	桃核承气汤
咽干、欲呕、脉洪数、恶寒、脉浮洪滑数、发热、微痛、唇红、口渴、汗出、身痛、面色红光、体温39℃、心烦、体温：39.2℃、疼痛、体温又上升、恶风寒、高热、口苦、头疼、舌红苔白干	谷芽、柴胡、羌活、半夏、粉葛、板蓝根、石膏、牛蒡子、连翘、防风、知母、甘草、金银花、黄芩	白虎汤
体温39℃、微痛、面色红光、欲呕、发热、唇红、口苦、高热、体温：39.2℃、口渴、恶风寒、咽干、头疼、脉洪数、恶寒、身痛、汗出、疼痛、体温又上升、心烦、舌红苔白干、脉浮洪滑数	谷芽、柴胡、羌活、半夏、粉葛、板蓝根、石膏、牛蒡子、连翘、防风、知母、甘草、金银花、黄芩	白虎汤
舌根白滑、脉弦数、舌紫暗、双肾区有叩击痛、神志尚清、口干苦、全腹均有压痛、面色青暗无华、腰痛、疼痛	柴胡、白芍、枳实、青皮、甘草、大血藤、乌药、川楝子	四逆散
咳嗽、唇甲青紫、舌质紫暗、语音低、宿满、头晕、痰少、胸闷胀、厥冷、气短、浮肿、白腻、小便少、苔薄、面色苍暗、心悸、屋漏	黄芪、生姜、白芍、五味子、白术、茯苓、麦冬、桂枝、附子、丹参、红参	真武汤
语音低、屋漏、气短、头晕、苔薄、痰少、心悸、小便少、白腻、厥冷、胸闷胀、舌质紫暗、宿满、面色苍暗、浮肿、唇甲青紫、咳嗽	黄芪、生姜、白芍、五味子、白术、茯苓、麦冬、桂枝、附子、丹参、红参	真武汤
汗多、心慌、脉沉微、气短、水肿、语音低微断续、舌淡苔白、心悸、畏寒、冰凉、浮肿、潮红	黄芪、黄精、白术、泽泻、太子参、延胡索、茯苓、桂枝、人参、附子、猪苓、丹参、玉竹、防己	防己地黄汤
浮肿、语音低微断续、心悸、水肿、畏寒、潮红、心慌、汗多、气短、冰凉、脉沉微、舌淡苔白	黄芪、黄精、白术、泽泻、太子参、延胡索、茯苓、桂枝、人参、附子、猪苓、丹参、玉竹、防己	防己地黄汤
冰凉、畏寒、浮肿、潮红、语音低微断续、气短、心慌、心悸、舌淡苔白、脉沉微、水肿、汗多	黄芪、黄精、白术、泽泻、太子参、延胡索、茯苓、桂枝、人参、附子、猪苓、丹参、玉竹、防己	防己地黄汤
足肿、早搏、苔中略有厚腻、脉弦、关节作痛、舌胖	小麦、干姜、六神曲、百合、生地、党参、大枣、阿胶、火麻仁、厚朴、炙甘草、桂枝	炙甘草汤
苔中略有厚腻、足肿、早搏、脉弦、舌胖、关节作痛	小麦、干姜、六神曲、百合、生地、党参、大枣、阿胶、火麻仁、厚朴、炙甘草、桂枝	炙甘草汤
舌上红瘰、大便较干、口腔出现瘰疹、狐惑、溃疡	黄连、白芍、赤芍、淡竹叶、连翘、甘草、金银花、当归、黄芩	甘草泻心汤
溃疡、口腔出现瘰疹、狐惑、大便较干、舌上红瘰	黄连、白芍、赤芍、淡竹叶、连翘、甘草、金银花、当归、黄芩	甘草泻心汤
阴道出血、面色苍黄、舌淡红、苔薄、脉弦、大便稀烂、语音低弱、全身乏力、白带里夹有血丝	黄芪、干姜、女贞子、黄精、龙骨、黄连、薏苡仁、大枣、太子参、厚朴、牡蛎、黑豆、矮地茶、何首乌、黄芩	泻心汤
苔薄、脉弦、面色苍黄、全身乏力、大便稀烂、舌淡红、白带里夹有血丝、语音低弱、阴道出血	黄芪、干姜、女贞子、黄精、龙骨、黄连、薏苡仁、大枣、太子参、厚朴、牡蛎、黑豆、矮地茶、何首乌、黄芩	泻心汤
面色苍黄、舌淡红、阴道出血、大便稀烂、语音低弱、全身乏力、苔薄、白带里夹有血丝、脉弦	黄芪、干姜、女贞子、黄精、龙骨、黄连、薏苡仁、大枣、太子参、厚朴、牡蛎、黑豆、矮地茶、何首乌、黄芩	泻心汤
阴道出血、白带里夹有血丝、语音低弱、大便稀烂、全身乏力、脉弦、苔薄、舌淡红、面色苍黄	黄芪、干姜、女贞子、黄精、龙骨、黄连、薏苡仁、大枣、太子参、厚朴、牡蛎、黑豆、矮地茶、何首乌、黄芩	泻心汤
面色苍黄、全身乏力、苔薄、舌淡红、阴道出血、脉弦、大便稀烂、白带里夹有血丝、语音低弱	黄芪、干姜、女贞子、黄精、龙骨、黄连、薏苡仁、大枣、太子参、厚朴、牡蛎、黑豆、矮地茶、何首乌、黄芩	泻心汤
舌淡红、语音低弱、白带里夹有血丝、阴道出血、面色苍黄、全身乏力、苔薄、大便稀烂、脉弦	黄芪、干姜、女贞子、黄精、龙骨、黄连、薏苡仁、大枣、太子参、厚朴、牡蛎、黑豆、矮地茶、何首乌、黄芩	泻心汤
阴道出血、语音低弱、脉弦、面色苍黄、舌淡红、白带里夹有血丝、全身乏力、苔薄、大便稀烂	黄芪、干姜、女贞子、黄精、龙骨、黄连、薏苡仁、大枣、太子参、厚朴、牡蛎、黑豆、矮地茶、何首乌、黄芩	泻心汤
大便溏烂、泛泛欲吐、胆囊大、疼痛、脉弦、苔腻、热灼感、饮食减少	干姜、黄连、党参、大枣、半夏、炙甘草、桂枝	黄连汤
疼痛、脉弦、苔腻、大便溏烂、热灼感、胆囊大、饮食减少、泛泛欲吐	干姜、黄连、党参、大枣、半夏、炙甘草、桂枝	黄连汤
脉弦、疼痛、大便溏烂、苔腻、饮食减少、泛泛欲吐、胆囊大、热灼感	干姜、黄连、党参、大枣、半夏、炙甘草、桂枝	黄连汤
胆囊大、疼痛、大便溏烂、饮食减少、苔腻、热灼感、泛泛欲吐、脉弦	干姜、黄连、党参、大枣、半夏、炙甘草、桂枝	黄连汤
苔厚腻、胸闷、思呕泛、胁痛、吐苦味绿色水、厌食、脉弦、胃部疼痛、大便较稀、油腻	干姜、黄连、大枣、太子参、半夏、竹茹、炙甘草、桂枝	黄连汤
厌食、胃部疼痛、脉弦、吐苦味绿色水、思呕泛、胁痛、油腻、苔厚腻、胸闷、大便较稀	干姜、黄连、大枣、太子参、半夏、竹茹、炙甘草、桂枝	黄连汤
苔厚腻、吐苦味绿色水、胸闷、大便较稀、厌食、思呕泛、胁痛、脉弦、胃部疼痛、油腻	干姜、黄连、大枣、太子参、半夏、竹茹、炙甘草、桂枝	黄连汤
油腻、厌食、胁痛、脉弦、胃部疼痛、胸闷、吐苦味绿色水、苔厚腻、思呕泛、大便较稀	干姜、黄连、大枣、太子参、半夏、竹茹、炙甘草、桂枝	黄连汤
大便偏溏、厌食、溲黄、右上腹部时痛、纳滞、热灼感、油腻、脉弦、欲吐、胸膈闷滞、腹痛、苔黄腻	干姜、黄连、党参、大枣、半夏、炙甘草、桂枝	黄连汤
脉弦、苔黄腻、欲吐、热灼感、腹痛、右上腹部时痛、溲黄、油腻、纳滞、胸膈闷滞、厌食、大便偏溏	干姜、黄连、党参、大枣、半夏、炙甘草、桂枝	黄连汤
脉弦、胸膈闷滞、溲黄、苔黄腻、热灼感、纳滞、厌食、腹痛、右上腹部时痛、欲吐、油腻、大便偏溏	干姜、黄连、党参、大枣、半夏、炙甘草、桂枝	黄连汤
脉弦、右上腹部时痛、溲黄、欲吐、胸膈闷滞、厌食、腹痛、大便偏溏、苔黄腻、纳滞、油腻、热灼感	干姜、黄连、党参、大枣、半夏、炙甘草、桂枝	黄连汤
面色发青、苔厚、脉弦、口有秽气、呕吐、恶心、发冷、疼痛	柴胡、莱菔子、白芍、延胡索、炙甘草、茵陈、川楝子	芍药甘草汤
脉长苔白、易哑、胃部有隐隐痛、颈部有块、甲状腺肿块、多痰、腹泻	厚朴、苍术、半夏、紫苏梗、茯苓、沉香、炙甘草、夏枯草、藏青果	半夏厚朴汤
多痰、脉长苔白、甲状腺肿块、腹泻、易哑、胃部有隐隐痛、颈部有块	厚朴、苍术、半夏、紫苏梗、茯苓、沉香、炙甘草、夏枯草、藏青果	半夏厚朴汤
气滞、苔白、痰黏、脉弦涩、右侧甲状腺瘤3.8cm×3.5cm、痰聚、舌中、便干	厚朴、半夏、黄药子、茯苓、昆布、紫苏叶、夏枯草	半夏厚朴汤
痰聚、便干、气滞、舌中、右侧甲状腺瘤3.8cm×3.5cm、痰黏、苔白、脉弦涩	厚朴、半夏、黄药子、茯苓、昆布、紫苏叶、夏枯草	半夏厚朴汤
脉涩、气滞、痰凝、舌中、右颈肿大、苔薄	生姜、厚朴、半夏、紫苏梗、黄药子、昆布、茯苓、桃仁、夏枯草	半夏厚朴汤
舌中、苔薄、气滞、右颈肿大、脉涩、痰凝	生姜、厚朴、半夏、紫苏梗、黄药子、昆布、茯苓、桃仁、夏枯草	半夏厚朴汤
脉弦、苔微厚、疼痛、出血、颈咽右侧有一肿块、隆起、舌偏中	厚朴、半夏、紫苏梗、黄药子、茯苓、鸡内金、沉香、丹参、夏枯草	半夏厚朴汤
隆起、苔微厚、疼痛、脉弦、出血、舌偏中、颈咽右侧有一肿块	厚朴、半夏、紫苏梗、黄药子、茯苓、鸡内金、沉香、丹参、夏枯草	半夏厚朴汤
发育良好、隆起、咽喉天突穴处有一花生米大小的青紫肿物、色青紫、烦躁、痰浊凝结	牡丹皮、生姜、厚朴、半夏、紫苏梗、赤芍、茯苓、桃仁、桂枝	半夏厚朴汤
痰浊凝结、色青紫、发育良好、咽喉天突穴处有一花生米大小的青紫肿物、烦躁、隆起	牡丹皮、生姜、厚朴、半夏、紫苏梗、赤芍、茯苓、桃仁、桂枝	半夏厚朴汤
化痰、浮肿、舌硬、颈部两侧淋巴结肿、苔白腻、脉沉	生姜、厚朴、半夏、紫苏梗、冬瓜、茯苓、夏枯草、地骷髅、苦丁茶	半夏厚朴汤
舌硬、颈部两侧淋巴结肿、化痰、苔白腻、脉沉、浮肿	生姜、厚朴、半夏、紫苏梗、冬瓜、茯苓、夏枯草、地骷髅、苦丁茶	半夏厚朴汤
脉细、声音嘶哑、苔薄、舌绛	胖大海、天冬、百合、阿胶、凤凰衣、麦冬、射干、马兜铃、木蝴蝶、牛蒡子、糯米、北沙参、玄参	百合地黄汤
舌绛、脉细、声音嘶哑、苔薄	胖大海、天冬、百合、阿胶、凤凰衣、麦冬、射干、马兜铃、木蝴蝶、牛蒡子、糯米、北沙参、玄参	百合地黄汤
舌绛、苔薄、脉细、声音嘶哑	胖大海、天冬、百合、阿胶、凤凰衣、麦冬、射干、马兜铃、木蝴蝶、牛蒡子、糯米、北沙参、玄参	百合地黄汤
苔薄、舌绛、脉细、声音嘶哑	胖大海、天冬、百合、阿胶、凤凰衣、麦冬、射干、马兜铃、木蝴蝶、牛蒡子、糯米、北沙参、玄参	百合地黄汤
苔薄、声音嘶哑、舌绛、脉细	胖大海、天冬、百合、阿胶、凤凰衣、麦冬、射干、马兜铃、木蝴蝶、牛蒡子、糯米、北沙参、玄参	百合地黄汤
舌绛、苔薄、声音嘶哑、脉细	胖大海、天冬、百合、阿胶、凤凰衣、麦冬、射干、马兜铃、木蝴蝶、牛蒡子、糯米、北沙参、玄参	百合地黄汤
声音嘶哑、舌绛、苔薄、脉细	胖大海、天冬、百合、阿胶、凤凰衣、麦冬、射干、马兜铃、木蝴蝶、牛蒡子、糯米、北沙参、玄参	百合地黄汤
声音嘶哑、苔薄、舌绛、脉细	胖大海、天冬、百合、阿胶、凤凰衣、麦冬、射干、马兜铃、木蝴蝶、牛蒡子、糯米、北沙参、玄参	百合地黄汤
血压160/120mmHg、手足乏重、虚数、苔白、发冷	黄芪、干姜、党参、白术、菊花、川芎、白矾、牡蛎、茯苓、桔梗、桂枝、细辛、防风、当归	侯氏黑散
虚数、手足乏重、发冷、血压160/120mmHg、苔白	黄芪、干姜、党参、白术、菊花、川芎、白矾、牡蛎、茯苓、桔梗、桂枝、细辛、防风、当归	侯氏黑散
苔白、虚数、手足乏重、发冷、血压160/120mmHg	黄芪、干姜、党参、白术、菊花、川芎、白矾、牡蛎、茯苓、桔梗、桂枝、细辛、防风、当归	侯氏黑散
苔白根腻、两脚逆冷、足肿、面浮、溲利、汗出、便溏、腰痛、脉沉缓	干姜、白术、续断、茯苓、葫芦壳、杜仲、甘草	甘草干姜茯苓白术汤
溲利、脉沉缓、便溏、足肿、腰痛、面浮、两脚逆冷、汗出、苔白根腻	干姜、白术、续断、茯苓、葫芦壳、杜仲、甘草	甘草干姜茯苓白术汤
苔白根腻、汗出、便溏、两脚逆冷、腰痛、足肿、面浮、溲利、脉沉缓	干姜、白术、续断、茯苓、葫芦壳、杜仲、甘草	甘草干姜茯苓白术汤
苔白、脉迟、吐酸、疼痛、大便溏泻	干姜、党参、白术、花椒、乌头、炙甘草、高良姜、瓦楞子、附子、赤石脂	乌头赤石脂丸
脉迟、疼痛、吐酸、大便溏泻、苔白	干姜、党参、白术、花椒、乌头、炙甘草、高良姜、瓦楞子、附子、赤石脂	乌头赤石脂丸
吐酸、大便溏泻、脉迟、苔白、疼痛	干姜、党参、白术、花椒、乌头、炙甘草、高良姜、瓦楞子、附子、赤石脂	乌头赤石脂丸
吐酸、大便溏泻、苔白、脉迟、疼痛	干姜、党参、白术、花椒、乌头、炙甘草、高良姜、瓦楞子、附子、赤石脂	乌头赤石脂丸
大便溏泻、苔白、脉迟、疼痛、吐酸	干姜、党参、白术、花椒、乌头、炙甘草、高良姜、瓦楞子、附子、赤石脂	乌头赤石脂丸
疼痛、大便溏泻、脉迟、吐酸、苔白	干姜、党参、白术、花椒、乌头、炙甘草、高良姜、瓦楞子、附子、赤石脂	乌头赤石脂丸
肠鸣、苔白、大便或艰、乏力、胃气虚弱、心窝下按之有坚实感、脾胃虚弱、胃下垂、痞结、脉细涩	白术、枳实	枳术汤
苔白、肠鸣、胃下垂、脾胃虚弱、大便或艰、脉细涩、痞结、胃气虚弱、乏力、心窝下按之有坚实感	白术、枳实	枳术汤
大便或艰、心窝下按之有坚实感、肠鸣、痞结、胃气虚弱、脉细涩、脾胃虚弱、胃下垂、苔白、乏力	白术、枳实	枳术汤
胃气虚弱、心窝下按之有坚实感、肠鸣、大便或艰、苔白、脉细涩、痞结、乏力、胃下垂、脾胃虚弱	白术、枳实	枳术汤
脉滑苔白、悸动不宁	蜜、麻黄、半夏	半夏麻黄汤
脉滑苔白、悸动不宁	蜜、麻黄、半夏	半夏麻黄汤
悸动不宁、脉滑苔白	蜜、麻黄、半夏	半夏麻黄汤
脉滑苔白、悸动不宁	蜜、麻黄、半夏	半夏麻黄汤
悸动不宁、脉滑苔白	蜜、麻黄、半夏	半夏麻黄汤
悸动不宁、脉滑苔白	蜜、麻黄、半夏	半夏麻黄汤
悸动不宁、脉滑苔白	蜜、麻黄、半夏	半夏麻黄汤
脉滑苔白、悸动不宁	蜜、麻黄、半夏	半夏麻黄汤
悸动不宁、脉滑苔白	蜜、麻黄、半夏	半夏麻黄汤
悸动不宁、脉滑苔白	蜜、麻黄、半夏	半夏麻黄汤
悸动不宁、脉滑苔白	蜜、麻黄、半夏	半夏麻黄汤
悸动不宁、脉滑苔白	蜜、麻黄、半夏	半夏麻黄汤
悸动不宁、脉滑苔白	蜜、麻黄、半夏	半夏麻黄汤
悸动不宁、脉滑苔白	蜜、麻黄、半夏	半夏麻黄汤
身热、脉虚数、头昏、乏力、心烦、舌红、呕逆、喜躁、寒栗状、苔薄	大枣、半夏、竹茹、石膏、白薇、桂枝、甘草	竹皮大丸
呕逆、头昏、心烦、舌红、喜躁、身热、乏力、脉虚数、寒栗状、苔薄	大枣、半夏、竹茹、石膏、白薇、桂枝、甘草	竹皮大丸
乏力、身热、脉虚数、喜躁、寒栗状、呕逆、心烦、舌红、苔薄、头昏	大枣、半夏、竹茹、石膏、白薇、桂枝、甘草	竹皮大丸
苔薄、舌红、心烦、喜躁、乏力、脉虚数、身热、头昏、呕逆、寒栗状	大枣、半夏、竹茹、石膏、白薇、桂枝、甘草	竹皮大丸
惊怖、舌淡、恍惚、脉弦细、失眠、苔净	小麦、首乌藤、琥珀、百合、生地、大枣、炙甘草、丹参、当归	甘麦大枣汤
惊怖、脉弦细、舌淡、失眠、苔净、恍惚	小麦、首乌藤、琥珀、百合、生地、大枣、炙甘草、丹参、当归	甘麦大枣汤
发烧、疼痛、高热、咽干、口苦、烦躁、呕恶、便溏、凉痛	柴胡、厚朴、大枣、半夏、板蓝根、羚羊角、白茅根、桂枝、连翘、芦根、蔓荆子、甘草、黄芩	小柴胡汤
口苦、烦躁、疼痛、凉痛、咽干、便溏、高热、发烧、呕恶	柴胡、厚朴、大枣、半夏、板蓝根、羚羊角、白茅根、桂枝、连翘、芦根、蔓荆子、甘草、黄芩	小柴胡汤
纳差、消瘦、肿胀、舌淡红、疼痛、脉沉细、乏力、苔薄白、晨僵、面色无华	黄芪、六神曲、白芍、鸡血藤、麦芽、乌头、桂枝、山楂、苦参、当归、淫羊藿	黄芪桂枝五物汤
面色无华、纳差、苔薄白、疼痛、脉沉细、晨僵、乏力、肿胀、消瘦、舌淡红	黄芪、六神曲、白芍、鸡血藤、麦芽、乌头、桂枝、山楂、苦参、当归、淫羊藿	黄芪桂枝五物汤
胀痛、舌淡、困倦、脉濡细、苔白、乏力、疼痛	黄芪、生姜、白芍、大枣、海螵蛸、炙甘草、桂枝、浙贝母、饴糖	黄芪建中汤
困倦、乏力、胀痛、舌淡、疼痛、脉濡细、苔白	黄芪、生姜、白芍、大枣、海螵蛸、炙甘草、桂枝、浙贝母、饴糖	黄芪建中汤
面色少华、进食噎不顺、舌薄、哽噎不顺、形瘦、脉弦细、烦闷、不欲进食、吞咽困难、纳差、舌淡红、苔花剥苔	蚕沙、郁李仁、柴胡、大枣、半夏、西洋参、沉香、桃仁、甘草、黄芩	小柴胡汤
舌淡红、哽噎不顺、苔花剥苔、烦闷、吞咽困难、进食噎不顺、形瘦、面色少华、纳差、舌薄、脉弦细、不欲进食	蚕沙、郁李仁、柴胡、大枣、半夏、西洋参、沉香、桃仁、甘草、黄芩	小柴胡汤
发热、恶心、苔白腻、小便混浊、咳嗽、舌体稍胖大、欲吐、乏力、舌稍红、高热、化热、有痰、脉弦滑、倦怠	广藿香、柴胡、厚朴、大枣、党参、半夏、粉葛、牡蛎、鳖甲、知母、甘草、豆蔻、黄芩	小柴胡汤
苔白腻、脉弦滑、高热、小便混浊、发热、有痰、舌体稍胖大、咳嗽、恶心、倦怠、欲吐、化热、乏力、舌稍红	广藿香、柴胡、厚朴、大枣、党参、半夏、粉葛、牡蛎、鳖甲、知母、甘草、豆蔻、黄芩	小柴胡汤
咽痒、舌淡红略胖、憋气、消瘦、苔微黄腻、面色萎黄、肝气郁滞、食欲减退、呕吐、咽红、神倦、痰多、咳嗽、脉弦、心烦、胸闷	代赭石、厚朴、党参、半夏、竹茹、陈皮、茯苓、枳壳、桔梗、射干、芦根、山豆根、枇杷叶、旋覆花	旋覆代赭汤
憋气、咽红、心烦、痰多、苔微黄腻、食欲减退、消瘦、面色萎黄、咽痒、呕吐、胸闷、舌淡红略胖、咳嗽、脉弦、肝气郁滞、神倦	代赭石、厚朴、党参、半夏、竹茹、陈皮、茯苓、枳壳、桔梗、射干、芦根、山豆根、枇杷叶、旋覆花	旋覆代赭汤
阴道常有气体排出、嗳气、胃脘隐痛、矢气状、肢懒、失血过多，淋漓不断者月余，致使身体极度虚弱、面色白、下腹坠胀、神疲、畏寒、阴道经常有气体排出、四末不温、舌淡、苔白	黄芪、白芍、龙骨、佛手、甘松、牡蛎、茯苓、炙甘草、桂枝、饴糖、升麻、甘草、当归	小建中汤
神疲、畏寒、面色白、舌淡、苔白、阴道经常有气体排出、失血过多，淋漓不断者月余，致使身体极度虚弱、阴道常有气体排出、胃脘隐痛、下腹坠胀、嗳气、四末不温、矢气状、肢懒	黄芪、白芍、龙骨、佛手、甘松、牡蛎、茯苓、炙甘草、桂枝、饴糖、升麻、甘草、当归	小建中汤
呼吸急促、舌淡胖、猝喘、短气不续、面色灰暗、浮肿、胸闷、头晕、苔秽滑腻、脉沉、恶心、烦躁、唇紫绀	炙甘草、桂枝	桂枝甘草汤
呼吸急促、胸闷、舌淡胖、头晕、浮肿、猝喘、唇紫绀、烦躁、苔秽滑腻、面色灰暗、恶心、脉沉、短气不续	炙甘草、桂枝	桂枝甘草汤
短气不续、呼吸急促、面色灰暗、猝喘、脉沉、苔秽滑腻、唇紫绀、恶心、烦躁、胸闷、舌淡胖、头晕、浮肿	炙甘草、桂枝	桂枝甘草汤
胸闷、猝喘、面色灰暗、浮肿、唇紫绀、脉沉、苔秽滑腻、头晕、恶心、舌淡胖、呼吸急促、烦躁、短气不续	炙甘草、桂枝	桂枝甘草汤
两侧附件增厚、恶心、月经量少、疼痛、舌胖暗有瘀斑、宫体中位偏后、宫颈轻度糜烂、腰酸、头晕、坠胀、白腻、血块、脉沉弦小滑、右侧附件能触及鸡蛋大小的包块、色黯	牡丹皮、白芍、赤芍、延胡索、茯苓、鳖甲、莪术、桂枝、甘草	桂枝茯苓丸
右侧附件能触及鸡蛋大小的包块、两侧附件增厚、坠胀、月经量少、色黯、白腻、恶心、舌胖暗有瘀斑、血块、宫体中位偏后、腰酸、脉沉弦小滑、疼痛、头晕、宫颈轻度糜烂	牡丹皮、白芍、赤芍、延胡索、茯苓、鳖甲、莪术、桂枝、甘草	桂枝茯苓丸
头晕、干燥、口渴、酸痛、眼睛干涩、大便溏薄、苔无苔、舌红有裂纹、肿胀、脉沉细、畏寒、全身关节疼痛、肢冷	黄芪、干姜、羌活、白芍、生地、白术、赤芍、麻黄、石膏、没药、炙甘草、桂枝、附子、防风、乌梢蛇、知母、乳香	桂枝芍药知母汤
苔无苔、畏寒、眼睛干涩、脉沉细、肿胀、干燥、舌红有裂纹、口渴、酸痛、头晕、全身关节疼痛、肢冷、大便溏薄	黄芪、干姜、羌活、白芍、生地、白术、赤芍、麻黄、石膏、没药、炙甘草、桂枝、附子、防风、乌梢蛇、知母、乳香	桂枝芍药知母汤
全身关节疼痛、肢冷、舌红有裂纹、苔无苔、酸痛、畏寒、干燥、肿胀、口渴、头晕、大便溏薄、脉沉细、眼睛干涩	黄芪、干姜、羌活、白芍、生地、白术、赤芍、麻黄、石膏、没药、炙甘草、桂枝、附子、防风、乌梢蛇、知母、乳香	桂枝芍药知母汤
脉细弱、酸楚、乏力、便秘、口干、倦怠、舌暗淡、苔薄白、疼痛、面色少华	地龙、黄芪、生地、白芍、赤芍、重楼、木瓜、蜂房、桑枝、秦艽、丹参、穿山甲、海桐皮	黄芪桂枝五物汤
口干、倦怠、苔薄白、疼痛、便秘、酸楚、舌暗淡、脉细弱、乏力、面色少华	地龙、黄芪、生地、白芍、赤芍、重楼、木瓜、蜂房、桑枝、秦艽、丹参、穿山甲、海桐皮	黄芪桂枝五物汤
体重下降、脉象沉细、声音嘶哑、疼痛、音哑、舌体胖有齿痕、舌淡、喑哑、胀痞、纳呆、咽痛、胸膈膈闷、怕冷、气短、苔腻、胸膈室闷	大黄、青果、半夏、麻黄、细辛、附子、甘草	麻黄附子细辛汤
胸膈膈闷、疼痛、舌体胖有齿痕、苔腻、音哑、咽痛、气短、喑哑、舌淡、声音嘶哑、胀痞、脉象沉细、胸膈室闷、体重下降、怕冷、纳呆	大黄、青果、半夏、麻黄、细辛、附子、甘草	麻黄附子细辛汤
舌淡、脉象沉细、气短、声音嘶哑、胸膈室闷、舌体胖有齿痕、咽痛、纳呆、苔腻、音哑、怕冷、喑哑、体重下降、胸膈膈闷、疼痛、胀痞	大黄、青果、半夏、麻黄、细辛、附子、甘草	麻黄附子细辛汤
晦暗、苔薄白、疼痛、脉沉弦紧、舌淡、不红	鹿角霜、桑寄生、生地、麻黄、桂枝、细辛、附子、乌梢蛇、淫羊藿、狗脊	麻黄附子细辛汤
不红、苔薄白、舌淡、脉沉弦紧、疼痛、晦暗	鹿角霜、桑寄生、生地、麻黄、桂枝、细辛、附子、乌梢蛇、淫羊藿、狗脊	麻黄附子细辛汤
舌淡、晦暗、疼痛、苔薄白、不红、脉沉弦紧	鹿角霜、桑寄生、生地、麻黄、桂枝、细辛、附子、乌梢蛇、淫羊藿、狗脊	麻黄附子细辛汤
晨僵、困重、脉濡而细数、舌淡红、苔白腻、发热、大便偏稀、纳呆、血沉43mm/h、酸痛、气短、恶风、疼痛	薏苡仁、羌活、半夏、白术、苦杏仁、麻黄、桂枝、甘草、陈皮	麻黄加术汤
晨僵、酸痛、大便偏稀、困重、血沉43mm/h、纳呆、气短、苔白腻、发热、疼痛、脉濡而细数、舌淡红、恶风	薏苡仁、羌活、半夏、白术、苦杏仁、麻黄、桂枝、甘草、陈皮	麻黄加术汤
大便偏稀、恶风、晨僵、脉濡而细数、发热、苔白腻、血沉43mm/h、舌淡红、疼痛、气短、困重、纳呆、酸痛	薏苡仁、羌活、半夏、白术、苦杏仁、麻黄、桂枝、甘草、陈皮	麻黄加术汤
苔白腻、恶风、困重、晨僵、舌淡红、气短、疼痛、酸痛、纳呆、发热、大便偏稀、脉濡而细数、血沉43mm/h	薏苡仁、羌活、半夏、白术、苦杏仁、麻黄、桂枝、甘草、陈皮	麻黄加术汤
苔白腻、舌淡红、大便偏稀、纳呆、困重、血沉43mm/h、恶风、酸痛、疼痛、脉濡而细数、气短、晨僵、发热	薏苡仁、羌活、半夏、白术、苦杏仁、麻黄、桂枝、甘草、陈皮	麻黄加术汤
口苦、周身皮肤黄如烟熏、面黄、眩晕、渴不多饮、黄痘、大便稀溏、疲乏、呕恶、尿黄、目黄、苔灰白腻、水滑、脉沉细数、咽干、身黄、舌淡红	干姜、广藿香、柴胡、半夏、白术、泽泻、白矾、茯苓、炙甘草、人参、附子、甘草、茵陈、豆蔻、黄芩	小柴胡汤
苔灰白腻、舌淡红、口苦、咽干、周身皮肤黄如烟熏、面黄、黄痘、水滑、渴不多饮、尿黄、身黄、目黄、眩晕、脉沉细数、疲乏、大便稀溏、呕恶	干姜、广藿香、柴胡、半夏、白术、泽泻、白矾、茯苓、炙甘草、人参、附子、甘草、茵陈、豆蔻、黄芩	小柴胡汤
脉弦细滑、憋闷、郁闷、疼痛、舌暗略红、胀满、头昏沉、心烦热、心绞痛、口干苦、苔薄白微腻	郁金、柴胡、半夏、大枣、川芎、瓜蒌、水蛭、炙甘草、石菖蒲、人参、丹参、薤白、黄芩	小柴胡汤
憋闷、胀满、疼痛、舌暗略红、口干苦、郁闷、心绞痛、脉弦细滑、苔薄白微腻、头昏沉、心烦热	郁金、柴胡、半夏、大枣、川芎、瓜蒌、水蛭、炙甘草、石菖蒲、人参、丹参、薤白、黄芩	小柴胡汤
血压180/110mmHg、抽搐、眩晕、面红、胀满、血压在150~170/90~100mmHg、恶心、脉沉弦有力、头痛、目赤、舌红、呕吐、血压240/120mmHg、烦闷、苔黄厚腻	大黄、厚朴、黄连、半夏、枳实、瓜蒌、天麻、钩藤、蔓荆子	小承气汤
恶心、胀满、脉沉弦有力、苔黄厚腻、血压180/110mmHg、头痛、呕吐、抽搐、目赤、血压240/120mmHg、面红、舌红、眩晕、烦闷、血压在150~170/90~100mmHg	大黄、厚朴、黄连、半夏、枳实、瓜蒌、天麻、钩藤、蔓荆子	小承气汤
苔淡红而润、口苦、肠鸣、苔薄、腹痛、脉细无力、抽搐、里急后重、舌淡红而润、腹泻、寒热	生姜、黄连、党参、白芍、半夏、枳壳、甘草、当归、黄芩	生姜泻心汤
抽搐、脉细无力、里急后重、腹痛、寒热、口苦、腹泻、苔薄、苔淡红而润、肠鸣、舌淡红而润	生姜、黄连、党参、白芍、半夏、枳壳、甘草、当归、黄芩	生姜泻心汤
抽搐、脉细无力、苔淡红而润、肠鸣、寒热、腹泻、舌淡红而润、腹痛、口苦、里急后重、苔薄	生姜、黄连、党参、白芍、半夏、枳壳、甘草、当归、黄芩	生姜泻心汤
抽搐、口苦、苔薄、寒热、舌淡红而润、里急后重、腹泻、肠鸣、脉细无力、腹痛、苔淡红而润	生姜、黄连、党参、白芍、半夏、枳壳、甘草、当归、黄芩	生姜泻心汤
腹痛、苔薄、肠鸣、寒热、里急后重、脉细无力、舌淡红而润、抽搐、苔淡红而润、口苦、腹泻	生姜、黄连、党参、白芍、半夏、枳壳、甘草、当归、黄芩	生姜泻心汤
苔薄、苔淡红而润、肠鸣、腹痛、脉细无力、抽搐、口苦、里急后重、腹泻、舌淡红而润、寒热	生姜、黄连、党参、白芍、半夏、枳壳、甘草、当归、黄芩	生姜泻心汤
里急后重、腹痛、口苦、苔薄、舌淡红而润、脉细无力、肠鸣、抽搐、腹泻、苔淡红而润、寒热	生姜、黄连、党参、白芍、半夏、枳壳、甘草、当归、黄芩	生姜泻心汤
肠鸣、抽搐、苔薄、腹痛、腹泻、里急后重、舌淡红而润、脉细无力、口苦、苔淡红而润、寒热	生姜、黄连、党参、白芍、半夏、枳壳、甘草、当归、黄芩	生姜泻心汤
寒热、舌淡红而润、抽搐、腹泻、里急后重、苔薄、脉细无力、腹痛、口苦、苔淡红而润、肠鸣	生姜、黄连、党参、白芍、半夏、枳壳、甘草、当归、黄芩	生姜泻心汤
舌淡红而润、口苦、抽搐、腹痛、苔薄、腹泻、脉细无力、里急后重、寒热、苔淡红而润、肠鸣	生姜、黄连、党参、白芍、半夏、枳壳、甘草、当归、黄芩	生姜泻心汤
苔薄白、肝大右肋下及0.5厘米、舌稍红、腹股沟淋巴结均不肿、渗出物、头晕、白膜、脉弦细、纳差、糜烂、肿大、红晕、渴不欲饮、咽不、疼痛、畏寒、浮肿、心肺无异常、发热、扁桃体不肿、溃疡	黄芪、干姜、生地、半夏、黄连、甘草、关黄柏、肉桂、木香、细辛、车前草、川木通、黄芩	甘草泻心汤
纳差、渴不欲饮、浮肿、心肺无异常、白膜、溃疡、红晕、脉弦细、渗出物、畏寒、肿大、咽不、腹股沟淋巴结均不肿、舌稍红、疼痛、发热、苔薄白、糜烂、扁桃体不肿、头晕、肝大右肋下及0.5厘米	黄芪、干姜、生地、半夏、黄连、甘草、关黄柏、肉桂、木香、细辛、车前草、川木通、黄芩	甘草泻心汤
肿胀、舌红、气短、腹胀、背痛、自汗、嗳气、大便时干、心慌、懊恼、苔薄黄、小便时黄、脉弦细微数、矢气	干姜、白芍、黄连、太子参、半夏、甘草、黄芩	半夏泻心汤
舌红、小便时黄、自汗、懊恼、大便时干、脉弦细微数、嗳气、矢气、肿胀、苔薄黄、气短、腹胀、心慌、背痛	干姜、白芍、黄连、太子参、半夏、甘草、黄芩	半夏泻心汤
关节疼痛不适、口腔溃疡、皮肤疖肿、低热、发热、溏便、腹泻、阴部溃疡、脉滑、舌暗、苔白厚腻	牡丹皮、干姜、薏苡仁、砂仁、厚朴、广藿香、半夏、太子参、泽泻、防风、佛手、关黄柏、石膏、丹参、甘草	半夏泻心汤
苔白厚腻、阴部溃疡、口腔溃疡、低热、皮肤疖肿、腹泻、发热、溏便、脉滑、舌暗、关节疼痛不适	牡丹皮、干姜、薏苡仁、砂仁、厚朴、广藿香、半夏、太子参、泽泻、防风、佛手、关黄柏、石膏、丹参、甘草	半夏泻心汤
脉弦细数、心悸、鼻出血、鼻衄、胸闷、气短、心烦、舌红、苔薄、量多色红	大黄、黄连、白茅根、黄芩、牛膝	大黄黄连泻心汤
气短、心烦、脉弦细数、量多色红、舌红、鼻出血、心悸、苔薄、胸闷、鼻衄	大黄、黄连、白茅根、黄芩、牛膝	大黄黄连泻心汤
苔薄、舌红、心悸、鼻衄、量多色红、气短、心烦、鼻出血、胸闷、脉弦细数	大黄、黄连、白茅根、黄芩、牛膝	大黄黄连泻心汤
心下痞、胃中冷、脉沉弱、手足麻木、大便略干不爽、气机不畅、舌暗红、苔黄腻、出汗、欲哭	大黄、附子、黄连、黄芩	附子泻心汤
脉沉弱、手足麻木、气机不畅、大便略干不爽、胃中冷、欲哭、苔黄腻、心下痞、出汗、舌暗红	大黄、附子、黄连、黄芩	附子泻心汤
脉沉弱、胃中冷、舌暗红、大便略干不爽、出汗、心下痞、苔黄腻、气机不畅、欲哭、手足麻木	大黄、附子、黄连、黄芩	附子泻心汤
出汗、欲哭、脉沉弱、大便略干不爽、胃中冷、苔黄腻、心下痞、舌暗红、气机不畅、手足麻木	大黄、附子、黄连、黄芩	附子泻心汤
恶心、咳吐黄痰、口干、舌紫暗、咳痰、大便3天未解、咳嗽、口腔溃疡、烧灼、心烦、胃脘胀满、口疮、苔薄黄、脉滑数、便干、舌胖、耳鸣、口苦、头晕	枇杷叶、莱菔子、蒲公英、半夏、苦杏仁、火麻仁、紫苏梗、佛手、瓜蒌、鸡内金、紫菀、桔梗、桃仁、甘草、百部、当归、黄芩	竹叶石膏汤
苔薄黄、胃脘胀满、咳痰、大便3天未解、烧灼、口苦、舌胖、恶心、咳嗽、便干、口疮、口干、心烦、脉滑数、头晕、舌紫暗、口腔溃疡、咳吐黄痰、耳鸣	枇杷叶、莱菔子、蒲公英、半夏、苦杏仁、火麻仁、紫苏梗、佛手、瓜蒌、鸡内金、紫菀、桔梗、桃仁、甘草、百部、当归、黄芩	竹叶石膏汤
舌胖、口腔溃疡、头晕、恶心、便干、咳痰、苔薄黄、舌紫暗、咳嗽、烧灼、口疮、大便3天未解、胃脘胀满、耳鸣、口苦、口干、咳吐黄痰、心烦、脉滑数	枇杷叶、莱菔子、蒲公英、半夏、苦杏仁、火麻仁、紫苏梗、佛手、瓜蒌、鸡内金、紫菀、桔梗、桃仁、甘草、百部、当归、黄芩	竹叶石膏汤
口干、抑郁、痄腮、舌尖红赤、大便稍干、四肢不温、红绛、体积8.8cm3、腰酸、神疲、纳差、苔薄、脉弦滑、色黄、停经	谷芽、黄连、大枣、半夏、佛手、粉葛、石膏、麦芽、白茅根、麦冬、桔梗、芦根、乌梅、知母、玉竹、茵陈、枇杷叶、紫石英	竹叶石膏汤
红绛、体积8.8cm3、停经、腰酸、舌尖红赤、四肢不温、色黄、纳差、大便稍干、口干、痄腮、脉弦滑、抑郁、神疲、苔薄	谷芽、黄连、大枣、半夏、佛手、粉葛、石膏、麦芽、白茅根、麦冬、桔梗、芦根、乌梅、知母、玉竹、茵陈、枇杷叶、紫石英	竹叶石膏汤
体积8.8cm3、停经、痄腮、脉弦滑、红绛、四肢不温、色黄、口干、抑郁、大便稍干、舌尖红赤、腰酸、苔薄、纳差、神疲	谷芽、黄连、大枣、半夏、佛手、粉葛、石膏、麦芽、白茅根、麦冬、桔梗、芦根、乌梅、知母、玉竹、茵陈、枇杷叶、紫石英	竹叶石膏汤
汗出、红肿、肿痛、疼痛、头痛、苔黄腻、烦闷、舌红暗、脉弦滑细数、头晕、关节功能活动受限	蚕沙、薏苡仁、全蝎、石膏、没药、桂枝、粳米、乌梢蛇、知母、甘草、忍冬藤、防己	白虎加桂枝汤
红肿、疼痛、舌红暗、肿痛、烦闷、头痛、汗出、头晕、脉弦滑细数、关节功能活动受限、苔黄腻	蚕沙、薏苡仁、全蝎、石膏、没药、桂枝、粳米、乌梢蛇、知母、甘草、忍冬藤、防己	白虎加桂枝汤
苔黄腻、红肿、汗出、舌红暗、疼痛、头痛、头晕、肿痛、烦闷、关节功能活动受限、脉弦滑细数	蚕沙、薏苡仁、全蝎、石膏、没药、桂枝、粳米、乌梢蛇、知母、甘草、忍冬藤、防己	白虎加桂枝汤
疼痛、肿痛、头晕、红肿、脉弦滑细数、舌红暗、头痛、汗出、苔黄腻、烦闷、关节功能活动受限	蚕沙、薏苡仁、全蝎、石膏、没药、桂枝、粳米、乌梢蛇、知母、甘草、忍冬藤、防己	白虎加桂枝汤
汗出、红肿、疼痛、脉弦滑细数、烦闷、肿痛、头晕、关节功能活动受限、舌红暗、苔黄腻、头痛	蚕沙、薏苡仁、全蝎、石膏、没药、桂枝、粳米、乌梢蛇、知母、甘草、忍冬藤、防己	白虎加桂枝汤
烦闷、红肿、汗出、疼痛、头晕、关节功能活动受限、舌红暗、脉弦滑细数、肿痛、头痛、苔黄腻	蚕沙、薏苡仁、全蝎、石膏、没药、桂枝、粳米、乌梢蛇、知母、甘草、忍冬藤、防己	白虎加桂枝汤
头痛、汗出、脉弦滑细数、烦闷、舌红暗、头晕、苔黄腻、关节功能活动受限、疼痛、红肿、肿痛	蚕沙、薏苡仁、全蝎、石膏、没药、桂枝、粳米、乌梢蛇、知母、甘草、忍冬藤、防己	白虎加桂枝汤
苔黄腻、关节功能活动受限、头痛、头晕、舌红暗、肿痛、红肿、疼痛、烦闷、脉弦滑细数、汗出	蚕沙、薏苡仁、全蝎、石膏、没药、桂枝、粳米、乌梢蛇、知母、甘草、忍冬藤、防己	白虎加桂枝汤
疼痛、舌红暗、头痛、关节功能活动受限、苔黄腻、红肿、肿痛、汗出、脉弦滑细数、头晕、烦闷	蚕沙、薏苡仁、全蝎、石膏、没药、桂枝、粳米、乌梢蛇、知母、甘草、忍冬藤、防己	白虎加桂枝汤
红肿、汗出、舌红暗、肿痛、关节功能活动受限、脉弦滑细数、头晕、疼痛、头痛、苔黄腻、烦闷	蚕沙、薏苡仁、全蝎、石膏、没药、桂枝、粳米、乌梢蛇、知母、甘草、忍冬藤、防己	白虎加桂枝汤
苔薄黄微腻，脉沉细无力。化验：血红蛋白3.8g%,尿蛋白定性(++)，尿素氮70mg%,肌酐9.9mg%,酚红试验“0”，肾图：双侧各段不清，呈水平延长，属无功能图形。中医诊断：虚损（阴阳两亏）、下肢肿胀、舌淡胖、浮肿、手足逆冷、面色无华、软弱无力、呕吐（秽浊中阻）。西医诊断：慢性肾炎尿毒症期。12月22日因肺部感染，下病危通知。23日临睡前，突然胸闷憋气，心悸加重，张口抬肩，翕胸撷肚，气喘欲窒，语言困难，烦躁不安，面色惊恐，神志恍惚，舌淡润、脉细数、腰痛、身冷	干姜、党参、茯苓、炙甘草、附子、甘草	茯苓四逆汤
苔薄黄微腻，脉沉细无力。化验：血红蛋白3.8g%,尿蛋白定性(++)，尿素氮70mg%,肌酐9.9mg%,酚红试验“0”，肾图：双侧各段不清，呈水平延长，属无功能图形。中医诊断：虚损（阴阳两亏）、身冷、呕吐（秽浊中阻）。西医诊断：慢性肾炎尿毒症期。12月22日因肺部感染，下病危通知。23日临睡前，突然胸闷憋气，心悸加重，张口抬肩，翕胸撷肚，气喘欲窒，语言困难，烦躁不安，面色惊恐，神志恍惚，舌淡润、手足逆冷、软弱无力、下肢肿胀、腰痛、舌淡胖、浮肿、面色无华、脉细数	干姜、党参、茯苓、炙甘草、附子、甘草	茯苓四逆汤
身冷、面色无华、舌淡胖、下肢肿胀、软弱无力、腰痛、呕吐（秽浊中阻）。西医诊断：慢性肾炎尿毒症期。12月22日因肺部感染，下病危通知。23日临睡前，突然胸闷憋气，心悸加重，张口抬肩，翕胸撷肚，气喘欲窒，语言困难，烦躁不安，面色惊恐，神志恍惚，舌淡润、手足逆冷、浮肿、脉细数、苔薄黄微腻，脉沉细无力。化验：血红蛋白3.8g%,尿蛋白定性(++)，尿素氮70mg%,肌酐9.9mg%,酚红试验“0”，肾图：双侧各段不清，呈水平延长，属无功能图形。中医诊断：虚损（阴阳两亏）	干姜、党参、茯苓、炙甘草、附子、甘草	茯苓四逆汤
舌淡红略暗、脉来沉弦而细、月经不调、腰痛、苔薄白而润、面色淡白、呕吐、痛经、瘀斑、冷痛、恶心、昏厥、逆冷、血脉瘀滞	小茴香、白芍、半夏、通草、大枣、吴茱萸、桂枝、炮姜、甘草、当归	当归四逆汤
脉来沉弦而细、冷痛、苔薄白而润、腰痛、月经不调、血脉瘀滞、呕吐、痛经、瘀斑、恶心、舌淡红略暗、逆冷、昏厥、面色淡白	小茴香、白芍、半夏、通草、大枣、吴茱萸、桂枝、炮姜、甘草、当归	当归四逆汤
苔白滑、疼痛、大便溏、舌淡红、恶寒、大汗出、舌胖、心痛、短气、脉沉细、憋闷、心悸、胸痛、胸闷、浮肿	干姜、桑寄生、白芍、白术、檀香、太子参、川芎、肉桂、巴戟天、附子、丹参	真武汤
舌淡红、大便溏、胸闷、舌胖、心痛、大汗出、短气、胸痛、恶寒、心悸、脉沉细、憋闷、疼痛、苔白滑、浮肿	干姜、桑寄生、白芍、白术、檀香、太子参、川芎、肉桂、巴戟天、附子、丹参	真武汤
全身重度水肿、腹大如鼓、唇甲紫绀、肢冷、呼吸困难、两颧暗红晦滞、语声低微、喘咳、咳吐大量泡沫样清稀痰、大腿及以下俱肿、苔白滑、舌淡紫、畏寒、肢体水肿、手足冰冷、脉沉细欲绝	干姜、白芍、大枣、五味子、葶苈子、白术、苦杏仁、茯苓、炙甘草、桂枝、人参、附子、甘草	真武汤
腹大如鼓、语声低微、呼吸困难、手足冰冷、咳吐大量泡沫样清稀痰、肢冷、全身重度水肿、唇甲紫绀、舌淡紫、畏寒、大腿及以下俱肿、两颧暗红晦滞、脉沉细欲绝、肢体水肿、苔白滑、喘咳	干姜、白芍、大枣、五味子、葶苈子、白术、苦杏仁、茯苓、炙甘草、桂枝、人参、附子、甘草	真武汤
舌淡、恶心、脉象弦滑、头晕、乏力、舌质淡苔白、腰痛、左侧肾孟有块状阴影、肢倦、大便溏薄、左侧肾脏未触及、痞满、苔白湿润、胀坠、怕冷、疼痛、腹泻、汗出	白芍、白术、茯苓、人参、附子	附子汤
肢倦、苔白湿润、脉象弦滑、汗出、舌质淡苔白、恶心、大便溏薄、怕冷、左侧肾孟有块状阴影、左侧肾脏未触及、舌淡、头晕、疼痛、痞满、胀坠、乏力、腹泻、腰痛	白芍、白术、茯苓、人参、附子	附子汤
神倦、舌淡、耳鸣、眼花目暗、恶心、胸闷、头晕、心悸、脉细缓、乏力、脑胀、口干、眩晕、苔白、呕吐	厚朴、党参、白术、泽泻、大枣、茯苓、远志、桂枝、甘草	苓桂术甘汤
胸闷、呕吐、脉细缓、眼花目暗、恶心、苔白、乏力、神倦、心悸、头晕、耳鸣、眩晕、脑胀、舌淡、口干	厚朴、党参、白术、泽泻、大枣、茯苓、远志、桂枝、甘草	苓桂术甘汤
恶心、舌淡、头重、听力减退、耳鸣、面色白、夜寐欠安、眩晕、便溏、乏力、苔白滑腻、语音低钝、胸闷、纳呆、肢体困倦、头晕、脉濡滑	薏苡仁、党参、白术、半夏、茯苓、桂枝、甘草、陈皮、黄芩	苓桂术甘汤
语音低钝、胸闷、听力减退、纳呆、舌淡、肢体困倦、恶心、面色白、夜寐欠安、头重、头晕、眩晕、便溏、脉濡滑、乏力、耳鸣、苔白滑腻	薏苡仁、党参、白术、半夏、茯苓、桂枝、甘草、陈皮、黄芩	苓桂术甘汤
口气较重、小腹胀满、苔薄白、疼痛、溃疡面色白、舌体胖大、口腔溃疡、大便千燥、舌淡、肿、发热、脉弦滑、大便干燥	牡丹皮、广藿香、薏苡仁、砂仁、厚朴、大黄、紫苏梗、枳实、石膏、当归、防风、甘草、茵陈、栀子	茵陈蒿汤
苔薄白、大便干燥、舌体胖大、发热、口气较重、疼痛、脉弦滑、大便千燥、舌淡、口腔溃疡、肿、小腹胀满、溃疡面色白	牡丹皮、广藿香、薏苡仁、砂仁、厚朴、大黄、紫苏梗、枳实、石膏、当归、防风、甘草、茵陈、栀子	茵陈蒿汤
疼痛、溃疡面色白、肿、口腔溃疡、舌淡、大便干燥、小腹胀满、脉弦滑、口气较重、苔薄白、大便千燥、发热、舌体胖大	牡丹皮、广藿香、薏苡仁、砂仁、厚朴、大黄、紫苏梗、枳实、石膏、当归、防风、甘草、茵陈、栀子	茵陈蒿汤
恶风寒、月经始潮、带下清稀、形体丰满、下肢肿胀、出血、闭经、小便量少、大便不成形、舌略暗、汗出、舌体胖有齿痕、体重78kg、月经未潮、乏力、月经稀少、经闭、发胖、神疲、苔白腻、脉沉细滑、性欲淡漠	黄芪、白术、泽泻、香附、紫苏梗、茯苓、炙甘草、防风、车前草、益母草、防己	防己黄芪汤
形体丰满、恶风寒、闭经、小便量少、月经稀少、带下清稀、体重78kg、舌略暗、神疲、出血、汗出、下肢肿胀、经闭、大便不成形、脉沉细滑、苔白腻、乏力、月经未潮、发胖、舌体胖有齿痕、月经始潮、性欲淡漠	黄芪、白术、泽泻、香附、紫苏梗、茯苓、炙甘草、防风、车前草、益母草、防己	防己黄芪汤
带下清稀、月经始潮、汗出、形体丰满、恶风寒、神疲、乏力、下肢肿胀、性欲淡漠、月经未潮、月经稀少、大便不成形、脉沉细滑、闭经、舌体胖有齿痕、小便量少、苔白腻、体重78kg、发胖、经闭、出血、舌略暗	黄芪、白术、泽泻、香附、紫苏梗、茯苓、炙甘草、防风、车前草、益母草、防己	防己黄芪汤
食少、白腻、麻木、倦怠、发热、头昏、面色白、舌淡、疼痛、消瘦、体温渐退、肿痛、脉沉细、恶心、口吐清涎、畏寒、乏力、酸痛、头晕、腰酸、纳减、肢冷、体温37.8℃	牡丹皮、山药、鸡血藤、白芍、半夏、大枣、山茱萸、茯苓、肉桂、秦艽、独活、附子、当归、淫羊藿	金匮肾气丸
畏寒、舌淡、乏力、肿痛、口吐清涎、麻木、消瘦、体温37.8℃、恶心、头昏、疼痛、发热、酸痛、白腻、腰酸、肢冷、头晕、面色白、食少、脉沉细、体温渐退、纳减、倦怠	牡丹皮、山药、鸡血藤、白芍、半夏、大枣、山茱萸、茯苓、肉桂、秦艽、独活、附子、当归、淫羊藿	金匮肾气丸
舌淡红、大便偏稀、畏风、疼痛、腰骶部活动受限、苔白腻滑、多汗、乏力、困难、怕冷、口不渴、脉沉细、强直	黄芪、干姜、白术、茯苓、炙甘草、徐长卿、附子、杜仲	甘草干姜茯苓白术汤
困难、口不渴、畏风、疼痛、大便偏稀、多汗、怕冷、强直、乏力、舌淡红、腰骶部活动受限、脉沉细、苔白腻滑	黄芪、干姜、白术、茯苓、炙甘草、徐长卿、附子、杜仲	甘草干姜茯苓白术汤
大便偏稀、脉沉细、强直、困难、疼痛、畏风、口不渴、多汗、乏力、腰骶部活动受限、苔白腻滑、舌淡红、怕冷	黄芪、干姜、白术、茯苓、炙甘草、徐长卿、附子、杜仲	甘草干姜茯苓白术汤
气短、失眠、不寐、脾胃虚弱、舌暗红、汗出、畏寒、苔白、精神抑郁、恶风、大便稀溏、胸闷、自汗、脉沉弦小滑	郁金、黄芪、谷芽、浮小麦、厚朴、白芍、大枣、苦杏仁、白术、赤芍、香附、半夏、麦芽、枳壳、桃仁、桔梗、防风、甘草	甘麦大枣汤
脉沉弦小滑、不寐、汗出、畏寒、胸闷、精神抑郁、大便稀溏、自汗、脾胃虚弱、气短、恶风、失眠、苔白、舌暗红	郁金、黄芪、谷芽、浮小麦、厚朴、白芍、大枣、苦杏仁、白术、赤芍、香附、半夏、麦芽、枳壳、桃仁、桔梗、防风、甘草	甘麦大枣汤
舌紫黯、切脉细滑尺弱、停经、月经来潮、闭经、苔薄白、肢体倦怠、经闭、四肢不温、食欲不振、畏寒、怕冷、白带多	牡丹皮、白芍、党参、吴茱萸、半夏、香附、赤芍、川芎、肉桂、炙甘草、当归	温经汤
停经、食欲不振、闭经、怕冷、肢体倦怠、经闭、苔薄白、白带多、切脉细滑尺弱、畏寒、四肢不温、月经来潮、舌紫黯	牡丹皮、白芍、党参、吴茱萸、半夏、香附、赤芍、川芎、肉桂、炙甘草、当归	温经汤
瘀块、痛经、汗出、苔白、疼痛、脉弦涩、舌暗红边紫	牡丹皮、小茴香、白芍、吴茱萸、半夏、香附、桂枝、炮姜、当归	温经汤
汗出、苔白、瘀块、舌暗红边紫、脉弦涩、疼痛、痛经	牡丹皮、小茴香、白芍、吴茱萸、半夏、香附、桂枝、炮姜、当归	温经汤
脉结代、右耳鸣、出冷汗、早搏、律不齐、苔薄、心悸、心率85次/分	生姜、生地、大枣、党参、阿胶、火麻仁、炙甘草、麦冬、桂枝	炙甘草汤
早搏、出冷汗、右耳鸣、律不齐、心悸、苔薄、脉结代、心率85次/分	生姜、生地、大枣、党参、阿胶、火麻仁、炙甘草、麦冬、桂枝	炙甘草汤
头痛、体温41℃、疼痛、恶寒、口渴、畏寒、战栗、汗出、无汗、高热、苔薄腻、咳嗽、脉浮紧	苦杏仁、桂枝、麻黄	麻黄汤
高热、疼痛、头痛、无汗、战栗、咳嗽、畏寒、口渴、苔薄腻、体温41℃、汗出、脉浮紧、恶寒	苦杏仁、桂枝、麻黄	麻黄汤
血压升至13.3/6.7kPa、脉不至、下利清稀、恶寒、发热、血压4.0/0kPa、四肢清冷、脉重按不至	麻黄、炙甘草、细辛、附子、甘草	麻黄附子细辛汤
下利清稀、恶寒、脉重按不至、发热、脉不至、四肢清冷、血压升至13.3/6.7kPa、血压4.0/0kPa	麻黄、炙甘草、细辛、附子、甘草	麻黄附子细辛汤
恶寒、血压升至13.3/6.7kPa、脉不至、四肢清冷、脉重按不至、下利清稀、发热、血压4.0/0kPa	麻黄、炙甘草、细辛、附子、甘草	麻黄附子细辛汤
汗自出、脉沉细、口渴、泛酸、畏寒、胃痛、恶心、呕吐、心烦、大便色黑、苔黄、BP105/75mmHg、舌淡红	大黄、黄连、海螵蛸、三七、浙贝母、附子、白及、黄芩	附子泻心汤
心烦、口渴、大便色黑、呕吐、BP105/75mmHg、恶心、苔黄、胃痛、脉沉细、泛酸、舌淡红、汗自出、畏寒	大黄、黄连、海螵蛸、三七、浙贝母、附子、白及、黄芩	附子泻心汤
BP105/75mmHg、心烦、呕吐、口渴、汗自出、恶心、畏寒、舌淡红、脉沉细、苔黄、大便色黑、泛酸、胃痛	大黄、黄连、海螵蛸、三七、浙贝母、附子、白及、黄芩	附子泻心汤
苔黄、心烦、胃痛、口渴、泛酸、畏寒、恶心、舌淡红、呕吐、大便色黑、汗自出、BP105/75mmHg、脉沉细	大黄、黄连、海螵蛸、三七、浙贝母、附子、白及、黄芩	附子泻心汤
耳鸣、舌淡、苔白腻、眩晕、脉沉细、悸动、血压常在24.0~25.3/13.3~14.7kPa、舌质淡而胖、视物昏糊	生姜、白芍、白术、牡蛎、茯苓、桂枝、附子、车前草、磁石	真武汤
脉沉细、耳鸣、血压常在24.0~25.3/13.3~14.7kPa、舌质淡而胖、眩晕、视物昏糊、苔白腻、悸动、舌淡	生姜、白芍、白术、牡蛎、茯苓、桂枝、附子、车前草、磁石	真武汤
不痛、恶寒、脉沉细、便溏、肢冷、苔薄润、疼痛、腹痛、不渴、神志清明、面色苍白	白芍、党参、白术、茯苓、附子	附子汤
肢冷、便溏、脉沉细、不渴、不痛、面色苍白、苔薄润、神志清明、疼痛、恶寒、腹痛	白芍、党参、白术、茯苓、附子	附子汤
精神萎顿、舌苔、高热、脉细数、咳嗽、苔薄腻、纳少、胸痞、寒热、气逆、苔黄质红、无汗、头痛、烦热、舌红、脉浮、恶寒	鸡子黄、白芍、黄连、阿胶、黄芩	黄连阿胶汤
精神萎顿、头痛、舌苔、寒热、烦热、恶寒、苔薄腻、脉细数、纳少、无汗、脉浮、气逆、苔黄质红、高热、胸痞、舌红、咳嗽	鸡子黄、白芍、黄连、阿胶、黄芩	黄连阿胶汤
恶寒、苔黄腻、寒热、积滞、痢下脓血、腹痛、神烦、舌红、体温38.5度、脉沉细数、发热	干姜、黄连、白芍、阿胶、木香、山楂、赤石脂、黄芩	桃花汤
恶寒、脉沉细数、舌红、痢下脓血、神烦、发热、寒热、苔黄腻、积滞、腹痛、体温38.5度	干姜、黄连、白芍、阿胶、木香、山楂、赤石脂、黄芩	桃花汤
脉沉细数、体温38.5度、寒热、痢下脓血、舌红、苔黄腻、腹痛、神烦、积滞、恶寒、发热	干姜、黄连、白芍、阿胶、木香、山楂、赤石脂、黄芩	桃花汤
小溲不畅、脉沉细、肿胀、神萎、眼睑虚浮、苔薄、泛恶多、浮肿、纳不馨、口不渴、气促、蛋白尿、肿大、面色白无华	黄芪、大枣、泽泻、牡蛎、黑豆	牡蛎泽泻散
眼睑虚浮、纳不馨、气促、肿胀、小溲不畅、蛋白尿、苔薄、泛恶多、浮肿、面色白无华、脉沉细、神萎、口不渴、肿大	黄芪、大枣、泽泻、牡蛎、黑豆	牡蛎泽泻散
蛋白尿、纳不馨、眼睑虚浮、苔薄、脉沉细、肿大、口不渴、浮肿、小溲不畅、面色白无华、泛恶多、气促、肿胀、神萎	黄芪、大枣、泽泻、牡蛎、黑豆	牡蛎泽泻散
浮肿、面色白无华、眼睑虚浮、蛋白尿、泛恶多、苔薄、肿胀、口不渴、神萎、气促、纳不馨、脉沉细、肿大、小溲不畅	黄芪、大枣、泽泻、牡蛎、黑豆	牡蛎泽泻散
苔薄、小溲不畅、眼睑虚浮、肿大、泛恶多、口不渴、蛋白尿、浮肿、脉沉细、纳不馨、肿胀、气促、神萎、面色白无华	黄芪、大枣、泽泻、牡蛎、黑豆	牡蛎泽泻散
蛋白尿、口不渴、神萎、面色白无华、肿胀、肿大、苔薄、纳不馨、眼睑虚浮、脉沉细、小溲不畅、浮肿、泛恶多、气促	黄芪、大枣、泽泻、牡蛎、黑豆	牡蛎泽泻散
肿大、苔薄、肿胀、神萎、浮肿、眼睑虚浮、小溲不畅、蛋白尿、口不渴、泛恶多、面色白无华、气促、脉沉细、纳不馨	黄芪、大枣、泽泻、牡蛎、黑豆	牡蛎泽泻散
流涕、喉痒、脉沉缓无力、咳嗽、头痛、鼻塞、酸楚、舌淡红、口唇红润、苔薄白而润，尺肤微热、反温、头晕	甘草、桂枝、白芍、大枣	桂枝汤
酸楚、舌淡红、脉沉缓无力、喉痒、头痛、头晕、口唇红润、咳嗽、反温、鼻塞、流涕、苔薄白而润，尺肤微热	甘草、桂枝、白芍、大枣	桂枝汤
欲哭、四、胃呆、头胀、眩晕、声音正常、呼吸平匀、口苦、胸腹不畅、欲吐、溺黄、多梦、月经失常、便燥、面红、舌红苔薄白而滑、心烦、多怒、鼻头色泽无异常变、不寐、脉象沉弦有力	柴胡、生地、半夏、龙骨、首乌藤、陈皮、黄芩	小柴胡汤
头胀、溺黄、多梦、面红、胃呆、鼻头色泽无异常变、欲吐、心烦、眩晕、便燥、舌红苔薄白而滑、欲哭、月经失常、胸腹不畅、脉象沉弦有力、口苦、四、呼吸平匀、不寐、声音正常、多怒	柴胡、生地、半夏、龙骨、首乌藤、陈皮、黄芩	小柴胡汤
欲呕、脉微略数、舌淡红、恶寒、头痛、恶心、苔薄、发热、满闷、疼痛	柴胡、半夏、大枣、桂枝、人参、甘草、黄芩	柴胡桂枝汤
头痛、欲呕、苔薄、疼痛、发热、满闷、恶寒、舌淡红、脉微略数、恶心	柴胡、半夏、大枣、桂枝、人参、甘草、黄芩	柴胡桂枝汤
腹胀痛、面色青黄、食少、消瘦、左下腹可触及条索样硬块、乏力、急躁、苔白、气短、便秘、尿少、血压125/80mmHg、脾气不升、脉沉虚无力、手足凉、肠鸣、腹痛、纳呆、舌硬色黑、舌淡	肉苁蓉、党参、苦杏仁、枳实、枸杞子、荷叶、鸡内金、紫菀、桃仁、皂角、当归	大承气汤
便秘、消瘦、乏力、苔白、急躁、尿少、气短、纳呆、食少、肠鸣、舌硬色黑、腹胀痛、血压125/80mmHg、脉沉虚无力、左下腹可触及条索样硬块、手足凉、腹痛、面色青黄、舌淡、脾气不升	肉苁蓉、党参、苦杏仁、枳实、枸杞子、荷叶、鸡内金、紫菀、桃仁、皂角、当归	大承气汤
白细胞计数：21600、便躁、恶心、喜热、呕吐、汗出、呃逆、矢气、畏寒、全腹痛、面色晦滞、肢冷、腹满、脾胃虚弱、脉象弦滑、苔白滑	白芷、大黄、厚朴、苦杏仁、枳壳、木香、独活、柿蒂、皂角、川楝子	厚朴三物汤
脉象弦滑、汗出、白细胞计数：21600、呃逆、腹满、畏寒、脾胃虚弱、全腹痛、肢冷、矢气、面色晦滞、恶心、苔白滑、喜热、呕吐、便躁	白芷、大黄、厚朴、苦杏仁、枳壳、木香、独活、柿蒂、皂角、川楝子	厚朴三物汤
便躁、汗出、全腹痛、腹满、恶心、矢气、面色晦滞、畏寒、白细胞计数：21600、脉象弦滑、苔白滑、脾胃虚弱、呃逆、肢冷、呕吐、喜热	白芷、大黄、厚朴、苦杏仁、枳壳、木香、独活、柿蒂、皂角、川楝子	厚朴三物汤
呕吐、全腹痛、苔白滑、面色晦滞、喜热、肢冷、腹满、矢气、白细胞计数：21600、汗出、畏寒、便躁、脉象弦滑、脾胃虚弱、呃逆、恶心	白芷、大黄、厚朴、苦杏仁、枳壳、木香、独活、柿蒂、皂角、川楝子	厚朴三物汤
腹满、全腹痛、便躁、畏寒、面色晦滞、苔白滑、喜热、脉象弦滑、脾胃虚弱、呃逆、肢冷、呕吐、汗出、恶心、矢气、白细胞计数：21600	白芷、大黄、厚朴、苦杏仁、枳壳、木香、独活、柿蒂、皂角、川楝子	厚朴三物汤
矢气、恶心、汗出、畏寒、白细胞计数：21600、全腹痛、面色晦滞、呃逆、呕吐、脉象弦滑、脾胃虚弱、喜热、便躁、腹满、苔白滑、肢冷	白芷、大黄、厚朴、苦杏仁、枳壳、木香、独活、柿蒂、皂角、川楝子	厚朴三物汤
呕吐、畏寒、白细胞计数：21600、便躁、面色晦滞、喜热、脾胃虚弱、苔白滑、肢冷、恶心、矢气、腹满、脉象弦滑、全腹痛、汗出、呃逆	白芷、大黄、厚朴、苦杏仁、枳壳、木香、独活、柿蒂、皂角、川楝子	厚朴三物汤
畏寒、矢气、腹满、呕吐、喜热、汗出、全腹痛、脉象弦滑、恶心、苔白滑、肢冷、便躁、脾胃虚弱、白细胞计数：21600、面色晦滞、呃逆	白芷、大黄、厚朴、苦杏仁、枳壳、木香、独活、柿蒂、皂角、川楝子	厚朴三物汤
疼痛、绞痛、脉弦数有力、大便秘结、全腹胀满、苔黄腻、舌红、呕吐、矢气、腹痛	白芷、大黄、羌活、厚朴、枳实、木香、桃仁、柿蒂、皂角、川楝子	厚朴三物汤
苔黄腻、腹痛、大便秘结、矢气、脉弦数有力、全腹胀满、疼痛、舌红、呕吐、绞痛	白芷、大黄、羌活、厚朴、枳实、木香、桃仁、柿蒂、皂角、川楝子	厚朴三物汤
全腹胀满、绞痛、舌红、呕吐、大便秘结、疼痛、矢气、腹痛、苔黄腻、脉弦数有力	白芷、大黄、羌活、厚朴、枳实、木香、桃仁、柿蒂、皂角、川楝子	厚朴三物汤
呕吐、全腹胀满、腹痛、疼痛、矢气、脉弦数有力、舌红、绞痛、苔黄腻、大便秘结	白芷、大黄、羌活、厚朴、枳实、木香、桃仁、柿蒂、皂角、川楝子	厚朴三物汤
苔黄腻、疼痛、呕吐、矢气、大便秘结、脉弦数有力、舌红、全腹胀满、腹痛、绞痛	白芷、大黄、羌活、厚朴、枳实、木香、桃仁、柿蒂、皂角、川楝子	厚朴三物汤
呕吐、脉弦数有力、腹痛、全腹胀满、大便秘结、苔黄腻、矢气、舌红、疼痛、绞痛	白芷、大黄、羌活、厚朴、枳实、木香、桃仁、柿蒂、皂角、川楝子	厚朴三物汤
绞痛、矢气、腹痛、大便秘结、脉弦数有力、苔黄腻、全腹胀满、疼痛、舌红、呕吐	白芷、大黄、羌活、厚朴、枳实、木香、桃仁、柿蒂、皂角、川楝子	厚朴三物汤
矢气、脉弦数有力、腹痛、绞痛、呕吐、苔黄腻、全腹胀满、舌红、大便秘结、疼痛	白芷、大黄、羌活、厚朴、枳实、木香、桃仁、柿蒂、皂角、川楝子	厚朴三物汤
苔腻、胀满、嗳气、闷痛、舌淡红、脉沉弦而迟、腹满、痞满	大黄、黄连、半夏、附子、升麻、黄芩	附子泻心汤
腹满、闷痛、舌淡红、脉沉弦而迟、嗳气、苔腻、痞满、胀满	大黄、黄连、半夏、附子、升麻、黄芩	附子泻心汤
舌淡红、苔腻、脉沉弦而迟、闷痛、腹满、胀满、嗳气、痞满	大黄、黄连、半夏、附子、升麻、黄芩	附子泻心汤
脉沉弦而迟、闷痛、腹满、胀满、舌淡红、嗳气、苔腻、痞满	大黄、黄连、半夏、附子、升麻、黄芩	附子泻心汤
休克、昏迷、高烧	关黄柏、白头翁、秦皮、黄连	白头翁汤
高烧、昏迷、休克	关黄柏、白头翁、秦皮、黄连	白头翁汤
脉弦、有裂纹、胀痛、气滞、化热、肝郁、胀闷、舌微红、闷胀、舌质红、嗳气	柴胡、莱菔子、槟榔、百合、佛手、麦芽、茯苓、枳壳、炙甘草、桔梗、乌药、陈皮	四逆散
涎水、消瘦、食少、苔白、呕吐、幽门水肿、神怠、脉小弦	干姜、生姜、半夏、泽泻、茯苓	小半夏汤
消瘦、涎水、神怠、呕吐、幽门水肿、苔白、食少、脉小弦	干姜、生姜、半夏、泽泻、茯苓	小半夏汤
食少、苔白、涎水、幽门水肿、消瘦、呕吐、脉小弦、神怠	干姜、生姜、半夏、泽泻、茯苓	小半夏汤
消瘦、幽门水肿、呕吐、苔白、脉小弦、神怠、食少、涎水	干姜、生姜、半夏、泽泻、茯苓	小半夏汤
呕吐、神怠、幽门水肿、涎水、消瘦、脉小弦、食少、苔白	干姜、生姜、半夏、泽泻、茯苓	小半夏汤
幽门水肿、消瘦、苔白、涎水、食少、呕吐、脉小弦、神怠	干姜、生姜、半夏、泽泻、茯苓	小半夏汤
幽门水肿、脉小弦、苔白、涎水、神怠、食少、呕吐、消瘦	干姜、生姜、半夏、泽泻、茯苓	小半夏汤
苔白、食少、呕吐、脉小弦、涎水、消瘦、幽门水肿、神怠	干姜、生姜、半夏、泽泻、茯苓	小半夏汤
出汗、寒战、全身酸困、胸闷、苔薄白、心烦、咳嗽、两脉弦数、发热、口渴	黄芪、柴胡、槟榔、半夏、茯苓、蜀漆、常山	蜀漆汤
口渴、出汗、寒战、苔薄白、发热、两脉弦数、咳嗽、胸闷、全身酸困、心烦	黄芪、柴胡、槟榔、半夏、茯苓、蜀漆、常山	蜀漆汤
出汗、发热、全身酸困、两脉弦数、苔薄白、口渴、寒战、咳嗽、心烦、胸闷	黄芪、柴胡、槟榔、半夏、茯苓、蜀漆、常山	蜀漆汤
出汗、咳嗽、苔薄白、两脉弦数、全身酸困、胸闷、心烦、发热、口渴、寒战	黄芪、柴胡、槟榔、半夏、茯苓、蜀漆、常山	蜀漆汤
两脉弦数、心烦、苔薄白、全身酸困、咳嗽、寒战、发热、胸闷、出汗、口渴	黄芪、柴胡、槟榔、半夏、茯苓、蜀漆、常山	蜀漆汤
两脉弦数、寒战、苔薄白、发热、口渴、心烦、出汗、咳嗽、全身酸困、胸闷	黄芪、柴胡、槟榔、半夏、茯苓、蜀漆、常山	蜀漆汤
两脉弦数、咳嗽、全身酸困、寒战、口渴、心烦、苔薄白、出汗、胸闷、发热	黄芪、柴胡、槟榔、半夏、茯苓、蜀漆、常山	蜀漆汤
胸闷、两脉弦数、出汗、全身酸困、心烦、寒战、发热、苔薄白、咳嗽、口渴	黄芪、柴胡、槟榔、半夏、茯苓、蜀漆、常山	蜀漆汤
发热、口渴、全身酸困、心烦、出汗、寒战、胸闷、苔薄白、两脉弦数、咳嗽	黄芪、柴胡、槟榔、半夏、茯苓、蜀漆、常山	蜀漆汤
咳嗽、心烦、两脉弦数、寒战、胸闷、苔薄白、发热、口渴、出汗、全身酸困	黄芪、柴胡、槟榔、半夏、茯苓、蜀漆、常山	蜀漆汤
胃脘痛、激惹、畏寒、纳少、喜暖、神疲、苔薄、脉虚弦、舌淡、便溏	黄芪、九香虫、白芍、大枣、茯苓、炙甘草、桂枝、饴糖	黄芪建中汤
激惹、胃脘痛、畏寒、脉虚弦、舌淡、纳少、神疲、便溏、喜暖、苔薄	黄芪、九香虫、白芍、大枣、茯苓、炙甘草、桂枝、饴糖	黄芪建中汤
苔薄腻、咽痒、咯痰、舌红、脉弦滑小数、喘息、痰热、呛咳	半夏、苦杏仁、葶苈子、甘草、化橘红、麻黄、石膏、浙贝母、桔梗、车前草、百部	麻杏石甘汤
苔薄腻、咽痒、舌红、呛咳、脉弦滑小数、痰热、咯痰、喘息	半夏、苦杏仁、葶苈子、甘草、化橘红、麻黄、石膏、浙贝母、桔梗、车前草、百部	麻杏石甘汤
形瘦、口唇紫绀、脉滑、舌淡、咯大量白沫痰、胸中窒闷、苔白腻、咳喘	干姜、白芍、半夏、五味子、苦杏仁、紫苏梗、麻黄、桂枝、细辛、附子、甘草	小青龙汤
咯大量白沫痰、胸中窒闷、苔白腻、脉滑、形瘦、口唇紫绀、咳喘、舌淡	干姜、白芍、半夏、五味子、苦杏仁、紫苏梗、麻黄、桂枝、细辛、附子、甘草	小青龙汤
气促、脉沉细、肺纹理增粗、胸痛、痰饮、痰多白沫、喉咙不适、咳嗽、苔薄腻、咯痰、畏寒	干姜、白芍、半夏、五味子、葶苈子、化橘红、麻黄、茯苓、桔梗、细辛、附子、桂枝、车前草、甘草	小青龙汤
痰饮、气促、胸痛、喉咙不适、肺纹理增粗、痰多白沫、畏寒、苔薄腻、咯痰、脉沉细、咳嗽	干姜、白芍、半夏、五味子、葶苈子、化橘红、麻黄、茯苓、桔梗、细辛、附子、桂枝、车前草、甘草	小青龙汤
面色苍白、脉沉细、胸痛、心悸、痞闷、心痛、舌紫、昏厥、胸闷、苔白、脉络不通、形体丰腴、神萎乏力	九香虫、白芍、赤芍、麻黄、延胡索、炙甘草、桂枝、细辛、附子、山楂、甘草	麻黄附子细辛汤
胸闷、胸痛、形体丰腴、心悸、脉沉细、面色苍白、舌紫、神萎乏力、苔白、脉络不通、痞闷、昏厥、心痛	九香虫、白芍、赤芍、麻黄、延胡索、炙甘草、桂枝、细辛、附子、山楂、甘草	麻黄附子细辛汤
脉络不通、痞闷、心痛、舌紫、苔白、胸闷、昏厥、胸痛、形体丰腴、心悸、神萎乏力、脉沉细、面色苍白	九香虫、白芍、赤芍、麻黄、延胡索、炙甘草、桂枝、细辛、附子、山楂、甘草	麻黄附子细辛汤
胸痛、昏厥、面色苍白、心痛、胸闷、脉沉细、舌紫、苔白、心悸、心阳不振	九香虫、白芍、龙骨、赤芍、牡蛎、麻黄、延胡索、炙甘草、桂枝、细辛、山楂、附子、甘草	麻黄附子细辛汤
胸闷、舌紫、心痛、苔白、心悸、脉沉细、昏厥、心阳不振、面色苍白、胸痛	九香虫、白芍、龙骨、赤芍、牡蛎、麻黄、延胡索、炙甘草、桂枝、细辛、山楂、附子、甘草	麻黄附子细辛汤
心阳不振、胸闷、心悸、脉沉细、胸痛、苔白、舌紫、面色苍白、昏厥、心痛	九香虫、白芍、龙骨、赤芍、牡蛎、麻黄、延胡索、炙甘草、桂枝、细辛、山楂、附子、甘草	麻黄附子细辛汤
黄涎痰、痰饮、心烦、舌红紫、心悸、痰热、尿短少、浮肿、苔少欠津、喘咳、气促、胀满、潮红、舌体肥、欲吐不吐、苔绛少津	细辛、麻黄、附子	麻黄附子细辛汤
痰饮、浮肿、舌体肥、黄涎痰、喘咳、舌红紫、潮红、心烦、胀满、心悸、气促、尿短少、苔绛少津、痰热、苔少欠津、欲吐不吐	细辛、麻黄、附子	麻黄附子细辛汤
气促、苔绛少津、心悸、舌红紫、苔少欠津、痰饮、心烦、黄涎痰、尿短少、潮红、欲吐不吐、痰热、喘咳、舌体肥、胀满、浮肿	细辛、麻黄、附子	麻黄附子细辛汤
咳嗽、胸部透视无异常、胸闷、脉小数、呻吟、发热、里热内蕴、苔白腻、高热、烦躁不安	生姜、柴胡、白芍、党参、半夏、大枣、桂枝、甘草、黄芩	柴胡桂枝汤
发热、里热内蕴、烦躁不安、咳嗽、脉小数、呻吟、胸部透视无异常、苔白腻、高热、胸闷	生姜、柴胡、白芍、党参、半夏、大枣、桂枝、甘草、黄芩	柴胡桂枝汤
舌红绛无苔、两下肺闻及于湿性罗音、脉细滑、胸闷、呼吸喘急、浮肿、嗜睡、苔无苔、神志尚清、烦躁、咳喘、口唇紫绀、水肿	大黄、苏木、海浮石、半夏、葶苈子、大枣、枳实、水蛭、石菖蒲、降香	抵当汤
水肿、神志尚清、脉细滑、舌红绛无苔、呼吸喘急、胸闷、苔无苔、两下肺闻及于湿性罗音、咳喘、口唇紫绀、嗜睡、烦躁、浮肿	大黄、苏木、海浮石、半夏、葶苈子、大枣、枳实、水蛭、石菖蒲、降香	抵当汤
恶寒、神昏、咳嗽、发热、谵语、胸痛、手足躁动、咽痛	大戟、芫花、甘遂、大枣	十枣汤
恶寒、神昏、胸痛、咳嗽、咽痛、发热、手足躁动、谵语	大戟、芫花、甘遂、大枣	十枣汤
肌肉关节酸楚、两肺无干湿性罗、脉濡细数、发热、咯痰、消瘦、肝胆脾未见异常、腹部无压、畏寒、口渴、体温在39.5~40.3℃、浅表淋巴结无明显肿、血沉49mm/h、苔薄净、心率98次/分、全身皮肤无斑、腹泻、律齐、舌红绛、咳嗽、体温虽稍有下降，但仍在39℃、出热、肥达氏反应、肿大	西洋参、石斛、石膏、鳖甲、人参、天花粉、知母、青蒿	白虎加人参汤
肥达氏反应、口渴、发热、体温虽稍有下降，但仍在39℃、全身皮肤无斑、出热、腹泻、舌红绛、体温在39.5~40.3℃、肌肉关节酸楚、畏寒、咳嗽、苔薄净、腹部无压、血沉49mm/h、心率98次/分、咯痰、律齐、消瘦、两肺无干湿性罗、脉濡细数、肿大、肝胆脾未见异常、浅表淋巴结无明显肿	西洋参、石斛、石膏、鳖甲、人参、天花粉、知母、青蒿	白虎加人参汤
四肢发冷、心悸、口干、晕厥、面色萎黄少华、脉沉迟、舌苔薄白而干、神疲、心阳不振、心率仍在40次/分、胸闷、心脉失畅	干姜、黄芪、火葱、生地、党参、五味子、炙甘草、麦冬、桂枝、附子、石菖蒲	通脉四逆汤
心阳不振、神疲、口干、舌苔薄白而干、脉沉迟、心率仍在40次/分、四肢发冷、晕厥、胸闷、心悸、心脉失畅、面色萎黄少华	干姜、黄芪、火葱、生地、党参、五味子、炙甘草、麦冬、桂枝、附子、石菖蒲	通脉四逆汤
胸闷、神疲、心率仍在40次/分、心悸、面色萎黄少华、四肢发冷、舌苔薄白而干、脉沉迟、心阳不振、晕厥、心脉失畅、口干	干姜、黄芪、火葱、生地、党参、五味子、炙甘草、麦冬、桂枝、附子、石菖蒲	通脉四逆汤
脘腹痛、脉沉弦、不欲饮、呕吐、苔白腻、舌淡、不能饮水进食，朝食暮吐、口干、肢冷	白芍、白术、茯苓、人参、附子	附子汤
舌淡、不能饮水进食，朝食暮吐、不欲饮、口干、呕吐、脉沉弦、脘腹痛、苔白腻、肢冷	白芍、白术、茯苓、人参、附子	附子汤
气促、大便溏、恶寒、心痛、时汗自出、苔薄、神疲、心脉不通、脉沉细、心悸、胸闷、脉络阻滞、舌紫	党参、白术、粉葛、赤芍、三七、茯苓、附子、丹参、血竭、甘草	附子汤
神疲、胸闷、心痛、心脉不通、舌紫、苔薄、大便溏、气促、恶寒、脉络阻滞、脉沉细、心悸、时汗自出	党参、白术、粉葛、赤芍、三七、茯苓、附子、丹参、血竭、甘草	附子汤
神萎、肢肿、唇甲青紫、苔薄腻、胸闷、四肢不温、痰、脉沉、浮肿、咳喘、气急、舌淡紫而胖、面色苍灰	半夏、白术、泽泻、化橘红、麻黄、茯苓、桂枝、细辛、附子、蒲黄、车前草、益母草	苓桂术甘汤
浮肿、咳喘、神萎、气急、肢肿、痰、苔薄腻、四肢不温、胸闷、脉沉、面色苍灰、唇甲青紫、舌淡紫而胖	半夏、白术、泽泻、化橘红、麻黄、茯苓、桂枝、细辛、附子、蒲黄、车前草、益母草	苓桂术甘汤
痰多、泛酸、舌尖红、脉弦数、腹泻、头重、呕吐、痞闷、易早醒、口干苦、胀气、胃痛、苔薄、嗳气、恶心	生姜、厚朴、代赭石、吴茱萸、黄连、半夏、枳实、茯苓、丁香、旋覆花	小半夏加茯苓汤
胃痛、恶心、苔薄、易早醒、头重、痞闷、脉弦数、呕吐、痰多、泛酸、口干苦、腹泻、嗳气、胀气、舌尖红	生姜、厚朴、代赭石、吴茱萸、黄连、半夏、枳实、茯苓、丁香、旋覆花	小半夏加茯苓汤
痰多、恶心、头重、呕吐、泛酸、腹泻、舌尖红、苔薄、胃痛、口干苦、痞闷、脉弦数、胀气、易早醒、嗳气	生姜、厚朴、代赭石、吴茱萸、黄连、半夏、枳实、茯苓、丁香、旋覆花	小半夏加茯苓汤
腹泻、嗳气、痞闷、脉弦数、舌尖红、口干苦、易早醒、胃痛、恶心、呕吐、痰多、头重、胀气、苔薄、泛酸	生姜、厚朴、代赭石、吴茱萸、黄连、半夏、枳实、茯苓、丁香、旋覆花	小半夏加茯苓汤
恶心、胃痛、胀气、痰多、腹泻、易早醒、头重、痞闷、泛酸、呕吐、嗳气、口干苦、舌尖红、脉弦数、苔薄	生姜、厚朴、代赭石、吴茱萸、黄连、半夏、枳实、茯苓、丁香、旋覆花	小半夏加茯苓汤
大便干燥、苔薄黄、胀痛、面部潮红、脉弦细而数、头晕、血压：24/16kPa	滑石粉、大黄、龙骨、石决明、牡蛎、石膏、寒水石、川牛膝、杜仲、甘草	风引汤
血压：24/16kPa、面部潮红、脉弦细而数、苔薄黄、大便干燥、胀痛、头晕	滑石粉、大黄、龙骨、石决明、牡蛎、石膏、寒水石、川牛膝、杜仲、甘草	风引汤
面部潮红、头晕、血压：24/16kPa、大便干燥、苔薄黄、脉弦细而数、胀痛	滑石粉、大黄、龙骨、石决明、牡蛎、石膏、寒水石、川牛膝、杜仲、甘草	风引汤
水肿、手足发冷、大便稀、阳气不守、舌淡红、充血、胃痛、苔薄黄、吐鲜血、出血、色黑、吐血、脉细软无力、呕吐、恶心、面色萎黄	牡丹皮、山药、生地、泽泻、山茱萸、茯苓、桂枝、附子	金匮肾气丸
手足发冷、大便稀、出血、苔薄黄、吐鲜血、舌淡红、脉细软无力、吐血、呕吐、水肿、阳气不守、充血、面色萎黄、恶心、色黑、胃痛	牡丹皮、山药、生地、泽泻、山茱萸、茯苓、桂枝、附子	金匮肾气丸
舌淡紫、心悸、刺痛、脉细涩结代	郁金、香附、瓜蒌、延胡索、炙甘草、桃仁、丹参、降香、薤白	瓜蒌薤白白酒汤
刺痛、心悸、舌淡紫、脉细涩结代	郁金、香附、瓜蒌、延胡索、炙甘草、桃仁、丹参、降香、薤白	瓜蒌薤白白酒汤
舌淡紫、脉细涩结代、刺痛、心悸	郁金、香附、瓜蒌、延胡索、炙甘草、桃仁、丹参、降香、薤白	瓜蒌薤白白酒汤
心悸、刺痛、脉细涩结代、舌淡紫	郁金、香附、瓜蒌、延胡索、炙甘草、桃仁、丹参、降香、薤白	瓜蒌薤白白酒汤
脉细软、神疲、苔薄、下血、便血、舌淡、饱胀	生地、伏龙肝、白术、阿胶、附子、甘草、黄芩	黄土汤
饱胀、便血、舌淡、下血、脉细软、苔薄、神疲	生地、伏龙肝、白术、阿胶、附子、甘草、黄芩	黄土汤
脉细软、饱胀、舌淡、下血、便血、苔薄、神疲	生地、伏龙肝、白术、阿胶、附子、甘草、黄芩	黄土汤
色暗紫、眼眶发黑、舌紫、苔薄腻、恶心、经量较少、四肢逆冷、面色苍白、痛经、脉沉迟、乳房胀痛、腹痛、大便溏薄	小茴香、白芍、党参、吴茱萸、阿胶、赤芍、川芎、延胡索、桂枝、当归、紫石英	温经汤
面色苍白、眼眶发黑、脉沉迟、痛经、色暗紫、四肢逆冷、乳房胀痛、腹痛、恶心、舌紫、大便溏薄、苔薄腻、经量较少	小茴香、白芍、党参、吴茱萸、阿胶、赤芍、川芎、延胡索、桂枝、当归、紫石英	温经汤
胃脘痛、大便3天未行、苔薄微黄、口不渴、脉弦细、纳呆、舌暗、胃下垂、不喜饮水、口苦	谷芽、厚朴、白术、玄明粉、枳实、瓜蒌、鸡内金、冬瓜仁、决明子	大承气汤
不喜饮水、胃脘痛、舌暗、纳呆、脉弦细、口苦、苔薄微黄、大便3天未行、口不渴、胃下垂	谷芽、厚朴、白术、玄明粉、枳实、瓜蒌、鸡内金、冬瓜仁、决明子	大承气汤
溏、肠鸣、苔白根腻、呢逆、脉濡滑、呕恶、呃逆、脘痞、胃下垂、纳差、吐清水、舌淡、嗳气	黄芪、薏苡仁、谷芽、六神曲、党参、白术、泽泻、半夏、麦芽、茯苓、枳壳、炙甘草、桂枝、甘草、陈皮	苓桂术甘汤
嗳气、呢逆、脘痞、呕恶、脉濡滑、苔白根腻、呃逆、肠鸣、溏、吐清水、舌淡、胃下垂、纳差	黄芪、薏苡仁、谷芽、六神曲、党参、白术、泽泻、半夏、麦芽、茯苓、枳壳、炙甘草、桂枝、甘草、陈皮	苓桂术甘汤
便溏、舌淡、形体消瘦、嗳气、呕吐、神倦、胀满、头晕、胃下垂、苔薄腻、肠鸣、脉弦滑	砂仁、生姜、六神曲、党参、白术、泽泻、半夏、麦芽、茯苓、枳壳、炙甘草、桂枝、山楂、陈皮	苓桂术甘汤
舌淡、脉弦滑、胃下垂、嗳气、肠鸣、胀满、形体消瘦、呕吐、苔薄腻、便溏、神倦、头晕	砂仁、生姜、六神曲、党参、白术、泽泻、半夏、麦芽、茯苓、枳壳、炙甘草、桂枝、山楂、陈皮	苓桂术甘汤
心中空虚、脉滑、气短、苔白、血浆蛋白偏低、浮肿、身倦、舌淡红、面色白、乏力	小麦、黄芪、生姜、白芍、大枣、桂枝、甘草	桂枝加黄芪汤
苔白、心中空虚、面色白、气短、舌淡红、浮肿、身倦、脉滑、血浆蛋白偏低、乏力	小麦、黄芪、生姜、白芍、大枣、桂枝、甘草	桂枝加黄芪汤
浮肿、舌淡红、气短、乏力、心中空虚、身倦、血浆蛋白偏低、苔白、面色白、脉滑	小麦、黄芪、生姜、白芍、大枣、桂枝、甘草	桂枝加黄芪汤
身倦、面色白、心中空虚、浮肿、乏力、舌淡红、气短、血浆蛋白偏低、苔白、脉滑	小麦、黄芪、生姜、白芍、大枣、桂枝、甘草	桂枝加黄芪汤
血浆蛋白偏低、浮肿、气短、身倦、苔白、舌淡红、脉滑、面色白、心中空虚、乏力	小麦、黄芪、生姜、白芍、大枣、桂枝、甘草	桂枝加黄芪汤
苔滑、尿少、浮肿、畏寒、脉沉、面色无华、舌润、腹胀满、肢冷	生姜、大枣、麻黄、桂枝、细辛、附子、甘草	桂枝去芍药加麻黄附子细辛汤
面色无华、苔滑、尿少、浮肿、舌润、脉沉、畏寒、肢冷、腹胀满	生姜、大枣、麻黄、桂枝、细辛、附子、甘草	桂枝去芍药加麻黄附子细辛汤
浮肿、舌润、面色无华、腹胀满、脉沉、苔滑、畏寒、肢冷、尿少	生姜、大枣、麻黄、桂枝、细辛、附子、甘草	桂枝去芍药加麻黄附子细辛汤
腹胀满、苔滑、畏寒、脉沉、浮肿、面色无华、肢冷、尿少、舌润	生姜、大枣、麻黄、桂枝、细辛、附子、甘草	桂枝去芍药加麻黄附子细辛汤
腹胀满、浮肿、脉沉、肢冷、面色无华、苔滑、畏寒、舌润、尿少	生姜、大枣、麻黄、桂枝、细辛、附子、甘草	桂枝去芍药加麻黄附子细辛汤
高热、低热、苔白、高烧、体温下降、出汗、脉缓、体温波动在37~38℃、咳嗽、体温最高38℃、舌红	牡丹皮、黄芪、柴胡、大枣、太子参、茯苓、薄荷、炙甘草、地骨皮、麦冬、酒、连翘、青蒿、陈皮、黄芩	小柴胡汤
苔白、低热、舌红、高烧、体温最高38℃、咳嗽、体温波动在37~38℃、高热、出汗、体温下降、脉缓	牡丹皮、黄芪、柴胡、大枣、太子参、茯苓、薄荷、炙甘草、地骨皮、麦冬、酒、连翘、青蒿、陈皮、黄芩	小柴胡汤
恶心、大便秘、舌苔燥、脉弦数、痛醒、发热、上腹痛、苔白燥、干呕、剧痛、消瘦、体温38.5℃	牡丹皮、大黄、柴胡、大枣、半夏、赤芍、枳实、桃仁、连翘、甘草、金银花、黄芩	大柴胡汤
恶心、干呕、舌苔燥、发热、剧痛、痛醒、消瘦、大便秘、体温38.5℃、脉弦数、上腹痛、苔白燥	牡丹皮、大黄、柴胡、大枣、半夏、赤芍、枳实、桃仁、连翘、甘草、金银花、黄芩	大柴胡汤
舌边尖红、易怒、气郁、手抖、痰湿、心悸、白腻、失眠、心烦、多梦、不寐、脉弦、胸闷、倦怠	大黄、百合、牡蛎、石菖蒲、红参、生地、大枣、白芍、麦冬、远志、甘草、珍珠母、半夏、黄芩、代赭石、柴胡、首乌藤、五味子、茯苓、桂枝	柴胡加龙骨牡蛎汤
不寐、手抖、多梦、心烦、脉弦、气郁、舌边尖红、白腻、痰湿、失眠、易怒、胸闷、心悸、倦怠	大黄、百合、牡蛎、石菖蒲、红参、生地、大枣、白芍、麦冬、远志、甘草、珍珠母、半夏、黄芩、代赭石、柴胡、首乌藤、五味子、茯苓、桂枝	柴胡加龙骨牡蛎汤
纳呆、口干、尿血色紫有块、舌紫、乏力、手足心热、食少、脉沉滑有力、隐痛、苔少津、腰酸、小腹痛、尿道时有阻塞感	大黄、生地、小蓟、赤芍、白茅根、桃仁、桂枝、侧柏叶、甘草	桃核承气汤
舌紫、小腹痛、食少、脉沉滑有力、隐痛、乏力、尿道时有阻塞感、尿血色紫有块、腰酸、口干、纳呆、手足心热、苔少津	大黄、生地、小蓟、赤芍、白茅根、桃仁、桂枝、侧柏叶、甘草	桃核承气汤
吞酸、苔白而少津，脉弦滑、饥饿痛、胃脘痛、烧心、大便秘结、痛如刀割、舌红紫	干姜、大黄、黄连、甘草、黄芩	甘草泻心汤
痛如刀割、饥饿痛、吞酸、大便秘结、苔白而少津，脉弦滑、烧心、胃脘痛、舌红紫	干姜、大黄、黄连、甘草、黄芩	甘草泻心汤
乏力、苔白厚、腹泻、喜暖、便下大量黏液脓血、水肿、脉沉迟、腹痛、厌食、舌紫、畏寒、倦怠、大量黏液脓血便	牡丹皮、干姜、山药、黄连、赤芍、三七、关黄柏、花椒、桃仁、桂枝、乌梅、附子、细辛、人参、当归	乌梅丸
腰以下肿甚、尿少色赤、白腻、腹胀满、舌红胖大、阴囊肿大、干、脉滑	五加皮、海藻、葶苈子、泽泻、商陆、牡蛎、常山、天花粉、车前草	牡蛎泽泻散
白腻、脉滑、阴囊肿大、舌红胖大、腰以下肿甚、尿少色赤、腹胀满、干	五加皮、海藻、葶苈子、泽泻、商陆、牡蛎、常山、天花粉、车前草	牡蛎泽泻散
舌红胖大、干、脉滑、白腻、阴囊肿大、尿少色赤、腹胀满、腰以下肿甚	五加皮、海藻、葶苈子、泽泻、商陆、牡蛎、常山、天花粉、车前草	牡蛎泽泻散
舌红胖大、尿少色赤、阴囊肿大、腹胀满、白腻、腰以下肿甚、干、脉滑	五加皮、海藻、葶苈子、泽泻、商陆、牡蛎、常山、天花粉、车前草	牡蛎泽泻散
白腻、腹胀满、尿少色赤、舌红胖大、腰以下肿甚、阴囊肿大、脉滑、干	五加皮、海藻、葶苈子、泽泻、商陆、牡蛎、常山、天花粉、车前草	牡蛎泽泻散
干、白腻、腹胀满、尿少色赤、腰以下肿甚、舌红胖大、阴囊肿大、脉滑	五加皮、海藻、葶苈子、泽泻、商陆、牡蛎、常山、天花粉、车前草	牡蛎泽泻散
尿少色赤、腰以下肿甚、舌红胖大、腹胀满、干、阴囊肿大、白腻、脉滑	五加皮、海藻、葶苈子、泽泻、商陆、牡蛎、常山、天花粉、车前草	牡蛎泽泻散
面色黧黑、齿龈出血、腹水、舌红、脉沉弦数、纳少、化热、羸瘦、鼻衄、苔白厚、肝掌、脾大平脐、腹胀	牡丹皮、郁金、黄芪、女贞子、柴胡、白芍、黄连、白术、山茱萸、枸杞子、茯苓、鳖甲、虎杖、红参、茵陈、栀子	鳖甲煎丸
面色黧黑、纳少、苔白厚、腹水、羸瘦、腹胀、脾大平脐、脉沉弦数、舌红、肝掌、齿龈出血、化热、鼻衄	牡丹皮、郁金、黄芪、女贞子、柴胡、白芍、黄连、白术、山茱萸、枸杞子、茯苓、鳖甲、虎杖、红参、茵陈、栀子	鳖甲煎丸
鼻衄、脉沉弦数、肝掌、舌红、羸瘦、齿龈出血、腹水、化热、面色黧黑、腹胀、苔白厚、纳少、脾大平脐	牡丹皮、郁金、黄芪、女贞子、柴胡、白芍、黄连、白术、山茱萸、枸杞子、茯苓、鳖甲、虎杖、红参、茵陈、栀子	鳖甲煎丸
腹胀、纳少、肝掌、脉沉弦数、化热、鼻衄、齿龈出血、面色黧黑、羸瘦、舌红、苔白厚、脾大平脐、腹水	牡丹皮、郁金、黄芪、女贞子、柴胡、白芍、黄连、白术、山茱萸、枸杞子、茯苓、鳖甲、虎杖、红参、茵陈、栀子	鳖甲煎丸
苔白厚、面色黧黑、齿龈出血、肝掌、鼻衄、化热、舌红、脾大平脐、腹水、纳少、腹胀、脉沉弦数、羸瘦	牡丹皮、郁金、黄芪、女贞子、柴胡、白芍、黄连、白术、山茱萸、枸杞子、茯苓、鳖甲、虎杖、红参、茵陈、栀子	鳖甲煎丸
化热、脉沉弦数、舌红、腹胀、纳少、鼻衄、腹水、肝掌、羸瘦、齿龈出血、面色黧黑、脾大平脐、苔白厚	牡丹皮、郁金、黄芪、女贞子、柴胡、白芍、黄连、白术、山茱萸、枸杞子、茯苓、鳖甲、虎杖、红参、茵陈、栀子	鳖甲煎丸
燥热、乏力、浮肿、气化不利、腰酸、咽痛、下肢冷、苔白、脉细、口干、无力、舌红、上热下寒、尿少	黄芪、山药、蒲公英、生地、泽泻、茯苓、附子、天花粉、甘草、瞿麦	瓜蒌瞿麦丸
上热下寒、乏力、舌红、下肢冷、脉细、腰酸、尿少、苔白、口干、无力、咽痛、燥热、气化不利、浮肿	黄芪、山药、蒲公英、生地、泽泻、茯苓、附子、天花粉、甘草、瞿麦	瓜蒌瞿麦丸
浮肿、燥热、气化不利、苔白、脉细、无力、上热下寒、口干、舌红、尿少、咽痛、腰酸、乏力、下肢冷	黄芪、山药、蒲公英、生地、泽泻、茯苓、附子、天花粉、甘草、瞿麦	瓜蒌瞿麦丸
燥热、无力、下肢冷、浮肿、咽痛、口干、气化不利、乏力、尿少、上热下寒、苔白、舌红、腰酸、脉细	黄芪、山药、蒲公英、生地、泽泻、茯苓、附子、天花粉、甘草、瞿麦	瓜蒌瞿麦丸
苔薄白、发热、脉浮缓、易汗、舌红、畏风感、恶寒	黄芪、白芍、大枣、桂枝、附子、甘草	桂枝汤
畏风感、恶寒、发热、舌红、易汗、脉浮缓、苔薄白	黄芪、白芍、大枣、桂枝、附子、甘草	桂枝汤
舌淡红、易汗、脉浮缓无力、苔薄白、精神欠佳、发低烧、面色微黄	白芍、大枣、桂枝、附子、甘草	桂枝加附子汤
舌淡红、脉浮缓无力、易汗、发低烧、精神欠佳、面色微黄、苔薄白	白芍、大枣、桂枝、附子、甘草	桂枝加附子汤
泛酸、苔白、消化无力、脘腹不适、脉沉迟、胀痛、肠道不畅、嘈杂、舌红、肝气不舒、消化不良	干姜、白芍、黄连、吴茱萸、甘松、肉桂、鸡内金、枳壳、甘草、豆蔻	小建中汤
舌红、泛酸、消化无力、嘈杂、胀痛、肝气不舒、脘腹不适、苔白、脉沉迟、肠道不畅、消化不良	干姜、白芍、黄连、吴茱萸、甘松、肉桂、鸡内金、枳壳、甘草、豆蔻	小建中汤
疼痛难忍、苔白滑、脉沉迟、舌红	白芍、大枣、甘松、肉桂、枳壳、木香、炙甘草、豆蔻	小建中汤
脉沉迟、舌红、苔白滑、疼痛难忍	白芍、大枣、甘松、肉桂、枳壳、木香、炙甘草、豆蔻	小建中汤
体质虚弱、畏寒、脾阳不振、大泻、消化不良、肠道滞气、食欲不振、气短、腹痛、苔白滑、腹中雷鸣、舌淡红、脉迟细、体瘦、面瘦	干姜、砂仁、党参、白术、茯苓、木香、炙甘草、附子、甘草、豆蔻	小建中汤
腹中雷鸣、脾阳不振、体质虚弱、气短、大泻、腹痛、肠道滞气、面瘦、苔白滑、体瘦、舌淡红、食欲不振、消化不良、畏寒、脉迟细	干姜、砂仁、党参、白术、茯苓、木香、炙甘草、附子、甘草、豆蔻	小建中汤
唇苍白、舌淡红、体弱、苔白滑、脉沉紧、疼痛、脉实、面色青	白芍、香附、川芎、肉桂、枳壳、炙甘草、当归	小建中汤
体弱、脉沉紧、面色青、唇苍白、脉实、苔白滑、疼痛、舌淡红	白芍、香附、川芎、肉桂、枳壳、炙甘草、当归	小建中汤
腹中疼痛、脉沉迟无力、舌淡、尺脉弱甚、大便有时稀溏、红苔、吐酸、腹部胀满、倦怠、面色萎黄、嗳气、寒湿、苔白薄	砂仁、山药、白芍、半夏、苍术、肉桂、鸡内金、木香、炙甘草、枳壳、附子、丁香、甘草	小建中汤
寒湿、大便有时稀溏、面色萎黄、腹部胀满、腹中疼痛、嗳气、倦怠、脉沉迟无力、吐酸、尺脉弱甚、舌淡、苔白薄、红苔	砂仁、山药、白芍、半夏、苍术、肉桂、鸡内金、木香、炙甘草、枳壳、附子、丁香、甘草	小建中汤
月经失调、血块、停经、寒冷、尺脉较弱、腰痛、腹痛、脉滞、苔白、舌红	牡丹皮、白芍、香附、川芎、茯苓、桃仁、桂枝、丹参、当归	桂枝茯苓丸
尺脉较弱、苔白、寒冷、月经失调、停经、血块、舌红、脉滞、腰痛、腹痛	牡丹皮、白芍、香附、川芎、茯苓、桃仁、桂枝、丹参、当归	桂枝茯苓丸
腹不痛、停经、血块、子宫血出	牡丹皮、阿胶、川芎、茯苓、桂枝、当归	桂枝茯苓丸
停经、血块、腹不痛、子宫血出	牡丹皮、阿胶、川芎、茯苓、桂枝、当归	桂枝茯苓丸
血量少、月事不调、腰腿疼痛、白带较多、尺脉尤弱、色黑、苔薄白、舌淡红、脉迟细、经期亦失调	牡丹皮、白芍、川芎、茯苓、炙甘草、桃仁、红花、桂枝、丹参、炮姜、甘草、当归	桂枝茯苓丸
月事不调、色黑、经期亦失调、脉迟细、白带较多、苔薄白、血量少、舌淡红、尺脉尤弱、腰腿疼痛	牡丹皮、白芍、川芎、茯苓、炙甘草、桃仁、红花、桂枝、丹参、炮姜、甘草、当归	桂枝茯苓丸
脉沉而有力、体胖大、面红、口渴、大便不畅、全身瘫软、高烧、发热、关节活动困难、关节疼痛、高热、恶寒、唇燥、舌红、苔黄腻、小便黄	白芍、白术、麻黄、桂枝、附子、防风、知母、甘草	桂枝芍药知母汤
面红、苔黄腻、体胖大、唇燥、口渴、关节活动困难、高烧、脉沉而有力、全身瘫软、恶寒、关节疼痛、大便不畅、发热、小便黄、高热、舌红	白芍、白术、麻黄、桂枝、附子、防风、知母、甘草	桂枝芍药知母汤
发热、苔黄腻、大便不畅、高烧、恶寒、脉沉而有力、体胖大、高热、关节疼痛、唇燥、关节活动困难、小便黄、舌红、口渴、全身瘫软、面红	白芍、白术、麻黄、桂枝、附子、防风、知母、甘草	桂枝芍药知母汤
舌红、苔薄白、关节不舒、脉浮紧、四肢重滞、一身尽痛、恶露	黄芪、苍术、川牛膝、威灵仙、桂枝、独活、防风、甘草、当归	黄芪桂枝五物汤
关节不舒、脉浮紧、恶露、四肢重滞、舌红、一身尽痛、苔薄白	黄芪、苍术、川牛膝、威灵仙、桂枝、独活、防风、甘草、当归	黄芪桂枝五物汤
恶寒、苔白、微咳、高烧不退、舌红、面色白、脉浮数、无汗、打喷嚏、咳嗽、发热	苦杏仁、前胡、紫苏梗、金银花、薄荷、川贝母、桔梗、连翘、白前、甘草、百部	麻杏石甘汤
脉浮数、高烧不退、舌红、恶寒、微咳、苔白、无汗、咳嗽、发热、打喷嚏、面色白	苦杏仁、前胡、紫苏梗、金银花、薄荷、川贝母、桔梗、连翘、白前、甘草、百部	麻杏石甘汤
舌红、口渴、泄泻、脉沉数、肛门灼热、身热、苔黄、小便黄赤	黄连、白芍、粉葛、木香、甘草、黄芩	葛根芩连汤
苔黄、口渴、舌红、肛门灼热、身热、小便黄赤、脉沉数、泄泻	黄连、白芍、粉葛、木香、甘草、黄芩	葛根芩连汤
脉沉数、小便黄赤、苔黄、舌红、口渴、肛门灼热、泄泻、身热	黄连、白芍、粉葛、木香、甘草、黄芩	葛根芩连汤
大便不干、舌红、发热、身痛、身热、寒热、谵语、恶寒、头痛、脉弦数、苔微黄	柴胡、半夏、党参、大枣、甘草、黄芩	小柴胡汤
脉弦数、谵语、身痛、身热、大便不干、头痛、舌红、苔微黄、恶寒、发热、寒热	柴胡、半夏、党参、大枣、甘草、黄芩	小柴胡汤
风寒、发热、舌红、气血虚弱、恶寒、苔薄白、脉浮数、微咳	干姜、柴胡、半夏、五味子、党参、甘草、黄芩	小柴胡汤
苔薄白、风寒、微咳、恶寒、舌红、脉浮数、气血虚弱、发热	干姜、柴胡、半夏、五味子、党参、甘草、黄芩	小柴胡汤
口干、舌红、苔黄、气郁、头汗不止、脉弦数、头汗出、疼痛	柴胡、白芍、半夏、香附、延胡索、鸡内金、枳壳、甘草、黄芩	小柴胡汤
脉弦数、苔黄、口干、疼痛、舌红、气郁、头汗不止、头汗出	柴胡、白芍、半夏、香附、延胡索、鸡内金、枳壳、甘草、黄芩	小柴胡汤
汗、舌红、脉浮弦而数、胁痛、刺痛、乏力、寒热、咳嗽、痰、苔白薄、面容憔悴、食少	柴胡、半夏、茯苓、枳壳、川贝母、桔梗、麦冬、甘草、陈皮、北沙参、黄芩	小柴胡汤
刺痛、舌红、胁痛、寒热、脉浮弦而数、痰、苔白薄、食少、面容憔悴、咳嗽、汗、乏力	柴胡、半夏、茯苓、枳壳、川贝母、桔梗、麦冬、甘草、陈皮、北沙参、黄芩	小柴胡汤
腻、胁脘部撑胀、喜温、苔白厚、痛胀、两尺脉弱、舌红、胃甚畏寒	郁金、砂仁、柴胡、白芍、半夏、鸡内金、枳壳、大腹皮、青皮、甘草、陈皮、黄芩	小柴胡汤
两尺脉弱、喜温、舌红、苔白厚、腻、痛胀、胃甚畏寒、胁脘部撑胀	郁金、砂仁、柴胡、白芍、半夏、鸡内金、枳壳、大腹皮、青皮、甘草、陈皮、黄芩	小柴胡汤
痛胀、舌红、木气横逆、口苦、苔黄、脉弦数	郁金、柴胡、黄连、白芍、半夏、甘草、栀子、黄芩	小柴胡汤
苔黄、舌红、口苦、脉弦数、木气横逆、痛胀	郁金、柴胡、黄连、白芍、半夏、甘草、栀子、黄芩	小柴胡汤
黄疸、舌红、皮肤均现黄色、食欲不振、消化不良、寒热、苔微黄、脉浮弦、胃口有烧灼感、小便黄赤、面色萎黄	郁金、柴胡、半夏、党参、枳实、鸡内金、甘草、茵陈、栀子、黄芩	小柴胡汤
食欲不振、黄疸、小便黄赤、皮肤均现黄色、脉浮弦、面色萎黄、消化不良、苔微黄、舌红、寒热、胃口有烧灼感	郁金、柴胡、半夏、党参、枳实、鸡内金、甘草、茵陈、栀子、黄芩	小柴胡汤
脉弦数、口渴、苔白微黄、微汗、头痛、无汗、寒热、舌红	柴胡、白芍、大枣、半夏、党参、桂枝、甘草、黄芩	柴胡桂枝汤
口渴、舌红、头痛、微汗、苔白微黄、脉弦数、寒热、无汗	柴胡、白芍、大枣、半夏、党参、桂枝、甘草、黄芩	柴胡桂枝汤
厌食、脉数大有力、二便不利、舌红、恶心、恶寒、寒热、苔微黄、发热、周身不适、烦悸、食欲不振	大黄、柴胡、半夏、党参、泽泻、大枣、牡蛎、茯苓、桂枝、黄芩	柴胡加龙骨牡蛎汤
食欲不振、寒热、发热、脉数大有力、周身不适、恶心、苔微黄、烦悸、恶寒、舌红、二便不利、厌食	大黄、柴胡、半夏、党参、泽泻、大枣、牡蛎、茯苓、桂枝、黄芩	柴胡加龙骨牡蛎汤
谷道闭塞不通、舌红、苔黄、腹部暴痛、大便不通、脉沉而有力、气怒、胀满	大黄、厚朴、槟榔、枳实、延胡索、鸡内金、川楝子	小承气汤
胀满、苔黄、谷道闭塞不通、舌红、大便不通、腹部暴痛、气怒、脉沉而有力	大黄、厚朴、槟榔、枳实、延胡索、鸡内金、川楝子	小承气汤
面部多处小红疙瘩、壮热、舌红、面部发痒、面部潮红、苔黄、脉浮而有力、肢体别部正常、口渴	蒲公英、菊花、石膏、连翘、知母、甘草、金银花	白虎汤
苔黄、壮热、面部发痒、脉浮而有力、口渴、舌红、肢体别部正常、面部多处小红疙瘩、面部潮红	蒲公英、菊花、石膏、连翘、知母、甘草、金银花	白虎汤
面色萎黄、舌淡红、大便时溏、脉沉而无力、苔白而滑、食欲不振、胀饱、疼痛、咳嗽、乏力、气短	砂仁、山药、厚朴、苍术、白术、泽泻、茯苓、肉桂、猪苓、甘草、陈皮	五苓散
咳嗽、食欲不振、乏力、疼痛、胀饱、大便时溏、舌淡红、脉沉而无力、面色萎黄、气短、苔白而滑	砂仁、山药、厚朴、苍术、白术、泽泻、茯苓、肉桂、猪苓、甘草、陈皮	五苓散
气短、小便不利、脉沉缓、水肿、舌红、苔白而滑、食欲不振、凹陷、面目肿甚、水气泛滥	姜皮、砂仁、白术、泽泻、桑白皮、茯苓、肉桂、大腹皮、猪苓、车前草、陈皮	五苓散
苔白而滑、舌红、面目肿甚、水肿、脉沉缓、食欲不振、凹陷、水气泛滥、小便不利、气短	姜皮、砂仁、白术、泽泻、桑白皮、茯苓、肉桂、大腹皮、猪苓、车前草、陈皮	五苓散
烦闷、脉沉数、恶心、膀胱出血、小便更为不畅、舌红、苔黄、大便亦闭结不通、小便不通	滑石粉、芒硝、泽泻、阿胶、茯苓、蜜、猪苓	猪苓汤
膀胱出血、小便更为不畅、恶心、脉沉数、苔黄、小便不通、舌红、大便亦闭结不通、烦闷	滑石粉、芒硝、泽泻、阿胶、茯苓、蜜、猪苓	猪苓汤
水肿、尖端破溃、脉沉迟、脓疡、两下肢厥冷、脓头、左大趾端冷、色紫黯、脓液	白芍、大枣、通草、炙甘草、桂枝、细辛、金银花、当归	当归四逆汤
尖端破溃、脉沉迟、两下肢厥冷、脓液、色紫黯、脓疡、脓头、左大趾端冷、水肿	白芍、大枣、通草、炙甘草、桂枝、细辛、金银花、当归	当归四逆汤
睡眠欠佳、苔黄、脉象、大便不畅、左手寸关滑动、口干裂、头晕、心烦、舌红、右手沉弦、尺沉弱、失眠较重	白芍、生地、大枣、阿胶、竹茹、黄连、莲子、合欢皮、知母、黄芩	黄连阿胶汤
大便不畅、心烦、口干裂、睡眠欠佳、脉象、失眠较重、头晕、苔黄、左手寸关滑动、尺沉弱、舌红、右手沉弦	白芍、生地、大枣、阿胶、竹茹、黄连、莲子、合欢皮、知母、黄芩	黄连阿胶汤
腹部不适、苔黄腻、大便带有脓血状物、肛门有窘迫感、均无大变	关黄柏、白头翁、秦皮、黄连	白头翁汤
大便带有脓血状物、苔黄腻、肛门有窘迫感、均无大变、腹部不适	关黄柏、白头翁、秦皮、黄连	白头翁汤
苔薄白、胎漏、腹痛、胎动不安、脉沉数、色正红、舌红	砂仁、生地、阿胶、川芎、杜仲、甘草、当归	胶艾汤
脉沉数、腹痛、苔薄白、舌红、胎漏、胎动不安、色正红	砂仁、生地、阿胶、川芎、杜仲、甘草、当归	胶艾汤
胎漏、脉沉数、舌红、胎动不安、苔薄白、腹痛、色正红	砂仁、生地、阿胶、川芎、杜仲、甘草、当归	胶艾汤
苔薄白、胎漏、胎动不安、腹痛、舌红、脉沉数、色正红	砂仁、生地、阿胶、川芎、杜仲、甘草、当归	胶艾汤
脉沉缓无力、郁滞、疼痛、气血不畅、腹痛	牡丹皮、白芍、川芎、茯苓、肉桂、炙甘草、桃仁、五灵脂、甘草、当归	当归芍药散
疼痛、脉沉缓无力、气血不畅、腹痛、郁滞	牡丹皮、白芍、川芎、茯苓、肉桂、炙甘草、桃仁、五灵脂、甘草、当归	当归芍药散
神志清晰、干燥、咽部充血、咽痛、发热、体温39℃、舌根白腻、疼痛、前半苔黄少润、头痛、黄染、恶心、面赤、扁桃体肿大、脉细数、高热	郁金、菊花、瓜蒌、大豆黄卷、枳壳、桑叶、连翘、钩藤、牛蒡子、金银花、黄芩	竹叶石膏汤
前半苔黄少润、咽痛、脉细数、舌根白腻、黄染、面赤、咽部充血、疼痛、发热、头痛、干燥、恶心、神志清晰、体温39℃、高热、扁桃体肿大	郁金、菊花、瓜蒌、大豆黄卷、枳壳、桑叶、连翘、钩藤、牛蒡子、金银花、黄芩	竹叶石膏汤
恶心、神志清晰、体温39℃、黄染、高热、舌根白腻、咽部充血、发热、疼痛、扁桃体肿大、干燥、脉细数、头痛、咽痛、前半苔黄少润、面赤	郁金、菊花、瓜蒌、大豆黄卷、枳壳、桑叶、连翘、钩藤、牛蒡子、金银花、黄芩	竹叶石膏汤
真心痛、苔薄腻、胸闷、痰多、脉弦细滑、舌淡红	谷芽、太子参、竹茹、丹参、茯神、白芍、赤芍、香附、枳壳、薤白、甘草、远志、小麦、半夏、瓜蒌、桃仁、首乌藤、炙甘草、陈皮	瓜蒌薤白半夏汤
痰多、脉弦细滑、苔薄腻、舌淡红、真心痛、胸闷	谷芽、太子参、竹茹、丹参、茯神、白芍、赤芍、香附、枳壳、薤白、甘草、远志、小麦、半夏、瓜蒌、桃仁、首乌藤、炙甘草、陈皮	瓜蒌薤白半夏汤
痰多、真心痛、脉弦细滑、苔薄腻、舌淡红、胸闷	谷芽、太子参、竹茹、丹参、茯神、白芍、赤芍、香附、枳壳、薤白、甘草、远志、小麦、半夏、瓜蒌、桃仁、首乌藤、炙甘草、陈皮	瓜蒌薤白半夏汤
胸闷、真心痛、脉弦细滑、痰多、舌淡红、苔薄腻	谷芽、太子参、竹茹、丹参、茯神、白芍、赤芍、香附、枳壳、薤白、甘草、远志、小麦、半夏、瓜蒌、桃仁、首乌藤、炙甘草、陈皮	瓜蒌薤白半夏汤
胸闷、舌淡红、真心痛、苔薄腻、痰多、脉弦细滑	谷芽、太子参、竹茹、丹参、茯神、白芍、赤芍、香附、枳壳、薤白、甘草、远志、小麦、半夏、瓜蒌、桃仁、首乌藤、炙甘草、陈皮	瓜蒌薤白半夏汤
舌淡青、腰痛、身痛、发热、体温高达41℃、体温虽高、尿黄赤、恶寒、咽喉痛、脉反沉	板蓝根、麻黄、细辛、附子、甘草	麻黄附子细辛汤
咽喉痛、体温高达41℃、发热、恶寒、身痛、体温虽高、舌淡青、尿黄赤、脉反沉、腰痛	板蓝根、麻黄、细辛、附子、甘草	麻黄附子细辛汤
脉反沉、恶寒、发热、体温高达41℃、腰痛、身痛、尿黄赤、体温虽高、舌淡青、咽喉痛	板蓝根、麻黄、细辛、附子、甘草	麻黄附子细辛汤
瘙痒、手足冰冷、周身皮肤起白色风团、舌偏红、脉细、咽喉干燥、苔薄黄腻	苍耳子、黄芪、白芍、党参、白术、紫苏梗、炙甘草、桂枝、防风	桂枝汤
苔薄黄腻、周身皮肤起白色风团、咽喉干燥、脉细、舌偏红、瘙痒、手足冰冷	苍耳子、黄芪、白芍、党参、白术、紫苏梗、炙甘草、桂枝、防风	桂枝汤
舌暗红、苔薄黄、咽干、四肢清冷、无汗、怕冷、瘙痒、隆起、怕风、脉细、肌肤发疹、疹块	苍耳子、白芷、黄芪、鸡血藤、大枣、白术、白芍、炙甘草、桂枝、附子、防风、甘草	桂枝加附子汤
瘙痒、隆起、舌暗红、咽干、怕冷、肌肤发疹、疹块、四肢清冷、无汗、脉细、苔薄黄、怕风	苍耳子、白芷、黄芪、鸡血藤、大枣、白术、白芍、炙甘草、桂枝、附子、防风、甘草	桂枝加附子汤
头疼、苔薄、头昏、牙痛、心悸、胸闷、舌淡紫、干涩、目眩、易汗、房颤、脉细弦滑	生地、龙骨、党参、黄连、粉葛、川芎、牡蛎、炙甘草、桂枝、麦冬、附子、红花、石菖蒲、丹参、甘草、淫羊藿	桂枝甘草龙骨牡蛎汤
脉细弦滑、心悸、苔薄、易汗、头疼、目眩、胸闷、头昏、牙痛、干涩、舌淡紫、房颤	生地、龙骨、党参、黄连、粉葛、川芎、牡蛎、炙甘草、桂枝、麦冬、附子、红花、石菖蒲、丹参、甘草、淫羊藿	桂枝甘草龙骨牡蛎汤
头昏、心悸、胸闷、目眩、苔薄、易汗、舌淡紫、干涩、脉细弦滑、房颤、头疼、牙痛	生地、龙骨、党参、黄连、粉葛、川芎、牡蛎、炙甘草、桂枝、麦冬、附子、红花、石菖蒲、丹参、甘草、淫羊藿	桂枝甘草龙骨牡蛎汤
头疼、舌淡紫、心悸、胸闷、易汗、目眩、苔薄、头昏、干涩、房颤、脉细弦滑、牙痛	生地、龙骨、党参、黄连、粉葛、川芎、牡蛎、炙甘草、桂枝、麦冬、附子、红花、石菖蒲、丹参、甘草、淫羊藿	桂枝甘草龙骨牡蛎汤
头疼、胸闷、舌淡紫、头昏、牙痛、目眩、干涩、房颤、脉细弦滑、心悸、苔薄、易汗	生地、龙骨、党参、黄连、粉葛、川芎、牡蛎、炙甘草、桂枝、麦冬、附子、红花、石菖蒲、丹参、甘草、淫羊藿	桂枝甘草龙骨牡蛎汤
舌偏黯、早搏、脉参伍不调、苔淡黄薄腻、大便偏溏、口干、胸闷、心慌不安	苦参、龙骨、大枣、五味子、党参、大麦、牡蛎、合欢皮、炙甘草、桂枝、石菖蒲、丹参、灯芯草	桂枝甘草龙骨牡蛎汤
口干、心慌不安、胸闷、大便偏溏、早搏、苔淡黄薄腻、舌偏黯、脉参伍不调	苦参、龙骨、大枣、五味子、党参、大麦、牡蛎、合欢皮、炙甘草、桂枝、石菖蒲、丹参、灯芯草	桂枝甘草龙骨牡蛎汤
早搏、脉参伍不调、口干、大便偏溏、舌偏黯、苔淡黄薄腻、心慌不安、胸闷	苦参、龙骨、大枣、五味子、党参、大麦、牡蛎、合欢皮、炙甘草、桂枝、石菖蒲、丹参、灯芯草	桂枝甘草龙骨牡蛎汤
脉参伍不调、舌偏黯、口干、早搏、胸闷、心慌不安、大便偏溏、苔淡黄薄腻	苦参、龙骨、大枣、五味子、党参、大麦、牡蛎、合欢皮、炙甘草、桂枝、石菖蒲、丹参、灯芯草	桂枝甘草龙骨牡蛎汤
心慌不安、胸闷、口干、苔淡黄薄腻、大便偏溏、脉参伍不调、舌偏黯、早搏	苦参、龙骨、大枣、五味子、党参、大麦、牡蛎、合欢皮、炙甘草、桂枝、石菖蒲、丹参、灯芯草	桂枝甘草龙骨牡蛎汤
鼻塞、脉细弱、头昏、肢清、苔薄白、舌淡红	楮实子、白芍、百合、龙骨、山茱萸、牡蛎、枸杞子、炙甘草、桂枝、甘草、淫羊藿	桂枝甘草龙骨牡蛎汤
苔薄白、舌淡红、脉细弱、头昏、肢清、鼻塞	楮实子、白芍、百合、龙骨、山茱萸、牡蛎、枸杞子、炙甘草、桂枝、甘草、淫羊藿	桂枝甘草龙骨牡蛎汤
头昏、苔薄白、舌淡红、肢清、脉细弱、鼻塞	楮实子、白芍、百合、龙骨、山茱萸、牡蛎、枸杞子、炙甘草、桂枝、甘草、淫羊藿	桂枝甘草龙骨牡蛎汤
头昏、鼻塞、舌淡红、肢清、苔薄白、脉细弱	楮实子、白芍、百合、龙骨、山茱萸、牡蛎、枸杞子、炙甘草、桂枝、甘草、淫羊藿	桂枝甘草龙骨牡蛎汤
脉细弱、肢清、头昏、苔薄白、鼻塞、舌淡红	楮实子、白芍、百合、龙骨、山茱萸、牡蛎、枸杞子、炙甘草、桂枝、甘草、淫羊藿	桂枝甘草龙骨牡蛎汤
舌苔白滑、胸膈满闷、怕冷、呼吸急促、咯吐不爽、色白有泡沫、苔白滑而润、喘哮、咳、咯痰、脉细弦、面色晦滞	干姜、半夏、苦杏仁、紫苏梗、款冬花、麻黄、炙甘草、紫菀、桂枝、白前、细辛、甘草、陈皮	小青龙汤
呼吸急促、苔白滑而润、面色晦滞、舌苔白滑、喘哮、怕冷、咯痰、胸膈满闷、咳、色白有泡沫、脉细弦、咯吐不爽	干姜、半夏、苦杏仁、紫苏梗、款冬花、麻黄、炙甘草、紫菀、桂枝、白前、细辛、甘草、陈皮	小青龙汤
咯痰、闷塞、有汗不解、咳嗽、脉细滑、气急、痰鸣、两肺透亮度增强、苔白腻、舌润、咳喘、寒热	干姜、白芍、半夏、五味子、紫苏梗、麻黄、炙甘草、桂枝、细辛、白前	小青龙汤
咳嗽、有汗不解、咳喘、寒热、两肺透亮度增强、苔白腻、气急、闷塞、脉细滑、咯痰、痰鸣、舌润	干姜、白芍、半夏、五味子、紫苏梗、麻黄、炙甘草、桂枝、细辛、白前	小青龙汤
咯吐、发热、咳喘、腹水征、膨胀、脘下触有包块、苔白、脉弦	干姜、白芍、半夏、五味子、麻黄、桂枝、细辛、甘草	小青龙汤
膨胀、脘下触有包块、发热、腹水征、咳喘、咯吐、脉弦、苔白	干姜、白芍、半夏、五味子、麻黄、桂枝、细辛、甘草	小青龙汤
痰多、舌苔黄、苔薄黄、脉细数(110次/分)、脉细滑数、痰黄稠、舌红、怕冷、胸膈满闷、喉有水鸡声、咳喘、头汗多、气急、哮喘、大便溏薄	苦杏仁、竹茹、紫苏梗、麻黄、石膏、文蛤、川贝母、射干、桑白皮、甘草、黄芩	麻杏石甘汤
舌苔黄、痰黄稠、哮喘、苔薄黄、头汗多、怕冷、痰多、大便溏薄、胸膈满闷、咳喘、气急、喉有水鸡声、脉细滑数、脉细数(110次/分)、舌红	苦杏仁、竹茹、紫苏梗、麻黄、石膏、文蛤、川贝母、射干、桑白皮、甘草、黄芩	麻杏石甘汤
舌苔黄薄腻质偏红、尿频、咽痒、鼻塞、体温38.5℃、尿痛、舌偏红、纳差、痰、尿急、泛恶、体温高达39℃~40℃、发热、咳嗽、脉弦细、汗出	半枝莲、柴胡、厚朴、党参、鸭跖草、蒲公英、半夏、炙甘草、漏芦、北沙参、黄芩	小柴胡汤
脉弦细、尿急、鼻塞、发热、尿痛、体温38.5℃、汗出、泛恶、体温高达39℃~40℃、尿频、咽痒、舌偏红、舌苔黄薄腻质偏红、痰、纳差、咳嗽	半枝莲、柴胡、厚朴、党参、鸭跖草、蒲公英、半夏、炙甘草、漏芦、北沙参、黄芩	小柴胡汤
大便或干、舌红、苔薄黄、胸胁闷痛、腹胀、精神萎靡、面黄不华、脉细滑	大黄、柴胡、九香虫、黄连、半夏、太子参、赤芍、枳实、瓜蒌、延胡索、六神曲、麦冬、莪术、茵陈、黄芩	大柴胡汤
脉细滑、胸胁闷痛、精神萎靡、苔薄黄、腹胀、面黄不华、舌红、大便或干	大黄、柴胡、九香虫、黄连、半夏、太子参、赤芍、枳实、瓜蒌、延胡索、六神曲、麦冬、莪术、茵陈、黄芩	大柴胡汤
身热、口苦黏、恶心、欲吐、汗出不多、形寒、尿少、体温40℃、脉濡数、恶寒、汗少、渴不欲饮、小便黄、厌食、发热、苔白嫩、腹胀、口中频频渗吐黏沫、寒热、胸闷、头昏	滑石粉、干姜、薏苡仁、柴胡、苍术、通草、泽泻、关黄柏、茯苓、桂枝、猪苓、车前草、黄芩	柴胡桂枝干姜汤
汗出不多、汗少、头昏、脉濡数、渴不欲饮、身热、恶寒、体温40℃、胸闷、恶心、欲吐、口苦黏、口中频频渗吐黏沫、苔白嫩、发热、寒热、尿少、腹胀、形寒、小便黄、厌食	滑石粉、干姜、薏苡仁、柴胡、苍术、通草、泽泻、关黄柏、茯苓、桂枝、猪苓、车前草、黄芩	柴胡桂枝干姜汤
声嘶、咳痰、脉象沉迟细弱、少苔、舌淡白、失音、喉痛、发音不扬、寒热	半夏、麻黄、枸杞子、茯苓、巴戟天、石菖蒲、细辛、附子、甘草、玄参	麻黄细辛附子汤
舌淡白、寒热、发音不扬、咳痰、喉痛、脉象沉迟细弱、失音、声嘶、少苔	半夏、麻黄、枸杞子、茯苓、巴戟天、石菖蒲、细辛、附子、甘草、玄参	麻黄细辛附子汤
脉象沉迟细弱、舌淡白、喉痛、咳痰、失音、寒热、发音不扬、少苔、声嘶	半夏、麻黄、枸杞子、茯苓、巴戟天、石菖蒲、细辛、附子、甘草、玄参	麻黄细辛附子汤
舌淡白、少苔、声嘶、喉痛、失音、咳痰、脉象沉迟细弱、发音不扬、寒热	半夏、麻黄、枸杞子、茯苓、巴戟天、石菖蒲、细辛、附子、甘草、玄参	麻黄细辛附子汤
疼痛、脉弦、气血涩滞、左手臂不能活动、苔薄黄腻、舌苔薄、舌红偏黯、腰痛、麻木、大便偏干、苔质红偏黯	骨碎补、泽兰、大黄、片姜黄、全蝎、续断、水蛭、天南星、桃仁、穿山甲、牛膝	抵当汤
苔质红偏黯、舌红偏黯、舌苔薄、脉弦、疼痛、苔薄黄腻、左手臂不能活动、腰痛、气血涩滞、大便偏干、麻木	骨碎补、泽兰、大黄、片姜黄、全蝎、续断、水蛭、天南星、桃仁、穿山甲、牛膝	抵当汤
大便干结、右手活动欠灵、苔黄薄腻、舌黯、足肿、癫痛、脉细滑	地龙、桑寄生、大黄、生地、续断、僵蚕、石斛、水蛭、天南星、桃仁、益智仁、稀签草、鬼箭羽、路路通、牛膝	抵当汤
右手活动欠灵、足肿、大便干结、苔黄薄腻、脉细滑、舌黯、癫痛	地龙、桑寄生、大黄、生地、续断、僵蚕、石斛、水蛭、天南星、桃仁、益智仁、稀签草、鬼箭羽、路路通、牛膝	抵当汤
舌暗红、尿黄、麻木、脉小滑、浮肿、双下肢冷、稀溏、口干、苔薄黄、大便干结、矢气多、肿胀	土鳖虫、大黄、槟榔、全蝎、续断、天仙藤、石斛、葫芦瓢、水蛭、蜈蚣、细辛、桃仁、附子、路路通、牛膝	抵当汤
脉小滑、苔薄黄、尿黄、大便干结、矢气多、肿胀、双下肢冷、稀溏、浮肿、口干、舌暗红、麻木	土鳖虫、大黄、槟榔、全蝎、续断、天仙藤、石斛、葫芦瓢、水蛭、蜈蚣、细辛、桃仁、附子、路路通、牛膝	抵当汤
纳谷减少、怕冷、脉细弦、舌红、满胀、噫气、隐痛、苔黄薄腻、大便欠实、气滞、泛酸	干姜、厚朴、黄连、半夏、党参、紫苏梗、竹茹、枳壳、陈皮、黄芩	半夏泻心汤
气滞、苔黄薄腻、舌红、怕冷、脉细弦、纳谷减少、泛酸、噫气、隐痛、大便欠实、满胀	干姜、厚朴、黄连、半夏、党参、紫苏梗、竹茹、枳壳、陈皮、黄芩	半夏泻心汤
寒意、脉细、恶心、舌黯红、头昏、脾胃虚弱、食不知味、头痛、尿意不畅、欲吐、胃气上逆、苔薄黄、肾盂积水	泽兰、干姜、代赭石、黄连、党参、苍术、泽泻、吴茱萸、枳实、半夏、白术、茯苓、沉香、桂枝、猪苓、旋覆花	旋覆代赭汤
脉细、恶心、欲吐、头痛、头昏、胃气上逆、寒意、尿意不畅、肾盂积水、脾胃虚弱、舌黯红、苔薄黄、食不知味	泽兰、干姜、代赭石、黄连、党参、苍术、泽泻、吴茱萸、枳实、半夏、白术、茯苓、沉香、桂枝、猪苓、旋覆花	旋覆代赭汤
上腹部有梗塞感、脉小弦滑、舌偏暗、苔淡黄厚腻、大便干结、口稍干、消化道反应、恶心	薏苡仁、代赭石、半夏、太子参、枳壳、瓦楞子、麦冬、泽漆、山慈菇、降香、白花蛇舌草、旋覆花	旋覆代赭汤
口稍干、消化道反应、恶心、大便干结、舌偏暗、脉小弦滑、苔淡黄厚腻、上腹部有梗塞感	薏苡仁、代赭石、半夏、太子参、枳壳、瓦楞子、麦冬、泽漆、山慈菇、降香、白花蛇舌草、旋覆花	旋覆代赭汤
肝大肋下1.5cm、脉濡数、口干、高热、汗出不解、精神倦怠、阴道见少量脓性分泌物、剑突下3cm、左下腹有轻度压痛、多汗、二侧肾区无明显压、头发湿润、恶露黏稠、头昏痛、唇干、左侧鼠蹊部有豌豆大淋巴结、左下腹隐隐作痛、恶寒、呼吸较快、面红、左侧附件轻度增厚、热重于寒、左下腹隐痛、发热	黄芪、泽兰、柴胡、白芍、大枣、川芎、青蒿、茯苓、白薇、桂枝、荆芥、甘草、当归、黄芩	白虎加人参汤
左下腹隐痛、二侧肾区无明显压、左侧附件轻度增厚、左下腹有轻度压痛、剑突下3cm、热重于寒、精神倦怠、头昏痛、汗出不解、多汗、阴道见少量脓性分泌物、唇干、高热、面红、左下腹隐隐作痛、口干、呼吸较快、脉濡数、发热、肝大肋下1.5cm、恶寒、恶露黏稠、头发湿润、左侧鼠蹊部有豌豆大淋巴结	黄芪、泽兰、柴胡、白芍、大枣、川芎、青蒿、茯苓、白薇、桂枝、荆芥、甘草、当归、黄芩	白虎加人参汤
寸口脉细、身体虽热、气血失调、舌淡隐紫、苔少、肤色苍白、两手清冷	黄芪、赤芍、川芎、水蛭、炙甘草、桂枝、细辛、红花、路路通、甘草、当归	当归四逆汤
气血失调、寸口脉细、舌淡隐紫、肤色苍白、身体虽热、苔少、两手清冷	黄芪、赤芍、川芎、水蛭、炙甘草、桂枝、细辛、红花、路路通、甘草、当归	当归四逆汤
吐酸、口干、气急、咽喉不顺、饮食不顺、脉濡滑、苔中部块状腐腻、纳差、咳嗽、胸闷、大便偏软、舌红、咳痰不多、左侧胸腔大量积液、胃胀	泽兰、黄芪、泽泻、紫苏梗、商陆、花椒、广藿香、白术、瓦楞子、泽漆、六神曲、黄连、半夏、芥子、桑白皮、防己、莱菔子、吴茱萸、葶苈子、陈皮、北沙参	己椒苈黄丸
舌红、咽喉不顺、饮食不顺、苔中部块状腐腻、脉濡滑、口干、大便偏软、胃胀、纳差、左侧胸腔大量积液、咳痰不多、咳嗽、吐酸、气急、胸闷	泽兰、黄芪、泽泻、紫苏梗、商陆、花椒、广藿香、白术、瓦楞子、泽漆、六神曲、黄连、半夏、芥子、桑白皮、防己、莱菔子、吴茱萸、葶苈子、陈皮、北沙参	己椒苈黄丸
气急、左侧胸腔大量积液、口干、吐酸、胃胀、脉濡滑、咳痰不多、咳嗽、大便偏软、饮食不顺、咽喉不顺、胸闷、舌红、苔中部块状腐腻、纳差	泽兰、黄芪、泽泻、紫苏梗、商陆、花椒、广藿香、白术、瓦楞子、泽漆、六神曲、黄连、半夏、芥子、桑白皮、防己、莱菔子、吴茱萸、葶苈子、陈皮、北沙参	己椒苈黄丸
纳差、口干、苔中部块状腐腻、左侧胸腔大量积液、咳嗽、脉濡滑、胃胀、饮食不顺、舌红、咽喉不顺、胸闷、吐酸、大便偏软、气急、咳痰不多	泽兰、黄芪、泽泻、紫苏梗、商陆、花椒、广藿香、白术、瓦楞子、泽漆、六神曲、黄连、半夏、芥子、桑白皮、防己、莱菔子、吴茱萸、葶苈子、陈皮、北沙参	己椒苈黄丸
目黄、苔花剥、脉细缓、心悸、黄染、黄疸	小麦、黄芪、白芍、生地、桂枝、红花、天花粉、丹参、当归	小建中汤
黄疸、心悸、苔花剥、黄染、目黄、脉细缓	小麦、黄芪、白芍、生地、桂枝、红花、天花粉、丹参、当归	小建中汤
腹大、脉沉细、腹水、面色灰滞、浮肿、苔薄、咳喘、心悸、舌黯紫	大枣、麻黄、桂枝、细辛、附子、甘草	桂枝去芍药加麻黄附子细辛汤
脉沉细、舌黯紫、浮肿、面色灰滞、咳喘、苔薄、心悸、腹大、腹水	大枣、麻黄、桂枝、细辛、附子、甘草	桂枝去芍药加麻黄附子细辛汤
面色灰滞、脉沉细、浮肿、咳喘、苔薄、舌黯紫、腹水、心悸、腹大	大枣、麻黄、桂枝、细辛、附子、甘草	桂枝去芍药加麻黄附子细辛汤
心悸、面色灰滞、浮肿、脉沉细、舌黯紫、腹大、苔薄、腹水、咳喘	大枣、麻黄、桂枝、细辛、附子、甘草	桂枝去芍药加麻黄附子细辛汤
腹水、腹大、面色灰滞、舌黯紫、心悸、浮肿、脉沉细、咳喘、苔薄	大枣、麻黄、桂枝、细辛、附子、甘草	桂枝去芍药加麻黄附子细辛汤
口干、脉细弦、舌红、冷痛、消瘦、苔薄黄腻、疼痛	土鳖虫、薏苡仁、白芍、生地、乌头、桂枝、虎杖、知母、甘草、当归	桂枝芍药知母汤
冷痛、舌红、苔薄黄腻、脉细弦、消瘦、口干、疼痛	土鳖虫、薏苡仁、白芍、生地、乌头、桂枝、虎杖、知母、甘草、当归	桂枝芍药知母汤
脉细弦、冷痛、舌红、苔薄黄腻、消瘦、口干、疼痛	土鳖虫、薏苡仁、白芍、生地、乌头、桂枝、虎杖、知母、甘草、当归	桂枝芍药知母汤
口干、便难、发热、苔薄黄、呼吸较促、鼻塞、微汗不畅、T39.6℃、头痛、脉浮数、咳呛、右上肺有少许细啰音	鱼腥草、大黄、苦杏仁、麻黄、石膏、天花粉、甘草、黄芩	麻杏石甘汤
右上肺有少许细啰音、口干、鼻塞、T39.6℃、发热、脉浮数、便难、呼吸较促、咳呛、头痛、微汗不畅、苔薄黄	鱼腥草、大黄、苦杏仁、麻黄、石膏、天花粉、甘草、黄芩	麻杏石甘汤
苦不欲言、神疲、脉沉细、腹部胀满、不排大便、升降失常、便秘、苔薄白、纳食不馨、面色萎黄、舌淡	干姜、党参、白术、粉葛、枳实、炙甘草	理中丸
神疲、不排大便、脉沉细、苔薄白、纳食不馨、舌淡、升降失常、腹部胀满、便秘、苦不欲言、面色萎黄	干姜、党参、白术、粉葛、枳实、炙甘草	理中丸
苦不欲言、腹部胀满、苔薄白、升降失常、神疲、脉沉细、纳食不馨、面色萎黄、便秘、不排大便、舌淡	干姜、党参、白术、粉葛、枳实、炙甘草	理中丸
面色萎黄、苦不欲言、便秘、纳食不馨、神疲、苔薄白、腹部胀满、不排大便、舌淡、升降失常、脉沉细	干姜、党参、白术、粉葛、枳实、炙甘草	理中丸
纳食不馨、不排大便、面色萎黄、便秘、脉沉细、苔薄白、舌淡、升降失常、腹部胀满、苦不欲言、神疲	干姜、党参、白术、粉葛、枳实、炙甘草	理中丸
神疲、脉沉细、便秘、苔薄白、升降失常、腹部胀满、面色萎黄、舌淡、苦不欲言、纳食不馨、不排大便	干姜、党参、白术、粉葛、枳实、炙甘草	理中丸
腹部胀满、舌淡、纳食不馨、升降失常、脉沉细、便秘、苦不欲言、面色萎黄、苔薄白、神疲、不排大便	干姜、党参、白术、粉葛、枳实、炙甘草	理中丸
苔薄白、纳食不馨、神疲、面色萎黄、腹部胀满、舌淡、不排大便、便秘、脉沉细、升降失常、苦不欲言	干姜、党参、白术、粉葛、枳实、炙甘草	理中丸
腹部胀满、脉沉细、苦不欲言、苔薄白、面色萎黄、不排大便、舌淡、神疲、便秘、纳食不馨、升降失常	干姜、党参、白术、粉葛、枳实、炙甘草	理中丸
苦不欲言、便秘、不排大便、脉沉细、腹部胀满、苔薄白、舌淡、纳食不馨、神疲、面色萎黄、升降失常	干姜、党参、白术、粉葛、枳实、炙甘草	理中丸
足肿、口苦、脉细微数、心悸、面浮、苔薄黄、周身关节疼痛、低热、胸闷、形体赢瘦、口干、脉涩、舌偏红	薏苡仁、生地、桑枝、桂枝、虎杖、防风、知母、甘草、忍冬藤、防己	防己地黄汤
形体赢瘦、脉涩、面浮、周身关节疼痛、脉细微数、苔薄黄、足肿、口苦、低热、胸闷、舌偏红、心悸、口干	薏苡仁、生地、桑枝、桂枝、虎杖、防风、知母、甘草、忍冬藤、防己	防己地黄汤
面浮、胸闷、脉细微数、形体赢瘦、足肿、口苦、心悸、低热、苔薄黄、脉涩、口干、舌偏红、周身关节疼痛	薏苡仁、生地、桑枝、桂枝、虎杖、防风、知母、甘草、忍冬藤、防己	防己地黄汤
心慌、善忘、忧郁、胆怯、虚烦、脉细软数、头晕、苔薄白	首乌藤、大枣、太子参、川芎、柏子仁、合欢皮、粳米、知母、甘草	酸枣仁汤
心慌、善忘、脉细软数、虚烦、忧郁、头晕、苔薄白、胆怯	首乌藤、大枣、太子参、川芎、柏子仁、合欢皮、粳米、知母、甘草	酸枣仁汤
忧郁、脉细软数、头晕、胆怯、善忘、苔薄白、虚烦、心慌	首乌藤、大枣、太子参、川芎、柏子仁、合欢皮、粳米、知母、甘草	酸枣仁汤
上消化道出血、发热、声音低微、晕厥、少气、脉沉涩、头昏、唇甲惨淡、面色苍白、苔白薄、目眩、舌淡、发烧、溏便、怔仲、全身酸软、逆冷、吐血、心悸	白术、阿胶、三七、炙甘草、乌梅、附子、红参	黄土汤
溏便、面色苍白、晕厥、发热、头昏、脉沉涩、舌淡、目眩、全身酸软、逆冷、上消化道出血、少气、怔仲、吐血、苔白薄、声音低微、发烧、唇甲惨淡、心悸	白术、阿胶、三七、炙甘草、乌梅、附子、红参	黄土汤
唇甲惨淡、头昏、苔白薄、心悸、声音低微、溏便、发热、逆冷、晕厥、脉沉涩、目眩、发烧、上消化道出血、舌淡、少气、面色苍白、怔仲、吐血、全身酸软	白术、阿胶、三七、炙甘草、乌梅、附子、红参	黄土汤
胸闷、涕泪交流、举发无常、脏躁	小麦、首乌藤、大枣、太子参、茯苓、合欢皮、石菖蒲、猪苓、甘草、淫羊藿	甘麦大枣汤
胸闷、举发无常、涕泪交流、脏躁	小麦、首乌藤、大枣、太子参、茯苓、合欢皮、石菖蒲、猪苓、甘草、淫羊藿	甘麦大枣汤
项强、汗出、身热、指尖发冷、角弓反张、指纹浮紫、苔薄黄、目斜、四渴、手足搐搦	白芍、大枣、瓜蒌、桂枝、甘草	瓜蒌桂枝汤
目斜、汗出、指尖发冷、指纹浮紫、四渴、苔薄黄、手足搐搦、项强、身热、角弓反张	白芍、大枣、瓜蒌、桂枝、甘草	瓜蒌桂枝汤
指尖发冷、手足搐搦、目斜、角弓反张、指纹浮紫、汗出、项强、身热、四渴、苔薄黄	白芍、大枣、瓜蒌、桂枝、甘草	瓜蒌桂枝汤
指纹浮紫、苔薄黄、角弓反张、目斜、四渴、身热、指尖发冷、汗出、手足搐搦、项强	白芍、大枣、瓜蒌、桂枝、甘草	瓜蒌桂枝汤
身热、指纹浮紫、指尖发冷、项强、四渴、汗出、手足搐搦、目斜、苔薄黄、角弓反张	白芍、大枣、瓜蒌、桂枝、甘草	瓜蒌桂枝汤
指尖发冷、身热、项强、苔薄黄、角弓反张、手足搐搦、汗出、目斜、指纹浮紫、四渴	白芍、大枣、瓜蒌、桂枝、甘草	瓜蒌桂枝汤
目斜、汗出、身热、四渴、手足搐搦、指尖发冷、角弓反张、项强、苔薄黄、指纹浮紫	白芍、大枣、瓜蒌、桂枝、甘草	瓜蒌桂枝汤
面赤、脉见沉迟、自汗、头摇、头仰、项背强直	白芍、大枣、炙甘草、桂枝、天花粉	瓜蒌桂枝汤
头仰、项背强直、脉见沉迟、头摇、面赤、自汗	白芍、大枣、炙甘草、桂枝、天花粉	瓜蒌桂枝汤
头仰、项背强直、头摇、面赤、自汗、脉见沉迟	白芍、大枣、炙甘草、桂枝、天花粉	瓜蒌桂枝汤
面赤、头摇、头仰、脉见沉迟、自汗、项背强直	白芍、大枣、炙甘草、桂枝、天花粉	瓜蒌桂枝汤
面赤、脉见沉迟、项背强直、自汗、头仰、头摇	白芍、大枣、炙甘草、桂枝、天花粉	瓜蒌桂枝汤
头摇、脉见沉迟、自汗、头仰、项背强直、面赤	白芍、大枣、炙甘草、桂枝、天花粉	瓜蒌桂枝汤
头摇、面赤、项背强直、自汗、脉见沉迟、头仰	白芍、大枣、炙甘草、桂枝、天花粉	瓜蒌桂枝汤
呵欠、冷汗、昏迷、汗多、面色淡白、流涎、张大、脉弦缓无力、头晕、流血	黄芪、白芍、大枣、瓜蒌、炙甘草、桂枝、人参、附子、甘草	瓜蒌桂枝汤
面色淡白、流涎、汗多、流血、张大、呵欠、昏迷、头晕、脉弦缓无力、冷汗	黄芪、白芍、大枣、瓜蒌、炙甘草、桂枝、人参、附子、甘草	瓜蒌桂枝汤
冷汗、汗多、张大、流涎、流血、昏迷、呵欠、头晕、面色淡白、脉弦缓无力	黄芪、白芍、大枣、瓜蒌、炙甘草、桂枝、人参、附子、甘草	瓜蒌桂枝汤
头晕、脉弦缓无力、面色淡白、呵欠、汗多、昏迷、冷汗、张大、流涎、流血	黄芪、白芍、大枣、瓜蒌、炙甘草、桂枝、人参、附子、甘草	瓜蒌桂枝汤
面色淡白、流血、汗多、头晕、脉弦缓无力、张大、昏迷、流涎、冷汗、呵欠	黄芪、白芍、大枣、瓜蒌、炙甘草、桂枝、人参、附子、甘草	瓜蒌桂枝汤
汗多、面色淡白、头晕、张大、昏迷、脉弦缓无力、流涎、流血、呵欠、冷汗	黄芪、白芍、大枣、瓜蒌、炙甘草、桂枝、人参、附子、甘草	瓜蒌桂枝汤
冷汗、张大、头晕、呵欠、流涎、昏迷、汗多、面色淡白、脉弦缓无力、流血	黄芪、白芍、大枣、瓜蒌、炙甘草、桂枝、人参、附子、甘草	瓜蒌桂枝汤
苔厚、脉浮、咳嗽、溲黄、拘紧、周身骨楚、身热、气促、饮食不香、转侧困难、恶寒	滑石粉、白芍、大枣、粉葛、麻黄、桑枝、桂枝、金银花	葛根汤
周身骨楚、苔厚、咳嗽、溲黄、转侧困难、恶寒、拘紧、饮食不香、脉浮、身热、气促	滑石粉、白芍、大枣、粉葛、麻黄、桑枝、桂枝、金银花	葛根汤
左鼻唇沟消失、漏口水、左前额抬头纹消失、舌向右歪斜、吐字不清、漏气	生姜、白芍、大枣、粉葛、麻黄、炙甘草、桃仁、桂枝、当归	葛根汤
吐字不清、左前额抬头纹消失、漏气、左鼻唇沟消失、舌向右歪斜、漏口水	生姜、白芍、大枣、粉葛、麻黄、炙甘草、桃仁、桂枝、当归	葛根汤
项背强直、气血阻滞、筋脉挛急、生理反射正常、刚痉、苔薄白、抽搐、血压110/70mmHg、口噤、反张、酸重、脉紧数、憋气、体温37.5℃	白芍、大枣、全蝎、粉葛、麻黄、蜈蚣、桂枝、天花粉、甘草	葛根汤
苔薄白、脉紧数、反张、口噤、生理反射正常、憋气、气血阻滞、筋脉挛急、刚痉、血压110/70mmHg、项背强直、体温37.5℃、抽搐、酸重	白芍、大枣、全蝎、粉葛、麻黄、蜈蚣、桂枝、天花粉、甘草	葛根汤
黑而有毛、面赤、骨瘦、大痛、脉沉洪有力	大黄、厚朴、芒硝、枳实	大承气汤
大痛、黑而有毛、脉沉洪有力、面赤、骨瘦	大黄、厚朴、芒硝、枳实	大承气汤
胸翳、苔厚黄、无大便、两手脉隐伏不显、发热、两颜赤、神昏、心烦、阳脉、干、谵语	大黄、厚朴、芒硝、枳实	大承气汤
心烦、神昏、谵语、苔厚黄、发热、干、无大便、胸翳、阳脉、两手脉隐伏不显、两颜赤	大黄、厚朴、芒硝、枳实	大承气汤
痉不止、舌燥、热不退、苔黄、便不通、脉见数实	大黄、厚朴、芒硝、枳实	大承气汤
脉见数实、热不退、苔黄、痉不止、舌燥、便不通	大黄、厚朴、芒硝、枳实	大承气汤
脉沉滑有力、腹痛、未解大便、呕吐、小便短赤、腹胀、苔黄厚、不发热、肠鸣音亢进	大黄、厚朴、莱菔子、玄明粉、枳实	大承气汤
脉沉滑有力、腹痛、肠鸣音亢进、腹胀、未解大便、小便短赤、不发热、呕吐、苔黄厚	大黄、厚朴、莱菔子、玄明粉、枳实	大承气汤
手脚迟重、微汗、右缓左紧、口中淡、苔白腻、寒湿	苍术、苦杏仁、麻黄、炙甘草、桂枝	麻黄加术汤
右缓左紧、口中淡、微汗、寒湿、手脚迟重、苔白腻	苍术、苦杏仁、麻黄、炙甘草、桂枝	麻黄加术汤
手脚迟重、微汗、口中淡、寒湿、右缓左紧、苔白腻	苍术、苦杏仁、麻黄、炙甘草、桂枝	麻黄加术汤
右缓左紧、口中淡、手脚迟重、微汗、寒湿、苔白腻	苍术、苦杏仁、麻黄、炙甘草、桂枝	麻黄加术汤
微汗、手脚迟重、口中淡、苔白腻、右缓左紧、寒湿	苍术、苦杏仁、麻黄、炙甘草、桂枝	麻黄加术汤
身热、酸痛、鼻塞、头重、无汗	薏苡仁、生姜、白术、苦杏仁、麻黄、桂枝、甘草	麻黄加术汤
头重、身热、酸痛、无汗、鼻塞	薏苡仁、生姜、白术、苦杏仁、麻黄、桂枝、甘草	麻黄加术汤
身热、无汗、鼻塞、头重、酸痛	薏苡仁、生姜、白术、苦杏仁、麻黄、桂枝、甘草	麻黄加术汤
头重、酸痛、无汗、鼻塞、身热	薏苡仁、生姜、白术、苦杏仁、麻黄、桂枝、甘草	麻黄加术汤
身热、酸痛、鼻塞、无汗、头重	薏苡仁、生姜、白术、苦杏仁、麻黄、桂枝、甘草	麻黄加术汤
苔白腻、头痛、脉紧、恶寒、疼痛	苦杏仁、白术、麻黄、桂枝、甘草	麻黄加术汤
疼痛、头痛、脉紧、恶寒、苔白腻	苦杏仁、白术、麻黄、桂枝、甘草	麻黄加术汤
苔白腻、疼痛、脉紧、恶寒、头痛	苦杏仁、白术、麻黄、桂枝、甘草	麻黄加术汤
疼痛、苔白腻、头痛、恶寒、脉紧	苦杏仁、白术、麻黄、桂枝、甘草	麻黄加术汤
脉紧、苔白腻、头痛、恶寒、疼痛	苦杏仁、白术、麻黄、桂枝、甘草	麻黄加术汤
燥、汗出热、化热、疼痛、恶寒、苔白厚、咳嗽、内郁、发热	苦杏仁、炙甘草、麻黄	麻杏薏甘汤
汗出热、咳嗽、内郁、发热、疼痛、苔白厚、恶寒、化热、燥	苦杏仁、炙甘草、麻黄	麻杏薏甘汤
化热、燥、咳嗽、恶寒、疼痛、内郁、苔白厚、汗出热、发热	苦杏仁、炙甘草、麻黄	麻杏薏甘汤
发热、疼痛、咳嗽、化热、苔白厚、汗出热、内郁、恶寒、燥	苦杏仁、炙甘草、麻黄	麻杏薏甘汤
脉搏每分钟120次、发热、大便结，漫赤、苔白中薄黄、精神不安、心悸、汗出、体温40.1℃、恶寒、咳嗽	薏苡仁、苦杏仁、麻黄、连翘、甘草、茵陈	麻杏薏甘汤
恶寒、咳嗽、精神不安、心悸、体温40.1℃、大便结，漫赤、苔白中薄黄、汗出、脉搏每分钟120次、发热	薏苡仁、苦杏仁、麻黄、连翘、甘草、茵陈	麻杏薏甘汤
苔白中薄黄、大便结，漫赤、脉搏每分钟120次、汗出、精神不安、心悸、恶寒、发热、咳嗽、体温40.1℃	薏苡仁、苦杏仁、麻黄、连翘、甘草、茵陈	麻杏薏甘汤
恶寒、精神不安、发热、心悸、脉搏每分钟120次、咳嗽、苔白中薄黄、体温40.1℃、大便结，漫赤、汗出	薏苡仁、苦杏仁、麻黄、连翘、甘草、茵陈	麻杏薏甘汤
偏肿、微咳、苔白、鼻腔有红疮、脚趾有水泡、脉数	蝉蜕、苦杏仁、甘草、僵蚕、化橘红、麻黄、川贝母、射干、桔梗、桑白皮、牛蒡子	麻杏薏甘汤
偏肿、苔白、鼻腔有红疮、脚趾有水泡、脉数、微咳	蝉蜕、苦杏仁、甘草、僵蚕、化橘红、麻黄、川贝母、射干、桔梗、桑白皮、牛蒡子	麻杏薏甘汤
苔白、微咳、脉数、脚趾有水泡、偏肿、鼻腔有红疮	蝉蜕、苦杏仁、甘草、僵蚕、化橘红、麻黄、川贝母、射干、桔梗、桑白皮、牛蒡子	麻杏薏甘汤
偏肿、脚趾有水泡、微咳、苔白、脉数、鼻腔有红疮	蝉蜕、苦杏仁、甘草、僵蚕、化橘红、麻黄、川贝母、射干、桔梗、桑白皮、牛蒡子	麻杏薏甘汤
筋骨不甚舒展、四肢痹痛、脉小弱	黄芪、薏苡仁、白术、茯苓、独活、防己	防己黄芪汤
筋骨不甚舒展、脉小弱、四肢痹痛	黄芪、薏苡仁、白术、茯苓、独活、防己	防己黄芪汤
脉小弱、筋骨不甚舒展、四肢痹痛	黄芪、薏苡仁、白术、茯苓、独活、防己	防己黄芪汤
恶风、浮肿、脉亦虚、汗出、舌淡白、虚数、沉重、足跟痛	黄芪、大枣、白术、炙甘草、防己	防己黄芪汤
浮肿、足跟痛、舌淡白、沉重、恶风、汗出、脉亦虚、虚数	黄芪、大枣、白术、炙甘草、防己	防己黄芪汤
虚数、舌淡白、汗出、沉重、足跟痛、浮肿、恶风、脉亦虚	黄芪、大枣、白术、炙甘草、防己	防己黄芪汤
舌淡红、抽搐、苔白腻、脉浮中带滞、呼吸停止、自汗、恶风	黄芪、大枣、白术、炙甘草、防己	防己黄芪汤
恶风、脉浮中带滞、抽搐、呼吸停止、苔白腻、自汗、舌淡红	黄芪、大枣、白术、炙甘草、防己	防己黄芪汤
呼吸停止、抽搐、恶风、脉浮中带滞、自汗、苔白腻、舌淡红	黄芪、大枣、白术、炙甘草、防己	防己黄芪汤
苔白滑腻、头昏、发热、脉浮虚、身痛、舌微红、疼痛、手脚麻木、面色青暗、腰痛、唇乌、畏寒	桂枝、附子、大枣	桂枝附子汤
畏寒、腰痛、面色青暗、手脚麻木、疼痛、唇乌、苔白滑腻、身痛、发热、头昏、脉浮虚、舌微红	桂枝、附子、大枣	桂枝附子汤
发热、疼痛、腰痛、舌微红、手脚麻木、脉浮虚、身痛、头昏、面色青暗、唇乌、苔白滑腻、畏寒	桂枝、附子、大枣	桂枝附子汤
舌微红、面色青暗、腰痛、脉浮虚、畏寒、发热、唇乌、苔白滑腻、手脚麻木、疼痛、身痛、头昏	桂枝、附子、大枣	桂枝附子汤
脉浮虚、发热、畏寒、手脚麻木、舌微红、苔白滑腻、面色青暗、唇乌、腰痛、疼痛、头昏、身痛	桂枝、附子、大枣	桂枝附子汤
苔白润滑、体胖面白、舌淡、大便烂、脉浮弦、肌肉痛、汗出	炙甘草、桂枝、附子、大枣	桂枝附子汤
大便烂、舌淡、汗出、苔白润滑、体胖面白、脉浮弦、肌肉痛	炙甘草、桂枝、附子、大枣	桂枝附子汤
舌淡、脉浮弦、体胖面白、肌肉痛、汗出、苔白润滑、大便烂	炙甘草、桂枝、附子、大枣	桂枝附子汤
苔白润滑、肌肉痛、脉浮弦、舌淡、体胖面白、大便烂、汗出	炙甘草、桂枝、附子、大枣	桂枝附子汤
脉浮弦、苔白润滑、肌肉痛、舌淡、汗出、体胖面白、大便烂	炙甘草、桂枝、附子、大枣	桂枝附子汤
呕吐、溏泄、舌白润、脉微细、遗肾、厥痛、泻利、手足厥冷、苔白润、痢转泻	白术、炙甘草、附子、大枣	桂枝附子去桂加白术汤
溏泄、苔白润、厥痛、脉微细、泻利、舌白润、痢转泻、遗肾、呕吐、手足厥冷	白术、炙甘草、附子、大枣	桂枝附子去桂加白术汤
泻利、遗肾、呕吐、苔白润、厥痛、脉微细、舌白润、痢转泻、手足厥冷、溏泄	白术、炙甘草、附子、大枣	桂枝附子去桂加白术汤
泻利、溏泄、厥痛、遗肾、呕吐、痢转泻、手足厥冷、脉微细、舌白润、苔白润	白术、炙甘草、附子、大枣	桂枝附子去桂加白术汤
呕吐、厥痛、遗肾、苔白润、脉微细、痢转泻、溏泄、舌白润、手足厥冷、泻利	白术、炙甘草、附子、大枣	桂枝附子去桂加白术汤
溏泄、手足厥冷、苔白润、舌白润、痢转泻、泻利、脉微细、厥痛、呕吐、遗肾	白术、炙甘草、附子、大枣	桂枝附子去桂加白术汤
痢转泻、遗肾、苔白润、舌白润、泻利、脉微细、溏泄、厥痛、手足厥冷、呕吐	白术、炙甘草、附子、大枣	桂枝附子去桂加白术汤
泻利、痢转泻、脉微细、溏泄、遗肾、手足厥冷、呕吐、厥痛、舌白润、苔白润	白术、炙甘草、附子、大枣	桂枝附子去桂加白术汤
遗肾、厥痛、痢转泻、手足厥冷、呕吐、舌白润、泻利、溏泄、脉微细、苔白润	白术、炙甘草、附子、大枣	桂枝附子去桂加白术汤
舌白润、泻利、脉微细、痢转泻、溏泄、遗肾、苔白润、厥痛、手足厥冷、呕吐	白术、炙甘草、附子、大枣	桂枝附子去桂加白术汤
泻利、手足厥冷、呕吐、溏泄、厥痛、遗肾、舌白润、痢转泻、苔白润、脉微细	白术、炙甘草、附子、大枣	桂枝附子去桂加白术汤
厥痛、舌白润、脉微细、苔白润、呕吐、泻利、痢转泻、手足厥冷、遗肾、溏泄	白术、炙甘草、附子、大枣	桂枝附子去桂加白术汤
溏泄、脉微细、舌白润、厥痛、呕吐、痢转泻、泻利、苔白润、手足厥冷、遗肾	白术、炙甘草、附子、大枣	桂枝附子去桂加白术汤
溏泄、泻利、舌白润、呕吐、脉微细、苔白润、厥痛、遗肾、手足厥冷、痢转泻	白术、炙甘草、附子、大枣	桂枝附子去桂加白术汤
自汗、脉浮紧、恶见风寒、小便短少、肢节作痛、盗汗	白术、炙甘草、桂枝、附子	甘草附子汤
肢节作痛、自汗、小便短少、脉浮紧、盗汗、恶见风寒	白术、炙甘草、桂枝、附子	甘草附子汤
肢节作痛、脉浮紧、小便短少、恶见风寒、盗汗、自汗	白术、炙甘草、桂枝、附子	甘草附子汤
脉浮紧、自汗、肢节作痛、小便短少、盗汗、恶见风寒	白术、炙甘草、桂枝、附子	甘草附子汤
微汗、微肿、疼痛、脉象颇大、发汗、气不相续	白术、炙甘草、桂枝、附子	甘草附子汤
气不相续、脉象颇大、微汗、发汗、微肿、疼痛	白术、炙甘草、桂枝、附子	甘草附子汤
微汗、微肿、气不相续、脉象颇大、发汗、疼痛	白术、炙甘草、桂枝、附子	甘草附子汤
微肿、气不相续、脉象颇大、疼痛、发汗、微汗	白术、炙甘草、桂枝、附子	甘草附子汤
自汗、口渴、吐血、右关洪滑、血即上溢	大黄、西洋参、石膏、炙甘草、人参、粳米、知母	白虎加人参汤
右关洪滑、自汗、血即上溢、口渴、吐血	大黄、西洋参、石膏、炙甘草、人参、粳米、知母	白虎加人参汤
消热、形体消瘦、脉微带数、浮火、苔薄白、面部时觉烧热、消谷	山药、党参、粉葛、文蛤、知母	白虎加人参汤
消热、浮火、苔薄白、脉微带数、面部时觉烧热、形体消瘦、消谷	山药、党参、粉葛、文蛤、知母	白虎加人参汤
多汗、肢厥、暑厥、邪热内迫、气粗、昏不知人、牙关微紧、苔黄燥、脉象洪大、洪大而、身热、汗多、神昏、脉见洪大、四肢反见厥冷	石膏、人参、粳米、知母、甘草	白虎加人参汤
气粗、多汗、四肢反见厥冷、昏不知人、肢厥、邪热内迫、苔黄燥、脉见洪大、身热、脉象洪大、汗多、神昏、牙关微紧、洪大而、暑厥	石膏、人参、粳米、知母、甘草	白虎加人参汤
气促、肿痛、身热、汗多、头痛、唇干、脉洪大、舌红、烦渴	生地、党参、赤芍、粳米、天花粉、知母、甘草、北沙参	白虎加人参汤
脉洪大、舌红、气促、肿痛、汗多、烦渴、身热、头痛、唇干	生地、党参、赤芍、粳米、天花粉、知母、甘草、北沙参	白虎加人参汤
口渴、反弱、汗出、舌红、面红带垢、吐出、脉洪大、昏迷、泛恶、体温38℃、发热、少苔	牡丹皮、党参、太子参、石斛、关黄柏、石膏、粳米、知母、甘草、北沙参	白虎加人参汤
口渴、反弱、昏迷、汗出、泛恶、舌红、发热、少苔、体温38℃、脉洪大、吐出、面红带垢	牡丹皮、党参、太子参、石斛、关黄柏、石膏、粳米、知母、甘草、北沙参	白虎加人参汤
口渴、呕吐、晕倒、不吐、微弱	瓜蒂	瓜蒂散
呕吐、口渴、晕倒、不吐、微弱	瓜蒂	瓜蒂散
微弱、口渴、晕倒、呕吐、不吐	瓜蒂	瓜蒂散
癫、臭	瓜蒂	瓜蒂散
臭、癫	瓜蒂	瓜蒂散
癫、臭	瓜蒂	瓜蒂散
不能说话、痛苦、后颈项不能竖起	知母、百合	百合知母汤、瓜蒌牡蛎散
不能说话、后颈项不能竖起、痛苦	知母、百合	百合知母汤、瓜蒌牡蛎散
痛苦、不能说话、后颈项不能竖起	知母、百合	百合知母汤、瓜蒌牡蛎散
痛苦、后颈项不能竖起、不能说话	知母、百合	百合知母汤、瓜蒌牡蛎散
后颈项不能竖起、不能说话、痛苦	知母、百合	百合知母汤、瓜蒌牡蛎散
后颈项不能竖起、痛苦、不能说话	知母、百合	百合知母汤、瓜蒌牡蛎散
啼哭不宁、腹围减到71厘米、神魂颠倒、舌红、精神错乱、脉虚、腹水、狂乱、克鲍二氏征	鸡子黄、百合	百合鸡子汤
腹围减到71厘米、啼哭不宁、脉虚、腹水、克鲍二氏征、神魂颠倒、舌红、精神错乱、狂乱	鸡子黄、百合	百合鸡子汤
脉虚、克鲍二氏征、狂乱、舌红、腹围减到71厘米、精神错乱、神魂颠倒、腹水、啼哭不宁	鸡子黄、百合	百合鸡子汤
啼哭不宁、精神错乱、舌红、神魂颠倒、腹围减到71厘米、脉虚、克鲍二氏征、狂乱、腹水	鸡子黄、百合	百合鸡子汤
神魂颠倒、腹围减到71厘米、克鲍二氏征、脉虚、狂乱、舌红、腹水、精神错乱、啼哭不宁	鸡子黄、百合	百合鸡子汤
腹水、精神错乱、神魂颠倒、狂乱、脉虚、克鲍二氏征、舌红、腹围减到71厘米、啼哭不宁	鸡子黄、百合	百合鸡子汤
狂乱、啼哭不宁、腹水、腹围减到71厘米、克鲍二氏征、舌红、脉虚、神魂颠倒、精神错乱	鸡子黄、百合	百合鸡子汤
精神错乱、克鲍二氏征、啼哭不宁、脉虚、腹围减到71厘米、腹水、舌红、神魂颠倒、狂乱	鸡子黄、百合	百合鸡子汤
神魂颠倒、舌红、精神错乱、腹水、克鲍二氏征、啼哭不宁、腹围减到71厘米、狂乱、脉虚	鸡子黄、百合	百合鸡子汤
神魂颠倒、啼哭不宁、精神错乱、腹围减到71厘米、腹水、克鲍二氏征、舌红、狂乱、脉虚	鸡子黄、百合	百合鸡子汤
脉虚、克鲍二氏征、腹水、狂乱、神魂颠倒、舌红、啼哭不宁、腹围减到71厘米、精神错乱	鸡子黄、百合	百合鸡子汤
狂乱、腹水、神魂颠倒、舌红、啼哭不宁、克鲍二氏征、精神错乱、腹围减到71厘米、脉虚	鸡子黄、百合	百合鸡子汤
精神错乱、狂乱、脉虚、克鲍二氏征、舌红、腹围减到71厘米、啼哭不宁、腹水、神魂颠倒	鸡子黄、百合	百合鸡子汤
脉虚、啼哭不宁、神魂颠倒、克鲍二氏征、狂乱、舌红、腹围减到71厘米、腹水、精神错乱	鸡子黄、百合	百合鸡子汤
腹围减到71厘米、舌红、狂乱、神魂颠倒、脉虚、啼哭不宁、腹水、精神错乱、克鲍二氏征	鸡子黄、百合	百合鸡子汤
啼哭不宁、狂乱、脉虚、神魂颠倒、腹水、腹围减到71厘米、精神错乱、克鲍二氏征、舌红	鸡子黄、百合	百合鸡子汤
克鲍二氏征、狂乱、舌红、腹水、精神错乱、神魂颠倒、啼哭不宁、脉虚、腹围减到71厘米	鸡子黄、百合	百合鸡子汤
精神错乱、腹水、狂乱、腹围减到71厘米、脉虚、舌红、神魂颠倒、克鲍二氏征、啼哭不宁	鸡子黄、百合	百合鸡子汤
腹水、神魂颠倒、精神错乱、脉虚、腹围减到71厘米、啼哭不宁、狂乱、克鲍二氏征、舌红	鸡子黄、百合	百合鸡子汤
神魂颠倒、克鲍二氏征、啼哭不宁、脉虚、舌红、狂乱、腹围减到71厘米、腹水、精神错乱	鸡子黄、百合	百合鸡子汤
精神错乱、腹围减到71厘米、啼哭不宁、神魂颠倒、克鲍二氏征、舌红、腹水、狂乱、脉虚	鸡子黄、百合	百合鸡子汤
精神错乱、克鲍二氏征、啼哭不宁、狂乱、舌红、脉虚、腹水、腹围减到71厘米、神魂颠倒	鸡子黄、百合	百合鸡子汤
神魂颠倒、腹水、精神错乱、狂乱、脉虚、腹围减到71厘米、克鲍二氏征、啼哭不宁、舌红	鸡子黄、百合	百合鸡子汤
克鲍二氏征、狂乱、精神错乱、神魂颠倒、腹围减到71厘米、脉虚、啼哭不宁、腹水、舌红	鸡子黄、百合	百合鸡子汤
克鲍二氏征、腹围减到71厘米、脉虚、腹水、神魂颠倒、啼哭不宁、狂乱、精神错乱、舌红	鸡子黄、百合	百合鸡子汤
腹水、神魂颠倒、腹围减到71厘米、脉虚、啼哭不宁、克鲍二氏征、精神错乱、舌红、狂乱	鸡子黄、百合	百合鸡子汤
精神错乱、狂乱、神魂颠倒、啼哭不宁、舌红、克鲍二氏征、腹水、腹围减到71厘米、脉虚	鸡子黄、百合	百合鸡子汤
精神错乱、腹围减到71厘米、舌红、神魂颠倒、脉虚、克鲍二氏征、啼哭不宁、狂乱、腹水	鸡子黄、百合	百合鸡子汤
精神错乱、狂乱、啼哭不宁、腹水、神魂颠倒、腹围减到71厘米、脉虚、克鲍二氏征、舌红	鸡子黄、百合	百合鸡子汤
腹围减到71厘米、舌红、脉虚、神魂颠倒、克鲍二氏征、精神错乱、狂乱、啼哭不宁、腹水	鸡子黄、百合	百合鸡子汤
狂乱、克鲍二氏征、腹水、脉虚、腹围减到71厘米、舌红、神魂颠倒、啼哭不宁、精神错乱	鸡子黄、百合	百合鸡子汤
神魂颠倒、腹水、克鲍二氏征、腹围减到71厘米、狂乱、脉虚、啼哭不宁、舌红、精神错乱	鸡子黄、百合	百合鸡子汤
精神错乱、神魂颠倒、啼哭不宁、狂乱、舌红、脉虚、克鲍二氏征、腹水、腹围减到71厘米	鸡子黄、百合	百合鸡子汤
精神错乱、啼哭不宁、神魂颠倒、克鲍二氏征、狂乱、脉虚、腹水、舌红、腹围减到71厘米	鸡子黄、百合	百合鸡子汤
狂乱、舌红、神魂颠倒、精神错乱、啼哭不宁、腹围减到71厘米、腹水、克鲍二氏征、脉虚	鸡子黄、百合	百合鸡子汤
狂乱、舌红、精神错乱、啼哭不宁、脉虚、克鲍二氏征、腹水、腹围减到71厘米、神魂颠倒	鸡子黄、百合	百合鸡子汤
神魂颠倒、克鲍二氏征、狂乱、腹围减到71厘米、脉虚、腹水、啼哭不宁、舌红、精神错乱	鸡子黄、百合	百合鸡子汤
精神错乱、神魂颠倒、腹围减到71厘米、啼哭不宁、克鲍二氏征、舌红、脉虚、腹水、狂乱	鸡子黄、百合	百合鸡子汤
狂乱、精神错乱、啼哭不宁、舌红、腹围减到71厘米、克鲍二氏征、腹水、脉虚、神魂颠倒	鸡子黄、百合	百合鸡子汤
啼哭不宁、精神错乱、脉虚、舌红、神魂颠倒、克鲍二氏征、腹水、腹围减到71厘米、狂乱	鸡子黄、百合	百合鸡子汤
脉细数、胸痛、苔薄白、全身乏力、舌红、口苦、夜寐不安、头晕、小便赤色、身热、月经多	大蓟、百合、生地、党参、甘草、小蓟、淡竹叶、白茅根、麦冬、车前草	百合地黄汤
全身乏力、舌红、夜寐不安、胸痛、口苦、脉细数、身热、月经多、苔薄白、小便赤色、头晕	大蓟、百合、生地、党参、甘草、小蓟、淡竹叶、白茅根、麦冬、车前草	百合地黄汤
夜寐不安、口苦、小便赤色、身热、苔薄白、全身乏力、头晕、月经多、舌红、脉细数、胸痛	大蓟、百合、生地、党参、甘草、小蓟、淡竹叶、白茅根、麦冬、车前草	百合地黄汤
口苦、苔薄白、胸痛、身热、小便赤色、夜寐不安、全身乏力、脉细数、头晕、舌红、月经多	大蓟、百合、生地、党参、甘草、小蓟、淡竹叶、白茅根、麦冬、车前草	百合地黄汤
夜寐不安、舌红、头晕、苔薄白、小便赤色、月经多、身热、全身乏力、口苦、脉细数、胸痛	大蓟、百合、生地、党参、甘草、小蓟、淡竹叶、白茅根、麦冬、车前草	百合地黄汤
夜寐不安、全身乏力、小便赤色、舌红、苔薄白、胸痛、头晕、口苦、月经多、身热、脉细数	大蓟、百合、生地、党参、甘草、小蓟、淡竹叶、白茅根、麦冬、车前草	百合地黄汤
苔薄白、头晕、小便赤色、口苦、脉细数、月经多、全身乏力、胸痛、身热、舌红、夜寐不安	大蓟、百合、生地、党参、甘草、小蓟、淡竹叶、白茅根、麦冬、车前草	百合地黄汤
脉细数、口苦、舌红、月经多、身热、小便赤色、胸痛、苔薄白、夜寐不安、全身乏力、头晕	大蓟、百合、生地、党参、甘草、小蓟、淡竹叶、白茅根、麦冬、车前草	百合地黄汤
舌裂、痰红、脉仍细软、鼻血	茯神、茜草、山药、白背、百合、地榆、白芨、熟地、麦冬、芦根、甘草、当归、北沙参	百合地黄汤
舌裂、痰红、脉仍细软、鼻血	茯神、茜草、山药、白背、百合、地榆、白芨、熟地、麦冬、芦根、甘草、当归、北沙参	百合地黄汤
鼻血、痰红、舌裂、脉仍细软	茯神、茜草、山药、白背、百合、地榆、白芨、熟地、麦冬、芦根、甘草、当归、北沙参	百合地黄汤
痰红、鼻血、舌裂、脉仍细软	茯神、茜草、山药、白背、百合、地榆、白芨、熟地、麦冬、芦根、甘草、当归、北沙参	百合地黄汤
痰红、鼻血、脉仍细软、舌裂	茯神、茜草、山药、白背、百合、地榆、白芨、熟地、麦冬、芦根、甘草、当归、北沙参	百合地黄汤
舌裂、鼻血、脉仍细软、痰红	茯神、茜草、山药、白背、百合、地榆、白芨、熟地、麦冬、芦根、甘草、当归、北沙参	百合地黄汤
舌裂、痰红、鼻血、脉仍细软	茯神、茜草、山药、白背、百合、地榆、白芨、熟地、麦冬、芦根、甘草、当归、北沙参	百合地黄汤
鼻血、舌裂、脉仍细软、痰红	茯神、茜草、山药、白背、百合、地榆、白芨、熟地、麦冬、芦根、甘草、当归、北沙参	百合地黄汤
神志清、痴呆、小溲仍赤、虚烦、精神错乱、口渴	滑石粉、薏苡仁、百合、生地、石决明、淡竹叶、牡蛎、麦冬、砂糖、芦根、天花粉、知母、玉竹、玄参	百合地黄汤
痴呆、口渴、神志清、虚烦、小溲仍赤、精神错乱	滑石粉、薏苡仁、百合、生地、石决明、淡竹叶、牡蛎、麦冬、砂糖、芦根、天花粉、知母、玉竹、玄参	百合地黄汤
口渴、痴呆、虚烦、神志清、小溲仍赤、精神错乱	滑石粉、薏苡仁、百合、生地、石决明、淡竹叶、牡蛎、麦冬、砂糖、芦根、天花粉、知母、玉竹、玄参	百合地黄汤
神志清、小溲仍赤、精神错乱、痴呆、口渴、虚烦	滑石粉、薏苡仁、百合、生地、石决明、淡竹叶、牡蛎、麦冬、砂糖、芦根、天花粉、知母、玉竹、玄参	百合地黄汤
小溲仍赤、痴呆、精神错乱、虚烦、口渴、神志清	滑石粉、薏苡仁、百合、生地、石决明、淡竹叶、牡蛎、麦冬、砂糖、芦根、天花粉、知母、玉竹、玄参	百合地黄汤
痴呆、小溲仍赤、神志清、精神错乱、口渴、虚烦	滑石粉、薏苡仁、百合、生地、石决明、淡竹叶、牡蛎、麦冬、砂糖、芦根、天花粉、知母、玉竹、玄参	百合地黄汤
小溲仍赤、精神错乱、虚烦、口渴、神志清、痴呆	滑石粉、薏苡仁、百合、生地、石决明、淡竹叶、牡蛎、麦冬、砂糖、芦根、天花粉、知母、玉竹、玄参	百合地黄汤
神志清、口渴、痴呆、精神错乱、小溲仍赤、虚烦	滑石粉、薏苡仁、百合、生地、石决明、淡竹叶、牡蛎、麦冬、砂糖、芦根、天花粉、知母、玉竹、玄参	百合地黄汤
心慌、神志恍馋、脉弦略数、欲行不能行、口苦、舌红赤少苔、欲动不能动、烦躁、心神涣散、里热偏盛、情绪不定、舌质红赤、遍身疹、情绪低落、苔红赤少苔、小便黄、口渴、遍身生疮	滑石粉、知母、百合、生地	百合地黄汤
舌质红赤、小便黄、心神涣散、情绪低落、烦躁、欲动不能动、欲行不能行、舌红赤少苔、口苦、口渴、神志恍馋、遍身生疮、里热偏盛、情绪不定、脉弦略数、苔红赤少苔、心慌、遍身疹	滑石粉、知母、百合、生地	百合地黄汤
里热偏盛、遍身疹、心慌、欲动不能动、口苦、苔红赤少苔、欲行不能行、口渴、心神涣散、神志恍馋、脉弦略数、烦躁、情绪不定、情绪低落、舌质红赤、小便黄、遍身生疮、舌红赤少苔	滑石粉、知母、百合、生地	百合地黄汤
舌红赤少苔、口苦、心慌、舌质红赤、里热偏盛、欲行不能行、神志恍馋、烦躁、遍身生疮、情绪低落、欲动不能动、小便黄、脉弦略数、苔红赤少苔、遍身疹、心神涣散、口渴、情绪不定	滑石粉、知母、百合、生地	百合地黄汤
心慌、情绪不定、小便黄、舌红赤少苔、苔红赤少苔、遍身疹、遍身生疮、烦躁、里热偏盛、神志恍馋、欲行不能行、情绪低落、欲动不能动、口渴、心神涣散、舌质红赤、脉弦略数、口苦	滑石粉、知母、百合、生地	百合地黄汤
脉弦略数、小便黄、情绪不定、口渴、里热偏盛、神志恍馋、欲动不能动、舌红赤少苔、心神涣散、口苦、苔红赤少苔、欲行不能行、情绪低落、遍身疹、心慌、烦躁、遍身生疮、舌质红赤	滑石粉、知母、百合、生地	百合地黄汤
情绪不定、舌质红赤、舌红赤少苔、脉弦略数、苔红赤少苔、欲动不能动、口渴、心慌、心神涣散、情绪低落、神志恍馋、烦躁、里热偏盛、小便黄、遍身疹、欲行不能行、口苦、遍身生疮	滑石粉、知母、百合、生地	百合地黄汤
小便黄、心神涣散、苔红赤少苔、情绪不定、心慌、欲动不能动、神志恍馋、口渴、欲行不能行、脉弦略数、里热偏盛、舌红赤少苔、遍身生疮、遍身疹、情绪低落、舌质红赤、口苦、烦躁	滑石粉、知母、百合、生地	百合地黄汤
苔黄、下利、唇舌鲜红、脉细弱、发热、壮热、高热、昏昏欲馈，双目露睛	山药、百合、莲子、天花粉、桑叶、金银花	百合洗方
脉细弱、高热、昏昏欲馈，双目露睛、下利、苔黄、壮热、发热、唇舌鲜红	山药、百合、莲子、天花粉、桑叶、金银花	百合洗方
发热、苔黄、昏昏欲馈，双目露睛、高热、壮热、下利、唇舌鲜红、脉细弱	山药、百合、莲子、天花粉、桑叶、金银花	百合洗方
高热、脉细弱、发热、下利、昏昏欲馈，双目露睛、唇舌鲜红、苔黄、壮热	山药、百合、莲子、天花粉、桑叶、金银花	百合洗方
苔黄、脉细弱、壮热、发热、下利、高热、唇舌鲜红、昏昏欲馈，双目露睛	山药、百合、莲子、天花粉、桑叶、金银花	百合洗方
脉细弱、唇舌鲜红、昏昏欲馈，双目露睛、壮热、发热、高热、苔黄、下利	山药、百合、莲子、天花粉、桑叶、金银花	百合洗方
昏昏欲馈，双目露睛、壮热、高热、苔黄、发热、唇舌鲜红、下利、脉细弱	山药、百合、莲子、天花粉、桑叶、金银花	百合洗方
高热、发热、壮热、唇舌鲜红、昏昏欲馈，双目露睛、下利、苔黄、脉细弱	山药、百合、莲子、天花粉、桑叶、金银花	百合洗方
昏昏欲馈，双目露睛、壮热、高热、苔黄、发热、下利、唇舌鲜红、脉细弱	山药、百合、莲子、天花粉、桑叶、金银花	百合洗方
脉细弱、昏昏欲馈，双目露睛、苔黄、下利、发热、唇舌鲜红、壮热、高热	山药、百合、莲子、天花粉、桑叶、金银花	百合洗方
脉细弱、高热、下利、苔黄、唇舌鲜红、发热、壮热、昏昏欲馈，双目露睛	山药、百合、莲子、天花粉、桑叶、金银花	百合洗方
昏昏欲馈，双目露睛、苔黄、壮热、唇舌鲜红、发热、高热、脉细弱、下利	山药、百合、莲子、天花粉、桑叶、金银花	百合洗方
唇舌鲜红、昏昏欲馈，双目露睛、苔黄、发热、壮热、高热、脉细弱、下利	山药、百合、莲子、天花粉、桑叶、金银花	百合洗方
高热、昏昏欲馈，双目露睛、脉细弱、唇舌鲜红、壮热、苔黄、发热、下利	山药、百合、莲子、天花粉、桑叶、金银花	百合洗方
发热、苔黄、壮热、昏昏欲馈，双目露睛、下利、高热、脉细弱、唇舌鲜红	山药、百合、莲子、天花粉、桑叶、金银花	百合洗方
高热、壮热、唇舌鲜红、脉细弱、下利、发热、苔黄、昏昏欲馈，双目露睛	山药、百合、莲子、天花粉、桑叶、金银花	百合洗方
昏昏欲馈，双目露睛、唇舌鲜红、脉细弱、下利、壮热、发热、高热、苔黄	山药、百合、莲子、天花粉、桑叶、金银花	百合洗方
苔黄、壮热、发热、高热、脉细弱、下利、唇舌鲜红、昏昏欲馈，双目露睛	山药、百合、莲子、天花粉、桑叶、金银花	百合洗方
发热、壮热、唇舌鲜红、高热、下利、苔黄、脉细弱、昏昏欲馈，双目露睛	山药、百合、莲子、天花粉、桑叶、金银花	百合洗方
下利、发热、昏昏欲馈，双目露睛、高热、脉细弱、苔黄、壮热、唇舌鲜红	山药、百合、莲子、天花粉、桑叶、金银花	百合洗方
脉细弱、高热、下利、苔黄、壮热、唇舌鲜红、昏昏欲馈，双目露睛、发热	山药、百合、莲子、天花粉、桑叶、金银花	百合洗方
高热、苔黄、唇舌鲜红、下利、昏昏欲馈，双目露睛、发热、壮热、脉细弱	山药、百合、莲子、天花粉、桑叶、金银花	百合洗方
唇舌鲜红、下利、脉细弱、苔黄、壮热、昏昏欲馈，双目露睛、发热、高热	山药、百合、莲子、天花粉、桑叶、金银花	百合洗方
脉细弱、苔黄、下利、壮热、高热、昏昏欲馈，双目露睛、唇舌鲜红、发热	山药、百合、莲子、天花粉、桑叶、金银花	百合洗方
脉细弱、下利、发热、壮热、昏昏欲馈，双目露睛、唇舌鲜红、苔黄、高热	山药、百合、莲子、天花粉、桑叶、金银花	百合洗方
苔黄、高热、昏昏欲馈，双目露睛、发热、唇舌鲜红、下利、壮热、脉细弱	山药、百合、莲子、天花粉、桑叶、金银花	百合洗方
发热、唇舌鲜红、下利、高热、苔黄、脉细弱、昏昏欲馈，双目露睛、壮热	山药、百合、莲子、天花粉、桑叶、金银花	百合洗方
下利、发热、脉细弱、唇舌鲜红、昏昏欲馈，双目露睛、苔黄、壮热、高热	山药、百合、莲子、天花粉、桑叶、金银花	百合洗方
发热、唇舌鲜红、苔黄、高热、壮热、昏昏欲馈，双目露睛、脉细弱、下利	山药、百合、莲子、天花粉、桑叶、金银花	百合洗方
下利、脉细弱、高热、唇舌鲜红、壮热、昏昏欲馈，双目露睛、发热、苔黄	山药、百合、莲子、天花粉、桑叶、金银花	百合洗方
唇舌鲜红、下利、壮热、高热、发热、昏昏欲馈，双目露睛、脉细弱、苔黄	山药、百合、莲子、天花粉、桑叶、金银花	百合洗方
脉细弱、发热、昏昏欲馈，双目露睛、苔黄、壮热、下利、唇舌鲜红、高热	山药、百合、莲子、天花粉、桑叶、金银花	百合洗方
壮热、昏昏欲馈，双目露睛、脉细弱、下利、高热、苔黄、唇舌鲜红、发热	山药、百合、莲子、天花粉、桑叶、金银花	百合洗方
昏昏欲馈，双目露睛、唇舌鲜红、脉细弱、苔黄、发热、壮热、高热、下利	山药、百合、莲子、天花粉、桑叶、金银花	百合洗方
昏昏欲馈，双目露睛、下利、唇舌鲜红、脉细弱、高热、壮热、发热、苔黄	山药、百合、莲子、天花粉、桑叶、金银花	百合洗方
发热、昏昏欲馈，双目露睛、脉细弱、高热、壮热、唇舌鲜红、苔黄、下利	山药、百合、莲子、天花粉、桑叶、金银花	百合洗方
苔黄、发热、唇舌鲜红、壮热、昏昏欲馈，双目露睛、脉细弱、下利、高热	山药、百合、莲子、天花粉、桑叶、金银花	百合洗方
昏昏欲馈，双目露睛、脉细弱、壮热、苔黄、唇舌鲜红、下利、发热、高热	山药、百合、莲子、天花粉、桑叶、金银花	百合洗方
脉细弱、苔黄、下利、唇舌鲜红、高热、壮热、发热、昏昏欲馈，双目露睛	山药、百合、莲子、天花粉、桑叶、金银花	百合洗方
唇舌鲜红、壮热、高热、昏昏欲馈，双目露睛、发热、下利、脉细弱、苔黄	山药、百合、莲子、天花粉、桑叶、金银花	百合洗方
小便短赤、唇焦、神疲、精神倦息、心悸、营养不良、精神憔悴、大便闭结、舌红、口渴、津液缺芝、头痛、脉数而软、食欲不振、寒热、畏烦	滑石粉、薏苡仁、百合、生地、石决明、麦冬、芦根、天花粉、玉竹	百合滑石散
舌红、神疲、精神倦息、畏烦、小便短赤、精神憔悴、头痛、寒热、大便闭结、食欲不振、脉数而软、营养不良、津液缺芝、口渴、唇焦、心悸	滑石粉、薏苡仁、百合、生地、石决明、麦冬、芦根、天花粉、玉竹	百合滑石散
畏烦、营养不良、大便闭结、口渴、食欲不振、精神倦息、津液缺芝、头痛、唇焦、心悸、舌红、小便短赤、寒热、精神憔悴、神疲、脉数而软	滑石粉、薏苡仁、百合、生地、石决明、麦冬、芦根、天花粉、玉竹	百合滑石散
精神倦息、营养不良、心悸、小便短赤、唇焦、大便闭结、神疲、食欲不振、舌红、口渴、寒热、畏烦、津液缺芝、精神憔悴、脉数而软、头痛	滑石粉、薏苡仁、百合、生地、石决明、麦冬、芦根、天花粉、玉竹	百合滑石散
精神憔悴、精神倦息、津液缺芝、食欲不振、小便短赤、头痛、畏烦、唇焦、寒热、脉数而软、营养不良、舌红、神疲、心悸、口渴、大便闭结	滑石粉、薏苡仁、百合、生地、石决明、麦冬、芦根、天花粉、玉竹	百合滑石散
精神憔悴、神疲、津液缺芝、心悸、精神倦息、食欲不振、舌红、脉数而软、畏烦、头痛、口渴、寒热、大便闭结、唇焦、小便短赤、营养不良	滑石粉、薏苡仁、百合、生地、石决明、麦冬、芦根、天花粉、玉竹	百合滑石散
营养不良、大便闭结、头痛、小便短赤、津液缺芝、口渴、心悸、畏烦、舌红、脉数而软、精神憔悴、精神倦息、寒热、唇焦、神疲、食欲不振	滑石粉、薏苡仁、百合、生地、石决明、麦冬、芦根、天花粉、玉竹	百合滑石散
精神倦息、营养不良、精神憔悴、头痛、心悸、大便闭结、寒热、舌红、脉数而软、唇焦、口渴、津液缺芝、食欲不振、小便短赤、畏烦、神疲	滑石粉、薏苡仁、百合、生地、石决明、麦冬、芦根、天花粉、玉竹	百合滑石散
精神倦息、精神憔悴、营养不良、小便短赤、脉数而软、心悸、唇焦、舌红、寒热、畏烦、大便闭结、食欲不振、津液缺芝、头痛、神疲、口渴	滑石粉、薏苡仁、百合、生地、石决明、麦冬、芦根、天花粉、玉竹	百合滑石散
食欲不振、头痛、脉数而软、心悸、唇焦、营养不良、神疲、精神倦息、寒热、津液缺芝、小便短赤、精神憔悴、大便闭结、口渴、畏烦、舌红	滑石粉、薏苡仁、百合、生地、石决明、麦冬、芦根、天花粉、玉竹	百合滑石散
唇焦、心悸、舌红、头痛、大便闭结、口渴、小便短赤、寒热、精神倦息、精神憔悴、畏烦、脉数而软、食欲不振、营养不良、神疲、津液缺芝	滑石粉、薏苡仁、百合、生地、石决明、麦冬、芦根、天花粉、玉竹	百合滑石散
食欲不振、精神憔悴、小便短赤、口渴、大便闭结、脉数而软、唇焦、头痛、津液缺芝、营养不良、寒热、舌红、畏烦、心悸、神疲、精神倦息	滑石粉、薏苡仁、百合、生地、石决明、麦冬、芦根、天花粉、玉竹	百合滑石散
精神倦息、精神憔悴、食欲不振、脉数而软、舌红、神疲、寒热、畏烦、口渴、营养不良、津液缺芝、小便短赤、心悸、唇焦、头痛、大便闭结	滑石粉、薏苡仁、百合、生地、石决明、麦冬、芦根、天花粉、玉竹	百合滑石散
大便闭结、口渴、脉数而软、畏烦、心悸、小便短赤、食欲不振、唇焦、头痛、津液缺芝、神疲、舌红、精神憔悴、精神倦息、寒热、营养不良	滑石粉、薏苡仁、百合、生地、石决明、麦冬、芦根、天花粉、玉竹	百合滑石散
舌红、头痛、脉数而软、唇焦、畏烦、津液缺芝、食欲不振、精神憔悴、寒热、营养不良、心悸、口渴、大便闭结、小便短赤、精神倦息、神疲	滑石粉、薏苡仁、百合、生地、石决明、麦冬、芦根、天花粉、玉竹	百合滑石散
小便短赤、精神倦息、脉数而软、心悸、大便闭结、口渴、舌红、畏烦、津液缺芝、精神憔悴、神疲、寒热、食欲不振、唇焦、营养不良、头痛	滑石粉、薏苡仁、百合、生地、石决明、麦冬、芦根、天花粉、玉竹	百合滑石散
寒热、脉数而软、津液缺芝、神疲、唇焦、营养不良、食欲不振、舌红、头痛、大便闭结、精神倦息、小便短赤、畏烦、精神憔悴、心悸、口渴	滑石粉、薏苡仁、百合、生地、石决明、麦冬、芦根、天花粉、玉竹	百合滑石散
寒热、畏烦、神疲、脉数而软、头痛、精神憔悴、津液缺芝、心悸、食欲不振、舌红、精神倦息、大便闭结、口渴、营养不良、小便短赤、唇焦	滑石粉、薏苡仁、百合、生地、石决明、麦冬、芦根、天花粉、玉竹	百合滑石散
舌红、头痛、神疲、小便短赤、大便闭结、精神憔悴、畏烦、唇焦、寒热、精神倦息、营养不良、口渴、脉数而软、食欲不振、心悸、津液缺芝	滑石粉、薏苡仁、百合、生地、石决明、麦冬、芦根、天花粉、玉竹	百合滑石散
脉数而软、津液缺芝、小便短赤、头痛、畏烦、精神倦息、心悸、寒热、神疲、食欲不振、唇焦、大便闭结、营养不良、精神憔悴、舌红、口渴	滑石粉、薏苡仁、百合、生地、石决明、麦冬、芦根、天花粉、玉竹	百合滑石散
营养不良、小便短赤、津液缺芝、寒热、舌红、脉数而软、神疲、头痛、口渴、心悸、食欲不振、精神憔悴、畏烦、大便闭结、精神倦息、唇焦	滑石粉、薏苡仁、百合、生地、石决明、麦冬、芦根、天花粉、玉竹	百合滑石散
头痛、唇焦、心悸、口渴、小便短赤、脉数而软、畏烦、精神倦息、营养不良、大便闭结、精神憔悴、寒热、食欲不振、神疲、舌红、津液缺芝	滑石粉、薏苡仁、百合、生地、石决明、麦冬、芦根、天花粉、玉竹	百合滑石散
精神倦息、食欲不振、营养不良、精神憔悴、心悸、津液缺芝、畏烦、大便闭结、神疲、舌红、头痛、唇焦、口渴、寒热、脉数而软、小便短赤	滑石粉、薏苡仁、百合、生地、石决明、麦冬、芦根、天花粉、玉竹	百合滑石散
心悸、营养不良、口渴、畏烦、唇焦、寒热、大便闭结、津液缺芝、舌红、小便短赤、食欲不振、神疲、精神憔悴、头痛、精神倦息、脉数而软	滑石粉、薏苡仁、百合、生地、石决明、麦冬、芦根、天花粉、玉竹	百合滑石散
口渴、脉数而软、小便短赤、畏烦、精神憔悴、唇焦、食欲不振、心悸、精神倦息、神疲、头痛、舌红、寒热、津液缺芝、营养不良、大便闭结	滑石粉、薏苡仁、百合、生地、石决明、麦冬、芦根、天花粉、玉竹	百合滑石散
大便闭结、神疲、津液缺芝、精神倦息、脉数而软、舌红、精神憔悴、小便短赤、食欲不振、营养不良、心悸、唇焦、畏烦、口渴、寒热、头痛	滑石粉、薏苡仁、百合、生地、石决明、麦冬、芦根、天花粉、玉竹	百合滑石散
唇焦、神疲、食欲不振、寒热、津液缺芝、舌红、心悸、营养不良、精神憔悴、脉数而软、畏烦、精神倦息、口渴、小便短赤、大便闭结、头痛	滑石粉、薏苡仁、百合、生地、石决明、麦冬、芦根、天花粉、玉竹	百合滑石散
津液缺芝、心悸、畏烦、舌红、精神倦息、脉数而软、食欲不振、唇焦、小便短赤、口渴、寒热、神疲、头痛、营养不良、大便闭结、精神憔悴	滑石粉、薏苡仁、百合、生地、石决明、麦冬、芦根、天花粉、玉竹	百合滑石散
精神憔悴、津液缺芝、营养不良、神疲、心悸、头痛、小便短赤、脉数而软、舌红、口渴、大便闭结、唇焦、食欲不振、精神倦息、寒热、畏烦	滑石粉、薏苡仁、百合、生地、石决明、麦冬、芦根、天花粉、玉竹	百合滑石散
脉数而软、舌红、唇焦、精神憔悴、精神倦息、神疲、口渴、畏烦、心悸、寒热、小便短赤、营养不良、头痛、津液缺芝、食欲不振、大便闭结	滑石粉、薏苡仁、百合、生地、石决明、麦冬、芦根、天花粉、玉竹	百合滑石散
小便短赤、营养不良、津液缺芝、心悸、大便闭结、精神憔悴、寒热、脉数而软、神疲、头痛、精神倦息、口渴、唇焦、食欲不振、畏烦、舌红	滑石粉、薏苡仁、百合、生地、石决明、麦冬、芦根、天花粉、玉竹	百合滑石散
营养不良、心悸、头痛、脉数而软、津液缺芝、精神憔悴、口渴、神疲、大便闭结、食欲不振、精神倦息、小便短赤、唇焦、舌红、寒热、畏烦	滑石粉、薏苡仁、百合、生地、石决明、麦冬、芦根、天花粉、玉竹	百合滑石散
精神倦息、营养不良、精神憔悴、食欲不振、畏烦、唇焦、神疲、脉数而软、大便闭结、寒热、津液缺芝、口渴、心悸、小便短赤、舌红、头痛	滑石粉、薏苡仁、百合、生地、石决明、麦冬、芦根、天花粉、玉竹	百合滑石散
精神倦息、食欲不振、头痛、唇焦、口渴、脉数而软、营养不良、大便闭结、津液缺芝、舌红、畏烦、心悸、神疲、小便短赤、精神憔悴、寒热	滑石粉、薏苡仁、百合、生地、石决明、麦冬、芦根、天花粉、玉竹	百合滑石散
头痛、精神憔悴、脉数而软、畏烦、唇焦、营养不良、津液缺芝、神疲、大便闭结、舌红、小便短赤、食欲不振、精神倦息、寒热、心悸、口渴	滑石粉、薏苡仁、百合、生地、石决明、麦冬、芦根、天花粉、玉竹	百合滑石散
营养不良、头痛、口渴、精神倦息、津液缺芝、食欲不振、唇焦、大便闭结、心悸、舌红、神疲、小便短赤、畏烦、寒热、精神憔悴、脉数而软	滑石粉、薏苡仁、百合、生地、石决明、麦冬、芦根、天花粉、玉竹	百合滑石散
头痛、精神憔悴、精神倦息、食欲不振、营养不良、小便短赤、津液缺芝、畏烦、神疲、大便闭结、舌红、脉数而软、口渴、寒热、心悸、唇焦	滑石粉、薏苡仁、百合、生地、石决明、麦冬、芦根、天花粉、玉竹	百合滑石散
精神倦息、精神憔悴、舌红、畏烦、口渴、津液缺芝、寒热、神疲、大便闭结、脉数而软、唇焦、小便短赤、营养不良、心悸、头痛、食欲不振	滑石粉、薏苡仁、百合、生地、石决明、麦冬、芦根、天花粉、玉竹	百合滑石散
口渴、大便闭结、脉数而软、唇焦、舌红、营养不良、畏烦、神疲、精神倦息、精神憔悴、津液缺芝、寒热、小便短赤、心悸、食欲不振、头痛	滑石粉、薏苡仁、百合、生地、石决明、麦冬、芦根、天花粉、玉竹	百合滑石散
营养不良、小便短赤、脉数而软、神疲、畏烦、精神倦息、寒热、头痛、食欲不振、唇焦、津液缺芝、心悸、口渴、舌红、精神憔悴、大便闭结	滑石粉、薏苡仁、百合、生地、石决明、麦冬、芦根、天花粉、玉竹	百合滑石散
舌淡白、胃纳欠佳、脉迟弱、胃痛、神疲、苔薄白、右上腹部有明显压痛、气寒、口淡	白术、干姜、桂枝、党参	桂枝人参汤
苔薄白、舌淡白、脉迟弱、胃纳欠佳、胃痛、气寒、神疲、右上腹部有明显压痛、口淡	白术、干姜、桂枝、党参	桂枝人参汤
气寒、苔薄白、胃痛、脉迟弱、舌淡白、胃纳欠佳、右上腹部有明显压痛、神疲、口淡	白术、干姜、桂枝、党参	桂枝人参汤
胃纳欠佳、脉迟弱、口淡、苔薄白、胃痛、神疲、气寒、舌淡白、右上腹部有明显压痛	白术、干姜、桂枝、党参	桂枝人参汤
苔薄白、胃痛、神疲、右上腹部有明显压痛、气寒、舌淡白、胃纳欠佳、脉迟弱、口淡	白术、干姜、桂枝、党参	桂枝人参汤
溃疡、狐惑、大便较干、舌上红察、口腔出现疹	白芍、黄连、赤芍、淡竹叶、连翘、甘草、金银花、当归、黄芩	甘草泻心汤
狐惑、溃疡、舌上红察、口腔出现疹、大便较干	白芍、黄连、赤芍、淡竹叶、连翘、甘草、金银花、当归、黄芩	甘草泻心汤
声嘶、肛门作痒	干姜、黄连、大枣、半夏、党参、甘草、黄芩	甘草泻心汤
声嘶、肛门作痒	干姜、黄连、大枣、半夏、党参、甘草、黄芩	甘草泻心汤
阴道未见滴虫、炎症、白带下注、痒	苦参	苦参汤
炎症、阴道未见滴虫、白带下注、痒	苦参	苦参汤
痒、白带下注、炎症、阴道未见滴虫	苦参	苦参汤
炎症、白带下注、阴道未见滴虫、痒	苦参	苦参汤
痒、白带下注、炎症、阴道未见滴虫	苦参	苦参汤
炎症、痒、白带下注、阴道未见滴虫	苦参	苦参汤
白带下注、阴道未见滴虫、痒、炎症	苦参	苦参汤
阴道未见滴虫、炎症、痒、白带下注	苦参	苦参汤
炎症、阴道未见滴虫、痒、白带下注	苦参	苦参汤
痒、白带下注、阴道未见滴虫、炎症	苦参	苦参汤
阴道未见滴虫、白带下注、炎症、痒	苦参	苦参汤
阴道未见滴虫、炎症、痒、白带下注	苦参	苦参汤
痒、阴道未见滴虫、炎症、白带下注	苦参	苦参汤
炎症、白带下注、阴道未见滴虫、痒	苦参	苦参汤
满舌白如粉霜、疼痛、脉滑数、咽干、发冷、色紫、烦热、奇痒、遗疡、发烧、手足指趾硬斑、溃疡、目赤、大便干结	雄黄	雄黄熏方
疼痛、手足指趾硬斑、烦热、遗疡、大便干结、发冷、咽干、奇痒、脉滑数、目赤、溃疡、满舌白如粉霜、发烧、色紫	雄黄	雄黄熏方
满舌白如粉霜、脉滑数、色紫、奇痒、咽干、疼痛、遗疡、烦热、手足指趾硬斑、发冷、溃疡、发烧、大便干结、目赤	雄黄	雄黄熏方
咽干、目赤、烦热、疼痛、遗疡、脉滑数、色紫、发冷、手足指趾硬斑、满舌白如粉霜、奇痒、发烧、溃疡、大便干结	雄黄	雄黄熏方
脉滑数、咽干、疼痛、满舌白如粉霜、奇痒、溃疡、色紫、发烧、烦热、遗疡、大便干结、目赤、发冷、手足指趾硬斑	雄黄	雄黄熏方
遗疡、目赤、咽干、奇痒、色紫、脉滑数、烦热、溃疡、发冷、手足指趾硬斑、疼痛、发烧、满舌白如粉霜、大便干结	雄黄	雄黄熏方
溃疡、目赤、手足指趾硬斑、色紫、遗疡、奇痒、烦热、疼痛、发烧、大便干结、满舌白如粉霜、脉滑数、咽干、发冷	雄黄	雄黄熏方
手足指趾硬斑、溃疡、奇痒、遗疡、色紫、发烧、目赤、发冷、咽干、疼痛、大便干结、满舌白如粉霜、烦热、脉滑数	雄黄	雄黄熏方
满舌白如粉霜、色紫、咽干、奇痒、疼痛、烦热、大便干结、发烧、目赤、遗疡、脉滑数、溃疡、手足指趾硬斑、发冷	雄黄	雄黄熏方
遗疡、溃疡、发烧、烦热、目赤、疼痛、手足指趾硬斑、咽干、脉滑数、色紫、满舌白如粉霜、大便干结、发冷、奇痒	雄黄	雄黄熏方
烦热、目赤、奇痒、遗疡、手足指趾硬斑、大便干结、溃疡、咽干、疼痛、脉滑数、色紫、发冷、发烧、满舌白如粉霜	雄黄	雄黄熏方
遗疡、疼痛、大便干结、发烧、手足指趾硬斑、奇痒、目赤、溃疡、烦热、色紫、咽干、发冷、满舌白如粉霜、脉滑数	雄黄	雄黄熏方
发烧、遗疡、手足指趾硬斑、溃疡、疼痛、脉滑数、大便干结、目赤、发冷、咽干、满舌白如粉霜、奇痒、烦热、色紫	雄黄	雄黄熏方
发冷、奇痒、疼痛、脉滑数、烦热、溃疡、遗疡、咽干、目赤、满舌白如粉霜、大便干结、发烧、手足指趾硬斑、色紫	雄黄	雄黄熏方
手足指趾硬斑、发冷、满舌白如粉霜、烦热、奇痒、色紫、目赤、脉滑数、遗疡、疼痛、发烧、咽干、大便干结、溃疡	雄黄	雄黄熏方
疼痛、咽干、发冷、手足指趾硬斑、满舌白如粉霜、目赤、遗疡、溃疡、色紫、烦热、发烧、奇痒、脉滑数、大便干结	雄黄	雄黄熏方
遗疡、脉滑数、发冷、溃疡、烦热、大便干结、色紫、满舌白如粉霜、咽干、手足指趾硬斑、疼痛、奇痒、目赤、发烧	雄黄	雄黄熏方
发冷、奇痒、咽干、烦热、手足指趾硬斑、发烧、色紫、满舌白如粉霜、溃疡、疼痛、脉滑数、遗疡、目赤、大便干结	雄黄	雄黄熏方
疼痛、烦热、溃疡、手足指趾硬斑、大便干结、奇痒、发烧、咽干、目赤、发冷、遗疡、满舌白如粉霜、色紫、脉滑数	雄黄	雄黄熏方
手足指趾硬斑、遗疡、目赤、咽干、发冷、大便干结、烦热、脉滑数、溃疡、发烧、奇痒、色紫、满舌白如粉霜、疼痛	雄黄	雄黄熏方
脉象滑数、气滞、烦躁、血瘀、苔薄黄、口渴、身热、胀痛	半枝莲、大黄、蒲公英、赤芍、没药、赤小豆、桃仁、五灵脂、乳香、金银花、当归	赤小豆当归散
气滞、口渴、胀痛、苔薄黄、血瘀、身热、烦躁、脉象滑数	半枝莲、大黄、蒲公英、赤芍、没药、赤小豆、桃仁、五灵脂、乳香、金银花、当归	赤小豆当归散
胀痛、苔薄黄、口渴、脉象滑数、血瘀、气滞、身热、烦躁	半枝莲、大黄、蒲公英、赤芍、没药、赤小豆、桃仁、五灵脂、乳香、金银花、当归	赤小豆当归散
身热、胀痛、口渴、气滞、苔薄黄、脉象滑数、血瘀、烦躁	半枝莲、大黄、蒲公英、赤芍、没药、赤小豆、桃仁、五灵脂、乳香、金银花、当归	赤小豆当归散
血瘀、身热、烦躁、脉象滑数、口渴、苔薄黄、气滞、胀痛	半枝莲、大黄、蒲公英、赤芍、没药、赤小豆、桃仁、五灵脂、乳香、金银花、当归	赤小豆当归散
舌红、剧痒、脉浮有力。此属风热瘾疹、小便色赤、搔痒、周身风疹、苔薄	生地、茯苓、赤小豆、连翘、当归、忍冬藤	赤小豆当归散
小便色赤、苔薄、舌红、剧痒、周身风疹、脉浮有力。此属风热瘾疹、搔痒	生地、茯苓、赤小豆、连翘、当归、忍冬藤	赤小豆当归散
舌红、剧痒、小便色赤、脉浮有力。此属风热瘾疹、苔薄、搔痒、周身风疹	生地、茯苓、赤小豆、连翘、当归、忍冬藤	赤小豆当归散
周身风疹、脉浮有力。此属风热瘾疹、剧痒、搔痒、苔薄、舌红、小便色赤	生地、茯苓、赤小豆、连翘、当归、忍冬藤	赤小豆当归散
周身风疹、小便色赤、舌红、搔痒、脉浮有力。此属风热瘾疹、剧痒、苔薄	生地、茯苓、赤小豆、连翘、当归、忍冬藤	赤小豆当归散
鼻妞、龈血、身软、面色青灰、子宫脱垂、咽痛、舌淡、脉弱、周身皮肤有青紫块、肢酸	黄芪、艾叶、白芍、生地、阿胶、赤芍、鳖甲、仙鹤草、升麻、甘草、当归、玄参	升麻鳖甲汤
舌淡、子宫脱垂、肢酸、鼻妞、身软、脉弱、周身皮肤有青紫块、龈血、面色青灰、咽痛	黄芪、艾叶、白芍、生地、阿胶、赤芍、鳖甲、仙鹤草、升麻、甘草、当归、玄参	升麻鳖甲汤
周身皮肤有青紫块、子宫脱垂、舌淡、龈血、面色青灰、肢酸、脉弱、身软、咽痛、鼻妞	黄芪、艾叶、白芍、生地、阿胶、赤芍、鳖甲、仙鹤草、升麻、甘草、当归、玄参	升麻鳖甲汤
身软、舌淡、龈血、脉弱、肢酸、周身皮肤有青紫块、咽痛、面色青灰、鼻妞、子宫脱垂	黄芪、艾叶、白芍、生地、阿胶、赤芍、鳖甲、仙鹤草、升麻、甘草、当归、玄参	升麻鳖甲汤
鼻妞、周身皮肤有青紫块、脉弱、肢酸、舌淡、身软、咽痛、子宫脱垂、龈血、面色青灰	黄芪、艾叶、白芍、生地、阿胶、赤芍、鳖甲、仙鹤草、升麻、甘草、当归、玄参	升麻鳖甲汤
龈血、身软、肢酸、周身皮肤有青紫块、鼻妞、脉弱、面色青灰、子宫脱垂、舌淡、咽痛	黄芪、艾叶、白芍、生地、阿胶、赤芍、鳖甲、仙鹤草、升麻、甘草、当归、玄参	升麻鳖甲汤
咽痛、周身皮肤有青紫块、肢酸、鼻妞、子宫脱垂、身软、面色青灰、龈血、脉弱、舌淡	黄芪、艾叶、白芍、生地、阿胶、赤芍、鳖甲、仙鹤草、升麻、甘草、当归、玄参	升麻鳖甲汤
子宫脱垂、舌淡、身软、面色青灰、龈血、咽痛、肢酸、鼻妞、周身皮肤有青紫块、脉弱	黄芪、艾叶、白芍、生地、阿胶、赤芍、鳖甲、仙鹤草、升麻、甘草、当归、玄参	升麻鳖甲汤
咽痛、面色青灰、舌淡、脉弱、子宫脱垂、龈血、身软、肢酸、周身皮肤有青紫块、鼻妞	黄芪、艾叶、白芍、生地、阿胶、赤芍、鳖甲、仙鹤草、升麻、甘草、当归、玄参	升麻鳖甲汤
脉弱、肢酸、面色青灰、周身皮肤有青紫块、身软、龈血、咽痛、鼻妞、子宫脱垂、舌淡	黄芪、艾叶、白芍、生地、阿胶、赤芍、鳖甲、仙鹤草、升麻、甘草、当归、玄参	升麻鳖甲汤
舌淡、肢酸、鼻妞、周身皮肤有青紫块、面色青灰、子宫脱垂、咽痛、脉弱、身软、龈血	黄芪、艾叶、白芍、生地、阿胶、赤芍、鳖甲、仙鹤草、升麻、甘草、当归、玄参	升麻鳖甲汤
子宫脱垂、咽痛、身软、鼻妞、面色青灰、肢酸、周身皮肤有青紫块、龈血、舌淡、脉弱	黄芪、艾叶、白芍、生地、阿胶、赤芍、鳖甲、仙鹤草、升麻、甘草、当归、玄参	升麻鳖甲汤
咽痛、舌淡、肢酸、面色青灰、脉弱、周身皮肤有青紫块、子宫脱垂、鼻妞、身软、龈血	黄芪、艾叶、白芍、生地、阿胶、赤芍、鳖甲、仙鹤草、升麻、甘草、当归、玄参	升麻鳖甲汤
周身皮肤有青紫块、鼻妞、龈血、身软、面色青灰、咽痛、子宫脱垂、脉弱、舌淡、肢酸	黄芪、艾叶、白芍、生地、阿胶、赤芍、鳖甲、仙鹤草、升麻、甘草、当归、玄参	升麻鳖甲汤
肢酸、龈血、周身皮肤有青紫块、舌淡、身软、咽痛、面色青灰、鼻妞、脉弱、子宫脱垂	黄芪、艾叶、白芍、生地、阿胶、赤芍、鳖甲、仙鹤草、升麻、甘草、当归、玄参	升麻鳖甲汤
咽痛、鼻妞、周身皮肤有青紫块、龈血、子宫脱垂、面色青灰、舌淡、身软、脉弱、肢酸	黄芪、艾叶、白芍、生地、阿胶、赤芍、鳖甲、仙鹤草、升麻、甘草、当归、玄参	升麻鳖甲汤
面色青灰、肢酸、龈血、脉弱、鼻妞、咽痛、身软、子宫脱垂、周身皮肤有青紫块、舌淡	黄芪、艾叶、白芍、生地、阿胶、赤芍、鳖甲、仙鹤草、升麻、甘草、当归、玄参	升麻鳖甲汤
肢酸、脉弱、舌淡、周身皮肤有青紫块、身软、鼻妞、咽痛、子宫脱垂、面色青灰、龈血	黄芪、艾叶、白芍、生地、阿胶、赤芍、鳖甲、仙鹤草、升麻、甘草、当归、玄参	升麻鳖甲汤
脉弱、面色青灰、龈血、肢酸、身软、鼻妞、子宫脱垂、咽痛、舌淡、周身皮肤有青紫块	黄芪、艾叶、白芍、生地、阿胶、赤芍、鳖甲、仙鹤草、升麻、甘草、当归、玄参	升麻鳖甲汤
咽痛、身软、舌淡、龈血、面色青灰、鼻妞、脉弱、子宫脱垂、肢酸、周身皮肤有青紫块	黄芪、艾叶、白芍、生地、阿胶、赤芍、鳖甲、仙鹤草、升麻、甘草、当归、玄参	升麻鳖甲汤
四肢酸楚、抽筋、腰酸、皮质硬、皮下出血、紫斑、头眩、苔舌质淡、舌淡而胖润、心悸、脉象细弱、崩漏	牡丹皮、白芍、阿胶、鳖甲、熟地、炙甘草、升麻、甘草、当归	升麻鳖甲汤
脉象细弱、紫斑、崩漏、舌淡而胖润、皮质硬、皮下出血、四肢酸楚、心悸、腰酸、抽筋、头眩、苔舌质淡	牡丹皮、白芍、阿胶、鳖甲、熟地、炙甘草、升麻、甘草、当归	升麻鳖甲汤
心悸、四肢酸楚、皮质硬、抽筋、苔舌质淡、紫斑、腰酸、舌淡而胖润、脉象细弱、头眩、崩漏、皮下出血	牡丹皮、白芍、阿胶、鳖甲、熟地、炙甘草、升麻、甘草、当归	升麻鳖甲汤
头眩、脉象细弱、腰酸、苔舌质淡、抽筋、心悸、崩漏、皮质硬、舌淡而胖润、紫斑、四肢酸楚、皮下出血	牡丹皮、白芍、阿胶、鳖甲、熟地、炙甘草、升麻、甘草、当归	升麻鳖甲汤
头眩、四肢酸楚、皮下出血、脉象细弱、皮质硬、腰酸、崩漏、紫斑、苔舌质淡、心悸、舌淡而胖润、抽筋	牡丹皮、白芍、阿胶、鳖甲、熟地、炙甘草、升麻、甘草、当归	升麻鳖甲汤
腰酸、苔舌质淡、紫斑、皮质硬、皮下出血、舌淡而胖润、心悸、四肢酸楚、崩漏、头眩、抽筋、脉象细弱	牡丹皮、白芍、阿胶、鳖甲、熟地、炙甘草、升麻、甘草、当归	升麻鳖甲汤
苔舌质淡、抽筋、舌淡而胖润、四肢酸楚、头眩、皮质硬、皮下出血、腰酸、崩漏、紫斑、脉象细弱、心悸	牡丹皮、白芍、阿胶、鳖甲、熟地、炙甘草、升麻、甘草、当归	升麻鳖甲汤
皮质硬、脉象细弱、紫斑、皮下出血、四肢酸楚、崩漏、舌淡而胖润、苔舌质淡、抽筋、头眩、心悸、腰酸	牡丹皮、白芍、阿胶、鳖甲、熟地、炙甘草、升麻、甘草、当归	升麻鳖甲汤
崩漏、紫斑、心悸、皮下出血、腰酸、苔舌质淡、皮质硬、抽筋、舌淡而胖润、四肢酸楚、头眩、脉象细弱	牡丹皮、白芍、阿胶、鳖甲、熟地、炙甘草、升麻、甘草、当归	升麻鳖甲汤
四肢酸楚、舌淡而胖润、抽筋、崩漏、腰酸、皮质硬、紫斑、苔舌质淡、心悸、脉象细弱、皮下出血、头眩	牡丹皮、白芍、阿胶、鳖甲、熟地、炙甘草、升麻、甘草、当归	升麻鳖甲汤
紫斑、皮下出血、苔舌质淡、心悸、脉象细弱、皮质硬、舌淡而胖润、头眩、崩漏、抽筋、腰酸、四肢酸楚	牡丹皮、白芍、阿胶、鳖甲、熟地、炙甘草、升麻、甘草、当归	升麻鳖甲汤
皮下出血、腰酸、脉象细弱、紫斑、头眩、崩漏、四肢酸楚、皮质硬、苔舌质淡、舌淡而胖润、抽筋、心悸	牡丹皮、白芍、阿胶、鳖甲、熟地、炙甘草、升麻、甘草、当归	升麻鳖甲汤
舌淡而胖润、心悸、苔舌质淡、崩漏、抽筋、头眩、腰酸、皮质硬、紫斑、四肢酸楚、脉象细弱、皮下出血	牡丹皮、白芍、阿胶、鳖甲、熟地、炙甘草、升麻、甘草、当归	升麻鳖甲汤
四肢酸楚、皮下出血、脉象细弱、腰酸、抽筋、崩漏、头眩、心悸、舌淡而胖润、皮质硬、紫斑、苔舌质淡	牡丹皮、白芍、阿胶、鳖甲、熟地、炙甘草、升麻、甘草、当归	升麻鳖甲汤
抽筋、心悸、皮质硬、腰酸、头眩、崩漏、紫斑、皮下出血、脉象细弱、舌淡而胖润、苔舌质淡、四肢酸楚	牡丹皮、白芍、阿胶、鳖甲、熟地、炙甘草、升麻、甘草、当归	升麻鳖甲汤
崩漏、皮质硬、苔舌质淡、皮下出血、腰酸、脉象细弱、紫斑、舌淡而胖润、头眩、四肢酸楚、抽筋、心悸	牡丹皮、白芍、阿胶、鳖甲、熟地、炙甘草、升麻、甘草、当归	升麻鳖甲汤
四肢酸楚、心悸、头眩、舌淡而胖润、抽筋、皮下出血、崩漏、腰酸、皮质硬、脉象细弱、紫斑、苔舌质淡	牡丹皮、白芍、阿胶、鳖甲、熟地、炙甘草、升麻、甘草、当归	升麻鳖甲汤
皮质硬、头眩、抽筋、心悸、紫斑、脉象细弱、崩漏、四肢酸楚、腰酸、皮下出血、舌淡而胖润、苔舌质淡	牡丹皮、白芍、阿胶、鳖甲、熟地、炙甘草、升麻、甘草、当归	升麻鳖甲汤
皮质硬、脉象细弱、皮下出血、四肢酸楚、舌淡而胖润、崩漏、紫斑、头眩、苔舌质淡、抽筋、腰酸、心悸	牡丹皮、白芍、阿胶、鳖甲、熟地、炙甘草、升麻、甘草、当归	升麻鳖甲汤
四肢酸楚、抽筋、崩漏、头眩、舌淡而胖润、腰酸、苔舌质淡、脉象细弱、皮质硬、皮下出血、心悸、紫斑	牡丹皮、白芍、阿胶、鳖甲、熟地、炙甘草、升麻、甘草、当归	升麻鳖甲汤
热少、面亦不华、神色欠佳、脾脏肿大、寒多、胁下容硬	黄芪、厚朴、鸡血藤、党参、酒、常山、何首乌、当归、草果	鳖甲煎丸
面亦不华、脾脏肿大、神色欠佳、胁下容硬、热少、寒多	黄芪、厚朴、鸡血藤、党参、酒、常山、何首乌、当归、草果	鳖甲煎丸
胁下容硬、神色欠佳、脾脏肿大、面亦不华、热少、寒多	黄芪、厚朴、鸡血藤、党参、酒、常山、何首乌、当归、草果	鳖甲煎丸
热少、面亦不华、寒多、神色欠佳、脾脏肿大、胁下容硬	黄芪、厚朴、鸡血藤、党参、酒、常山、何首乌、当归、草果	鳖甲煎丸
热少、胁下容硬、面亦不华、神色欠佳、寒多、脾脏肿大	黄芪、厚朴、鸡血藤、党参、酒、常山、何首乌、当归、草果	鳖甲煎丸
寒多、脾脏肿大、面亦不华、胁下容硬、神色欠佳、热少	黄芪、厚朴、鸡血藤、党参、酒、常山、何首乌、当归、草果	鳖甲煎丸
消化迟滞、腹胀、消瘦、浮肿、发低热、胸满、脉数而弱、脾脏继续肿大、食欲不振、胀痛、贫血、脾肿大、发热、脾大、脾脏肿大、舌胖有齿印、发寒热、气促	大黄、芒硝、阿胶、瞿麦、牡丹皮、干姜、白芍、鳖甲、半夏、桃仁、人参、鼠妇、黄芩、厚朴、柴胡、葶苈子、蜂房、射干、桂枝、蜣螂	鳖甲煎丸
气促、脾脏继续肿大、脾大、贫血、腹胀、浮肿、消瘦、舌胖有齿印、发热、发低热、食欲不振、消化迟滞、脾肿大、脾脏肿大、脉数而弱、发寒热、胸满、胀痛	大黄、芒硝、阿胶、瞿麦、牡丹皮、干姜、白芍、鳖甲、半夏、桃仁、人参、鼠妇、黄芩、厚朴、柴胡、葶苈子、蜂房、射干、桂枝、蜣螂	鳖甲煎丸
消瘦、气促、脾肿大、脉数而弱、舌胖有齿印、脾脏肿大、贫血、胸满、浮肿、胀痛、发低热、发寒热、脾大、脾脏继续肿大、发热、消化迟滞、食欲不振、腹胀	大黄、芒硝、阿胶、瞿麦、牡丹皮、干姜、白芍、鳖甲、半夏、桃仁、人参、鼠妇、黄芩、厚朴、柴胡、葶苈子、蜂房、射干、桂枝、蜣螂	鳖甲煎丸
贫血、消瘦、脾脏肿大、胀痛、发低热、气促、发热、脾脏继续肿大、胸满、浮肿、消化迟滞、脾大、发寒热、舌胖有齿印、腹胀、脾肿大、食欲不振、脉数而弱	大黄、芒硝、阿胶、瞿麦、牡丹皮、干姜、白芍、鳖甲、半夏、桃仁、人参、鼠妇、黄芩、厚朴、柴胡、葶苈子、蜂房、射干、桂枝、蜣螂	鳖甲煎丸
消瘦、气促、脉数而弱、胀痛、脾大、发热、脾脏继续肿大、发寒热、胸满、腹胀、食欲不振、消化迟滞、脾脏肿大、舌胖有齿印、贫血、脾肿大、发低热、浮肿	大黄、芒硝、阿胶、瞿麦、牡丹皮、干姜、白芍、鳖甲、半夏、桃仁、人参、鼠妇、黄芩、厚朴、柴胡、葶苈子、蜂房、射干、桂枝、蜣螂	鳖甲煎丸
发寒热、消瘦、脉数而弱、食欲不振、舌胖有齿印、胸满、脾大、气促、贫血、消化迟滞、发低热、腹胀、浮肿、脾脏肿大、发热、脾肿大、脾脏继续肿大、胀痛	大黄、芒硝、阿胶、瞿麦、牡丹皮、干姜、白芍、鳖甲、半夏、桃仁、人参、鼠妇、黄芩、厚朴、柴胡、葶苈子、蜂房、射干、桂枝、蜣螂	鳖甲煎丸
汗多、热多、暑热、气粗、脉象洪数、心烦、苔黄腻、口渴	石膏、桂枝、连翘、粳米、天花粉、知母、甘草、金银花	白虎加桂枝汤
口渴、气粗、热多、暑热、汗多、脉象洪数、心烦、苔黄腻	石膏、桂枝、连翘、粳米、天花粉、知母、甘草、金银花	白虎加桂枝汤
心烦、口渴、气粗、苔黄腻、脉象洪数、热多、汗多、暑热	石膏、桂枝、连翘、粳米、天花粉、知母、甘草、金银花	白虎加桂枝汤
气粗、暑热、心烦、脉象洪数、汗多、苔黄腻、口渴、热多	石膏、桂枝、连翘、粳米、天花粉、知母、甘草、金银花	白虎加桂枝汤
口渴、气粗、脉象洪数、汗多、心烦、暑热、热多、苔黄腻	石膏、桂枝、连翘、粳米、天花粉、知母、甘草、金银花	白虎加桂枝汤
暑热、汗多、脉象洪数、热多、气粗、口渴、苔黄腻、心烦	石膏、桂枝、连翘、粳米、天花粉、知母、甘草、金银花	白虎加桂枝汤
暑热、苔黄腻、脉象洪数、心烦、口渴、气粗、汗多、热多	石膏、桂枝、连翘、粳米、天花粉、知母、甘草、金银花	白虎加桂枝汤
心烦、脉象洪数、暑热、热多、苔黄腻、汗多、口渴、气粗	石膏、桂枝、连翘、粳米、天花粉、知母、甘草、金银花	白虎加桂枝汤
苔黄腻、暑热、汗多、脉象洪数、热多、口渴、气粗、心烦	石膏、桂枝、连翘、粳米、天花粉、知母、甘草、金银花	白虎加桂枝汤
汗多、脉象洪数、气粗、口渴、暑热、心烦、热多、苔黄腻	石膏、桂枝、连翘、粳米、天花粉、知母、甘草、金银花	白虎加桂枝汤
寒少、恶风、喜饮、烦渴、脉洪滑、汗大出、热多	炙甘草、桂枝、石膏、粳米	白虎加桂枝汤
脉洪滑、热多、喜饮、烦渴、寒少、汗大出、恶风	炙甘草、桂枝、石膏、粳米	白虎加桂枝汤
烦渴、喜饮、恶风、热多、汗大出、寒少、脉洪滑	炙甘草、桂枝、石膏、粳米	白虎加桂枝汤
脉洪滑、恶风、汗大出、热多、喜饮、寒少、烦渴	炙甘草、桂枝、石膏、粳米	白虎加桂枝汤
汗大出、寒少、喜饮、热多、恶风、脉洪滑、烦渴	炙甘草、桂枝、石膏、粳米	白虎加桂枝汤
脉洪滑、烦渴、汗大出、喜饮、热多、恶风、寒少	炙甘草、桂枝、石膏、粳米	白虎加桂枝汤
烦渴、汗大出、热多、喜饮、寒少、脉洪滑、恶风	炙甘草、桂枝、石膏、粳米	白虎加桂枝汤
脉洪滑、热多、恶风、喜饮、寒少、汗大出、烦渴	炙甘草、桂枝、石膏、粳米	白虎加桂枝汤
烦渴、脉洪滑、热多、寒少、喜饮、恶风、汗大出	炙甘草、桂枝、石膏、粳米	白虎加桂枝汤
脉洪滑、烦渴、喜饮、汗大出、热多、恶风、寒少	炙甘草、桂枝、石膏、粳米	白虎加桂枝汤
舌质红、苔薄黄、灼热、红肿、脉洪、疼痛	生地、石膏、桑枝、桂枝、天花粉、知母、甘草、忍冬藤、牛膝	白虎加桂枝汤
灼热、疼痛、苔薄黄、舌质红、脉洪、红肿	生地、石膏、桑枝、桂枝、天花粉、知母、甘草、忍冬藤、牛膝	白虎加桂枝汤
舌质红、苔薄黄、红肿、脉洪、灼热、疼痛	生地、石膏、桑枝、桂枝、天花粉、知母、甘草、忍冬藤、牛膝	白虎加桂枝汤
灼热、红肿、疼痛、苔薄黄、舌质红、脉洪	生地、石膏、桑枝、桂枝、天花粉、知母、甘草、忍冬藤、牛膝	白虎加桂枝汤
疼痛、脉洪、苔薄黄、舌质红、红肿、灼热	生地、石膏、桑枝、桂枝、天花粉、知母、甘草、忍冬藤、牛膝	白虎加桂枝汤
灼热、苔薄黄、疼痛、红肿、脉洪、舌质红	生地、石膏、桑枝、桂枝、天花粉、知母、甘草、忍冬藤、牛膝	白虎加桂枝汤
苔薄黄、疼痛、舌质红、脉洪、灼热、红肿	生地、石膏、桑枝、桂枝、天花粉、知母、甘草、忍冬藤、牛膝	白虎加桂枝汤
舌质红、脉洪、疼痛、红肿、灼热、苔薄黄	生地、石膏、桑枝、桂枝、天花粉、知母、甘草、忍冬藤、牛膝	白虎加桂枝汤
红肿、舌质红、疼痛、苔薄黄、灼热、脉洪	生地、石膏、桑枝、桂枝、天花粉、知母、甘草、忍冬藤、牛膝	白虎加桂枝汤
疼痛、灼热、苔薄黄、脉洪、红肿、舌质红	生地、石膏、桑枝、桂枝、天花粉、知母、甘草、忍冬藤、牛膝	白虎加桂枝汤
苔淡白、阳陷、下血、热少、脉沉迟、舌淡白	蜀漆、龙骨、附子、茯苓	蜀漆汤
下血、舌淡白、热少、阳陷、脉沉迟、苔淡白	蜀漆、龙骨、附子、茯苓	蜀漆汤
阳陷、热少、下血、苔淡白、舌淡白、脉沉迟	蜀漆、龙骨、附子、茯苓	蜀漆汤
热少、苔淡白、下血、舌淡白、脉沉迟、阳陷	蜀漆、龙骨、附子、茯苓	蜀漆汤
下血、舌淡白、苔淡白、阳陷、脉沉迟、热少	蜀漆、龙骨、附子、茯苓	蜀漆汤
舌淡白、苔淡白、阳陷、热少、脉沉迟、下血	蜀漆、龙骨、附子、茯苓	蜀漆汤
阳陷、舌淡白、脉沉迟、热少、下血、苔淡白	蜀漆、龙骨、附子、茯苓	蜀漆汤
舌淡白、下血、脉沉迟、热少、苔淡白、阳陷	蜀漆、龙骨、附子、茯苓	蜀漆汤
脉沉迟、苔淡白、下血、舌淡白、热少、阳陷	蜀漆、龙骨、附子、茯苓	蜀漆汤
舌淡白、苔淡白、脉沉迟、阳陷、热少、下血	蜀漆、龙骨、附子、茯苓	蜀漆汤
舌红、左半身瘫痪、神志清楚、发热、苔薄白、恶寒、脉浮	干姜、党参、白术、菊花、川芎、白矾、牡蛎、茯苓、桔梗、桂枝、细辛、防风、当归、黄芩	侯氏黑散
发热、神志清楚、舌红、苔薄白、恶寒、脉浮、左半身瘫痪	干姜、党参、白术、菊花、川芎、白矾、牡蛎、茯苓、桔梗、桂枝、细辛、防风、当归、黄芩	侯氏黑散
发热、左半身瘫痪、脉浮、恶寒、舌红、苔薄白、神志清楚	干姜、党参、白术、菊花、川芎、白矾、牡蛎、茯苓、桔梗、桂枝、细辛、防风、当归、黄芩	侯氏黑散
疼痛、身形胖大、肌肉丰满	干姜、白术、菊花、川芎、白矾、牡蛎、茯苓、桔梗、人参、细辛、防风、桂枝、当归、黄芩	侯氏黑散
疼痛、身形胖大、肌肉丰满	干姜、白术、菊花、川芎、白矾、牡蛎、茯苓、桔梗、人参、细辛、防风、桂枝、当归、黄芩	侯氏黑散
疼痛、身形胖大、肌肉丰满	干姜、白术、菊花、川芎、白矾、牡蛎、茯苓、桔梗、人参、细辛、防风、桂枝、当归、黄芩	侯氏黑散
苔白、沉重、手足、血压160/120mmHg、发冷、脉虚数	干姜、党参、白术、菊花、川芎、白矾、牡蛎、茯苓、桔梗、桂枝、细辛、防风、当归、黄芩	侯氏黑散
苔白、血压160/120mmHg、脉虚数、发冷、手足、沉重	干姜、党参、白术、菊花、川芎、白矾、牡蛎、茯苓、桔梗、桂枝、细辛、防风、当归、黄芩	侯氏黑散
发冷、苔白、手足、血压160/120mmHg、沉重、脉虚数	干姜、党参、白术、菊花、川芎、白矾、牡蛎、茯苓、桔梗、桂枝、细辛、防风、当归、黄芩	侯氏黑散
苔厚、痰鸣、手足搐动、神志不清、癫痫、脉弦	滑石粉、干姜、大黄、龙骨、牡蛎、石膏、寒水石、石菖蒲、桂枝、赤石脂、甘草、紫石英	风引汤
癫痫、手足搐动、神志不清、苔厚、脉弦、痰鸣	滑石粉、干姜、大黄、龙骨、牡蛎、石膏、寒水石、石菖蒲、桂枝、赤石脂、甘草、紫石英	风引汤
神志不清、痰鸣、手足搐动、苔厚、癫痫、脉弦	滑石粉、干姜、大黄、龙骨、牡蛎、石膏、寒水石、石菖蒲、桂枝、赤石脂、甘草、紫石英	风引汤
呼吸喘促、口张、下颌紧、僵直、两手指微弯、气厥	滑石粉、干姜、大黄、龙骨、牡蛎、石膏、寒水石、桂枝、赤石脂、白石英、紫石英	风引汤
气厥、下颌紧、两手指微弯、呼吸喘促、僵直、口张	滑石粉、干姜、大黄、龙骨、牡蛎、石膏、寒水石、桂枝、赤石脂、白石英、紫石英	风引汤
口张、呼吸喘促、两手指微弯、僵直、气厥、下颌紧	滑石粉、干姜、大黄、龙骨、牡蛎、石膏、寒水石、桂枝、赤石脂、白石英、紫石英	风引汤
络脉空虚、火灼、腰背灼痛、脉浮滑、酸楚	龙骨、白芍、玄参、牡蛎、磁石、寒水石、石膏、黄芩、赤石脂、甘草、当归、紫石英	风引汤
腰背灼痛、酸楚、脉浮滑、火灼、络脉空虚	龙骨、白芍、玄参、牡蛎、磁石、寒水石、石膏、黄芩、赤石脂、甘草、当归、紫石英	风引汤
火灼、酸楚、络脉空虚、脉浮滑、腰背灼痛	龙骨、白芍、玄参、牡蛎、磁石、寒水石、石膏、黄芩、赤石脂、甘草、当归、紫石英	风引汤
痞闷、苔舌绛无苔、神志失常、痰涎泛溢、吐涎、火气妄凌	生地、香附、竹沥、桂枝、何首乌、甘草、防己	防己地黄汤
痞闷、神志失常、痰涎泛溢、吐涎、苔舌绛无苔、火气妄凌	生地、香附、竹沥、桂枝、何首乌、甘草、防己	防己地黄汤
苔舌绛无苔、吐涎、火气妄凌、神志失常、痞闷、痰涎泛溢	生地、香附、竹沥、桂枝、何首乌、甘草、防己	防己地黄汤
脉濡、诸关节酸痛、经常咽痛、屈伸不利、苔薄	蒲公英、羌活、生地、桂枝、防风、甘草、防己	防己地黄汤
苔薄、经常咽痛、脉濡、屈伸不利、诸关节酸痛	蒲公英、羌活、生地、桂枝、防风、甘草、防己	防己地黄汤
屈伸不利、苔薄、经常咽痛、诸关节酸痛、脉濡	蒲公英、羌活、生地、桂枝、防风、甘草、防己	防己地黄汤
体温39℃、黄色粪水、身热、体温反升至39.5℃、恶寒、下利不止、舌尚正常、脉数、恶臭气、头痛、倦容	干姜、白术、桂枝、人参、甘草	桂枝人参汤
恶寒、倦容、身热、恶臭气、脉数、体温39℃、体温反升至39.5℃、下利不止、黄色粪水、舌尚正常、头痛	干姜、白术、桂枝、人参、甘草	桂枝人参汤
恶寒、舌尚正常、体温39℃、脉数、黄色粪水、体温反升至39.5℃、恶臭气、倦容、下利不止、头痛、身热	干姜、白术、桂枝、人参、甘草	桂枝人参汤
身热、恶寒、舌尚正常、头痛、恶臭气、黄色粪水、体温39℃、脉数、下利不止、体温反升至39.5℃、倦容	干姜、白术、桂枝、人参、甘草	桂枝人参汤
倦容、头痛、舌尚正常、体温39℃、身热、下利不止、体温反升至39.5℃、恶臭气、脉数、黄色粪水、恶寒	干姜、白术、桂枝、人参、甘草	桂枝人参汤
畏风、头痛	盐、附子	头风摩散
畏风、头痛	盐、附子	头风摩散
头痛、畏风	盐、附子	头风摩散
头痛、畏风	盐、附子	头风摩散
畏风、头痛	盐、附子	头风摩散
头痛、畏风	盐、附子	头风摩散
畏风、头痛	盐、附子	头风摩散
畏风、头痛	盐、附子	头风摩散
畏风、头痛	盐、附子	头风摩散
畏风、头痛	盐、附子	头风摩散
畏风、头痛	盐、附子	头风摩散
头痛、畏风	盐、附子	头风摩散
畏风、头痛	盐、附子	头风摩散
畏风、头痛	盐、附子	头风摩散
畏风、头痛	盐、附子	头风摩散
畏风、头痛	盐、附子	头风摩散
头痛、畏风	盐、附子	头风摩散
头痛、畏风	盐、附子	头风摩散
畏风、头痛	盐、附子	头风摩散
头痛、畏风	盐、附子	头风摩散
羸瘦、两足酸麻、汗出、遗精、脚膝肿大	白芍、白术、麻黄、桂枝、附子、防风、知母、甘草	桂枝芍药知母汤
羸瘦、汗出、遗精、脚膝肿大、两足酸麻	白芍、白术、麻黄、桂枝、附子、防风、知母、甘草	桂枝芍药知母汤
遗精、羸瘦、脚膝肿大、两足酸麻、汗出	白芍、白术、麻黄、桂枝、附子、防风、知母、甘草	桂枝芍药知母汤
晕倒、腹痛、疼痛、血虚、阴痒	龙骨、党参、牡蛎、熟地、当归	桂枝芍药知母汤
疼痛、腹痛、晕倒、血虚、阴痒	龙骨、党参、牡蛎、熟地、当归	桂枝芍药知母汤
晕倒、血虚、疼痛、阴痒、腹痛	龙骨、党参、牡蛎、熟地、当归	桂枝芍药知母汤
头眩、纳滞、自汗、思呕、酸痛、消瘦、气促、肿、痹痛、脉数、舌淡	白术、炙甘草、细辛、桂枝、附子、防风、忍冬藤	桂枝芍药知母汤
消瘦、舌淡、头眩、肿、自汗、脉数、思呕、纳滞、气促、酸痛、痹痛	白术、炙甘草、细辛、桂枝、附子、防风、忍冬藤	桂枝芍药知母汤
思呕、痹痛、舌淡、消瘦、自汗、肿、气促、头眩、纳滞、脉数、酸痛	白术、炙甘草、细辛、桂枝、附子、防风、忍冬藤	桂枝芍药知母汤
苔薄糙、两膝酸痛、舌边略有青紫点、两膝热滋、两膝关节疼痛	地龙、赤芍、川牛膝、桂枝、络石藤、附子、丝瓜络、知母、甘草、当归、忍冬藤	桂枝芍药知母汤
苔薄糙、两膝关节疼痛、两膝热滋、舌边略有青紫点、两膝酸痛	地龙、赤芍、川牛膝、桂枝、络石藤、附子、丝瓜络、知母、甘草、当归、忍冬藤	桂枝芍药知母汤
苔薄糙、舌边略有青紫点、两膝关节疼痛、两膝热滋、两膝酸痛	地龙、赤芍、川牛膝、桂枝、络石藤、附子、丝瓜络、知母、甘草、当归、忍冬藤	桂枝芍药知母汤
四肢瘫痪、面色青白、脉细小、疼痛、气逆	白芍、麻黄、乌头、炙甘草、黄芩	乌头汤
四肢瘫痪、面色青白、气逆、疼痛、脉细小	白芍、麻黄、乌头、炙甘草、黄芩	乌头汤
气逆、四肢瘫痪、面色青白、疼痛、脉细小	白芍、麻黄、乌头、炙甘草、黄芩	乌头汤
脉弦细而紧、舌淡红、苔薄白、怕冷、疼痛	黄芪、淡豆豉、白芍、白术、麻黄、乌头、桂枝、香樟	乌头汤
怕冷、舌淡红、脉弦细而紧、疼痛、苔薄白	黄芪、淡豆豉、白芍、白术、麻黄、乌头、桂枝、香樟	乌头汤
苔薄白、脉弦细而紧、舌淡红、怕冷、疼痛	黄芪、淡豆豉、白芍、白术、麻黄、乌头、桂枝、香樟	乌头汤
血虚、血流不止、血痹、舌淡、昏迷、面色白、贫血、出血、难产、麻痹、虚弱小紧	黄芪、桂枝、白芍、大枣	黄芪桂枝五物汤
血虚、难产、血痹、血流不止、麻痹、虚弱小紧、面色白、昏迷、贫血、舌淡、出血	黄芪、桂枝、白芍、大枣	黄芪桂枝五物汤
麻木、肌肤不仁、痛痒	地龙、黄芪、白芍、大枣、木瓜、桂枝、人参、红花、当归	黄芪桂枝五物汤
痛痒、肌肤不仁、麻木	地龙、黄芪、白芍、大枣、木瓜、桂枝、人参、红花、当归	黄芪桂枝五物汤
梦泄	生姜、龙骨、大枣、白芍、牡蛎、桂枝、甘草	桂枝加龙骨牡蛎汤
梦泄	生姜、龙骨、大枣、白芍、牡蛎、桂枝、甘草	桂枝加龙骨牡蛎汤
浮越、汗出、自汗	生姜、龙骨、大枣、白芍、牡蛎、桂枝、甘草	桂枝加龙骨牡蛎汤
汗出、浮越、自汗	生姜、龙骨、大枣、白芍、牡蛎、桂枝、甘草	桂枝加龙骨牡蛎汤
面色光白、酸软、耳眩、脉芤而紧、舌淡、遗精、心悸、自汗、头胀、失眠	茯神、白芍、龙骨、菟丝子、柏子仁、牡蛎、莲须、炙甘草、桂枝、丹参	桂枝加龙骨牡蛎汤
头胀、脉芤而紧、面色光白、舌淡、自汗、遗精、心悸、酸软、失眠、耳眩	茯神、白芍、龙骨、菟丝子、柏子仁、牡蛎、莲须、炙甘草、桂枝、丹参	桂枝加龙骨牡蛎汤
脉细舌白、遗精	黄芪、龟甲、生姜、龙骨、白芍、五味子、大枣、赤芍、牡蛎、桂枝、益智仁、甘草	桂枝加龙骨牡蛎汤
脉细舌白、遗精	黄芪、龟甲、生姜、龙骨、白芍、五味子、大枣、赤芍、牡蛎、桂枝、益智仁、甘草	桂枝加龙骨牡蛎汤
暴崩、腹痛、脾阳不振、气虚、舌淡白少华、心悸、恶露、苔淡白少华、怔仲、脉来细弱、饮食减少	黄芪、龙骨、党参、白术、大枣、白芍、牡蛎、炙甘草、桂枝、陈皮	桂枝加龙骨牡蛎汤
气虚、苔淡白少华、怔仲、腹痛、饮食减少、心悸、舌淡白少华、暴崩、恶露、脉来细弱、脾阳不振	黄芪、龙骨、党参、白术、大枣、白芍、牡蛎、炙甘草、桂枝、陈皮	桂枝加龙骨牡蛎汤
苔薄白面润、脉沉弦细、舌淡红、头部空虚、遗精、头痛、大便时溏、腰痛、夜尿多、小便多、疼	龙骨、白术、酒、桂枝、附子	天雄散
苔薄白面润、大便时溏、头痛、腰痛、头部空虚、小便多、疼、夜尿多、遗精、脉沉弦细、舌淡红	龙骨、白术、酒、桂枝、附子	天雄散
脉沉弦细、苔薄白面润、疼、遗精、腰痛、夜尿多、舌淡红、大便时溏、头痛、小便多、头部空虚	龙骨、白术、酒、桂枝、附子	天雄散
疼、小便多、夜尿多、腰痛、头痛、脉沉弦细、苔薄白面润、舌淡红、头部空虚、大便时溏、遗精	龙骨、白术、酒、桂枝、附子	天雄散
头部空虚、疼、夜尿多、脉沉弦细、遗精、大便时溏、腰痛、小便多、苔薄白面润、头痛、舌淡红	龙骨、白术、酒、桂枝、附子	天雄散
疼、头痛、大便时溏、苔薄白面润、头部空虚、小便多、舌淡红、腰痛、夜尿多、脉沉弦细、遗精	龙骨、白术、酒、桂枝、附子	天雄散
苔薄白面润、头部空虚、疼、小便多、头痛、遗精、舌淡红、腰痛、脉沉弦细、夜尿多、大便时溏	龙骨、白术、酒、桂枝、附子	天雄散
失精、吐血、脉双弦	炙甘草、桂枝、白芍、大枣	小建中汤
吐血、脉双弦、失精	炙甘草、桂枝、白芍、大枣	小建中汤
脉细弱、手足烦热、目珠不黄、黄痘、发黄、湿热、身面俱黄、耳珠不黄、小便自利、寒湿	白芍、党参、大枣、炙甘草、桂枝、当归	小建中汤
身面俱黄、耳珠不黄、寒湿、手足烦热、黄痘、脉细弱、小便自利、目珠不黄、湿热、发黄	白芍、党参、大枣、炙甘草、桂枝、当归	小建中汤
苔薄白、二脉沉细而数、阵发性腹痛、面色苍白、胃窦部稍见粗糙、砂闹不安	白芍、大枣、煨姜、炙甘草、桂枝	小建中汤
胃窦部稍见粗糙、阵发性腹痛、砂闹不安、苔薄白、二脉沉细而数、面色苍白	白芍、大枣、煨姜、炙甘草、桂枝	小建中汤
饮食减少、苔薄白、咳嗽、脉缓无力、咳吐泡痰、胸满、舌淡红、口淡、形体消瘦	白芍、大枣、半夏、炙甘草、桂枝、饴糖	小建中汤
苔薄白、脉缓无力、饮食减少、口淡、胸满、咳吐泡痰、舌淡红、咳嗽、形体消瘦	白芍、大枣、半夏、炙甘草、桂枝、饴糖	小建中汤
气急、肺之喘急、脉得虚数、馁弱、嗽、咳、短气、少气、气机不析	黄芪、白芍、大枣、炙甘草、桂枝	黄芪建中汤
肺之喘急、嗽、气急、脉得虚数、短气、馁弱、气机不析、咳、少气	黄芪、白芍、大枣、炙甘草、桂枝	黄芪建中汤
恶寒、溶血性黄、不欲食、全身极度疲乏、盗汗、呼吸气微、发热、唇舌淡白、口淡、虚黄、面目发黄、脉大、少气、苔唇舌、头晕、心悸、虚热	黄芪、白芍、大枣、白术、党参、茯苓、桂枝、附子、茵陈、当归	黄芪建中汤
盗汗、苔唇舌、口淡、头晕、心悸、溶血性黄、虚热、全身极度疲乏、恶寒、面目发黄、发热、脉大、虚黄、少气、唇舌淡白、不欲食、呼吸气微	黄芪、白芍、大枣、白术、党参、茯苓、桂枝、附子、茵陈、当归	黄芪建中汤
头晕、脉弱、多汗、苔薄、面色光白、大便欠调	黄芪、白芍、大枣、鸡血藤、党参、茯苓、炙甘草、桂枝、当归	黄芪建中汤
头晕、苔薄、脉弱、大便欠调、多汗、面色光白	黄芪、白芍、大枣、鸡血藤、党参、茯苓、炙甘草、桂枝、当归	黄芪建中汤
疹块、出血、奇痒、麻疹、浮肿、体温36.6℃、脉微缓、出疹	大枣、苦杏仁、赤芍、麻黄、桂枝、甘草	桂枝麻黄各半汤
疹块、体温36.6℃、脉微缓、浮肿、麻疹、出疹、出血、奇痒	大枣、苦杏仁、赤芍、麻黄、桂枝、甘草	桂枝麻黄各半汤
麻疹、浮肿、出血、体温36.6℃、脉微缓、出疹、疹块、奇痒	大枣、苦杏仁、赤芍、麻黄、桂枝、甘草	桂枝麻黄各半汤
脉微缓、麻疹、出疹、奇痒、浮肿、疹块、出血、体温36.6℃	大枣、苦杏仁、赤芍、麻黄、桂枝、甘草	桂枝麻黄各半汤
疹块、奇痒、出血、浮肿、体温36.6℃、脉微缓、出疹、麻疹	大枣、苦杏仁、赤芍、麻黄、桂枝、甘草	桂枝麻黄各半汤
体温36.6℃、脉微缓、浮肿、奇痒、出血、麻疹、疹块、出疹	大枣、苦杏仁、赤芍、麻黄、桂枝、甘草	桂枝麻黄各半汤
脉微缓、麻疹、奇痒、体温36.6℃、浮肿、出血、出疹、疹块	大枣、苦杏仁、赤芍、麻黄、桂枝、甘草	桂枝麻黄各半汤
神疲、舌淡苔薄白、面色萎黄无华、疼痛、纳少、汗出、舌质淡、头上冷、脉缓	黄芪、白芍、大枣、炙甘草、桂枝、甘草、当归	黄芪建中汤
脉缓、面色萎黄无华、头上冷、神疲、汗出、疼痛、舌淡苔薄白、舌质淡、纳少	黄芪、白芍、大枣、炙甘草、桂枝、甘草、当归	黄芪建中汤
腹胀、咳痰、饮食少思、大便不实、小便不利、手足俱冷	牡丹皮、山药、生地、泽泻、山茱萸、茯苓、桂枝、附子	金匮肾气丸
手足俱冷、饮食少思、咳痰、大便不实、腹胀、小便不利	牡丹皮、山药、生地、泽泻、山茱萸、茯苓、桂枝、附子	金匮肾气丸
睛光亦好、肢冷、神志清明、微细、脾泻、唇淡白、神疲、吐泻、苔无苔、虚热、口渴、尿清长、舌润、尿多渴	牡丹皮、山药、生地、泽泻、山茱萸、茯苓、桂枝、附子	金匮肾气丸
吐泻、微细、口渴、尿清长、肢冷、尿多渴、睛光亦好、虚热、苔无苔、神疲、舌润、脾泻、神志清明、唇淡白	牡丹皮、山药、生地、泽泻、山茱萸、茯苓、桂枝、附子	金匮肾气丸
浮阳、脉洪大、口渴、恶寒、红润、发热	牡丹皮、山药、生地、五味子、泽泻、山茱萸、茯苓、桂枝、附子	金匮肾气丸
浮阳、口渴、红润、恶寒、发热、脉洪大	牡丹皮、山药、生地、五味子、泽泻、山茱萸、茯苓、桂枝、附子	金匮肾气丸
夜咳、脉两寸俱大、气短、微细欲绝、痰壅作咳	牡丹皮、山药、泽泻、山茱萸、麻黄、茯苓、熟地、肉桂、附子	金匮肾气丸
脉两寸俱大、气短、痰壅作咳、微细欲绝、夜咳	牡丹皮、山药、泽泻、山茱萸、麻黄、茯苓、熟地、肉桂、附子	金匮肾气丸
跌倒、苔舌象无改变、舌舌象无改变、不痛、肥胖、身材魁梧、溺色清、发烧、脉稍数无力、步态不稳	牡丹皮、黄芪、山药、生地、泽泻、茯苓、肉桂、附子、橘络	金匮肾气丸
肥胖、苔舌象无改变、舌舌象无改变、跌倒、发烧、不痛、脉稍数无力、步态不稳、溺色清、身材魁梧	牡丹皮、黄芪、山药、生地、泽泻、茯苓、肉桂、附子、橘络	金匮肾气丸
咳嗽、食少、腹痛、下利、下痢、发热、面色苍白、潮热、身疼、喘息	山药、阿胶、干姜、白芍、大枣、苦杏仁、白术、白敛、生地、麦冬、防风、甘草、川芎、人参、当归、柴胡、茯苓、桔梗、桂枝	薯蓣丸
潮热、下痢、喘息、腹痛、身疼、发热、食少、咳嗽、下利、面色苍白	山药、阿胶、干姜、白芍、大枣、苦杏仁、白术、白敛、生地、麦冬、防风、甘草、川芎、人参、当归、柴胡、茯苓、桔梗、桂枝	薯蓣丸
身疼、喘息、潮热、食少、咳嗽、发热、面色苍白、腹痛、下利、下痢	山药、阿胶、干姜、白芍、大枣、苦杏仁、白术、白敛、生地、麦冬、防风、甘草、川芎、人参、当归、柴胡、茯苓、桔梗、桂枝	薯蓣丸
面色苍白、喘息、咳嗽、腹痛、食少、发热、身疼、下痢、潮热、下利	山药、阿胶、干姜、白芍、大枣、苦杏仁、白术、白敛、生地、麦冬、防风、甘草、川芎、人参、当归、柴胡、茯苓、桔梗、桂枝	薯蓣丸
肠鸣、失眠、精神倦息、面色白少华、心神恍惚、食不知味、大便燥结、盗汗、食少、头晕、舌胖、舌光无苔、消瘦、脉缓而无力、舌淡、潮热、腹泻、耳鸣、目眩、心悸	山药、阿胶、干姜、白芍、大枣、苦杏仁、白术、白敛、生地、麦冬、防风、甘草、川芎、人参、当归、柴胡、茯苓、桔梗、桂枝	薯蓣丸
舌胖、头晕、舌光无苔、潮热、舌淡、肠鸣、心神恍惚、食少、耳鸣、盗汗、精神倦息、食不知味、腹泻、目眩、面色白少华、脉缓而无力、大便燥结、消瘦、失眠、心悸	山药、阿胶、干姜、白芍、大枣、苦杏仁、白术、白敛、生地、麦冬、防风、甘草、川芎、人参、当归、柴胡、茯苓、桔梗、桂枝	薯蓣丸
舌光无苔、头晕、目眩、潮热、心悸、消瘦、腹泻、食少、食不知味、精神倦息、肠鸣、舌胖、耳鸣、舌淡、心神恍惚、大便燥结、失眠、脉缓而无力、盗汗、面色白少华	山药、阿胶、干姜、白芍、大枣、苦杏仁、白术、白敛、生地、麦冬、防风、甘草、川芎、人参、当归、柴胡、茯苓、桔梗、桂枝	薯蓣丸
腹泻、盗汗、目眩、肠鸣、潮热、精神倦息、失眠、舌胖、食不知味、食少、耳鸣、舌光无苔、消瘦、舌淡、面色白少华、心神恍惚、心悸、头晕、脉缓而无力、大便燥结	山药、阿胶、干姜、白芍、大枣、苦杏仁、白术、白敛、生地、麦冬、防风、甘草、川芎、人参、当归、柴胡、茯苓、桔梗、桂枝	薯蓣丸
风冷、头眩、脉虚、脾胃虚弱、恍惚、惧热、气怯、苔薄、畏寒	山药、党参、阿胶、大豆黄卷、干姜、白芍、大枣、苦杏仁、白术、生地、麦冬、防风、甘草、六神曲、川芎、酒、当归、柴胡、茯苓、桔梗、桂枝	薯蓣丸
脉虚、惧热、脾胃虚弱、苔薄、气怯、风冷、畏寒、恍惚、头眩	山药、党参、阿胶、大豆黄卷、干姜、白芍、大枣、苦杏仁、白术、生地、麦冬、防风、甘草、六神曲、川芎、酒、当归、柴胡、茯苓、桔梗、桂枝	薯蓣丸
苔薄、脾胃虚弱、恍惚、惧热、风冷、脉虚、畏寒、头眩、气怯	山药、党参、阿胶、大豆黄卷、干姜、白芍、大枣、苦杏仁、白术、生地、麦冬、防风、甘草、六神曲、川芎、酒、当归、柴胡、茯苓、桔梗、桂枝	薯蓣丸
脾胃虚弱、头眩、风冷、气怯、惧热、苔薄、脉虚、恍惚、畏寒	山药、党参、阿胶、大豆黄卷、干姜、白芍、大枣、苦杏仁、白术、生地、麦冬、防风、甘草、六神曲、川芎、酒、当归、柴胡、茯苓、桔梗、桂枝	薯蓣丸
酸麻、疼痛、两尺脉细、无苔、肿大、舌光红、口渴	桑寄生、山药、白芍、党参、白术、川芎、茯苓、熟地、炙甘草、麦冬、桂枝、独活、杜仲、当归、牛膝	薯蓣丸
舌光红、肿大、两尺脉细、口渴、无苔、酸麻、疼痛	桑寄生、山药、白芍、党参、白术、川芎、茯苓、熟地、炙甘草、麦冬、桂枝、独活、杜仲、当归、牛膝	薯蓣丸
无苔、疼痛、口渴、酸麻、两尺脉细、舌光红、肿大	桑寄生、山药、白芍、党参、白术、川芎、茯苓、熟地、炙甘草、麦冬、桂枝、独活、杜仲、当归、牛膝	薯蓣丸
疼痛、两尺脉细、舌光红、肿大、口渴、酸麻、无苔	桑寄生、山药、白芍、党参、白术、川芎、茯苓、熟地、炙甘草、麦冬、桂枝、独活、杜仲、当归、牛膝	薯蓣丸
苔无苔、昏倒、汗出、血压80/20毫米汞柱、汗多、心慌、舌正常无苔、舌质正常、目眩、气短、嗜睡、头晕、脉两寸尺沉细有力	蒺藜、茯神、女贞子、龟甲、石决明、大枣、川芎、炙甘草、地骨皮、知母、珍珠母、牛膝	酸枣仁汤
昏倒、心慌、苔无苔、脉两寸尺沉细有力、汗出、舌质正常、目眩、汗多、舌正常无苔、气短、血压80/20毫米汞柱、头晕、嗜睡	蒺藜、茯神、女贞子、龟甲、石决明、大枣、川芎、炙甘草、地骨皮、知母、珍珠母、牛膝	酸枣仁汤
舌质正常、头晕、血压80/20毫米汞柱、汗出、昏倒、气短、目眩、舌正常无苔、脉两寸尺沉细有力、心慌、汗多、嗜睡、苔无苔	蒺藜、茯神、女贞子、龟甲、石决明、大枣、川芎、炙甘草、地骨皮、知母、珍珠母、牛膝	酸枣仁汤
失眠、疼痛、呕吐、脉弦有力	大枣、川芎、茯苓、知母、甘草	酸枣仁汤
脉弦有力、失眠、疼痛、呕吐	大枣、川芎、茯苓、知母、甘草	酸枣仁汤
脉弦有力、失眠、疼痛、呕吐	大枣、川芎、茯苓、知母、甘草	酸枣仁汤
脉弦细、舌黄	茯神、黄连、大枣、白芍、甘草、赤芍、生地、茯苓、远志、知母、朱砂、黄芩	酸枣仁汤
舌黄、脉弦细	茯神、黄连、大枣、白芍、甘草、赤芍、生地、茯苓、远志、知母、朱砂、黄芩	酸枣仁汤
舌黄、脉弦细	茯神、黄连、大枣、白芍、甘草、赤芍、生地、茯苓、远志、知母、朱砂、黄芩	酸枣仁汤
肝血不足、心烦、舌红、虚烦、面色少华、舌质红苔薄白、脉弦细、神疲、夜不安寐、眩晕、乏力	蒺藜、郁金、白芍、大枣、佛手、川芎、茯苓、丹参、知母、甘草、当归	酸枣仁汤
肝血不足、乏力、面色少华、虚烦、舌质红苔薄白、眩晕、心烦、神疲、舌红、夜不安寐、脉弦细	蒺藜、郁金、白芍、大枣、佛手、川芎、茯苓、丹参、知母、甘草、当归	酸枣仁汤
舌质红苔薄白、乏力、肝血不足、夜不安寐、眩晕、心烦、舌红、虚烦、脉弦细、神疲、面色少华	蒺藜、郁金、白芍、大枣、佛手、川芎、茯苓、丹参、知母、甘草、当归	酸枣仁汤
困憋、唇舌过赤、肉脱皮瘪、脉数、津少、咳逆、肌肤甲错、身热、虚数、盗汗、皮肉消脱、腹皮急、潮热	土鳖虫、虻虫、大黄、生地、白芍、苦杏仁、鳖甲、水蛭、蛴螬、白薇、桃仁、紫菀、干漆、甘草、百部、当归、黄芩	大黄蛰虫丸
腹皮急、唇舌过赤、困憋、津少、虚数、皮肉消脱、肉脱皮瘪、潮热、脉数、肌肤甲错、咳逆、身热、盗汗	土鳖虫、虻虫、大黄、生地、白芍、苦杏仁、鳖甲、水蛭、蛴螬、白薇、桃仁、紫菀、干漆、甘草、百部、当归、黄芩	大黄蛰虫丸
脉细小数、消瘦、舌质黯红、舌缘青紫干燥、口渴、胀痛、脐下摸到一块、食欲日益减退、面色黯滞	虻虫、土鳖虫、大黄、生地、白芍、苦杏仁、水蛭、蛴螬、桃仁、干漆、甘草、黄芩	大黄蛰虫丸
脉细小数、胀痛、舌质黯红、脐下摸到一块、面色黯滞、口渴、食欲日益减退、消瘦、舌缘青紫干燥	虻虫、土鳖虫、大黄、生地、白芍、苦杏仁、水蛭、蛴螬、桃仁、干漆、甘草、黄芩	大黄蛰虫丸
瘀斑、呕吐、肝硬、昏迷、恶心、血压110/56mmHg、腹泻、抽搐、肝肋下4.5厘米、胁痛、涩象、苔舌边尖、高热、阴损、气阴两虚、食欲减退、疼痛、消瘦、湿热、体温达40℃	虻虫、土鳖虫、大黄、生地、白芍、苦杏仁、水蛭、蛴螬、桃仁、干漆、甘草、黄芩	大黄蛰虫丸
肝肋下4.5厘米、胁痛、湿热、抽搐、血压110/56mmHg、疼痛、昏迷、腹泻、高热、食欲减退、涩象、呕吐、阴损、苔舌边尖、恶心、体温达40℃、消瘦、瘀斑、肝硬、气阴两虚	虻虫、土鳖虫、大黄、生地、白芍、苦杏仁、水蛭、蛴螬、桃仁、干漆、甘草、黄芩	大黄蛰虫丸
胃纳略减、遗尿、数遗、遗出、脾胃虚寒、小便清长、口淡、苔白润无苔、消渴、大便溏薄、舌白润、肾气虚损	炙甘草、干姜	甘草干姜汤
肾气虚损、舌白润、苔白润无苔、数遗、消渴、遗出、遗尿、胃纳略减、大便溏薄、口淡、脾胃虚寒、小便清长	炙甘草、干姜	甘草干姜汤
颧红、舌淡、发热、脉沉迟无力、皮肤枯燥、麻疹、色绿、低热、苔无苔、肌肉消瘦、唇淡、咳嗽、不思饮食	干姜、党参、大枣、炙甘草、粳米	甘草干姜汤
唇淡、苔无苔、颧红、发热、肌肉消瘦、麻疹、脉沉迟无力、不思饮食、皮肤枯燥、低热、舌淡、色绿、咳嗽	干姜、党参、大枣、炙甘草、粳米	甘草干姜汤
滴沥不止、脉若有若无、鼻血、神智已失	干姜、甘草	甘草干姜汤
脉若有若无、鼻血、神智已失、滴沥不止	干姜、甘草	甘草干姜汤
化痰、面色苍白、口淡、咽干、舌无苔少津液、神疲、两脉细缓、头眩晕、赢瘦、体乏	干姜、甘草	甘草干姜汤
口淡、神疲、赢瘦、舌无苔少津液、面色苍白、头眩晕、体乏、化痰、两脉细缓、咽干	干姜、甘草	甘草干姜汤
反频、血色鲜红、血小板正常、鼻血、鼻虹、脉沉细、遗尿、舌淡、鼻衄、苔薄白	阿胶、干姜、甘草、艾叶	甘草干姜汤
舌淡、苔薄白、血色鲜红、鼻衄、鼻血、脉沉细、鼻虹、遗尿、反频、血小板正常	阿胶、干姜、甘草、艾叶	甘草干姜汤
痰阻、面色苍白、痰多、脉搏104次/分、精神萎靡、呕吐、舌红、两肺呼吸音粗糙、体温39℃、喘促、烦躁、苔无苔、高热、咳嗽、呼吸不畅、食纳差、大便黄色粘稠、脉虚、体温38~40℃	干姜、半夏、五味子、大枣、麻黄、紫菀、细辛	射干麻黄汤
体温38~40℃、呕吐、脉搏104次/分、苔无苔、痰阻、痰多、精神萎靡、大便黄色粘稠、食纳差、咳嗽、脉虚、两肺呼吸音粗糙、面色苍白、烦躁、高热、体温39℃、呼吸不畅、舌红、喘促	干姜、半夏、五味子、大枣、麻黄、紫菀、细辛	射干麻黄汤
脉虚、精神萎靡、舌红、喘促、高热、面色苍白、呼吸不畅、苔无苔、烦躁、痰多、脉搏104次/分、体温38~40℃、两肺呼吸音粗糙、痰阻、咳嗽、大便黄色粘稠、呕吐、体温39℃、食纳差	干姜、半夏、五味子、大枣、麻黄、紫菀、细辛	射干麻黄汤
咳嗽、食纳差、呕吐、精神萎靡、烦躁、大便黄色粘稠、高热、体温38~40℃、脉搏104次/分、痰多、痰阻、喘促、脉虚、面色苍白、舌红、两肺呼吸音粗糙、呼吸不畅、苔无苔、体温39℃	干姜、半夏、五味子、大枣、麻黄、紫菀、细辛	射干麻黄汤
痰多、脉搏104次/分、烦躁、精神萎靡、舌红、面色苍白、呕吐、高热、食纳差、脉虚、痰阻、体温38~40℃、呼吸不畅、体温39℃、大便黄色粘稠、苔无苔、喘促、咳嗽、两肺呼吸音粗糙	干姜、半夏、五味子、大枣、麻黄、紫菀、细辛	射干麻黄汤
痰阻、脉搏104次/分、咳嗽、体温38~40℃、苔无苔、烦躁、两肺呼吸音粗糙、呕吐、精神萎靡、食纳差、舌红、面色苍白、高热、痰多、喘促、脉虚、呼吸不畅、体温39℃、大便黄色粘稠	干姜、半夏、五味子、大枣、麻黄、紫菀、细辛	射干麻黄汤
大便黄色粘稠、面色苍白、呼吸不畅、喘促、舌红、精神萎靡、体温38~40℃、食纳差、脉搏104次/分、咳嗽、体温39℃、两肺呼吸音粗糙、高热、苔无苔、呕吐、痰多、脉虚、痰阻、烦躁	干姜、半夏、五味子、大枣、麻黄、紫菀、细辛	射干麻黄汤
烦躁、呼吸不畅、呕吐、体温39℃、食纳差、高热、脉搏104次/分、苔无苔、咳嗽、面色苍白、舌红、两肺呼吸音粗糙、体温38~40℃、痰阻、大便黄色粘稠、痰多、精神萎靡、脉虚、喘促	干姜、半夏、五味子、大枣、麻黄、紫菀、细辛	射干麻黄汤
痰多、两肺呼吸音粗糙、呼吸不畅、食纳差、舌红、痰阻、呕吐、面色苍白、高热、脉搏104次/分、精神萎靡、喘促、大便黄色粘稠、咳嗽、体温39℃、烦躁、体温38~40℃、苔无苔、脉虚	干姜、半夏、五味子、大枣、麻黄、紫菀、细辛	射干麻黄汤
痰阻、体温39℃、苔无苔、精神萎靡、脉搏104次/分、咳嗽、体温38~40℃、舌红、呼吸不畅、喘促、高热、痰多、食纳差、两肺呼吸音粗糙、脉虚、大便黄色粘稠、呕吐、面色苍白、烦躁	干姜、半夏、五味子、大枣、麻黄、紫菀、细辛	射干麻黄汤
咳嗽、痰声、脉浮苔白、喘息	半夏、五味子、大枣、款冬花、麻黄、紫菀、细辛	射干麻黄汤
脉浮苔白、咳嗽、痰声、喘息	半夏、五味子、大枣、款冬花、麻黄、紫菀、细辛	射干麻黄汤
喘息、脉浮苔白、痰声、咳嗽	半夏、五味子、大枣、款冬花、麻黄、紫菀、细辛	射干麻黄汤
咳嗽、痰声、脉浮苔白、喘息	半夏、五味子、大枣、款冬花、麻黄、紫菀、细辛	射干麻黄汤
痰声、脉浮苔白、喘息、咳嗽	半夏、五味子、大枣、款冬花、麻黄、紫菀、细辛	射干麻黄汤
咳嗽、痰声、喘息、脉浮苔白	半夏、五味子、大枣、款冬花、麻黄、紫菀、细辛	射干麻黄汤
喘息、脉浮苔白、咳嗽、痰声	半夏、五味子、大枣、款冬花、麻黄、紫菀、细辛	射干麻黄汤
喘息、痰声、脉浮苔白、咳嗽	半夏、五味子、大枣、款冬花、麻黄、紫菀、细辛	射干麻黄汤
咳嗽、脉浮苔白、喘息、痰声	半夏、五味子、大枣、款冬花、麻黄、紫菀、细辛	射干麻黄汤
痰声、脉浮苔白、咳嗽、喘息	半夏、五味子、大枣、款冬花、麻黄、紫菀、细辛	射干麻黄汤
浊痰、喘息、咳、烟癖、上气、吐浊	皂荚、大枣	皂荚丸
喘息、吐浊、上气、烟癖、咳、浊痰	皂荚、大枣	皂荚丸
浊痰、吐浊、喘息、咳、上气、烟癖	皂荚、大枣	皂荚丸
吐浊、烟癖、上气、浊痰、咳、喘息	皂荚、大枣	皂荚丸
浊痰、吐浊、喘息、上气、咳、烟癖	皂荚、大枣	皂荚丸
喘息、吐浊、烟癖、浊痰、上气、咳	皂荚、大枣	皂荚丸
烟癖、喘息、咳、吐浊、浊痰、上气	皂荚、大枣	皂荚丸
烟癖、上气、浊痰、吐浊、喘息、咳	皂荚、大枣	皂荚丸
上气、吐浊、烟癖、咳、浊痰、喘息	皂荚、大枣	皂荚丸
上气、烟癖、吐浊、咳、喘息、浊痰	皂荚、大枣	皂荚丸
浊痰、咳、烟癖、上气、吐浊、喘息	皂荚、大枣	皂荚丸
上气、吐浊、浊痰、咳、烟癖、喘息	皂荚、大枣	皂荚丸
吐浊、喘息、咳、浊痰、上气、烟癖	皂荚、大枣	皂荚丸
吐浊、烟癖、喘息、浊痰、咳、上气	皂荚、大枣	皂荚丸
尿短、口燥、痰积、胸满、小便黄短、头疼、恶寒、脉浮、气促、郁热、燥渴、气机不利、色黄、咳嗽、烦渴、胸闷、气急	小麦、干姜、半夏、苦杏仁、麻黄、石膏	厚朴麻黄汤
燥渴、恶寒、胸满、胸闷、郁热、气促、气机不利、头疼、脉浮、烦渴、口燥、小便黄短、痰积、咳嗽、气急、色黄、尿短	小麦、干姜、半夏、苦杏仁、麻黄、石膏	厚朴麻黄汤
胸满、尿短、口燥、脉浮、燥渴、郁热、咳嗽、烦渴、气机不利、气急、头疼、恶寒、气促、痰积、胸闷、小便黄短、色黄	小麦、干姜、半夏、苦杏仁、麻黄、石膏	厚朴麻黄汤
气急、郁热、气机不利、胸闷、痰积、胸满、气促、脉浮、色黄、尿短、小便黄短、头疼、咳嗽、烦渴、燥渴、口燥、恶寒	小麦、干姜、半夏、苦杏仁、麻黄、石膏	厚朴麻黄汤
气急、郁热、口燥、燥渴、色黄、胸闷、痰积、尿短、烦渴、气促、胸满、头疼、咳嗽、气机不利、小便黄短、脉浮、恶寒	小麦、干姜、半夏、苦杏仁、麻黄、石膏	厚朴麻黄汤
尿短、咳嗽、胸闷、气机不利、郁热、气促、痰积、色黄、小便黄短、脉浮、气急、口燥、烦渴、燥渴、头疼、胸满、恶寒	小麦、干姜、半夏、苦杏仁、麻黄、石膏	厚朴麻黄汤
胸闷、恶寒、气促、郁热、气机不利、色黄、脉浮、小便黄短、痰积、尿短、烦渴、燥渴、头疼、咳嗽、胸满、口燥、气急	小麦、干姜、半夏、苦杏仁、麻黄、石膏	厚朴麻黄汤
恶寒、燥渴、痰积、胸满、色黄、郁热、脉浮、头疼、气机不利、气急、咳嗽、烦渴、小便黄短、胸闷、气促、口燥、尿短	小麦、干姜、半夏、苦杏仁、麻黄、石膏	厚朴麻黄汤
燥渴、尿短、口燥、色黄、胸闷、咳嗽、恶寒、气机不利、烦渴、小便黄短、郁热、头疼、气急、气促、胸满、痰积、脉浮	小麦、干姜、半夏、苦杏仁、麻黄、石膏	厚朴麻黄汤
口燥、小便黄短、痰积、气机不利、气急、燥渴、气促、咳嗽、胸闷、头疼、色黄、脉浮、尿短、烦渴、恶寒、胸满、郁热	小麦、干姜、半夏、苦杏仁、麻黄、石膏	厚朴麻黄汤
痰积、气急、燥渴、气机不利、头疼、恶寒、胸闷、烦渴、色黄、口燥、胸满、脉浮、小便黄短、咳嗽、尿短、郁热、气促	小麦、干姜、半夏、苦杏仁、麻黄、石膏	厚朴麻黄汤
脉浮、气急、口燥、恶寒、郁热、小便黄短、气促、胸满、色黄、燥渴、气机不利、头疼、痰积、尿短、烦渴、胸闷、咳嗽	小麦、干姜、半夏、苦杏仁、麻黄、石膏	厚朴麻黄汤
口燥、尿短、郁热、燥渴、痰积、头疼、脉浮、胸闷、咳嗽、恶寒、色黄、小便黄短、烦渴、气急、气促、气机不利、胸满	小麦、干姜、半夏、苦杏仁、麻黄、石膏	厚朴麻黄汤
脉浮、头疼、色黄、咳嗽、气促、郁热、气机不利、痰积、小便黄短、燥渴、尿短、气急、恶寒、胸满、烦渴、口燥、胸闷	小麦、干姜、半夏、苦杏仁、麻黄、石膏	厚朴麻黄汤
骨楚、干燥、畏寒、烦虑、气喘、咳嗽、脉浮、苔略滑	小麦、干姜、厚朴、半夏、五味子、麻黄、石膏、细辛	厚朴麻黄汤
脉浮、烦虑、咳嗽、畏寒、气喘、骨楚、干燥、苔略滑	小麦、干姜、厚朴、半夏、五味子、麻黄、石膏、细辛	厚朴麻黄汤
烦虑、畏寒、干燥、脉浮、咳嗽、骨楚、苔略滑、气喘	小麦、干姜、厚朴、半夏、五味子、麻黄、石膏、细辛	厚朴麻黄汤
咳嗽、畏寒、苔略滑、烦虑、脉浮、干燥、气喘、骨楚	小麦、干姜、厚朴、半夏、五味子、麻黄、石膏、细辛	厚朴麻黄汤
骨楚、畏寒、烦虑、气喘、脉浮、咳嗽、干燥、苔略滑	小麦、干姜、厚朴、半夏、五味子、麻黄、石膏、细辛	厚朴麻黄汤
气喘、咳嗽、畏寒、烦虑、脉浮、骨楚、干燥、苔略滑	小麦、干姜、厚朴、半夏、五味子、麻黄、石膏、细辛	厚朴麻黄汤
畏寒、咳嗽、脉浮、苔略滑、烦虑、骨楚、气喘、干燥	小麦、干姜、厚朴、半夏、五味子、麻黄、石膏、细辛	厚朴麻黄汤
气喘、脉浮、干燥、烦虑、骨楚、畏寒、咳嗽、苔略滑	小麦、干姜、厚朴、半夏、五味子、麻黄、石膏、细辛	厚朴麻黄汤
脉浮、气喘、骨楚、咳嗽、干燥、畏寒、苔略滑、烦虑	小麦、干姜、厚朴、半夏、五味子、麻黄、石膏、细辛	厚朴麻黄汤
畏寒、烦虑、苔略滑、气喘、干燥、脉浮、咳嗽、骨楚	小麦、干姜、厚朴、半夏、五味子、麻黄、石膏、细辛	厚朴麻黄汤
烦虑、苔略滑、骨楚、畏寒、干燥、咳嗽、气喘、脉浮	小麦、干姜、厚朴、半夏、五味子、麻黄、石膏、细辛	厚朴麻黄汤
骨楚、干燥、脉浮、畏寒、苔略滑、烦虑、气喘、咳嗽	小麦、干姜、厚朴、半夏、五味子、麻黄、石膏、细辛	厚朴麻黄汤
苔略滑、骨楚、气喘、脉浮、烦虑、咳嗽、畏寒、干燥	小麦、干姜、厚朴、半夏、五味子、麻黄、石膏、细辛	厚朴麻黄汤
烦虑、干燥、咳嗽、脉浮、苔略滑、骨楚、气喘、畏寒	小麦、干姜、厚朴、半夏、五味子、麻黄、石膏、细辛	厚朴麻黄汤
肺胀、喘息、咳吐、大便时干、苔薄白有津、舌根苔微黄、浮肿、吐泡沫痰、形体尚壮实、咳喘、水饮内停、咳嗽、口渴、舌苔薄白、脉不浮、四、小便短少、口腻、气郁、腹泻	生姜、半夏、桂枝、泽漆、白前、甘草、黄芩	泽漆汤
脉不浮、舌苔薄白、四、大便时干、形体尚壮实、咳嗽、腹泻、口腻、吐泡沫痰、舌根苔微黄、肺胀、咳喘、口渴、小便短少、喘息、水饮内停、气郁、咳吐、苔薄白有津、浮肿	生姜、半夏、桂枝、泽漆、白前、甘草、黄芩	泽漆汤
腹泻、口腻、喘息、苔薄白有津、气郁、浮肿、舌根苔微黄、四、水饮内停、吐泡沫痰、咳吐、大便时干、小便短少、舌苔薄白、口渴、咳喘、咳嗽、肺胀、脉不浮、形体尚壮实	生姜、半夏、桂枝、泽漆、白前、甘草、黄芩	泽漆汤
水饮内停、四、舌根苔微黄、咳吐、苔薄白有津、口腻、气郁、肺胀、口渴、脉不浮、咳嗽、大便时干、舌苔薄白、腹泻、喘息、浮肿、小便短少、形体尚壮实、吐泡沫痰、咳喘	生姜、半夏、桂枝、泽漆、白前、甘草、黄芩	泽漆汤
口渴、形体尚壮实、苔薄白有津、舌根苔微黄、咳喘、咳吐、四、吐泡沫痰、口腻、水饮内停、腹泻、大便时干、小便短少、喘息、气郁、肺胀、咳嗽、脉不浮、浮肿、舌苔薄白	生姜、半夏、桂枝、泽漆、白前、甘草、黄芩	泽漆汤
气郁、苔薄白有津、小便短少、吐泡沫痰、口腻、腹泻、咳喘、咳嗽、四、脉不浮、形体尚壮实、舌根苔微黄、口渴、舌苔薄白、肺胀、咳吐、喘息、水饮内停、浮肿、大便时干	生姜、半夏、桂枝、泽漆、白前、甘草、黄芩	泽漆汤
吐泡沫痰、肺胀、口渴、四、脉不浮、腹泻、舌苔薄白、舌根苔微黄、喘息、口腻、浮肿、苔薄白有津、咳嗽、形体尚壮实、水饮内停、咳喘、气郁、大便时干、咳吐、小便短少	生姜、半夏、桂枝、泽漆、白前、甘草、黄芩	泽漆汤
舌苔薄白、舌根苔微黄、喘息、四、咳喘、肺胀、腹泻、吐泡沫痰、口渴、口腻、苔薄白有津、水饮内停、大便时干、脉不浮、形体尚壮实、咳吐、气郁、咳嗽、小便短少、浮肿	生姜、半夏、桂枝、泽漆、白前、甘草、黄芩	泽漆汤
喘息、腹泻、咳嗽、咳吐、舌苔薄白、口腻、形体尚壮实、肺胀、大便时干、浮肿、舌根苔微黄、脉不浮、苔薄白有津、咳喘、吐泡沫痰、气郁、水饮内停、小便短少、四、口渴	生姜、半夏、桂枝、泽漆、白前、甘草、黄芩	泽漆汤
口腻、舌苔薄白、腹泻、喘息、咳吐、四、口渴、咳喘、小便短少、吐泡沫痰、脉不浮、舌根苔微黄、大便时干、形体尚壮实、水饮内停、咳嗽、气郁、浮肿、肺胀、苔薄白有津	生姜、半夏、桂枝、泽漆、白前、甘草、黄芩	泽漆汤
口腻、喘息、水饮内停、吐泡沫痰、苔薄白有津、小便短少、咳嗽、口渴、四、腹泻、咳喘、气郁、咳吐、大便时干、舌根苔微黄、脉不浮、舌苔薄白、形体尚壮实、浮肿、肺胀	生姜、半夏、桂枝、泽漆、白前、甘草、黄芩	泽漆汤
舌根苔微黄、四、腹泻、吐泡沫痰、苔薄白有津、喘息、形体尚壮实、口渴、水饮内停、口腻、咳吐、咳嗽、大便时干、气郁、脉不浮、咳喘、舌苔薄白、小便短少、浮肿、肺胀	生姜、半夏、桂枝、泽漆、白前、甘草、黄芩	泽漆汤
吐泡沫痰、口腻、腹泻、咳吐、四、气郁、舌苔薄白、口渴、浮肿、咳喘、喘息、咳嗽、小便短少、苔薄白有津、形体尚壮实、脉不浮、水饮内停、肺胀、大便时干、舌根苔微黄	生姜、半夏、桂枝、泽漆、白前、甘草、黄芩	泽漆汤
水饮内停、四、腹泻、小便短少、形体尚壮实、口渴、喘息、肺胀、口腻、咳吐、浮肿、大便时干、咳嗽、苔薄白有津、咳喘、舌根苔微黄、舌苔薄白、脉不浮、气郁、吐泡沫痰	生姜、半夏、桂枝、泽漆、白前、甘草、黄芩	泽漆汤
脉来虚数、知饥不食、苔白滑、少气、痰涎盛、心中空空、饥不思食、四肢无力、舌红	大枣、半夏、茯苓、麦冬、粳米、红参、甘草	麦门冬汤
知饥不食、饥不思食、苔白滑、少气、四肢无力、心中空空、舌红、脉来虚数、痰涎盛	大枣、半夏、茯苓、麦冬、粳米、红参、甘草	麦门冬汤
少气、痰涎盛、舌红、饥不思食、苔白滑、心中空空、脉来虚数、四肢无力、知饥不食	大枣、半夏、茯苓、麦冬、粳米、红参、甘草	麦门冬汤
苔薄白、鼻出血、鼻衄、咳嗽、舌红	大枣、半夏、党参、竹茹、蜜、炙甘草、麦冬	麦门冬汤
咳嗽、鼻出血、鼻衄、苔薄白、舌红	大枣、半夏、党参、竹茹、蜜、炙甘草、麦冬	麦门冬汤
咳嗽、舌红、鼻衄、鼻出血、苔薄白	大枣、半夏、党参、竹茹、蜜、炙甘草、麦冬	麦门冬汤
发热、气嘴息促、咳嗽、苔淡红、气喘、口淡、脉虚缓、吐出大量白色涎沫、舌淡红少苔、面色萎黄	大枣、半夏、党参、茯苓、炙甘草、麦冬、粳米、甘草	麦门冬汤
发热、咳嗽、气嘴息促、气喘、吐出大量白色涎沫、舌淡红少苔、脉虚缓、苔淡红、面色萎黄、口淡	大枣、半夏、党参、茯苓、炙甘草、麦冬、粳米、甘草	麦门冬汤
舌淡红少苔、气喘、脉虚缓、吐出大量白色涎沫、苔淡红、面色萎黄、口淡、气嘴息促、发热、咳嗽	大枣、半夏、党参、茯苓、炙甘草、麦冬、粳米、甘草	麦门冬汤
吐脓、咳嗽、吐涎沫、浊痰、胸满胀、肺痛、脉滑实、内痛、喘、塞塞	葶苈子	葶苈大枣泻肺汤
塞塞、浊痰、胸满胀、脉滑实、肺痛、吐脓、咳嗽、内痛、吐涎沫、喘	葶苈子	葶苈大枣泻肺汤
咳嗽、塞塞、吐涎沫、肺痛、内痛、喘、吐脓、胸满胀、脉滑实、浊痰	葶苈子	葶苈大枣泻肺汤
胸满胀、塞塞、咳嗽、吐脓、浊痰、吐涎沫、肺痛、脉滑实、喘、内痛	葶苈子	葶苈大枣泻肺汤
吐脓、胸满胀、肺痛、吐涎沫、塞塞、脉滑实、咳嗽、喘、内痛、浊痰	葶苈子	葶苈大枣泻肺汤
脉滑实、胸满胀、喘、内痛、吐脓、塞塞、肺痛、咳嗽、吐涎沫、浊痰	葶苈子	葶苈大枣泻肺汤
内痛、肺痛、吐脓、喘、咳嗽、塞塞、浊痰、吐涎沫、胸满胀、脉滑实	葶苈子	葶苈大枣泻肺汤
咳嗽、喘、内痛、浊痰、塞塞、脉滑实、吐脓、吐涎沫、胸满胀、肺痛	葶苈子	葶苈大枣泻肺汤
吐脓、内痛、咳嗽、吐涎沫、喘、脉滑实、胸满胀、肺痛、塞塞、浊痰	葶苈子	葶苈大枣泻肺汤
脉滑实、喘、塞塞、浊痰、内痛、吐涎沫、胸满胀、吐脓、肺痛、咳嗽	葶苈子	葶苈大枣泻肺汤
吐脓、塞塞、胸满胀、浊痰、喘、脉滑实、肺痛、咳嗽、内痛、吐涎沫	葶苈子	葶苈大枣泻肺汤
浊痰、喘、肺痛、吐涎沫、咳嗽、脉滑实、内痛、吐脓、胸满胀、塞塞	葶苈子	葶苈大枣泻肺汤
浊痰、内痛、塞塞、咳嗽、吐涎沫、脉滑实、肺痛、胸满胀、吐脓、喘	葶苈子	葶苈大枣泻肺汤
内痛、脉滑实、喘、肺痛、浊痰、塞塞、吐涎沫、胸满胀、咳嗽、吐脓	葶苈子	葶苈大枣泻肺汤
胸满胀、内痛、吐涎沫、浊痰、塞塞、咳嗽、喘、脉滑实、肺痛、吐脓	葶苈子	葶苈大枣泻肺汤
肺痛、吐脓、脉滑实、吐涎沫、内痛、胸满胀、浊痰、喘、咳嗽、塞塞	葶苈子	葶苈大枣泻肺汤
浊痰、肺痛、脉滑实、吐脓、内痛、吐涎沫、喘、胸满胀、塞塞、咳嗽	葶苈子	葶苈大枣泻肺汤
吐脓、浊痰、内痛、咳嗽、胸满胀、喘、吐涎沫、塞塞、肺痛、脉滑实	葶苈子	葶苈大枣泻肺汤
喘、咳嗽、胸满胀、肺痛、内痛、脉滑实、吐脓、塞塞、吐涎沫、浊痰	葶苈子	葶苈大枣泻肺汤
胸满胀、肺痛、咳嗽、塞塞、吐涎沫、内痛、吐脓、浊痰、喘、脉滑实	葶苈子	葶苈大枣泻肺汤
出微汗、发热、头痛、苔薄白、纳呆、厌油、脉弱而缓、舌淡、四肢乏力、恶风	白芍、大枣、苦杏仁、麻黄、炙甘草、桂枝	桂枝麻黄各半汤
苔薄白、头痛、出微汗、舌淡、恶风、厌油、四肢乏力、脉弱而缓、发热、纳呆	白芍、大枣、苦杏仁、麻黄、炙甘草、桂枝	桂枝麻黄各半汤
四肢乏力、出微汗、脉弱而缓、厌油、纳呆、恶风、头痛、发热、舌淡、苔薄白	白芍、大枣、苦杏仁、麻黄、炙甘草、桂枝	桂枝麻黄各半汤
发热、脉弱而缓、恶风、苔薄白、厌油、出微汗、四肢乏力、纳呆、头痛、舌淡	白芍、大枣、苦杏仁、麻黄、炙甘草、桂枝	桂枝麻黄各半汤
四肢乏力、厌油、头痛、苔薄白、恶风、发热、出微汗、舌淡、脉弱而缓、纳呆	白芍、大枣、苦杏仁、麻黄、炙甘草、桂枝	桂枝麻黄各半汤
头痛、四肢乏力、恶风、舌淡、出微汗、苔薄白、脉弱而缓、发热、厌油、纳呆	白芍、大枣、苦杏仁、麻黄、炙甘草、桂枝	桂枝麻黄各半汤
纳呆、厌油、苔薄白、发热、舌淡、头痛、四肢乏力、出微汗、恶风、脉弱而缓	白芍、大枣、苦杏仁、麻黄、炙甘草、桂枝	桂枝麻黄各半汤
痰多、舌红、脉滑苔白、小便短少、大便较千、化痰、胸闷、胁胀、咳逆、面部浮、气喘促	半夏、甘草、冬瓜仁、大枣	葶苈大枣泻肺汤
化痰、咳逆、脉滑苔白、面部浮、舌红、气喘促、小便短少、大便较千、胸闷、痰多、胁胀	半夏、甘草、冬瓜仁、大枣	葶苈大枣泻肺汤
大便较千、脉滑苔白、面部浮、气喘促、舌红、胁胀、小便短少、化痰、咳逆、痰多、胸闷	半夏、甘草、冬瓜仁、大枣	葶苈大枣泻肺汤
化痰、小便短少、大便较千、胁胀、痰多、咳逆、面部浮、脉滑苔白、舌红、胸闷、气喘促	半夏、甘草、冬瓜仁、大枣	葶苈大枣泻肺汤
小便短少、脉滑苔白、咳逆、大便较千、面部浮、胸闷、舌红、气喘促、化痰、胁胀、痰多	半夏、甘草、冬瓜仁、大枣	葶苈大枣泻肺汤
面部浮、舌红、咳逆、化痰、大便较千、痰多、小便短少、气喘促、脉滑苔白、胁胀、胸闷	半夏、甘草、冬瓜仁、大枣	葶苈大枣泻肺汤
大便较千、脉滑苔白、咳逆、痰多、胁胀、化痰、气喘促、小便短少、舌红、胸闷、面部浮	半夏、甘草、冬瓜仁、大枣	葶苈大枣泻肺汤
脉滑苔白、化痰、小便短少、面部浮、大便较千、舌红、胸闷、胁胀、咳逆、气喘促、痰多	半夏、甘草、冬瓜仁、大枣	葶苈大枣泻肺汤
咳逆、胸闷、舌红、胁胀、大便较千、小便短少、化痰、面部浮、脉滑苔白、气喘促、痰多	半夏、甘草、冬瓜仁、大枣	葶苈大枣泻肺汤
小便短少、痰多、大便较千、胸闷、胁胀、化痰、舌红、脉滑苔白、面部浮、咳逆、气喘促	半夏、甘草、冬瓜仁、大枣	葶苈大枣泻肺汤
胸闷、气喘促、化痰、面部浮、痰多、脉滑苔白、咳逆、胁胀、大便较千、舌红、小便短少	半夏、甘草、冬瓜仁、大枣	葶苈大枣泻肺汤
化痰、胸闷、面部浮、胁胀、气喘促、脉滑苔白、咳逆、小便短少、痰多、大便较千、舌红	半夏、甘草、冬瓜仁、大枣	葶苈大枣泻肺汤
气喘促、胸闷、面部浮、痰多、胁胀、咳逆、大便较千、舌红、小便短少、脉滑苔白、化痰	半夏、甘草、冬瓜仁、大枣	葶苈大枣泻肺汤
小便短少、痰多、化痰、胁胀、气喘促、胸闷、脉滑苔白、咳逆、面部浮、大便较千、舌红	半夏、甘草、冬瓜仁、大枣	葶苈大枣泻肺汤
咳逆、胁胀、脉滑苔白、舌红、小便短少、大便较千、面部浮、气喘促、痰多、化痰、胸闷	半夏、甘草、冬瓜仁、大枣	葶苈大枣泻肺汤
胸闷、咳逆、化痰、大便较千、小便短少、舌红、气喘促、脉滑苔白、痰多、胁胀、面部浮	半夏、甘草、冬瓜仁、大枣	葶苈大枣泻肺汤
大便较千、咳逆、舌红、化痰、脉滑苔白、胁胀、面部浮、胸闷、气喘促、痰多、小便短少	半夏、甘草、冬瓜仁、大枣	葶苈大枣泻肺汤
胁胀、舌红、气喘促、大便较千、面部浮、化痰、痰多、胸闷、脉滑苔白、小便短少、咳逆	半夏、甘草、冬瓜仁、大枣	葶苈大枣泻肺汤
脉滑苔白、舌红、小便短少、化痰、大便较千、气喘促、面部浮、咳逆、胸闷、胁胀、痰多	半夏、甘草、冬瓜仁、大枣	葶苈大枣泻肺汤
化痰、面部浮、大便较千、胁胀、胸闷、咳逆、痰多、舌红、小便短少、气喘促、脉滑苔白	半夏、甘草、冬瓜仁、大枣	葶苈大枣泻肺汤
喉痛	甘草、桔梗	桔梗汤
喉痛	甘草、桔梗	桔梗汤
喉痛	甘草、桔梗	桔梗汤
喉痛	甘草、桔梗	桔梗汤
喉痛	甘草、桔梗	桔梗汤
喉痛	甘草、桔梗	桔梗汤
喉痛	甘草、桔梗	桔梗汤
吐痰盈盆、咳嗽、右寸脉象滑数、胸中隐隐作痛、舌荟微绛	白芨、紫菀、桔梗、半夏	桔梗汤
吐痰盈盆、右寸脉象滑数、胸中隐隐作痛、咳嗽、舌荟微绛	白芨、紫菀、桔梗、半夏	桔梗汤
右寸脉象滑数、舌荟微绛、咳嗽、胸中隐隐作痛、吐痰盈盆	白芨、紫菀、桔梗、半夏	桔梗汤
舌荟微绛、胸中隐隐作痛、吐痰盈盆、右寸脉象滑数、咳嗽	白芨、紫菀、桔梗、半夏	桔梗汤
吐痰盈盆、胸中隐隐作痛、右寸脉象滑数、咳嗽、舌荟微绛	白芨、紫菀、桔梗、半夏	桔梗汤
胸中隐隐作痛、右寸脉象滑数、舌荟微绛、吐痰盈盆、咳嗽	白芨、紫菀、桔梗、半夏	桔梗汤
咳嗽、舌荟微绛、吐痰盈盆、右寸脉象滑数、胸中隐隐作痛	白芨、紫菀、桔梗、半夏	桔梗汤
汗出、小便黄、两肺布满水泡音、烦躁、舌淡苔白、高热、发热、唇淡、气促、大便稀、脉沉紧、咳喘、心膈无异常、肺气郁闭、肺气肿	半夏、甘草、麻黄、大枣	越婢加半夏汤
大便稀、脉沉紧、汗出、小便黄、气促、两肺布满水泡音、舌淡苔白、高热、烦躁、心膈无异常、肺气肿、肺气郁闭、唇淡、发热、咳喘	半夏、甘草、麻黄、大枣	越婢加半夏汤
肺气郁闭、大便稀、发热、唇淡、舌淡苔白、烦躁、咳喘、小便黄、脉沉紧、心膈无异常、肺气肿、两肺布满水泡音、汗出、高热、气促	半夏、甘草、麻黄、大枣	越婢加半夏汤
肺气肿、咳喘、唇淡、发热、大便稀、舌淡苔白、肺气郁闭、心膈无异常、气促、脉沉紧、两肺布满水泡音、烦躁、汗出、高热、小便黄	半夏、甘草、麻黄、大枣	越婢加半夏汤
两肺布满水泡音、发热、肺气肿、脉沉紧、烦躁、心膈无异常、小便黄、舌淡苔白、大便稀、汗出、气促、高热、唇淡、咳喘、肺气郁闭	半夏、甘草、麻黄、大枣	越婢加半夏汤
肺气肿、舌淡苔白、汗出、两肺布满水泡音、脉沉紧、咳喘、小便黄、肺气郁闭、大便稀、发热、高热、唇淡、心膈无异常、气促、烦躁	半夏、甘草、麻黄、大枣	越婢加半夏汤
肺气肿、大便稀、高热、脉沉紧、唇淡、舌淡苔白、两肺布满水泡音、肺气郁闭、发热、烦躁、心膈无异常、咳喘、汗出、小便黄、气促	半夏、甘草、麻黄、大枣	越婢加半夏汤
肺气肿、两肺布满水泡音、肺气郁闭、烦躁、舌淡苔白、气促、汗出、发热、大便稀、高热、小便黄、咳喘、脉沉紧、心膈无异常、唇淡	半夏、甘草、麻黄、大枣	越婢加半夏汤
舌粗白尖红、气逆、呕逆、口渴、胃热、咳喘、浮数、发热、咳嗽、腹水增加、浮肿、恶风、鼻衄	半夏、苦杏仁、大枣、麻黄、石膏、甘草	越婢加半夏汤
腹水增加、咳喘、气逆、胃热、舌粗白尖红、口渴、鼻衄、恶风、浮数、发热、呕逆、咳嗽、浮肿	半夏、苦杏仁、大枣、麻黄、石膏、甘草	越婢加半夏汤
恶风、口渴、发热、浮肿、舌粗白尖红、胃热、咳喘、咳嗽、浮数、鼻衄、气逆、呕逆、腹水增加	半夏、苦杏仁、大枣、麻黄、石膏、甘草	越婢加半夏汤
舌粗白尖红、呕逆、腹水增加、浮数、口渴、恶风、浮肿、发热、咳喘、鼻衄、咳嗽、胃热、气逆	半夏、苦杏仁、大枣、麻黄、石膏、甘草	越婢加半夏汤
气逆、浮数、咳喘、胃热、恶风、鼻衄、咳嗽、浮肿、呕逆、口渴、发热、舌粗白尖红、腹水增加	半夏、苦杏仁、大枣、麻黄、石膏、甘草	越婢加半夏汤
腹水增加、口渴、舌粗白尖红、浮数、呕逆、咳嗽、胃热、咳喘、浮肿、发热、恶风、鼻衄、气逆	半夏、苦杏仁、大枣、麻黄、石膏、甘草	越婢加半夏汤
咳嗽、气逆、胃热、浮肿、舌粗白尖红、口渴、咳喘、腹水增加、呕逆、恶风、浮数、鼻衄、发热	半夏、苦杏仁、大枣、麻黄、石膏、甘草	越婢加半夏汤
浮数、呕逆、浮肿、咳喘、腹水增加、咳嗽、发热、恶风、鼻衄、口渴、舌粗白尖红、气逆、胃热	半夏、苦杏仁、大枣、麻黄、石膏、甘草	越婢加半夏汤
发憋、发热、咳嗽、面青白、舌淡、下利、脉滑数、肺部罗音较多、气喘、苔灰黑	干姜、白芍、大枣、五味子、半夏、苦杏仁、麻黄、石膏、炙甘草、桂枝、细辛	小青龙加石膏汤
下利、肺部罗音较多、苔灰黑、面青白、发热、气喘、咳嗽、舌淡、发憋、脉滑数	干姜、白芍、大枣、五味子、半夏、苦杏仁、麻黄、石膏、炙甘草、桂枝、细辛	小青龙加石膏汤
舌淡、发憋、下利、咳嗽、肺部罗音较多、气喘、脉滑数、面青白、苔灰黑、发热	干姜、白芍、大枣、五味子、半夏、苦杏仁、麻黄、石膏、炙甘草、桂枝、细辛	小青龙加石膏汤
脉滑数、发热、苔灰黑、下利、发憋、咳嗽、舌淡、气喘、面青白、肺部罗音较多	干姜、白芍、大枣、五味子、半夏、苦杏仁、麻黄、石膏、炙甘草、桂枝、细辛	小青龙加石膏汤
咳嗽、肺部罗音较多、发热、面青白、苔灰黑、发憋、下利、气喘、舌淡、脉滑数	干姜、白芍、大枣、五味子、半夏、苦杏仁、麻黄、石膏、炙甘草、桂枝、细辛	小青龙加石膏汤
气喘、下利、面青白、发热、脉滑数、舌淡、发憋、苔灰黑、肺部罗音较多、咳嗽	干姜、白芍、大枣、五味子、半夏、苦杏仁、麻黄、石膏、炙甘草、桂枝、细辛	小青龙加石膏汤
面青白、发憋、咳嗽、苔灰黑、脉滑数、下利、发热、肺部罗音较多、气喘、舌淡	干姜、白芍、大枣、五味子、半夏、苦杏仁、麻黄、石膏、炙甘草、桂枝、细辛	小青龙加石膏汤
肌肤燥、咳嗽、咯痰、苔白、脉数、白腻、喉痒	干姜、五味子、苦杏仁、麻黄、石膏、桂枝、细辛、甘草	小青龙加石膏汤
脉数、咯痰、苔白、白腻、喉痒、咳嗽、肌肤燥	干姜、五味子、苦杏仁、麻黄、石膏、桂枝、细辛、甘草	小青龙加石膏汤
喉痒、脉数、肌肤燥、白腻、咯痰、苔白、咳嗽	干姜、五味子、苦杏仁、麻黄、石膏、桂枝、细辛、甘草	小青龙加石膏汤
喉痒、咯痰、咳嗽、脉数、苔白、白腻、肌肤燥	干姜、五味子、苦杏仁、麻黄、石膏、桂枝、细辛、甘草	小青龙加石膏汤
咯痰、白腻、肌肤燥、喉痒、脉数、苔白、咳嗽	干姜、五味子、苦杏仁、麻黄、石膏、桂枝、细辛、甘草	小青龙加石膏汤
肌肤燥、脉数、白腻、咳嗽、咯痰、喉痒、苔白	干姜、五味子、苦杏仁、麻黄、石膏、桂枝、细辛、甘草	小青龙加石膏汤
喉痒、苔白、白腻、肌肤燥、咯痰、脉数、咳嗽	干姜、五味子、苦杏仁、麻黄、石膏、桂枝、细辛、甘草	小青龙加石膏汤
寒热	白背、半夏、粉葛、瓜蒌、川芎、荆芥、甘草、当归、黄芩	奔豚汤
寒热	白背、半夏、粉葛、瓜蒌、川芎、荆芥、甘草、当归、黄芩	奔豚汤
寒热	白背、半夏、粉葛、瓜蒌、川芎、荆芥、甘草、当归、黄芩	奔豚汤
苔白、脉数、口渴、恶寒、腹中作痛、发热	白背、半夏、粉葛、瓜蒌、川芎、荆芥、甘草、当归、黄芩	奔豚汤
发热、腹中作痛、苔白、口渴、恶寒、脉数	白背、半夏、粉葛、瓜蒌、川芎、荆芥、甘草、当归、黄芩	奔豚汤
发热、口渴、苔白、恶寒、腹中作痛、脉数	白背、半夏、粉葛、瓜蒌、川芎、荆芥、甘草、当归、黄芩	奔豚汤
浊气、手足发冷、恶露、腹痛、积气	炙甘草、桂枝、白芍、大枣	桂枝加桂汤
积气、手足发冷、浊气、恶露、腹痛	炙甘草、桂枝、白芍、大枣	桂枝加桂汤
手足发冷、浊气、积气、腹痛、恶露	炙甘草、桂枝、白芍、大枣	桂枝加桂汤
腹痛、苦闷、呕吐	炙甘草、桂枝、白芍、大枣	桂枝加桂汤
腹痛、苦闷、呕吐	炙甘草、桂枝、白芍、大枣	桂枝加桂汤
腹痛、苦闷、呕吐	炙甘草、桂枝、白芍、大枣	桂枝加桂汤
脉缓、苔薄润、眩晕、汗出、心悸	白芍、大枣、茯苓、炙甘草、桂枝	桂枝加桂汤
眩晕、心悸、脉缓、苔薄润、汗出	白芍、大枣、茯苓、炙甘草、桂枝	桂枝加桂汤
脉缓、心悸、苔薄润、汗出、眩晕	白芍、大枣、茯苓、炙甘草、桂枝	桂枝加桂汤
恶风、舌淡润、全身冷汗、脉沉而弦、腹弦急、口淡、头眩、面色苍黄、痛、手指冷、手脚发冷、苔薄白、恶寒	大枣、赤芍、肉桂、炙甘草、桂枝、丁香	桂枝加桂汤
恶寒、脉沉而弦、口淡、头眩、恶风、全身冷汗、面色苍黄、手脚发冷、痛、舌淡润、腹弦急、手指冷、苔薄白	大枣、赤芍、肉桂、炙甘草、桂枝、丁香	桂枝加桂汤
面色苍黄、全身冷汗、恶寒、手脚发冷、痛、舌淡润、头眩、脉沉而弦、苔薄白、口淡、手指冷、腹弦急、恶风	大枣、赤芍、肉桂、炙甘草、桂枝、丁香	桂枝加桂汤
昏厥、疼痛、胀滞、项强背反、神志清晰、抽搐、角弓反张、四厥冷、四肢厥冷、室闷、便闭、舌略黯紫、脉细弦	天冬、山药、生地、龙骨、全蝎、百合、牡蛎、茯苓、桂枝、麦冬、甘草	苓桂枣甘汤
神志清晰、抽搐、角弓反张、疼痛、四肢厥冷、昏厥、四厥冷、便闭、项强背反、舌略黯紫、脉细弦、胀滞、室闷	天冬、山药、生地、龙骨、全蝎、百合、牡蛎、茯苓、桂枝、麦冬、甘草	苓桂枣甘汤
抽搐、胀滞、昏厥、脉细弦、项强背反、便闭、室闷、四肢厥冷、四厥冷、角弓反张、神志清晰、疼痛、舌略黯紫	天冬、山药、生地、龙骨、全蝎、百合、牡蛎、茯苓、桂枝、麦冬、甘草	苓桂枣甘汤
角弓反张、室闷、抽搐、四肢厥冷、项强背反、神志清晰、昏厥、脉细弦、便闭、胀滞、疼痛、四厥冷、舌略黯紫	天冬、山药、生地、龙骨、全蝎、百合、牡蛎、茯苓、桂枝、麦冬、甘草	苓桂枣甘汤
四肢厥冷、项强背反、角弓反张、便闭、胀滞、神志清晰、疼痛、脉细弦、抽搐、昏厥、舌略黯紫、室闷、四厥冷	天冬、山药、生地、龙骨、全蝎、百合、牡蛎、茯苓、桂枝、麦冬、甘草	苓桂枣甘汤
疼痛、知觉障碍、濡滑而弦、苔薄白微腻、神识清楚、舌胖、麻木、昏沉	小麦、茯神、大枣、白术、苍术、枳实、牡蛎、茯苓、肉桂、炙甘草、桔梗、桂枝、紫石英	苓桂枣甘汤
疼痛、神识清楚、昏沉、濡滑而弦、知觉障碍、舌胖、麻木、苔薄白微腻	小麦、茯神、大枣、白术、苍术、枳实、牡蛎、茯苓、肉桂、炙甘草、桔梗、桂枝、紫石英	苓桂枣甘汤
麻木、苔薄白微腻、舌胖、知觉障碍、昏沉、神识清楚、疼痛、濡滑而弦	小麦、茯神、大枣、白术、苍术、枳实、牡蛎、茯苓、肉桂、炙甘草、桔梗、桂枝、紫石英	苓桂枣甘汤
知觉障碍、濡滑而弦、神识清楚、舌胖、麻木、疼痛、昏沉、苔薄白微腻	小麦、茯神、大枣、白术、苍术、枳实、牡蛎、茯苓、肉桂、炙甘草、桔梗、桂枝、紫石英	苓桂枣甘汤
知觉障碍、舌胖、苔薄白微腻、神识清楚、麻木、疼痛、昏沉、濡滑而弦	小麦、茯神、大枣、白术、苍术、枳实、牡蛎、茯苓、肉桂、炙甘草、桔梗、桂枝、紫石英	苓桂枣甘汤
喘息、胸闷、作痛、胸痹、咳吐、沉而涩	酒、薤白	瓜蒌薤白白酒汤
喘息、胸闷、咳吐、胸痹、作痛、沉而涩	酒、薤白	瓜蒌薤白白酒汤
喘息、胸闷、咳吐、胸痹、作痛、沉而涩	酒、薤白	瓜蒌薤白白酒汤
胸闷、喘息、沉而涩、胸痹、咳吐、作痛	酒、薤白	瓜蒌薤白白酒汤
胸膈满闷、呼吸急喘	枳实、瓜蒌、酒、薤白、陈皮	瓜蒌薤白白酒汤
胸膈满闷、呼吸急喘	枳实、瓜蒌、酒、薤白、陈皮	瓜蒌薤白白酒汤
呼吸急喘、胸膈满闷	枳实、瓜蒌、酒、薤白、陈皮	瓜蒌薤白白酒汤
胸膈满闷、呼吸急喘	枳实、瓜蒌、酒、薤白、陈皮	瓜蒌薤白白酒汤
胸中宿满、噯气、胃中有气上冲、大便不畅、痰浊上塞、咳嗽、肺气郁结	苦杏仁、竹茹、枳实、瓜蒌、川贝母、桔梗、白前、陈皮、旋覆花	瓜蒌薤白白酒汤
肺气郁结、痰浊上塞、咳嗽、胃中有气上冲、大便不畅、噯气、胸中宿满	苦杏仁、竹茹、枳实、瓜蒌、川贝母、桔梗、白前、陈皮、旋覆花	瓜蒌薤白白酒汤
肺气郁结、咳嗽、噯气、胸中宿满、胃中有气上冲、痰浊上塞、大便不畅	苦杏仁、竹茹、枳实、瓜蒌、川贝母、桔梗、白前、陈皮、旋覆花	瓜蒌薤白白酒汤
大便不畅、肺气郁结、胃中有气上冲、痰浊上塞、胸中宿满、噯气、咳嗽	苦杏仁、竹茹、枳实、瓜蒌、川贝母、桔梗、白前、陈皮、旋覆花	瓜蒌薤白白酒汤
痰气、脉弦大有力、胸闷不畅、苔布粗厚、欲泛	礞石、海浮石、玄明粉、僵蚕、紫苏梗、瓜蒌、薄荷、文蛤、薤白、紫苏子、青黛	瓜蒌薤白白酒汤
脉弦大有力、痰气、胸闷不畅、苔布粗厚、欲泛	礞石、海浮石、玄明粉、僵蚕、紫苏梗、瓜蒌、薄荷、文蛤、薤白、紫苏子、青黛	瓜蒌薤白白酒汤
脉弦大有力、痰气、苔布粗厚、胸闷不畅、欲泛	礞石、海浮石、玄明粉、僵蚕、紫苏梗、瓜蒌、薄荷、文蛤、薤白、紫苏子、青黛	瓜蒌薤白白酒汤
欲泛、胸闷不畅、苔布粗厚、脉弦大有力、痰气	礞石、海浮石、玄明粉、僵蚕、紫苏梗、瓜蒌、薄荷、文蛤、薤白、紫苏子、青黛	瓜蒌薤白白酒汤
气短、心前区疼痛、胸闷、苔白质淡边齿痕、气机不畅、血脉痹阻、脉弦细、疲乏、心中容塞	黄芪、生姜、半夏、党参、香附、瓜蒌、桂枝、薤白、陈皮	瓜蒌薤白半夏汤
心前区疼痛、气机不畅、苔白质淡边齿痕、胸闷、气短、疲乏、血脉痹阻、心中容塞、脉弦细	黄芪、生姜、半夏、党参、香附、瓜蒌、桂枝、薤白、陈皮	瓜蒌薤白半夏汤
心中容塞、疲乏、脉弦细、气机不畅、血脉痹阻、心前区疼痛、胸闷、气短、苔白质淡边齿痕	黄芪、生姜、半夏、党参、香附、瓜蒌、桂枝、薤白、陈皮	瓜蒌薤白半夏汤
苔白质淡边齿痕、血脉痹阻、脉弦细、气机不畅、心前区疼痛、疲乏、胸闷、心中容塞、气短	黄芪、生姜、半夏、党参、香附、瓜蒌、桂枝、薤白、陈皮	瓜蒌薤白半夏汤
脉弦细、气机不畅、心前区疼痛、胸闷、血脉痹阻、气短、心中容塞、苔白质淡边齿痕、疲乏	黄芪、生姜、半夏、党参、香附、瓜蒌、桂枝、薤白、陈皮	瓜蒌薤白半夏汤
胸满、冒心、胸痹、呼吸引痛、脉弦雨紧、气结、苔薄白、心阳不振、胁下逆抢心	郁金、蒺藜、半夏、瓜蒌、枳壳、芥子、酒、薤白、青皮、川楝子、旋覆花	瓜蒌薤白半夏汤
心阳不振、苔薄白、胁下逆抢心、冒心、气结、胸痹、脉弦雨紧、胸满、呼吸引痛	郁金、蒺藜、半夏、瓜蒌、枳壳、芥子、酒、薤白、青皮、川楝子、旋覆花	瓜蒌薤白半夏汤
呼吸引痛、胁下逆抢心、苔薄白、胸满、心阳不振、气结、冒心、脉弦雨紧、胸痹	郁金、蒺藜、半夏、瓜蒌、枳壳、芥子、酒、薤白、青皮、川楝子、旋覆花	瓜蒌薤白半夏汤
心阳不振、胁下逆抢心、苔薄白、胸满、胸痹、脉弦雨紧、气结、呼吸引痛、冒心	郁金、蒺藜、半夏、瓜蒌、枳壳、芥子、酒、薤白、青皮、川楝子、旋覆花	瓜蒌薤白半夏汤
呼吸引痛、冒心、胸痹、脉弦雨紧、心阳不振、苔薄白、气结、胸满、胁下逆抢心	郁金、蒺藜、半夏、瓜蒌、枳壳、芥子、酒、薤白、青皮、川楝子、旋覆花	瓜蒌薤白半夏汤
腹胀、苔白、气闷、心悸、肢麻、胸痹、脉微弦数	半夏、太子参、佛手、瓜蒌、柏子仁、沉香、麦冬、丹参、薤白、远志、玄参	瓜蒌薤白半夏汤
胸痹、气闷、脉微弦数、腹胀、苔白、心悸、肢麻	半夏、太子参、佛手、瓜蒌、柏子仁、沉香、麦冬、丹参、薤白、远志、玄参	瓜蒌薤白半夏汤
腹胀、苔白、胸痹、肢麻、心悸、脉微弦数、气闷	半夏、太子参、佛手、瓜蒌、柏子仁、沉香、麦冬、丹参、薤白、远志、玄参	瓜蒌薤白半夏汤
苔白、腹胀、气闷、胸痹、心悸、肢麻、脉微弦数	半夏、太子参、佛手、瓜蒌、柏子仁、沉香、麦冬、丹参、薤白、远志、玄参	瓜蒌薤白半夏汤
腹胀、苔白、肢麻、脉微弦数、胸痹、心悸、气闷	半夏、太子参、佛手、瓜蒌、柏子仁、沉香、麦冬、丹参、薤白、远志、玄参	瓜蒌薤白半夏汤
舌红润、水泡周围微红、咳嗽、小便淡黄、不思饮食、鼻塞、指纹色红而浮、苔薄白、流涕、头面发际等处有小红疹	苦杏仁、麻黄、牛蒡子、连翘、甘草、金银花	麻黄连翘赤小豆汤
指纹色红而浮、头面发际等处有小红疹、咳嗽、小便淡黄、不思饮食、苔薄白、水泡周围微红、流涕、舌红润、鼻塞	苦杏仁、麻黄、牛蒡子、连翘、甘草、金银花	麻黄连翘赤小豆汤
苔薄白、指纹色红而浮、不思饮食、舌红润、头面发际等处有小红疹、水泡周围微红、鼻塞、小便淡黄、咳嗽、流涕	苦杏仁、麻黄、牛蒡子、连翘、甘草、金银花	麻黄连翘赤小豆汤
鼻塞、气机不通、苔苔薄糙腻、发热、脉细涩、乏力、痰浊、疼痛、咳嗽	薏苡仁、半夏、苦杏仁、化橘红、瓜蒌、茯苓、枳壳、桔梗、薤白、橘络	瓜蒌薤白半夏汤
咳嗽、鼻塞、气机不通、乏力、发热、脉细涩、疼痛、苔苔薄糙腻、痰浊	薏苡仁、半夏、苦杏仁、化橘红、瓜蒌、茯苓、枳壳、桔梗、薤白、橘络	瓜蒌薤白半夏汤
鼻塞、发热、咳嗽、苔苔薄糙腻、疼痛、气机不通、脉细涩、乏力、痰浊	薏苡仁、半夏、苦杏仁、化橘红、瓜蒌、茯苓、枳壳、桔梗、薤白、橘络	瓜蒌薤白半夏汤
苔苔薄糙腻、脉细涩、发热、乏力、鼻塞、咳嗽、疼痛、气机不通、痰浊	薏苡仁、半夏、苦杏仁、化橘红、瓜蒌、茯苓、枳壳、桔梗、薤白、橘络	瓜蒌薤白半夏汤
发热、咳嗽、痰浊、乏力、气机不通、脉细涩、鼻塞、疼痛、苔苔薄糙腻	薏苡仁、半夏、苦杏仁、化橘红、瓜蒌、茯苓、枳壳、桔梗、薤白、橘络	瓜蒌薤白半夏汤
痹痛、舌淡红、脉象沉迟、苔淡红、胸痛	厚朴、半夏、瓜蒌、枳壳、桂枝、薤白、陈皮	枳实薤白桂枝汤
舌淡红、胸痛、苔淡红、痹痛、脉象沉迟	厚朴、半夏、瓜蒌、枳壳、桂枝、薤白、陈皮	枳实薤白桂枝汤
苔淡红、痹痛、脉象沉迟、舌淡红、胸痛	厚朴、半夏、瓜蒌、枳壳、桂枝、薤白、陈皮	枳实薤白桂枝汤
苔淡红、痹痛、舌淡红、脉象沉迟、胸痛	厚朴、半夏、瓜蒌、枳壳、桂枝、薤白、陈皮	枳实薤白桂枝汤
舌淡红、苔淡红、脉象沉迟、胸痛、痹痛	厚朴、半夏、瓜蒌、枳壳、桂枝、薤白、陈皮	枳实薤白桂枝汤
痛、胸闷	郁金、厚朴、半夏、苦杏仁、香附、枳实、桂枝、薤白、甘草	枳实薤白桂枝汤
痛、胸闷	郁金、厚朴、半夏、苦杏仁、香附、枳实、桂枝、薤白、甘草	枳实薤白桂枝汤
胸闷、痛	郁金、厚朴、半夏、苦杏仁、香附、枳实、桂枝、薤白、甘草	枳实薤白桂枝汤
痛、胸闷	郁金、厚朴、半夏、苦杏仁、香附、枳实、桂枝、薤白、甘草	枳实薤白桂枝汤
痛、胸闷	郁金、厚朴、半夏、苦杏仁、香附、枳实、桂枝、薤白、甘草	枳实薤白桂枝汤
脉缓、疼痛、痰饮、腹痛、冷汗、弦小、黄疸、呕吐、发热、剧痛	蒺藜、厚朴、胆南星、瓜蒌、茯苓、枳壳、肉桂、高良姜、沉香	枳实薤白桂枝汤
冷汗、疼痛、发热、腹痛、呕吐、脉缓、弦小、痰饮、剧痛、黄疸	蒺藜、厚朴、胆南星、瓜蒌、茯苓、枳壳、肉桂、高良姜、沉香	枳实薤白桂枝汤
弦小、冷汗、剧痛、呕吐、疼痛、痰饮、黄疸、脉缓、发热、腹痛	蒺藜、厚朴、胆南星、瓜蒌、茯苓、枳壳、肉桂、高良姜、沉香	枳实薤白桂枝汤
黄疸、弦小、脉缓、疼痛、冷汗、呕吐、痰饮、发热、腹痛、剧痛	蒺藜、厚朴、胆南星、瓜蒌、茯苓、枳壳、肉桂、高良姜、沉香	枳实薤白桂枝汤
发热、冷汗、痰饮、脉缓、剧痛、疼痛、腹痛、黄疸、弦小、呕吐	蒺藜、厚朴、胆南星、瓜蒌、茯苓、枳壳、肉桂、高良姜、沉香	枳实薤白桂枝汤
四肢不温、苔白、舌淡	白芍、党参、炙甘草、炮姜、附子、当归	人参汤
四肢不温、舌淡、苔白	白芍、党参、炙甘草、炮姜、附子、当归	人参汤
苔白、舌淡、四肢不温	白芍、党参、炙甘草、炮姜、附子、当归	人参汤
苔白、舌淡、四肢不温	白芍、党参、炙甘草、炮姜、附子、当归	人参汤
苔白、舌淡、四肢不温	白芍、党参、炙甘草、炮姜、附子、当归	人参汤
四肢不温、舌淡、苔白	白芍、党参、炙甘草、炮姜、附子、当归	人参汤
舌淡、四肢不温、苔白	白芍、党参、炙甘草、炮姜、附子、当归	人参汤
四肢不温、苔白、舌淡	白芍、党参、炙甘草、炮姜、附子、当归	人参汤
四肢不温、舌淡、苔白	白芍、党参、炙甘草、炮姜、附子、当归	人参汤
舌淡、苔白、四肢不温	白芍、党参、炙甘草、炮姜、附子、当归	人参汤
舌淡、四肢不温、苔白	白芍、党参、炙甘草、炮姜、附子、当归	人参汤
苔白、舌淡、四肢不温	白芍、党参、炙甘草、炮姜、附子、当归	人参汤
苔白、舌淡、四肢不温	白芍、党参、炙甘草、炮姜、附子、当归	人参汤
苔白、四肢不温、舌淡	白芍、党参、炙甘草、炮姜、附子、当归	人参汤
舌淡、四肢不温、苔白	白芍、党参、炙甘草、炮姜、附子、当归	人参汤
苔白、四肢不温、舌淡	白芍、党参、炙甘草、炮姜、附子、当归	人参汤
苔白、舌淡、四肢不温	白芍、党参、炙甘草、炮姜、附子、当归	人参汤
苔白、四肢不温、舌淡	白芍、党参、炙甘草、炮姜、附子、当归	人参汤
苔白、四肢不温、舌淡	白芍、党参、炙甘草、炮姜、附子、当归	人参汤
舌淡、四肢不温、苔白	白芍、党参、炙甘草、炮姜、附子、当归	人参汤
胸痛、脉沉结、手足微厥、不下咽、不能食	白术、干姜、甘草、人参	人参汤
不下咽、手足微厥、不能食、胸痛、脉沉结	白术、干姜、甘草、人参	人参汤
手足微厥、不下咽、脉沉结、胸痛、不能食	白术、干姜、甘草、人参	人参汤
胸痛、手足微厥、不下咽、不能食、脉沉结	白术、干姜、甘草、人参	人参汤
不下咽、胸痛、不能食、脉沉结、手足微厥	白术、干姜、甘草、人参	人参汤
脉沉结、不下咽、胸痛、手足微厥、不能食	白术、干姜、甘草、人参	人参汤
脉沉结、不能食、不下咽、手足微厥、胸痛	白术、干姜、甘草、人参	人参汤
胸痛、不下咽、脉沉结、手足微厥、不能食	白术、干姜、甘草、人参	人参汤
脉沉结、不能食、手足微厥、胸痛、不下咽	白术、干姜、甘草、人参	人参汤
不能食、脉沉结、手足微厥、胸痛、不下咽	白术、干姜、甘草、人参	人参汤
手足微厥、脉沉结、不下咽、不能食、胸痛	白术、干姜、甘草、人参	人参汤
手足微厥、不下咽、胸痛、脉沉结、不能食	白术、干姜、甘草、人参	人参汤
脉沉结、不能食、不下咽、胸痛、手足微厥	白术、干姜、甘草、人参	人参汤
脉沉结、手足微厥、胸痛、不能食、不下咽	白术、干姜、甘草、人参	人参汤
不下咽、手足微厥、胸痛、不能食、脉沉结	白术、干姜、甘草、人参	人参汤
脉沉结、不下咽、不能食、手足微厥、胸痛	白术、干姜、甘草、人参	人参汤
不下咽、脉沉结、不能食、手足微厥、胸痛	白术、干姜、甘草、人参	人参汤
胸痛、不能食、不下咽、手足微厥、脉沉结	白术、干姜、甘草、人参	人参汤
不下咽、手足微厥、不能食、胸痛、脉沉结	白术、干姜、甘草、人参	人参汤
不下咽、胸痛、脉沉结、手足微厥、不能食	白术、干姜、甘草、人参	人参汤
面色青、胸中悸、脉沉微	苦杏仁、甘草、茯苓	茯苓杏仁甘草汤
脉沉微、胸中悸、面色青	苦杏仁、甘草、茯苓	茯苓杏仁甘草汤
胸中悸、面色青、脉沉微	苦杏仁、甘草、茯苓	茯苓杏仁甘草汤
面色青、胸中悸、脉沉微	苦杏仁、甘草、茯苓	茯苓杏仁甘草汤
面色青、脉沉微、胸中悸	苦杏仁、甘草、茯苓	茯苓杏仁甘草汤
面色青、胸中悸、脉沉微	苦杏仁、甘草、茯苓	茯苓杏仁甘草汤
胸中悸、面色青、脉沉微	苦杏仁、甘草、茯苓	茯苓杏仁甘草汤
面色青、脉沉微、胸中悸	苦杏仁、甘草、茯苓	茯苓杏仁甘草汤
脉迟而细、气塞、畏寒、纳减、苔薄白、久嗽、咳嗽、痰、短气	枳实、茯苓、陈皮、半夏	橘枳姜汤
久嗽、脉迟而细、苔薄白、痰、短气、纳减、气塞、咳嗽、畏寒	枳实、茯苓、陈皮、半夏	橘枳姜汤
畏寒、痰、纳减、咳嗽、久嗽、苔薄白、气塞、短气、脉迟而细	枳实、茯苓、陈皮、半夏	橘枳姜汤
纳减、痰、苔薄白、短气、咳嗽、脉迟而细、气塞、畏寒、久嗽	枳实、茯苓、陈皮、半夏	橘枳姜汤
畏寒、痰、纳减、咳嗽、短气、脉迟而细、气塞、久嗽、苔薄白	枳实、茯苓、陈皮、半夏	橘枳姜汤
苔薄白、痰、气塞、纳减、咳嗽、久嗽、脉迟而细、短气、畏寒	枳实、茯苓、陈皮、半夏	橘枳姜汤
痰、纳减、气塞、畏寒、苔薄白、短气、久嗽、咳嗽、脉迟而细	枳实、茯苓、陈皮、半夏	橘枳姜汤
咳嗽、畏寒、气塞、久嗽、脉迟而细、痰、苔薄白、纳减、短气	枳实、茯苓、陈皮、半夏	橘枳姜汤
脉迟而细、短气、痰、气塞、纳减、苔薄白、畏寒、久嗽、咳嗽	枳实、茯苓、陈皮、半夏	橘枳姜汤
纳减、气塞、短气、苔薄白、咳嗽、畏寒、痰、脉迟而细、久嗽	枳实、茯苓、陈皮、半夏	橘枳姜汤
纳减、短气、久嗽、脉迟而细、痰、咳嗽、气塞、畏寒、苔薄白	枳实、茯苓、陈皮、半夏	橘枳姜汤
咳嗽、纳减、脉迟而细、短气、畏寒、苔薄白、痰、气塞、久嗽	枳实、茯苓、陈皮、半夏	橘枳姜汤
脉迟而细、苔薄白、咳嗽、纳减、久嗽、畏寒、痰、短气、气塞	枳实、茯苓、陈皮、半夏	橘枳姜汤
畏寒、久嗽、气塞、痰、短气、脉迟而细、纳减、咳嗽、苔薄白	枳实、茯苓、陈皮、半夏	橘枳姜汤
咳嗽、纳减、苔薄白、气塞、久嗽、畏寒、短气、脉迟而细、痰	枳实、茯苓、陈皮、半夏	橘枳姜汤
脉迟而细、纳减、苔薄白、短气、痰、畏寒、咳嗽、气塞、久嗽	枳实、茯苓、陈皮、半夏	橘枳姜汤
痰、畏寒、咳嗽、苔薄白、脉迟而细、气塞、久嗽、短气、纳减	枳实、茯苓、陈皮、半夏	橘枳姜汤
纳减、久嗽、畏寒、短气、痰、咳嗽、苔薄白、气塞、脉迟而细	枳实、茯苓、陈皮、半夏	橘枳姜汤
痰、畏寒、纳减、短气、咳嗽、久嗽、气塞、脉迟而细、苔薄白	枳实、茯苓、陈皮、半夏	橘枳姜汤
短气、咳嗽、久嗽、气塞、痰、畏寒、脉迟而细、纳减、苔薄白	枳实、茯苓、陈皮、半夏	橘枳姜汤
气滞、舌红、咳嗽、肝脾不肿、食欲减退、头晕、乏力、肿大、苔淡白薄滑、心肺无异常、头痛、闷痛、体温37℃、血压110/75mmHg、痰浊上壅、沉而微弦、痛重	化橘红、瓜蒌、枳实、酒、丹参、降香、薤白、甘草	橘枳姜汤
食欲减退、沉而微弦、肿大、心肺无异常、体温37℃、血压110/75mmHg、苔淡白薄滑、痛重、气滞、咳嗽、乏力、舌红、头晕、肝脾不肿、闷痛、头痛、痰浊上壅	化橘红、瓜蒌、枳实、酒、丹参、降香、薤白、甘草	橘枳姜汤
体温37℃、苔淡白薄滑、痰浊上壅、乏力、头晕、咳嗽、肿大、闷痛、血压110/75mmHg、舌红、食欲减退、气滞、痛重、心肺无异常、肝脾不肿、沉而微弦、头痛	化橘红、瓜蒌、枳实、酒、丹参、降香、薤白、甘草	橘枳姜汤
肝脾不肿、苔淡白薄滑、痰浊上壅、肿大、闷痛、舌红、心肺无异常、气滞、痛重、头晕、乏力、体温37℃、咳嗽、食欲减退、沉而微弦、血压110/75mmHg、头痛	化橘红、瓜蒌、枳实、酒、丹参、降香、薤白、甘草	橘枳姜汤
头晕、心肺无异常、体温37℃、沉而微弦、闷痛、痛重、苔淡白薄滑、头痛、乏力、肿大、气滞、肝脾不肿、咳嗽、血压110/75mmHg、食欲减退、舌红、痰浊上壅	化橘红、瓜蒌、枳实、酒、丹参、降香、薤白、甘草	橘枳姜汤
食欲减退、头晕、肝脾不肿、气滞、闷痛、乏力、痰浊上壅、血压110/75mmHg、头痛、肿大、体温37℃、舌红、咳嗽、苔淡白薄滑、沉而微弦、痛重、心肺无异常	化橘红、瓜蒌、枳实、酒、丹参、降香、薤白、甘草	橘枳姜汤
肿大、食欲减退、肝脾不肿、咳嗽、气滞、血压110/75mmHg、痛重、头晕、沉而微弦、头痛、闷痛、苔淡白薄滑、乏力、心肺无异常、痰浊上壅、舌红、体温37℃	化橘红、瓜蒌、枳实、酒、丹参、降香、薤白、甘草	橘枳姜汤
心肺无异常、肝脾不肿、闷痛、肿大、体温37℃、头痛、痰浊上壅、食欲减退、乏力、头晕、沉而微弦、舌红、血压110/75mmHg、痛重、咳嗽、气滞、苔淡白薄滑	化橘红、瓜蒌、枳实、酒、丹参、降香、薤白、甘草	橘枳姜汤
头痛、食欲减退、沉而微弦、咳嗽、肿大、苔淡白薄滑、闷痛、舌红、痛重、血压110/75mmHg、头晕、体温37℃、痰浊上壅、肝脾不肿、心肺无异常、乏力、气滞	化橘红、瓜蒌、枳实、酒、丹参、降香、薤白、甘草	橘枳姜汤
血压110/75mmHg、肝脾不肿、头痛、痛重、心肺无异常、乏力、头晕、痰浊上壅、苔淡白薄滑、体温37℃、咳嗽、气滞、食欲减退、闷痛、肿大、舌红、沉而微弦	化橘红、瓜蒌、枳实、酒、丹参、降香、薤白、甘草	橘枳姜汤
舌红、头痛、肝脾不肿、食欲减退、血压110/75mmHg、乏力、肿大、苔淡白薄滑、痰浊上壅、痛重、心肺无异常、沉而微弦、咳嗽、闷痛、气滞、头晕、体温37℃	化橘红、瓜蒌、枳实、酒、丹参、降香、薤白、甘草	橘枳姜汤
头晕、肝脾不肿、痛重、气滞、血压110/75mmHg、苔淡白薄滑、心肺无异常、头痛、闷痛、肿大、痰浊上壅、咳嗽、乏力、沉而微弦、体温37℃、舌红、食欲减退	化橘红、瓜蒌、枳实、酒、丹参、降香、薤白、甘草	橘枳姜汤
肿大、痛重、体温37℃、血压110/75mmHg、咳嗽、苔淡白薄滑、沉而微弦、闷痛、肝脾不肿、头晕、心肺无异常、舌红、痰浊上壅、乏力、头痛、食欲减退、气滞	化橘红、瓜蒌、枳实、酒、丹参、降香、薤白、甘草	橘枳姜汤
痰浊上壅、沉而微弦、头痛、肝脾不肿、痛重、咳嗽、闷痛、乏力、血压110/75mmHg、头晕、食欲减退、体温37℃、舌红、苔淡白薄滑、肿大、心肺无异常、气滞	化橘红、瓜蒌、枳实、酒、丹参、降香、薤白、甘草	橘枳姜汤
食欲减退、心肺无异常、气滞、血压110/75mmHg、痛重、沉而微弦、苔淡白薄滑、闷痛、咳嗽、肿大、痰浊上壅、头晕、肝脾不肿、头痛、舌红、乏力、体温37℃	化橘红、瓜蒌、枳实、酒、丹参、降香、薤白、甘草	橘枳姜汤
咳嗽、头晕、闷痛、体温37℃、食欲减退、乏力、痛重、沉而微弦、心肺无异常、苔淡白薄滑、舌红、气滞、头痛、血压110/75mmHg、肿大、痰浊上壅、肝脾不肿	化橘红、瓜蒌、枳实、酒、丹参、降香、薤白、甘草	橘枳姜汤
气滞、心肺无异常、乏力、闷痛、血压110/75mmHg、头晕、痰浊上壅、痛重、舌红、体温37℃、咳嗽、食欲减退、肿大、头痛、肝脾不肿、苔淡白薄滑、沉而微弦	化橘红、瓜蒌、枳实、酒、丹参、降香、薤白、甘草	橘枳姜汤
闷痛、痰浊上壅、心肺无异常、血压110/75mmHg、舌红、头痛、痛重、苔淡白薄滑、体温37℃、咳嗽、头晕、乏力、气滞、肿大、食欲减退、沉而微弦、肝脾不肿	化橘红、瓜蒌、枳实、酒、丹参、降香、薤白、甘草	橘枳姜汤
苔淡白薄滑、头痛、痛重、头晕、闷痛、肝脾不肿、食欲减退、血压110/75mmHg、乏力、舌红、心肺无异常、痰浊上壅、咳嗽、体温37℃、气滞、沉而微弦、肿大	化橘红、瓜蒌、枳实、酒、丹参、降香、薤白、甘草	橘枳姜汤
乏力、心肺无异常、舌红、闷痛、气滞、体温37℃、食欲减退、肝脾不肿、咳嗽、苔淡白薄滑、痰浊上壅、头痛、沉而微弦、肿大、痛重、头晕、血压110/75mmHg	化橘红、瓜蒌、枳实、酒、丹参、降香、薤白、甘草	橘枳姜汤
胀痛、疼痛、舌淡、苔白润多水、肢冷、脉细弦、胃部有振水音、畏寒、呕恶感	薏苡仁、附子	薏苡附子散
呕恶感、苔白润多水、畏寒、疼痛、舌淡、脉细弦、胃部有振水音、肢冷、胀痛	薏苡仁、附子	薏苡附子散
舌淡、畏寒、呕恶感、胃部有振水音、疼痛、苔白润多水、脉细弦、胀痛、肢冷	薏苡仁、附子	薏苡附子散
畏寒、胀痛、呕恶感、苔白润多水、脉细弦、舌淡、肢冷、疼痛、胃部有振水音	薏苡仁、附子	薏苡附子散
畏寒、舌淡、呕恶感、肢冷、苔白润多水、疼痛、胀痛、胃部有振水音、脉细弦	薏苡仁、附子	薏苡附子散
肢冷、脉细弦、胃部有振水音、疼痛、呕恶感、胀痛、苔白润多水、舌淡、畏寒	薏苡仁、附子	薏苡附子散
舌淡、畏寒、肢冷、脉细弦、胀痛、呕恶感、胃部有振水音、疼痛、苔白润多水	薏苡仁、附子	薏苡附子散
苔白润多水、肢冷、脉细弦、畏寒、胃部有振水音、疼痛、胀痛、呕恶感、舌淡	薏苡仁、附子	薏苡附子散
畏寒、疼痛、肢冷、舌淡、脉细弦、胃部有振水音、胀痛、苔白润多水、呕恶感	薏苡仁、附子	薏苡附子散
舌淡、脉细弦、呕恶感、疼痛、胀痛、畏寒、胃部有振水音、肢冷、苔白润多水	薏苡仁、附子	薏苡附子散
畏寒、舌淡、肢冷、胃部有振水音、疼痛、胀痛、呕恶感、苔白润多水、脉细弦	薏苡仁、附子	薏苡附子散
胃部有振水音、胀痛、畏寒、苔白润多水、舌淡、脉细弦、疼痛、肢冷、呕恶感	薏苡仁、附子	薏苡附子散
胀痛、畏寒、疼痛、苔白润多水、肢冷、呕恶感、胃部有振水音、脉细弦、舌淡	薏苡仁、附子	薏苡附子散
脉细弦、苔白润多水、疼痛、胃部有振水音、胀痛、舌淡、呕恶感、肢冷、畏寒	薏苡仁、附子	薏苡附子散
欲呕、脉沉紧、背痛、苔略腻、急迫、呕吐、口吐唾沫	干姜、薏苡仁、厚朴、大枣、党参、吴茱萸、香附、沉香、高良姜、附子、陈皮	薏苡附子散
苔略腻、急迫、口吐唾沫、呕吐、背痛、脉沉紧、欲呕	干姜、薏苡仁、厚朴、大枣、党参、吴茱萸、香附、沉香、高良姜、附子、陈皮	薏苡附子散
背痛、欲呕、口吐唾沫、急迫、脉沉紧、苔略腻、呕吐	干姜、薏苡仁、厚朴、大枣、党参、吴茱萸、香附、沉香、高良姜、附子、陈皮	薏苡附子散
口吐唾沫、呕吐、苔略腻、欲呕、脉沉紧、急迫、背痛	干姜、薏苡仁、厚朴、大枣、党参、吴茱萸、香附、沉香、高良姜、附子、陈皮	薏苡附子散
口吐唾沫、欲呕、呕吐、背痛、脉沉紧、急迫、苔略腻	干姜、薏苡仁、厚朴、大枣、党参、吴茱萸、香附、沉香、高良姜、附子、陈皮	薏苡附子散
欲呕、苔略腻、脉沉紧、口吐唾沫、背痛、呕吐、急迫	干姜、薏苡仁、厚朴、大枣、党参、吴茱萸、香附、沉香、高良姜、附子、陈皮	薏苡附子散
口吐唾沫、苔略腻、背痛、呕吐、欲呕、急迫、脉沉紧	干姜、薏苡仁、厚朴、大枣、党参、吴茱萸、香附、沉香、高良姜、附子、陈皮	薏苡附子散
呕吐、欲呕、脉沉紧、口吐唾沫、背痛、苔略腻、急迫	干姜、薏苡仁、厚朴、大枣、党参、吴茱萸、香附、沉香、高良姜、附子、陈皮	薏苡附子散
口吐唾沫、脉沉紧、背痛、欲呕、呕吐、苔略腻、急迫	干姜、薏苡仁、厚朴、大枣、党参、吴茱萸、香附、沉香、高良姜、附子、陈皮	薏苡附子散
急迫、欲呕、口吐唾沫、呕吐、背痛、苔略腻、脉沉紧	干姜、薏苡仁、厚朴、大枣、党参、吴茱萸、香附、沉香、高良姜、附子、陈皮	薏苡附子散
背痛、口吐唾沫、欲呕、急迫、呕吐、苔略腻、脉沉紧	干姜、薏苡仁、厚朴、大枣、党参、吴茱萸、香附、沉香、高良姜、附子、陈皮	薏苡附子散
苔略腻、急迫、欲呕、背痛、口吐唾沫、脉沉紧、呕吐	干姜、薏苡仁、厚朴、大枣、党参、吴茱萸、香附、沉香、高良姜、附子、陈皮	薏苡附子散
背痛、急迫、脉沉紧、口吐唾沫、欲呕、苔略腻、呕吐	干姜、薏苡仁、厚朴、大枣、党参、吴茱萸、香附、沉香、高良姜、附子、陈皮	薏苡附子散
苔略腻、背痛、呕吐、急迫、脉沉紧、欲呕、口吐唾沫	干姜、薏苡仁、厚朴、大枣、党参、吴茱萸、香附、沉香、高良姜、附子、陈皮	薏苡附子散
郁怒、浊饮凝沍、吐出酸水、胃脘痛痹、不饥、纳谷不运、噎膈、脉右弦、阳仍不宣、浊饮尚阻、吞酸、阳气室痹	干姜、茯苓、桂枝、半夏	桂枝生姜枳实汤
不饥、纳谷不运、脉右弦、浊饮尚阻、郁怒、吞酸、吐出酸水、浊饮凝沍、噎膈、胃脘痛痹、阳气室痹、阳仍不宣	干姜、茯苓、桂枝、半夏	桂枝生姜枳实汤
浊饮尚阻、吞酸、阳气室痹、胃脘痛痹、噎膈、纳谷不运、浊饮凝沍、郁怒、吐出酸水、脉右弦、不饥、阳仍不宣	干姜、茯苓、桂枝、半夏	桂枝生姜枳实汤
阳气室痹、浊饮凝沍、不饥、胃脘痛痹、浊饮尚阻、脉右弦、吐出酸水、阳仍不宣、噎膈、吞酸、郁怒、纳谷不运	干姜、茯苓、桂枝、半夏	桂枝生姜枳实汤
吞酸、胃脘痛痹、吐出酸水、噎膈、阳仍不宣、不饥、脉右弦、纳谷不运、郁怒、浊饮尚阻、阳气室痹、浊饮凝沍	干姜、茯苓、桂枝、半夏	桂枝生姜枳实汤
吞酸、胃脘痛痹、不饥、吐出酸水、噎膈、阳气室痹、脉右弦、郁怒、浊饮尚阻、阳仍不宣、浊饮凝沍、纳谷不运	干姜、茯苓、桂枝、半夏	桂枝生姜枳实汤
胃脘痛痹、浊饮尚阻、郁怒、纳谷不运、浊饮凝沍、吞酸、吐出酸水、不饥、噎膈、阳仍不宣、阳气室痹、脉右弦	干姜、茯苓、桂枝、半夏	桂枝生姜枳实汤
郁怒、浊饮尚阻、阳仍不宣、浊饮凝沍、胃脘痛痹、纳谷不运、吞酸、脉右弦、吐出酸水、不饥、噎膈、阳气室痹	干姜、茯苓、桂枝、半夏	桂枝生姜枳实汤
脉右弦、阳气室痹、阳仍不宣、胃脘痛痹、郁怒、浊饮尚阻、不饥、浊饮凝沍、噎膈、纳谷不运、吞酸、吐出酸水	干姜、茯苓、桂枝、半夏	桂枝生姜枳实汤
吐出酸水、胃脘痛痹、吞酸、浊饮尚阻、浊饮凝沍、阳气室痹、郁怒、纳谷不运、噎膈、脉右弦、不饥、阳仍不宣	干姜、茯苓、桂枝、半夏	桂枝生姜枳实汤
浊饮凝沍、阳仍不宣、浊饮尚阻、阳气室痹、郁怒、纳谷不运、不饥、噎膈、胃脘痛痹、吐出酸水、吞酸、脉右弦	干姜、茯苓、桂枝、半夏	桂枝生姜枳实汤
胃脘痛痹、浊饮尚阻、纳谷不运、浊饮凝沍、脉右弦、吐出酸水、阳仍不宣、噎膈、郁怒、不饥、吞酸、阳气室痹	干姜、茯苓、桂枝、半夏	桂枝生姜枳实汤
浊饮尚阻、脉右弦、阳仍不宣、吐出酸水、胃脘痛痹、噎膈、纳谷不运、吞酸、不饥、阳气室痹、浊饮凝沍、郁怒	干姜、茯苓、桂枝、半夏	桂枝生姜枳实汤
不饥、浊饮尚阻、阳仍不宣、吞酸、浊饮凝沍、纳谷不运、吐出酸水、郁怒、阳气室痹、脉右弦、胃脘痛痹、噎膈	干姜、茯苓、桂枝、半夏	桂枝生姜枳实汤
浊饮凝沍、噎膈、吐出酸水、吞酸、胃脘痛痹、浊饮尚阻、郁怒、不饥、阳仍不宣、脉右弦、阳气室痹、纳谷不运	干姜、茯苓、桂枝、半夏	桂枝生姜枳实汤
吞酸、阳仍不宣、阳气室痹、胃脘痛痹、纳谷不运、噎膈、浊饮凝沍、浊饮尚阻、不饥、吐出酸水、郁怒、脉右弦	干姜、茯苓、桂枝、半夏	桂枝生姜枳实汤
浊饮尚阻、噎膈、阳气室痹、纳谷不运、不饥、阳仍不宣、郁怒、浊饮凝沍、胃脘痛痹、脉右弦、吞酸、吐出酸水	干姜、茯苓、桂枝、半夏	桂枝生姜枳实汤
阳仍不宣、阳气室痹、胃脘痛痹、浊饮凝沍、不饥、浊饮尚阻、脉右弦、纳谷不运、吐出酸水、郁怒、吞酸、噎膈	干姜、茯苓、桂枝、半夏	桂枝生姜枳实汤
浊饮尚阻、阳气室痹、不饥、吞酸、吐出酸水、浊饮凝沍、纳谷不运、噎膈、胃脘痛痹、郁怒、阳仍不宣、脉右弦	干姜、茯苓、桂枝、半夏	桂枝生姜枳实汤
郁怒、噎膈、不饥、浊饮尚阻、纳谷不运、脉右弦、吞酸、阳仍不宣、浊饮凝沍、吐出酸水、胃脘痛痹、阳气室痹	干姜、茯苓、桂枝、半夏	桂枝生姜枳实汤
短气、郁闷、喘息、苔白、失眠、脉弦数、心悬痛、心烦、脉沉、唾浊、惊悸、乍数、咳唾、胸前压痛感、舌胖、痰饮上盛、胸背痛、脉率不整、反化成痰、肥胖、精神困倦	生姜、半夏、竹茹、瓜蒌、枳实、茯苓、炙甘草、桂枝、薤白、陈皮	桂枝生姜枳实汤
精神困倦、痰饮上盛、苔白、乍数、肥胖、脉弦数、胸背痛、惊悸、唾浊、短气、咳唾、喘息、脉率不整、失眠、脉沉、舌胖、反化成痰、胸前压痛感、郁闷、心烦、心悬痛	生姜、半夏、竹茹、瓜蒌、枳实、茯苓、炙甘草、桂枝、薤白、陈皮	桂枝生姜枳实汤
心悬痛、胸前压痛感、反化成痰、苔白、唾浊、舌胖、咳唾、痰饮上盛、肥胖、惊悸、乍数、短气、失眠、精神困倦、胸背痛、脉沉、脉率不整、喘息、心烦、脉弦数、郁闷	生姜、半夏、竹茹、瓜蒌、枳实、茯苓、炙甘草、桂枝、薤白、陈皮	桂枝生姜枳实汤
胸前压痛感、痰饮上盛、反化成痰、苔白、惊悸、短气、郁闷、脉沉、心悬痛、胸背痛、肥胖、失眠、脉率不整、心烦、乍数、脉弦数、唾浊、精神困倦、舌胖、咳唾、喘息	生姜、半夏、竹茹、瓜蒌、枳实、茯苓、炙甘草、桂枝、薤白、陈皮	桂枝生姜枳实汤
精神困倦、喘息、心烦、苔白、脉率不整、短气、舌胖、失眠、乍数、心悬痛、脉沉、胸前压痛感、脉弦数、唾浊、咳唾、胸背痛、肥胖、郁闷、反化成痰、痰饮上盛、惊悸	生姜、半夏、竹茹、瓜蒌、枳实、茯苓、炙甘草、桂枝、薤白、陈皮	桂枝生姜枳实汤
心悬痛、痰饮上盛、胸背痛、舌胖、胸前压痛感、脉弦数、心烦、反化成痰、脉率不整、惊悸、喘息、短气、精神困倦、唾浊、郁闷、咳唾、苔白、失眠、脉沉、乍数、肥胖	生姜、半夏、竹茹、瓜蒌、枳实、茯苓、炙甘草、桂枝、薤白、陈皮	桂枝生姜枳实汤
心悬痛、脉沉、精神困倦、咳唾、舌胖、惊悸、苔白、胸前压痛感、唾浊、胸背痛、乍数、失眠、反化成痰、郁闷、短气、脉率不整、心烦、痰饮上盛、脉弦数、肥胖、喘息	生姜、半夏、竹茹、瓜蒌、枳实、茯苓、炙甘草、桂枝、薤白、陈皮	桂枝生姜枳实汤
失眠、短气、脉沉、心烦、咳唾、乍数、郁闷、反化成痰、喘息、精神困倦、胸背痛、心悬痛、脉率不整、舌胖、肥胖、胸前压痛感、苔白、脉弦数、唾浊、惊悸、痰饮上盛	生姜、半夏、竹茹、瓜蒌、枳实、茯苓、炙甘草、桂枝、薤白、陈皮	桂枝生姜枳实汤
精神困倦、脉率不整、脉弦数、短气、乍数、郁闷、反化成痰、心烦、脉沉、喘息、胸前压痛感、咳唾、唾浊、失眠、苔白、心悬痛、惊悸、肥胖、胸背痛、痰饮上盛、舌胖	生姜、半夏、竹茹、瓜蒌、枳实、茯苓、炙甘草、桂枝、薤白、陈皮	桂枝生姜枳实汤
乍数、惊悸、郁闷、肥胖、脉率不整、反化成痰、脉沉、心烦、胸前压痛感、短气、脉弦数、胸背痛、心悬痛、唾浊、失眠、喘息、精神困倦、苔白、咳唾、痰饮上盛、舌胖	生姜、半夏、竹茹、瓜蒌、枳实、茯苓、炙甘草、桂枝、薤白、陈皮	桂枝生姜枳实汤
脉率不整、胸背痛、胸前压痛感、脉弦数、唾浊、乍数、失眠、心悬痛、惊悸、郁闷、短气、苔白、咳唾、舌胖、肥胖、心烦、脉沉、反化成痰、精神困倦、痰饮上盛、喘息	生姜、半夏、竹茹、瓜蒌、枳实、茯苓、炙甘草、桂枝、薤白、陈皮	桂枝生姜枳实汤
反化成痰、痰饮上盛、脉弦数、惊悸、肥胖、胸前压痛感、脉率不整、苔白、心悬痛、胸背痛、咳唾、舌胖、心烦、失眠、脉沉、唾浊、喘息、精神困倦、乍数、郁闷、短气	生姜、半夏、竹茹、瓜蒌、枳实、茯苓、炙甘草、桂枝、薤白、陈皮	桂枝生姜枳实汤
乍数、郁闷、惊悸、脉弦数、肥胖、心悬痛、唾浊、喘息、胸背痛、脉率不整、短气、脉沉、舌胖、心烦、痰饮上盛、反化成痰、胸前压痛感、咳唾、失眠、苔白、精神困倦	生姜、半夏、竹茹、瓜蒌、枳实、茯苓、炙甘草、桂枝、薤白、陈皮	桂枝生姜枳实汤
脉沉、胸背痛、反化成痰、喘息、失眠、唾浊、郁闷、脉弦数、苔白、舌胖、痰饮上盛、胸前压痛感、咳唾、精神困倦、短气、心悬痛、惊悸、乍数、肥胖、心烦、脉率不整	生姜、半夏、竹茹、瓜蒌、枳实、茯苓、炙甘草、桂枝、薤白、陈皮	桂枝生姜枳实汤
咳唾、精神困倦、乍数、惊悸、唾浊、胸背痛、失眠、反化成痰、苔白、脉沉、郁闷、心悬痛、痰饮上盛、短气、喘息、心烦、胸前压痛感、脉弦数、脉率不整、肥胖、舌胖	生姜、半夏、竹茹、瓜蒌、枳实、茯苓、炙甘草、桂枝、薤白、陈皮	桂枝生姜枳实汤
心悬痛、反化成痰、失眠、舌胖、肥胖、唾浊、惊悸、短气、咳唾、乍数、郁闷、精神困倦、苔白、胸背痛、心烦、脉率不整、脉沉、脉弦数、痰饮上盛、喘息、胸前压痛感	生姜、半夏、竹茹、瓜蒌、枳实、茯苓、炙甘草、桂枝、薤白、陈皮	桂枝生姜枳实汤
唾浊、郁闷、舌胖、咳唾、惊悸、精神困倦、肥胖、反化成痰、心悬痛、短气、胸前压痛感、痰饮上盛、乍数、胸背痛、失眠、脉弦数、心烦、喘息、脉率不整、苔白、脉沉	生姜、半夏、竹茹、瓜蒌、枳实、茯苓、炙甘草、桂枝、薤白、陈皮	桂枝生姜枳实汤
失眠、惊悸、脉弦数、短气、脉率不整、肥胖、反化成痰、乍数、咳唾、心烦、心悬痛、精神困倦、胸前压痛感、唾浊、喘息、苔白、胸背痛、痰饮上盛、舌胖、郁闷、脉沉	生姜、半夏、竹茹、瓜蒌、枳实、茯苓、炙甘草、桂枝、薤白、陈皮	桂枝生姜枳实汤
胸前压痛感、舌胖、唾浊、失眠、心烦、精神困倦、痰饮上盛、苔白、短气、惊悸、脉弦数、脉率不整、乍数、肥胖、反化成痰、郁闷、胸背痛、喘息、脉沉、心悬痛、咳唾	生姜、半夏、竹茹、瓜蒌、枳实、茯苓、炙甘草、桂枝、薤白、陈皮	桂枝生姜枳实汤
唾浊、短气、郁闷、胸背痛、咳唾、脉率不整、喘息、心烦、痰饮上盛、反化成痰、心悬痛、舌胖、失眠、苔白、肥胖、惊悸、精神困倦、胸前压痛感、脉沉、乍数、脉弦数	生姜、半夏、竹茹、瓜蒌、枳实、茯苓、炙甘草、桂枝、薤白、陈皮	桂枝生姜枳实汤
面色晦滞、畏寒、脉弦、舌正常、胀痛、体材中等、胸痛、苔白、肢冷	枳实、瓜蒌、延胡索、酒、桂枝、薤白	乌头赤石脂丸
胸痛、脉弦、面色晦滞、肢冷、苔白、体材中等、胀痛、舌正常、畏寒	枳实、瓜蒌、延胡索、酒、桂枝、薤白	乌头赤石脂丸
肢冷、苔白、脉弦、胀痛、舌正常、面色晦滞、畏寒、胸痛、体材中等	枳实、瓜蒌、延胡索、酒、桂枝、薤白	乌头赤石脂丸
脉弦、体材中等、畏寒、肢冷、胀痛、苔白、舌正常、胸痛、面色晦滞	枳实、瓜蒌、延胡索、酒、桂枝、薤白	乌头赤石脂丸
脉弦、舌正常、面色晦滞、畏寒、肢冷、体材中等、胀痛、胸痛、苔白	枳实、瓜蒌、延胡索、酒、桂枝、薤白	乌头赤石脂丸
畏寒、体材中等、舌正常、肢冷、苔白、面色晦滞、胸痛、胀痛、脉弦	枳实、瓜蒌、延胡索、酒、桂枝、薤白	乌头赤石脂丸
疼痛、大便泄、脉迟苔白、吐酸	干姜、党参、白术、花椒、乌头、高良姜、瓦楞子、附子、赤石脂	乌头赤石脂丸
大便泄、吐酸、疼痛、脉迟苔白	干姜、党参、白术、花椒、乌头、高良姜、瓦楞子、附子、赤石脂	乌头赤石脂丸
吐酸、疼痛、大便泄、脉迟苔白	干姜、党参、白术、花椒、乌头、高良姜、瓦楞子、附子、赤石脂	乌头赤石脂丸
大便泄、脉迟苔白、疼痛、吐酸	干姜、党参、白术、花椒、乌头、高良姜、瓦楞子、附子、赤石脂	乌头赤石脂丸
脉迟苔白、大便泄、疼痛、吐酸	干姜、党参、白术、花椒、乌头、高良姜、瓦楞子、附子、赤石脂	乌头赤石脂丸
大便泄、疼痛、脉迟苔白、吐酸	干姜、党参、白术、花椒、乌头、高良姜、瓦楞子、附子、赤石脂	乌头赤石脂丸
形体消瘦、面色苍白无华、小便清长、肢冷、舌淡红、脉沉弦无力、痛、大便色黑、畏寒、苔薄白、泛酸	干姜、人参、附子、吴茱萸	九痛丸
苔薄白、畏寒、小便清长、舌淡红、痛、泛酸、形体消瘦、脉沉弦无力、肢冷、面色苍白无华、大便色黑	干姜、人参、附子、吴茱萸	九痛丸
泛酸、痛、形体消瘦、面色苍白无华、大便色黑、苔薄白、舌淡红、肢冷、脉沉弦无力、小便清长、畏寒	干姜、人参、附子、吴茱萸	九痛丸
泛酸、大便色黑、畏寒、小便清长、苔薄白、形体消瘦、肢冷、痛、舌淡红、面色苍白无华、脉沉弦无力	干姜、人参、附子、吴茱萸	九痛丸
泛酸、苔薄白、畏寒、舌淡红、形体消瘦、肢冷、脉沉弦无力、痛、小便清长、大便色黑、面色苍白无华	干姜、人参、附子、吴茱萸	九痛丸
小便清长、大便色黑、脉沉弦无力、苔薄白、形体消瘦、畏寒、肢冷、面色苍白无华、泛酸、痛、舌淡红	干姜、人参、附子、吴茱萸	九痛丸
面色苍白无华、痛、小便清长、脉沉弦无力、泛酸、舌淡红、肢冷、大便色黑、形体消瘦、畏寒、苔薄白	干姜、人参、附子、吴茱萸	九痛丸
大便色黑、脉沉弦无力、畏寒、苔薄白、泛酸、舌淡红、面色苍白无华、肢冷、形体消瘦、痛、小便清长	干姜、人参、附子、吴茱萸	九痛丸
苔薄白、畏寒、舌淡红、肢冷、脉沉弦无力、面色苍白无华、形体消瘦、大便色黑、泛酸、痛、小便清长	干姜、人参、附子、吴茱萸	九痛丸
痛、肢冷、舌淡红、小便清长、脉沉弦无力、形体消瘦、大便色黑、苔薄白、面色苍白无华、畏寒、泛酸	干姜、人参、附子、吴茱萸	九痛丸
面色苍白无华、舌淡红、肢冷、畏寒、小便清长、大便色黑、痛、形体消瘦、脉沉弦无力、泛酸、苔薄白	干姜、人参、附子、吴茱萸	九痛丸
舌淡红、苔薄白、面色苍白无华、小便清长、脉沉弦无力、肢冷、痛、大便色黑、畏寒、形体消瘦、泛酸	干姜、人参、附子、吴茱萸	九痛丸
畏寒、苔薄白、舌淡红、痛、小便清长、面色苍白无华、形体消瘦、泛酸、肢冷、脉沉弦无力、大便色黑	干姜、人参、附子、吴茱萸	九痛丸
泛酸、畏寒、脉沉弦无力、面色苍白无华、痛、大便色黑、肢冷、苔薄白、舌淡红、小便清长、形体消瘦	干姜、人参、附子、吴茱萸	九痛丸
苔薄白、痛、泛酸、脉沉弦无力、面色苍白无华、舌淡红、肢冷、形体消瘦、畏寒、小便清长、大便色黑	干姜、人参、附子、吴茱萸	九痛丸
泛酸、痛、肢冷、大便色黑、形体消瘦、苔薄白、脉沉弦无力、舌淡红、畏寒、面色苍白无华、小便清长	干姜、人参、附子、吴茱萸	九痛丸
舌淡红、面色苍白无华、苔薄白、形体消瘦、痛、畏寒、小便清长、泛酸、肢冷、大便色黑、脉沉弦无力	干姜、人参、附子、吴茱萸	九痛丸
大便色黑、痛、畏寒、形体消瘦、苔薄白、脉沉弦无力、肢冷、泛酸、小便清长、面色苍白无华、舌淡红	干姜、人参、附子、吴茱萸	九痛丸
肢冷、苔薄白、畏寒、痛、小便清长、泛酸、面色苍白无华、形体消瘦、大便色黑、脉沉弦无力、舌淡红	干姜、人参、附子、吴茱萸	九痛丸
面色苍白无华、形体消瘦、大便色黑、泛酸、痛、脉沉弦无力、肢冷、畏寒、舌淡红、苔薄白、小便清长	干姜、人参、附子、吴茱萸	九痛丸
泛酸、小便清长、形体消瘦、肢冷、舌淡红、苔薄白、畏寒、痛、脉沉弦无力、面色苍白无华、大便色黑	干姜、人参、附子、吴茱萸	九痛丸
脉沉弦无力、苔薄白、形体消瘦、小便清长、舌淡红、面色苍白无华、痛、畏寒、泛酸、大便色黑、肢冷	干姜、人参、附子、吴茱萸	九痛丸
面色苍白无华、形体消瘦、泛酸、脉沉弦无力、舌淡红、大便色黑、畏寒、痛、肢冷、小便清长、苔薄白	干姜、人参、附子、吴茱萸	九痛丸
苔薄白、大便色黑、形体消瘦、小便清长、肢冷、舌淡红、面色苍白无华、畏寒、泛酸、痛、脉沉弦无力	干姜、人参、附子、吴茱萸	九痛丸
肢冷、小便清长、脉沉弦无力、苔薄白、舌淡红、面色苍白无华、形体消瘦、大便色黑、痛、畏寒、泛酸	干姜、人参、附子、吴茱萸	九痛丸
痛、小便清长、肢冷、形体消瘦、泛酸、畏寒、大便色黑、面色苍白无华、舌淡红、苔薄白、脉沉弦无力	干姜、人参、附子、吴茱萸	九痛丸
形体消瘦、畏寒、面色苍白无华、痛、苔薄白、泛酸、肢冷、小便清长、舌淡红、大便色黑、脉沉弦无力	干姜、人参、附子、吴茱萸	九痛丸
形体消瘦、脉沉弦无力、畏寒、大便色黑、面色苍白无华、舌淡红、泛酸、小便清长、苔薄白、肢冷、痛	干姜、人参、附子、吴茱萸	九痛丸
畏寒、痛、大便色黑、脉沉弦无力、苔薄白、肢冷、形体消瘦、小便清长、舌淡红、泛酸、面色苍白无华	干姜、人参、附子、吴茱萸	九痛丸
小便清长、畏寒、苔薄白、肢冷、舌淡红、面色苍白无华、脉沉弦无力、大便色黑、痛、泛酸、形体消瘦	干姜、人参、附子、吴茱萸	九痛丸
舌淡红、痛、泛酸、脉沉弦无力、大便色黑、苔薄白、形体消瘦、面色苍白无华、肢冷、畏寒、小便清长	干姜、人参、附子、吴茱萸	九痛丸
肢冷、脉沉弦无力、苔薄白、小便清长、形体消瘦、痛、畏寒、大便色黑、泛酸、面色苍白无华、舌淡红	干姜、人参、附子、吴茱萸	九痛丸
泛酸、痛、面色苍白无华、苔薄白、小便清长、畏寒、舌淡红、肢冷、脉沉弦无力、形体消瘦、大便色黑	干姜、人参、附子、吴茱萸	九痛丸
形体消瘦、脉沉弦无力、舌淡红、肢冷、面色苍白无华、苔薄白、泛酸、大便色黑、畏寒、小便清长、痛	干姜、人参、附子、吴茱萸	九痛丸
肢冷、小便清长、泛酸、舌淡红、形体消瘦、大便色黑、畏寒、脉沉弦无力、苔薄白、痛、面色苍白无华	干姜、人参、附子、吴茱萸	九痛丸
苔薄白、小便清长、痛、脉沉弦无力、形体消瘦、舌淡红、泛酸、面色苍白无华、畏寒、大便色黑、肢冷	干姜、人参、附子、吴茱萸	九痛丸
泛酸、肢冷、大便色黑、舌淡红、畏寒、脉沉弦无力、痛、形体消瘦、面色苍白无华、苔薄白、小便清长	干姜、人参、附子、吴茱萸	九痛丸
肢冷、脉沉弦无力、小便清长、泛酸、苔薄白、畏寒、面色苍白无华、痛、形体消瘦、大便色黑、舌淡红	干姜、人参、附子、吴茱萸	九痛丸
畏寒、痛、苔薄白、小便清长、肢冷、形体消瘦、舌淡红、泛酸、大便色黑、面色苍白无华、脉沉弦无力	干姜、人参、附子、吴茱萸	九痛丸
舌淡红、畏寒、苔薄白、痛、泛酸、脉沉弦无力、小便清长、形体消瘦、肢冷、面色苍白无华、大便色黑	干姜、人参、附子、吴茱萸	九痛丸
身痛、恶风、头疼、恶心、汗出、苔黄腻、恶寒、发热、腹满、头痛、脉浮而滑、舌苔、大便3日未解	大黄、厚朴、白芍、大枣、枳实、桂枝、甘草	厚朴七物汤
大便3日未解、恶寒、身痛、恶心、头痛、苔黄腻、腹满、脉浮而滑、发热、汗出、头疼、舌苔、恶风	大黄、厚朴、白芍、大枣、枳实、桂枝、甘草	厚朴七物汤
恶心、发热、苔黄腻、腹满、身痛、脉浮而滑、恶风、汗出、恶寒、大便3日未解、头疼、舌苔、头痛	大黄、厚朴、白芍、大枣、枳实、桂枝、甘草	厚朴七物汤
恶寒、腹满、脉浮而滑、舌苔、头疼、恶心、恶风、苔黄腻、头痛、汗出、大便3日未解、身痛、发热	大黄、厚朴、白芍、大枣、枳实、桂枝、甘草	厚朴七物汤
汗出、舌苔、腹满、脉浮而滑、发热、头疼、恶风、大便3日未解、身痛、恶寒、头痛、恶心、苔黄腻	大黄、厚朴、白芍、大枣、枳实、桂枝、甘草	厚朴七物汤
舌苔、头疼、发热、苔黄腻、汗出、恶心、脉浮而滑、恶寒、恶风、大便3日未解、腹满、头痛、身痛	大黄、厚朴、白芍、大枣、枳实、桂枝、甘草	厚朴七物汤
面色苍白、吐出黄色如大便样物、腹痛、苔灰白、大便不延、脉微、腹张、不大便、吐奶、出冷汗、腹胀、哭闹	甘草、桂枝、厚朴、枳实	厚朴七物汤
腹胀、吐奶、不大便、吐出黄色如大便样物、出冷汗、大便不延、苔灰白、面色苍白、腹张、脉微、腹痛、哭闹	甘草、桂枝、厚朴、枳实	厚朴七物汤
腹胀、吐奶、腹张、不大便、出冷汗、面色苍白、苔灰白、脉微、大便不延、哭闹、腹痛、吐出黄色如大便样物	甘草、桂枝、厚朴、枳实	厚朴七物汤
吐出黄色如大便样物、大便不延、吐奶、腹胀、不大便、出冷汗、苔灰白、腹张、腹痛、脉微、哭闹、面色苍白	甘草、桂枝、厚朴、枳实	厚朴七物汤
吐奶、出冷汗、苔灰白、腹痛、大便不延、腹胀、面色苍白、吐出黄色如大便样物、脉微、腹张、不大便、哭闹	甘草、桂枝、厚朴、枳实	厚朴七物汤
哭闹、出冷汗、面色苍白、苔灰白、大便不延、吐出黄色如大便样物、腹痛、脉微、吐奶、不大便、腹张、腹胀	甘草、桂枝、厚朴、枳实	厚朴七物汤
苔薄白、手足不温、矢气多、腹部胀满、腹胀满、脉迟缓、舌淡、大便不实、消化迟滞	大黄、厚朴、大枣、枳实、桂枝、甘草	厚朴七物汤
苔薄白、脉迟缓、手足不温、腹部胀满、消化迟滞、腹胀满、舌淡、矢气多、大便不实	大黄、厚朴、大枣、枳实、桂枝、甘草	厚朴七物汤
腹部胀满、腹胀满、手足不温、消化迟滞、脉迟缓、大便不实、矢气多、舌淡、苔薄白	大黄、厚朴、大枣、枳实、桂枝、甘草	厚朴七物汤
矢气多、腹胀满、消化迟滞、舌淡、脉迟缓、手足不温、苔薄白、腹部胀满、大便不实	大黄、厚朴、大枣、枳实、桂枝、甘草	厚朴七物汤
腹部胀满、手足不温、消化迟滞、腹胀满、矢气多、舌淡、大便不实、脉迟缓、苔薄白	大黄、厚朴、大枣、枳实、桂枝、甘草	厚朴七物汤
矢气多、脉迟缓、大便不实、腹胀满、腹部胀满、手足不温、苔薄白、消化迟滞、舌淡	大黄、厚朴、大枣、枳实、桂枝、甘草	厚朴七物汤
不渴、上败、胃少	干姜、甘草、附子、粳米	附子粳米汤
不渴、胃少、上败	干姜、甘草、附子、粳米	附子粳米汤
不渴、上败、胃少	干姜、甘草、附子、粳米	附子粳米汤
上败、不渴、胃少	干姜、甘草、附子、粳米	附子粳米汤
舌白胖、呕痛、腹痛、四肢且厥、腹内痛、呕吐、脉沉而紧、神疲懒言、痛呕、四肢微厥	半夏、大枣、粳米、附子、甘草	附子粳米汤
脉沉而紧、呕痛、腹内痛、腹痛、神疲懒言、痛呕、四肢微厥、呕吐、四肢且厥、舌白胖	半夏、大枣、粳米、附子、甘草	附子粳米汤
腹痛、脉沉而紧、呕痛、舌白胖、四肢微厥、呕吐、神疲懒言、痛呕、腹内痛、四肢且厥	半夏、大枣、粳米、附子、甘草	附子粳米汤
腹内痛、四肢微厥、痛呕、呕痛、腹痛、脉沉而紧、呕吐、舌白胖、神疲懒言、四肢且厥	半夏、大枣、粳米、附子、甘草	附子粳米汤
大府秘结、肚腹胀大、肚腹疼痛欲绝、六脉沉紧、面色黑黄	广藿香、大黄、厚朴、枳实、肉桂、木香、丁香、陈皮	厚朴三物汤
大府秘结、面色黑黄、六脉沉紧、肚腹疼痛欲绝、肚腹胀大	广藿香、大黄、厚朴、枳实、肉桂、木香、丁香、陈皮	厚朴三物汤
大府秘结、肚腹胀大、六脉沉紧、面色黑黄、肚腹疼痛欲绝	广藿香、大黄、厚朴、枳实、肉桂、木香、丁香、陈皮	厚朴三物汤
肚腹疼痛欲绝、大府秘结、肚腹胀大、面色黑黄、六脉沉紧	广藿香、大黄、厚朴、枳实、肉桂、木香、丁香、陈皮	厚朴三物汤
六脉沉紧、肚腹疼痛欲绝、大府秘结、面色黑黄、肚腹胀大	广藿香、大黄、厚朴、枳实、肉桂、木香、丁香、陈皮	厚朴三物汤
肚腹疼痛欲绝、面色黑黄、六脉沉紧、肚腹胀大、大府秘结	广藿香、大黄、厚朴、枳实、肉桂、木香、丁香、陈皮	厚朴三物汤
肚腹疼痛欲绝、肚腹胀大、大府秘结、六脉沉紧、面色黑黄	广藿香、大黄、厚朴、枳实、肉桂、木香、丁香、陈皮	厚朴三物汤
肚腹疼痛欲绝、面色黑黄、大府秘结、六脉沉紧、肚腹胀大	广藿香、大黄、厚朴、枳实、肉桂、木香、丁香、陈皮	厚朴三物汤
汗多、脉搏103次、脉象弦紧、大便不通、腹胀满、呕吐、疼痛、口渴、体温37℃、呼吸每分钟27次、面黄、不能食	大黄、槟榔、厚朴、瓜蒌、木香、川楝子	厚朴三物汤
面黄、体温37℃、腹胀满、汗多、大便不通、口渴、疼痛、脉搏103次、不能食、呼吸每分钟27次、呕吐、脉象弦紧	大黄、槟榔、厚朴、瓜蒌、木香、川楝子	厚朴三物汤
呕吐、脉象弦紧、呼吸每分钟27次、脉搏103次、疼痛、腹胀满、汗多、口渴、不能食、体温37℃、大便不通、面黄	大黄、槟榔、厚朴、瓜蒌、木香、川楝子	厚朴三物汤
腹胀满、不能食、面黄、脉搏103次、呕吐、大便不通、疼痛、呼吸每分钟27次、脉象弦紧、体温37℃、口渴、汗多	大黄、槟榔、厚朴、瓜蒌、木香、川楝子	厚朴三物汤
体温37℃、面黄、大便不通、脉象弦紧、口渴、呕吐、不能食、脉搏103次、呼吸每分钟27次、腹胀满、疼痛、汗多	大黄、槟榔、厚朴、瓜蒌、木香、川楝子	厚朴三物汤
汗多、不能食、面黄、口渴、呕吐、腹胀满、疼痛、脉象弦紧、大便不通、体温37℃、脉搏103次、呼吸每分钟27次	大黄、槟榔、厚朴、瓜蒌、木香、川楝子	厚朴三物汤
脉搏103次、不能食、汗多、面黄、体温37℃、脉象弦紧、大便不通、呕吐、呼吸每分钟27次、腹胀满、口渴、疼痛	大黄、槟榔、厚朴、瓜蒌、木香、川楝子	厚朴三物汤
口渴、疼痛、呕吐、面黄、腹胀满、汗多、脉象弦紧、呼吸每分钟27次、不能食、体温37℃、大便不通、脉搏103次	大黄、槟榔、厚朴、瓜蒌、木香、川楝子	厚朴三物汤
气不通、疼痛、根腻、胀满、舌红、有关脉大	大黄、莱菔子、枳实、厚朴	厚朴三物汤
胀满、疼痛、有关脉大、气不通、舌红、根腻	大黄、莱菔子、枳实、厚朴	厚朴三物汤
气不通、根腻、胀满、舌红、有关脉大、疼痛	大黄、莱菔子、枳实、厚朴	厚朴三物汤
舌红、胀满、气不通、根腻、疼痛、有关脉大	大黄、莱菔子、枳实、厚朴	厚朴三物汤
疼痛、气不通、舌红、根腻、胀满、有关脉大	大黄、莱菔子、枳实、厚朴	厚朴三物汤
胀满、疼痛、舌红、有关脉大、气不通、根腻	大黄、莱菔子、枳实、厚朴	厚朴三物汤
疼痛、舌红、有关脉大、气不通、胀满、根腻	大黄、莱菔子、枳实、厚朴	厚朴三物汤
疼痛、舌红、胀满、气不通、有关脉大、根腻	大黄、莱菔子、枳实、厚朴	厚朴三物汤
寒热、腹痛	柴胡、白芍、半夏、大枣、枳实、黄芩	大柴胡汤
腹痛、寒热	柴胡、白芍、半夏、大枣、枳实、黄芩	大柴胡汤
脉大、黄痘、黑黄、黄黑、舌苔、疼痛、鼻纽、苔黄腻	郁金、滑石粉、柴胡、白芍、半夏、大枣、鸡内金、枳壳、酒、石韦、金钱草、茵陈、海金沙、黄芩	大柴胡汤
脉大、黑黄、舌苔、疼痛、黄黑、苔黄腻、鼻纽、黄痘	郁金、滑石粉、柴胡、白芍、半夏、大枣、鸡内金、枳壳、酒、石韦、金钱草、茵陈、海金沙、黄芩	大柴胡汤
吐血、呕意、按脉弦数、不欲食、口苦、胸膈胀闷、大吐、大便数日一行、豪气、苔黄厚、紫黑瘀块、潮热、腥气、胸胁痞满	柴胡、白芍、半夏、大枣、枳实、黄芩	大柴胡汤
紫黑瘀块、呕意、吐血、按脉弦数、潮热、不欲食、大吐、大便数日一行、胸胁痞满、豪气、胸膈胀闷、腥气、苔黄厚、口苦	柴胡、白芍、半夏、大枣、枳实、黄芩	大柴胡汤
脉弦数、头晕、体温37.5℃、疼痛、下肢冷、胸闷、尿短赤、剧痛、口苦、苔薄黄	大黄、生姜、柴胡、芒硝、大枣、半夏、赤芍、枳实、炙甘草、桃仁、桂枝、黄芩	大柴胡汤
剧痛、脉弦数、尿短赤、苔薄黄、头晕、下肢冷、口苦、体温37.5℃、疼痛、胸闷	大黄、生姜、柴胡、芒硝、大枣、半夏、赤芍、枳实、炙甘草、桃仁、桂枝、黄芩	大柴胡汤
脉弦数、口苦、寒热、不能进食、舌质红、呕吐、目睛微黄、舌红苔黄、大便少解	郁金、大黄、柴胡、厚朴、赤芍、枳壳、金钱草、甘草、茵陈、黄芩	大柴胡汤
口苦、大便少解、舌红苔黄、寒热、目睛微黄、舌质红、不能进食、呕吐、脉弦数	郁金、大黄、柴胡、厚朴、赤芍、枳壳、金钱草、甘草、茵陈、黄芩	大柴胡汤
食下不运、作酸、呕出	花椒、干姜、茯苓、半夏	大建中汤
呕出、作酸、食下不运	花椒、干姜、茯苓、半夏	大建中汤
作酸、呕出、食下不运	花椒、干姜、茯苓、半夏	大建中汤
呕出、食下不运、作酸	花椒、干姜、茯苓、半夏	大建中汤
呕出、作酸、食下不运	花椒、干姜、茯苓、半夏	大建中汤
呕吐、苔薄白、脐腹绞痛、吐出蛔虫1条、腹部有一肿块、身体瘦弱、面色萎黄、手脚清冷、脉象沉细	槟榔、党参、使君子、花椒、饴糖	大建中汤
面色萎黄、脐腹绞痛、脉象沉细、腹部有一肿块、吐出蛔虫1条、呕吐、苔薄白、身体瘦弱、手脚清冷	槟榔、党参、使君子、花椒、饴糖	大建中汤
脉象沉细、手脚清冷、面色萎黄、脐腹绞痛、腹部有一肿块、身体瘦弱、苔薄白、呕吐、吐出蛔虫1条	槟榔、党参、使君子、花椒、饴糖	大建中汤
呕吐、脐腹绞痛、吐出蛔虫1条、面色萎黄、腹部有一肿块、手脚清冷、脉象沉细、苔薄白、身体瘦弱	槟榔、党参、使君子、花椒、饴糖	大建中汤
身体瘦弱、面色萎黄、手脚清冷、苔薄白、腹部有一肿块、呕吐、脉象沉细、吐出蛔虫1条、脐腹绞痛	槟榔、党参、使君子、花椒、饴糖	大建中汤
浮黄、腹痛、脉细弱、疼痛、口苦	干姜、白芍、党参、花椒、乌梅、黄芩	大建中汤
浮黄、脉细弱、腹痛、口苦、疼痛	干姜、白芍、党参、花椒、乌梅、黄芩	大建中汤
疼痛、腹痛、口苦、脉细弱、浮黄	干姜、白芍、党参、花椒、乌梅、黄芩	大建中汤
口苦、疼痛、腹痛、浮黄、脉细弱	干姜、白芍、党参、花椒、乌梅、黄芩	大建中汤
浮黄、口苦、疼痛、腹痛、脉细弱	干姜、白芍、党参、花椒、乌梅、黄芩	大建中汤
苔白润、腹痛、弦紧、脉沉、舌白润	乌头、大黄、细辛、附子	大黄附子汤
腹痛、脉沉、苔白润、弦紧、舌白润	乌头、大黄、细辛、附子	大黄附子汤
疼痛、脉弦紧、声音壮厉、钝痛、舌淡红而润、呕吐、胃痛、苔薄白	乌头、大黄、细辛、花椒	大黄附子汤
声音壮厉、苔薄白、舌淡红而润、钝痛、呕吐、胃痛、疼痛、脉弦紧	乌头、大黄、细辛、花椒	大黄附子汤
腹痛、硬满、手足不温、脉沉、苔白、面色恍白、畏寒	干姜、大黄、六神曲、白芍、细辛、附子	大黄附子汤
手足不温、苔白、腹痛、硬满、脉沉、畏寒、面色恍白	干姜、大黄、六神曲、白芍、细辛、附子	大黄附子汤
右肋痛、整日胀、苔薄、脉浮数无力、乳根下距腹中线5分、腹胀、右肋下疼、汗出淋沥、口唇姚白、舌淡	大黄、细辛、附子	大黄附子汤
右肋下疼、腹胀、整日胀、舌淡、苔薄、乳根下距腹中线5分、口唇姚白、汗出淋沥、右肋痛、脉浮数无力	大黄、细辛、附子	大黄附子汤
舌淡、腹痛、脉弱、气滞	羊肉、生姜、当归	当归生姜羊肉汤
气滞、腹痛、脉弱、舌淡	羊肉、生姜、当归	当归生姜羊肉汤
气滞、舌淡、脉弱、腹痛	羊肉、生姜、当归	当归生姜羊肉汤
舌淡、脉弱、腹痛、气滞	羊肉、生姜、当归	当归生姜羊肉汤
脉虚数、发烧	生姜、当归	当归生姜羊肉汤
发烧、脉虚数	生姜、当归	当归生姜羊肉汤
发烧、脉虚数	生姜、当归	当归生姜羊肉汤
脉虚数、发烧	生姜、当归	当归生姜羊肉汤
失眠、带下、脉细弱、缺乳、头眩、耳鸣、苔薄、泛恶、失血、纳少、心悸	小茴香、补骨脂、白芍、鸡血藤、羊肉、丹参、当归	当归生姜羊肉汤
带下、耳鸣、纳少、泛恶、失血、失眠、缺乳、心悸、苔薄、脉细弱、头眩	小茴香、补骨脂、白芍、鸡血藤、羊肉、丹参、当归	当归生姜羊肉汤
心悸、脉细弱、耳鸣、泛恶、缺乳、苔薄、带下、失眠、头眩、失血、纳少	小茴香、补骨脂、白芍、鸡血藤、羊肉、丹参、当归	当归生姜羊肉汤
失眠、缺乳、纳少、泛恶、带下、苔薄、失血、头眩、脉细弱、耳鸣、心悸	小茴香、补骨脂、白芍、鸡血藤、羊肉、丹参、当归	当归生姜羊肉汤
遗精、虚数、恶寒、皮肉消脱、指头冷、困惫不支、眼脸微肿、躁烦	乌头、蜜	乌头桂枝汤
眼脸微肿、躁烦、皮肉消脱、遗精、困惫不支、虚数、指头冷、恶寒	乌头、蜜	乌头桂枝汤
皮肉消脱、困惫不支、虚数、躁烦、指头冷、恶寒、眼脸微肿、遗精	乌头、蜜	乌头桂枝汤
困惫不支、皮肉消脱、虚数、躁烦、遗精、恶寒、指头冷、眼脸微肿	乌头、蜜	乌头桂枝汤
困惫不支、虚数、指头冷、眼脸微肿、遗精、躁烦、恶寒、皮肉消脱	乌头、蜜	乌头桂枝汤
腹中痛、发热、体甚健、厥冷、汗出、筋脉拘急、手足不仁、脉沉紧、舌润、吐清水、脉紧、腹痛、逆冷、疼痛、恶寒、大痛、肢厥	白芍、大枣、乌头、桂枝、甘草	乌头桂枝汤
肢厥、吐清水、手足不仁、厥冷、疼痛、体甚健、逆冷、腹中痛、汗出、发热、脉沉紧、腹痛、脉紧、大痛、恶寒、舌润、筋脉拘急	白芍、大枣、乌头、桂枝、甘草	乌头桂枝汤
手足不仁、体甚健、脉紧、腹痛、吐清水、汗出、疼痛、逆冷、大痛、发热、筋脉拘急、舌润、恶寒、厥冷、肢厥、腹中痛、脉沉紧	白芍、大枣、乌头、桂枝、甘草	乌头桂枝汤
发热、厥冷、恶寒、脉紧、疼痛、吐清水、脉沉紧、汗出、手足不仁、肢厥、大痛、逆冷、腹中痛、筋脉拘急、体甚健、舌润、腹痛	白芍、大枣、乌头、桂枝、甘草	乌头桂枝汤
腹痛、腹中痛、大痛、发热、脉紧、疼痛、汗出、逆冷、肢厥、筋脉拘急、舌润、脉沉紧、厥冷、恶寒、体甚健、吐清水、手足不仁	白芍、大枣、乌头、桂枝、甘草	乌头桂枝汤
脉象沉细、薄黑苔、疼痛、舌淡、下肢清冷	白芍、大枣、蜜、乌头、桂枝、甘草	乌头桂枝汤
薄黑苔、疼痛、脉象沉细、舌淡、下肢清冷	白芍、大枣、蜜、乌头、桂枝、甘草	乌头桂枝汤
下肢清冷、脉象沉细、疼痛、舌淡、薄黑苔	白芍、大枣、蜜、乌头、桂枝、甘草	乌头桂枝汤
薄黑苔、疼痛、舌淡、脉象沉细、下肢清冷	白芍、大枣、蜜、乌头、桂枝、甘草	乌头桂枝汤
疼痛、下肢清冷、舌淡、脉象沉细、薄黑苔	白芍、大枣、蜜、乌头、桂枝、甘草	乌头桂枝汤
大便溏薄、苔白、脉细缓	白芍、大枣、白术、赤芍、香附、乌头、炙甘草、桂枝、川楝子	乌头桂枝汤
苔白、大便溏薄、脉细缓	白芍、大枣、白术、赤芍、香附、乌头、炙甘草、桂枝、川楝子	乌头桂枝汤
大便溏薄、脉细缓、苔白	白芍、大枣、白术、赤芍、香附、乌头、炙甘草、桂枝、川楝子	乌头桂枝汤
苔白、脉细缓、大便溏薄	白芍、大枣、白术、赤芍、香附、乌头、炙甘草、桂枝、川楝子	乌头桂枝汤
苔白、大便溏薄、脉细缓	白芍、大枣、白术、赤芍、香附、乌头、炙甘草、桂枝、川楝子	乌头桂枝汤
不能食、呕吐	赤小豆、瓜蒂	瓜蒂散
呕吐、不能食	赤小豆、瓜蒂	瓜蒂散
不能食、呕吐	赤小豆、瓜蒂	瓜蒂散
气上冲、痰塞喉中、不能语言	赤小豆、瓜蒂	瓜蒂散
痰塞喉中、气上冲、不能语言	赤小豆、瓜蒂	瓜蒂散
不能语言、痰塞喉中、气上冲	赤小豆、瓜蒂	瓜蒂散
形寒、瘦损、大便燥结	柏子仁、桃仁、当归	旋覆花汤
大便燥结、瘦损、形寒	柏子仁、桃仁、当归	旋覆花汤
大便燥结、形寒、瘦损	柏子仁、桃仁、当归	旋覆花汤
形寒、瘦损、大便燥结	柏子仁、桃仁、当归	旋覆花汤
大便燥结、形寒、瘦损	柏子仁、桃仁、当归	旋覆花汤
瘦损、形寒、大便燥结	柏子仁、桃仁、当归	旋覆花汤
脉弦、痹阻、痰阻、苔薄	郁金、瓜蒌、瓦楞子、桔梗、葱须、红花、丝瓜络、当归、旋覆花	旋覆花汤
痹阻、苔薄、脉弦、痰阻	郁金、瓜蒌、瓦楞子、桔梗、葱须、红花、丝瓜络、当归、旋覆花	旋覆花汤
苔薄、脉弦、痹阻、痰阻	郁金、瓜蒌、瓦楞子、桔梗、葱须、红花、丝瓜络、当归、旋覆花	旋覆花汤
痹阻、痰阻、苔薄、脉弦	郁金、瓜蒌、瓦楞子、桔梗、葱须、红花、丝瓜络、当归、旋覆花	旋覆花汤
苔薄、痹阻、脉弦、痰阻	郁金、瓜蒌、瓦楞子、桔梗、葱须、红花、丝瓜络、当归、旋覆花	旋覆花汤
痰阻、痹阻、苔薄、脉弦	郁金、瓜蒌、瓦楞子、桔梗、葱须、红花、丝瓜络、当归、旋覆花	旋覆花汤
刺痛、切脉弦细、紫块、瘀滞	茜草、酒、童便、旋覆花	旋覆花汤
瘀滞、紫块、刺痛、切脉弦细	茜草、酒、童便、旋覆花	旋覆花汤
刺痛、瘀滞、切脉弦细、紫块	茜草、酒、童便、旋覆花	旋覆花汤
瘀滞、刺痛、切脉弦细、紫块	茜草、酒、童便、旋覆花	旋覆花汤
刺痛、瘀滞、紫块、切脉弦细	茜草、酒、童便、旋覆花	旋覆花汤
紫块、刺痛、瘀滞、切脉弦细	茜草、酒、童便、旋覆花	旋覆花汤
苔薄黄、脉弦、口渴、腹胀痛、乏力、消瘦、舌红、小便频数、大便干燥、喜饮	白芍、苦杏仁、火麻仁、瓜蒌、陈皮、川楝子	麻子仁丸
小便频数、苔薄黄、乏力、大便干燥、消瘦、舌红、脉弦、喜饮、口渴、腹胀痛	白芍、苦杏仁、火麻仁、瓜蒌、陈皮、川楝子	麻子仁丸
喜饮、乏力、脉弦、小便频数、大便干燥、苔薄黄、口渴、消瘦、腹胀痛、舌红	白芍、苦杏仁、火麻仁、瓜蒌、陈皮、川楝子	麻子仁丸
乏力、脉弦、口渴、腹胀痛、小便频数、苔薄黄、喜饮、消瘦、大便干燥、舌红	白芍、苦杏仁、火麻仁、瓜蒌、陈皮、川楝子	麻子仁丸
脱水症、大便不通、肠鸣音稍亢、粘、腹肌软、呕吐、脐下两侧有条索状块物、黄染、腹胀、巩、腹痛、精神萎靡	大黄、槟榔、厚朴、苦杏仁、火麻仁、枳壳、乌梅、陈皮	麻子仁丸
腹肌软、大便不通、粘、巩、精神萎靡、黄染、脱水症、脐下两侧有条索状块物、腹痛、腹胀、呕吐、肠鸣音稍亢	大黄、槟榔、厚朴、苦杏仁、火麻仁、枳壳、乌梅、陈皮	麻子仁丸
精神萎靡、腹胀、脐下两侧有条索状块物、大便不通、巩、脱水症、黄染、肠鸣音稍亢、呕吐、腹痛、腹肌软、粘	大黄、槟榔、厚朴、苦杏仁、火麻仁、枳壳、乌梅、陈皮	麻子仁丸
腹痛、腹胀、精神萎靡、腹肌软、脱水症、大便不通、黄染、肠鸣音稍亢、粘、呕吐、巩、脐下两侧有条索状块物	大黄、槟榔、厚朴、苦杏仁、火麻仁、枳壳、乌梅、陈皮	麻子仁丸
口唇发千、大便燥结、大便困难、唇燥、苔干黄、脉沉滑、汗出如丽、唇破	大黄、厚朴、白芍、苦杏仁、火麻仁、枳实	麻子仁丸
汗出如丽、唇破、口唇发千、脉沉滑、大便困难、唇燥、苔干黄、大便燥结	大黄、厚朴、白芍、苦杏仁、火麻仁、枳实	麻子仁丸
脉沉滑、苔干黄、唇燥、大便困难、口唇发千、大便燥结、汗出如丽、唇破	大黄、厚朴、白芍、苦杏仁、火麻仁、枳实	麻子仁丸
口唇发千、大便燥结、脉沉滑、苔干黄、汗出如丽、唇燥、大便困难、唇破	大黄、厚朴、白芍、苦杏仁、火麻仁、枳实	麻子仁丸
大便艰涩、苔薄黄、小溲反多、胀满、脉沉有力	大黄、厚朴、白芍、苦杏仁、火麻仁、枳实	麻子仁丸
苔薄黄、脉沉有力、大便艰涩、胀满、小溲反多	大黄、厚朴、白芍、苦杏仁、火麻仁、枳实	麻子仁丸
大便艰涩、苔薄黄、小溲反多、胀满、脉沉有力	大黄、厚朴、白芍、苦杏仁、火麻仁、枳实	麻子仁丸
苔薄黄、小溲反多、胀满、脉沉有力、大便艰涩	大黄、厚朴、白芍、苦杏仁、火麻仁、枳实	麻子仁丸
脉沉细而涩、舌白腻而粗、苔白腻而粗、酸痛	白术、茯苓、炙甘草、杜仲、当归、炮姜	甘草干姜茯苓白术汤
舌白腻而粗、酸痛、苔白腻而粗、脉沉细而涩	白术、茯苓、炙甘草、杜仲、当归、炮姜	甘草干姜茯苓白术汤
脉沉细而涩、舌白腻而粗、苔白腻而粗、酸痛	白术、茯苓、炙甘草、杜仲、当归、炮姜	甘草干姜茯苓白术汤
腰痛、脉濡弱、瘀血、舌淡	干姜、桑寄生、鸡血藤、苍术、补骨脂、续断、茯苓、桃仁、桂枝、杜仲、甘草	甘草干姜茯苓白术汤
舌淡、瘀血、腰痛、脉濡弱	干姜、桑寄生、鸡血藤、苍术、补骨脂、续断、茯苓、桃仁、桂枝、杜仲、甘草	甘草干姜茯苓白术汤
瘀血、舌淡、脉濡弱、腰痛	干姜、桑寄生、鸡血藤、苍术、补骨脂、续断、茯苓、桃仁、桂枝、杜仲、甘草	甘草干姜茯苓白术汤
腰痛、疼痛、重坠感	蚕沙、干姜、鹿角霜、小茴香、白术、茯苓、炙甘草、桂枝、当归	甘草干姜茯苓白术汤
重坠感、腰痛、疼痛	蚕沙、干姜、鹿角霜、小茴香、白术、茯苓、炙甘草、桂枝、当归	甘草干姜茯苓白术汤
疼痛、腰痛、重坠感	蚕沙、干姜、鹿角霜、小茴香、白术、茯苓、炙甘草、桂枝、当归	甘草干姜茯苓白术汤
重坠感、腰酸、眩晕、苔薄腻、脉缓、纳少	干姜、薏苡仁、白术、茯苓、肉桂、炙甘草、当归、牛膝	甘草干姜茯苓白术汤
脉缓、眩晕、重坠感、纳少、苔薄腻、腰酸	干姜、薏苡仁、白术、茯苓、肉桂、炙甘草、当归、牛膝	甘草干姜茯苓白术汤
脉缓、眩晕、纳少、重坠感、腰酸、苔薄腻	干姜、薏苡仁、白术、茯苓、肉桂、炙甘草、当归、牛膝	甘草干姜茯苓白术汤
不饥、毛不落、不焦、痰饮	白术、甘草、桂枝、茯苓	苓桂术甘汤
痰饮、不焦、不饥、毛不落	白术、甘草、桂枝、茯苓	苓桂术甘汤
心悸、面部虚浮、小便短少不利、眩晕、目下色青、小便不利、头晕、舌胖、大便秘结、浮肿、苔水滑、干渴、色淡、胸满、头目晕眩	白术、炙甘草、桂枝、茯苓	苓桂术甘汤
大便秘结、头晕、浮肿、头目晕眩、眩晕、小便不利、小便短少不利、胸满、干渴、目下色青、心悸、面部虚浮、苔水滑、舌胖、色淡	白术、炙甘草、桂枝、茯苓	苓桂术甘汤
脉弦细、咳嗽、痰咯不多、苔薄白、两肺底部有稀疏的湿性罗音	白术、甘草、桂枝、茯苓	苓桂术甘汤
苔薄白、痰咯不多、咳嗽、两肺底部有稀疏的湿性罗音、脉弦细	白术、甘草、桂枝、茯苓	苓桂术甘汤
痒感、头晕、羞明喜暗、舌润、发热、脉濡细、恶寒、面唇白、视物昏花、水气上逆、不红、苔淡白、咳嗽、痰多	黄连、白术、茯苓、炙甘草、桂枝、细辛、车前草	苓桂术甘汤
恶寒、发热、痰多、视物昏花、面唇白、水气上逆、咳嗽、羞明喜暗、苔淡白、痒感、不红、头晕、舌润、脉濡细	黄连、白术、茯苓、炙甘草、桂枝、细辛、车前草	苓桂术甘汤
胸满、吐出清稀痰水、逆气、脉弦、消瘦、苔苔白厚腻、泛泛欲呕、痰饮、面黄	广藿香、砂仁、半夏、白术、紫苏梗、茯苓、炙甘草、桂枝、陈皮	苓桂术甘汤
胸满、泛泛欲呕、消瘦、逆气、苔苔白厚腻、痰饮、吐出清稀痰水、面黄、脉弦	广藿香、砂仁、半夏、白术、紫苏梗、茯苓、炙甘草、桂枝、陈皮	苓桂术甘汤
气体甚厚、脉沉、心下续坚满、鼻色鲜明	甘遂、甘草、半夏、蜜	甘遂半夏汤
鼻色鲜明、气体甚厚、心下续坚满、脉沉	甘遂、甘草、半夏、蜜	甘遂半夏汤
气体甚厚、脉沉、心下续坚满、鼻色鲜明	甘遂、甘草、半夏、蜜	甘遂半夏汤
心下续坚满、气体甚厚、脉沉、鼻色鲜明	甘遂、甘草、半夏、蜜	甘遂半夏汤
气体甚厚、脉沉、鼻色鲜明、心下续坚满	甘遂、甘草、半夏、蜜	甘遂半夏汤
气体甚厚、鼻色鲜明、脉沉、心下续坚满	甘遂、甘草、半夏、蜜	甘遂半夏汤
胃脘痛、胀痛、胃胀、阵痛、作痛、痰积、胀满	甘遂、白芍、半夏、蜜、甘草	甘遂半夏汤
胃脘痛、作痛、胀痛、阵痛、胃胀、胀满、痰积	甘遂、白芍、半夏、蜜、甘草	甘遂半夏汤
胃脘痛、胀痛、阵痛、作痛、胀满、胃胀、痰积	甘遂、白芍、半夏、蜜、甘草	甘遂半夏汤
痰积、阵痛、胃胀、胀痛、胃脘痛、作痛、胀满	甘遂、白芍、半夏、蜜、甘草	甘遂半夏汤
作痛、胀痛、胃胀、胀满、阵痛、痰积、胃脘痛	甘遂、白芍、半夏、蜜、甘草	甘遂半夏汤
阵痛、胀满、作痛、痰积、胃胀、胃脘痛、胀痛	甘遂、白芍、半夏、蜜、甘草	甘遂半夏汤
呕出痰水、微汗、夜不成寐、微肿、呼吸追促、小溲不利、腹大、便泻、头痛、腹胀	大戟、芫花、甘遂、大枣	十枣汤
微肿、微汗、腹胀、夜不成寐、便泻、呼吸追促、小溲不利、头痛、呕出痰水、腹大	大戟、芫花、甘遂、大枣	十枣汤
咳嗽、心脏稍向右移位、呼吸困难、发热、苔厚腻、精神差、脉弦滑、呼吸音消失、发冷、呼吸较急促、左胸前第二肋间隙以下语颜消失、左侧胸痛	大戟、甘遂、大枣	十枣汤
发热、精神差、心脏稍向右移位、发冷、呼吸困难、苔厚腻、脉弦滑、呼吸音消失、咳嗽、呼吸较急促、左侧胸痛、左胸前第二肋间隙以下语颜消失	大戟、甘遂、大枣	十枣汤
脉实、苔微黄、腹胀、大便较艰、腹水、胸胁作胀	大戟、芫花、甘遂	十枣汤
大便较艰、脉实、腹胀、胸胁作胀、腹水、苔微黄	大戟、芫花、甘遂	十枣汤
气逆、寒热、成肿、小溲短少、苔薄白、全身漫肿、浮滑、咳嗽	生姜、苦杏仁、麻黄、桑白皮、茯苓、花椒、石膏、桂枝、猪苓、甘草、陈皮	大青龙汤
全身漫肿、苔薄白、寒热、小溲短少、浮滑、成肿、咳嗽、气逆	生姜、苦杏仁、麻黄、桑白皮、茯苓、花椒、石膏、桂枝、猪苓、甘草、陈皮	大青龙汤
溢饮、舌红而苔腻、疼重、四肢肿胀、身体魁梧、面色鲜泽、酸痛、浮大、手足不出、出汗、脉浮且大	薏苡仁、大枣、苦杏仁、麻黄、石膏、茯苓、炙甘草、桂枝	大青龙汤
身体魁梧、酸痛、脉浮且大、手足不出、浮大、溢饮、面色鲜泽、舌红而苔腻、出汗、疼重、四肢肿胀	薏苡仁、大枣、苦杏仁、麻黄、石膏、茯苓、炙甘草、桂枝	大青龙汤
干燥、苔薄白、房水混浊、发热、咳嗽、肢倦、恶寒、虹膜变色、角膜周围充血、脉浮数、瞳孔缩小、疼痛、腰痛	大枣、苦杏仁、石膏、炙甘草、桂枝、车前草	大青龙汤
恶寒、房水混浊、咳嗽、瞳孔缩小、腰痛、发热、疼痛、脉浮数、干燥、虹膜变色、角膜周围充血、肢倦、苔薄白	大枣、苦杏仁、石膏、炙甘草、桂枝、车前草	大青龙汤
咽喉不利、哮鸣、苔白厚腻、食少、喘息、脉现弦滑、口唇含青乌色、痰多、舌含青色、不思饮、胀闷、目眶、咳喘、咳声低弱、咳嗽、喘咳、少气、面色淡而少华	干姜、白芍、半夏、五味子、麻黄、桂枝、细辛、附子、甘草	小青龙汤
喘咳、咽喉不利、舌含青色、痰多、咳声低弱、咳喘、苔白厚腻、口唇含青乌色、不思饮、脉现弦滑、喘息、胀闷、咳嗽、目眶、面色淡而少华、少气、食少、哮鸣	干姜、白芍、半夏、五味子、麻黄、桂枝、细辛、附子、甘草	小青龙汤
稀痰、哮喘、恶风、咳喘、咳嗽、多泡沫	干姜、白芍、半夏、五味子、麻黄、桂枝、细辛、甘草	小青龙汤
咳嗽、稀痰、多泡沫、哮喘、恶风、咳喘	干姜、白芍、半夏、五味子、麻黄、桂枝、细辛、甘草	小青龙汤
畏寒、痰粘稠、咳嗽、脉沉苔白、头痛、咯吐、喘急	干姜、白芍、半夏、五味子、款冬花、麻黄、炙甘草、紫菀、桂枝、细辛	小青龙汤
头痛、脉沉苔白、咯吐、痰粘稠、咳嗽、喘急、畏寒	干姜、白芍、半夏、五味子、款冬花、麻黄、炙甘草、紫菀、桂枝、细辛	小青龙汤
泪水、粗糙、脉浮弦、舌苔薄白而滑、痰稀薄、色白、苔滑、口淡、不渴、视物不清、角膜表面失去光泽、失明、左眼红脖痛、咳嗽、眼屎少、大毗赤脉、白带较多	干姜、白芍、半夏、五味子、麻黄、炙甘草、桂枝、细辛	小青龙汤
视物不清、不渴、泪水、痰稀薄、舌苔薄白而滑、口淡、大毗赤脉、失明、粗糙、脉浮弦、苔滑、左眼红脖痛、色白、咳嗽、白带较多、眼屎少、角膜表面失去光泽	干姜、白芍、半夏、五味子、麻黄、炙甘草、桂枝、细辛	小青龙汤
肿痛	苦杏仁、威灵仙、桂枝、防己	木防己汤
肿痛	苦杏仁、威灵仙、桂枝、防己	木防己汤
肿痛	苦杏仁、威灵仙、桂枝、防己	木防己汤
肿痛	苦杏仁、威灵仙、桂枝、防己	木防己汤
痰诞、心烦、膈上始宽、发喘、痰饮、喘满、胸胀痛、咳嗽、湿多、化热、大吐、面黧、吐痰、肚诞沫、宿痛、口渴、口干燥	砂仁、党参、石膏、茯苓、桂枝、人参	木防己汤
大吐、口渴、吐痰、痰饮、口干燥、宿痛、化热、面黧、湿多、发喘、胸胀痛、心烦、肚诞沫、膈上始宽、咳嗽、喘满、痰诞	砂仁、党参、石膏、茯苓、桂枝、人参	木防己汤
心烦、口干燥、面黧、痰饮、口渴、喘满、膈上始宽、湿多、痰诞、化热、大吐、肚诞沫、咳嗽、发喘、宿痛、胸胀痛、吐痰	砂仁、党参、石膏、茯苓、桂枝、人参	木防己汤
膈上始宽、大吐、喘满、湿多、宿痛、胸胀痛、发喘、肚诞沫、化热、咳嗽、吐痰、心烦、痰饮、口干燥、口渴、面黧、痰诞	砂仁、党参、石膏、茯苓、桂枝、人参	木防己汤
口渴、下肢正常、脉浮数有力、苔白、肿痛	薏苡仁、石膏、川木通、桂枝、甘草、忍冬藤、防己	木防己汤
口渴、脉浮数有力、苔白、下肢正常、肿痛	薏苡仁、石膏、川木通、桂枝、甘草、忍冬藤、防己	木防己汤
下肢正常、脉浮数有力、口渴、肿痛、苔白	薏苡仁、石膏、川木通、桂枝、甘草、忍冬藤、防己	木防己汤
苔白、脉浮数有力、肿痛、下肢正常、口渴	薏苡仁、石膏、川木通、桂枝、甘草、忍冬藤、防己	木防己汤
脉沉弦、腹胀大、苔黄白相兼、舌苔黄白、大便时闭	冬葵子、芒硝、党参、白术、苦杏仁、桂枝、冬瓜仁、甘草、防己	木防己加茯苓芒硝汤
[truncated: 9,808 more rows]
