# Supplementary material for: PRDAGE: a prescription recommendation framework for traditional Chinese medicine based on data augmentation and multi-graph embedding
Source: PeerJ Comput Sci. 2025 Aug 6;11:e2974. doi: 10.7717/peerj-cs.2974 (PMC12453781; doi:10.7717/peerj-cs.2974)
Supplement: Supplemental Information 1 — The raw data used for training and testing in the dataset are medical case records in Chinese text. This study is trained based on Chinese text. To facilitate non-Chinese researchers, we have provided the English names of the attributes in the dataset and mapped them to their corresponding Chinese names. The .pickle file can be read using Python language editing software, such as PyCharm. The *.pickle file in this program is a serialized file in Python dictionary format, containing key-value data, where the key is the symptom name and the corresponding value is the symptom embedding vector. The symptom name is the normalized symptom name, and the symptom embedding vector is generated by SBert. You can use the pickle.load() method from the pickle module in the program to restore the file as a Python dictionary variable. [file peerj-cs-11-2974-s001.zip › Code and data/TCMPR_ZS/data/dataset-agumentation-balance-symptoms-befor-5-2024_01_10 16_37_58.csv]

symptoms_standardization	herb_standardization	formula_standardization
视力减退、视物模糊、形瘦面白、乏力、心悸、脉结代、自汗、肢麻、麻木、苔薄白、头晕、舌淡、耳鸣、倦怠	生姜、白芍、龙骨、大枣、牡蛎、炙甘草、桂枝、甘草	桂枝汤
心悸、乏力、耳鸣、视物模糊、形瘦面白、肢麻、自汗、脉结代、苔薄白、舌淡、视力减退、麻木、头晕、倦怠	生姜、白芍、龙骨、大枣、牡蛎、炙甘草、桂枝、甘草	桂枝汤
舌淡、面色苍白、自汗、边有齿印、色黯、脉细缓、头痛、恶露	生姜、白芍、大枣、炙甘草、桂枝、当归、益母草	桂枝汤
自汗、边有齿印、舌淡、脉细缓、面色苍白、头痛、恶露、色黯	生姜、白芍、大枣、炙甘草、桂枝、当归、益母草	桂枝汤
苔薄白、泛恶、头晕痛、腠理不密、鼻塞、脉沉不浮、酸疼、舌淡润、欲吐、色量一般	生姜、白芍、大枣、川芎、炙甘草、桂枝、当归	桂枝汤
头晕痛、苔薄白、泛恶、脉沉不浮、腠理不密、欲吐、色量一般、酸疼、舌淡润、鼻塞	生姜、白芍、大枣、川芎、炙甘草、桂枝、当归	桂枝汤
食臭、脉细缓、稀薄、吐液涎、舌如平、苔薄白、心烦	生姜、白芍、大枣、炙甘草、桂枝	桂枝汤
舌如平、稀薄、食臭、吐液涎、心烦、苔薄白、脉细缓	生姜、白芍、大枣、炙甘草、桂枝	桂枝汤
小腿拘急、自汗、唇舌淡白、遍身湿透、脉沉细、小便短少、恶风寒、四肢不温	黄芪、生姜、白芍、大枣、桂枝、附子、当归	桂枝加附子汤
脉沉细、恶风寒、唇舌淡白、自汗、小腿拘急、四肢不温、遍身湿透、小便短少	黄芪、生姜、白芍、大枣、桂枝、附子、当归	桂枝加附子汤
脉沉细弦、苔薄白、舌暗红、肿痛、疼痛	黄芪、生姜、白芍、党参、川芎、炙甘草、桂枝、附子、当归	桂枝加附子汤
疼痛、苔薄白、舌暗红、脉沉细弦、肿痛	黄芪、生姜、白芍、党参、川芎、炙甘草、桂枝、附子、当归	桂枝加附子汤
月经量多、瘀块、小腹疼痛、色暗红、舌淡红、小腹痛、带下、脉沉细、苔薄白	牡丹皮、黄芪、鸡血藤、大枣、白芍、延胡索、茯苓、桃仁、桂枝、山楂、莪术、益母草	桂枝茯苓丸
月经量多、小腹疼痛、脉沉细、苔薄白、小腹痛、带下、色暗红、瘀块、舌淡红	牡丹皮、黄芪、鸡血藤、大枣、白芍、延胡索、茯苓、桃仁、桂枝、山楂、莪术、益母草	桂枝茯苓丸
胸胁苦满、脉弦数、苔薄黄、口渴、舌红、色暗红	牡丹皮、生姜、柴胡、大枣、党参、竹茹、瓜蒌、炙甘草、天花粉、当归、黄芩	小柴胡汤
胸胁苦满、色暗红、口渴、舌红、苔薄黄、脉弦数	牡丹皮、生姜、柴胡、大枣、党参、竹茹、瓜蒌、炙甘草、天花粉、当归、黄芩	小柴胡汤
口渴、脉沉实、潮热、色暗红、恶露、苔薄黄干、硬痛、紫块	大黄、玄明粉、延胡索、炙甘草、桃仁、桂枝、益母草	桃核承气汤
硬痛、恶露、口渴、紫块、色暗红、潮热、苔薄黄干、脉沉实	大黄、玄明粉、延胡索、炙甘草、桃仁、桂枝、益母草	桃核承气汤
舌如平、苔白黄厚腻、带下量多、臭秽、舌苔白黄、小便短涩、涕、肢节烦痛、脉缓、腰脊酸胀	白术、泽泻、防风、茯苓、桂枝、独活、猪苓、茵陈	茵陈五苓散
肢节烦痛、舌如平、臭秽、涕、小便短涩、腰脊酸胀、带下量多、苔白黄厚腻、舌苔白黄、脉缓	白术、泽泻、防风、茯苓、桂枝、独活、猪苓、茵陈	茵陈五苓散
舌淡嫩、关节酸疼、苔薄白、头晕、精神不振、目眩、脉虚细、懒言、气短、指节有麻感、耳鸣	黄芪、白芍、大枣、通草、炙甘草、桂枝、细辛、甘草、当归	当归四逆汤
气短、耳鸣、懒言、舌淡嫩、脉虚细、精神不振、目眩、关节酸疼、苔薄白、头晕、指节有麻感	黄芪、白芍、大枣、通草、炙甘草、桂枝、细辛、甘草、当归	当归四逆汤
苔薄白、脉象沉紧、经色紫黯、昏厥、肢冷、口唇发青、胀痛、面色苍白	生姜、艾叶、白芍、吴茱萸、通草、大枣、炙甘草、桂枝、细辛、当归	当归四逆加吴茱萸生姜汤
昏厥、苔薄白、脉象沉紧、肢冷、面色苍白、口唇发青、胀痛、经色紫黯	生姜、艾叶、白芍、吴茱萸、通草、大枣、炙甘草、桂枝、细辛、当归	当归四逆加吴茱萸生姜汤
脉象弦细、泛恶、眩晕、下肢微肿、大便溏薄、头晕、小便清长、舌苔白厚而腻	生姜、白芍、白术、茯苓、附子	真武汤
泛恶、头晕、舌苔白厚而腻、小便清长、脉象弦细、下肢微肿、眩晕、大便溏薄	生姜、白芍、白术、茯苓、附子	真武汤
精神困疲、色淡、舌薄白、水津不化、经行紊乱、小便频数、大便溏薄、量多色白、舌淡嫩、脉象细弱、腰酸、带下绵绵	补骨脂、党参、白术、白芍、桑螵蛸、茯苓、益智仁、附子	附子汤
小便频数、腰酸、经行紊乱、舌淡嫩、带下绵绵、舌薄白、大便溏薄、精神困疲、脉象细弱、量多色白、色淡、水津不化	补骨脂、党参、白术、白芍、桑螵蛸、茯苓、益智仁、附子	附子汤
苔薄白、脉象虚迟、色淡质稀、纳差、色白质稀、带下量多、四肢乏力、舌淡嫩、浮肿、便溏	谷芽、白芍、党参、茯苓、炙甘草、益智仁、附子、当归、乌药	附子汤
便溏、舌淡嫩、色淡质稀、苔薄白、四肢乏力、纳差、脉象虚迟、浮肿、带下量多、色白质稀	谷芽、白芍、党参、茯苓、炙甘草、益智仁、附子、当归、乌药	附子汤
苔薄白、色白质稀如水、脉沉细迟、量少、色淡、腿膝困软、舌淡嫩、尿多、带下量多、腰酸、便溏	山药、白芍、桑螵蛸、白术、党参、茯苓、附子、益智仁、乌药	附子汤
苔薄白、舌淡嫩、脉沉细迟、带下量多、色白质稀如水、腿膝困软、尿多、腰酸、便溏、色淡、量少	山药、白芍、桑螵蛸、白术、党参、茯苓、附子、益智仁、乌药	附子汤
胃纳不振、苔薄白、腰酸、色白质稀如水、停经、肢体倦怠、脉沉细、带下量多、头晕、舌淡	山药、白芍、桑螵蛸、白术、党参、茯苓、巴戟天、附子、益智仁、乌药	附子汤
苔薄白、头晕、腰酸、胃纳不振、停经、脉沉细、带下量多、肢体倦怠、舌淡、色白质稀如水	山药、白芍、桑螵蛸、白术、党参、茯苓、巴戟天、附子、益智仁、乌药	附子汤
绝经、纳差、涩痛、舌尖稍红、苔黄薄腻、阴痒、瘙痒、便溏、脉细略数、乏力、头晕	白芍、龙胆、桑枝、何首乌、甘草	芍药甘草汤
头晕、便溏、阴痒、舌尖稍红、涩痛、脉细略数、瘙痒、纳差、乏力、苔黄薄腻、绝经	白芍、龙胆、桑枝、何首乌、甘草	芍药甘草汤
大便干结、腿膝乏力、肢体困倦、口干不欲饮、耳鸣、臭味、经行错后、脉细弱、唇色淡白、量少、放屁样、头晕	何首乌、甘草、当归、白芍	芍药甘草汤
口干不欲饮、脉细弱、量少、臭味、经行错后、头晕、大便干结、唇色淡白、放屁样、肢体困倦、腿膝乏力、耳鸣	何首乌、甘草、当归、白芍	芍药甘草汤
质红、不欲饮、脉细数、经常失眠、心烦、头晕、多梦、舌红、口苦、咽干、目眩、苔少、心悸	首乌藤、白芍、黄连、阿胶、麦冬、黄芩	黄连阿胶汤
多梦、不欲饮、经常失眠、质红、苔少、心烦、脉细数、口苦、舌红、目眩、心悸、头晕、咽干	首乌藤、白芍、黄连、阿胶、麦冬、黄芩	黄连阿胶汤
舌淡、微肿、上、脉虚细、呕恶、量少色淡、吐涎、苔薄白、大便溏薄	生姜、白芍、大枣、白术、党参、吴茱萸、川芎、炙甘草、附子、当归	吴茱萸汤
呕恶、脉虚细、大便溏薄、苔薄白、上、舌淡、微肿、量少色淡、吐涎	生姜、白芍、大枣、白术、党参、吴茱萸、川芎、炙甘草、附子、当归	吴茱萸汤
气怯、口干、无力、苔薄白、面色苍白、寸口脉、舌淡嫩、精神萎靡、尿急	牡丹皮、山药、生地、苦杏仁、泽泻、山茱萸、茯苓、大腹皮、桔梗、桂枝、附子	金匮肾气丸
寸口脉、精神萎靡、气怯、口干、面色苍白、舌淡嫩、无力、尿急、苔薄白	牡丹皮、山药、生地、苦杏仁、泽泻、山茱萸、茯苓、大腹皮、桔梗、桂枝、附子	金匮肾气丸
膝软、舌淡、恶露、胃纳不振、色淡、苔薄白、肢体乏力、脉象虚细、小腹绵绵而痛、腰酸	生姜、龙眼肉、黑豆、羊肉、当归	当归生姜羊肉汤
腰酸、苔薄白、小腹绵绵而痛、色淡、肢体乏力、舌淡、恶露、脉象虚细、胃纳不振、膝软	生姜、龙眼肉、黑豆、羊肉、当归	当归生姜羊肉汤
漏下不止、色红、出血量多、脉沉细、微黄、腹痛、苔薄白	艾叶、白芍、生地、党参、阿胶、菟丝子、川芎、墨旱莲、何首乌、甘草、当归	胶艾汤
微黄、色红、苔薄白、漏下不止、出血量多、腹痛、脉沉细	艾叶、白芍、生地、党参、阿胶、菟丝子、川芎、墨旱莲、何首乌、甘草、当归	胶艾汤
色黯、恶露、舌一般、脉象沉紧、纳差、苔薄白、痛过于胀、大便已3日不解、小腹胀痛	大黄、赤芍、川芎、枳实、桃仁、当归	枳实芍药散
色黯、恶露、苔薄白、纳差、痛过于胀、小腹胀痛、大便已3日不解、舌一般、脉象沉紧	大黄、赤芍、川芎、枳实、桃仁、当归	枳实芍药散
舌淡嫩、脉象虚缓、肢体困倦、苔薄白、浮肿、胃纳不振、大便稀薄	黄芪、白芍、补骨脂、白术、泽泻、川芎、茯苓、木瓜、当归	当归芍药散
浮肿、大便稀薄、苔薄白、胃纳不振、脉象虚缓、舌淡嫩、肢体困倦	黄芪、白芍、补骨脂、白术、泽泻、川芎、茯苓、木瓜、当归	当归芍药散
头晕、苔薄白、脉细缓、舌淡红、胀痛、宫颈下唇见13~25cm肌瘤、月经量多、心闷	海藻、白术、泽泻、赤芍、香附、川芎、牡蛎、茯苓、川贝母、当归、玄参	当归芍药散
月经量多、舌淡红、脉细缓、心闷、头晕、胀痛、苔薄白、宫颈下唇见13~25cm肌瘤	海藻、白术、泽泻、赤芍、香附、川芎、牡蛎、茯苓、川贝母、当归、玄参	当归芍药散
带下量多、舌淡红、脉濡细、黄浊臭秽、瘙痒、阴痒、小腹隐痛、苔薄黄	千里光、槟榔、白芍、苍术、白术、泽泻、川芎、关黄柏、茯苓、当归	当归芍药散
瘙痒、脉濡细、阴痒、黄浊臭秽、舌淡红、带下量多、小腹隐痛、苔薄黄	千里光、槟榔、白芍、苍术、白术、泽泻、川芎、关黄柏、茯苓、当归	当归芍药散
头痛、脉细尺弱、舌淡嫩、失眠、头晕	炙甘草、桂枝、白芍、大枣	桂枝汤
脉细尺弱、失眠、头晕、头痛、舌淡嫩	炙甘草、桂枝、白芍、大枣	桂枝汤
夜尿多、流涕、怕风、血、无力、脉数、心肺无异常、下肢发冷、流清涕、面色暗红、前列腺肥大、畏寒、纳差、舌胖嫩、浮滑、体温、大便干、苔淡黄厚润、肝脾无异常	甘草、桂枝、白芍、大枣	桂枝汤
大便干、面色暗红、体温、血、前列腺肥大、流涕、夜尿多、纳差、心肺无异常、舌胖嫩、流清涕、肝脾无异常、苔淡黄厚润、脉数、畏寒、怕风、浮滑、无力、下肢发冷	甘草、桂枝、白芍、大枣	桂枝汤
心衰、气促、面色苍白、喘促、心悸、紫绀、舌淡胖嫩、憋闷、苔薄白、水肿、晦暗、脉促沉细无力	黄芪、白芍、白术、茯苓、炙甘草、桂枝、附子、丹参、防己	桂枝甘草汤
舌淡胖嫩、喘促、憋闷、心悸、脉促沉细无力、水肿、气促、心衰、面色苍白、晦暗、紫绀、苔薄白	黄芪、白芍、白术、茯苓、炙甘草、桂枝、附子、丹参、防己	桂枝甘草汤
心悸、鼻塞、心界不大、舌淡黯边有齿印、心率66次/分、脉结代、早搏、乏力、头痛、眠差、口干、郁闷、疲倦、心慌心跳、苔少、律欠齐、准头欠光泽、胸闷	生姜、生地、党参、大枣、阿胶、火麻仁、炙甘草、桂枝、麦冬	炙甘草汤
口干、郁闷、早搏、心率66次/分、准头欠光泽、舌淡黯边有齿印、头痛、疲倦、鼻塞、苔少、胸闷、眠差、律欠齐、脉结代、心悸、乏力、心慌心跳、心界不大	生姜、生地、党参、大枣、阿胶、火麻仁、炙甘草、桂枝、麦冬	炙甘草汤
苔少、麻木、空腹血糖9.6mmol/L、大便干结、口干、舌偏红、乏力、四肢呈手套、脉弦细数、袜套样痛觉减退	黄芪、女贞子、生姜、山药、大枣、肉苁蓉、白芍、太子参、麦冬、桂枝、粳米、玉竹	黄芪桂枝五物汤
麻木、大便干结、舌偏红、脉弦细数、苔少、袜套样痛觉减退、四肢呈手套、乏力、空腹血糖9.6mmol/L、口干	黄芪、女贞子、生姜、山药、大枣、肉苁蓉、白芍、太子参、麦冬、桂枝、粳米、玉竹	黄芪桂枝五物汤
舌边尖布满红点、舌体胖嫩、苔薄白、脉沉弱、肝掌、乏力、形体丰、胀痛、浮肿	泽兰、柴胡、半夏、白术、太子参、香附、牡蛎、延胡索、茯苓、桂枝、猪苓、黄芩	柴胡桂枝干姜汤
苔薄白、肝掌、舌边尖布满红点、浮肿、脉沉弱、胀痛、舌体胖嫩、形体丰、乏力	泽兰、柴胡、半夏、白术、太子参、香附、牡蛎、延胡索、茯苓、桂枝、猪苓、黄芩	柴胡桂枝干姜汤
畏寒、脉沉细弱、虚喘、苔苔薄稍黄、喉中哮鸣音、腰酸痛、哮喘、怕冷、汗出、吐白痰、舌稍紫尖边赤、手足发凉	白芍、补骨脂、五味子、半夏、款冬花、麻黄、炙甘草、桃仁、桂枝、细辛、红参、射干、甘草、核桃	射干麻黄汤
脉沉细弱、虚喘、吐白痰、哮喘、腰酸痛、畏寒、喉中哮鸣音、怕冷、汗出、苔苔薄稍黄、手足发凉、舌稍紫尖边赤	白芍、补骨脂、五味子、半夏、款冬花、麻黄、炙甘草、桃仁、桂枝、细辛、红参、射干、甘草、核桃	射干麻黄汤
口臭、胃寒、恶心、吐清水、寒热错杂，中焦痞塞、呕吐、胃热、反胃	干姜、黄连、大枣、太子参、半夏、竹茹、枳壳、沉香、炙甘草、陈皮、黄芩	半夏泻心汤
呕吐、反胃、胃寒、胃热、寒热错杂，中焦痞塞、口臭、恶心、吐清水	干姜、黄连、大枣、太子参、半夏、竹茹、枳壳、沉香、炙甘草、陈皮、黄芩	半夏泻心汤
胃脘胀痛、嗳气、口苦、腹无结、吐酸、脉弦细、舌尖边红苔白、矢气	郁金、柴胡、白芍、琥珀、太子参、茯苓、枳壳、五灵脂、蒲黄、甘草	四逆散
胃脘胀痛、口苦、吐酸、矢气、舌尖边红苔白、嗳气、脉弦细、腹无结	郁金、柴胡、白芍、琥珀、太子参、茯苓、枳壳、五灵脂、蒲黄、甘草	四逆散
潮热、身热、肾均正常、心悸、怕热、汗出、神疲、脸红、多梦、出汗	鸡子黄、浮小麦、白芍、生地、黄连、阿胶、牡蛎、炙甘草、龙齿、黄芩	黄连阿胶汤
多梦、肾均正常、潮热、汗出、出汗、怕热、脸红、心悸、神疲、身热	鸡子黄、浮小麦、白芍、生地、黄连、阿胶、牡蛎、炙甘草、龙齿、黄芩	黄连阿胶汤
纳差、寒呕、呕吐、清痰、饥饿感、呕酸水	生姜、大枣、白术、吴茱萸、党参、半夏、茯苓、炙甘草、桂枝	吴茱萸汤
呕酸水、寒呕、清痰、饥饿感、呕吐、纳差	生姜、大枣、白术、吴茱萸、党参、半夏、茯苓、炙甘草、桂枝	吴茱萸汤
脾气虚弱、舌脉无明显异常、手足皲裂、肿痛	黄芪、山药、百合、猪肤	猪肤汤
舌脉无明显异常、肿痛、手足皲裂、脾气虚弱	黄芪、山药、百合、猪肤	猪肤汤
疲乏、苔黄浊边白、舌老、体温低于37.5℃、便色黄褐、头痛、口无味而干、里急后重、低热、体温37.5℃、肝肋下3cm、脉弦数、懒动、小便色黄、头晕	郁金、黄连、关黄柏、木香、白头翁、金钱草、甘草、秦皮	白头翁汤
小便色黄、头痛、苔黄浊边白、便色黄褐、体温低于37.5℃、口无味而干、头晕、脉弦数、疲乏、肝肋下3cm、舌老、体温37.5℃、懒动、低热、里急后重	郁金、黄连、关黄柏、木香、白头翁、金钱草、甘草、秦皮	白头翁汤
发热、腹痛	牡丹皮、大黄、芒硝、桃仁、冬瓜仁	大黄牡丹皮汤
腹痛、发热	牡丹皮、大黄、芒硝、桃仁、冬瓜仁	大黄牡丹皮汤
苔黄、腹肌紧张如板、发热、全腹均有明显的压痛、腰大肌征、体温39.3℃、舌红、脉弦滑数、腹痛、畏寒、疼痛	牡丹皮、大黄、蒲公英、玄明粉、赤芍、关黄柏、皂角刺、薄荷、卷柏、桃仁、连翘、冬瓜仁、金银花	大黄牡丹皮汤
疼痛、腰大肌征、发热、苔黄、畏寒、脉弦滑数、体温39.3℃、腹肌紧张如板、舌红、腹痛、全腹均有明显的压痛	牡丹皮、大黄、蒲公英、玄明粉、赤芍、关黄柏、皂角刺、薄荷、卷柏、桃仁、连翘、冬瓜仁、金银花	大黄牡丹皮汤
唇色正常、恶心、苔白稍干、体温正常、舌尖红、腹痛、多梦、面色如常、眩晕、头晕、下肢酸软、血压正常、呕吐、汗出、耳鸣、听力正常、脉弦稍浮	白扁豆、大枣、麦芽、茯苓、钩藤、甘草	甘麦大枣汤
耳鸣、体温正常、头晕、恶心、唇色正常、面色如常、脉弦稍浮、呕吐、下肢酸软、眩晕、舌尖红、腹痛、听力正常、苔白稍干、汗出、多梦、血压正常	白扁豆、大枣、麦芽、茯苓、钩藤、甘草	甘麦大枣汤
乏力、脉搏92次/分、自汗、头痛、腰膝酸软、血压100/64mmHg、苔白、胃痛、心悸不安、恶寒、大汗不止、五心烦热、腹胀、脉弦、体温37.4℃、舌稍红、两寸弱	浮小麦、黄芪、白芍、大枣、太子参、茯苓、糯稻根、甘草	甘麦大枣汤
腹胀、舌稍红、五心烦热、头痛、恶寒、胃痛、脉搏92次/分、血压100/64mmHg、体温37.4℃、乏力、两寸弱、脉弦、腰膝酸软、心悸不安、自汗、苔白、大汗不止	浮小麦、黄芪、白芍、大枣、太子参、茯苓、糯稻根、甘草	甘麦大枣汤
心悸、恶风寒、脉弦、胃纳减、心慌、头晕、苔薄白、面色唇色如常、舌嫩、便溏、发麻、头痛	浮小麦、大枣、半夏、竹茹、化橘红、茯苓、枳壳、甘草	甘麦大枣汤
头痛、发麻、头晕、面色唇色如常、便溏、恶风寒、苔薄白、脉弦、心悸、胃纳减、心慌、舌嫩	浮小麦、大枣、半夏、竹茹、化橘红、茯苓、枳壳、甘草	甘麦大枣汤
全身疼痛、脉细、难受、麻、苔白薄、关节疼痛、心慌、舌黯淡	黄芪、大枣、白术、防风、甘草	甘麦大枣汤
麻、难受、心慌、苔白薄、全身疼痛、脉细、关节疼痛、舌黯淡	黄芪、大枣、白术、防风、甘草	甘麦大枣汤
心悸、苔白、大便秘结、右关弱、纳差、时寐时醒、尿频、失眠、舌胖嫩、疲乏、脉细、头昏	黄芪、党参、白术、大枣、肉苁蓉、茯苓、木香、炙甘草、远志、甘草、当归	甘麦大枣汤
右关弱、心悸、脉细、时寐时醒、疲乏、大便秘结、苔白、头昏、舌胖嫩、尿频、失眠、纳差	黄芪、党参、白术、大枣、肉苁蓉、茯苓、木香、炙甘草、远志、甘草、当归	甘麦大枣汤
舌如常、失眠、脉弦滑、苔白润、头痛、头晕、血压161/116mmHg	浮小麦、代赭石、大枣、半夏、竹茹、化橘红、茯苓、甘草	甘麦大枣汤
苔白润、脉弦滑、头痛、失眠、舌如常、血压161/116mmHg、头晕	浮小麦、代赭石、大枣、半夏、竹茹、化橘红、茯苓、甘草	甘麦大枣汤
舌质暗、皮肤瘙痒、肤热、鳞屑、口干、溲黄、脉沉滑数、皮肤粗糙、四、便干、多皮屑、皮温正常、苔白、痛苦面容	薏苡仁、生地、防风、赤芍、关黄柏、甘草、石膏、茯苓、炙甘草、桔梗、苦参、牛蒡子、玄参	桔梗汤
肤热、四、鳞屑、皮温正常、便干、痛苦面容、舌质暗、皮肤粗糙、苔白、皮肤瘙痒、口干、多皮屑、脉沉滑数、溲黄	薏苡仁、生地、防风、赤芍、关黄柏、甘草、石膏、茯苓、炙甘草、桔梗、苦参、牛蒡子、玄参	桔梗汤
咳嗽、双肺呼吸音清、咽略红、脉缓、扁桃体不大、舌淡、痰少、咽痒	生地、板蓝根、茯苓、薄荷、炙甘草、玉竹、麦冬、连翘、桔梗、丝瓜络、甘草、马勃、北沙参、玄参	桔梗汤
扁桃体不大、痰少、咳嗽、脉缓、咽痒、舌淡、双肺呼吸音清、咽略红	生地、板蓝根、茯苓、薄荷、炙甘草、玉竹、麦冬、连翘、桔梗、丝瓜络、甘草、马勃、北沙参、玄参	桔梗汤
鼻鸣、鼻涕、心烦、鼻塞、口和、脉浮缓、全身不适、左眼眶频频跳动、鼻痒、苔白润	蝉蜕、辛夷、生姜、白芍、大枣、僵蚕、炙甘草、桂枝、防风、甘草	桂枝汤
苔白润、左眼眶频频跳动、脉浮缓、鼻痒、鼻涕、心烦、鼻鸣、鼻塞、全身不适、口和	蝉蜕、辛夷、生姜、白芍、大枣、僵蚕、炙甘草、桂枝、防风、甘草	桂枝汤
精神萎靡、呼吸短促、面色青暗、指纹淡紫、苔白滑、痰多、夜间啼哭、心音低钝、流清鼻涕、咳嗽、双肺满布干湿啰音	厚朴、白芍、大枣、苦杏仁、桂枝、甘草	桂枝加厚朴杏子汤
咳嗽、面色青暗、流清鼻涕、痰多、双肺满布干湿啰音、精神萎靡、苔白滑、指纹淡紫、呼吸短促、心音低钝、夜间啼哭	厚朴、白芍、大枣、苦杏仁、桂枝、甘草	桂枝加厚朴杏子汤
眼花、血瘀、气弱、舌淡苔白润、脉迟沉细涩而弱、心率45~50次/分、心慌、耳鸣、心率45次/分、心悸、头晕、畏寒冷、乏力、面色苍暗少华、少气	黄芪、五味子、麻黄、炙甘草、麦冬、细辛、附子、桂枝、丹参、甘草、红参、当归	桂枝甘草汤
少气、耳鸣、舌淡苔白润、头晕、乏力、面色苍暗少华、心率45次/分、气弱、血瘀、心率45~50次/分、心慌、畏寒冷、眼花、脉迟沉细涩而弱、心悸	黄芪、五味子、麻黄、炙甘草、麦冬、细辛、附子、桂枝、丹参、甘草、红参、当归	桂枝甘草汤
形体偏瘦、气短、血压12/8kPa、瘀滞、无力、胸闷塞、头晕、气虚血弱、脉促细、乏力、心烦、心空、心悸、苔薄白、舌淡、心慌	黄芪、生姜、生地、大枣、阿胶、炙甘草、麦冬、桂枝、丹参、红参	炙甘草汤
乏力、心空、无力、心烦、脉促细、心悸、瘀滞、心慌、血压12/8kPa、气短、头晕、形体偏瘦、气虚血弱、苔薄白、胸闷塞、舌淡	黄芪、生姜、生地、大枣、阿胶、炙甘草、麦冬、桂枝、丹参、红参	炙甘草汤
苔白、唇紫绀、舌红、气紧、脉弦数、胸闷、吐风泡痰、面色暗、咳嗽	鱼腥草、地龙、苦杏仁、全蝎、僵蚕、麻黄、石膏、紫菀、桃仁、甘草、枇杷叶、黄芩	麻杏石甘汤
胸闷、舌红、吐风泡痰、面色暗、脉弦数、苔白、气紧、咳嗽、唇紫绀	鱼腥草、地龙、苦杏仁、全蝎、僵蚕、麻黄、石膏、紫菀、桃仁、甘草、枇杷叶、黄芩	麻杏石甘汤
脉滑数、呼吸不利、胸部紧闷、舌淡、气短、苔白滑、咳嗽、痰液、精神萎靡、喘如拉锯	地龙、干姜、厚朴、半夏、全蝎、苦杏仁、僵蚕、白果、麻黄、甘草	小青龙汤
舌淡、精神萎靡、痰液、咳嗽、苔白滑、胸部紧闷、脉滑数、呼吸不利、气短、喘如拉锯	地龙、干姜、厚朴、半夏、全蝎、苦杏仁、僵蚕、白果、麻黄、甘草	小青龙汤
气短、心悸、短气不续、血寒、晕倒、面色萎黄少华、头晕、气弱、血压90/60mmHg、心率每分钟40~50次、畏寒、闷塞、舌淡嫩、晕眩、舌质淡嫩苔白润	黄芪、羌活、五味子、麻黄、麦冬、桂枝、附子、细辛、丹参、红参、当归	麻黄附子细辛汤
晕眩、气弱、晕倒、短气不续、心悸、畏寒、舌质淡嫩苔白润、舌淡嫩、血压90/60mmHg、面色萎黄少华、气短、闷塞、头晕、血寒、心率每分钟40~50次	黄芪、羌活、五味子、麻黄、麦冬、桂枝、附子、细辛、丹参、红参、当归	麻黄附子细辛汤
隐痛、脉迟涩结代尚有力、无力、眼花、心悸动、神差懒言，四肢欠温、昏倒、疲乏、舌淡苔白润、脉率45次/分、头晕、乏力、心率35~40次/分	黄芪、麻黄、细辛、附子、丹参、当归	麻黄附子细辛汤
脉迟涩结代尚有力、神差懒言，四肢欠温、心率35~40次/分、眼花、隐痛、脉率45次/分、疲乏、头晕、乏力、舌淡苔白润、心悸动、昏倒、无力	黄芪、麻黄、细辛、附子、丹参、当归	麻黄附子细辛汤
发热、慢性病容、喘促、面色晦暗、舌红、恶寒、喘息、脉浮滑、四肢不温、胸紧、气喘、咳嗽、苔薄白、喘鸣、吐痰、咽塞、流清涕	黄芪、麻黄、细辛、附子、丹参、当归	小青龙加石膏汤
恶寒、发热、苔薄白、喘息、面色晦暗、喘促、舌红、吐痰、脉浮滑、胸紧、慢性病容、四肢不温、咽塞、气喘、喘鸣、流清涕、咳嗽	黄芪、麻黄、细辛、附子、丹参、当归	小青龙加石膏汤
发热、疼痛、心累、苔白、舌淡、面色暗淡、欲吐、口苦、恶寒、呕恶、脉弦细而浮、心跳、畏风、咽干	生姜、柴胡、白芍、大枣、党参、半夏、桂枝、甘草、黄芩	柴胡桂枝汤
疼痛、恶寒、面色暗淡、欲吐、发热、咽干、舌淡、畏风、苔白、心累、口苦、呕恶、脉弦细而浮、心跳	生姜、柴胡、白芍、大枣、党参、半夏、桂枝、甘草、黄芩	柴胡桂枝汤
尿色清、尿急、面色萎黄、烧灼、口苦、苔薄黄、急胀、腰胀痛、寒热、尿频、舌上有瘀点、小便频急、口干、脉沉细、大便干结	牡丹皮、大黄、甘草、赤芍、枳壳、桃仁、桂枝、车前草	桃核承气汤
面色萎黄、尿色清、腰胀痛、苔薄黄、寒热、口干、尿急、急胀、舌上有瘀点、大便干结、尿频、小便频急、口苦、脉沉细、烧灼	牡丹皮、大黄、甘草、赤芍、枳壳、桃仁、桂枝、车前草	桃核承气汤
舌红苔白干、发热、高热、咽干、恶寒、口苦、体温：39.2℃、心烦、头疼、脉浮洪滑数、疼痛、体温39℃、身痛、欲呕、汗出、面色红光、体温又上升、口渴、唇红、微痛、脉洪数、恶风寒	谷芽、柴胡、羌活、半夏、粉葛、板蓝根、石膏、牛蒡子、连翘、防风、知母、甘草、金银花、黄芩	白虎汤
面色红光、欲呕、恶风寒、口渴、微痛、心烦、脉浮洪滑数、体温39℃、身痛、汗出、舌红苔白干、体温又上升、口苦、咽干、头疼、发热、体温：39.2℃、脉洪数、恶寒、疼痛、唇红、高热	谷芽、柴胡、羌活、半夏、粉葛、板蓝根、石膏、牛蒡子、连翘、防风、知母、甘草、金银花、黄芩	白虎汤
舌根白滑、疼痛、双肾区有叩击痛、全腹均有压痛、口干苦、脉弦数、舌紫暗、腰痛、神志尚清、面色青暗无华	柴胡、白芍、枳实、青皮、甘草、大血藤、乌药、川楝子	四逆散
面色青暗无华、腰痛、疼痛、脉弦数、双肾区有叩击痛、神志尚清、口干苦、舌根白滑、全腹均有压痛、舌紫暗	柴胡、白芍、枳实、青皮、甘草、大血藤、乌药、川楝子	四逆散
头晕、唇甲青紫、面色苍暗、气短、心悸、屋漏、浮肿、舌质紫暗、白腻、苔薄、胸闷胀、小便少、咳嗽、痰少、语音低、宿满、厥冷	黄芪、生姜、白芍、五味子、白术、茯苓、麦冬、桂枝、附子、丹参、红参	真武汤
浮肿、心悸、舌质紫暗、气短、胸闷胀、白腻、唇甲青紫、咳嗽、头晕、痰少、语音低、小便少、宿满、屋漏、面色苍暗、苔薄、厥冷	黄芪、生姜、白芍、五味子、白术、茯苓、麦冬、桂枝、附子、丹参、红参	真武汤
心慌、脉沉微、语音低微断续、心悸、浮肿、汗多、冰凉、舌淡苔白、潮红、气短、水肿、畏寒	黄芪、黄精、白术、泽泻、太子参、延胡索、茯苓、桂枝、人参、附子、猪苓、丹参、玉竹、防己	防己地黄汤
心悸、畏寒、气短、浮肿、语音低微断续、舌淡苔白、脉沉微、水肿、潮红、汗多、冰凉、心慌	黄芪、黄精、白术、泽泻、太子参、延胡索、茯苓、桂枝、人参、附子、猪苓、丹参、玉竹、防己	防己地黄汤
舌胖、脉弦、关节作痛、早搏、苔中略有厚腻、足肿	小麦、干姜、六神曲、百合、生地、党参、大枣、阿胶、火麻仁、厚朴、炙甘草、桂枝	炙甘草汤
舌胖、关节作痛、脉弦、足肿、苔中略有厚腻、早搏	小麦、干姜、六神曲、百合、生地、党参、大枣、阿胶、火麻仁、厚朴、炙甘草、桂枝	炙甘草汤
狐惑、大便较干、口腔出现瘰疹、舌上红瘰、溃疡	黄连、白芍、赤芍、淡竹叶、连翘、甘草、金银花、当归、黄芩	甘草泻心汤
狐惑、舌上红瘰、口腔出现瘰疹、大便较干、溃疡	黄连、白芍、赤芍、淡竹叶、连翘、甘草、金银花、当归、黄芩	甘草泻心汤
大便稀烂、全身乏力、面色苍黄、语音低弱、脉弦、苔薄、阴道出血、舌淡红、白带里夹有血丝	黄芪、干姜、女贞子、黄精、龙骨、黄连、薏苡仁、大枣、太子参、厚朴、牡蛎、黑豆、矮地茶、何首乌、黄芩	泻心汤
白带里夹有血丝、全身乏力、语音低弱、大便稀烂、苔薄、面色苍黄、舌淡红、脉弦、阴道出血	黄芪、干姜、女贞子、黄精、龙骨、黄连、薏苡仁、大枣、太子参、厚朴、牡蛎、黑豆、矮地茶、何首乌、黄芩	泻心汤
胆囊大、大便溏烂、苔腻、脉弦、疼痛、饮食减少、热灼感、泛泛欲吐	干姜、黄连、党参、大枣、半夏、炙甘草、桂枝	黄连汤
胆囊大、饮食减少、大便溏烂、泛泛欲吐、热灼感、疼痛、苔腻、脉弦	干姜、黄连、党参、大枣、半夏、炙甘草、桂枝	黄连汤
厌食、脉弦、胃部疼痛、大便较稀、胸闷、吐苦味绿色水、油腻、思呕泛、苔厚腻、胁痛	干姜、黄连、大枣、太子参、半夏、竹茹、炙甘草、桂枝	黄连汤
大便较稀、胸闷、胃部疼痛、苔厚腻、油腻、吐苦味绿色水、脉弦、胁痛、思呕泛、厌食	干姜、黄连、大枣、太子参、半夏、竹茹、炙甘草、桂枝	黄连汤
脉弦、溲黄、欲吐、大便偏溏、腹痛、右上腹部时痛、纳滞、油腻、热灼感、胸膈闷滞、苔黄腻、厌食	干姜、黄连、党参、大枣、半夏、炙甘草、桂枝	黄连汤
欲吐、右上腹部时痛、厌食、油腻、热灼感、溲黄、脉弦、腹痛、苔黄腻、纳滞、胸膈闷滞、大便偏溏	干姜、黄连、党参、大枣、半夏、炙甘草、桂枝	黄连汤
疼痛、脉弦、口有秽气、恶心、发冷、苔厚、面色发青、呕吐	柴胡、莱菔子、白芍、延胡索、炙甘草、茵陈、川楝子	芍药甘草汤
脉弦、发冷、恶心、呕吐、苔厚、面色发青、疼痛、口有秽气	柴胡、莱菔子、白芍、延胡索、炙甘草、茵陈、川楝子	芍药甘草汤
胃部有隐隐痛、易哑、脉长苔白、颈部有块、腹泻、甲状腺肿块、多痰	厚朴、苍术、半夏、紫苏梗、茯苓、沉香、炙甘草、夏枯草、藏青果	半夏厚朴汤
脉长苔白、胃部有隐隐痛、甲状腺肿块、颈部有块、多痰、易哑、腹泻	厚朴、苍术、半夏、紫苏梗、茯苓、沉香、炙甘草、夏枯草、藏青果	半夏厚朴汤
痰聚、痰黏、苔白、便干、气滞、右侧甲状腺瘤3.8cm×3.5cm、脉弦涩、舌中	厚朴、半夏、黄药子、茯苓、昆布、紫苏叶、夏枯草	半夏厚朴汤
舌中、便干、痰黏、气滞、苔白、痰聚、脉弦涩、右侧甲状腺瘤3.8cm×3.5cm	厚朴、半夏、黄药子、茯苓、昆布、紫苏叶、夏枯草	半夏厚朴汤
舌中、气滞、右颈肿大、脉涩、苔薄、痰凝	生姜、厚朴、半夏、紫苏梗、黄药子、昆布、茯苓、桃仁、夏枯草	半夏厚朴汤
气滞、脉涩、痰凝、苔薄、右颈肿大、舌中	生姜、厚朴、半夏、紫苏梗、黄药子、昆布、茯苓、桃仁、夏枯草	半夏厚朴汤
苔微厚、颈咽右侧有一肿块、脉弦、疼痛、隆起、出血、舌偏中	厚朴、半夏、紫苏梗、黄药子、茯苓、鸡内金、沉香、丹参、夏枯草	半夏厚朴汤
苔微厚、出血、脉弦、舌偏中、隆起、疼痛、颈咽右侧有一肿块	厚朴、半夏、紫苏梗、黄药子、茯苓、鸡内金、沉香、丹参、夏枯草	半夏厚朴汤
隆起、痰浊凝结、发育良好、烦躁、色青紫、咽喉天突穴处有一花生米大小的青紫肿物	牡丹皮、生姜、厚朴、半夏、紫苏梗、赤芍、茯苓、桃仁、桂枝	半夏厚朴汤
咽喉天突穴处有一花生米大小的青紫肿物、色青紫、痰浊凝结、发育良好、烦躁、隆起	牡丹皮、生姜、厚朴、半夏、紫苏梗、赤芍、茯苓、桃仁、桂枝	半夏厚朴汤
浮肿、脉沉、苔白腻、舌硬、颈部两侧淋巴结肿、化痰	生姜、厚朴、半夏、紫苏梗、冬瓜、茯苓、夏枯草、地骷髅、苦丁茶	半夏厚朴汤
脉沉、苔白腻、化痰、颈部两侧淋巴结肿、浮肿、舌硬	生姜、厚朴、半夏、紫苏梗、冬瓜、茯苓、夏枯草、地骷髅、苦丁茶	半夏厚朴汤
脉细、声音嘶哑、苔薄、舌绛	胖大海、天冬、百合、阿胶、凤凰衣、麦冬、射干、马兜铃、木蝴蝶、牛蒡子、糯米、北沙参、玄参	百合地黄汤
发冷、手足乏重、苔白、血压160/120mmHg、虚数	黄芪、干姜、党参、白术、菊花、川芎、白矾、牡蛎、茯苓、桔梗、桂枝、细辛、防风、当归	侯氏黑散
发冷、血压160/120mmHg、手足乏重、苔白、虚数	黄芪、干姜、党参、白术、菊花、川芎、白矾、牡蛎、茯苓、桔梗、桂枝、细辛、防风、当归	侯氏黑散
溲利、足肿、面浮、两脚逆冷、便溏、脉沉缓、苔白根腻、腰痛、汗出	干姜、白术、续断、茯苓、葫芦壳、杜仲、甘草	甘草干姜茯苓白术汤
苔白根腻、便溏、溲利、脉沉缓、两脚逆冷、腰痛、面浮、足肿、汗出	干姜、白术、续断、茯苓、葫芦壳、杜仲、甘草	甘草干姜茯苓白术汤
苔白、大便溏泻、吐酸、脉迟、疼痛	干姜、党参、白术、花椒、乌头、炙甘草、高良姜、瓦楞子、附子、赤石脂	乌头赤石脂丸
脉迟、疼痛、大便溏泻、吐酸、苔白	干姜、党参、白术、花椒、乌头、炙甘草、高良姜、瓦楞子、附子、赤石脂	乌头赤石脂丸
大便或艰、胃气虚弱、脾胃虚弱、肠鸣、苔白、胃下垂、心窝下按之有坚实感、痞结、乏力、脉细涩	白术、枳实	枳术汤
胃气虚弱、脉细涩、大便或艰、乏力、脾胃虚弱、肠鸣、苔白、心窝下按之有坚实感、胃下垂、痞结	白术、枳实	枳术汤
脉滑苔白、悸动不宁	蜜、麻黄、半夏	半夏麻黄汤
脉滑苔白、悸动不宁	蜜、麻黄、半夏	半夏麻黄汤
身热、头昏、心烦、寒栗状、乏力、脉虚数、呕逆、喜躁、舌红、苔薄	大枣、半夏、竹茹、石膏、白薇、桂枝、甘草	竹皮大丸
脉虚数、舌红、苔薄、呕逆、身热、喜躁、头昏、寒栗状、心烦、乏力	大枣、半夏、竹茹、石膏、白薇、桂枝、甘草	竹皮大丸
脉弦细、苔净、惊怖、恍惚、失眠、舌淡	小麦、首乌藤、琥珀、百合、生地、大枣、炙甘草、丹参、当归	甘麦大枣汤
失眠、恍惚、舌淡、脉弦细、苔净、惊怖	小麦、首乌藤、琥珀、百合、生地、大枣、炙甘草、丹参、当归	甘麦大枣汤
烦躁、高热、口苦、疼痛、发烧、便溏、呕恶、咽干、凉痛	柴胡、厚朴、大枣、半夏、板蓝根、羚羊角、白茅根、桂枝、连翘、芦根、蔓荆子、甘草、黄芩	小柴胡汤
口苦、凉痛、便溏、呕恶、发烧、烦躁、疼痛、高热、咽干	柴胡、厚朴、大枣、半夏、板蓝根、羚羊角、白茅根、桂枝、连翘、芦根、蔓荆子、甘草、黄芩	小柴胡汤
脉沉细、舌淡红、消瘦、晨僵、乏力、疼痛、肿胀、面色无华、苔薄白、纳差	黄芪、六神曲、白芍、鸡血藤、麦芽、乌头、桂枝、山楂、苦参、当归、淫羊藿	黄芪桂枝五物汤
乏力、脉沉细、面色无华、晨僵、纳差、疼痛、消瘦、苔薄白、肿胀、舌淡红	黄芪、六神曲、白芍、鸡血藤、麦芽、乌头、桂枝、山楂、苦参、当归、淫羊藿	黄芪桂枝五物汤
脉濡细、疼痛、舌淡、苔白、胀痛、乏力、困倦	黄芪、生姜、白芍、大枣、海螵蛸、炙甘草、桂枝、浙贝母、饴糖	黄芪建中汤
舌淡、苔白、困倦、胀痛、脉濡细、疼痛、乏力	黄芪、生姜、白芍、大枣、海螵蛸、炙甘草、桂枝、浙贝母、饴糖	黄芪建中汤
舌淡红、不欲进食、吞咽困难、纳差、形瘦、苔花剥苔、烦闷、进食噎不顺、舌薄、脉弦细、面色少华、哽噎不顺	蚕沙、郁李仁、柴胡、大枣、半夏、西洋参、沉香、桃仁、甘草、黄芩	小柴胡汤
进食噎不顺、不欲进食、苔花剥苔、面色少华、烦闷、吞咽困难、舌薄、舌淡红、哽噎不顺、形瘦、纳差、脉弦细	蚕沙、郁李仁、柴胡、大枣、半夏、西洋参、沉香、桃仁、甘草、黄芩	小柴胡汤
舌体稍胖大、乏力、小便混浊、苔白腻、高热、脉弦滑、有痰、恶心、倦怠、欲吐、化热、咳嗽、舌稍红、发热	广藿香、柴胡、厚朴、大枣、党参、半夏、粉葛、牡蛎、鳖甲、知母、甘草、豆蔻、黄芩	小柴胡汤
乏力、小便混浊、发热、咳嗽、有痰、化热、脉弦滑、苔白腻、倦怠、恶心、欲吐、舌体稍胖大、舌稍红、高热	广藿香、柴胡、厚朴、大枣、党参、半夏、粉葛、牡蛎、鳖甲、知母、甘草、豆蔻、黄芩	小柴胡汤
脉弦、舌淡红略胖、面色萎黄、咽红、肝气郁滞、心烦、咳嗽、呕吐、憋气、痰多、苔微黄腻、胸闷、食欲减退、咽痒、神倦、消瘦	代赭石、厚朴、党参、半夏、竹茹、陈皮、茯苓、枳壳、桔梗、射干、芦根、山豆根、枇杷叶、旋覆花	旋覆代赭汤
食欲减退、咽红、痰多、舌淡红略胖、消瘦、胸闷、咳嗽、神倦、呕吐、脉弦、咽痒、面色萎黄、心烦、肝气郁滞、憋气、苔微黄腻	代赭石、厚朴、党参、半夏、竹茹、陈皮、茯苓、枳壳、桔梗、射干、芦根、山豆根、枇杷叶、旋覆花	旋覆代赭汤
舌淡、胃脘隐痛、矢气状、四末不温、肢懒、阴道经常有气体排出、神疲、畏寒、失血过多，淋漓不断者月余，致使身体极度虚弱、下腹坠胀、嗳气、苔白、面色白、阴道常有气体排出	黄芪、白芍、龙骨、佛手、甘松、牡蛎、茯苓、炙甘草、桂枝、饴糖、升麻、甘草、当归	小建中汤
神疲、四末不温、苔白、嗳气、失血过多，淋漓不断者月余，致使身体极度虚弱、阴道常有气体排出、舌淡、肢懒、下腹坠胀、胃脘隐痛、畏寒、阴道经常有气体排出、面色白、矢气状	黄芪、白芍、龙骨、佛手、甘松、牡蛎、茯苓、炙甘草、桂枝、饴糖、升麻、甘草、当归	小建中汤
唇紫绀、苔秽滑腻、恶心、呼吸急促、猝喘、舌淡胖、头晕、浮肿、胸闷、短气不续、脉沉、面色灰暗、烦躁	炙甘草、桂枝	桂枝甘草汤
浮肿、烦躁、恶心、面色灰暗、呼吸急促、头晕、苔秽滑腻、猝喘、脉沉、唇紫绀、胸闷、短气不续、舌淡胖	炙甘草、桂枝	桂枝甘草汤
右侧附件能触及鸡蛋大小的包块、恶心、血块、两侧附件增厚、宫颈轻度糜烂、脉沉弦小滑、舌胖暗有瘀斑、月经量少、白腻、坠胀、腰酸、宫体中位偏后、疼痛、头晕、色黯	牡丹皮、白芍、赤芍、延胡索、茯苓、鳖甲、莪术、桂枝、甘草	桂枝茯苓丸
色黯、疼痛、舌胖暗有瘀斑、宫体中位偏后、头晕、脉沉弦小滑、右侧附件能触及鸡蛋大小的包块、白腻、月经量少、坠胀、两侧附件增厚、宫颈轻度糜烂、恶心、腰酸、血块	牡丹皮、白芍、赤芍、延胡索、茯苓、鳖甲、莪术、桂枝、甘草	桂枝茯苓丸
头晕、肢冷、畏寒、大便溏薄、脉沉细、干燥、眼睛干涩、苔无苔、酸痛、全身关节疼痛、口渴、肿胀、舌红有裂纹	黄芪、干姜、羌活、白芍、生地、白术、赤芍、麻黄、石膏、没药、炙甘草、桂枝、附子、防风、乌梢蛇、知母、乳香	桂枝芍药知母汤
苔无苔、舌红有裂纹、酸痛、眼睛干涩、干燥、口渴、头晕、全身关节疼痛、大便溏薄、脉沉细、畏寒、肢冷、肿胀	黄芪、干姜、羌活、白芍、生地、白术、赤芍、麻黄、石膏、没药、炙甘草、桂枝、附子、防风、乌梢蛇、知母、乳香	桂枝芍药知母汤
乏力、舌暗淡、口干、脉细弱、便秘、疼痛、面色少华、酸楚、倦怠、苔薄白	地龙、黄芪、生地、白芍、赤芍、重楼、木瓜、蜂房、桑枝、秦艽、丹参、穿山甲、海桐皮	黄芪桂枝五物汤
酸楚、疼痛、便秘、乏力、苔薄白、脉细弱、面色少华、口干、倦怠、舌暗淡	地龙、黄芪、生地、白芍、赤芍、重楼、木瓜、蜂房、桑枝、秦艽、丹参、穿山甲、海桐皮	黄芪桂枝五物汤
舌体胖有齿痕、苔腻、体重下降、咽痛、纳呆、疼痛、气短、舌淡、脉象沉细、声音嘶哑、胸膈室闷、喑哑、音哑、怕冷、胸膈膈闷、胀痞	大黄、青果、半夏、麻黄、细辛、附子、甘草	麻黄附子细辛汤
疼痛、舌体胖有齿痕、体重下降、胸膈室闷、喑哑、苔腻、胀痞、怕冷、咽痛、脉象沉细、气短、舌淡、音哑、声音嘶哑、胸膈膈闷、纳呆	大黄、青果、半夏、麻黄、细辛、附子、甘草	麻黄附子细辛汤
舌淡、苔薄白、疼痛、晦暗、不红、脉沉弦紧	鹿角霜、桑寄生、生地、麻黄、桂枝、细辛、附子、乌梢蛇、淫羊藿、狗脊	麻黄附子细辛汤
晦暗、不红、脉沉弦紧、舌淡、苔薄白、疼痛	鹿角霜、桑寄生、生地、麻黄、桂枝、细辛、附子、乌梢蛇、淫羊藿、狗脊	麻黄附子细辛汤
纳呆、发热、困重、脉濡而细数、苔白腻、血沉43mm/h、恶风、晨僵、酸痛、舌淡红、大便偏稀、疼痛、气短	薏苡仁、羌活、半夏、白术、苦杏仁、麻黄、桂枝、甘草、陈皮	麻黄加术汤
困重、恶风、疼痛、舌淡红、纳呆、发热、血沉43mm/h、大便偏稀、晨僵、苔白腻、酸痛、气短、脉濡而细数	薏苡仁、羌活、半夏、白术、苦杏仁、麻黄、桂枝、甘草、陈皮	麻黄加术汤
咽干、大便稀溏、疲乏、黄痘、身黄、苔灰白腻、眩晕、舌淡红、呕恶、目黄、尿黄、脉沉细数、口苦、水滑、渴不多饮、周身皮肤黄如烟熏、面黄	干姜、广藿香、柴胡、半夏、白术、泽泻、白矾、茯苓、炙甘草、人参、附子、甘草、茵陈、豆蔻、黄芩	小柴胡汤
目黄、身黄、周身皮肤黄如烟熏、黄痘、眩晕、舌淡红、脉沉细数、口苦、尿黄、疲乏、咽干、渴不多饮、水滑、大便稀溏、呕恶、面黄、苔灰白腻	干姜、广藿香、柴胡、半夏、白术、泽泻、白矾、茯苓、炙甘草、人参、附子、甘草、茵陈、豆蔻、黄芩	小柴胡汤
苔薄白微腻、脉弦细滑、心烦热、胀满、头昏沉、疼痛、口干苦、憋闷、心绞痛、郁闷、舌暗略红	郁金、柴胡、半夏、大枣、川芎、瓜蒌、水蛭、炙甘草、石菖蒲、人参、丹参、薤白、黄芩	小柴胡汤
舌暗略红、苔薄白微腻、心烦热、心绞痛、胀满、口干苦、疼痛、郁闷、脉弦细滑、头昏沉、憋闷	郁金、柴胡、半夏、大枣、川芎、瓜蒌、水蛭、炙甘草、石菖蒲、人参、丹参、薤白、黄芩	小柴胡汤
头痛、脉沉弦有力、胀满、血压180/110mmHg、眩晕、血压240/120mmHg、呕吐、血压在150~170/90~100mmHg、舌红、面红、苔黄厚腻、恶心、目赤、抽搐、烦闷	大黄、厚朴、黄连、半夏、枳实、瓜蒌、天麻、钩藤、蔓荆子	小承气汤
血压在150~170/90~100mmHg、面红、苔黄厚腻、烦闷、胀满、眩晕、呕吐、血压180/110mmHg、血压240/120mmHg、舌红、抽搐、头痛、脉沉弦有力、目赤、恶心	大黄、厚朴、黄连、半夏、枳实、瓜蒌、天麻、钩藤、蔓荆子	小承气汤
腹痛、抽搐、寒热、里急后重、口苦、脉细无力、腹泻、舌淡红而润、苔薄、苔淡红而润、肠鸣	生姜、黄连、党参、白芍、半夏、枳壳、甘草、当归、黄芩	生姜泻心汤
抽搐、口苦、舌淡红而润、肠鸣、苔淡红而润、里急后重、苔薄、寒热、腹泻、脉细无力、腹痛	生姜、黄连、党参、白芍、半夏、枳壳、甘草、当归、黄芩	生姜泻心汤
渗出物、疼痛、红晕、发热、渴不欲饮、咽不、肿大、扁桃体不肿、纳差、糜烂、脉弦细、苔薄白、心肺无异常、溃疡、头晕、白膜、腹股沟淋巴结均不肿、肝大右肋下及0.5厘米、畏寒、舌稍红、浮肿	黄芪、干姜、生地、半夏、黄连、甘草、关黄柏、肉桂、木香、细辛、车前草、川木通、黄芩	甘草泻心汤
畏寒、糜烂、扁桃体不肿、浮肿、心肺无异常、白膜、脉弦细、苔薄白、头晕、纳差、咽不、腹股沟淋巴结均不肿、渴不欲饮、发热、渗出物、溃疡、疼痛、肝大右肋下及0.5厘米、肿大、红晕、舌稍红	黄芪、干姜、生地、半夏、黄连、甘草、关黄柏、肉桂、木香、细辛、车前草、川木通、黄芩	甘草泻心汤
肿胀、心慌、腹胀、背痛、气短、舌红、小便时黄、大便时干、自汗、嗳气、脉弦细微数、苔薄黄、懊恼、矢气	干姜、白芍、黄连、太子参、半夏、甘草、黄芩	半夏泻心汤
苔薄黄、舌红、自汗、心慌、气短、大便时干、腹胀、懊恼、矢气、背痛、肿胀、脉弦细微数、嗳气、小便时黄	干姜、白芍、黄连、太子参、半夏、甘草、黄芩	半夏泻心汤
低热、关节疼痛不适、苔白厚腻、腹泻、舌暗、阴部溃疡、口腔溃疡、发热、皮肤疖肿、脉滑、溏便	牡丹皮、干姜、薏苡仁、砂仁、厚朴、广藿香、半夏、太子参、泽泻、防风、佛手、关黄柏、石膏、丹参、甘草	半夏泻心汤
腹泻、脉滑、低热、关节疼痛不适、溏便、舌暗、阴部溃疡、皮肤疖肿、口腔溃疡、发热、苔白厚腻	牡丹皮、干姜、薏苡仁、砂仁、厚朴、广藿香、半夏、太子参、泽泻、防风、佛手、关黄柏、石膏、丹参、甘草	半夏泻心汤
心烦、量多色红、气短、苔薄、舌红、心悸、鼻衄、脉弦细数、鼻出血、胸闷	大黄、黄连、白茅根、黄芩、牛膝	大黄黄连泻心汤
心悸、苔薄、脉弦细数、鼻衄、鼻出血、舌红、心烦、胸闷、量多色红、气短	大黄、黄连、白茅根、黄芩、牛膝	大黄黄连泻心汤
出汗、气机不畅、大便略干不爽、胃中冷、脉沉弱、舌暗红、心下痞、手足麻木、欲哭、苔黄腻	大黄、附子、黄连、黄芩	附子泻心汤
大便略干不爽、欲哭、舌暗红、脉沉弱、出汗、胃中冷、手足麻木、苔黄腻、心下痞、气机不畅	大黄、附子、黄连、黄芩	附子泻心汤
大便3天未解、烧灼、便干、耳鸣、苔薄黄、脉滑数、心烦、头晕、口干、咳嗽、胃脘胀满、口疮、舌胖、口腔溃疡、恶心、咳吐黄痰、口苦、舌紫暗、咳痰	枇杷叶、莱菔子、蒲公英、半夏、苦杏仁、火麻仁、紫苏梗、佛手、瓜蒌、鸡内金、紫菀、桔梗、桃仁、甘草、百部、当归、黄芩	竹叶石膏汤
大便3天未解、咳吐黄痰、舌紫暗、脉滑数、口腔溃疡、心烦、口疮、苔薄黄、头晕、烧灼、便干、咳痰、恶心、咳嗽、口干、耳鸣、舌胖、口苦、胃脘胀满	枇杷叶、莱菔子、蒲公英、半夏、苦杏仁、火麻仁、紫苏梗、佛手、瓜蒌、鸡内金、紫菀、桔梗、桃仁、甘草、百部、当归、黄芩	竹叶石膏汤
苔薄、红绛、体积8.8cm3、神疲、痄腮、脉弦滑、口干、纳差、停经、腰酸、抑郁、大便稍干、舌尖红赤、色黄、四肢不温	谷芽、黄连、大枣、半夏、佛手、粉葛、石膏、麦芽、白茅根、麦冬、桔梗、芦根、乌梅、知母、玉竹、茵陈、枇杷叶、紫石英	竹叶石膏汤
神疲、腰酸、脉弦滑、大便稍干、色黄、口干、舌尖红赤、四肢不温、抑郁、苔薄、停经、红绛、痄腮、体积8.8cm3、纳差	谷芽、黄连、大枣、半夏、佛手、粉葛、石膏、麦芽、白茅根、麦冬、桔梗、芦根、乌梅、知母、玉竹、茵陈、枇杷叶、紫石英	竹叶石膏汤
关节功能活动受限、红肿、头痛、疼痛、头晕、脉弦滑细数、烦闷、肿痛、舌红暗、苔黄腻、汗出	蚕沙、薏苡仁、全蝎、石膏、没药、桂枝、粳米、乌梢蛇、知母、甘草、忍冬藤、防己	白虎加桂枝汤
红肿、肿痛、头晕、汗出、脉弦滑细数、苔黄腻、舌红暗、疼痛、头痛、烦闷、关节功能活动受限	蚕沙、薏苡仁、全蝎、石膏、没药、桂枝、粳米、乌梢蛇、知母、甘草、忍冬藤、防己	白虎加桂枝汤
脉细数、腰痛、下肢肿胀、呕吐（秽浊中阻）。西医诊断：慢性肾炎尿毒症期。12月22日因肺部感染，下病危通知。23日临睡前，突然胸闷憋气，心悸加重，张口抬肩，翕胸撷肚，气喘欲窒，语言困难，烦躁不安，面色惊恐，神志恍惚，舌淡润、浮肿、软弱无力、舌淡胖、身冷、苔薄黄微腻，脉沉细无力。化验：血红蛋白3.8g%,尿蛋白定性(++)，尿素氮70mg%,肌酐9.9mg%,酚红试验“0”，肾图：双侧各段不清，呈水平延长，属无功能图形。中医诊断：虚损（阴阳两亏）、面色无华、手足逆冷	干姜、党参、茯苓、炙甘草、附子、甘草	茯苓四逆汤
舌淡胖、软弱无力、呕吐（秽浊中阻）。西医诊断：慢性肾炎尿毒症期。12月22日因肺部感染，下病危通知。23日临睡前，突然胸闷憋气，心悸加重，张口抬肩，翕胸撷肚，气喘欲窒，语言困难，烦躁不安，面色惊恐，神志恍惚，舌淡润、苔薄黄微腻，脉沉细无力。化验：血红蛋白3.8g%,尿蛋白定性(++)，尿素氮70mg%,肌酐9.9mg%,酚红试验“0”，肾图：双侧各段不清，呈水平延长，属无功能图形。中医诊断：虚损（阴阳两亏）、脉细数、腰痛、下肢肿胀、面色无华、手足逆冷、浮肿、身冷	干姜、党参、茯苓、炙甘草、附子、甘草	茯苓四逆汤
血脉瘀滞、逆冷、呕吐、腰痛、恶心、昏厥、瘀斑、月经不调、面色淡白、苔薄白而润、痛经、脉来沉弦而细、舌淡红略暗、冷痛	小茴香、白芍、半夏、通草、大枣、吴茱萸、桂枝、炮姜、甘草、当归	当归四逆汤
面色淡白、冷痛、恶心、血脉瘀滞、痛经、呕吐、脉来沉弦而细、月经不调、苔薄白而润、舌淡红略暗、腰痛、瘀斑、昏厥、逆冷	小茴香、白芍、半夏、通草、大枣、吴茱萸、桂枝、炮姜、甘草、当归	当归四逆汤
心悸、大便溏、胸痛、憋闷、大汗出、舌淡红、短气、胸闷、浮肿、苔白滑、脉沉细、舌胖、心痛、恶寒、疼痛	干姜、桑寄生、白芍、白术、檀香、太子参、川芎、肉桂、巴戟天、附子、丹参	真武汤
大便溏、胸闷、憋闷、心悸、疼痛、短气、浮肿、舌胖、大汗出、恶寒、脉沉细、心痛、苔白滑、舌淡红、胸痛	干姜、桑寄生、白芍、白术、檀香、太子参、川芎、肉桂、巴戟天、附子、丹参	真武汤
脉沉细欲绝、腹大如鼓、肢冷、畏寒、肢体水肿、咳吐大量泡沫样清稀痰、两颧暗红晦滞、大腿及以下俱肿、全身重度水肿、喘咳、唇甲紫绀、舌淡紫、呼吸困难、苔白滑、语声低微、手足冰冷	干姜、白芍、大枣、五味子、葶苈子、白术、苦杏仁、茯苓、炙甘草、桂枝、人参、附子、甘草	真武汤
咳吐大量泡沫样清稀痰、舌淡紫、畏寒、语声低微、苔白滑、唇甲紫绀、手足冰冷、两颧暗红晦滞、大腿及以下俱肿、呼吸困难、腹大如鼓、肢冷、肢体水肿、脉沉细欲绝、喘咳、全身重度水肿	干姜、白芍、大枣、五味子、葶苈子、白术、苦杏仁、茯苓、炙甘草、桂枝、人参、附子、甘草	真武汤
左侧肾孟有块状阴影、舌淡、腹泻、恶心、脉象弦滑、肢倦、胀坠、头晕、痞满、腰痛、汗出、苔白湿润、大便溏薄、疼痛、怕冷、乏力、舌质淡苔白、左侧肾脏未触及	白芍、白术、茯苓、人参、附子	附子汤
左侧肾孟有块状阴影、痞满、腰痛、左侧肾脏未触及、胀坠、汗出、舌质淡苔白、恶心、腹泻、脉象弦滑、大便溏薄、头晕、乏力、肢倦、舌淡、怕冷、疼痛、苔白湿润	白芍、白术、茯苓、人参、附子	附子汤
苔白、脉细缓、恶心、头晕、舌淡、眼花目暗、呕吐、心悸、耳鸣、胸闷、眩晕、乏力、脑胀、神倦、口干	厚朴、党参、白术、泽泻、大枣、茯苓、远志、桂枝、甘草	苓桂术甘汤
心悸、舌淡、口干、乏力、脉细缓、胸闷、神倦、眼花目暗、恶心、耳鸣、苔白、呕吐、头晕、脑胀、眩晕	厚朴、党参、白术、泽泻、大枣、茯苓、远志、桂枝、甘草	苓桂术甘汤
面色白、便溏、头重、语音低钝、眩晕、恶心、舌淡、听力减退、头晕、脉濡滑、夜寐欠安、胸闷、纳呆、肢体困倦、苔白滑腻、耳鸣、乏力	薏苡仁、党参、白术、半夏、茯苓、桂枝、甘草、陈皮、黄芩	苓桂术甘汤
脉濡滑、语音低钝、头重、眩晕、面色白、乏力、头晕、夜寐欠安、耳鸣、听力减退、胸闷、肢体困倦、舌淡、便溏、纳呆、恶心、苔白滑腻	薏苡仁、党参、白术、半夏、茯苓、桂枝、甘草、陈皮、黄芩	苓桂术甘汤
发热、舌淡、脉弦滑、疼痛、小腹胀满、口腔溃疡、溃疡面色白、大便干燥、肿、苔薄白、大便千燥、舌体胖大、口气较重	牡丹皮、广藿香、薏苡仁、砂仁、厚朴、大黄、紫苏梗、枳实、石膏、当归、防风、甘草、茵陈、栀子	茵陈蒿汤
溃疡面色白、苔薄白、脉弦滑、舌淡、小腹胀满、肿、疼痛、舌体胖大、大便千燥、口气较重、发热、口腔溃疡、大便干燥	牡丹皮、广藿香、薏苡仁、砂仁、厚朴、大黄、紫苏梗、枳实、石膏、当归、防风、甘草、茵陈、栀子	茵陈蒿汤
恶风寒、舌体胖有齿痕、形体丰满、体重78kg、月经始潮、乏力、经闭、月经稀少、闭经、下肢肿胀、苔白腻、月经未潮、大便不成形、脉沉细滑、带下清稀、发胖、性欲淡漠、汗出、神疲、舌略暗、出血、小便量少	黄芪、白术、泽泻、香附、紫苏梗、茯苓、炙甘草、防风、车前草、益母草、防己	防己黄芪汤
汗出、苔白腻、小便量少、带下清稀、经闭、闭经、乏力、形体丰满、大便不成形、发胖、体重78kg、神疲、月经稀少、下肢肿胀、出血、月经未潮、性欲淡漠、舌略暗、恶风寒、舌体胖有齿痕、脉沉细滑、月经始潮	黄芪、白术、泽泻、香附、紫苏梗、茯苓、炙甘草、防风、车前草、益母草、防己	防己黄芪汤
头晕、发热、疼痛、体温渐退、舌淡、口吐清涎、畏寒、肿痛、头昏、乏力、倦怠、肢冷、食少、白腻、纳减、消瘦、酸痛、恶心、面色白、腰酸、麻木、脉沉细、体温37.8℃	牡丹皮、山药、鸡血藤、白芍、半夏、大枣、山茱萸、茯苓、肉桂、秦艽、独活、附子、当归、淫羊藿	金匮肾气丸
发热、白腻、乏力、倦怠、纳减、体温37.8℃、舌淡、口吐清涎、肿痛、头昏、畏寒、腰酸、面色白、疼痛、消瘦、肢冷、麻木、体温渐退、恶心、脉沉细、酸痛、头晕、食少	牡丹皮、山药、鸡血藤、白芍、半夏、大枣、山茱萸、茯苓、肉桂、秦艽、独活、附子、当归、淫羊藿	金匮肾气丸
大便偏稀、苔白腻滑、困难、乏力、脉沉细、强直、怕冷、畏风、疼痛、多汗、口不渴、腰骶部活动受限、舌淡红	黄芪、干姜、白术、茯苓、炙甘草、徐长卿、附子、杜仲	甘草干姜茯苓白术汤
困难、舌淡红、腰骶部活动受限、苔白腻滑、畏风、口不渴、大便偏稀、脉沉细、乏力、怕冷、疼痛、强直、多汗	黄芪、干姜、白术、茯苓、炙甘草、徐长卿、附子、杜仲	甘草干姜茯苓白术汤
舌暗红、自汗、气短、苔白、胸闷、脾胃虚弱、汗出、大便稀溏、不寐、恶风、失眠、精神抑郁、畏寒、脉沉弦小滑	郁金、黄芪、谷芽、浮小麦、厚朴、白芍、大枣、苦杏仁、白术、赤芍、香附、半夏、麦芽、枳壳、桃仁、桔梗、防风、甘草	甘麦大枣汤
畏寒、脾胃虚弱、脉沉弦小滑、胸闷、不寐、苔白、舌暗红、失眠、气短、大便稀溏、自汗、恶风、精神抑郁、汗出	郁金、黄芪、谷芽、浮小麦、厚朴、白芍、大枣、苦杏仁、白术、赤芍、香附、半夏、麦芽、枳壳、桃仁、桔梗、防风、甘草	甘麦大枣汤
切脉细滑尺弱、月经来潮、白带多、食欲不振、畏寒、肢体倦怠、经闭、舌紫黯、四肢不温、苔薄白、停经、怕冷、闭经	牡丹皮、白芍、党参、吴茱萸、半夏、香附、赤芍、川芎、肉桂、炙甘草、当归	温经汤
闭经、停经、经闭、肢体倦怠、舌紫黯、畏寒、月经来潮、切脉细滑尺弱、白带多、怕冷、苔薄白、食欲不振、四肢不温	牡丹皮、白芍、党参、吴茱萸、半夏、香附、赤芍、川芎、肉桂、炙甘草、当归	温经汤
瘀块、汗出、疼痛、痛经、脉弦涩、苔白、舌暗红边紫	牡丹皮、小茴香、白芍、吴茱萸、半夏、香附、桂枝、炮姜、当归	温经汤
舌暗红边紫、汗出、痛经、瘀块、脉弦涩、苔白、疼痛	牡丹皮、小茴香、白芍、吴茱萸、半夏、香附、桂枝、炮姜、当归	温经汤
心率85次/分、苔薄、脉结代、心悸、律不齐、右耳鸣、出冷汗、早搏	生姜、生地、大枣、党参、阿胶、火麻仁、炙甘草、麦冬、桂枝	炙甘草汤
苔薄、心悸、右耳鸣、律不齐、心率85次/分、脉结代、出冷汗、早搏	生姜、生地、大枣、党参、阿胶、火麻仁、炙甘草、麦冬、桂枝	炙甘草汤
畏寒、高热、苔薄腻、脉浮紧、体温41℃、恶寒、头痛、口渴、战栗、咳嗽、汗出、无汗、疼痛	苦杏仁、桂枝、麻黄	麻黄汤
畏寒、汗出、恶寒、高热、体温41℃、战栗、苔薄腻、咳嗽、口渴、无汗、疼痛、脉浮紧、头痛	苦杏仁、桂枝、麻黄	麻黄汤
脉重按不至、血压4.0/0kPa、血压升至13.3/6.7kPa、恶寒、四肢清冷、脉不至、发热、下利清稀	麻黄、炙甘草、细辛、附子、甘草	麻黄附子细辛汤
恶寒、四肢清冷、血压4.0/0kPa、脉不至、下利清稀、脉重按不至、发热、血压升至13.3/6.7kPa	麻黄、炙甘草、细辛、附子、甘草	麻黄附子细辛汤
畏寒、口渴、心烦、苔黄、泛酸、胃痛、大便色黑、BP105/75mmHg、脉沉细、恶心、舌淡红、呕吐、汗自出	大黄、黄连、海螵蛸、三七、浙贝母、附子、白及、黄芩	附子泻心汤
呕吐、舌淡红、苔黄、汗自出、畏寒、心烦、脉沉细、口渴、恶心、大便色黑、胃痛、泛酸、BP105/75mmHg	大黄、黄连、海螵蛸、三七、浙贝母、附子、白及、黄芩	附子泻心汤
视物昏糊、悸动、脉沉细、舌淡、苔白腻、眩晕、耳鸣、舌质淡而胖、血压常在24.0~25.3/13.3~14.7kPa	生姜、白芍、白术、牡蛎、茯苓、桂枝、附子、车前草、磁石	真武汤
血压常在24.0~25.3/13.3~14.7kPa、脉沉细、舌淡、眩晕、舌质淡而胖、视物昏糊、悸动、耳鸣、苔白腻	生姜、白芍、白术、牡蛎、茯苓、桂枝、附子、车前草、磁石	真武汤
肢冷、面色苍白、不痛、苔薄润、腹痛、不渴、脉沉细、便溏、恶寒、疼痛、神志清明	白芍、党参、白术、茯苓、附子	附子汤
神志清明、恶寒、苔薄润、便溏、腹痛、脉沉细、不痛、不渴、面色苍白、肢冷、疼痛	白芍、党参、白术、茯苓、附子	附子汤
气逆、纳少、咳嗽、脉浮、胸痞、舌红、恶寒、苔黄质红、苔薄腻、精神萎顿、头痛、舌苔、无汗、高热、脉细数、寒热、烦热	鸡子黄、白芍、黄连、阿胶、黄芩	黄连阿胶汤
舌苔、胸痞、烦热、苔薄腻、脉浮、气逆、寒热、脉细数、纳少、苔黄质红、高热、精神萎顿、无汗、头痛、恶寒、舌红、咳嗽	鸡子黄、白芍、黄连、阿胶、黄芩	黄连阿胶汤
寒热、苔黄腻、舌红、脉沉细数、恶寒、神烦、积滞、体温38.5度、发热、腹痛、痢下脓血	干姜、黄连、白芍、阿胶、木香、山楂、赤石脂、黄芩	桃花汤
脉沉细数、神烦、体温38.5度、痢下脓血、寒热、舌红、积滞、腹痛、发热、恶寒、苔黄腻	干姜、黄连、白芍、阿胶、木香、山楂、赤石脂、黄芩	桃花汤
口不渴、苔薄、蛋白尿、神萎、面色白无华、浮肿、肿胀、眼睑虚浮、肿大、纳不馨、脉沉细、小溲不畅、泛恶多、气促	黄芪、大枣、泽泻、牡蛎、黑豆	牡蛎泽泻散
面色白无华、口不渴、肿胀、苔薄、脉沉细、眼睑虚浮、小溲不畅、蛋白尿、肿大、气促、泛恶多、浮肿、纳不馨、神萎	黄芪、大枣、泽泻、牡蛎、黑豆	牡蛎泽泻散
酸楚、反温、口唇红润、流涕、苔薄白而润，尺肤微热、喉痒、脉沉缓无力、咳嗽、头痛、舌淡红、头晕、鼻塞	甘草、桂枝、白芍、大枣	桂枝汤
口唇红润、舌淡红、鼻塞、苔薄白而润，尺肤微热、头痛、酸楚、头晕、流涕、脉沉缓无力、咳嗽、反温、喉痒	甘草、桂枝、白芍、大枣	桂枝汤
不寐、欲吐、多梦、胸腹不畅、面红、呼吸平匀、胃呆、四、眩晕、多怒、口苦、头胀、声音正常、鼻头色泽无异常变、舌红苔薄白而滑、月经失常、溺黄、欲哭、脉象沉弦有力、心烦、便燥	柴胡、生地、半夏、龙骨、首乌藤、陈皮、黄芩	小柴胡汤
多梦、脉象沉弦有力、多怒、月经失常、胸腹不畅、面红、呼吸平匀、舌红苔薄白而滑、眩晕、鼻头色泽无异常变、四、溺黄、头胀、声音正常、口苦、便燥、欲吐、欲哭、心烦、胃呆、不寐	柴胡、生地、半夏、龙骨、首乌藤、陈皮、黄芩	小柴胡汤
满闷、舌淡红、头痛、苔薄、恶寒、恶心、脉微略数、发热、欲呕、疼痛	柴胡、半夏、大枣、桂枝、人参、甘草、黄芩	柴胡桂枝汤
发热、头痛、满闷、苔薄、恶心、恶寒、脉微略数、欲呕、舌淡红、疼痛	柴胡、半夏、大枣、桂枝、人参、甘草、黄芩	柴胡桂枝汤
消瘦、腹痛、急躁、手足凉、乏力、尿少、左下腹可触及条索样硬块、舌淡、便秘、食少、气短、腹胀痛、苔白、肠鸣、面色青黄、脾气不升、血压125/80mmHg、脉沉虚无力、纳呆、舌硬色黑	肉苁蓉、党参、苦杏仁、枳实、枸杞子、荷叶、鸡内金、紫菀、桃仁、皂角、当归	大承气汤
腹胀痛、苔白、血压125/80mmHg、消瘦、食少、尿少、舌硬色黑、气短、手足凉、纳呆、左下腹可触及条索样硬块、脉沉虚无力、乏力、急躁、面色青黄、脾气不升、肠鸣、便秘、腹痛、舌淡	肉苁蓉、党参、苦杏仁、枳实、枸杞子、荷叶、鸡内金、紫菀、桃仁、皂角、当归	大承气汤
腹满、面色晦滞、脾胃虚弱、喜热、白细胞计数：21600、矢气、汗出、畏寒、苔白滑、便躁、全腹痛、脉象弦滑、恶心、呕吐、呃逆、肢冷	白芷、大黄、厚朴、苦杏仁、枳壳、木香、独活、柿蒂、皂角、川楝子	厚朴三物汤
矢气、腹痛、苔黄腻、脉弦数有力、大便秘结、疼痛、绞痛、呕吐、舌红、全腹胀满	白芷、大黄、羌活、厚朴、枳实、木香、桃仁、柿蒂、皂角、川楝子	厚朴三物汤
苔腻、脉沉弦而迟、痞满、嗳气、腹满、胀满、闷痛、舌淡红	大黄、黄连、半夏、附子、升麻、黄芩	附子泻心汤
闷痛、苔腻、胀满、腹满、脉沉弦而迟、嗳气、痞满、舌淡红	大黄、黄连、半夏、附子、升麻、黄芩	附子泻心汤
昏迷、高烧、休克	关黄柏、白头翁、秦皮、黄连	白头翁汤
高烧、休克、昏迷	关黄柏、白头翁、秦皮、黄连	白头翁汤
肝郁、有裂纹、嗳气、舌质红、胀闷、脉弦、舌微红、化热、气滞、胀痛、闷胀	柴胡、莱菔子、槟榔、百合、佛手、麦芽、茯苓、枳壳、炙甘草、桔梗、乌药、陈皮	四逆散
闷胀、胀闷、有裂纹、舌微红、脉弦、气滞、化热、舌质红、嗳气、肝郁、胀痛	柴胡、莱菔子、槟榔、百合、佛手、麦芽、茯苓、枳壳、炙甘草、桔梗、乌药、陈皮	四逆散
幽门水肿、食少、脉小弦、神怠、消瘦、呕吐、苔白、涎水	干姜、生姜、半夏、泽泻、茯苓	小半夏汤
心烦、全身酸困、寒战、苔薄白、口渴、发热、咳嗽、出汗、两脉弦数、胸闷	黄芪、柴胡、槟榔、半夏、茯苓、蜀漆、常山	蜀漆汤
心烦、苔薄白、寒战、口渴、发热、咳嗽、胸闷、出汗、两脉弦数、全身酸困	黄芪、柴胡、槟榔、半夏、茯苓、蜀漆、常山	蜀漆汤
脉虚弦、喜暖、神疲、畏寒、胃脘痛、苔薄、纳少、舌淡、便溏、激惹	黄芪、九香虫、白芍、大枣、茯苓、炙甘草、桂枝、饴糖	黄芪建中汤
神疲、纳少、畏寒、舌淡、脉虚弦、苔薄、激惹、便溏、喜暖、胃脘痛	黄芪、九香虫、白芍、大枣、茯苓、炙甘草、桂枝、饴糖	黄芪建中汤
舌红、痰热、呛咳、苔薄腻、喘息、咯痰、脉弦滑小数、咽痒	半夏、苦杏仁、葶苈子、甘草、化橘红、麻黄、石膏、浙贝母、桔梗、车前草、百部	麻杏石甘汤
苔薄腻、咽痒、痰热、脉弦滑小数、咯痰、舌红、喘息、呛咳	半夏、苦杏仁、葶苈子、甘草、化橘红、麻黄、石膏、浙贝母、桔梗、车前草、百部	麻杏石甘汤
苔白腻、形瘦、舌淡、口唇紫绀、咯大量白沫痰、咳喘、胸中窒闷、脉滑	干姜、白芍、半夏、五味子、苦杏仁、紫苏梗、麻黄、桂枝、细辛、附子、甘草	小青龙汤
咳喘、胸中窒闷、舌淡、苔白腻、形瘦、咯大量白沫痰、口唇紫绀、脉滑	干姜、白芍、半夏、五味子、苦杏仁、紫苏梗、麻黄、桂枝、细辛、附子、甘草	小青龙汤
肺纹理增粗、痰多白沫、畏寒、苔薄腻、咯痰、胸痛、喉咙不适、气促、咳嗽、痰饮、脉沉细	干姜、白芍、半夏、五味子、葶苈子、化橘红、麻黄、茯苓、桔梗、细辛、附子、桂枝、车前草、甘草	小青龙汤
痰多白沫、畏寒、咯痰、痰饮、胸痛、咳嗽、气促、喉咙不适、苔薄腻、脉沉细、肺纹理增粗	干姜、白芍、半夏、五味子、葶苈子、化橘红、麻黄、茯苓、桔梗、细辛、附子、桂枝、车前草、甘草	小青龙汤
苔白、昏厥、舌紫、神萎乏力、胸闷、痞闷、脉络不通、心痛、形体丰腴、脉沉细、心悸、胸痛、面色苍白	九香虫、白芍、赤芍、麻黄、延胡索、炙甘草、桂枝、细辛、附子、山楂、甘草	麻黄附子细辛汤
神萎乏力、心痛、舌紫、痞闷、苔白、脉沉细、面色苍白、脉络不通、形体丰腴、昏厥、胸闷、心悸、胸痛	九香虫、白芍、赤芍、麻黄、延胡索、炙甘草、桂枝、细辛、附子、山楂、甘草	麻黄附子细辛汤
舌紫、苔白、胸闷、心痛、心悸、胸痛、心阳不振、脉沉细、面色苍白、昏厥	九香虫、白芍、龙骨、赤芍、牡蛎、麻黄、延胡索、炙甘草、桂枝、细辛、山楂、附子、甘草	麻黄附子细辛汤
昏厥、心悸、心阳不振、舌紫、面色苍白、心痛、胸痛、脉沉细、苔白、胸闷	九香虫、白芍、龙骨、赤芍、牡蛎、麻黄、延胡索、炙甘草、桂枝、细辛、山楂、附子、甘草	麻黄附子细辛汤
痰饮、潮红、喘咳、胀满、气促、浮肿、苔少欠津、舌体肥、心悸、心烦、尿短少、痰热、欲吐不吐、舌红紫、苔绛少津、黄涎痰	细辛、麻黄、附子	麻黄附子细辛汤
心烦、潮红、痰饮、胀满、浮肿、喘咳、苔绛少津、舌红紫、苔少欠津、欲吐不吐、尿短少、黄涎痰、心悸、痰热、气促、舌体肥	细辛、麻黄、附子	麻黄附子细辛汤
高热、烦躁不安、咳嗽、呻吟、胸部透视无异常、里热内蕴、苔白腻、胸闷、发热、脉小数	生姜、柴胡、白芍、党参、半夏、大枣、桂枝、甘草、黄芩	柴胡桂枝汤
呻吟、咳嗽、脉小数、发热、胸闷、烦躁不安、里热内蕴、胸部透视无异常、高热、苔白腻	生姜、柴胡、白芍、党参、半夏、大枣、桂枝、甘草、黄芩	柴胡桂枝汤
嗜睡、胸闷、苔无苔、脉细滑、舌红绛无苔、两下肺闻及于湿性罗音、呼吸喘急、神志尚清、浮肿、口唇紫绀、烦躁、咳喘、水肿	大黄、苏木、海浮石、半夏、葶苈子、大枣、枳实、水蛭、石菖蒲、降香	抵当汤
水肿、口唇紫绀、浮肿、胸闷、烦躁、舌红绛无苔、呼吸喘急、嗜睡、脉细滑、神志尚清、苔无苔、两下肺闻及于湿性罗音、咳喘	大黄、苏木、海浮石、半夏、葶苈子、大枣、枳实、水蛭、石菖蒲、降香	抵当汤
恶寒、咽痛、手足躁动、神昏、胸痛、咳嗽、谵语、发热	大戟、芫花、甘遂、大枣	十枣汤
咳嗽、胸痛、神昏、手足躁动、咽痛、恶寒、谵语、发热	大戟、芫花、甘遂、大枣	十枣汤
肌肉关节酸楚、出热、血沉49mm/h、咳嗽、舌红绛、咯痰、律齐、苔薄净、肥达氏反应、心率98次/分、体温在39.5~40.3℃、浅表淋巴结无明显肿、腹部无压、口渴、两肺无干湿性罗、腹泻、体温虽稍有下降，但仍在39℃、脉濡细数、肝胆脾未见异常、肿大、全身皮肤无斑、消瘦、畏寒、发热	西洋参、石斛、石膏、鳖甲、人参、天花粉、知母、青蒿	白虎加人参汤
血沉49mm/h、咯痰、消瘦、出热、两肺无干湿性罗、律齐、肝胆脾未见异常、肥达氏反应、舌红绛、肌肉关节酸楚、苔薄净、腹部无压、肿大、发热、浅表淋巴结无明显肿、咳嗽、心率98次/分、口渴、全身皮肤无斑、体温在39.5~40.3℃、腹泻、脉濡细数、畏寒、体温虽稍有下降，但仍在39℃	西洋参、石斛、石膏、鳖甲、人参、天花粉、知母、青蒿	白虎加人参汤
胸闷、晕厥、神疲、心悸、口干、面色萎黄少华、舌苔薄白而干、心率仍在40次/分、四肢发冷、心阳不振、心脉失畅、脉沉迟	干姜、黄芪、火葱、生地、党参、五味子、炙甘草、麦冬、桂枝、附子、石菖蒲	通脉四逆汤
心率仍在40次/分、胸闷、心脉失畅、脉沉迟、舌苔薄白而干、神疲、晕厥、心悸、口干、心阳不振、面色萎黄少华、四肢发冷	干姜、黄芪、火葱、生地、党参、五味子、炙甘草、麦冬、桂枝、附子、石菖蒲	通脉四逆汤
口干、舌淡、脘腹痛、肢冷、脉沉弦、呕吐、不能饮水进食，朝食暮吐、苔白腻、不欲饮	白芍、白术、茯苓、人参、附子	附子汤
不能饮水进食，朝食暮吐、脘腹痛、呕吐、苔白腻、舌淡、肢冷、脉沉弦、不欲饮、口干	白芍、白术、茯苓、人参、附子	附子汤
苔薄、气促、心脉不通、时汗自出、神疲、恶寒、大便溏、舌紫、心痛、胸闷、脉沉细、心悸、脉络阻滞	党参、白术、粉葛、赤芍、三七、茯苓、附子、丹参、血竭、甘草	附子汤
苔薄、恶寒、舌紫、心痛、气促、大便溏、神疲、脉沉细、心脉不通、胸闷、心悸、时汗自出、脉络阻滞	党参、白术、粉葛、赤芍、三七、茯苓、附子、丹参、血竭、甘草	附子汤
面色苍灰、四肢不温、胸闷、脉沉、肢肿、气急、舌淡紫而胖、苔薄腻、痰、咳喘、神萎、浮肿、唇甲青紫	半夏、白术、泽泻、化橘红、麻黄、茯苓、桂枝、细辛、附子、蒲黄、车前草、益母草	苓桂术甘汤
唇甲青紫、脉沉、浮肿、苔薄腻、肢肿、神萎、舌淡紫而胖、气急、四肢不温、咳喘、面色苍灰、胸闷、痰	半夏、白术、泽泻、化橘红、麻黄、茯苓、桂枝、细辛、附子、蒲黄、车前草、益母草	苓桂术甘汤
舌尖红、腹泻、呕吐、胀气、泛酸、痰多、脉弦数、恶心、嗳气、易早醒、胃痛、口干苦、头重、苔薄、痞闷	生姜、厚朴、代赭石、吴茱萸、黄连、半夏、枳实、茯苓、丁香、旋覆花	小半夏加茯苓汤
痞闷、痰多、嗳气、苔薄、泛酸、恶心、呕吐、胃痛、易早醒、腹泻、胀气、脉弦数、头重、口干苦、舌尖红	生姜、厚朴、代赭石、吴茱萸、黄连、半夏、枳实、茯苓、丁香、旋覆花	小半夏加茯苓汤
脉弦细而数、头晕、胀痛、大便干燥、血压：24/16kPa、面部潮红、苔薄黄	滑石粉、大黄、龙骨、石决明、牡蛎、石膏、寒水石、川牛膝、杜仲、甘草	风引汤
面部潮红、苔薄黄、胀痛、血压：24/16kPa、脉弦细而数、大便干燥、头晕	滑石粉、大黄、龙骨、石决明、牡蛎、石膏、寒水石、川牛膝、杜仲、甘草	风引汤
脉细软无力、恶心、胃痛、手足发冷、苔薄黄、阳气不守、充血、水肿、呕吐、色黑、出血、大便稀、吐鲜血、舌淡红、面色萎黄、吐血	牡丹皮、山药、生地、泽泻、山茱萸、茯苓、桂枝、附子	金匮肾气丸
面色萎黄、手足发冷、阳气不守、恶心、大便稀、苔薄黄、吐血、充血、吐鲜血、水肿、脉细软无力、出血、胃痛、呕吐、舌淡红、色黑	牡丹皮、山药、生地、泽泻、山茱萸、茯苓、桂枝、附子	金匮肾气丸
刺痛、心悸、脉细涩结代、舌淡紫	郁金、香附、瓜蒌、延胡索、炙甘草、桃仁、丹参、降香、薤白	瓜蒌薤白白酒汤
舌淡紫、刺痛、心悸、脉细涩结代	郁金、香附、瓜蒌、延胡索、炙甘草、桃仁、丹参、降香、薤白	瓜蒌薤白白酒汤
苔薄、神疲、饱胀、便血、脉细软、下血、舌淡	生地、伏龙肝、白术、阿胶、附子、甘草、黄芩	黄土汤
苔薄、饱胀、脉细软、便血、神疲、舌淡、下血	生地、伏龙肝、白术、阿胶、附子、甘草、黄芩	黄土汤
痛经、脉沉迟、乳房胀痛、眼眶发黑、色暗紫、四肢逆冷、恶心、大便溏薄、腹痛、舌紫、经量较少、苔薄腻、面色苍白	小茴香、白芍、党参、吴茱萸、阿胶、赤芍、川芎、延胡索、桂枝、当归、紫石英	温经汤
苔薄腻、痛经、脉沉迟、色暗紫、面色苍白、舌紫、经量较少、乳房胀痛、恶心、大便溏薄、腹痛、四肢逆冷、眼眶发黑	小茴香、白芍、党参、吴茱萸、阿胶、赤芍、川芎、延胡索、桂枝、当归、紫石英	温经汤
大便3天未行、纳呆、口苦、胃脘痛、口不渴、不喜饮水、脉弦细、胃下垂、舌暗、苔薄微黄	谷芽、厚朴、白术、玄明粉、枳实、瓜蒌、鸡内金、冬瓜仁、决明子	大承气汤
胃下垂、苔薄微黄、不喜饮水、胃脘痛、口苦、口不渴、纳呆、脉弦细、大便3天未行、舌暗	谷芽、厚朴、白术、玄明粉、枳实、瓜蒌、鸡内金、冬瓜仁、决明子	大承气汤
呕恶、吐清水、溏、舌淡、苔白根腻、胃下垂、脉濡滑、脘痞、纳差、嗳气、肠鸣、呢逆、呃逆	黄芪、薏苡仁、谷芽、六神曲、党参、白术、泽泻、半夏、麦芽、茯苓、枳壳、炙甘草、桂枝、甘草、陈皮	苓桂术甘汤
脘痞、呕恶、嗳气、苔白根腻、呢逆、纳差、呃逆、舌淡、肠鸣、吐清水、脉濡滑、胃下垂、溏	黄芪、薏苡仁、谷芽、六神曲、党参、白术、泽泻、半夏、麦芽、茯苓、枳壳、炙甘草、桂枝、甘草、陈皮	苓桂术甘汤
头晕、胃下垂、形体消瘦、嗳气、胀满、脉弦滑、便溏、舌淡、肠鸣、呕吐、神倦、苔薄腻	砂仁、生姜、六神曲、党参、白术、泽泻、半夏、麦芽、茯苓、枳壳、炙甘草、桂枝、山楂、陈皮	苓桂术甘汤
胀满、呕吐、舌淡、头晕、嗳气、脉弦滑、形体消瘦、胃下垂、苔薄腻、便溏、神倦、肠鸣	砂仁、生姜、六神曲、党参、白术、泽泻、半夏、麦芽、茯苓、枳壳、炙甘草、桂枝、山楂、陈皮	苓桂术甘汤
脉滑、气短、身倦、浮肿、面色白、乏力、血浆蛋白偏低、苔白、心中空虚、舌淡红	小麦、黄芪、生姜、白芍、大枣、桂枝、甘草	桂枝加黄芪汤
舌淡红、气短、面色白、脉滑、身倦、心中空虚、血浆蛋白偏低、苔白、浮肿、乏力	小麦、黄芪、生姜、白芍、大枣、桂枝、甘草	桂枝加黄芪汤
面色无华、畏寒、浮肿、腹胀满、尿少、脉沉、苔滑、舌润、肢冷	生姜、大枣、麻黄、桂枝、细辛、附子、甘草	桂枝去芍药加麻黄附子细辛汤
浮肿、脉沉、腹胀满、尿少、畏寒、舌润、面色无华、苔滑、肢冷	生姜、大枣、麻黄、桂枝、细辛、附子、甘草	桂枝去芍药加麻黄附子细辛汤
舌红、低热、出汗、苔白、体温最高38℃、体温下降、高烧、脉缓、高热、咳嗽、体温波动在37~38℃	牡丹皮、黄芪、柴胡、大枣、太子参、茯苓、薄荷、炙甘草、地骨皮、麦冬、酒、连翘、青蒿、陈皮、黄芩	小柴胡汤
高热、脉缓、高烧、体温波动在37~38℃、体温下降、苔白、低热、舌红、咳嗽、出汗、体温最高38℃	牡丹皮、黄芪、柴胡、大枣、太子参、茯苓、薄荷、炙甘草、地骨皮、麦冬、酒、连翘、青蒿、陈皮、黄芩	小柴胡汤
苔白燥、舌苔燥、痛醒、剧痛、上腹痛、脉弦数、恶心、发热、体温38.5℃、干呕、消瘦、大便秘	牡丹皮、大黄、柴胡、大枣、半夏、赤芍、枳实、桃仁、连翘、甘草、金银花、黄芩	大柴胡汤
消瘦、大便秘、干呕、体温38.5℃、发热、剧痛、上腹痛、苔白燥、舌苔燥、脉弦数、痛醒、恶心	牡丹皮、大黄、柴胡、大枣、半夏、赤芍、枳实、桃仁、连翘、甘草、金银花、黄芩	大柴胡汤
胸闷、失眠、不寐、脉弦、白腻、多梦、痰湿、心悸、气郁、易怒、倦怠、手抖、舌边尖红、心烦	大黄、百合、牡蛎、石菖蒲、红参、生地、大枣、白芍、麦冬、远志、甘草、珍珠母、半夏、黄芩、代赭石、柴胡、首乌藤、五味子、茯苓、桂枝	柴胡加龙骨牡蛎汤
白腻、倦怠、舌边尖红、失眠、心悸、痰湿、脉弦、胸闷、心烦、气郁、多梦、易怒、不寐、手抖	大黄、百合、牡蛎、石菖蒲、红参、生地、大枣、白芍、麦冬、远志、甘草、珍珠母、半夏、黄芩、代赭石、柴胡、首乌藤、五味子、茯苓、桂枝	柴胡加龙骨牡蛎汤
隐痛、口干、腰酸、食少、小腹痛、纳呆、尿血色紫有块、脉沉滑有力、苔少津、乏力、舌紫、尿道时有阻塞感、手足心热	大黄、生地、小蓟、赤芍、白茅根、桃仁、桂枝、侧柏叶、甘草	桃核承气汤
尿血色紫有块、乏力、手足心热、纳呆、苔少津、尿道时有阻塞感、隐痛、食少、舌紫、腰酸、脉沉滑有力、口干、小腹痛	大黄、生地、小蓟、赤芍、白茅根、桃仁、桂枝、侧柏叶、甘草	桃核承气汤
吞酸、大便秘结、胃脘痛、苔白而少津，脉弦滑、饥饿痛、痛如刀割、舌红紫、烧心	干姜、大黄、黄连、甘草、黄芩	甘草泻心汤
烧心、痛如刀割、苔白而少津，脉弦滑、饥饿痛、胃脘痛、吞酸、舌红紫、大便秘结	干姜、大黄、黄连、甘草、黄芩	甘草泻心汤
腹泻、舌紫、苔白厚、便下大量黏液脓血、大量黏液脓血便、水肿、厌食、畏寒、脉沉迟、乏力、倦怠、腹痛、喜暖	牡丹皮、干姜、山药、黄连、赤芍、三七、关黄柏、花椒、桃仁、桂枝、乌梅、附子、细辛、人参、当归	乌梅丸
水肿、舌紫、便下大量黏液脓血、腹痛、喜暖、乏力、脉沉迟、倦怠、腹泻、大量黏液脓血便、苔白厚、厌食、畏寒	牡丹皮、干姜、山药、黄连、赤芍、三七、关黄柏、花椒、桃仁、桂枝、乌梅、附子、细辛、人参、当归	乌梅丸
舌红胖大、尿少色赤、干、腰以下肿甚、阴囊肿大、脉滑、腹胀满、白腻	五加皮、海藻、葶苈子、泽泻、商陆、牡蛎、常山、天花粉、车前草	牡蛎泽泻散
干、白腻、脉滑、腰以下肿甚、尿少色赤、阴囊肿大、舌红胖大、腹胀满	五加皮、海藻、葶苈子、泽泻、商陆、牡蛎、常山、天花粉、车前草	牡蛎泽泻散
羸瘦、腹胀、纳少、脾大平脐、脉沉弦数、苔白厚、舌红、面色黧黑、腹水、化热、鼻衄、肝掌、齿龈出血	牡丹皮、郁金、黄芪、女贞子、柴胡、白芍、黄连、白术、山茱萸、枸杞子、茯苓、鳖甲、虎杖、红参、茵陈、栀子	鳖甲煎丸
舌红、面色黧黑、脾大平脐、鼻衄、肝掌、脉沉弦数、腹水、纳少、苔白厚、腹胀、羸瘦、齿龈出血、化热	牡丹皮、郁金、黄芪、女贞子、柴胡、白芍、黄连、白术、山茱萸、枸杞子、茯苓、鳖甲、虎杖、红参、茵陈、栀子	鳖甲煎丸
舌红、腰酸、浮肿、无力、苔白、燥热、上热下寒、气化不利、乏力、尿少、下肢冷、咽痛、脉细、口干	黄芪、山药、蒲公英、生地、泽泻、茯苓、附子、天花粉、甘草、瞿麦	瓜蒌瞿麦丸
乏力、无力、脉细、口干、苔白、燥热、尿少、上热下寒、浮肿、下肢冷、咽痛、舌红、气化不利、腰酸	黄芪、山药、蒲公英、生地、泽泻、茯苓、附子、天花粉、甘草、瞿麦	瓜蒌瞿麦丸
畏风感、恶寒、脉浮缓、苔薄白、舌红、发热、易汗	黄芪、白芍、大枣、桂枝、附子、甘草	桂枝汤
易汗、畏风感、舌红、恶寒、脉浮缓、苔薄白、发热	黄芪、白芍、大枣、桂枝、附子、甘草	桂枝汤
面色微黄、易汗、精神欠佳、脉浮缓无力、舌淡红、苔薄白、发低烧	白芍、大枣、桂枝、附子、甘草	桂枝加附子汤
易汗、苔薄白、脉浮缓无力、精神欠佳、发低烧、舌淡红、面色微黄	白芍、大枣、桂枝、附子、甘草	桂枝加附子汤
嘈杂、舌红、苔白、消化不良、肝气不舒、消化无力、泛酸、脉沉迟、肠道不畅、脘腹不适、胀痛	干姜、白芍、黄连、吴茱萸、甘松、肉桂、鸡内金、枳壳、甘草、豆蔻	小建中汤
肠道不畅、消化无力、脉沉迟、苔白、脘腹不适、肝气不舒、舌红、泛酸、胀痛、嘈杂、消化不良	干姜、白芍、黄连、吴茱萸、甘松、肉桂、鸡内金、枳壳、甘草、豆蔻	小建中汤
舌红、苔白滑、疼痛难忍、脉沉迟	白芍、大枣、甘松、肉桂、枳壳、木香、炙甘草、豆蔻	小建中汤
脉沉迟、疼痛难忍、舌红、苔白滑	白芍、大枣、甘松、肉桂、枳壳、木香、炙甘草、豆蔻	小建中汤
体质虚弱、体瘦、腹中雷鸣、畏寒、腹痛、消化不良、食欲不振、面瘦、苔白滑、气短、舌淡红、脉迟细、脾阳不振、肠道滞气、大泻	干姜、砂仁、党参、白术、茯苓、木香、炙甘草、附子、甘草、豆蔻	小建中汤
腹中雷鸣、面瘦、畏寒、脾阳不振、腹痛、体瘦、肠道滞气、气短、舌淡红、脉迟细、大泻、消化不良、苔白滑、食欲不振、体质虚弱	干姜、砂仁、党参、白术、茯苓、木香、炙甘草、附子、甘草、豆蔻	小建中汤
苔白滑、脉实、疼痛、唇苍白、舌淡红、面色青、脉沉紧、体弱	白芍、香附、川芎、肉桂、枳壳、炙甘草、当归	小建中汤
体弱、脉实、脉沉紧、疼痛、唇苍白、面色青、苔白滑、舌淡红	白芍、香附、川芎、肉桂、枳壳、炙甘草、当归	小建中汤
面色萎黄、嗳气、尺脉弱甚、倦怠、腹部胀满、大便有时稀溏、舌淡、腹中疼痛、寒湿、脉沉迟无力、苔白薄、吐酸、红苔	砂仁、山药、白芍、半夏、苍术、肉桂、鸡内金、木香、炙甘草、枳壳、附子、丁香、甘草	小建中汤
寒湿、腹中疼痛、吐酸、腹部胀满、面色萎黄、倦怠、脉沉迟无力、尺脉弱甚、嗳气、苔白薄、舌淡、大便有时稀溏、红苔	砂仁、山药、白芍、半夏、苍术、肉桂、鸡内金、木香、炙甘草、枳壳、附子、丁香、甘草	小建中汤
舌红、苔白、寒冷、尺脉较弱、月经失调、脉滞、腰痛、停经、腹痛、血块	牡丹皮、白芍、香附、川芎、茯苓、桃仁、桂枝、丹参、当归	桂枝茯苓丸
月经失调、血块、苔白、脉滞、寒冷、腰痛、停经、舌红、腹痛、尺脉较弱	牡丹皮、白芍、香附、川芎、茯苓、桃仁、桂枝、丹参、当归	桂枝茯苓丸
血块、腹不痛、停经、子宫血出	牡丹皮、阿胶、川芎、茯苓、桂枝、当归	桂枝茯苓丸
腹不痛、子宫血出、停经、血块	牡丹皮、阿胶、川芎、茯苓、桂枝、当归	桂枝茯苓丸
舌淡红、脉迟细、经期亦失调、腰腿疼痛、月事不调、白带较多、血量少、色黑、尺脉尤弱、苔薄白	牡丹皮、白芍、川芎、茯苓、炙甘草、桃仁、红花、桂枝、丹参、炮姜、甘草、当归	桂枝茯苓丸
色黑、月事不调、白带较多、尺脉尤弱、脉迟细、苔薄白、经期亦失调、舌淡红、血量少、腰腿疼痛	牡丹皮、白芍、川芎、茯苓、炙甘草、桃仁、红花、桂枝、丹参、炮姜、甘草、当归	桂枝茯苓丸
大便不畅、全身瘫软、体胖大、恶寒、面红、口渴、高热、苔黄腻、关节疼痛、小便黄、舌红、关节活动困难、脉沉而有力、高烧、唇燥、发热	白芍、白术、麻黄、桂枝、附子、防风、知母、甘草	桂枝芍药知母汤
关节活动困难、唇燥、全身瘫软、恶寒、舌红、关节疼痛、面红、苔黄腻、大便不畅、发热、高烧、小便黄、口渴、脉沉而有力、体胖大、高热	白芍、白术、麻黄、桂枝、附子、防风、知母、甘草	桂枝芍药知母汤
舌红、四肢重滞、一身尽痛、恶露、关节不舒、苔薄白、脉浮紧	黄芪、苍术、川牛膝、威灵仙、桂枝、独活、防风、甘草、当归	黄芪桂枝五物汤
关节不舒、苔薄白、一身尽痛、脉浮紧、恶露、四肢重滞、舌红	黄芪、苍术、川牛膝、威灵仙、桂枝、独活、防风、甘草、当归	黄芪桂枝五物汤
无汗、发热、咳嗽、恶寒、面色白、舌红、微咳、高烧不退、苔白、打喷嚏、脉浮数	苦杏仁、前胡、紫苏梗、金银花、薄荷、川贝母、桔梗、连翘、白前、甘草、百部	麻杏石甘汤
无汗、高烧不退、发热、恶寒、舌红、咳嗽、脉浮数、面色白、打喷嚏、微咳、苔白	苦杏仁、前胡、紫苏梗、金银花、薄荷、川贝母、桔梗、连翘、白前、甘草、百部	麻杏石甘汤
舌红、苔黄、泄泻、小便黄赤、身热、脉沉数、肛门灼热、口渴	黄连、白芍、粉葛、木香、甘草、黄芩	葛根芩连汤
身热、舌红、苔黄、肛门灼热、小便黄赤、脉沉数、泄泻、口渴	黄连、白芍、粉葛、木香、甘草、黄芩	葛根芩连汤
头痛、脉弦数、身热、恶寒、寒热、大便不干、发热、身痛、苔微黄、舌红、谵语	柴胡、半夏、党参、大枣、甘草、黄芩	小柴胡汤
寒热、苔微黄、大便不干、发热、身痛、身热、舌红、脉弦数、头痛、恶寒、谵语	柴胡、半夏、党参、大枣、甘草、黄芩	小柴胡汤
发热、气血虚弱、脉浮数、苔薄白、舌红、微咳、风寒、恶寒	干姜、柴胡、半夏、五味子、党参、甘草、黄芩	小柴胡汤
恶寒、苔薄白、发热、气血虚弱、微咳、脉浮数、舌红、风寒	干姜、柴胡、半夏、五味子、党参、甘草、黄芩	小柴胡汤
头汗出、舌红、疼痛、口干、气郁、脉弦数、头汗不止、苔黄	柴胡、白芍、半夏、香附、延胡索、鸡内金、枳壳、甘草、黄芩	小柴胡汤
疼痛、气郁、苔黄、头汗出、头汗不止、舌红、口干、脉弦数	柴胡、白芍、半夏、香附、延胡索、鸡内金、枳壳、甘草、黄芩	小柴胡汤
食少、咳嗽、舌红、寒热、乏力、胁痛、苔白薄、脉浮弦而数、刺痛、面容憔悴、汗、痰	柴胡、半夏、茯苓、枳壳、川贝母、桔梗、麦冬、甘草、陈皮、北沙参、黄芩	小柴胡汤
面容憔悴、胁痛、乏力、咳嗽、痰、刺痛、脉浮弦而数、寒热、汗、舌红、食少、苔白薄	柴胡、半夏、茯苓、枳壳、川贝母、桔梗、麦冬、甘草、陈皮、北沙参、黄芩	小柴胡汤
痛胀、腻、胃甚畏寒、两尺脉弱、苔白厚、舌红、胁脘部撑胀、喜温	郁金、砂仁、柴胡、白芍、半夏、鸡内金、枳壳、大腹皮、青皮、甘草、陈皮、黄芩	小柴胡汤
腻、痛胀、胃甚畏寒、喜温、胁脘部撑胀、舌红、苔白厚、两尺脉弱	郁金、砂仁、柴胡、白芍、半夏、鸡内金、枳壳、大腹皮、青皮、甘草、陈皮、黄芩	小柴胡汤
舌红、口苦、脉弦数、木气横逆、痛胀、苔黄	郁金、柴胡、黄连、白芍、半夏、甘草、栀子、黄芩	小柴胡汤
苔黄、口苦、木气横逆、舌红、痛胀、脉弦数	郁金、柴胡、黄连、白芍、半夏、甘草、栀子、黄芩	小柴胡汤
黄疸、胃口有烧灼感、小便黄赤、脉浮弦、消化不良、舌红、寒热、面色萎黄、皮肤均现黄色、食欲不振、苔微黄	郁金、柴胡、半夏、党参、枳实、鸡内金、甘草、茵陈、栀子、黄芩	小柴胡汤
小便黄赤、面色萎黄、脉浮弦、寒热、舌红、皮肤均现黄色、苔微黄、消化不良、胃口有烧灼感、食欲不振、黄疸	郁金、柴胡、半夏、党参、枳实、鸡内金、甘草、茵陈、栀子、黄芩	小柴胡汤
脉弦数、无汗、苔白微黄、头痛、舌红、寒热、微汗、口渴	柴胡、白芍、大枣、半夏、党参、桂枝、甘草、黄芩	柴胡桂枝汤
头痛、微汗、寒热、无汗、脉弦数、口渴、苔白微黄、舌红	柴胡、白芍、大枣、半夏、党参、桂枝、甘草、黄芩	柴胡桂枝汤
恶寒、周身不适、二便不利、舌红、烦悸、恶心、寒热、发热、食欲不振、苔微黄、厌食、脉数大有力	大黄、柴胡、半夏、党参、泽泻、大枣、牡蛎、茯苓、桂枝、黄芩	柴胡加龙骨牡蛎汤
周身不适、发热、舌红、恶寒、烦悸、二便不利、厌食、食欲不振、苔微黄、恶心、脉数大有力、寒热	大黄、柴胡、半夏、党参、泽泻、大枣、牡蛎、茯苓、桂枝、黄芩	柴胡加龙骨牡蛎汤
脉沉而有力、谷道闭塞不通、胀满、大便不通、气怒、腹部暴痛、舌红、苔黄	大黄、厚朴、槟榔、枳实、延胡索、鸡内金、川楝子	小承气汤
舌红、谷道闭塞不通、腹部暴痛、胀满、脉沉而有力、大便不通、气怒、苔黄	大黄、厚朴、槟榔、枳实、延胡索、鸡内金、川楝子	小承气汤
舌红、面部发痒、面部潮红、口渴、苔黄、面部多处小红疙瘩、脉浮而有力、肢体别部正常、壮热	蒲公英、菊花、石膏、连翘、知母、甘草、金银花	白虎汤
肢体别部正常、口渴、舌红、面部发痒、面部潮红、壮热、脉浮而有力、苔黄、面部多处小红疙瘩	蒲公英、菊花、石膏、连翘、知母、甘草、金银花	白虎汤
脉沉而无力、苔白而滑、咳嗽、大便时溏、食欲不振、乏力、气短、面色萎黄、胀饱、舌淡红、疼痛	砂仁、山药、厚朴、苍术、白术、泽泻、茯苓、肉桂、猪苓、甘草、陈皮	五苓散
大便时溏、胀饱、乏力、疼痛、气短、苔白而滑、舌淡红、食欲不振、脉沉而无力、咳嗽、面色萎黄	砂仁、山药、厚朴、苍术、白术、泽泻、茯苓、肉桂、猪苓、甘草、陈皮	五苓散
舌红、水肿、脉沉缓、气短、水气泛滥、凹陷、食欲不振、面目肿甚、小便不利、苔白而滑	姜皮、砂仁、白术、泽泻、桑白皮、茯苓、肉桂、大腹皮、猪苓、车前草、陈皮	五苓散
气短、苔白而滑、食欲不振、水肿、小便不利、水气泛滥、脉沉缓、面目肿甚、凹陷、舌红	姜皮、砂仁、白术、泽泻、桑白皮、茯苓、肉桂、大腹皮、猪苓、车前草、陈皮	五苓散
苔黄、小便更为不畅、舌红、小便不通、大便亦闭结不通、膀胱出血、脉沉数、恶心、烦闷	滑石粉、芒硝、泽泻、阿胶、茯苓、蜜、猪苓	猪苓汤
脉沉数、舌红、小便不通、烦闷、苔黄、恶心、小便更为不畅、大便亦闭结不通、膀胱出血	滑石粉、芒硝、泽泻、阿胶、茯苓、蜜、猪苓	猪苓汤
水肿、脓头、色紫黯、脉沉迟、左大趾端冷、两下肢厥冷、尖端破溃、脓疡、脓液	白芍、大枣、通草、炙甘草、桂枝、细辛、金银花、当归	当归四逆汤
脓液、尖端破溃、色紫黯、两下肢厥冷、脓疡、水肿、脉沉迟、脓头、左大趾端冷	白芍、大枣、通草、炙甘草、桂枝、细辛、金银花、当归	当归四逆汤
舌红、右手沉弦、心烦、左手寸关滑动、口干裂、睡眠欠佳、大便不畅、尺沉弱、头晕、脉象、苔黄、失眠较重	白芍、生地、大枣、阿胶、竹茹、黄连、莲子、合欢皮、知母、黄芩	黄连阿胶汤
苔黄、心烦、右手沉弦、尺沉弱、口干裂、失眠较重、头晕、左手寸关滑动、睡眠欠佳、脉象、大便不畅、舌红	白芍、生地、大枣、阿胶、竹茹、黄连、莲子、合欢皮、知母、黄芩	黄连阿胶汤
肛门有窘迫感、腹部不适、苔黄腻、均无大变、大便带有脓血状物	关黄柏、白头翁、秦皮、黄连	白头翁汤
苔黄腻、均无大变、腹部不适、大便带有脓血状物、肛门有窘迫感	关黄柏、白头翁、秦皮、黄连	白头翁汤
胎动不安、胎漏、脉沉数、腹痛、舌红、苔薄白、色正红	砂仁、生地、阿胶、川芎、杜仲、甘草、当归	胶艾汤
苔薄白、脉沉数、腹痛、胎漏、胎动不安、色正红、舌红	砂仁、生地、阿胶、川芎、杜仲、甘草、当归	胶艾汤
气血不畅、腹痛、疼痛、脉沉缓无力、郁滞	牡丹皮、白芍、川芎、茯苓、肉桂、炙甘草、桃仁、五灵脂、甘草、当归	当归芍药散
郁滞、脉沉缓无力、疼痛、气血不畅、腹痛	牡丹皮、白芍、川芎、茯苓、肉桂、炙甘草、桃仁、五灵脂、甘草、当归	当归芍药散
发热、神志清晰、扁桃体肿大、黄染、高热、恶心、头痛、前半苔黄少润、咽部充血、体温39℃、舌根白腻、干燥、脉细数、疼痛、咽痛、面赤	郁金、菊花、瓜蒌、大豆黄卷、枳壳、桑叶、连翘、钩藤、牛蒡子、金银花、黄芩	竹叶石膏汤
咽痛、前半苔黄少润、面赤、疼痛、干燥、黄染、舌根白腻、头痛、恶心、体温39℃、发热、扁桃体肿大、神志清晰、脉细数、高热、咽部充血	郁金、菊花、瓜蒌、大豆黄卷、枳壳、桑叶、连翘、钩藤、牛蒡子、金银花、黄芩	竹叶石膏汤
胸闷、苔薄腻、脉弦细滑、痰多、真心痛、舌淡红	谷芽、太子参、竹茹、丹参、茯神、白芍、赤芍、香附、枳壳、薤白、甘草、远志、小麦、半夏、瓜蒌、桃仁、首乌藤、炙甘草、陈皮	瓜蒌薤白半夏汤
脉弦细滑、胸闷、舌淡红、苔薄腻、真心痛、痰多	谷芽、太子参、竹茹、丹参、茯神、白芍、赤芍、香附、枳壳、薤白、甘草、远志、小麦、半夏、瓜蒌、桃仁、首乌藤、炙甘草、陈皮	瓜蒌薤白半夏汤
恶寒、身痛、咽喉痛、发热、舌淡青、尿黄赤、脉反沉、体温虽高、体温高达41℃、腰痛	板蓝根、麻黄、细辛、附子、甘草	麻黄附子细辛汤
体温虽高、体温高达41℃、发热、腰痛、脉反沉、恶寒、身痛、舌淡青、咽喉痛、尿黄赤	板蓝根、麻黄、细辛、附子、甘草	麻黄附子细辛汤
咽喉干燥、瘙痒、脉细、周身皮肤起白色风团、舌偏红、苔薄黄腻、手足冰冷	苍耳子、黄芪、白芍、党参、白术、紫苏梗、炙甘草、桂枝、防风	桂枝汤
咽喉干燥、手足冰冷、脉细、苔薄黄腻、舌偏红、瘙痒、周身皮肤起白色风团	苍耳子、黄芪、白芍、党参、白术、紫苏梗、炙甘草、桂枝、防风	桂枝汤
舌暗红、脉细、疹块、咽干、怕风、无汗、苔薄黄、肌肤发疹、四肢清冷、怕冷、瘙痒、隆起	苍耳子、白芷、黄芪、鸡血藤、大枣、白术、白芍、炙甘草、桂枝、附子、防风、甘草	桂枝加附子汤
隆起、瘙痒、苔薄黄、无汗、四肢清冷、咽干、疹块、肌肤发疹、怕风、舌暗红、怕冷、脉细	苍耳子、白芷、黄芪、鸡血藤、大枣、白术、白芍、炙甘草、桂枝、附子、防风、甘草	桂枝加附子汤
头疼、易汗、目眩、心悸、牙痛、干涩、头昏、舌淡紫、苔薄、胸闷、房颤、脉细弦滑	生地、龙骨、党参、黄连、粉葛、川芎、牡蛎、炙甘草、桂枝、麦冬、附子、红花、石菖蒲、丹参、甘草、淫羊藿	桂枝甘草龙骨牡蛎汤
牙痛、目眩、脉细弦滑、头疼、胸闷、易汗、舌淡紫、干涩、头昏、房颤、心悸、苔薄	生地、龙骨、党参、黄连、粉葛、川芎、牡蛎、炙甘草、桂枝、麦冬、附子、红花、石菖蒲、丹参、甘草、淫羊藿	桂枝甘草龙骨牡蛎汤
早搏、大便偏溏、口干、胸闷、舌偏黯、苔淡黄薄腻、脉参伍不调、心慌不安	苦参、龙骨、大枣、五味子、党参、大麦、牡蛎、合欢皮、炙甘草、桂枝、石菖蒲、丹参、灯芯草	桂枝甘草龙骨牡蛎汤
舌偏黯、口干、大便偏溏、胸闷、苔淡黄薄腻、早搏、脉参伍不调、心慌不安	苦参、龙骨、大枣、五味子、党参、大麦、牡蛎、合欢皮、炙甘草、桂枝、石菖蒲、丹参、灯芯草	桂枝甘草龙骨牡蛎汤
肢清、头昏、舌淡红、鼻塞、苔薄白、脉细弱	楮实子、白芍、百合、龙骨、山茱萸、牡蛎、枸杞子、炙甘草、桂枝、甘草、淫羊藿	桂枝甘草龙骨牡蛎汤
肢清、头昏、苔薄白、舌淡红、鼻塞、脉细弱	楮实子、白芍、百合、龙骨、山茱萸、牡蛎、枸杞子、炙甘草、桂枝、甘草、淫羊藿	桂枝甘草龙骨牡蛎汤
色白有泡沫、咯痰、胸膈满闷、咳、苔白滑而润、脉细弦、咯吐不爽、怕冷、舌苔白滑、呼吸急促、喘哮、面色晦滞	干姜、半夏、苦杏仁、紫苏梗、款冬花、麻黄、炙甘草、紫菀、桂枝、白前、细辛、甘草、陈皮	小青龙汤
面色晦滞、胸膈满闷、喘哮、咯痰、色白有泡沫、咳、咯吐不爽、脉细弦、呼吸急促、苔白滑而润、怕冷、舌苔白滑	干姜、半夏、苦杏仁、紫苏梗、款冬花、麻黄、炙甘草、紫菀、桂枝、白前、细辛、甘草、陈皮	小青龙汤
咯痰、脉细滑、痰鸣、寒热、咳嗽、舌润、两肺透亮度增强、苔白腻、咳喘、气急、闷塞、有汗不解	干姜、白芍、半夏、五味子、紫苏梗、麻黄、炙甘草、桂枝、细辛、白前	小青龙汤
苔白腻、咯痰、舌润、两肺透亮度增强、气急、寒热、脉细滑、痰鸣、有汗不解、咳嗽、闷塞、咳喘	干姜、白芍、半夏、五味子、紫苏梗、麻黄、炙甘草、桂枝、细辛、白前	小青龙汤
膨胀、脉弦、苔白、咯吐、发热、腹水征、脘下触有包块、咳喘	干姜、白芍、半夏、五味子、麻黄、桂枝、细辛、甘草	小青龙汤
咯吐、膨胀、脘下触有包块、脉弦、发热、苔白、咳喘、腹水征	干姜、白芍、半夏、五味子、麻黄、桂枝、细辛、甘草	小青龙汤
头汗多、怕冷、脉细滑数、气急、胸膈满闷、舌苔黄、痰多、脉细数(110次/分)、痰黄稠、大便溏薄、哮喘、咳喘、舌红、喉有水鸡声、苔薄黄	苦杏仁、竹茹、紫苏梗、麻黄、石膏、文蛤、川贝母、射干、桑白皮、甘草、黄芩	麻杏石甘汤
哮喘、喉有水鸡声、头汗多、咳喘、舌红、大便溏薄、痰多、怕冷、舌苔黄、胸膈满闷、气急、苔薄黄、脉细滑数、痰黄稠、脉细数(110次/分)	苦杏仁、竹茹、紫苏梗、麻黄、石膏、文蛤、川贝母、射干、桑白皮、甘草、黄芩	麻杏石甘汤
鼻塞、舌偏红、舌苔黄薄腻质偏红、汗出、尿频、泛恶、体温38.5℃、发热、尿急、尿痛、咳嗽、痰、体温高达39℃~40℃、纳差、咽痒、脉弦细	半枝莲、柴胡、厚朴、党参、鸭跖草、蒲公英、半夏、炙甘草、漏芦、北沙参、黄芩	小柴胡汤
咽痒、体温高达39℃~40℃、鼻塞、尿频、泛恶、痰、咳嗽、纳差、尿急、舌偏红、体温38.5℃、舌苔黄薄腻质偏红、发热、汗出、脉弦细、尿痛	半枝莲、柴胡、厚朴、党参、鸭跖草、蒲公英、半夏、炙甘草、漏芦、北沙参、黄芩	小柴胡汤
面黄不华、大便或干、苔薄黄、腹胀、舌红、胸胁闷痛、脉细滑、精神萎靡	大黄、柴胡、九香虫、黄连、半夏、太子参、赤芍、枳实、瓜蒌、延胡索、六神曲、麦冬、莪术、茵陈、黄芩	大柴胡汤
苔薄黄、精神萎靡、面黄不华、胸胁闷痛、舌红、腹胀、大便或干、脉细滑	大黄、柴胡、九香虫、黄连、半夏、太子参、赤芍、枳实、瓜蒌、延胡索、六神曲、麦冬、莪术、茵陈、黄芩	大柴胡汤
体温40℃、头昏、苔白嫩、尿少、小便黄、欲吐、汗出不多、寒热、腹胀、厌食、身热、胸闷、渴不欲饮、恶心、汗少、发热、口中频频渗吐黏沫、脉濡数、口苦黏、形寒、恶寒	滑石粉、干姜、薏苡仁、柴胡、苍术、通草、泽泻、关黄柏、茯苓、桂枝、猪苓、车前草、黄芩	柴胡桂枝干姜汤
欲吐、口苦黏、发热、苔白嫩、渴不欲饮、脉濡数、腹胀、汗少、口中频频渗吐黏沫、身热、恶寒、尿少、体温40℃、恶心、汗出不多、胸闷、寒热、厌食、头昏、小便黄、形寒	滑石粉、干姜、薏苡仁、柴胡、苍术、通草、泽泻、关黄柏、茯苓、桂枝、猪苓、车前草、黄芩	柴胡桂枝干姜汤
失音、发音不扬、咳痰、声嘶、寒热、舌淡白、少苔、脉象沉迟细弱、喉痛	半夏、麻黄、枸杞子、茯苓、巴戟天、石菖蒲、细辛、附子、甘草、玄参	麻黄细辛附子汤
声嘶、舌淡白、喉痛、发音不扬、寒热、脉象沉迟细弱、咳痰、少苔、失音	半夏、麻黄、枸杞子、茯苓、巴戟天、石菖蒲、细辛、附子、甘草、玄参	麻黄细辛附子汤
苔薄黄腻、腰痛、苔质红偏黯、舌苔薄、左手臂不能活动、脉弦、舌红偏黯、大便偏干、疼痛、麻木、气血涩滞	骨碎补、泽兰、大黄、片姜黄、全蝎、续断、水蛭、天南星、桃仁、穿山甲、牛膝	抵当汤
麻木、大便偏干、舌红偏黯、疼痛、舌苔薄、苔薄黄腻、苔质红偏黯、气血涩滞、腰痛、左手臂不能活动、脉弦	骨碎补、泽兰、大黄、片姜黄、全蝎、续断、水蛭、天南星、桃仁、穿山甲、牛膝	抵当汤
脉细滑、舌黯、癫痛、大便干结、苔黄薄腻、足肿、右手活动欠灵	地龙、桑寄生、大黄、生地、续断、僵蚕、石斛、水蛭、天南星、桃仁、益智仁、稀签草、鬼箭羽、路路通、牛膝	抵当汤
大便干结、舌黯、苔黄薄腻、脉细滑、癫痛、足肿、右手活动欠灵	地龙、桑寄生、大黄、生地、续断、僵蚕、石斛、水蛭、天南星、桃仁、益智仁、稀签草、鬼箭羽、路路通、牛膝	抵当汤
尿黄、麻木、双下肢冷、口干、舌暗红、肿胀、脉小滑、浮肿、矢气多、苔薄黄、大便干结、稀溏	土鳖虫、大黄、槟榔、全蝎、续断、天仙藤、石斛、葫芦瓢、水蛭、蜈蚣、细辛、桃仁、附子、路路通、牛膝	抵当汤
脉小滑、双下肢冷、浮肿、矢气多、大便干结、口干、苔薄黄、稀溏、舌暗红、肿胀、尿黄、麻木	土鳖虫、大黄、槟榔、全蝎、续断、天仙藤、石斛、葫芦瓢、水蛭、蜈蚣、细辛、桃仁、附子、路路通、牛膝	抵当汤
泛酸、纳谷减少、大便欠实、舌红、苔黄薄腻、脉细弦、气滞、满胀、隐痛、噫气、怕冷	干姜、厚朴、黄连、半夏、党参、紫苏梗、竹茹、枳壳、陈皮、黄芩	半夏泻心汤
噫气、纳谷减少、气滞、大便欠实、隐痛、苔黄薄腻、怕冷、脉细弦、舌红、满胀、泛酸	干姜、厚朴、黄连、半夏、党参、紫苏梗、竹茹、枳壳、陈皮、黄芩	半夏泻心汤
脉细、舌黯红、脾胃虚弱、尿意不畅、恶心、食不知味、欲吐、寒意、肾盂积水、苔薄黄、头昏、胃气上逆、头痛	泽兰、干姜、代赭石、黄连、党参、苍术、泽泻、吴茱萸、枳实、半夏、白术、茯苓、沉香、桂枝、猪苓、旋覆花	旋覆代赭汤
脾胃虚弱、胃气上逆、欲吐、肾盂积水、恶心、舌黯红、头昏、寒意、食不知味、头痛、脉细、尿意不畅、苔薄黄	泽兰、干姜、代赭石、黄连、党参、苍术、泽泻、吴茱萸、枳实、半夏、白术、茯苓、沉香、桂枝、猪苓、旋覆花	旋覆代赭汤
上腹部有梗塞感、恶心、苔淡黄厚腻、口稍干、脉小弦滑、消化道反应、大便干结、舌偏暗	薏苡仁、代赭石、半夏、太子参、枳壳、瓦楞子、麦冬、泽漆、山慈菇、降香、白花蛇舌草、旋覆花	旋覆代赭汤
大便干结、消化道反应、舌偏暗、上腹部有梗塞感、口稍干、恶心、脉小弦滑、苔淡黄厚腻	薏苡仁、代赭石、半夏、太子参、枳壳、瓦楞子、麦冬、泽漆、山慈菇、降香、白花蛇舌草、旋覆花	旋覆代赭汤
阴道见少量脓性分泌物、剑突下3cm、恶露黏稠、左下腹隐痛、左侧鼠蹊部有豌豆大淋巴结、头昏痛、恶寒、左侧附件轻度增厚、面红、汗出不解、多汗、高热、肝大肋下1.5cm、脉濡数、热重于寒、口干、头发湿润、呼吸较快、唇干、精神倦怠、发热、左下腹隐隐作痛、左下腹有轻度压痛、二侧肾区无明显压	黄芪、泽兰、柴胡、白芍、大枣、川芎、青蒿、茯苓、白薇、桂枝、荆芥、甘草、当归、黄芩	白虎加人参汤
左侧附件轻度增厚、唇干、恶寒、汗出不解、精神倦怠、左下腹隐痛、肝大肋下1.5cm、面红、剑突下3cm、二侧肾区无明显压、左侧鼠蹊部有豌豆大淋巴结、脉濡数、头发湿润、恶露黏稠、高热、多汗、口干、左下腹有轻度压痛、左下腹隐隐作痛、热重于寒、阴道见少量脓性分泌物、头昏痛、呼吸较快、发热	黄芪、泽兰、柴胡、白芍、大枣、川芎、青蒿、茯苓、白薇、桂枝、荆芥、甘草、当归、黄芩	白虎加人参汤
两手清冷、舌淡隐紫、身体虽热、气血失调、苔少、肤色苍白、寸口脉细	黄芪、赤芍、川芎、水蛭、炙甘草、桂枝、细辛、红花、路路通、甘草、当归	当归四逆汤
寸口脉细、两手清冷、肤色苍白、苔少、舌淡隐紫、气血失调、身体虽热	黄芪、赤芍、川芎、水蛭、炙甘草、桂枝、细辛、红花、路路通、甘草、当归	当归四逆汤
脉濡滑、咳嗽、苔中部块状腐腻、吐酸、气急、咽喉不顺、大便偏软、舌红、胃胀、饮食不顺、口干、咳痰不多、左侧胸腔大量积液、纳差、胸闷	泽兰、黄芪、泽泻、紫苏梗、商陆、花椒、广藿香、白术、瓦楞子、泽漆、六神曲、黄连、半夏、芥子、桑白皮、防己、莱菔子、吴茱萸、葶苈子、陈皮、北沙参	己椒苈黄丸
气急、胸闷、咽喉不顺、饮食不顺、左侧胸腔大量积液、脉濡滑、苔中部块状腐腻、舌红、咳嗽、纳差、咳痰不多、大便偏软、胃胀、吐酸、口干	泽兰、黄芪、泽泻、紫苏梗、商陆、花椒、广藿香、白术、瓦楞子、泽漆、六神曲、黄连、半夏、芥子、桑白皮、防己、莱菔子、吴茱萸、葶苈子、陈皮、北沙参	己椒苈黄丸
心悸、脉细缓、黄疸、黄染、苔花剥、目黄	小麦、黄芪、白芍、生地、桂枝、红花、天花粉、丹参、当归	小建中汤
黄染、苔花剥、心悸、目黄、脉细缓、黄疸	小麦、黄芪、白芍、生地、桂枝、红花、天花粉、丹参、当归	小建中汤
舌黯紫、脉沉细、浮肿、腹大、苔薄、咳喘、心悸、面色灰滞、腹水	大枣、麻黄、桂枝、细辛、附子、甘草	桂枝去芍药加麻黄附子细辛汤
浮肿、苔薄、心悸、脉沉细、面色灰滞、舌黯紫、腹大、咳喘、腹水	大枣、麻黄、桂枝、细辛、附子、甘草	桂枝去芍药加麻黄附子细辛汤
口干、脉细弦、消瘦、苔薄黄腻、冷痛、疼痛、舌红	土鳖虫、薏苡仁、白芍、生地、乌头、桂枝、虎杖、知母、甘草、当归	桂枝芍药知母汤
口干、舌红、脉细弦、消瘦、苔薄黄腻、冷痛、疼痛	土鳖虫、薏苡仁、白芍、生地、乌头、桂枝、虎杖、知母、甘草、当归	桂枝芍药知母汤
右上肺有少许细啰音、鼻塞、呼吸较促、苔薄黄、便难、发热、脉浮数、咳呛、微汗不畅、头痛、T39.6℃、口干	鱼腥草、大黄、苦杏仁、麻黄、石膏、天花粉、甘草、黄芩	麻杏石甘汤
口干、呼吸较促、右上肺有少许细啰音、微汗不畅、发热、便难、T39.6℃、鼻塞、咳呛、苔薄黄、头痛、脉浮数	鱼腥草、大黄、苦杏仁、麻黄、石膏、天花粉、甘草、黄芩	麻杏石甘汤
升降失常、面色萎黄、神疲、舌淡、苦不欲言、便秘、苔薄白、不排大便、脉沉细、腹部胀满、纳食不馨	干姜、党参、白术、粉葛、枳实、炙甘草	理中丸
纳食不馨、不排大便、腹部胀满、苔薄白、脉沉细、舌淡、神疲、面色萎黄、苦不欲言、便秘、升降失常	干姜、党参、白术、粉葛、枳实、炙甘草	理中丸
低热、舌偏红、脉细微数、足肿、口干、口苦、形体赢瘦、胸闷、苔薄黄、脉涩、心悸、周身关节疼痛、面浮	薏苡仁、生地、桑枝、桂枝、虎杖、防风、知母、甘草、忍冬藤、防己	防己地黄汤
胸闷、心悸、形体赢瘦、口干、脉细微数、苔薄黄、足肿、口苦、面浮、周身关节疼痛、低热、脉涩、舌偏红	薏苡仁、生地、桑枝、桂枝、虎杖、防风、知母、甘草、忍冬藤、防己	防己地黄汤
善忘、脉细软数、忧郁、虚烦、胆怯、头晕、苔薄白、心慌	首乌藤、大枣、太子参、川芎、柏子仁、合欢皮、粳米、知母、甘草	酸枣仁汤
忧郁、心慌、虚烦、脉细软数、头晕、苔薄白、善忘、胆怯	首乌藤、大枣、太子参、川芎、柏子仁、合欢皮、粳米、知母、甘草	酸枣仁汤
目眩、面色苍白、脉沉涩、发烧、心悸、上消化道出血、苔白薄、少气、唇甲惨淡、晕厥、声音低微、头昏、怔仲、吐血、逆冷、溏便、发热、全身酸软、舌淡	白术、阿胶、三七、炙甘草、乌梅、附子、红参	黄土汤
吐血、逆冷、发烧、脉沉涩、目眩、上消化道出血、唇甲惨淡、溏便、发热、头昏、怔仲、心悸、晕厥、少气、全身酸软、苔白薄、舌淡、声音低微、面色苍白	白术、阿胶、三七、炙甘草、乌梅、附子、红参	黄土汤
脏躁、涕泪交流、举发无常、胸闷	小麦、首乌藤、大枣、太子参、茯苓、合欢皮、石菖蒲、猪苓、甘草、淫羊藿	甘麦大枣汤
举发无常、胸闷、涕泪交流、脏躁	小麦、首乌藤、大枣、太子参、茯苓、合欢皮、石菖蒲、猪苓、甘草、淫羊藿	甘麦大枣汤
指纹浮紫、手足搐搦、目斜、角弓反张、指尖发冷、项强、汗出、苔薄黄、四渴、身热	白芍、大枣、瓜蒌、桂枝、甘草	瓜蒌桂枝汤
汗出、身热、项强、指纹浮紫、手足搐搦、四渴、苔薄黄、目斜、角弓反张、指尖发冷	白芍、大枣、瓜蒌、桂枝、甘草	瓜蒌桂枝汤
头仰、项背强直、头摇、面赤、自汗、脉见沉迟	白芍、大枣、炙甘草、桂枝、天花粉	瓜蒌桂枝汤
脉见沉迟、面赤、项背强直、头摇、自汗、头仰	白芍、大枣、炙甘草、桂枝、天花粉	瓜蒌桂枝汤
张大、流涎、面色淡白、汗多、昏迷、脉弦缓无力、头晕、冷汗、呵欠、流血	黄芪、白芍、大枣、瓜蒌、炙甘草、桂枝、人参、附子、甘草	瓜蒌桂枝汤
张大、流血、呵欠、汗多、面色淡白、流涎、头晕、昏迷、冷汗、脉弦缓无力	黄芪、白芍、大枣、瓜蒌、炙甘草、桂枝、人参、附子、甘草	瓜蒌桂枝汤
恶寒、饮食不香、转侧困难、气促、脉浮、身热、咳嗽、周身骨楚、苔厚、溲黄、拘紧	滑石粉、白芍、大枣、粉葛、麻黄、桑枝、桂枝、金银花	葛根汤
周身骨楚、气促、溲黄、转侧困难、拘紧、脉浮、饮食不香、苔厚、恶寒、身热、咳嗽	滑石粉、白芍、大枣、粉葛、麻黄、桑枝、桂枝、金银花	葛根汤
漏气、左鼻唇沟消失、漏口水、舌向右歪斜、左前额抬头纹消失、吐字不清	生姜、白芍、大枣、粉葛、麻黄、炙甘草、桃仁、桂枝、当归	葛根汤
左前额抬头纹消失、漏气、吐字不清、舌向右歪斜、漏口水、左鼻唇沟消失	生姜、白芍、大枣、粉葛、麻黄、炙甘草、桃仁、桂枝、当归	葛根汤
项背强直、气血阻滞、脉紧数、口噤、血压110/70mmHg、反张、抽搐、刚痉、酸重、生理反射正常、筋脉挛急、体温37.5℃、憋气、苔薄白	白芍、大枣、全蝎、粉葛、麻黄、蜈蚣、桂枝、天花粉、甘草	葛根汤
反张、生理反射正常、憋气、脉紧数、体温37.5℃、血压110/70mmHg、抽搐、刚痉、项背强直、酸重、口噤、气血阻滞、筋脉挛急、苔薄白	白芍、大枣、全蝎、粉葛、麻黄、蜈蚣、桂枝、天花粉、甘草	葛根汤
脉沉洪有力、黑而有毛、面赤、大痛、骨瘦	大黄、厚朴、芒硝、枳实	大承气汤
大痛、骨瘦、面赤、黑而有毛、脉沉洪有力	大黄、厚朴、芒硝、枳实	大承气汤
无大便、神昏、心烦、谵语、两手脉隐伏不显、两颜赤、干、胸翳、阳脉、发热、苔厚黄	大黄、厚朴、芒硝、枳实	大承气汤
胸翳、两手脉隐伏不显、两颜赤、心烦、谵语、干、苔厚黄、无大便、阳脉、发热、神昏	大黄、厚朴、芒硝、枳实	大承气汤
热不退、舌燥、便不通、脉见数实、痉不止、苔黄	大黄、厚朴、芒硝、枳实	大承气汤
脉见数实、苔黄、痉不止、舌燥、热不退、便不通	大黄、厚朴、芒硝、枳实	大承气汤
腹痛、脉沉滑有力、小便短赤、呕吐、未解大便、腹胀、苔黄厚、不发热、肠鸣音亢进	大黄、厚朴、莱菔子、玄明粉、枳实	大承气汤
腹胀、不发热、脉沉滑有力、小便短赤、肠鸣音亢进、苔黄厚、腹痛、呕吐、未解大便	大黄、厚朴、莱菔子、玄明粉、枳实	大承气汤
微汗、口中淡、右缓左紧、寒湿、手脚迟重、苔白腻	苍术、苦杏仁、麻黄、炙甘草、桂枝	麻黄加术汤
寒湿、右缓左紧、微汗、口中淡、手脚迟重、苔白腻	苍术、苦杏仁、麻黄、炙甘草、桂枝	麻黄加术汤
无汗、鼻塞、头重、酸痛、身热	薏苡仁、生姜、白术、苦杏仁、麻黄、桂枝、甘草	麻黄加术汤
鼻塞、身热、无汗、头重、酸痛	薏苡仁、生姜、白术、苦杏仁、麻黄、桂枝、甘草	麻黄加术汤
恶寒、疼痛、脉紧、头痛、苔白腻	苦杏仁、白术、麻黄、桂枝、甘草	麻黄加术汤
脉紧、头痛、疼痛、苔白腻、恶寒	苦杏仁、白术、麻黄、桂枝、甘草	麻黄加术汤
发热、疼痛、恶寒、苔白厚、内郁、咳嗽、汗出热、燥、化热	苦杏仁、炙甘草、麻黄	麻杏薏甘汤
恶寒、内郁、化热、疼痛、燥、发热、咳嗽、苔白厚、汗出热	苦杏仁、炙甘草、麻黄	麻杏薏甘汤
脉搏每分钟120次、汗出、恶寒、心悸、苔白中薄黄、发热、精神不安、大便结，漫赤、体温40.1℃、咳嗽	薏苡仁、苦杏仁、麻黄、连翘、甘草、茵陈	麻杏薏甘汤
脉搏每分钟120次、发热、咳嗽、恶寒、大便结，漫赤、汗出、苔白中薄黄、心悸、精神不安、体温40.1℃	薏苡仁、苦杏仁、麻黄、连翘、甘草、茵陈	麻杏薏甘汤
偏肿、脉数、苔白、鼻腔有红疮、微咳、脚趾有水泡	蝉蜕、苦杏仁、甘草、僵蚕、化橘红、麻黄、川贝母、射干、桔梗、桑白皮、牛蒡子	麻杏薏甘汤
鼻腔有红疮、脉数、脚趾有水泡、微咳、偏肿、苔白	蝉蜕、苦杏仁、甘草、僵蚕、化橘红、麻黄、川贝母、射干、桔梗、桑白皮、牛蒡子	麻杏薏甘汤
四肢痹痛、筋骨不甚舒展、脉小弱	黄芪、薏苡仁、白术、茯苓、独活、防己	防己黄芪汤
筋骨不甚舒展、脉小弱、四肢痹痛	黄芪、薏苡仁、白术、茯苓、独活、防己	防己黄芪汤
舌淡白、浮肿、脉亦虚、沉重、足跟痛、恶风、虚数、汗出	黄芪、大枣、白术、炙甘草、防己	防己黄芪汤
舌淡白、脉亦虚、浮肿、虚数、沉重、恶风、足跟痛、汗出	黄芪、大枣、白术、炙甘草、防己	防己黄芪汤
呼吸停止、恶风、脉浮中带滞、舌淡红、自汗、抽搐、苔白腻	黄芪、大枣、白术、炙甘草、防己	防己黄芪汤
舌淡红、恶风、脉浮中带滞、呼吸停止、抽搐、苔白腻、自汗	黄芪、大枣、白术、炙甘草、防己	防己黄芪汤
面色青暗、头昏、苔白滑腻、畏寒、腰痛、身痛、舌微红、脉浮虚、唇乌、疼痛、发热、手脚麻木	桂枝、附子、大枣	桂枝附子汤
苔白滑腻、发热、舌微红、畏寒、面色青暗、疼痛、身痛、手脚麻木、脉浮虚、唇乌、腰痛、头昏	桂枝、附子、大枣	桂枝附子汤
汗出、肌肉痛、体胖面白、脉浮弦、大便烂、舌淡、苔白润滑	炙甘草、桂枝、附子、大枣	桂枝附子汤
大便烂、肌肉痛、汗出、体胖面白、苔白润滑、脉浮弦、舌淡	炙甘草、桂枝、附子、大枣	桂枝附子汤
厥痛、溏泄、泻利、脉微细、遗肾、痢转泻、舌白润、苔白润、呕吐、手足厥冷	白术、炙甘草、附子、大枣	桂枝附子去桂加白术汤
苔白润、脉微细、泻利、溏泄、厥痛、痢转泻、呕吐、手足厥冷、舌白润、遗肾	白术、炙甘草、附子、大枣	桂枝附子去桂加白术汤
小便短少、脉浮紧、肢节作痛、盗汗、自汗、恶见风寒	白术、炙甘草、桂枝、附子	甘草附子汤
恶见风寒、盗汗、脉浮紧、自汗、肢节作痛、小便短少	白术、炙甘草、桂枝、附子	甘草附子汤
微肿、疼痛、微汗、发汗、脉象颇大、气不相续	白术、炙甘草、桂枝、附子	甘草附子汤
气不相续、微肿、发汗、微汗、疼痛、脉象颇大	白术、炙甘草、桂枝、附子	甘草附子汤
血即上溢、口渴、吐血、右关洪滑、自汗	大黄、西洋参、石膏、炙甘草、人参、粳米、知母	白虎加人参汤
口渴、自汗、右关洪滑、吐血、血即上溢	大黄、西洋参、石膏、炙甘草、人参、粳米、知母	白虎加人参汤
形体消瘦、苔薄白、消热、消谷、浮火、面部时觉烧热、脉微带数	山药、党参、粉葛、文蛤、知母	白虎加人参汤
苔薄白、消热、脉微带数、面部时觉烧热、浮火、消谷、形体消瘦	山药、党参、粉葛、文蛤、知母	白虎加人参汤
身热、苔黄燥、邪热内迫、脉见洪大、多汗、气粗、神昏、牙关微紧、汗多、洪大而、肢厥、昏不知人、四肢反见厥冷、脉象洪大、暑厥	石膏、人参、粳米、知母、甘草	白虎加人参汤
邪热内迫、肢厥、身热、四肢反见厥冷、洪大而、牙关微紧、多汗、脉见洪大、昏不知人、暑厥、苔黄燥、气粗、汗多、脉象洪大、神昏	石膏、人参、粳米、知母、甘草	白虎加人参汤
舌红、脉洪大、身热、汗多、头痛、肿痛、气促、唇干、烦渴	生地、党参、赤芍、粳米、天花粉、知母、甘草、北沙参	白虎加人参汤
汗多、肿痛、烦渴、头痛、脉洪大、唇干、气促、身热、舌红	生地、党参、赤芍、粳米、天花粉、知母、甘草、北沙参	白虎加人参汤
脉洪大、面红带垢、泛恶、反弱、口渴、汗出、发热、昏迷、少苔、舌红、吐出、体温38℃	牡丹皮、党参、太子参、石斛、关黄柏、石膏、粳米、知母、甘草、北沙参	白虎加人参汤
面红带垢、反弱、舌红、发热、泛恶、汗出、少苔、昏迷、脉洪大、吐出、口渴、体温38℃	牡丹皮、党参、太子参、石斛、关黄柏、石膏、粳米、知母、甘草、北沙参	白虎加人参汤
呕吐、口渴、微弱、晕倒、不吐	瓜蒂	瓜蒂散
晕倒、呕吐、口渴、不吐、微弱	瓜蒂	瓜蒂散
臭、癫	瓜蒂	瓜蒂散
臭、癫	瓜蒂	瓜蒂散
后颈项不能竖起、不能说话、痛苦	知母、百合	百合知母汤、瓜蒌牡蛎散
后颈项不能竖起、痛苦、不能说话	知母、百合	百合知母汤、瓜蒌牡蛎散
不能说话、后颈项不能竖起、痛苦	知母、百合	百合知母汤、瓜蒌牡蛎散
不能说话、痛苦、后颈项不能竖起	知母、百合	百合知母汤、瓜蒌牡蛎散
痛苦、后颈项不能竖起、不能说话	知母、百合	百合知母汤、瓜蒌牡蛎散
痛苦、不能说话、后颈项不能竖起	知母、百合	百合知母汤、瓜蒌牡蛎散
狂乱、克鲍二氏征、啼哭不宁、腹围减到71厘米、腹水、精神错乱、舌红、脉虚、神魂颠倒	鸡子黄、百合	百合鸡子汤
克鲍二氏征、腹水、狂乱、舌红、啼哭不宁、神魂颠倒、腹围减到71厘米、精神错乱、脉虚	鸡子黄、百合	百合鸡子汤
舌红、脉虚、狂乱、腹水、腹围减到71厘米、神魂颠倒、精神错乱、克鲍二氏征、啼哭不宁	鸡子黄、百合	百合鸡子汤
克鲍二氏征、腹围减到71厘米、精神错乱、啼哭不宁、舌红、神魂颠倒、脉虚、狂乱、腹水	鸡子黄、百合	百合鸡子汤
腹水、神魂颠倒、舌红、脉虚、啼哭不宁、精神错乱、腹围减到71厘米、克鲍二氏征、狂乱	鸡子黄、百合	百合鸡子汤
夜寐不安、全身乏力、脉细数、舌红、胸痛、月经多、身热、苔薄白、头晕、口苦、小便赤色	大蓟、百合、生地、党参、甘草、小蓟、淡竹叶、白茅根、麦冬、车前草	百合地黄汤
舌裂、痰红、脉仍细软、鼻血	茯神、茜草、山药、白背、百合、地榆、白芨、熟地、麦冬、芦根、甘草、当归、北沙参	百合地黄汤
精神错乱、小溲仍赤、痴呆、神志清、虚烦、口渴	滑石粉、薏苡仁、百合、生地、石决明、淡竹叶、牡蛎、麦冬、砂糖、芦根、天花粉、知母、玉竹、玄参	百合地黄汤
里热偏盛、口苦、口渴、小便黄、心慌、情绪不定、舌红赤少苔、神志恍馋、遍身生疮、心神涣散、烦躁、脉弦略数、欲行不能行、舌质红赤、苔红赤少苔、情绪低落、欲动不能动、遍身疹	滑石粉、知母、百合、生地	百合地黄汤
壮热、发热、唇舌鲜红、高热、下利、脉细弱、昏昏欲馈，双目露睛、苔黄	山药、百合、莲子、天花粉、桑叶、金银花	百合洗方
壮热、苔黄、脉细弱、高热、唇舌鲜红、下利、发热、昏昏欲馈，双目露睛	山药、百合、莲子、天花粉、桑叶、金银花	百合洗方
壮热、脉细弱、发热、苔黄、昏昏欲馈，双目露睛、下利、高热、唇舌鲜红	山药、百合、莲子、天花粉、桑叶、金银花	百合洗方
高热、唇舌鲜红、脉细弱、昏昏欲馈，双目露睛、壮热、苔黄、下利、发热	山药、百合、莲子、天花粉、桑叶、金银花	百合洗方
昏昏欲馈，双目露睛、高热、唇舌鲜红、脉细弱、发热、下利、壮热、苔黄	山药、百合、莲子、天花粉、桑叶、金银花	百合洗方
头痛、舌红、大便闭结、脉数而软、神疲、小便短赤、唇焦、营养不良、精神倦息、畏烦、食欲不振、寒热、津液缺芝、心悸、口渴、精神憔悴	滑石粉、薏苡仁、百合、生地、石决明、麦冬、芦根、天花粉、玉竹	百合滑石散
头痛、唇焦、畏烦、津液缺芝、精神倦息、口渴、营养不良、寒热、大便闭结、脉数而软、食欲不振、神疲、精神憔悴、小便短赤、舌红、心悸	滑石粉、薏苡仁、百合、生地、石决明、麦冬、芦根、天花粉、玉竹	百合滑石散
津液缺芝、营养不良、畏烦、神疲、食欲不振、小便短赤、大便闭结、精神憔悴、唇焦、舌红、头痛、脉数而软、心悸、寒热、口渴、精神倦息	滑石粉、薏苡仁、百合、生地、石决明、麦冬、芦根、天花粉、玉竹	百合滑石散
津液缺芝、食欲不振、舌红、畏烦、精神憔悴、脉数而软、神疲、营养不良、寒热、大便闭结、唇焦、精神倦息、头痛、小便短赤、心悸、口渴	滑石粉、薏苡仁、百合、生地、石决明、麦冬、芦根、天花粉、玉竹	百合滑石散
舌红、心悸、神疲、头痛、脉数而软、唇焦、营养不良、寒热、精神憔悴、畏烦、小便短赤、口渴、津液缺芝、大便闭结、食欲不振、精神倦息	滑石粉、薏苡仁、百合、生地、石决明、麦冬、芦根、天花粉、玉竹	百合滑石散
口淡、神疲、脉迟弱、右上腹部有明显压痛、胃纳欠佳、苔薄白、胃痛、气寒、舌淡白	白术、干姜、桂枝、党参	桂枝人参汤
胃痛、右上腹部有明显压痛、脉迟弱、苔薄白、神疲、气寒、胃纳欠佳、口淡、舌淡白	白术、干姜、桂枝、党参	桂枝人参汤
狐惑、口腔出现疹、舌上红察、大便较干、溃疡	白芍、黄连、赤芍、淡竹叶、连翘、甘草、金银花、当归、黄芩	甘草泻心汤
狐惑、溃疡、口腔出现疹、大便较干、舌上红察	白芍、黄连、赤芍、淡竹叶、连翘、甘草、金银花、当归、黄芩	甘草泻心汤
肛门作痒、声嘶	干姜、黄连、大枣、半夏、党参、甘草、黄芩	甘草泻心汤
声嘶、肛门作痒	干姜、黄连、大枣、半夏、党参、甘草、黄芩	甘草泻心汤
白带下注、炎症、痒、阴道未见滴虫	苦参	苦参汤
炎症、白带下注、痒、阴道未见滴虫	苦参	苦参汤
色紫、奇痒、满舌白如粉霜、手足指趾硬斑、发烧、脉滑数、目赤、溃疡、遗疡、疼痛、烦热、大便干结、咽干、发冷	雄黄	雄黄熏方
发冷、大便干结、手足指趾硬斑、遗疡、烦热、溃疡、奇痒、色紫、疼痛、发烧、咽干、脉滑数、目赤、满舌白如粉霜	雄黄	雄黄熏方
色紫、脉滑数、发冷、目赤、手足指趾硬斑、大便干结、溃疡、遗疡、发烧、疼痛、奇痒、满舌白如粉霜、咽干、烦热	雄黄	雄黄熏方
口渴、胀痛、苔薄黄、烦躁、脉象滑数、血瘀、身热、气滞	半枝莲、大黄、蒲公英、赤芍、没药、赤小豆、桃仁、五灵脂、乳香、金银花、当归	赤小豆当归散
胀痛、苔薄黄、脉象滑数、血瘀、身热、口渴、烦躁、气滞	半枝莲、大黄、蒲公英、赤芍、没药、赤小豆、桃仁、五灵脂、乳香、金银花、当归	赤小豆当归散
周身风疹、搔痒、脉浮有力。此属风热瘾疹、剧痒、苔薄、舌红、小便色赤	生地、茯苓、赤小豆、连翘、当归、忍冬藤	赤小豆当归散
苔薄、脉浮有力。此属风热瘾疹、剧痒、搔痒、舌红、周身风疹、小便色赤	生地、茯苓、赤小豆、连翘、当归、忍冬藤	赤小豆当归散
咽痛、舌淡、面色青灰、身软、子宫脱垂、脉弱、鼻妞、肢酸、龈血、周身皮肤有青紫块	黄芪、艾叶、白芍、生地、阿胶、赤芍、鳖甲、仙鹤草、升麻、甘草、当归、玄参	升麻鳖甲汤
咽痛、脉弱、鼻妞、周身皮肤有青紫块、肢酸、身软、舌淡、面色青灰、龈血、子宫脱垂	黄芪、艾叶、白芍、生地、阿胶、赤芍、鳖甲、仙鹤草、升麻、甘草、当归、玄参	升麻鳖甲汤
脉弱、鼻妞、子宫脱垂、周身皮肤有青紫块、身软、舌淡、龈血、咽痛、面色青灰、肢酸	黄芪、艾叶、白芍、生地、阿胶、赤芍、鳖甲、仙鹤草、升麻、甘草、当归、玄参	升麻鳖甲汤
脉象细弱、头眩、皮质硬、崩漏、皮下出血、四肢酸楚、抽筋、舌淡而胖润、苔舌质淡、腰酸、紫斑、心悸	牡丹皮、白芍、阿胶、鳖甲、熟地、炙甘草、升麻、甘草、当归	升麻鳖甲汤
抽筋、紫斑、苔舌质淡、心悸、腰酸、头眩、舌淡而胖润、崩漏、四肢酸楚、脉象细弱、皮质硬、皮下出血	牡丹皮、白芍、阿胶、鳖甲、熟地、炙甘草、升麻、甘草、当归	升麻鳖甲汤
头眩、苔舌质淡、抽筋、腰酸、四肢酸楚、舌淡而胖润、崩漏、心悸、紫斑、皮下出血、皮质硬、脉象细弱	牡丹皮、白芍、阿胶、鳖甲、熟地、炙甘草、升麻、甘草、当归	升麻鳖甲汤
热少、胁下容硬、寒多、神色欠佳、面亦不华、脾脏肿大	黄芪、厚朴、鸡血藤、党参、酒、常山、何首乌、当归、草果	鳖甲煎丸
热少、寒多、神色欠佳、面亦不华、胁下容硬、脾脏肿大	黄芪、厚朴、鸡血藤、党参、酒、常山、何首乌、当归、草果	鳖甲煎丸
发热、贫血、食欲不振、胀痛、脉数而弱、发寒热、发低热、脾脏继续肿大、胸满、脾脏肿大、舌胖有齿印、脾肿大、消化迟滞、腹胀、气促、消瘦、浮肿、脾大	大黄、芒硝、阿胶、瞿麦、牡丹皮、干姜、白芍、鳖甲、半夏、桃仁、人参、鼠妇、黄芩、厚朴、柴胡、葶苈子、蜂房、射干、桂枝、蜣螂	鳖甲煎丸
贫血、胀痛、脾肿大、发低热、发热、脾脏继续肿大、消瘦、消化迟滞、浮肿、食欲不振、发寒热、腹胀、脾大、胸满、气促、舌胖有齿印、脉数而弱、脾脏肿大	大黄、芒硝、阿胶、瞿麦、牡丹皮、干姜、白芍、鳖甲、半夏、桃仁、人参、鼠妇、黄芩、厚朴、柴胡、葶苈子、蜂房、射干、桂枝、蜣螂	鳖甲煎丸
苔黄腻、暑热、汗多、口渴、气粗、脉象洪数、心烦、热多	石膏、桂枝、连翘、粳米、天花粉、知母、甘草、金银花	白虎加桂枝汤
口渴、苔黄腻、气粗、汗多、心烦、热多、暑热、脉象洪数	石膏、桂枝、连翘、粳米、天花粉、知母、甘草、金银花	白虎加桂枝汤
脉洪滑、烦渴、寒少、喜饮、热多、恶风、汗大出	炙甘草、桂枝、石膏、粳米	白虎加桂枝汤
热多、恶风、烦渴、脉洪滑、汗大出、喜饮、寒少	炙甘草、桂枝、石膏、粳米	白虎加桂枝汤
舌质红、疼痛、红肿、苔薄黄、灼热、脉洪	生地、石膏、桑枝、桂枝、天花粉、知母、甘草、忍冬藤、牛膝	白虎加桂枝汤
疼痛、脉洪、舌质红、红肿、灼热、苔薄黄	生地、石膏、桑枝、桂枝、天花粉、知母、甘草、忍冬藤、牛膝	白虎加桂枝汤
阳陷、热少、舌淡白、苔淡白、脉沉迟、下血	蜀漆、龙骨、附子、茯苓	蜀漆汤
下血、脉沉迟、阳陷、舌淡白、苔淡白、热少	蜀漆、龙骨、附子、茯苓	蜀漆汤
脉浮、苔薄白、神志清楚、恶寒、左半身瘫痪、发热、舌红	干姜、党参、白术、菊花、川芎、白矾、牡蛎、茯苓、桔梗、桂枝、细辛、防风、当归、黄芩	侯氏黑散
神志清楚、发热、恶寒、苔薄白、左半身瘫痪、舌红、脉浮	干姜、党参、白术、菊花、川芎、白矾、牡蛎、茯苓、桔梗、桂枝、细辛、防风、当归、黄芩	侯氏黑散
疼痛、身形胖大、肌肉丰满	干姜、白术、菊花、川芎、白矾、牡蛎、茯苓、桔梗、人参、细辛、防风、桂枝、当归、黄芩	侯氏黑散
疼痛、肌肉丰满、身形胖大	干姜、白术、菊花、川芎、白矾、牡蛎、茯苓、桔梗、人参、细辛、防风、桂枝、当归、黄芩	侯氏黑散
脉虚数、苔白、血压160/120mmHg、沉重、发冷、手足	干姜、党参、白术、菊花、川芎、白矾、牡蛎、茯苓、桔梗、桂枝、细辛、防风、当归、黄芩	侯氏黑散
发冷、脉虚数、血压160/120mmHg、沉重、苔白、手足	干姜、党参、白术、菊花、川芎、白矾、牡蛎、茯苓、桔梗、桂枝、细辛、防风、当归、黄芩	侯氏黑散
脉弦、癫痫、苔厚、痰鸣、神志不清、手足搐动	滑石粉、干姜、大黄、龙骨、牡蛎、石膏、寒水石、石菖蒲、桂枝、赤石脂、甘草、紫石英	风引汤
痰鸣、神志不清、癫痫、苔厚、手足搐动、脉弦	滑石粉、干姜、大黄、龙骨、牡蛎、石膏、寒水石、石菖蒲、桂枝、赤石脂、甘草、紫石英	风引汤
两手指微弯、僵直、呼吸喘促、口张、下颌紧、气厥	滑石粉、干姜、大黄、龙骨、牡蛎、石膏、寒水石、桂枝、赤石脂、白石英、紫石英	风引汤
僵直、口张、呼吸喘促、两手指微弯、下颌紧、气厥	滑石粉、干姜、大黄、龙骨、牡蛎、石膏、寒水石、桂枝、赤石脂、白石英、紫石英	风引汤
腰背灼痛、络脉空虚、火灼、脉浮滑、酸楚	龙骨、白芍、玄参、牡蛎、磁石、寒水石、石膏、黄芩、赤石脂、甘草、当归、紫石英	风引汤
络脉空虚、腰背灼痛、脉浮滑、酸楚、火灼	龙骨、白芍、玄参、牡蛎、磁石、寒水石、石膏、黄芩、赤石脂、甘草、当归、紫石英	风引汤
神志失常、痞闷、吐涎、火气妄凌、苔舌绛无苔、痰涎泛溢	生地、香附、竹沥、桂枝、何首乌、甘草、防己	防己地黄汤
吐涎、痞闷、痰涎泛溢、火气妄凌、神志失常、苔舌绛无苔	生地、香附、竹沥、桂枝、何首乌、甘草、防己	防己地黄汤
脉濡、苔薄、经常咽痛、诸关节酸痛、屈伸不利	蒲公英、羌活、生地、桂枝、防风、甘草、防己	防己地黄汤
屈伸不利、脉濡、诸关节酸痛、经常咽痛、苔薄	蒲公英、羌活、生地、桂枝、防风、甘草、防己	防己地黄汤
倦容、身热、体温反升至39.5℃、恶寒、舌尚正常、黄色粪水、体温39℃、头痛、下利不止、脉数、恶臭气	干姜、白术、桂枝、人参、甘草	桂枝人参汤
体温39℃、身热、下利不止、脉数、倦容、体温反升至39.5℃、恶臭气、恶寒、黄色粪水、头痛、舌尚正常	干姜、白术、桂枝、人参、甘草	桂枝人参汤
头痛、畏风	盐、附子	头风摩散
畏风、头痛	盐、附子	头风摩散
汗出、脚膝肿大、遗精、羸瘦、两足酸麻	白芍、白术、麻黄、桂枝、附子、防风、知母、甘草	桂枝芍药知母汤
羸瘦、脚膝肿大、遗精、汗出、两足酸麻	白芍、白术、麻黄、桂枝、附子、防风、知母、甘草	桂枝芍药知母汤
晕倒、阴痒、血虚、疼痛、腹痛	龙骨、党参、牡蛎、熟地、当归	桂枝芍药知母汤
血虚、腹痛、疼痛、晕倒、阴痒	龙骨、党参、牡蛎、熟地、当归	桂枝芍药知母汤
脉数、肿、舌淡、痹痛、思呕、气促、纳滞、消瘦、酸痛、头眩、自汗	白术、炙甘草、细辛、桂枝、附子、防风、忍冬藤	桂枝芍药知母汤
气促、纳滞、肿、自汗、头眩、痹痛、思呕、消瘦、酸痛、脉数、舌淡	白术、炙甘草、细辛、桂枝、附子、防风、忍冬藤	桂枝芍药知母汤
两膝关节疼痛、两膝酸痛、舌边略有青紫点、苔薄糙、两膝热滋	地龙、赤芍、川牛膝、桂枝、络石藤、附子、丝瓜络、知母、甘草、当归、忍冬藤	桂枝芍药知母汤
苔薄糙、舌边略有青紫点、两膝酸痛、两膝关节疼痛、两膝热滋	地龙、赤芍、川牛膝、桂枝、络石藤、附子、丝瓜络、知母、甘草、当归、忍冬藤	桂枝芍药知母汤
气逆、四肢瘫痪、脉细小、疼痛、面色青白	白芍、麻黄、乌头、炙甘草、黄芩	乌头汤
面色青白、气逆、四肢瘫痪、疼痛、脉细小	白芍、麻黄、乌头、炙甘草、黄芩	乌头汤
怕冷、脉弦细而紧、苔薄白、舌淡红、疼痛	黄芪、淡豆豉、白芍、白术、麻黄、乌头、桂枝、香樟	乌头汤
疼痛、脉弦细而紧、舌淡红、苔薄白、怕冷	黄芪、淡豆豉、白芍、白术、麻黄、乌头、桂枝、香樟	乌头汤
血流不止、血虚、舌淡、出血、麻痹、贫血、虚弱小紧、昏迷、难产、面色白、血痹	黄芪、桂枝、白芍、大枣	黄芪桂枝五物汤
面色白、麻痹、舌淡、出血、虚弱小紧、血流不止、贫血、血虚、难产、昏迷、血痹	黄芪、桂枝、白芍、大枣	黄芪桂枝五物汤
痛痒、麻木、肌肤不仁	地龙、黄芪、白芍、大枣、木瓜、桂枝、人参、红花、当归	黄芪桂枝五物汤
痛痒、肌肤不仁、麻木	地龙、黄芪、白芍、大枣、木瓜、桂枝、人参、红花、当归	黄芪桂枝五物汤
梦泄	生姜、龙骨、大枣、白芍、牡蛎、桂枝、甘草	桂枝加龙骨牡蛎汤
梦泄	生姜、龙骨、大枣、白芍、牡蛎、桂枝、甘草	桂枝加龙骨牡蛎汤
浮越、汗出、自汗	生姜、龙骨、大枣、白芍、牡蛎、桂枝、甘草	桂枝加龙骨牡蛎汤
汗出、自汗、浮越	生姜、龙骨、大枣、白芍、牡蛎、桂枝、甘草	桂枝加龙骨牡蛎汤
面色光白、遗精、心悸、失眠、酸软、耳眩、头胀、自汗、脉芤而紧、舌淡	茯神、白芍、龙骨、菟丝子、柏子仁、牡蛎、莲须、炙甘草、桂枝、丹参	桂枝加龙骨牡蛎汤
耳眩、酸软、心悸、头胀、遗精、舌淡、面色光白、自汗、失眠、脉芤而紧	茯神、白芍、龙骨、菟丝子、柏子仁、牡蛎、莲须、炙甘草、桂枝、丹参	桂枝加龙骨牡蛎汤
脉细舌白、遗精	黄芪、龟甲、生姜、龙骨、白芍、五味子、大枣、赤芍、牡蛎、桂枝、益智仁、甘草	桂枝加龙骨牡蛎汤
脉细舌白、遗精	黄芪、龟甲、生姜、龙骨、白芍、五味子、大枣、赤芍、牡蛎、桂枝、益智仁、甘草	桂枝加龙骨牡蛎汤
苔淡白少华、气虚、怔仲、恶露、饮食减少、暴崩、脉来细弱、舌淡白少华、腹痛、心悸、脾阳不振	黄芪、龙骨、党参、白术、大枣、白芍、牡蛎、炙甘草、桂枝、陈皮	桂枝加龙骨牡蛎汤
舌淡白少华、暴崩、气虚、饮食减少、心悸、恶露、脾阳不振、苔淡白少华、脉来细弱、腹痛、怔仲	黄芪、龙骨、党参、白术、大枣、白芍、牡蛎、炙甘草、桂枝、陈皮	桂枝加龙骨牡蛎汤
小便多、脉沉弦细、夜尿多、腰痛、头部空虚、头痛、遗精、大便时溏、苔薄白面润、疼、舌淡红	龙骨、白术、酒、桂枝、附子	天雄散
疼、大便时溏、夜尿多、苔薄白面润、小便多、头部空虚、舌淡红、头痛、脉沉弦细、腰痛、遗精	龙骨、白术、酒、桂枝、附子	天雄散
失精、脉双弦、吐血	炙甘草、桂枝、白芍、大枣	小建中汤
脉双弦、吐血、失精	炙甘草、桂枝、白芍、大枣	小建中汤
湿热、手足烦热、身面俱黄、脉细弱、发黄、目珠不黄、黄痘、耳珠不黄、小便自利、寒湿	白芍、党参、大枣、炙甘草、桂枝、当归	小建中汤
身面俱黄、脉细弱、湿热、目珠不黄、发黄、小便自利、耳珠不黄、黄痘、手足烦热、寒湿	白芍、党参、大枣、炙甘草、桂枝、当归	小建中汤
面色苍白、二脉沉细而数、胃窦部稍见粗糙、阵发性腹痛、苔薄白、砂闹不安	白芍、大枣、煨姜、炙甘草、桂枝	小建中汤
砂闹不安、阵发性腹痛、苔薄白、胃窦部稍见粗糙、二脉沉细而数、面色苍白	白芍、大枣、煨姜、炙甘草、桂枝	小建中汤
脉缓无力、咳嗽、口淡、苔薄白、咳吐泡痰、形体消瘦、饮食减少、胸满、舌淡红	白芍、大枣、半夏、炙甘草、桂枝、饴糖	小建中汤
咳吐泡痰、舌淡红、咳嗽、苔薄白、脉缓无力、胸满、口淡、形体消瘦、饮食减少	白芍、大枣、半夏、炙甘草、桂枝、饴糖	小建中汤
少气、嗽、肺之喘急、短气、馁弱、气机不析、脉得虚数、咳、气急	黄芪、白芍、大枣、炙甘草、桂枝	黄芪建中汤
馁弱、少气、嗽、脉得虚数、肺之喘急、短气、气急、咳、气机不析	黄芪、白芍、大枣、炙甘草、桂枝	黄芪建中汤
心悸、头晕、唇舌淡白、溶血性黄、脉大、恶寒、呼吸气微、苔唇舌、发热、盗汗、口淡、虚热、不欲食、全身极度疲乏、面目发黄、少气、虚黄	黄芪、白芍、大枣、白术、党参、茯苓、桂枝、附子、茵陈、当归	黄芪建中汤
不欲食、全身极度疲乏、面目发黄、口淡、虚热、溶血性黄、唇舌淡白、心悸、恶寒、头晕、呼吸气微、少气、苔唇舌、虚黄、盗汗、脉大、发热	黄芪、白芍、大枣、白术、党参、茯苓、桂枝、附子、茵陈、当归	黄芪建中汤
大便欠调、面色光白、脉弱、苔薄、多汗、头晕	黄芪、白芍、大枣、鸡血藤、党参、茯苓、炙甘草、桂枝、当归	黄芪建中汤
面色光白、多汗、苔薄、脉弱、头晕、大便欠调	黄芪、白芍、大枣、鸡血藤、党参、茯苓、炙甘草、桂枝、当归	黄芪建中汤
出血、体温36.6℃、浮肿、奇痒、疹块、出疹、脉微缓、麻疹	大枣、苦杏仁、赤芍、麻黄、桂枝、甘草	桂枝麻黄各半汤
麻疹、疹块、体温36.6℃、出血、浮肿、奇痒、出疹、脉微缓	大枣、苦杏仁、赤芍、麻黄、桂枝、甘草	桂枝麻黄各半汤
疼痛、纳少、神疲、舌质淡、汗出、头上冷、面色萎黄无华、舌淡苔薄白、脉缓	黄芪、白芍、大枣、炙甘草、桂枝、甘草、当归	黄芪建中汤
头上冷、汗出、纳少、疼痛、脉缓、舌淡苔薄白、舌质淡、面色萎黄无华、神疲	黄芪、白芍、大枣、炙甘草、桂枝、甘草、当归	黄芪建中汤
小便不利、咳痰、大便不实、手足俱冷、饮食少思、腹胀	牡丹皮、山药、生地、泽泻、山茱萸、茯苓、桂枝、附子	金匮肾气丸
饮食少思、腹胀、咳痰、小便不利、大便不实、手足俱冷	牡丹皮、山药、生地、泽泻、山茱萸、茯苓、桂枝、附子	金匮肾气丸
尿多渴、肢冷、尿清长、舌润、脾泻、口渴、唇淡白、神志清明、吐泻、虚热、苔无苔、神疲、睛光亦好、微细	牡丹皮、山药、生地、泽泻、山茱萸、茯苓、桂枝、附子	金匮肾气丸
睛光亦好、舌润、尿清长、神志清明、吐泻、脾泻、口渴、微细、苔无苔、唇淡白、虚热、尿多渴、肢冷、神疲	牡丹皮、山药、生地、泽泻、山茱萸、茯苓、桂枝、附子	金匮肾气丸
发热、脉洪大、口渴、浮阳、红润、恶寒	牡丹皮、山药、生地、五味子、泽泻、山茱萸、茯苓、桂枝、附子	金匮肾气丸
恶寒、浮阳、发热、红润、口渴、脉洪大	牡丹皮、山药、生地、五味子、泽泻、山茱萸、茯苓、桂枝、附子	金匮肾气丸
脉两寸俱大、痰壅作咳、夜咳、气短、微细欲绝	牡丹皮、山药、泽泻、山茱萸、麻黄、茯苓、熟地、肉桂、附子	金匮肾气丸
夜咳、微细欲绝、气短、痰壅作咳、脉两寸俱大	牡丹皮、山药、泽泻、山茱萸、麻黄、茯苓、熟地、肉桂、附子	金匮肾气丸
发烧、身材魁梧、肥胖、跌倒、溺色清、脉稍数无力、步态不稳、苔舌象无改变、舌舌象无改变、不痛	牡丹皮、黄芪、山药、生地、泽泻、茯苓、肉桂、附子、橘络	金匮肾气丸
不痛、身材魁梧、步态不稳、苔舌象无改变、脉稍数无力、跌倒、舌舌象无改变、溺色清、肥胖、发烧	牡丹皮、黄芪、山药、生地、泽泻、茯苓、肉桂、附子、橘络	金匮肾气丸
潮热、食少、腹痛、发热、身疼、面色苍白、喘息、下痢、咳嗽、下利	山药、阿胶、干姜、白芍、大枣、苦杏仁、白术、白敛、生地、麦冬、防风、甘草、川芎、人参、当归、柴胡、茯苓、桔梗、桂枝	薯蓣丸
腹痛、潮热、喘息、食少、下痢、身疼、咳嗽、面色苍白、发热、下利	山药、阿胶、干姜、白芍、大枣、苦杏仁、白术、白敛、生地、麦冬、防风、甘草、川芎、人参、当归、柴胡、茯苓、桔梗、桂枝	薯蓣丸
目眩、精神倦息、食不知味、失眠、食少、消瘦、肠鸣、腹泻、脉缓而无力、心神恍惚、舌光无苔、潮热、面色白少华、盗汗、舌淡、头晕、耳鸣、心悸、舌胖、大便燥结	山药、阿胶、干姜、白芍、大枣、苦杏仁、白术、白敛、生地、麦冬、防风、甘草、川芎、人参、当归、柴胡、茯苓、桔梗、桂枝	薯蓣丸
潮热、食少、腹泻、面色白少华、目眩、头晕、大便燥结、心悸、消瘦、精神倦息、舌光无苔、盗汗、失眠、心神恍惚、肠鸣、食不知味、舌淡、脉缓而无力、耳鸣、舌胖	山药、阿胶、干姜、白芍、大枣、苦杏仁、白术、白敛、生地、麦冬、防风、甘草、川芎、人参、当归、柴胡、茯苓、桔梗、桂枝	薯蓣丸
脉虚、畏寒、气怯、脾胃虚弱、头眩、恍惚、苔薄、惧热、风冷	山药、党参、阿胶、大豆黄卷、干姜、白芍、大枣、苦杏仁、白术、生地、麦冬、防风、甘草、六神曲、川芎、酒、当归、柴胡、茯苓、桔梗、桂枝	薯蓣丸
气怯、恍惚、头眩、脉虚、畏寒、惧热、苔薄、风冷、脾胃虚弱	山药、党参、阿胶、大豆黄卷、干姜、白芍、大枣、苦杏仁、白术、生地、麦冬、防风、甘草、六神曲、川芎、酒、当归、柴胡、茯苓、桔梗、桂枝	薯蓣丸
两尺脉细、疼痛、舌光红、酸麻、肿大、口渴、无苔	桑寄生、山药、白芍、党参、白术、川芎、茯苓、熟地、炙甘草、麦冬、桂枝、独活、杜仲、当归、牛膝	薯蓣丸
酸麻、口渴、舌光红、两尺脉细、疼痛、肿大、无苔	桑寄生、山药、白芍、党参、白术、川芎、茯苓、熟地、炙甘草、麦冬、桂枝、独活、杜仲、当归、牛膝	薯蓣丸
汗出、气短、苔无苔、头晕、血压80/20毫米汞柱、昏倒、汗多、舌正常无苔、舌质正常、脉两寸尺沉细有力、嗜睡、心慌、目眩	蒺藜、茯神、女贞子、龟甲、石决明、大枣、川芎、炙甘草、地骨皮、知母、珍珠母、牛膝	酸枣仁汤
嗜睡、血压80/20毫米汞柱、汗出、头晕、舌正常无苔、目眩、苔无苔、舌质正常、气短、昏倒、汗多、心慌、脉两寸尺沉细有力	蒺藜、茯神、女贞子、龟甲、石决明、大枣、川芎、炙甘草、地骨皮、知母、珍珠母、牛膝	酸枣仁汤
脉弦有力、呕吐、失眠、疼痛	大枣、川芎、茯苓、知母、甘草	酸枣仁汤
疼痛、呕吐、失眠、脉弦有力	大枣、川芎、茯苓、知母、甘草	酸枣仁汤
舌黄、脉弦细	茯神、黄连、大枣、白芍、甘草、赤芍、生地、茯苓、远志、知母、朱砂、黄芩	酸枣仁汤
脉弦细、舌黄	茯神、黄连、大枣、白芍、甘草、赤芍、生地、茯苓、远志、知母、朱砂、黄芩	酸枣仁汤
乏力、眩晕、虚烦、舌红、舌质红苔薄白、心烦、肝血不足、神疲、夜不安寐、面色少华、脉弦细	蒺藜、郁金、白芍、大枣、佛手、川芎、茯苓、丹参、知母、甘草、当归	酸枣仁汤
神疲、面色少华、眩晕、脉弦细、虚烦、心烦、夜不安寐、乏力、舌质红苔薄白、肝血不足、舌红	蒺藜、郁金、白芍、大枣、佛手、川芎、茯苓、丹参、知母、甘草、当归	酸枣仁汤
腹皮急、咳逆、困憋、津少、肉脱皮瘪、虚数、潮热、肌肤甲错、皮肉消脱、盗汗、身热、脉数、唇舌过赤	土鳖虫、虻虫、大黄、生地、白芍、苦杏仁、鳖甲、水蛭、蛴螬、白薇、桃仁、紫菀、干漆、甘草、百部、当归、黄芩	大黄蛰虫丸
皮肉消脱、潮热、肌肤甲错、腹皮急、盗汗、身热、咳逆、唇舌过赤、困憋、津少、肉脱皮瘪、虚数、脉数	土鳖虫、虻虫、大黄、生地、白芍、苦杏仁、鳖甲、水蛭、蛴螬、白薇、桃仁、紫菀、干漆、甘草、百部、当归、黄芩	大黄蛰虫丸
口渴、食欲日益减退、脉细小数、脐下摸到一块、胀痛、面色黯滞、舌缘青紫干燥、消瘦、舌质黯红	虻虫、土鳖虫、大黄、生地、白芍、苦杏仁、水蛭、蛴螬、桃仁、干漆、甘草、黄芩	大黄蛰虫丸
面色黯滞、脉细小数、脐下摸到一块、舌质黯红、口渴、舌缘青紫干燥、胀痛、食欲日益减退、消瘦	虻虫、土鳖虫、大黄、生地、白芍、苦杏仁、水蛭、蛴螬、桃仁、干漆、甘草、黄芩	大黄蛰虫丸
苔舌边尖、湿热、抽搐、食欲减退、阴损、血压110/56mmHg、昏迷、涩象、气阴两虚、消瘦、高热、呕吐、体温达40℃、肝硬、胁痛、瘀斑、疼痛、肝肋下4.5厘米、腹泻、恶心	虻虫、土鳖虫、大黄、生地、白芍、苦杏仁、水蛭、蛴螬、桃仁、干漆、甘草、黄芩	大黄蛰虫丸
肝肋下4.5厘米、抽搐、气阴两虚、高热、腹泻、体温达40℃、消瘦、疼痛、肝硬、昏迷、食欲减退、恶心、苔舌边尖、呕吐、瘀斑、阴损、涩象、血压110/56mmHg、胁痛、湿热	虻虫、土鳖虫、大黄、生地、白芍、苦杏仁、水蛭、蛴螬、桃仁、干漆、甘草、黄芩	大黄蛰虫丸
遗尿、肾气虚损、胃纳略减、口淡、苔白润无苔、脾胃虚寒、消渴、大便溏薄、舌白润、小便清长、遗出、数遗	炙甘草、干姜	甘草干姜汤
大便溏薄、胃纳略减、舌白润、口淡、消渴、数遗、遗尿、遗出、苔白润无苔、脾胃虚寒、肾气虚损、小便清长	炙甘草、干姜	甘草干姜汤
肌肉消瘦、颧红、舌淡、色绿、皮肤枯燥、发热、咳嗽、脉沉迟无力、不思饮食、麻疹、唇淡、苔无苔、低热	干姜、党参、大枣、炙甘草、粳米	甘草干姜汤
肌肉消瘦、脉沉迟无力、不思饮食、麻疹、低热、舌淡、色绿、咳嗽、苔无苔、颧红、唇淡、皮肤枯燥、发热	干姜、党参、大枣、炙甘草、粳米	甘草干姜汤
脉若有若无、滴沥不止、鼻血、神智已失	干姜、甘草	甘草干姜汤
鼻血、滴沥不止、神智已失、脉若有若无	干姜、甘草	甘草干姜汤
面色苍白、化痰、咽干、两脉细缓、舌无苔少津液、体乏、神疲、赢瘦、口淡、头眩晕	干姜、甘草	甘草干姜汤
化痰、舌无苔少津液、体乏、面色苍白、口淡、两脉细缓、赢瘦、头眩晕、咽干、神疲	干姜、甘草	甘草干姜汤
血色鲜红、舌淡、苔薄白、鼻血、鼻虹、脉沉细、血小板正常、遗尿、鼻衄、反频	阿胶、干姜、甘草、艾叶	甘草干姜汤
鼻血、苔薄白、反频、血色鲜红、舌淡、脉沉细、鼻衄、鼻虹、遗尿、血小板正常	阿胶、干姜、甘草、艾叶	甘草干姜汤
大便黄色粘稠、舌红、体温39℃、脉搏104次/分、烦躁、面色苍白、呕吐、两肺呼吸音粗糙、苔无苔、脉虚、痰阻、咳嗽、喘促、精神萎靡、呼吸不畅、痰多、高热、食纳差、体温38~40℃	干姜、半夏、五味子、大枣、麻黄、紫菀、细辛	射干麻黄汤
体温38~40℃、脉虚、烦躁、大便黄色粘稠、呼吸不畅、痰阻、高热、脉搏104次/分、体温39℃、痰多、面色苍白、食纳差、呕吐、两肺呼吸音粗糙、咳嗽、喘促、精神萎靡、苔无苔、舌红	干姜、半夏、五味子、大枣、麻黄、紫菀、细辛	射干麻黄汤
喘息、咳嗽、脉浮苔白、痰声	半夏、五味子、大枣、款冬花、麻黄、紫菀、细辛	射干麻黄汤
喘息、脉浮苔白、咳嗽、痰声	半夏、五味子、大枣、款冬花、麻黄、紫菀、细辛	射干麻黄汤
上气、吐浊、咳、喘息、浊痰、烟癖	皂荚、大枣	皂荚丸
烟癖、咳、上气、吐浊、喘息、浊痰	皂荚、大枣	皂荚丸
恶寒、气机不利、脉浮、气急、色黄、胸满、燥渴、口燥、尿短、头疼、气促、烦渴、胸闷、小便黄短、郁热、咳嗽、痰积	小麦、干姜、半夏、苦杏仁、麻黄、石膏	厚朴麻黄汤
口燥、气促、胸满、恶寒、胸闷、郁热、尿短、痰积、燥渴、烦渴、咳嗽、气机不利、色黄、脉浮、气急、头疼、小便黄短	小麦、干姜、半夏、苦杏仁、麻黄、石膏	厚朴麻黄汤
烦虑、干燥、脉浮、苔略滑、骨楚、咳嗽、畏寒、气喘	小麦、干姜、厚朴、半夏、五味子、麻黄、石膏、细辛	厚朴麻黄汤
咳嗽、骨楚、烦虑、畏寒、干燥、脉浮、苔略滑、气喘	小麦、干姜、厚朴、半夏、五味子、麻黄、石膏、细辛	厚朴麻黄汤
脉不浮、咳喘、腹泻、苔薄白有津、吐泡沫痰、咳吐、小便短少、大便时干、气郁、肺胀、浮肿、口渴、水饮内停、四、舌苔薄白、咳嗽、形体尚壮实、口腻、喘息、舌根苔微黄	生姜、半夏、桂枝、泽漆、白前、甘草、黄芩	泽漆汤
口腻、大便时干、形体尚壮实、浮肿、小便短少、肺胀、喘息、腹泻、气郁、咳嗽、口渴、咳吐、脉不浮、吐泡沫痰、四、苔薄白有津、舌根苔微黄、咳喘、水饮内停、舌苔薄白	生姜、半夏、桂枝、泽漆、白前、甘草、黄芩	泽漆汤
心中空空、痰涎盛、脉来虚数、四肢无力、苔白滑、饥不思食、知饥不食、少气、舌红	大枣、半夏、茯苓、麦冬、粳米、红参、甘草	麦门冬汤
心中空空、苔白滑、痰涎盛、饥不思食、舌红、四肢无力、少气、脉来虚数、知饥不食	大枣、半夏、茯苓、麦冬、粳米、红参、甘草	麦门冬汤
咳嗽、苔薄白、鼻衄、舌红、鼻出血	大枣、半夏、党参、竹茹、蜜、炙甘草、麦冬	麦门冬汤
咳嗽、舌红、鼻衄、鼻出血、苔薄白	大枣、半夏、党参、竹茹、蜜、炙甘草、麦冬	麦门冬汤
面色萎黄、舌淡红少苔、气嘴息促、脉虚缓、咳嗽、发热、气喘、口淡、苔淡红、吐出大量白色涎沫	大枣、半夏、党参、茯苓、炙甘草、麦冬、粳米、甘草	麦门冬汤
口淡、苔淡红、气嘴息促、面色萎黄、发热、气喘、咳嗽、脉虚缓、舌淡红少苔、吐出大量白色涎沫	大枣、半夏、党参、茯苓、炙甘草、麦冬、粳米、甘草	麦门冬汤
胸满胀、吐涎沫、肺痛、塞塞、喘、内痛、吐脓、咳嗽、脉滑实、浊痰	葶苈子	葶苈大枣泻肺汤
肺痛、浊痰、脉滑实、内痛、胸满胀、塞塞、吐脓、咳嗽、吐涎沫、喘	葶苈子	葶苈大枣泻肺汤
肺痛、喘、浊痰、塞塞、内痛、咳嗽、吐涎沫、吐脓、胸满胀、脉滑实	葶苈子	葶苈大枣泻肺汤
四肢乏力、发热、舌淡、苔薄白、头痛、出微汗、脉弱而缓、纳呆、恶风、厌油	白芍、大枣、苦杏仁、麻黄、炙甘草、桂枝	桂枝麻黄各半汤
舌淡、厌油、恶风、纳呆、发热、脉弱而缓、出微汗、四肢乏力、头痛、苔薄白	白芍、大枣、苦杏仁、麻黄、炙甘草、桂枝	桂枝麻黄各半汤
咳逆、气喘促、舌红、大便较千、胸闷、化痰、胁胀、脉滑苔白、面部浮、痰多、小便短少	半夏、甘草、冬瓜仁、大枣	葶苈大枣泻肺汤
胸闷、化痰、大便较千、小便短少、胁胀、咳逆、脉滑苔白、面部浮、舌红、气喘促、痰多	半夏、甘草、冬瓜仁、大枣	葶苈大枣泻肺汤
大便较千、脉滑苔白、胁胀、小便短少、咳逆、胸闷、舌红、痰多、气喘促、面部浮、化痰	半夏、甘草、冬瓜仁、大枣	葶苈大枣泻肺汤
喉痛	甘草、桔梗	桔梗汤
喉痛	甘草、桔梗	桔梗汤
咳嗽、吐痰盈盆、右寸脉象滑数、舌荟微绛、胸中隐隐作痛	白芨、紫菀、桔梗、半夏	桔梗汤
咳嗽、舌荟微绛、吐痰盈盆、胸中隐隐作痛、右寸脉象滑数	白芨、紫菀、桔梗、半夏	桔梗汤
咳喘、大便稀、发热、唇淡、肺气郁闭、心膈无异常、肺气肿、小便黄、汗出、烦躁、脉沉紧、气促、两肺布满水泡音、舌淡苔白、高热	半夏、甘草、麻黄、大枣	越婢加半夏汤
浮肿、舌粗白尖红、气逆、口渴、恶风、咳嗽、胃热、鼻衄、呕逆、腹水增加、发热、浮数、咳喘	半夏、苦杏仁、大枣、麻黄、石膏、甘草	越婢加半夏汤
肺部罗音较多、脉滑数、下利、发热、面青白、咳嗽、气喘、发憋、苔灰黑、舌淡	干姜、白芍、大枣、五味子、半夏、苦杏仁、麻黄、石膏、炙甘草、桂枝、细辛	小青龙加石膏汤
发热、脉滑数、苔灰黑、下利、气喘、肺部罗音较多、舌淡、发憋、面青白、咳嗽	干姜、白芍、大枣、五味子、半夏、苦杏仁、麻黄、石膏、炙甘草、桂枝、细辛	小青龙加石膏汤
咳嗽、喉痒、咯痰、肌肤燥、白腻、脉数、苔白	干姜、五味子、苦杏仁、麻黄、石膏、桂枝、细辛、甘草	小青龙加石膏汤
肌肤燥、咳嗽、脉数、苔白、喉痒、白腻、咯痰	干姜、五味子、苦杏仁、麻黄、石膏、桂枝、细辛、甘草	小青龙加石膏汤
寒热	白背、半夏、粉葛、瓜蒌、川芎、荆芥、甘草、当归、黄芩	奔豚汤
寒热	白背、半夏、粉葛、瓜蒌、川芎、荆芥、甘草、当归、黄芩	奔豚汤
脉数、恶寒、苔白、口渴、腹中作痛、发热	白背、半夏、粉葛、瓜蒌、川芎、荆芥、甘草、当归、黄芩	奔豚汤
口渴、发热、脉数、苔白、恶寒、腹中作痛	白背、半夏、粉葛、瓜蒌、川芎、荆芥、甘草、当归、黄芩	奔豚汤
手足发冷、积气、恶露、腹痛、浊气	炙甘草、桂枝、白芍、大枣	桂枝加桂汤
手足发冷、积气、恶露、腹痛、浊气	炙甘草、桂枝、白芍、大枣	桂枝加桂汤
呕吐、苦闷、腹痛	炙甘草、桂枝、白芍、大枣	桂枝加桂汤
呕吐、苦闷、腹痛	炙甘草、桂枝、白芍、大枣	桂枝加桂汤
汗出、心悸、苔薄润、脉缓、眩晕	白芍、大枣、茯苓、炙甘草、桂枝	桂枝加桂汤
眩晕、脉缓、汗出、苔薄润、心悸	白芍、大枣、茯苓、炙甘草、桂枝	桂枝加桂汤
恶寒、面色苍黄、口淡、恶风、全身冷汗、手指冷、舌淡润、脉沉而弦、手脚发冷、苔薄白、痛、腹弦急、头眩	大枣、赤芍、肉桂、炙甘草、桂枝、丁香	桂枝加桂汤
苔薄白、脉沉而弦、恶风、痛、口淡、头眩、面色苍黄、手脚发冷、全身冷汗、手指冷、舌淡润、腹弦急、恶寒	大枣、赤芍、肉桂、炙甘草、桂枝、丁香	桂枝加桂汤
室闷、舌略黯紫、胀滞、项强背反、角弓反张、神志清晰、抽搐、疼痛、昏厥、便闭、四肢厥冷、四厥冷、脉细弦	天冬、山药、生地、龙骨、全蝎、百合、牡蛎、茯苓、桂枝、麦冬、甘草	苓桂枣甘汤
四肢厥冷、胀滞、室闷、舌略黯紫、项强背反、昏厥、脉细弦、便闭、抽搐、四厥冷、疼痛、角弓反张、神志清晰	天冬、山药、生地、龙骨、全蝎、百合、牡蛎、茯苓、桂枝、麦冬、甘草	苓桂枣甘汤
神识清楚、知觉障碍、濡滑而弦、舌胖、疼痛、麻木、苔薄白微腻、昏沉	小麦、茯神、大枣、白术、苍术、枳实、牡蛎、茯苓、肉桂、炙甘草、桔梗、桂枝、紫石英	苓桂枣甘汤
疼痛、麻木、濡滑而弦、昏沉、舌胖、神识清楚、苔薄白微腻、知觉障碍	小麦、茯神、大枣、白术、苍术、枳实、牡蛎、茯苓、肉桂、炙甘草、桔梗、桂枝、紫石英	苓桂枣甘汤
咳吐、喘息、胸痹、胸闷、作痛、沉而涩	酒、薤白	瓜蒌薤白白酒汤
喘息、沉而涩、咳吐、胸痹、胸闷、作痛	酒、薤白	瓜蒌薤白白酒汤
胸膈满闷、呼吸急喘	枳实、瓜蒌、酒、薤白、陈皮	瓜蒌薤白白酒汤
胸膈满闷、呼吸急喘	枳实、瓜蒌、酒、薤白、陈皮	瓜蒌薤白白酒汤
咳嗽、噯气、肺气郁结、大便不畅、胸中宿满、胃中有气上冲、痰浊上塞	苦杏仁、竹茹、枳实、瓜蒌、川贝母、桔梗、白前、陈皮、旋覆花	瓜蒌薤白白酒汤
胃中有气上冲、肺气郁结、胸中宿满、大便不畅、咳嗽、噯气、痰浊上塞	苦杏仁、竹茹、枳实、瓜蒌、川贝母、桔梗、白前、陈皮、旋覆花	瓜蒌薤白白酒汤
苔布粗厚、欲泛、痰气、胸闷不畅、脉弦大有力	礞石、海浮石、玄明粉、僵蚕、紫苏梗、瓜蒌、薄荷、文蛤、薤白、紫苏子、青黛	瓜蒌薤白白酒汤
苔布粗厚、脉弦大有力、痰气、胸闷不畅、欲泛	礞石、海浮石、玄明粉、僵蚕、紫苏梗、瓜蒌、薄荷、文蛤、薤白、紫苏子、青黛	瓜蒌薤白白酒汤
气短、血脉痹阻、胸闷、心前区疼痛、气机不畅、脉弦细、苔白质淡边齿痕、心中容塞、疲乏	黄芪、生姜、半夏、党参、香附、瓜蒌、桂枝、薤白、陈皮	瓜蒌薤白半夏汤
心前区疼痛、心中容塞、血脉痹阻、苔白质淡边齿痕、气短、胸闷、疲乏、气机不畅、脉弦细	黄芪、生姜、半夏、党参、香附、瓜蒌、桂枝、薤白、陈皮	瓜蒌薤白半夏汤
苔薄白、脉弦雨紧、气结、冒心、胁下逆抢心、呼吸引痛、胸痹、胸满、心阳不振	郁金、蒺藜、半夏、瓜蒌、枳壳、芥子、酒、薤白、青皮、川楝子、旋覆花	瓜蒌薤白半夏汤
心阳不振、胁下逆抢心、脉弦雨紧、气结、冒心、胸痹、苔薄白、胸满、呼吸引痛	郁金、蒺藜、半夏、瓜蒌、枳壳、芥子、酒、薤白、青皮、川楝子、旋覆花	瓜蒌薤白半夏汤
气闷、心悸、苔白、腹胀、脉微弦数、肢麻、胸痹	半夏、太子参、佛手、瓜蒌、柏子仁、沉香、麦冬、丹参、薤白、远志、玄参	瓜蒌薤白半夏汤
苔白、胸痹、腹胀、心悸、气闷、脉微弦数、肢麻	半夏、太子参、佛手、瓜蒌、柏子仁、沉香、麦冬、丹参、薤白、远志、玄参	瓜蒌薤白半夏汤
舌红润、小便淡黄、咳嗽、水泡周围微红、鼻塞、不思饮食、指纹色红而浮、流涕、苔薄白、头面发际等处有小红疹	苦杏仁、麻黄、牛蒡子、连翘、甘草、金银花	麻黄连翘赤小豆汤
水泡周围微红、小便淡黄、指纹色红而浮、苔薄白、头面发际等处有小红疹、咳嗽、不思饮食、流涕、鼻塞、舌红润	苦杏仁、麻黄、牛蒡子、连翘、甘草、金银花	麻黄连翘赤小豆汤
乏力、气机不通、痰浊、发热、苔苔薄糙腻、鼻塞、咳嗽、疼痛、脉细涩	薏苡仁、半夏、苦杏仁、化橘红、瓜蒌、茯苓、枳壳、桔梗、薤白、橘络	瓜蒌薤白半夏汤
气机不通、鼻塞、苔苔薄糙腻、脉细涩、乏力、疼痛、咳嗽、痰浊、发热	薏苡仁、半夏、苦杏仁、化橘红、瓜蒌、茯苓、枳壳、桔梗、薤白、橘络	瓜蒌薤白半夏汤
舌淡红、脉象沉迟、痹痛、苔淡红、胸痛	厚朴、半夏、瓜蒌、枳壳、桂枝、薤白、陈皮	枳实薤白桂枝汤
舌淡红、痹痛、脉象沉迟、胸痛、苔淡红	厚朴、半夏、瓜蒌、枳壳、桂枝、薤白、陈皮	枳实薤白桂枝汤
痛、胸闷	郁金、厚朴、半夏、苦杏仁、香附、枳实、桂枝、薤白、甘草	枳实薤白桂枝汤
胸闷、痛	郁金、厚朴、半夏、苦杏仁、香附、枳实、桂枝、薤白、甘草	枳实薤白桂枝汤
呕吐、痰饮、发热、脉缓、剧痛、黄疸、弦小、疼痛、冷汗、腹痛	蒺藜、厚朴、胆南星、瓜蒌、茯苓、枳壳、肉桂、高良姜、沉香	枳实薤白桂枝汤
痰饮、疼痛、弦小、发热、剧痛、腹痛、冷汗、黄疸、脉缓、呕吐	蒺藜、厚朴、胆南星、瓜蒌、茯苓、枳壳、肉桂、高良姜、沉香	枳实薤白桂枝汤
四肢不温、舌淡、苔白	白芍、党参、炙甘草、炮姜、附子、当归	人参汤
四肢不温、苔白、舌淡	白芍、党参、炙甘草、炮姜、附子、当归	人参汤
舌淡、四肢不温、苔白	白芍、党参、炙甘草、炮姜、附子、当归	人参汤
舌淡、苔白、四肢不温	白芍、党参、炙甘草、炮姜、附子、当归	人参汤
苔白、四肢不温、舌淡	白芍、党参、炙甘草、炮姜、附子、当归	人参汤
苔白、舌淡、四肢不温	白芍、党参、炙甘草、炮姜、附子、当归	人参汤
不下咽、手足微厥、脉沉结、不能食、胸痛	白术、干姜、甘草、人参	人参汤
手足微厥、胸痛、脉沉结、不下咽、不能食	白术、干姜、甘草、人参	人参汤
脉沉结、胸痛、不能食、手足微厥、不下咽	白术、干姜、甘草、人参	人参汤
面色青、脉沉微、胸中悸	苦杏仁、甘草、茯苓	茯苓杏仁甘草汤
痰、脉迟而细、畏寒、纳减、苔薄白、咳嗽、气塞、久嗽、短气	枳实、茯苓、陈皮、半夏	橘枳姜汤
久嗽、痰、脉迟而细、畏寒、咳嗽、短气、苔薄白、纳减、气塞	枳实、茯苓、陈皮、半夏	橘枳姜汤
咳嗽、气塞、痰、畏寒、久嗽、纳减、苔薄白、短气、脉迟而细	枳实、茯苓、陈皮、半夏	橘枳姜汤
舌红、咳嗽、食欲减退、心肺无异常、闷痛、肿大、血压110/75mmHg、乏力、气滞、沉而微弦、苔淡白薄滑、体温37℃、痛重、头痛、肝脾不肿、痰浊上壅、头晕	化橘红、瓜蒌、枳实、酒、丹参、降香、薤白、甘草	橘枳姜汤
头晕、沉而微弦、血压110/75mmHg、肝脾不肿、咳嗽、乏力、闷痛、头痛、心肺无异常、食欲减退、痰浊上壅、体温37℃、舌红、痛重、气滞、肿大、苔淡白薄滑	化橘红、瓜蒌、枳实、酒、丹参、降香、薤白、甘草	橘枳姜汤
头晕、沉而微弦、食欲减退、咳嗽、闷痛、痰浊上壅、苔淡白薄滑、血压110/75mmHg、舌红、乏力、气滞、肿大、肝脾不肿、心肺无异常、头痛、痛重、体温37℃	化橘红、瓜蒌、枳实、酒、丹参、降香、薤白、甘草	橘枳姜汤
胃部有振水音、脉细弦、畏寒、肢冷、呕恶感、苔白润多水、疼痛、舌淡、胀痛	薏苡仁、附子	薏苡附子散
舌淡、脉细弦、苔白润多水、疼痛、胀痛、呕恶感、胃部有振水音、肢冷、畏寒	薏苡仁、附子	薏苡附子散
口吐唾沫、急迫、苔略腻、呕吐、脉沉紧、背痛、欲呕	干姜、薏苡仁、厚朴、大枣、党参、吴茱萸、香附、沉香、高良姜、附子、陈皮	薏苡附子散
背痛、口吐唾沫、呕吐、欲呕、脉沉紧、苔略腻、急迫	干姜、薏苡仁、厚朴、大枣、党参、吴茱萸、香附、沉香、高良姜、附子、陈皮	薏苡附子散
浊饮尚阻、浊饮凝沍、阳气室痹、噎膈、阳仍不宣、纳谷不运、胃脘痛痹、脉右弦、吞酸、不饥、吐出酸水、郁怒	干姜、茯苓、桂枝、半夏	桂枝生姜枳实汤
浊饮凝沍、阳仍不宣、胃脘痛痹、吐出酸水、吞酸、浊饮尚阻、噎膈、脉右弦、郁怒、阳气室痹、不饥、纳谷不运	干姜、茯苓、桂枝、半夏	桂枝生姜枳实汤
浊饮尚阻、浊饮凝沍、不饥、吞酸、噎膈、胃脘痛痹、吐出酸水、阳气室痹、郁怒、纳谷不运、脉右弦、阳仍不宣	干姜、茯苓、桂枝、半夏	桂枝生姜枳实汤
咳唾、脉弦数、精神困倦、苔白、脉沉、心烦、胸前压痛感、痰饮上盛、短气、舌胖、心悬痛、喘息、脉率不整、郁闷、胸背痛、乍数、惊悸、肥胖、反化成痰、失眠、唾浊	生姜、半夏、竹茹、瓜蒌、枳实、茯苓、炙甘草、桂枝、薤白、陈皮	桂枝生姜枳实汤
失眠、脉率不整、反化成痰、短气、心烦、咳唾、肥胖、苔白、乍数、喘息、胸前压痛感、脉沉、脉弦数、痰饮上盛、惊悸、唾浊、胸背痛、心悬痛、精神困倦、郁闷、舌胖	生姜、半夏、竹茹、瓜蒌、枳实、茯苓、炙甘草、桂枝、薤白、陈皮	桂枝生姜枳实汤
痰饮上盛、咳唾、脉沉、胸前压痛感、惊悸、失眠、胸背痛、苔白、反化成痰、唾浊、肥胖、心悬痛、脉率不整、短气、喘息、郁闷、精神困倦、舌胖、心烦、脉弦数、乍数	生姜、半夏、竹茹、瓜蒌、枳实、茯苓、炙甘草、桂枝、薤白、陈皮	桂枝生姜枳实汤
面色晦滞、苔白、胀痛、脉弦、肢冷、畏寒、舌正常、胸痛、体材中等	枳实、瓜蒌、延胡索、酒、桂枝、薤白	乌头赤石脂丸
面色晦滞、畏寒、胀痛、舌正常、苔白、胸痛、肢冷、脉弦、体材中等	枳实、瓜蒌、延胡索、酒、桂枝、薤白	乌头赤石脂丸
大便泄、吐酸、疼痛、脉迟苔白	干姜、党参、白术、花椒、乌头、高良姜、瓦楞子、附子、赤石脂	乌头赤石脂丸
脉迟苔白、疼痛、大便泄、吐酸	干姜、党参、白术、花椒、乌头、高良姜、瓦楞子、附子、赤石脂	乌头赤石脂丸
泛酸、大便色黑、苔薄白、畏寒、痛、面色苍白无华、小便清长、形体消瘦、脉沉弦无力、舌淡红、肢冷	干姜、人参、附子、吴茱萸	九痛丸
痛、小便清长、形体消瘦、泛酸、畏寒、脉沉弦无力、大便色黑、面色苍白无华、苔薄白、舌淡红、肢冷	干姜、人参、附子、吴茱萸	九痛丸
形体消瘦、大便色黑、畏寒、肢冷、面色苍白无华、舌淡红、苔薄白、泛酸、小便清长、脉沉弦无力、痛	干姜、人参、附子、吴茱萸	九痛丸
泛酸、小便清长、痛、大便色黑、脉沉弦无力、形体消瘦、苔薄白、面色苍白无华、肢冷、舌淡红、畏寒	干姜、人参、附子、吴茱萸	九痛丸
泛酸、小便清长、舌淡红、大便色黑、脉沉弦无力、面色苍白无华、肢冷、苔薄白、形体消瘦、畏寒、痛	干姜、人参、附子、吴茱萸	九痛丸
汗出、恶风、腹满、大便3日未解、苔黄腻、发热、舌苔、恶心、脉浮而滑、身痛、头痛、恶寒、头疼	大黄、厚朴、白芍、大枣、枳实、桂枝、甘草	厚朴七物汤
大便3日未解、头疼、腹满、苔黄腻、脉浮而滑、身痛、恶心、舌苔、恶风、发热、头痛、汗出、恶寒	大黄、厚朴、白芍、大枣、枳实、桂枝、甘草	厚朴七物汤
腹胀、苔灰白、腹张、哭闹、吐出黄色如大便样物、出冷汗、大便不延、脉微、腹痛、吐奶、不大便、面色苍白	甘草、桂枝、厚朴、枳实	厚朴七物汤
腹胀、不大便、吐出黄色如大便样物、苔灰白、吐奶、腹张、腹痛、面色苍白、大便不延、脉微、出冷汗、哭闹	甘草、桂枝、厚朴、枳实	厚朴七物汤
大便不实、消化迟滞、舌淡、手足不温、苔薄白、腹胀满、脉迟缓、矢气多、腹部胀满	大黄、厚朴、大枣、枳实、桂枝、甘草	厚朴七物汤
脉迟缓、腹胀满、舌淡、手足不温、腹部胀满、矢气多、苔薄白、大便不实、消化迟滞	大黄、厚朴、大枣、枳实、桂枝、甘草	厚朴七物汤
不渴、上败、胃少	干姜、甘草、附子、粳米	附子粳米汤
不渴、胃少、上败	干姜、甘草、附子、粳米	附子粳米汤
腹痛、脉沉而紧、神疲懒言、呕吐、腹内痛、呕痛、痛呕、四肢微厥、四肢且厥、舌白胖	半夏、大枣、粳米、附子、甘草	附子粳米汤
呕痛、脉沉而紧、痛呕、舌白胖、腹痛、四肢微厥、呕吐、腹内痛、神疲懒言、四肢且厥	半夏、大枣、粳米、附子、甘草	附子粳米汤
面色黑黄、大府秘结、六脉沉紧、肚腹疼痛欲绝、肚腹胀大	广藿香、大黄、厚朴、枳实、肉桂、木香、丁香、陈皮	厚朴三物汤
体温37℃、不能食、汗多、呕吐、大便不通、呼吸每分钟27次、面黄、口渴、疼痛、脉搏103次、脉象弦紧、腹胀满	大黄、槟榔、厚朴、瓜蒌、木香、川楝子	厚朴三物汤
舌红、有关脉大、疼痛、胀满、根腻、气不通	大黄、莱菔子、枳实、厚朴	厚朴三物汤
腹痛、寒热	柴胡、白芍、半夏、大枣、枳实、黄芩	大柴胡汤
寒热、腹痛	柴胡、白芍、半夏、大枣、枳实、黄芩	大柴胡汤
疼痛、黑黄、鼻纽、黄痘、舌苔、苔黄腻、黄黑、脉大	郁金、滑石粉、柴胡、白芍、半夏、大枣、鸡内金、枳壳、酒、石韦、金钱草、茵陈、海金沙、黄芩	大柴胡汤
黑黄、鼻纽、苔黄腻、黄黑、脉大、黄痘、舌苔、疼痛	郁金、滑石粉、柴胡、白芍、半夏、大枣、鸡内金、枳壳、酒、石韦、金钱草、茵陈、海金沙、黄芩	大柴胡汤
呕意、胸膈胀闷、吐血、腥气、不欲食、紫黑瘀块、潮热、大吐、豪气、口苦、按脉弦数、苔黄厚、大便数日一行、胸胁痞满	柴胡、白芍、半夏、大枣、枳实、黄芩	大柴胡汤
胸膈胀闷、呕意、潮热、吐血、大吐、不欲食、豪气、紫黑瘀块、大便数日一行、苔黄厚、腥气、口苦、按脉弦数、胸胁痞满	柴胡、白芍、半夏、大枣、枳实、黄芩	大柴胡汤
头晕、剧痛、苔薄黄、口苦、胸闷、脉弦数、体温37.5℃、尿短赤、下肢冷、疼痛	大黄、生姜、柴胡、芒硝、大枣、半夏、赤芍、枳实、炙甘草、桃仁、桂枝、黄芩	大柴胡汤
胸闷、尿短赤、口苦、苔薄黄、体温37.5℃、剧痛、疼痛、头晕、下肢冷、脉弦数	大黄、生姜、柴胡、芒硝、大枣、半夏、赤芍、枳实、炙甘草、桃仁、桂枝、黄芩	大柴胡汤
不能进食、脉弦数、寒热、大便少解、舌质红、口苦、舌红苔黄、目睛微黄、呕吐	郁金、大黄、柴胡、厚朴、赤芍、枳壳、金钱草、甘草、茵陈、黄芩	大柴胡汤
呕吐、大便少解、口苦、舌红苔黄、不能进食、脉弦数、寒热、目睛微黄、舌质红	郁金、大黄、柴胡、厚朴、赤芍、枳壳、金钱草、甘草、茵陈、黄芩	大柴胡汤
食下不运、呕出、作酸	花椒、干姜、茯苓、半夏	大建中汤
作酸、呕出、食下不运	花椒、干姜、茯苓、半夏	大建中汤
脐腹绞痛、苔薄白、手脚清冷、呕吐、脉象沉细、吐出蛔虫1条、身体瘦弱、面色萎黄、腹部有一肿块	槟榔、党参、使君子、花椒、饴糖	大建中汤
苔薄白、身体瘦弱、面色萎黄、呕吐、脐腹绞痛、脉象沉细、手脚清冷、腹部有一肿块、吐出蛔虫1条	槟榔、党参、使君子、花椒、饴糖	大建中汤
疼痛、腹痛、口苦、浮黄、脉细弱	干姜、白芍、党参、花椒、乌梅、黄芩	大建中汤
腹痛、脉细弱、浮黄、疼痛、口苦	干姜、白芍、党参、花椒、乌梅、黄芩	大建中汤
脉沉、弦紧、舌白润、腹痛、苔白润	乌头、大黄、细辛、附子	大黄附子汤
舌白润、弦紧、脉沉、腹痛、苔白润	乌头、大黄、细辛、附子	大黄附子汤
声音壮厉、胃痛、呕吐、舌淡红而润、钝痛、疼痛、苔薄白、脉弦紧	乌头、大黄、细辛、花椒	大黄附子汤
舌淡红而润、苔薄白、呕吐、钝痛、疼痛、胃痛、脉弦紧、声音壮厉	乌头、大黄、细辛、花椒	大黄附子汤
硬满、面色恍白、畏寒、手足不温、脉沉、苔白、腹痛	干姜、大黄、六神曲、白芍、细辛、附子	大黄附子汤
畏寒、脉沉、腹痛、手足不温、面色恍白、硬满、苔白	干姜、大黄、六神曲、白芍、细辛、附子	大黄附子汤
腹胀、右肋下疼、口唇姚白、苔薄、整日胀、右肋痛、脉浮数无力、舌淡、汗出淋沥、乳根下距腹中线5分	大黄、细辛、附子	大黄附子汤
乳根下距腹中线5分、右肋痛、腹胀、右肋下疼、脉浮数无力、苔薄、口唇姚白、舌淡、汗出淋沥、整日胀	大黄、细辛、附子	大黄附子汤
舌淡、脉弱、气滞、腹痛	羊肉、生姜、当归	当归生姜羊肉汤
腹痛、脉弱、舌淡、气滞	羊肉、生姜、当归	当归生姜羊肉汤
发烧、脉虚数	生姜、当归	当归生姜羊肉汤
发烧、脉虚数	生姜、当归	当归生姜羊肉汤
头眩、泛恶、苔薄、缺乳、耳鸣、脉细弱、纳少、带下、心悸、失眠、失血	小茴香、补骨脂、白芍、鸡血藤、羊肉、丹参、当归	当归生姜羊肉汤
缺乳、脉细弱、苔薄、头眩、失血、纳少、带下、泛恶、失眠、耳鸣、心悸	小茴香、补骨脂、白芍、鸡血藤、羊肉、丹参、当归	当归生姜羊肉汤
皮肉消脱、躁烦、遗精、困惫不支、指头冷、眼脸微肿、恶寒、虚数	乌头、蜜	乌头桂枝汤
恶寒、皮肉消脱、指头冷、困惫不支、虚数、遗精、眼脸微肿、躁烦	乌头、蜜	乌头桂枝汤
疼痛、肢厥、脉沉紧、腹痛、厥冷、大痛、手足不仁、恶寒、脉紧、汗出、吐清水、舌润、发热、筋脉拘急、腹中痛、逆冷、体甚健	白芍、大枣、乌头、桂枝、甘草	乌头桂枝汤
脉紧、腹痛、体甚健、筋脉拘急、脉沉紧、汗出、腹中痛、发热、逆冷、大痛、手足不仁、厥冷、吐清水、肢厥、疼痛、舌润、恶寒	白芍、大枣、乌头、桂枝、甘草	乌头桂枝汤
疼痛、脉象沉细、舌淡、薄黑苔、下肢清冷	白芍、大枣、蜜、乌头、桂枝、甘草	乌头桂枝汤
下肢清冷、脉象沉细、舌淡、疼痛、薄黑苔	白芍、大枣、蜜、乌头、桂枝、甘草	乌头桂枝汤
脉细缓、苔白、大便溏薄	白芍、大枣、白术、赤芍、香附、乌头、炙甘草、桂枝、川楝子	乌头桂枝汤
苔白、脉细缓、大便溏薄	白芍、大枣、白术、赤芍、香附、乌头、炙甘草、桂枝、川楝子	乌头桂枝汤
不能食、呕吐	赤小豆、瓜蒂	瓜蒂散
呕吐、不能食	赤小豆、瓜蒂	瓜蒂散
气上冲、痰塞喉中、不能语言	赤小豆、瓜蒂	瓜蒂散
痰塞喉中、气上冲、不能语言	赤小豆、瓜蒂	瓜蒂散
大便燥结、形寒、瘦损	柏子仁、桃仁、当归	旋覆花汤
形寒、瘦损、大便燥结	柏子仁、桃仁、当归	旋覆花汤
脉弦、痹阻、苔薄、痰阻	郁金、瓜蒌、瓦楞子、桔梗、葱须、红花、丝瓜络、当归、旋覆花	旋覆花汤
苔薄、痹阻、脉弦、痰阻	郁金、瓜蒌、瓦楞子、桔梗、葱须、红花、丝瓜络、当归、旋覆花	旋覆花汤
紫块、切脉弦细、刺痛、瘀滞	茜草、酒、童便、旋覆花	旋覆花汤
紫块、切脉弦细、刺痛、瘀滞	茜草、酒、童便、旋覆花	旋覆花汤
脉弦、大便干燥、苔薄黄、舌红、消瘦、小便频数、腹胀痛、口渴、喜饮、乏力	白芍、苦杏仁、火麻仁、瓜蒌、陈皮、川楝子	麻子仁丸
喜饮、小便频数、苔薄黄、舌红、乏力、消瘦、脉弦、口渴、腹胀痛、大便干燥	白芍、苦杏仁、火麻仁、瓜蒌、陈皮、川楝子	麻子仁丸
腹痛、巩、肠鸣音稍亢、精神萎靡、呕吐、腹胀、脐下两侧有条索状块物、黄染、粘、腹肌软、大便不通、脱水症	大黄、槟榔、厚朴、苦杏仁、火麻仁、枳壳、乌梅、陈皮	麻子仁丸
粘、腹痛、大便不通、脱水症、巩、呕吐、腹胀、脐下两侧有条索状块物、腹肌软、黄染、精神萎靡、肠鸣音稍亢	大黄、槟榔、厚朴、苦杏仁、火麻仁、枳壳、乌梅、陈皮	麻子仁丸
唇破、苔干黄、汗出如丽、唇燥、脉沉滑、口唇发千、大便困难、大便燥结	大黄、厚朴、白芍、苦杏仁、火麻仁、枳实	麻子仁丸
大便困难、汗出如丽、大便燥结、脉沉滑、苔干黄、唇破、口唇发千、唇燥	大黄、厚朴、白芍、苦杏仁、火麻仁、枳实	麻子仁丸
胀满、大便艰涩、小溲反多、苔薄黄、脉沉有力	大黄、厚朴、白芍、苦杏仁、火麻仁、枳实	麻子仁丸
苔薄黄、小溲反多、胀满、大便艰涩、脉沉有力	大黄、厚朴、白芍、苦杏仁、火麻仁、枳实	麻子仁丸
舌白腻而粗、苔白腻而粗、脉沉细而涩、酸痛	白术、茯苓、炙甘草、杜仲、当归、炮姜	甘草干姜茯苓白术汤
脉沉细而涩、酸痛、舌白腻而粗、苔白腻而粗	白术、茯苓、炙甘草、杜仲、当归、炮姜	甘草干姜茯苓白术汤
瘀血、腰痛、脉濡弱、舌淡	干姜、桑寄生、鸡血藤、苍术、补骨脂、续断、茯苓、桃仁、桂枝、杜仲、甘草	甘草干姜茯苓白术汤
脉濡弱、腰痛、舌淡、瘀血	干姜、桑寄生、鸡血藤、苍术、补骨脂、续断、茯苓、桃仁、桂枝、杜仲、甘草	甘草干姜茯苓白术汤
疼痛、重坠感、腰痛	蚕沙、干姜、鹿角霜、小茴香、白术、茯苓、炙甘草、桂枝、当归	甘草干姜茯苓白术汤
重坠感、腰痛、疼痛	蚕沙、干姜、鹿角霜、小茴香、白术、茯苓、炙甘草、桂枝、当归	甘草干姜茯苓白术汤
腰酸、苔薄腻、纳少、重坠感、脉缓、眩晕	干姜、薏苡仁、白术、茯苓、肉桂、炙甘草、当归、牛膝	甘草干姜茯苓白术汤
脉缓、眩晕、纳少、重坠感、苔薄腻、腰酸	干姜、薏苡仁、白术、茯苓、肉桂、炙甘草、当归、牛膝	甘草干姜茯苓白术汤
不饥、毛不落、不焦、痰饮	白术、甘草、桂枝、茯苓	苓桂术甘汤
不饥、痰饮、毛不落、不焦	白术、甘草、桂枝、茯苓	苓桂术甘汤
心悸、小便短少不利、目下色青、头目晕眩、胸满、苔水滑、小便不利、浮肿、面部虚浮、眩晕、干渴、舌胖、色淡、大便秘结、头晕	白术、炙甘草、桂枝、茯苓	苓桂术甘汤
头晕、舌胖、色淡、面部虚浮、干渴、胸满、头目晕眩、小便不利、小便短少不利、目下色青、大便秘结、眩晕、浮肿、心悸、苔水滑	白术、炙甘草、桂枝、茯苓	苓桂术甘汤
脉弦细、痰咯不多、两肺底部有稀疏的湿性罗音、咳嗽、苔薄白	白术、甘草、桂枝、茯苓	苓桂术甘汤
咳嗽、苔薄白、脉弦细、两肺底部有稀疏的湿性罗音、痰咯不多	白术、甘草、桂枝、茯苓	苓桂术甘汤
水气上逆、舌润、面唇白、不红、苔淡白、脉濡细、咳嗽、痒感、头晕、视物昏花、恶寒、发热、痰多、羞明喜暗	黄连、白术、茯苓、炙甘草、桂枝、细辛、车前草	苓桂术甘汤
恶寒、苔淡白、水气上逆、不红、痒感、视物昏花、面唇白、发热、脉濡细、痰多、舌润、头晕、咳嗽、羞明喜暗	黄连、白术、茯苓、炙甘草、桂枝、细辛、车前草	苓桂术甘汤
吐出清稀痰水、消瘦、逆气、泛泛欲呕、痰饮、胸满、脉弦、面黄、苔苔白厚腻	广藿香、砂仁、半夏、白术、紫苏梗、茯苓、炙甘草、桂枝、陈皮	苓桂术甘汤
消瘦、胸满、苔苔白厚腻、面黄、脉弦、逆气、泛泛欲呕、痰饮、吐出清稀痰水	广藿香、砂仁、半夏、白术、紫苏梗、茯苓、炙甘草、桂枝、陈皮	苓桂术甘汤
气体甚厚、心下续坚满、脉沉、鼻色鲜明	甘遂、甘草、半夏、蜜	甘遂半夏汤
心下续坚满、鼻色鲜明、脉沉、气体甚厚	甘遂、甘草、半夏、蜜	甘遂半夏汤
阵痛、痰积、作痛、胃胀、胀痛、胀满、胃脘痛	甘遂、白芍、半夏、蜜、甘草	甘遂半夏汤
痰积、作痛、胀满、阵痛、胃脘痛、胀痛、胃胀	甘遂、白芍、半夏、蜜、甘草	甘遂半夏汤
呕出痰水、夜不成寐、呼吸追促、腹大、腹胀、便泻、小溲不利、头痛、微肿、微汗	大戟、芫花、甘遂、大枣	十枣汤
小溲不利、呼吸追促、夜不成寐、微汗、便泻、微肿、腹大、呕出痰水、头痛、腹胀	大戟、芫花、甘遂、大枣	十枣汤
心脏稍向右移位、左侧胸痛、左胸前第二肋间隙以下语颜消失、发热、呼吸困难、脉弦滑、呼吸较急促、苔厚腻、呼吸音消失、精神差、发冷、咳嗽	大戟、甘遂、大枣	十枣汤
呼吸较急促、脉弦滑、精神差、呼吸音消失、发热、左侧胸痛、咳嗽、心脏稍向右移位、呼吸困难、苔厚腻、发冷、左胸前第二肋间隙以下语颜消失	大戟、甘遂、大枣	十枣汤
脉实、腹胀、胸胁作胀、苔微黄、腹水、大便较艰	大戟、芫花、甘遂	十枣汤
胸胁作胀、大便较艰、腹水、腹胀、苔微黄、脉实	大戟、芫花、甘遂	十枣汤
气逆、成肿、全身漫肿、小溲短少、苔薄白、浮滑、寒热、咳嗽	生姜、苦杏仁、麻黄、桑白皮、茯苓、花椒、石膏、桂枝、猪苓、甘草、陈皮	大青龙汤
成肿、寒热、咳嗽、浮滑、苔薄白、气逆、全身漫肿、小溲短少	生姜、苦杏仁、麻黄、桑白皮、茯苓、花椒、石膏、桂枝、猪苓、甘草、陈皮	大青龙汤
手足不出、浮大、疼重、舌红而苔腻、身体魁梧、面色鲜泽、出汗、溢饮、酸痛、四肢肿胀、脉浮且大	薏苡仁、大枣、苦杏仁、麻黄、石膏、茯苓、炙甘草、桂枝	大青龙汤
舌红而苔腻、身体魁梧、四肢肿胀、酸痛、手足不出、出汗、脉浮且大、面色鲜泽、疼重、浮大、溢饮	薏苡仁、大枣、苦杏仁、麻黄、石膏、茯苓、炙甘草、桂枝	大青龙汤
疼痛、房水混浊、肢倦、腰痛、瞳孔缩小、干燥、角膜周围充血、脉浮数、虹膜变色、苔薄白、发热、咳嗽、恶寒	大枣、苦杏仁、石膏、炙甘草、桂枝、车前草	大青龙汤
肢倦、瞳孔缩小、脉浮数、恶寒、发热、干燥、角膜周围充血、咳嗽、疼痛、苔薄白、腰痛、虹膜变色、房水混浊	大枣、苦杏仁、石膏、炙甘草、桂枝、车前草	大青龙汤
少气、咳嗽、脉现弦滑、不思饮、咳声低弱、舌含青色、胀闷、喘咳、食少、哮鸣、咳喘、喘息、痰多、咽喉不利、苔白厚腻、面色淡而少华、目眶、口唇含青乌色	干姜、白芍、半夏、五味子、麻黄、桂枝、细辛、附子、甘草	小青龙汤
口唇含青乌色、胀闷、舌含青色、脉现弦滑、咽喉不利、喘咳、面色淡而少华、不思饮、痰多、哮鸣、食少、咳喘、咳嗽、咳声低弱、少气、喘息、目眶、苔白厚腻	干姜、白芍、半夏、五味子、麻黄、桂枝、细辛、附子、甘草	小青龙汤
多泡沫、恶风、咳嗽、哮喘、咳喘、稀痰	干姜、白芍、半夏、五味子、麻黄、桂枝、细辛、甘草	小青龙汤
稀痰、恶风、咳喘、咳嗽、多泡沫、哮喘	干姜、白芍、半夏、五味子、麻黄、桂枝、细辛、甘草	小青龙汤
咳嗽、喘急、头痛、痰粘稠、畏寒、咯吐、脉沉苔白	干姜、白芍、半夏、五味子、款冬花、麻黄、炙甘草、紫菀、桂枝、细辛	小青龙汤
咳嗽、痰粘稠、头痛、咯吐、脉沉苔白、喘急、畏寒	干姜、白芍、半夏、五味子、款冬花、麻黄、炙甘草、紫菀、桂枝、细辛	小青龙汤
视物不清、角膜表面失去光泽、眼屎少、舌苔薄白而滑、痰稀薄、咳嗽、白带较多、泪水、不渴、大毗赤脉、左眼红脖痛、粗糙、色白、脉浮弦、口淡、失明、苔滑	干姜、白芍、半夏、五味子、麻黄、炙甘草、桂枝、细辛	小青龙汤
色白、失明、痰稀薄、眼屎少、大毗赤脉、不渴、左眼红脖痛、粗糙、口淡、泪水、脉浮弦、视物不清、咳嗽、舌苔薄白而滑、角膜表面失去光泽、白带较多、苔滑	干姜、白芍、半夏、五味子、麻黄、炙甘草、桂枝、细辛	小青龙汤
肿痛	苦杏仁、威灵仙、桂枝、防己	木防己汤
肿痛	苦杏仁、威灵仙、桂枝、防己	木防己汤
肚诞沫、吐痰、膈上始宽、发喘、化热、咳嗽、痰诞、痰饮、心烦、喘满、湿多、胸胀痛、口渴、大吐、宿痛、口干燥、面黧	砂仁、党参、石膏、茯苓、桂枝、人参	木防己汤
痰饮、喘满、面黧、大吐、湿多、咳嗽、吐痰、胸胀痛、宿痛、口渴、肚诞沫、膈上始宽、口干燥、发喘、心烦、化热、痰诞	砂仁、党参、石膏、茯苓、桂枝、人参	木防己汤
脉浮数有力、苔白、下肢正常、口渴、肿痛	薏苡仁、石膏、川木通、桂枝、甘草、忍冬藤、防己	木防己汤
脉浮数有力、肿痛、下肢正常、苔白、口渴	薏苡仁、石膏、川木通、桂枝、甘草、忍冬藤、防己	木防己汤
脉沉弦、苔黄白相兼、腹胀大、大便时闭、舌苔黄白	冬葵子、芒硝、党参、白术、苦杏仁、桂枝、冬瓜仁、甘草、防己	木防己加茯苓芒硝汤
舌苔黄白、脉沉弦、大便时闭、腹胀大、苔黄白相兼	冬葵子、芒硝、党参、白术、苦杏仁、桂枝、冬瓜仁、甘草、防己	木防己加茯苓芒硝汤
大便时闭、舌苔黄白、苔黄白相兼、腹胀大、脉沉弦	冬葵子、芒硝、党参、白术、苦杏仁、桂枝、冬瓜仁、甘草、防己	木防己加茯苓芒硝汤
脉沉弦、苔黄白相兼、大便时闭、腹胀大、舌苔黄白	冬葵子、芒硝、党参、白术、苦杏仁、桂枝、冬瓜仁、甘草、防己	木防己加茯苓芒硝汤
舌苔黄白、大便时闭、苔黄白相兼、脉沉弦、腹胀大	冬葵子、芒硝、党参、白术、苦杏仁、桂枝、冬瓜仁、甘草、防己	木防己加茯苓芒硝汤
冒眩、呕吐、小瘦少、吐沫、咳、大便燥、胸满	白术、泽泻	泽泻汤
小瘦少、胸满、大便燥、呕吐、吐沫、冒眩、咳	白术、泽泻	泽泻汤
昏昏沉沉、精神不振、头冒、苔呈白滑、头目冒眩、苔白滑、两手发颜、舌大、脉弦而软、两手发颤、懒于睁眼	白术、泽泻	泽泻汤
两手发颜、舌大、头目冒眩、脉弦而软、懒于睁眼、苔白滑、精神不振、两手发颤、苔呈白滑、昏昏沉沉、头冒	白术、泽泻	泽泻汤
脉濡、苔白、昏昏然、大便时溏、眩晕、痰多	白术、泽泻	泽泻汤
眩晕、大便时溏、痰多、昏昏然、苔白、脉濡	白术、泽泻	泽泻汤
浊泛、便溏、咳逆、胸痹、呕吐、脉沉、短气	生姜、半夏	小半夏汤
不能进食、胆汁性呕吐	生姜、人参、半夏	小半夏汤
全身浮肿、大便燥结、胀满、咳嗽、小便黄短、腹大、满胀、胀大、按脉沉实、干燥、气促、痞满	葶苈子、大黄、防己、花椒	己椒苈黄丸
胀满、痞满、按脉沉实、全身浮肿、气促、干燥、胀大、咳嗽、大便燥结、腹大、小便黄短、满胀	葶苈子、大黄、防己、花椒	己椒苈黄丸
二便不利、舌燥、脉尚有力、舌紫、腹胀、浮肿、喘咳、膨隆、苔腻、口干	大黄、麻黄、补骨脂	己椒苈黄丸
喘咳、二便不利、舌紫、口干、舌燥、膨隆、脉尚有力、苔腻、浮肿、腹胀	大黄、麻黄、补骨脂	己椒苈黄丸
苔腻、燥赤、脉至弦数、胁痛、色黯、头晕、瘀留、瘀热、舌绛、心悸、便血	牡丹皮、大黄、葫芦壳、大腹皮、粳米、川木通、栀子、防己	己椒苈黄丸
瘀热、脉至弦数、头晕、便血、色黯、苔腻、胁痛、瘀留、舌绛、心悸、燥赤	牡丹皮、大黄、葫芦壳、大腹皮、粳米、川木通、栀子、防己	己椒苈黄丸
面浮、腹大、脉缓、纳食不多、苔腻、舌尖红	大黄、生姜、白术、泽泻、花椒、茯苓、大腹皮、桂枝、桑白皮、陈皮、防己	己椒苈黄丸
苔腻、纳食不多、脉缓、腹大、面浮、舌尖红	大黄、生姜、白术、泽泻、花椒、茯苓、大腹皮、桂枝、桑白皮、陈皮、防己	己椒苈黄丸
涎水、二便不利、脉象沉弦、凝痰、清气不化，则液滞为痰、呕粘痰	生姜、茯苓、半夏	小半夏加茯苓汤
清气不化，则液滞为痰、脉象沉弦、呕粘痰、涎水、二便不利、凝痰	生姜、茯苓、半夏	小半夏加茯苓汤
自汗、脉不躁、眩晕、口不渴、心下悸动、大汗、头眩、呕吐、胸痛、汗出	生姜、茯苓、半夏	小半夏加茯苓汤
汗出、眩晕、呕吐、胸痛、大汗、自汗、口不渴、脉不躁、心下悸动、头眩	生姜、茯苓、半夏	小半夏加茯苓汤
痰咳、痰漕稀、痰鸣声、体瘦、咳嗽、舌偏淡、发烧、苔白滑腻、萎黄	生姜、半夏、款冬花、茯苓、紫菀、甘草	小半夏加茯苓汤
痰咳、咳嗽、苔白滑腻、痰漕稀、痰鸣声、萎黄、舌偏淡、发烧、体瘦	生姜、半夏、款冬花、茯苓、紫菀、甘草	小半夏加茯苓汤
坚满、热阻、湿热、胀坚、痛痒	白术、泽泻、茯苓、桂枝、猪苓	五苓散
痛痒、坚满、热阻、湿热、胀坚	白术、泽泻、茯苓、桂枝、猪苓	五苓散
浮肺、浮肿、水肿、咳嗽、发热、肿胀	白术、泽泻、茯苓、桂枝、猪苓	五苓散
咳嗽、浮肺、浮肿、肿胀、水肿、发热	白术、泽泻、茯苓、桂枝、猪苓	五苓散
小便不利、吐水、呕吐、发热、小便黄短、苔淡黄不燥、燥热、胀诚、水气内阻、胃胀	白术、泽泻、茯苓、桂枝、猪苓	五苓散
小便不利、发热、小便黄短、水气内阻、苔淡黄不燥、吐水、燥热、呕吐、胃胀、胀诚	白术、泽泻、茯苓、桂枝、猪苓	五苓散
气滞、经脉不通、肿胀、消瘦、哭啼	白术、泽泻、茯苓、桂枝、猪苓	五苓散
经脉不通、肿胀、消瘦、哭啼、气滞	白术、泽泻、茯苓、桂枝、猪苓	五苓散
脉浮数、水泻、头疼、苔薄、舌淡、小便极少、全身倦重、有汗、腹隐痛、欲吐、发热	苍术、白术、泽泻、茯苓、桂枝、猪苓	五苓散
苔薄、欲吐、发热、全身倦重、水泻、舌淡、小便极少、头疼、脉浮数、腹隐痛、有汗	苍术、白术、泽泻、茯苓、桂枝、猪苓	五苓散
喘嗽、气阻、咳	五味子、茯苓、桂枝、大枣	桂苓五味甘草汤
喘嗽、气阻、咳	五味子、茯苓、桂枝、大枣	桂苓五味甘草汤
足冷、咳嗽、下冲上逆、气通、上气不下、咳喘、痰饮上泛、气喘、化痰、脉象沉弦	山药、补骨脂、半夏、白术、茯苓、熟地、炙甘草、桂枝、附子、远志、核桃	桂苓五味甘草汤
咳喘、下冲上逆、上气不下、足冷、化痰、气喘、气通、咳嗽、脉象沉弦、痰饮上泛	山药、补骨脂、半夏、白术、茯苓、熟地、炙甘草、桂枝、附子、远志、核桃	桂苓五味甘草汤
喘咳、发热、脉浮滑、痰多、稀白、多痰、苔白滑、寒热	干姜、白芍、半夏、苦杏仁、五味子、麻黄、炙甘草、桂枝、细辛	苓甘五味姜辛汤
苔白滑、稀白、发热、寒热、痰多、喘咳、脉浮滑、多痰	干姜、白芍、半夏、苦杏仁、五味子、麻黄、炙甘草、桂枝、细辛	苓甘五味姜辛汤
稀白、脉浮滑、寒热、痰多、喘咳、苔白滑、多痰、发热	干姜、白芍、半夏、苦杏仁、五味子、麻黄、炙甘草、桂枝、细辛	苓甘五味姜辛汤
发热、稀白、苔白滑、喘咳、痰多、寒热、脉浮滑、多痰	干姜、白芍、半夏、苦杏仁、五味子、麻黄、炙甘草、桂枝、细辛	苓甘五味姜辛汤
稀白、发热、寒热、痰多、脉浮滑、喘咳、多痰、苔白滑	干姜、白芍、半夏、苦杏仁、五味子、麻黄、炙甘草、桂枝、细辛	苓甘五味姜辛汤
痰饮、脉弦、咳吐涎沫、体肥、口燥	干姜、半夏、五味子、茯苓、细辛、甘草	桂苓五味甘草去桂加姜辛夏汤
体肥、脉弦、咳吐涎沫、痰饮、口燥	干姜、半夏、五味子、茯苓、细辛、甘草	桂苓五味甘草去桂加姜辛夏汤
体肥、脉弦、咳吐涎沫、口燥、痰饮	干姜、半夏、五味子、茯苓、细辛、甘草	桂苓五味甘草去桂加姜辛夏汤
呕逆、喘咳、胸闷、浮、食少、汗多、烦	干姜、半夏、五味子、茯苓、细辛、甘草	桂苓五味甘草去桂加姜辛夏汤
浮、呕逆、喘咳、胸闷、食少、汗多、烦	干姜、半夏、五味子、茯苓、细辛、甘草	桂苓五味甘草去桂加姜辛夏汤
烦、呕逆、胸闷、食少、汗多、浮、喘咳	干姜、半夏、五味子、茯苓、细辛、甘草	桂苓五味甘草去桂加姜辛夏汤
脉右三三部弦、咳延、涎沫	干姜、半夏、五味子、苦杏仁、茯苓、细辛、甘草	苓甘五味姜辛夏杏汤
涎沫、咳延、脉右三三部弦	干姜、半夏、五味子、苦杏仁、茯苓、细辛、甘草	苓甘五味姜辛夏杏汤
面浮、头昏、脉沉、气冲上逆、畏寒、痰喘、满闷、咳逆、苔白满、面红、阵咳	干姜、半夏、五味子、苦杏仁、化橘红、茯苓、浙贝母、细辛、桂枝	苓甘五味姜辛夏杏汤
咳逆、苔白满、面浮、阵咳、畏寒、面红、满闷、气冲上逆、头昏、痰喘、脉沉	干姜、半夏、五味子、苦杏仁、化橘红、茯苓、浙贝母、细辛、桂枝	苓甘五味姜辛夏杏汤
咳、化痰	半夏、苦杏仁、竹茹、化橘红、茯苓、紫苏子、桔梗、浙贝母、防风、桑叶、甘草、陈皮	苓甘五味姜辛夏杏汤
化痰、咳	半夏、苦杏仁、竹茹、化橘红、茯苓、紫苏子、桔梗、浙贝母、防风、桑叶、甘草、陈皮	苓甘五味姜辛夏杏汤
水气、水肿、短气、遍身洪肿、浮肿、唇色淡白、下血过多、咳嗽、胸满、面色青惨	干姜、大黄、半夏、五味子、苦杏仁、茯苓、细辛	苓甘五味姜辛夏杏大黄汤
水肿、唇色淡白、面色青惨、胸满、咳嗽、水气、短气、遍身洪肿、浮肿、下血过多	干姜、大黄、半夏、五味子、苦杏仁、茯苓、细辛	苓甘五味姜辛夏杏大黄汤
胸满、咳嗽、浮肿、遍身洪肿、水气、下血过多、短气、水肿、唇色淡白、面色青惨	干姜、大黄、半夏、五味子、苦杏仁、茯苓、细辛	苓甘五味姜辛夏杏大黄汤
面热、大便三日未解、脉细数、咳嗽、大便如羊矢状、津乏、舌红、苔薄白、喘累	干姜、大黄、半夏、五味子、苦杏仁、瓜蒌、茯苓、细辛、甘草	苓甘五味姜辛夏杏大黄汤
舌红、脉细数、津乏、咳嗽、喘累、苔薄白、面热、大便如羊矢状、大便三日未解	干姜、大黄、半夏、五味子、苦杏仁、瓜蒌、茯苓、细辛、甘草	苓甘五味姜辛夏杏大黄汤
咳嗽、喘累、脉细数、舌红、面热、大便如羊矢状、大便三日未解、苔薄白、津乏	干姜、大黄、半夏、五味子、苦杏仁、瓜蒌、茯苓、细辛、甘草	苓甘五味姜辛夏杏大黄汤
小便点滴不通、光手沉缓	山药、茯苓、附子、天花粉、瞿麦、牛膝	瓜蒌瞿麦丸
小便点滴不通、光手沉缓	山药、茯苓、附子、天花粉、瞿麦、牛膝	瓜蒌瞿麦丸
脉大而数、皮肤湿疹、痒、腰部有不适感、苔舌黄腻、微痛、舌黄腻苔	生姜、大枣、苦杏仁、麻黄、赤小豆、连翘、桑白皮、甘草	麻黄连翘赤小豆汤
皮肤湿疹、痒、苔舌黄腻、脉大而数、微痛、腰部有不适感、舌黄腻苔	生姜、大枣、苦杏仁、麻黄、赤小豆、连翘、桑白皮、甘草	麻黄连翘赤小豆汤
面色淡白、上喘、右沉滑、痰水内壅、脉左沉细、疼痛、舌色淡红、大便干结	山药、茯苓、花椒、沉香、附子、天花粉、车前草、牛膝	瓜蒌瞿麦丸
右沉滑、大便干结、疼痛、上喘、痰水内壅、舌色淡红、面色淡白、脉左沉细	山药、茯苓、花椒、沉香、附子、天花粉、车前草、牛膝	瓜蒌瞿麦丸
苔白面于。诊为上燥热下寒、口渴、色淡、月经量少、脉沉、小便短少	山药、茯苓、附子、天花粉、瞿麦	瓜蒌瞿麦丸
色淡、苔白面于。诊为上燥热下寒、小便短少、月经量少、脉沉、口渴	山药、茯苓、附子、天花粉、瞿麦	瓜蒌瞿麦丸
腹如鼓、肿、遍体如冰	滑石粉、蒲灰	蒲灰散
腹如鼓、遍体如冰、肿	滑石粉、蒲灰	蒲灰散
肿、腹如鼓、遍体如冰	滑石粉、蒲灰	蒲灰散
肿、遍体如冰、腹如鼓	滑石粉、蒲灰	蒲灰散
遍体如冰、腹如鼓、肿	滑石粉、蒲灰	蒲灰散
遍体如冰、肿、腹如鼓	滑石粉、蒲灰	蒲灰散
疼痛、不渴、小便微涩、小便频数、独尺部细数、苦渴、脉缓	滑石粉、冬葵子、盐、白术、茯苓、鸡内金	滑石白鱼散、茯苓戎盐汤
苦渴、脉缓、不渴、疼痛、小便频数、独尺部细数、小便微涩	滑石粉、冬葵子、盐、白术、茯苓、鸡内金	滑石白鱼散、茯苓戎盐汤
苦渴、脉缓、不渴、独尺部细数、小便微涩、疼痛、小便频数	滑石粉、冬葵子、盐、白术、茯苓、鸡内金	滑石白鱼散、茯苓戎盐汤
不渴、小便微涩、独尺部细数、脉缓、苦渴、疼痛、小便频数	滑石粉、冬葵子、盐、白术、茯苓、鸡内金	滑石白鱼散、茯苓戎盐汤
小便微涩、不渴、疼痛、小便频数、苦渴、独尺部细数、脉缓	滑石粉、冬葵子、盐、白术、茯苓、鸡内金	滑石白鱼散、茯苓戎盐汤
尿道口肿大、舌红而无苔、胀痛、脉来洪数无伦、苔红而无苔、胀急、尿闭、拘痛	滑石粉、泽泻、阿胶、茯苓、猪苓	猪苓汤
胀痛、拘痛、脉来洪数无伦、尿道口肿大、苔红而无苔、尿闭、胀急、舌红而无苔	滑石粉、泽泻、阿胶、茯苓、猪苓	猪苓汤
尿急、口渴、头痛、酸痛、舌燥、脉细数、尿量少、尿频、欲饮、舌红、发热	滑石粉、泽泻、阿胶、茯苓、猪苓	猪苓汤
酸痛、尿量少、欲饮、尿急、发热、头痛、口渴、脉细数、舌红、舌燥、尿频	滑石粉、泽泻、阿胶、茯苓、猪苓	猪苓汤
血尿、欲呕、口苦、寒热、舌红、苔黄、腰痛、短赤、白腻、头痛、脉弦数、体温39℃、尿频急	滑石粉、白术、泽泻、阿胶、茯苓、猪苓	猪苓汤
寒热、血尿、头痛、苔黄、脉弦数、口苦、欲呕、尿频急、腰痛、体温39℃、白腻、舌红、短赤	滑石粉、白术、泽泻、阿胶、茯苓、猪苓	猪苓汤
小便不通、湿浊内阻、癃闭、哮喘、有气无力、泄泻、气化不利、咳呛、舌千红、苔厚腻、发热、脾气虚弱、面色灰黄	滑石粉、党参、白术、阿胶、泽泻、茯苓、炙甘草、猪苓、陈皮	猪苓汤
哮喘、泄泻、癃闭、湿浊内阻、舌千红、发热、小便不通、气化不利、脾气虚弱、面色灰黄、苔厚腻、有气无力、咳呛	滑石粉、党参、白术、阿胶、泽泻、茯苓、炙甘草、猪苓、陈皮	猪苓汤
脉数、肿	白术、苦杏仁、麻黄、石膏、炙甘草、桂枝	越婢加术汤
脉数、肿	白术、苦杏仁、麻黄、石膏、炙甘草、桂枝	越婢加术汤
恶风、苔薄白质润、肿大、凹陷、嗜睡、热、水泡、大便不畅、气促、舌润、浮肿、纳差、腹痛、谵语、四、附肿、发肿、浮数、周身皮肤光泽	生姜、大枣、白术、麻黄、石膏、甘草	越婢加术汤
气促、嗜睡、凹陷、附肿、舌润、浮数、大便不畅、腹痛、谵语、苔薄白质润、纳差、周身皮肤光泽、发肿、肿大、恶风、浮肿、热、水泡、四	生姜、大枣、白术、麻黄、石膏、甘草	越婢加术汤
无汗、浮紧、湿郁、口舌干燥、沉重、恶风	姜皮、苍术、大枣、麻黄、甘草	越婢加术汤
无汗、沉重、口舌干燥、湿郁、浮紧、恶风	姜皮、苍术、大枣、麻黄、甘草	越婢加术汤
口渴、苔薄白、舌润、脉沉、麻木、酸痛	大枣、白术、石膏、炙甘草、附子	越婢加术汤
酸痛、口渴、舌润、苔薄白、脉沉、麻木	大枣、白术、石膏、炙甘草、附子	越婢加术汤
气急、小短赤、口渴、气道不通、脉浮滑、暴肿	姜皮、苦杏仁、麻黄、茯苓、冬瓜仁、大腹皮、桑白皮、知母	越婢汤
水肿、浮肿	生姜、大枣、麻黄、石膏、炙甘草	越婢汤
无汗、发热、肤色光亮、恶风、溺少、气逆、口微渴、脉浮、肿、痰多、腹膨、喘促、纳呆、咳嗽	滑石粉、大枣、麻黄、石膏、甘草	越婢汤
舌嫩红、脉象弦滑、矢气、浮肿、苔薄白、腹大腰粗	黄芪、桂枝、炙甘草、大枣	防己茯苓汤
矢气、脉象弦滑、苔薄白、浮肿、舌嫩红、腹大腰粗	黄芪、桂枝、炙甘草、大枣	防己茯苓汤
小便不利、苔薄白、大便溏泻、舌淡、四肢皆肿、咳喘、胸中痛、脉弦缓无力、腹膨然、咳嗽、蛋白尿	黄芪、砂仁、半夏、茯苓、大腹皮、炙甘草、桂枝、桑白皮、紫苏子、陈皮、防己	防己茯苓汤
咳嗽、大便溏泻、咳喘、舌淡、胸中痛、腹膨然、小便不利、蛋白尿、脉弦缓无力、四肢皆肿、苔薄白	黄芪、砂仁、半夏、茯苓、大腹皮、炙甘草、桂枝、桑白皮、紫苏子、陈皮、防己	防己茯苓汤
沉疴、哮喘、风寒	甘草、麻黄	甘草麻黄汤
沉疴、风寒、哮喘	甘草、麻黄	甘草麻黄汤
哮喘、沉疴、风寒	甘草、麻黄	甘草麻黄汤
哮喘、风寒、沉疴	甘草、麻黄	甘草麻黄汤
风寒、沉疴、哮喘	甘草、麻黄	甘草麻黄汤
风寒、哮喘、沉疴	甘草、麻黄	甘草麻黄汤
气促、皮水、汗出、水肿	甘草、麻黄	甘草麻黄汤
气促、皮水、水肿、汗出	甘草、麻黄	甘草麻黄汤
气促、汗出、皮水、水肿	甘草、麻黄	甘草麻黄汤
气促、汗出、水肿、皮水	甘草、麻黄	甘草麻黄汤
气促、水肿、皮水、汗出	甘草、麻黄	甘草麻黄汤
气促、水肿、汗出、皮水	甘草、麻黄	甘草麻黄汤
皮水、气促、汗出、水肿	甘草、麻黄	甘草麻黄汤
皮水、气促、水肿、汗出	甘草、麻黄	甘草麻黄汤
皮水、汗出、气促、水肿	甘草、麻黄	甘草麻黄汤
皮水、汗出、水肿、气促	甘草、麻黄	甘草麻黄汤
皮水、水肿、气促、汗出	甘草、麻黄	甘草麻黄汤
皮水、水肿、汗出、气促	甘草、麻黄	甘草麻黄汤
汗出、气促、皮水、水肿	甘草、麻黄	甘草麻黄汤
汗出、气促、水肿、皮水	甘草、麻黄	甘草麻黄汤
汗出、皮水、气促、水肿	甘草、麻黄	甘草麻黄汤
汗出、皮水、水肿、气促	甘草、麻黄	甘草麻黄汤
汗出、水肿、气促、皮水	甘草、麻黄	甘草麻黄汤
汗出、水肿、皮水、气促	甘草、麻黄	甘草麻黄汤
水肿、气促、皮水、汗出	甘草、麻黄	甘草麻黄汤
水肿、气促、汗出、皮水	甘草、麻黄	甘草麻黄汤
水肿、皮水、气促、汗出	甘草、麻黄	甘草麻黄汤
水肿、皮水、汗出、气促	甘草、麻黄	甘草麻黄汤
水肿、汗出、气促、皮水	甘草、麻黄	甘草麻黄汤
水肿、汗出、皮水、气促	甘草、麻黄	甘草麻黄汤
膜胀、胀大、血块、蛊胀、水肿、上肿、肿胀、六脉沉弦	炙甘草、麻黄、附子	麻黄附子汤
上肿、肿胀、血块、六脉沉弦、水肿、胀大、膜胀、蛊胀	炙甘草、麻黄、附子	麻黄附子汤
股冷、身肿、背寒、水肿	甘草、麻黄、附子	麻黄附子汤
水肿、身肿、背寒、股冷	甘草、麻黄、附子	麻黄附子汤
疲乏、身体日渐消瘦、汗出色黄染衣、脉缓、黄汗、食欲不振、舌白	黄芪、桂枝、白芍	黄芪芍药桂枝苦酒汤
脉缓、舌白、食欲不振、疲乏、身体日渐消瘦、汗出色黄染衣、黄汗	黄芪、桂枝、白芍	黄芪芍药桂枝苦酒汤
肿重、口渴、低烧、黄染、苔薄白、出黄汗、恶风、黄疸指数正常、身体皮肤无黄、脉沉细	黄芪、桂枝、粳米	黄芪芍药桂枝苦酒汤
出黄汗、恶风、低烧、口渴、黄疸指数正常、身体皮肤无黄、肿重、脉沉细、黄染、苔薄白	黄芪、桂枝、粳米	黄芪芍药桂枝苦酒汤
知饥少纳、自汗、体冷、肢节酸楚、脉细弱、形神疲瘁	黄芪、白芍、大枣、桂枝、甘草	桂枝加黄芪汤
自汗、肢节酸楚、脉细弱、知饥少纳、体冷、形神疲瘁	黄芪、白芍、大枣、桂枝、甘草	桂枝加黄芪汤
恶风、黄汗、黄染、汗出、黄疸指数、串痛、肿大、巩、白腻、胆红质皆无异常、困难、脉沉细、痛重	黄芪、白芍、大枣、炙甘草、桂枝	桂枝加黄芪汤
白腻、黄染、黄汗、巩、串痛、黄疸指数、痛重、汗出、恶风、困难、肿大、脉沉细、胆红质皆无异常	黄芪、白芍、大枣、炙甘草、桂枝	桂枝加黄芪汤
脉浮缓、鼻塞、流涕、骨节酸楚、头晕、苔薄白、咳嗽、有汗、体温38℃、发热、胀	黄芪、白芍、半夏、大枣、紫苏梗、炙甘草、桂枝、陈皮	桂枝加黄芪汤
发热、有汗、鼻塞、胀、脉浮缓、咳嗽、骨节酸楚、头晕、体温38℃、流涕、苔薄白	黄芪、白芍、半夏、大枣、紫苏梗、炙甘草、桂枝、陈皮	桂枝加黄芪汤
心悸、腹水、腹围90厘米、舌红、浮肿、肿胀、便溏、脉沉弦、膨大、气急	生姜、党参、大枣、麻黄、茯苓、炙甘草、细辛、桂枝、附子	桂枝去芍药加麻黄附子细辛汤
浮肿、气急、舌红、腹围90厘米、腹水、心悸、肿胀、膨大、便溏、脉沉弦	生姜、党参、大枣、麻黄、茯苓、炙甘草、细辛、桂枝、附子	桂枝去芍药加麻黄附子细辛汤
心下坚满、咳喘、心悸、下肢浮肿、苔薄、舌衬紫、面色灰滞、脉沉细、腹水、小便不多、腹大、心阳不振	大枣、麻黄、桂枝、细辛、附子、甘草	桂枝去芍药加麻黄附子细辛汤
舌衬紫、心下坚满、腹水、腹大、小便不多、心阳不振、苔薄、脉沉细、咳喘、下肢浮肿、面色灰滞、心悸	大枣、麻黄、桂枝、细辛、附子、甘草	桂枝去芍药加麻黄附子细辛汤
脉涩、溏泄、腹胀滞、大便欠调、胀满、苔厚	白术、枳实	枳术汤
腹胀滞、脉涩、溏泄、胀满、苔厚、大便欠调	白术、枳实	枳术汤
腹胀不舒、苔无厚苔、便秘、舌无厚苔、疼痛、面色青白	白术、枳实	枳术汤
苔无厚苔、面色青白、疼痛、腹胀不舒、舌无厚苔、便秘	白术、枳实	枳术汤
下血、脉滑数、头晕、乏力、苔黄腻、饮食欠佳、恶心、身热	大黄、茵陈	茵陈蒿汤
下血、脉滑数、苔黄腻、恶心、身热、乏力、头晕、饮食欠佳	大黄、茵陈	茵陈蒿汤
阳黄、发热、恶心、恶寒、发黄、口苦、苔否红、脉滑数、一身黄染、泛恶、小便黄、两小腿酸重、大便干坚、否红苔黄	郁金、大黄、厚朴、柴胡、半夏、竹茹、枳实、鸡内金、白茅根、茵陈、栀子、黄芩	茵陈蒿汤
发黄、阳黄、发热、恶心、恶寒、脉滑数、小便黄、泛恶、否红苔黄、一身黄染、苔否红、大便干坚、口苦、两小腿酸重	郁金、大黄、厚朴、柴胡、半夏、竹茹、枳实、鸡内金、白茅根、茵陈、栀子、黄芩	茵陈蒿汤
发黄、黄痘、脉涩、面色晦滞、小黄、目睛黄、苔黄糙边青紫、胀痛	郁金、赤芍、矮地茶、卷柏、山楂、虎杖、当归、车前草、茵陈、栀子、海金沙	茵陈蒿汤
苔黄糙边青紫、面色晦滞、脉涩、小黄、黄痘、胀痛、发黄、目睛黄	郁金、赤芍、矮地茶、卷柏、山楂、虎杖、当归、车前草、茵陈、栀子、海金沙	茵陈蒿汤
瘀水、溏黑、黑疸	大麦、白矾、芒硝	硝石矾石散
黑疸、瘀水、溏黑	大麦、白矾、芒硝	硝石矾石散
脉象沉细、左部更沉细欲无、完谷不化、渗出、发黄	黄芪、芒硝、白术、大麦、白矾、鸡内金、桂枝、甘草	硝石矾石散
完谷不化、发黄、左部更沉细欲无、渗出、脉象沉细	黄芪、芒硝、白术、大麦、白矾、鸡内金、桂枝、甘草	硝石矾石散
苔干白、发黄、移动性浊音、发胀、大便溏、浮肿、水肿、腹水、膨胀、脉潘细	大麦、白矾、芒硝	硝石矾石散
大便溏、腹水、脉潘细、发黄、水肿、发胀、浮肿、苔干白、移动性浊音、膨胀	大麦、白矾、芒硝	硝石矾石散
黄疸	淡豆豉、大黄、枳壳、栀子、海金沙	栀子大黄汤
黄疸	淡豆豉、大黄、枳壳、栀子、海金沙	栀子大黄汤
舌白目黄、脉象呆钝、口渴、溺赤	滑石粉、白术、泽泻、茯苓、寒水石、桂枝、猪苓、茵陈	茵陈五苓散
舌白目黄、口渴、脉象呆钝、溺赤	滑石粉、白术、泽泻、茯苓、寒水石、桂枝、猪苓、茵陈	茵陈五苓散
烦、郁滞、胸痞、腹胀、脉弦、小溲短赤、皮肤熏黄、郁闷	苍术、半夏、泽泻、竹茹、关黄柏、茯苓、秦艽、栀子、猪苓、青皮、茵陈、陈皮、防己	茵陈五苓散
烦、腹胀、小溲短赤、郁闷、郁滞、胸痞、脉弦、皮肤熏黄	苍术、半夏、泽泻、竹茹、关黄柏、茯苓、秦艽、栀子、猪苓、青皮、茵陈、陈皮、防己	茵陈五苓散
烦痛、带下量多、酸胀、小便短涩、脉缓、舌如平、苔白黄厚腻	白术、泽泻、防风、茯苓、桂枝、独活、猪苓、茵陈	茵陈五苓散
脉缓、舌如平、带下量多、烦痛、酸胀、苔白黄厚腻、小便短涩	白术、泽泻、防风、茯苓、桂枝、独活、猪苓、茵陈	茵陈五苓散
胆液外溢、纳谷少进、精神疲惫、大便溏薄、目睛肌肤暗黄少华、脉缓弱、舌苦腻、小溲黄赤	砂仁、厚朴、苍术、白术、泽泻、半夏、茯苓、鸡内金、桂枝、猪苓、茵陈、陈皮	茵陈五苓散
目睛肌肤暗黄少华、精神疲惫、舌苦腻、小溲黄赤、纳谷少进、胆液外溢、大便溏薄、脉缓弱	砂仁、厚朴、苍术、白术、泽泻、半夏、茯苓、鸡内金、桂枝、猪苓、茵陈、陈皮	茵陈五苓散
黄疸、发黄、眼黄、起居不安、呼吸迫促、黯黑、小便短少	大黄、关黄柏、栀子、芒硝	大黄硝石汤
小便短少、眼黄、发黄、起居不安、黯黑、呼吸迫促、黄疸	大黄、关黄柏、栀子、芒硝	大黄硝石汤
自汗、脉微无神、恶寒	龙骨、大枣、牡蛎、蜀漆、桂枝、甘草	桂枝救逆汤
自汗、恶寒、脉微无神	龙骨、大枣、牡蛎、蜀漆、桂枝、甘草	桂枝救逆汤
脉微无神、自汗、恶寒	龙骨、大枣、牡蛎、蜀漆、桂枝、甘草	桂枝救逆汤
脉微无神、恶寒、自汗	龙骨、大枣、牡蛎、蜀漆、桂枝、甘草	桂枝救逆汤
恶寒、自汗、脉微无神	龙骨、大枣、牡蛎、蜀漆、桂枝、甘草	桂枝救逆汤
恶寒、脉微无神、自汗	龙骨、大枣、牡蛎、蜀漆、桂枝、甘草	桂枝救逆汤
血压略偏低、脉滑苔白	麻黄、半夏	半夏麻黄汤
血压略偏低、脉滑苔白	麻黄、半夏	半夏麻黄汤
血上溢、胃出血、吐血、精神萎靡	侧柏叶、干姜、童便、艾叶	柏叶汤
血上溢、吐血、精神萎靡、胃出血	侧柏叶、干姜、童便、艾叶	柏叶汤
脉象沉缓、食纳减少、咯血、咳痰、支气管扩张、苔薄白、畏冷、胸闷	侧柏叶、干姜、童便、艾叶	柏叶汤
苔薄白、咳痰、咯血、畏冷、胸闷、支气管扩张、脉象沉缓、食纳减少	侧柏叶、干姜、童便、艾叶	柏叶汤
出血不止	黄芪、生地、伏龙肝、白术、龙眼肉、鹿角、附子、甘草、当归、黄芩	黄土汤
出血不止	黄芪、生地、伏龙肝、白术、龙眼肉、鹿角、附子、甘草、当归、黄芩	黄土汤
脉细无力、大便次数多、白发、苔白、便次减少、面色苍黄、四肢不温、胃剧痛	生地、白术、附子、甘草、黄芩	黄土汤
白发、大便次数多、脉细无力、胃剧痛、苔白、四肢不温、面色苍黄、便次减少	生地、白术、附子、甘草、黄芩	黄土汤
舌背白、脉软弱、大便下血	茜草、槐花、生地、伏龙肝、白术、阿胶、赤芍、地榆、附子、甘草、当归、黄芩	黄土汤
舌背白、脉软弱、大便下血	茜草、槐花、生地、伏龙肝、白术、阿胶、赤芍、地榆、附子、甘草、当归、黄芩	黄土汤
消化迟滞、鼻出血、脉沉迟无力、手足厥逆、面色苍白、舌胖	生地、白术、附子、甘草、黄芩	黄土汤
手足厥逆、消化迟滞、舌胖、脉沉迟无力、鼻出血、面色苍白	生地、白术、附子、甘草、黄芩	黄土汤
冷汗、腹水、畏寒、口苦、舌淡、脉缓无力、肠鸣、郁热、呕血、便血、苔黄腻、泛恶、时胀	生地、伏龙肝、白术、阿胶、三七、炙甘草、附子、黄芩	黄土汤
口苦、郁热、苔黄腻、呕血、肠鸣、冷汗、舌淡、腹水、泛恶、便血、畏寒、时胀、脉缓无力	生地、伏龙肝、白术、阿胶、三七、炙甘草、附子、黄芩	黄土汤
心烦、舌红、苔黄腻、鼻衄、口渴、脉滑数	大黄、黄连、黄芩	泻心汤
舌红、鼻衄、脉滑数、苔黄腻、口渴、心烦	大黄、黄连、黄芩	泻心汤
吞酸、苔黄腻、口苦、头晕、晕厥、心悸、嘈杂、便血、大便色黑、脉弦小	大黄、槐花、黄连、半夏、佛手、白芨、黄芩	泻心汤
苔黄腻、晕厥、头晕、脉弦小、便血、嘈杂、吞酸、心悸、大便色黑、口苦	大黄、槐花、黄连、半夏、佛手、白芨、黄芩	泻心汤
心悸、颜面潮红、脉数、口溢、经血逆乱、鼻鲤如注	牡丹皮、大黄、黄连、生地、紫草、百草霜、仙鹤草、黄芩	泻心汤
口溢、颜面潮红、脉数、心悸、经血逆乱、鼻鲤如注	牡丹皮、大黄、黄连、生地、紫草、百草霜、仙鹤草、黄芩	泻心汤
食臭、小溲黄赤、吐血、吐黄绿色粘液、脉弦滑面数、呕出清水、舌红苔黄腻、呕吐	郁金、大黄、黄连、半夏、紫苏叶、黄芩	泻心汤
舌红苔黄腻、呕出清水、呕吐、食臭、脉弦滑面数、吐黄绿色粘液、吐血、小溲黄赤	郁金、大黄、黄连、半夏、紫苏叶、黄芩	泻心汤
苔舌尖红、艰涩、舌尖红苔黄、心火炽盛、瘀块、恶露、脉细数、口渴、大便隔日一行、迫血妄行	牡丹皮、大黄、黄连、生地、白芍、淡竹叶、甘草、当归、黄芩	泻心汤
口渴、恶露、脉细数、迫血妄行、心火炽盛、瘀块、大便隔日一行、艰涩、苔舌尖红、舌尖红苔黄	牡丹皮、大黄、黄连、生地、白芍、淡竹叶、甘草、当归、黄芩	泻心汤
泪多、头痛、红肿、脉弦	大枣、党参、生姜、吴茱萸	吴茱萸汤
泪多、头痛、红肿、脉弦	大枣、党参、生姜、吴茱萸	吴茱萸汤
刺痛、呕吐、头痛、脉细弱、头晕、舌淡、苔薄白	大枣、党参、吴茱萸	吴茱萸汤
头痛、苔薄白、脉细弱、头晕、刺痛、舌淡、呕吐	大枣、党参、吴茱萸	吴茱萸汤
泛呕、口淡、胸闷满、苔白、涎沫多、脉迟	厚朴、大枣、吴茱萸、党参、半夏、竹茹、沉香、旋覆花	吴茱萸汤
泛呕、苔白、口淡、胸闷满、脉迟、涎沫多	厚朴、大枣、吴茱萸、党参、半夏、竹茹、沉香、旋覆花	吴茱萸汤
呕、脉弦紧、恶寒、手足逆冷、胃痛	大枣、党参、生姜、吴茱萸	吴茱萸汤
手足逆冷、呕、脉弦紧、胃痛、恶寒	大枣、党参、生姜、吴茱萸	吴茱萸汤
纳少、苔薄白润滑、吐涎沫、口中有涎沫、倦急欲寐、喜睡、脉弦	大枣、党参、吴茱萸	吴茱萸汤
口中有涎沫、苔薄白润滑、吐涎沫、倦急欲寐、脉弦、喜睡、纳少	大枣、党参、吴茱萸	吴茱萸汤
脉涩而不流利、胀痛、胃脘满闷、苔黄厚粘腻、烦躁	干姜、黄连、半夏、大枣、炙甘草、人参、黄芩	半夏泻心汤
脉涩而不流利、苔黄厚粘腻、胀痛、胃脘满闷、烦躁	干姜、黄连、半夏、大枣、炙甘草、人参、黄芩	半夏泻心汤
不思饮食、脉涩、思泛、苔腻、形体消瘦、面色苍黄	干姜、厚朴、半夏、太子参、竹茹、茯苓、黄芩	半夏泻心汤
不思饮食、思泛、面色苍黄、脉涩、形体消瘦、苔腻	干姜、厚朴、半夏、太子参、竹茹、茯苓、黄芩	半夏泻心汤
脉弦、不得呕、寒热、苔白、恶心感、欲呕、痞闷、胸痞	干姜、黄连、党参、半夏、大枣、甘草、黄芩	半夏泻心汤
寒热、脉弦、欲呕、痞闷、苔白、不得呕、恶心感、胸痞	干姜、黄连、党参、半夏、大枣、甘草、黄芩	半夏泻心汤
脉缓、小瘦微黄、苔略黄腻	干姜、六神曲、黄连、大枣、党参、半夏、枳实、茯苓、鸡内金、车前草、黄芩	半夏泻心汤
脉缓、小瘦微黄、苔略黄腻	干姜、六神曲、黄连、大枣、党参、半夏、枳实、茯苓、鸡内金、车前草、黄芩	半夏泻心汤
苔黄腻、脉象弦滑、吐利、腹部剧痛、心中烦热、口干、泄泻、小便赤、作呕、气势汹涌	广藿香、生姜、厚朴、白芍、半夏、泽泻、茯苓、枳壳、佩兰、猪苓、甘草、黄芩	黄芩加半夏生姜汤
小便赤、心中烦热、气势汹涌、口干、腹部剧痛、脉象弦滑、吐利、苔黄腻、作呕、泄泻	广藿香、生姜、厚朴、白芍、半夏、泽泻、茯苓、枳壳、佩兰、猪苓、甘草、黄芩	黄芩加半夏生姜汤
下利、指纹青黯、寒热、呕利、准头亦青、恶寒、呕逆、发热、里寒、面舌皆白	干姜、甘草、附子	四逆汤
下利、呕逆、呕利、寒热、恶寒、面舌皆白、发热、准头亦青、里寒、指纹青黯	干姜、甘草、附子	四逆汤
四肢厥逆、脉微欲绝、目闭、口不能言	干姜、甘草、附子	四逆汤
四肢厥逆、口不能言、目闭、脉微欲绝	干姜、甘草、附子	四逆汤
冷汗淋漓、面色苍白、气息低微、腥气、皮肤干瘪、四肢厥冷、气息微弱、两目下陷、两脚拘挛、腐秽气	干姜、甘草、附子	四逆汤
两脚拘挛、冷汗淋漓、气息低微、两目下陷、皮肤干瘪、面色苍白、腐秽气、腥气、气息微弱、四肢厥冷	干姜、甘草、附子	四逆汤
汗出如油，语言无力、神倦、舌淡、头晕痛、脉沉弱无力、汗流不息、苔白滑、出汗、气急、气促、全身酸痛	干姜、白芍、龙骨、牡蛎、炙甘草、桂枝、附子、甘草	四逆汤
神倦、苔白滑、全身酸痛、气促、汗流不息、头晕痛、舌淡、脉沉弱无力、出汗、汗出如油，语言无力、气急	干姜、白芍、龙骨、牡蛎、炙甘草、桂枝、附子、甘草	四逆汤
寒热	生姜、柴胡、半夏、党参、大枣、甘草、黄芩	小柴胡汤
寒热	生姜、柴胡、半夏、党参、大枣、甘草、黄芩	小柴胡汤
面色无华、头昏冒、恶露、不疼痛、呕逆、汗出淋漓、头汗、苔白微燥、乳汁减少、脉象微弱、寐差、欲吐、头晕、心烦不安、舌淡红	生姜、柴胡、半夏、党参、大枣、甘草、益母草、黄芩	小柴胡汤
头汗、乳汁减少、欲吐、汗出淋漓、恶露、苔白微燥、呕逆、头昏冒、舌淡红、寐差、脉象微弱、面色无华、头晕、心烦不安、不疼痛	生姜、柴胡、半夏、党参、大枣、甘草、益母草、黄芩	小柴胡汤
低烧、烧退、发热、呕吐、苔白滑	柴胡、半夏、大枣、甘草、黄芩	小柴胡汤
烧退、呕吐、发热、低烧、苔白滑	柴胡、半夏、大枣、甘草、黄芩	小柴胡汤
恶露、咽干、色黯、寒热、小腹压痛、欲呕、舌淡红、体温忽上升至39℃、口苦、苔薄腻、胸闷、脉弦数、腰酸、腹痛、头痛	牡丹皮、生姜、柴胡、白芍、党参、半夏、茯苓、炙甘草、桃仁、丹参、黄芩	小柴胡汤
小腹压痛、色黯、脉弦数、头痛、寒热、腹痛、胸闷、欲呕、咽干、腰酸、舌淡红、恶露、口苦、体温忽上升至39℃、苔薄腻	牡丹皮、生姜、柴胡、白芍、党参、半夏、茯苓、炙甘草、桃仁、丹参、黄芩	小柴胡汤
苔黄腻、化痰火、左关脉弦、气郁、痰火凝聚	牡丹皮、柴胡、半夏、赤芍、牡蛎、浙贝母、连翘、天花粉、青皮、牛蒡子、夏枯草、黄芩	小柴胡汤
左关脉弦、气郁、化痰火、苔黄腻、痰火凝聚	牡丹皮、柴胡、半夏、赤芍、牡蛎、浙贝母、连翘、天花粉、青皮、牛蒡子、夏枯草、黄芩	小柴胡汤
噎、燥、湿痰、胸痛、胸中隐隐痛、脉紧且滑	半夏、人参、蜜	大半夏汤
噎、脉紧且滑、湿痰、胸痛、胸中隐隐痛、燥	半夏、人参、蜜	大半夏汤
虚浊、口吐诞沫、舌萎、口渴、苔黄、吐沫、夹浊	半夏、人参、蜜	大半夏汤
苔黄、吐沫、口吐诞沫、虚浊、舌萎、口渴、夹浊	半夏、人参、蜜	大半夏汤
脱形、吐	半夏、人参、蜜	大半夏汤
脱形、吐	半夏、人参、蜜	大半夏汤
纳朵、脉沉细、消瘦、呕吐、苔白滑、大便秘结、燥	半夏、党参、瓜蒌、蜜、甘草、陈皮	大半夏汤
消瘦、纳朵、脉沉细、苔白滑、大便秘结、燥、呕吐	半夏、党参、瓜蒌、蜜、甘草、陈皮	大半夏汤
脉弱无力、面色少华、气机不舒、反胃、呕吐	半夏、党参、沉香曲、蜜	大半夏汤
呕吐、反胃、面色少华、脉弱无力、气机不舒	半夏、党参、沉香曲、蜜	大半夏汤
舌色红、呕吐、脉洪数、大便硬、满面红光	甘草、大黄	大黄甘草汤
呕吐、满面红光、舌色红、脉洪数、大便硬	甘草、大黄	大黄甘草汤
脉滑、吐	大黄、白芍、熟地、甘草、当归	大黄甘草汤
吐、脉滑	大黄、白芍、熟地、甘草、当归	大黄甘草汤
舌淡红、面容色正、便艰、不食、呕吐、脉软	甘草、大黄	大黄甘草汤
呕吐、脉软、不食、面容色正、便艰、舌淡红	甘草、大黄	大黄甘草汤
舌红、大便秘结、脉滑数、鼻衄、胃热、大便4日未解、舌质红苔薄黄	甘草、大黄	大黄甘草汤
鼻衄、大便4日未解、舌质红苔薄黄、舌红、脉滑数、胃热、大便秘结	甘草、大黄	大黄甘草汤
呕吐、昏塞、心下痛、发热	白术、泽泻、茯苓、桂枝、甘草	茯苓泽泻汤
呕吐、昏塞、发热、心下痛	白术、泽泻、茯苓、桂枝、甘草	茯苓泽泻汤
呕吐、心下痛、昏塞、发热	白术、泽泻、茯苓、桂枝、甘草	茯苓泽泻汤
呕吐、心下痛、发热、昏塞	白术、泽泻、茯苓、桂枝、甘草	茯苓泽泻汤
呕吐、发热、昏塞、心下痛	白术、泽泻、茯苓、桂枝、甘草	茯苓泽泻汤
呕吐、发热、心下痛、昏塞	白术、泽泻、茯苓、桂枝、甘草	茯苓泽泻汤
昏塞、呕吐、心下痛、发热	白术、泽泻、茯苓、桂枝、甘草	茯苓泽泻汤
昏塞、呕吐、发热、心下痛	白术、泽泻、茯苓、桂枝、甘草	茯苓泽泻汤
昏塞、心下痛、呕吐、发热	白术、泽泻、茯苓、桂枝、甘草	茯苓泽泻汤
昏塞、心下痛、发热、呕吐	白术、泽泻、茯苓、桂枝、甘草	茯苓泽泻汤
昏塞、发热、呕吐、心下痛	白术、泽泻、茯苓、桂枝、甘草	茯苓泽泻汤
昏塞、发热、心下痛、呕吐	白术、泽泻、茯苓、桂枝、甘草	茯苓泽泻汤
心下痛、呕吐、昏塞、发热	白术、泽泻、茯苓、桂枝、甘草	茯苓泽泻汤
心下痛、呕吐、发热、昏塞	白术、泽泻、茯苓、桂枝、甘草	茯苓泽泻汤
心下痛、昏塞、呕吐、发热	白术、泽泻、茯苓、桂枝、甘草	茯苓泽泻汤
心下痛、昏塞、发热、呕吐	白术、泽泻、茯苓、桂枝、甘草	茯苓泽泻汤
心下痛、发热、呕吐、昏塞	白术、泽泻、茯苓、桂枝、甘草	茯苓泽泻汤
心下痛、发热、昏塞、呕吐	白术、泽泻、茯苓、桂枝、甘草	茯苓泽泻汤
发热、呕吐、昏塞、心下痛	白术、泽泻、茯苓、桂枝、甘草	茯苓泽泻汤
发热、呕吐、心下痛、昏塞	白术、泽泻、茯苓、桂枝、甘草	茯苓泽泻汤
发热、昏塞、呕吐、心下痛	白术、泽泻、茯苓、桂枝、甘草	茯苓泽泻汤
发热、昏塞、心下痛、呕吐	白术、泽泻、茯苓、桂枝、甘草	茯苓泽泻汤
发热、心下痛、呕吐、昏塞	白术、泽泻、茯苓、桂枝、甘草	茯苓泽泻汤
发热、心下痛、昏塞、呕吐	白术、泽泻、茯苓、桂枝、甘草	茯苓泽泻汤
瘾疹、遍身皮肤瘙痒、化热、舌偏红、脉浮、苔白、烦躁	五倍子、大枣、苦杏仁、麻黄、石膏、炙甘草	文蛤汤
脉浮、舌偏红、遍身皮肤瘙痒、苔白、烦躁、瘾疹、化热	五倍子、大枣、苦杏仁、麻黄、石膏、炙甘草	文蛤汤
呕恶、饮逆	干姜、茯苓、半夏	半夏干姜散
饮逆、呕恶	干姜、茯苓、半夏	半夏干姜散
脉左弦坚博、郁虑、痰多、食不易运、噎隔	苦杏仁、化橘红、茯苓、半夏	生姜半夏汤
噎隔、痰多、脉左弦坚博、郁虑、食不易运	苦杏仁、化橘红、茯苓、半夏	生姜半夏汤
食不易运、痰多、噎隔、脉左弦坚博、郁虑	苦杏仁、化橘红、茯苓、半夏	生姜半夏汤
郁虑、噎隔、痰多、脉左弦坚博、食不易运	苦杏仁、化橘红、茯苓、半夏	生姜半夏汤
噎隔、痰多、郁虑、脉左弦坚博、食不易运	苦杏仁、化橘红、茯苓、半夏	生姜半夏汤
吐泻、干呕、脉细欲绝、手足微厥	生姜、陈皮	橘皮汤
吐泻、干呕、手足微厥、脉细欲绝	生姜、陈皮	橘皮汤
吐泻、脉细欲绝、干呕、手足微厥	生姜、陈皮	橘皮汤
吐泻、脉细欲绝、手足微厥、干呕	生姜、陈皮	橘皮汤
吐泻、手足微厥、干呕、脉细欲绝	生姜、陈皮	橘皮汤
吐泻、手足微厥、脉细欲绝、干呕	生姜、陈皮	橘皮汤
干呕、吐泻、脉细欲绝、手足微厥	生姜、陈皮	橘皮汤
干呕、吐泻、手足微厥、脉细欲绝	生姜、陈皮	橘皮汤
干呕、脉细欲绝、吐泻、手足微厥	生姜、陈皮	橘皮汤
干呕、脉细欲绝、手足微厥、吐泻	生姜、陈皮	橘皮汤
干呕、手足微厥、吐泻、脉细欲绝	生姜、陈皮	橘皮汤
干呕、手足微厥、脉细欲绝、吐泻	生姜、陈皮	橘皮汤
脉细欲绝、吐泻、干呕、手足微厥	生姜、陈皮	橘皮汤
脉细欲绝、吐泻、手足微厥、干呕	生姜、陈皮	橘皮汤
脉细欲绝、干呕、吐泻、手足微厥	生姜、陈皮	橘皮汤
脉细欲绝、干呕、手足微厥、吐泻	生姜、陈皮	橘皮汤
脉细欲绝、手足微厥、吐泻、干呕	生姜、陈皮	橘皮汤
脉细欲绝、手足微厥、干呕、吐泻	生姜、陈皮	橘皮汤
手足微厥、吐泻、干呕、脉细欲绝	生姜、陈皮	橘皮汤
手足微厥、吐泻、脉细欲绝、干呕	生姜、陈皮	橘皮汤
手足微厥、干呕、吐泻、脉细欲绝	生姜、陈皮	橘皮汤
手足微厥、干呕、脉细欲绝、吐泻	生姜、陈皮	橘皮汤
手足微厥、脉细欲绝、吐泻、干呕	生姜、陈皮	橘皮汤
手足微厥、脉细欲绝、干呕、吐泻	生姜、陈皮	橘皮汤
四肢微冷	生姜、陈皮	橘皮汤
气热、干呕、臂虚、不便	大枣、竹茹、粳米、芦根、甘草、陈皮	橘皮竹茹汤
臂虚、干呕、气热、不便	大枣、竹茹、粳米、芦根、甘草、陈皮	橘皮竹茹汤
汗出较多、胃弱、饮食不多、呃逆	党参、大枣、竹茹、炙甘草、丁香、柿蒂、陈皮	橘皮竹茹汤
胃弱、呃逆、汗出较多、饮食不多	党参、大枣、竹茹、炙甘草、丁香、柿蒂、陈皮	橘皮竹茹汤
不欲饮、脉缓左手略显滑象、纳少、舌尖红苔薄白、面黄、呕吐、口淡、苦	党参、白术、大枣、竹茹、甘草、陈皮、黄芩	橘皮竹茹汤
不欲饮、口淡、面黄、纳少、苦、舌尖红苔薄白、呕吐、脉缓左手略显滑象	党参、白术、大枣、竹茹、甘草、陈皮、黄芩	橘皮竹茹汤
大汗如雨、恶寒	炙甘草、桂枝、白芍、大枣	桂枝汤
恶寒、大汗如雨	炙甘草、桂枝、白芍、大枣	桂枝汤
恶寒、热气、发热、汗出	炙甘草、桂枝、白芍、大枣	桂枝汤
恶寒、发热、汗出、热气	炙甘草、桂枝、白芍、大枣	桂枝汤
弱视失明、反目圆睁、视力愈弱、肿痛、红肿、疼痛	甘草、桂枝、白芍、大枣	桂枝汤
红肿、反目圆睁、疼痛、视力愈弱、弱视失明、肿痛	甘草、桂枝、白芍、大枣	桂枝汤
苔薄白、无汗、左有汗、左半身经常汗出、脉缓略浮	炙甘草、桂枝、白芍、大枣	桂枝汤
左半身经常汗出、无汗、脉缓略浮、苔薄白、左有汗	炙甘草、桂枝、白芍、大枣	桂枝汤
停经、眩晕、呕吐、畏寒、倦怠、厌食、苔薄白而润、嗜睡、恶心、脉象细滑、尿乳胶试验	砂仁、生姜、白芍、半夏、伏龙肝、大枣、茯苓、桂枝、甘草、陈皮	桂枝汤
呕吐、苔薄白而润、厌食、恶心、脉象细滑、尿乳胶试验、眩晕、嗜睡、倦怠、停经、畏寒	砂仁、生姜、白芍、半夏、伏龙肝、大枣、茯苓、桂枝、甘草、陈皮	桂枝汤
腹满、苔秽腻、脉象沉数有力、烦躁不宁、神昏语、目赤不闭、欲狂、四肢微厥、体温40.3℃、无汗、手足妄动	大黄、厚朴、枳实	小承气汤
腹满、神昏语、烦躁不宁、体温40.3℃、目赤不闭、无汗、苔秽腻、欲狂、手足妄动、脉象沉数有力、四肢微厥	大黄、厚朴、枳实	小承气汤
舌淡红、脉弱、剑突下可触及一块约7×4厘米大的包块、心肺正常、苔薄、溃疡、消瘦、腹肌柔软、疼痛	大黄、厚朴、槟榔、六神曲、枳实、麦芽、山楂	小承气汤
消瘦、舌淡红、溃疡、苔薄、疼痛、剑突下可触及一块约7×4厘米大的包块、腹肌柔软、心肺正常、脉弱	大黄、厚朴、槟榔、六神曲、枳实、麦芽、山楂	小承气汤
身热、实数、赤垢、里急后重、舌绛边紫、黄燥、疼痛、烦躁、口渴、面赤	枳壳、莱菔子、大黄、厚朴	小承气汤
赤垢、口渴、黄燥、身热、舌绛边紫、烦躁、面赤、里急后重、实数、疼痛	枳壳、莱菔子、大黄、厚朴	小承气汤
脉弦	干姜、人参、粳米、赤石脂、甘草	桃花汤
脉弦	干姜、人参、粳米、赤石脂、甘草	桃花汤
排出便粘液带血、屡欲便意、脉形细滑、食量减少、精神疲弱、小腹微胀、苔清白、举步无力、四肢酸软、肛门急坠	干姜、山药、龙骨、地榆、牡蛎、禹余粮、赤石脂	桃花汤
肛门急坠、屡欲便意、四肢酸软、举步无力、脉形细滑、精神疲弱、食量减少、苔清白、小腹微胀、排出便粘液带血	干姜、山药、龙骨、地榆、牡蛎、禹余粮、赤石脂	桃花汤
腹隐痛、便出物为精液及脓血、脉细、血色灰黯、泻利、滑泄难禁、舌淡	赤石脂、干姜、粳米	桃花汤
血色灰黯、便出物为精液及脓血、腹隐痛、滑泄难禁、舌淡、泻利、脉细	赤石脂、干姜、粳米	桃花汤
食量大减、脉细弱、痛、四肢酸软、红多白少、腹胀、汇门下垂、舌淡、苔青白、下痢	赤石脂、鸦胆子、龙眼肉、粳米	桃花汤
脉细弱、汇门下垂、下痢、食量大减、四肢酸软、红多白少、舌淡、腹胀、痛、苔青白	赤石脂、鸦胆子、龙眼肉、粳米	桃花汤
口燥、噤口、神志不清、昏迷、发热、下痢、泛恶、腹痛、苔腻	白芍、黄连、地榆、关黄柏、莲子、白头翁、马齿苋、秦皮、陈皮	白头翁汤
口燥、昏迷、发热、苔腻、腹痛、下痢、噤口、神志不清、泛恶	白芍、黄连、地榆、关黄柏、莲子、白头翁、马齿苋、秦皮、陈皮	白头翁汤
胸部心肺未见异常、疼痛、心肺正常、硬块、脉搏90次/分、体温38.5℃、脉象弦数有力、膨出、发育正常、黄染、隆起、舌钝而硬、干燥、舌苔黑而粗糙、血压100/60mmHg、腹部柔软	冬葵子、黄连、关黄柏、鳖甲、麦冬、连翘、秦皮、白头翁、金银花、玄参	白头翁汤
疼痛、腹部柔软、硬块、膨出、脉搏90次/分、体温38.5℃、舌钝而硬、发育正常、舌苔黑而粗糙、干燥、黄染、隆起、脉象弦数有力、心肺正常、血压100/60mmHg、胸部心肺未见异常	冬葵子、黄连、关黄柏、鳖甲、麦冬、连翘、秦皮、白头翁、金银花、玄参	白头翁汤
视物模糊、大便不畅、目睛赤痛、球结膜亦极度充血、苔黄、脉弦数、舌红、眵泪多、红肿、小便短赤、肿大、肿胀	关黄柏、白头翁、秦皮、黄连	白头翁汤
肿大、红肿、苔黄、脉弦数、眵泪多、目睛赤痛、小便短赤、肿胀、舌红、球结膜亦极度充血、大便不畅、视物模糊	关黄柏、白头翁、秦皮、黄连	白头翁汤
腹痛、小便甚少、苔垢厚	广藿香、薏苡仁、六神曲、黄连、苍术、佩兰、木香、白头翁、山楂、秦皮、马齿苋、金银花	白头翁汤
腹痛、苔垢厚、小便甚少	广藿香、薏苡仁、六神曲、黄连、苍术、佩兰、木香、白头翁、山楂、秦皮、马齿苋、金银花	白头翁汤
舌红苔黄腻、里急后重、腹痛、滞下、肛门灼热、脉弦数	滑石粉、黄连、白芍、马齿苋、关黄柏、木香、白头翁、穿心莲、甘草、秦皮、黄芩	白头翁汤
舌红苔黄腻、肛门灼热、腹痛、里急后重、脉弦数、滞下	滑石粉、黄连、白芍、马齿苋、关黄柏、木香、白头翁、穿心莲、甘草、秦皮、黄芩	白头翁汤
气不肯降、胸痞、内热	郁金、苦杏仁、瓜蒌、桑叶、栀子	栀子豉汤
气不肯降、内热、胸痞	郁金、苦杏仁、瓜蒌、桑叶、栀子	栀子豉汤
精神抑郁、头痛、脉数面沉实、苔霉酱色、烦热、大便秘结、表情淡漠、手颤、牙痛、神态呆滞、失眠、昏倒、胁痛、痰火内郁、胃纳欠佳	桔梗、石菖蒲、栀子、陈皮	栀子豉汤
精神抑郁、手颤、失眠、痰火内郁、苔霉酱色、大便秘结、昏倒、胃纳欠佳、牙痛、脉数面沉实、胁痛、头痛、表情淡漠、烦热、神态呆滞	桔梗、石菖蒲、栀子、陈皮	栀子豉汤
脉弦微数、苔微腻	淡豆豉、栀子	栀子豉汤
脉弦微数、苔微腻	淡豆豉、栀子	栀子豉汤
胃不和、胃部不适、苔黄糙	郁金、淡豆豉、六神曲、半夏、竹茹、陈皮、茯苓、甘草、栀子	栀子豉汤
胃不和、苔黄糙、胃部不适	郁金、淡豆豉、六神曲、半夏、竹茹、陈皮、茯苓、甘草、栀子	栀子豉汤
脉沉缓无神、咽喉痛、白块、舌苔灰白而滑、四肢厥逆、白点	干姜、甘草、童便、附子	通脉四逆汤
白块、四肢厥逆、白点、咽喉痛、脉沉缓无神、舌苔灰白而滑	干姜、甘草、童便、附子	通脉四逆汤
冰冷、厥逆、面色灰白乌暗、高热、虚脱、脉伏微细欲绝、厥冷、昏迷、腹泻	干姜、附子、炙甘草	通脉四逆汤
高热、昏迷、面色灰白乌暗、冰冷、腹泻、脉伏微细欲绝、虚脱、厥逆、厥冷	干姜、附子、炙甘草	通脉四逆汤
脉浮大无根、发烧、体温39.5℃、逆冷、腹部无异常、心肺正常	干姜、甘草、附子	通脉四逆汤
发烧、逆冷、心肺正常、体温39.5℃、腹部无异常、脉浮大无根	干姜、甘草、附子	通脉四逆汤
下陷、气虚	诃子	诃黎勒散
下陷、气虚	诃子	诃黎勒散
寒热、气痢、重坠、里急后重、小腹疼痛、脉沉带紧、苔白滑、肛门有物嵌顿	诃子	诃黎勒散
气痢、寒热、小腹疼痛、重坠、苔白滑、脉沉带紧、肛门有物嵌顿、里急后重	诃子	诃黎勒散
泻出、气利、苔薄白、矢气	山药、党参、扁豆衣、诃子、莲子、茯苓、炙甘草、陈皮	诃黎勒散
气利、苔薄白、泻出、矢气	山药、党参、扁豆衣、诃子、莲子、茯苓、炙甘草、陈皮	诃黎勒散
患处皮肤异常粗糙、痒、干燥、甲错、肩、枯涩不润	薏苡仁、败酱草、附子	薏苡附子败酱散
肩、患处皮肤异常粗糙、干燥、枯涩不润、痒、甲错	薏苡仁、败酱草、附子	薏苡附子败酱散
疼痛、苔薄白边青紫、酸痛、苔薄白而润、畏寒、纳少、苔白、舌边略有瘀点、脉沉细	牡丹皮、薏苡仁、败酱草、赤芍、茯苓、桃仁、桂枝、附子、大血藤、陈皮	薏苡附子败酱散
纳少、舌边略有瘀点、苔白、苔薄白而润、酸痛、苔薄白边青紫、疼痛、畏寒、脉沉细	牡丹皮、薏苡仁、败酱草、赤芍、茯苓、桃仁、桂枝、附子、大血藤、陈皮	薏苡附子败酱散
痛剧、热、腹痛	牡丹皮、大黄、芒硝、桃仁、冬瓜仁	大黄牡丹皮汤
痛剧、腹痛、热	牡丹皮、大黄、芒硝、桃仁、冬瓜仁	大黄牡丹皮汤
小便色黄、脉弦、苔黄厚、疼痛、大便不畅	牡丹皮、大黄、薏苡仁、蒲公英、赤芍、玄明粉、金银花、延胡索、桃仁、冬瓜仁、大血藤	大黄牡丹皮汤
疼痛、大便不畅、苔黄厚、小便色黄、脉弦	牡丹皮、大黄、薏苡仁、蒲公英、赤芍、玄明粉、金银花、延胡索、桃仁、冬瓜仁、大血藤	大黄牡丹皮汤
苔黄厚、舌暗紫、脉沉细涩、手足不温、鼻尖凉、面黄、神识模糊、吐血、大便不通、呕吐、呕血	牡丹皮、大黄、童便、芒硝、三七、桃仁、冬瓜仁	大黄牡丹皮汤
舌暗紫、苔黄厚、吐血、呕血、大便不通、手足不温、鼻尖凉、呕吐、神识模糊、面黄、脉沉细涩	牡丹皮、大黄、童便、芒硝、三七、桃仁、冬瓜仁	大黄牡丹皮汤
疼痛、瘀斑、脉数而涩、瘀块、身热、苔略黄腻、恶露	牡丹皮、大黄、薏苡仁、赤芍、延胡索、山楂、红花、冬瓜仁、大血藤、当归	大黄牡丹皮汤
脉数而涩、恶露、苔略黄腻、瘀斑、身热、瘀块、疼痛	牡丹皮、大黄、薏苡仁、赤芍、延胡索、山楂、红花、冬瓜仁、大血藤、当归	大黄牡丹皮汤
便脓血、腹满、痛、挛急	鸡子黄、枳实、桔梗、白芍	排脓散
便脓血、腹满、挛急、痛	鸡子黄、枳实、桔梗、白芍	排脓散
便脓血、痛、腹满、挛急	鸡子黄、枳实、桔梗、白芍	排脓散
便脓血、痛、挛急、腹满	鸡子黄、枳实、桔梗、白芍	排脓散
便脓血、挛急、腹满、痛	鸡子黄、枳实、桔梗、白芍	排脓散
便脓血、挛急、痛、腹满	鸡子黄、枳实、桔梗、白芍	排脓散
腹满、便脓血、痛、挛急	鸡子黄、枳实、桔梗、白芍	排脓散
腹满、便脓血、挛急、痛	鸡子黄、枳实、桔梗、白芍	排脓散
腹满、痛、便脓血、挛急	鸡子黄、枳实、桔梗、白芍	排脓散
腹满、痛、挛急、便脓血	鸡子黄、枳实、桔梗、白芍	排脓散
腹满、挛急、便脓血、痛	鸡子黄、枳实、桔梗、白芍	排脓散
腹满、挛急、痛、便脓血	鸡子黄、枳实、桔梗、白芍	排脓散
痛、便脓血、腹满、挛急	鸡子黄、枳实、桔梗、白芍	排脓散
痛、便脓血、挛急、腹满	鸡子黄、枳实、桔梗、白芍	排脓散
痛、腹满、便脓血、挛急	鸡子黄、枳实、桔梗、白芍	排脓散
痛、腹满、挛急、便脓血	鸡子黄、枳实、桔梗、白芍	排脓散
痛、挛急、便脓血、腹满	鸡子黄、枳实、桔梗、白芍	排脓散
痛、挛急、腹满、便脓血	鸡子黄、枳实、桔梗、白芍	排脓散
挛急、便脓血、腹满、痛	鸡子黄、枳实、桔梗、白芍	排脓散
挛急、便脓血、痛、腹满	鸡子黄、枳实、桔梗、白芍	排脓散
挛急、腹满、便脓血、痛	鸡子黄、枳实、桔梗、白芍	排脓散
挛急、腹满、痛、便脓血	鸡子黄、枳实、桔梗、白芍	排脓散
挛急、痛、便脓血、腹满	鸡子黄、枳实、桔梗、白芍	排脓散
挛急、痛、腹满、便脓血	鸡子黄、枳实、桔梗、白芍	排脓散
两眼视力发生障碍、腹部亦充实、面赤、肥胖	鸡子黄、白芍、枳实、桔梗、山豆根	排脓散
两眼视力发生障碍、腹部亦充实、肥胖、面赤	鸡子黄、白芍、枳实、桔梗、山豆根	排脓散
两眼视力发生障碍、面赤、腹部亦充实、肥胖	鸡子黄、白芍、枳实、桔梗、山豆根	排脓散
两眼视力发生障碍、面赤、肥胖、腹部亦充实	鸡子黄、白芍、枳实、桔梗、山豆根	排脓散
两眼视力发生障碍、肥胖、腹部亦充实、面赤	鸡子黄、白芍、枳实、桔梗、山豆根	排脓散
两眼视力发生障碍、肥胖、面赤、腹部亦充实	鸡子黄、白芍、枳实、桔梗、山豆根	排脓散
腹部亦充实、两眼视力发生障碍、面赤、肥胖	鸡子黄、白芍、枳实、桔梗、山豆根	排脓散
腹部亦充实、两眼视力发生障碍、肥胖、面赤	鸡子黄、白芍、枳实、桔梗、山豆根	排脓散
腹部亦充实、面赤、两眼视力发生障碍、肥胖	鸡子黄、白芍、枳实、桔梗、山豆根	排脓散
腹部亦充实、面赤、肥胖、两眼视力发生障碍	鸡子黄、白芍、枳实、桔梗、山豆根	排脓散
腹部亦充实、肥胖、两眼视力发生障碍、面赤	鸡子黄、白芍、枳实、桔梗、山豆根	排脓散
腹部亦充实、肥胖、面赤、两眼视力发生障碍	鸡子黄、白芍、枳实、桔梗、山豆根	排脓散
面赤、两眼视力发生障碍、腹部亦充实、肥胖	鸡子黄、白芍、枳实、桔梗、山豆根	排脓散
面赤、两眼视力发生障碍、肥胖、腹部亦充实	鸡子黄、白芍、枳实、桔梗、山豆根	排脓散
面赤、腹部亦充实、两眼视力发生障碍、肥胖	鸡子黄、白芍、枳实、桔梗、山豆根	排脓散
面赤、腹部亦充实、肥胖、两眼视力发生障碍	鸡子黄、白芍、枳实、桔梗、山豆根	排脓散
面赤、肥胖、两眼视力发生障碍、腹部亦充实	鸡子黄、白芍、枳实、桔梗、山豆根	排脓散
面赤、肥胖、腹部亦充实、两眼视力发生障碍	鸡子黄、白芍、枳实、桔梗、山豆根	排脓散
肥胖、两眼视力发生障碍、腹部亦充实、面赤	鸡子黄、白芍、枳实、桔梗、山豆根	排脓散
肥胖、两眼视力发生障碍、面赤、腹部亦充实	鸡子黄、白芍、枳实、桔梗、山豆根	排脓散
肥胖、腹部亦充实、两眼视力发生障碍、面赤	鸡子黄、白芍、枳实、桔梗、山豆根	排脓散
肥胖、腹部亦充实、面赤、两眼视力发生障碍	鸡子黄、白芍、枳实、桔梗、山豆根	排脓散
肥胖、面赤、两眼视力发生障碍、腹部亦充实	鸡子黄、白芍、枳实、桔梗、山豆根	排脓散
肥胖、面赤、腹部亦充实、两眼视力发生障碍	鸡子黄、白芍、枳实、桔梗、山豆根	排脓散
疼痛、小腹挛急	桔梗、甘草、生姜、大枣	排脓汤
小腹挛急、疼痛	桔梗、甘草、生姜、大枣	排脓汤
噫气、吐痰、牙关紧闭	藜芦、甘草	藜芦甘草汤
噫气、牙关紧闭、吐痰	藜芦、甘草	藜芦甘草汤
吐痰、噫气、牙关紧闭	藜芦、甘草	藜芦甘草汤
吐痰、牙关紧闭、噫气	藜芦、甘草	藜芦甘草汤
牙关紧闭、噫气、吐痰	藜芦、甘草	藜芦甘草汤
牙关紧闭、吐痰、噫气	藜芦、甘草	藜芦甘草汤
肿、脉沉	鸡屎白	鸡屎白散
脉沉、肿	鸡屎白	鸡屎白散
肿物、舌苔不、苔不黄、寒热、脉象弦缓、舌不红、阴囊肿大如小鸡蛋、汗出、疼痛	桂枝	蜘蛛散
阴囊肿大如小鸡蛋、汗出、寒热、舌不红、苔不黄、肿物、脉象弦缓、疼痛、舌苔不	桂枝	蜘蛛散
舌不红、苔不黄、疼痛、脉象弦缓、寒热、肿物、阴囊肿大如小鸡蛋、汗出、舌苔不	桂枝	蜘蛛散
暴厥、吐	甘草、铅丹、蜜	甘草粉蜜汤
心痛、呕吐、吐涎	甘草、铅丹、蜜	甘草粉蜜汤
厥逆、舌红腾红、乍大乍小、吐、胸痛	干姜、黄连、关黄柏、花椒、桂枝、人参、附子、细辛、乌梅、当归	乌梅丸
胸痛、厥逆、吐、舌红腾红、乍大乍小	干姜、黄连、关黄柏、花椒、桂枝、人参、附子、细辛、乌梅、当归	乌梅丸
形瘦、脉弦而缓、消瘦、舌色略白、气息奄奄、泄泻	干姜、黄连、关黄柏、细辛、桂枝、附子、当归	乌梅丸
泄泻、气息奄奄、脉弦而缓、消瘦、形瘦、舌色略白	干姜、黄连、关黄柏、细辛、桂枝、附子、当归	乌梅丸
脉沉弦无力、面色红润、浮肿、不酸、胁满、食少、支满、便溏、满目肉、气逆	干姜、黄连、党参、关黄柏、花椒、细辛、乌梅、桂枝、附子、当归	乌梅丸
食少、便溏、支满、不酸、脉沉弦无力、面色红润、胁满、浮肿、气逆、满目肉	干姜、黄连、党参、关黄柏、花椒、细辛、乌梅、桂枝、附子、当归	乌梅丸
苔白、舌红、脉象正常、腹隐痛、面色萎白、火便	干姜、黄连、关黄柏、细辛、桂枝、附子、当归	乌梅丸
火便、舌红、脉象正常、苔白、腹隐痛、面色萎白	干姜、黄连、关黄柏、细辛、桂枝、附子、当归	乌梅丸
胃痛、胃寒、脉来弦细、虚寒、苔薄白、疼痛、四肢不温、郁热、吞酸、舌边红、肝热	干姜、黄连、党参、关黄柏、花椒、桂枝、乌梅、细辛、附子、当归	乌梅丸
虚寒、脉来弦细、郁热、肝热、四肢不温、胃痛、吞酸、胃寒、疼痛、舌边红、苔薄白	干姜、黄连、党参、关黄柏、花椒、桂枝、乌梅、细辛、附子、当归	乌梅丸
面色不泽、左关弦大、小便黄、脉上盛下不足、舌淡红、腹痛、气血素乱、沉涩、恶露不化、食欲欠佳、腰酸痛、苔无苔、右关弦迟、舌质淡红无苔、大便溏	牡丹皮、白芍、大枣、茯苓、桃仁、桂枝、炮姜	桂枝茯苓丸
沉涩、脉上盛下不足、恶露不化、气血素乱、舌质淡红无苔、苔无苔、面色不泽、小便黄、腰酸痛、大便溏、右关弦迟、食欲欠佳、舌淡红、腹痛、左关弦大	牡丹皮、白芍、大枣、茯苓、桃仁、桂枝、炮姜	桂枝茯苓丸
月经不调、舌紫黯、见红、阴道流血、停经、出血、暴崩、胎漏、崩漏	牡丹皮、香附、川牛膝、茯苓、炙甘草、桃仁、红花、桂枝、当归、牛膝	桂枝茯苓丸
崩漏、停经、出血、阴道流血、舌紫黯、月经不调、胎漏、见红、暴崩	牡丹皮、香附、川牛膝、茯苓、炙甘草、桃仁、红花、桂枝、当归、牛膝	桂枝茯苓丸
脉弦有力、经血暴下、舌青、色呈紫黑、苔黄、小腹阔痛	牡丹皮、赤芍、茯苓、鹿角、五灵脂、桃仁、桂枝、蒲黄	桂枝茯苓丸
脉弦有力、经血暴下、色呈紫黑、苔黄、舌青、小腹阔痛	牡丹皮、赤芍、茯苓、鹿角、五灵脂、桃仁、桂枝、蒲黄	桂枝茯苓丸
月经混乱、苔薄、腰部不舒、右侧腹部有块状物、脉微弦	白背、香附、茯苓、桃仁、桂枝、丹参、当归、川楝子	桂枝茯苓丸
脉微弦、苔薄、腰部不舒、月经混乱、右侧腹部有块状物	白背、香附、茯苓、桃仁、桂枝、丹参、当归、川楝子	桂枝茯苓丸
疼痛、脉涩、舌苔薄白边有瘀点、不孕	牡丹皮、赤芍、茯苓、桃仁、红花、桂枝、当归	桂枝茯苓丸
脉涩、不孕、疼痛、舌苔薄白边有瘀点	牡丹皮、赤芍、茯苓、桃仁、红花、桂枝、当归	桂枝茯苓丸
腰酸、脉细小、漏红、坠胀、腹痛	桑寄生、白芍、生地、白术、阿胶、续断、杜仲、当归、黄芩	胶艾汤
坠胀、腰酸、腹痛、漏红、脉细小	桑寄生、白芍、生地、白术、阿胶、续断、杜仲、当归、黄芩	胶艾汤
六脉微弱、漏血、乏力、腹中隐痛、形倦、气血俱虚	山药、艾叶、白术、续断、阿胶、枸杞子、熟地、炙甘草、荆芥、杜仲、甘草、当归	胶艾汤
六脉微弱、乏力、气血俱虚、漏血、腹中隐痛、形倦	山药、艾叶、白术、续断、阿胶、枸杞子、熟地、炙甘草、荆芥、杜仲、甘草、当归	胶艾汤
经期缩短、发热、紫斑、头痛、血压178/120mmHg、斑点、血压148/90mmHg、月经异常增加	牡丹皮、艾叶、白芍、生地、阿胶、川芎、麦冬、仙鹤草、当归、玄参	胶艾汤
血压148/90mmHg、紫斑、血压178/120mmHg、发热、头痛、月经异常增加、经期缩短、斑点	牡丹皮、艾叶、白芍、生地、阿胶、川芎、麦冬、仙鹤草、当归、玄参	胶艾汤
面色苍白、脉细无力、舌质口唇均淡红、苔薄白、眩晕	黄芪、艾叶、党参、阿胶、川芎、陈皮、熟地、当归	胶艾汤
舌质口唇均淡红、苔薄白、眩晕、脉细无力、面色苍白	黄芪、艾叶、党参、阿胶、川芎、陈皮、熟地、当归	胶艾汤
血色浅淡、经行量多、经量过多、舌淡、纳少、神疲、脉细弱、气血虚损、面色觥白、四肢乏力、苔薄白	黄芪、艾叶、白芍、党参、白术、大枣、阿胶、茯苓、熟地、炙甘草、仙鹤草、当归	胶艾汤
苔薄白、四肢乏力、气血虚损、经行量多、经量过多、纳少、舌淡、面色觥白、血色浅淡、神疲、脉细弱	黄芪、艾叶、白芍、党参、白术、大枣、阿胶、茯苓、熟地、炙甘草、仙鹤草、当归	胶艾汤
少腹作痛、头晕、白带多、腹痛	白芍、白术、泽泻、川芎、茯苓、当归	当归芍药散
腹痛、头晕、少腹作痛、白带多	白芍、白术、泽泻、川芎、茯苓、当归	当归芍药散
足肿、便溏、舌胖、脉濡弱、腹痛、带下	山药、白芍、太子参、泽泻、白术、茯苓、木香、炙甘草、当归	当归芍药散
脉濡弱、带下、舌胖、足肿、便溏、腹痛	山药、白芍、太子参、泽泻、白术、茯苓、木香、炙甘草、当归	当归芍药散
食差、舌淡、臌胀、恶露、恶阻、腹水、厌油腻、沉弦而弱、停经、疼痛、隐痛、腹胀、膨胀、消瘦倦息、胀急、苔白滑	白芍、白术、泽泻、川芎、茯苓、酒、当归	当归芍药散
恶露、腹胀、疼痛、臌胀、恶阻、膨胀、隐痛、苔白滑、食差、腹水、消瘦倦息、沉弦而弱、停经、厌油腻、胀急、舌淡	白芍、白术、泽泻、川芎、茯苓、酒、当归	当归芍药散
疼痛、小腹左侧压痛明显、舌不鲜、体形较瘦、脉细涩	白芍、白术、泽泻、川芎、茯苓、当归	当归芍药散
舌不鲜、小腹左侧压痛明显、脉细涩、疼痛、体形较瘦	白芍、白术、泽泻、川芎、茯苓、当归	当归芍药散
吐逆、面色苍白、停经、痰涎清水、滑象、形容憔悴、呕吐、吐出痰涎宿食、四末冷、脉虽细、口涎增多、畏光、唇舌色淡、头晕、羸瘦衰弱、干呕、苔白丽滑、妊娠恶阻、恶心	干姜、半夏、党参	干姜人参半夏丸
吐逆、唇舌色淡、四末冷、呕吐、羸瘦衰弱、形容憔悴、畏光、妊娠恶阻、头晕、吐出痰涎宿食、口涎增多、痰涎清水、滑象、干呕、苔白丽滑、停经、面色苍白、恶心、脉虽细	干姜、半夏、党参	干姜人参半夏丸
头晕、大便于燥、泛恶、苔薄腻、停经、脉软滑微数、呕吐黄水	干姜、生姜、粳米、半夏	干姜人参半夏丸
大便于燥、泛恶、呕吐黄水、脉软滑微数、停经、头晕、苔薄腻	干姜、生姜、粳米、半夏	干姜人参半夏丸
肢倦、面色惨淡、大便黄燥、疼、涩痛感、切脉细滑、口微咳、小便不利、上下失调、尿闭不通、气促	桔梗、苦参、瞿麦、当归、豆蔻、海金沙	当归贝母苦参丸
小便不利、尿闭不通、疼、肢倦、气促、面色惨淡、切脉细滑、上下失调、大便黄燥、涩痛感、口微咳	桔梗、苦参、瞿麦、当归、豆蔻、海金沙	当归贝母苦参丸
点滴不下、困惫	浙贝母、当归、苦参	当归贝母苦参丸
困惫、点滴不下	浙贝母、当归、苦参	当归贝母苦参丸
胀坠、肿痛、脉弦滑、苔黄白、体温37.4℃	生地、白芍、泽泻、川芎、茯苓、川贝母、苦参、当归	当归贝母苦参丸
肿痛、脉弦滑、体温37.4℃、胀坠、苔黄白	生地、白芍、泽泻、川芎、茯苓、川贝母、苦参、当归	当归贝母苦参丸
胀闷、舌红白腻、口苦、消瘦、剧痛、脉弦滑	滑石粉、冬葵子、芒硝、甘草、赤芍、茯苓、川木通、蒲黄、车前草、当归、栀子、海金沙	葵子茯苓散
脉弦滑、胀闷、消瘦、口苦、舌红白腻、剧痛	滑石粉、冬葵子、芒硝、甘草、赤芍、茯苓、川木通、蒲黄、车前草、当归、栀子、海金沙	葵子茯苓散
胀闷、脉弦滑、剧痛、口苦、消瘦、舌红白腻	滑石粉、冬葵子、芒硝、甘草、赤芍、茯苓、川木通、蒲黄、车前草、当归、栀子、海金沙	葵子茯苓散
剧痛、消瘦、口苦、胀闷、舌红白腻、脉弦滑	滑石粉、冬葵子、芒硝、甘草、赤芍、茯苓、川木通、蒲黄、车前草、当归、栀子、海金沙	葵子茯苓散
胀闷、剧痛、消瘦、脉弦滑、舌红白腻、口苦	滑石粉、冬葵子、芒硝、甘草、赤芍、茯苓、川木通、蒲黄、车前草、当归、栀子、海金沙	葵子茯苓散
脉已流动似滑、带下、胎漏	白芍、白术、续断、菟丝子、陈皮、莲须、杜仲、当归、黄芩	当归散
带下、脉已流动似滑、胎漏	白芍、白术、续断、菟丝子、陈皮、莲须、杜仲、当归、黄芩	当归散
疼痛、脉小滑、头晕、苔薄糙	砂仁、桑寄生、山药、白背、白术、菟丝子、川芎、炙甘草、杜仲、当归、黄芩	当归散
脉小滑、苔薄糙、疼痛、头晕	砂仁、桑寄生、山药、白背、白术、菟丝子、川芎、炙甘草、杜仲、当归、黄芩	当归散
痰少、痰嗽、腹痛	白术、川芎、牡蛎、花椒	白术散
痰少、腹痛、痰嗽	白术、川芎、牡蛎、花椒	白术散
痰嗽、痰少、腹痛	白术、川芎、牡蛎、花椒	白术散
痰嗽、腹痛、痰少	白术、川芎、牡蛎、花椒	白术散
腹痛、痰少、痰嗽	白术、川芎、牡蛎、花椒	白术散
腹痛、痰嗽、痰少	白术、川芎、牡蛎、花椒	白术散
肿胀、喘急、腹痛、气滞、血滞、浮肿	枳实、白芍	枳实芍药散
血滞、气滞、喘急、腹痛、肿胀、浮肿	枳实、白芍	枳实芍药散
小腹肿块、疼痛	牡丹皮、茜草、大黄、川芎、三棱、肉桂、没药、莪术、桃仁、乳香、当归、益母草、牛膝	下瘀血汤
小腹肿块、疼痛	牡丹皮、茜草、大黄、川芎、三棱、肉桂、没药、莪术、桃仁、乳香、当归、益母草、牛膝	下瘀血汤
恶物甚多	土鳖虫、大黄、桃仁、蜜	下瘀血汤
恶物甚多	土鳖虫、大黄、桃仁、蜜	下瘀血汤
色黯、身热、口干、目赤、大便4日未下、阴道出血、小腹胀满、瘀血	牡丹皮、大黄、香附、桃仁、甘草、金银花、牛膝	下瘀血汤
阴道出血、身热、瘀血、口干、小腹胀满、大便4日未下、色黯、目赤	牡丹皮、大黄、香附、桃仁、甘草、金银花、牛膝	下瘀血汤
苔薄黄、疼痛、脉涩、不痛	牡丹皮、土鳖虫、大黄、芒硝、赤芍、桃仁、桂枝、甘草、当归	下瘀血汤
苔薄黄、脉涩、疼痛、不痛	牡丹皮、土鳖虫、大黄、芒硝、赤芍、桃仁、桂枝、甘草、当归	下瘀血汤
恶露、舌淡、脉象浮紧无力、头痛、发热、无汗、恶寒、苔薄白、身疼、项强	大枣、党参、粉葛、淡竹叶、桔梗、桂枝、附子、防风、甘草	竹叶汤
头痛、舌淡、身疼、无汗、恶寒、苔薄白、发热、脉象浮紧无力、项强、恶露	大枣、党参、粉葛、淡竹叶、桔梗、桂枝、附子、防风、甘草	竹叶汤
口干、闷痛、食欲不振、有汗、苔薄白、面赤、脉数、发热、疼痛、微咳、恶露、恶风、舌红、头痛	大枣、党参、粉葛、淡竹叶、炙甘草、桔梗、桂枝、附子、防风	竹叶汤
口干、恶露、食欲不振、闷痛、疼痛、头痛、脉数、微咳、苔薄白、有汗、恶风、舌红、面赤、发热	大枣、党参、粉葛、淡竹叶、炙甘草、桔梗、桂枝、附子、防风	竹叶汤
汗出、塞窍、身热、风热、血枯、唇燥、瘀血	大枣、竹茹、石膏、桂枝、甘草	竹皮大丸
塞窍、风热、瘀血、身热、汗出、血枯、唇燥	大枣、竹茹、石膏、桂枝、甘草	竹皮大丸
苔薄、身热、呕逆、寒、脉虚数、恚躁、乏力、头昏、心烦、舌红	半夏、大枣、竹茹、石膏、白薇、桂枝、甘草	竹皮大丸
身热、头昏、乏力、脉虚数、苔薄、恚躁、呕逆、舌红、寒、心烦	半夏、大枣、竹茹、石膏、白薇、桂枝、甘草	竹皮大丸
口燥、脉细微、舌于、苔灰滞、下痢	白扁豆、槐花、白芍、黄连、白头翁、甘草、秦皮、当归	白头翁加甘草阿胶汤
下痢、口燥、苔灰滞、脉细微、舌于	白扁豆、槐花、白芍、黄连、白头翁、甘草、秦皮、当归	白头翁加甘草阿胶汤
腹痛、脉息细数、恶露、里急后重	白芍、黄连、阿胶、关黄柏、荷叶、秦皮、白头翁、金银花、黄芩	白头翁加甘草阿胶汤
恶露、腹痛、里急后重、脉息细数	白芍、黄连、阿胶、关黄柏、荷叶、秦皮、白头翁、金银花、黄芩	白头翁加甘草阿胶汤
里急后重、苔淡黄、食欲差、舌红、有裂纹、脉略弦	黄连、白芍、关黄柏、黄芩、白头翁、秦皮、玄参	白头翁加甘草阿胶汤
有裂纹、舌红、苔淡黄、里急后重、食欲差、脉略弦	黄连、白芍、关黄柏、黄芩、白头翁、秦皮、玄参	白头翁加甘草阿胶汤
舌正、六脉沉滑、胸闷不畅、气堵、气机不利、苔黄腻	厚朴、莱菔子、半夏、通草、紫苏梗、竹茹、陈皮、茯苓、芥子、大腹皮、薤白、降香、路路通	半夏厚朴汤
气堵、六脉沉滑、苔黄腻、气机不利、舌正、胸闷不畅	厚朴、莱菔子、半夏、通草、紫苏梗、竹茹、陈皮、茯苓、芥子、大腹皮、薤白、降香、路路通	半夏厚朴汤
腹泻、易哑、胃部有隐隐痛、脉长苔白、多痰、甲状腺肿块、颈部有块	苍术、半夏、紫苏梗、茯苓、沉香、炙甘草、夏枯草、藏青果	半夏厚朴汤
甲状腺肿块、易哑、腹泻、多痰、颈部有块、胃部有隐隐痛、脉长苔白	苍术、半夏、紫苏梗、茯苓、沉香、炙甘草、夏枯草、藏青果	半夏厚朴汤
舌淡、神情呆滞、嗽、面色萎黄、脉弦缓、多言恐惧、痰多、气机郁结、痰色清稀、气滞、痰凝、口中流诞、饮食欠佳、痰涎凝聚、抑郁、苔白腻、痰湿交阻	厚朴、半夏、化橘红、茯苓、天南星、紫苏叶	半夏厚朴汤
痰凝、脉弦缓、神情呆滞、抑郁、痰湿交阻、舌淡、气机郁结、苔白腻、饮食欠佳、口中流诞、嗽、痰多、痰色清稀、多言恐惧、面色萎黄、气滞、痰涎凝聚	厚朴、半夏、化橘红、茯苓、天南星、紫苏叶	半夏厚朴汤
口苦、夜不安寐、纳少、腹胀、脉弦细、苔薄白	郁金、厚朴、半夏、佛手、香附、川芎、紫苏梗、茯苓、沉香、合欢皮、栀子	半夏厚朴汤
口苦、纳少、夜不安寐、腹胀、苔薄白、脉弦细	郁金、厚朴、半夏、佛手、香附、川芎、紫苏梗、茯苓、沉香、合欢皮、栀子	半夏厚朴汤
头眩、心悸、神烦、院闷、心脾偏多	小麦、茯神、白芍、大枣、柏子仁、炙甘草	甘麦大枣汤
心悸、神烦、心脾偏多、头眩、院闷	小麦、茯神、白芍、大枣、柏子仁、炙甘草	甘麦大枣汤
喜笑无常	小麦、甘草、大枣	甘麦大枣汤
喜笑无常	小麦、甘草、大枣	甘麦大枣汤
缺少分泌物、脾气越来越坏、性欲淡漠、阴道于涩、悲伤欲哭、喜怒无常	小麦、炙甘草、大枣	甘麦大枣汤
性欲淡漠、阴道于涩、脾气越来越坏、喜怒无常、悲伤欲哭、缺少分泌物	小麦、炙甘草、大枣	甘麦大枣汤
汗出、食少、嗽、口苦、干咳、苔薄黄、无痰	龙骨、大枣、苦杏仁、牡蛎、甘草	甘麦大枣汤
食少、汗出、无痰、苔薄黄、嗽、口苦、干咳	龙骨、大枣、苦杏仁、牡蛎、甘草	甘麦大枣汤
头晕、手心热、经量多、恶梦较频、四肢无力	小麦、天冬、茯神、首乌藤、琥珀、大枣、太子参、龙骨、牡蛎、炙甘草、石菖蒲、麦冬、远志	甘麦大枣汤
恶梦较频、手心热、四肢无力、经量多、头晕	小麦、天冬、茯神、首乌藤、琥珀、大枣、太子参、龙骨、牡蛎、炙甘草、石菖蒲、麦冬、远志	甘麦大枣汤
口干、发热、脉弦迟、赤白带下、腹痛、小腹胀痛	牡丹皮、白芍、吴茱萸、半夏、阿胶、川芎、麦冬、人参、桂枝、甘草、当归	温经汤
腹痛、赤白带下、口干、小腹胀痛、脉弦迟、发热	牡丹皮、白芍、吴茱萸、半夏、阿胶、川芎、麦冬、人参、桂枝、甘草、当归	温经汤
舌淡尖红、脉细滑、腰酸、流血、崩漏、心热、苔薄白、腿软、虚烦、头晕、不规则阴道血、冷痛、白带稍多	牡丹皮、白芍、吴茱萸、半夏、阿胶、川芎、麦冬、人参、桂枝、甘草、当归	温经汤
不规则阴道血、腰酸、冷痛、心热、虚烦、白带稍多、崩漏、舌淡尖红、头晕、苔薄白、流血、脉细滑、腿软	牡丹皮、白芍、吴茱萸、半夏、阿胶、川芎、麦冬、人参、桂枝、甘草、当归	温经汤
血瘀、不孕、月经不调、形寒、脉象沉迟、气滞、怕冷、腹剧痛、发热、舌淡、经米少、苔白	牡丹皮、生姜、白芍、半夏、吴茱萸、川芎、桂枝、甘草、当归	温经汤
气滞、苔白、脉象沉迟、不孕、经米少、形寒、月经不调、腹剧痛、舌淡、发热、血瘀、怕冷	牡丹皮、生姜、白芍、半夏、吴茱萸、川芎、桂枝、甘草、当归	温经汤
苔薄白、脸色苍白、紫黯血块、经潮、全身冷汗、肢冷、脉弦细、畏寒、痛经、头晕、欲倒、呕吐	牡丹皮、白芍、党参、吴茱萸、延胡索、乌头、甘草、当归	温经汤
经潮、头晕、呕吐、欲倒、肢冷、紫黯血块、畏寒、脸色苍白、脉弦细、全身冷汗、痛经、苔薄白	牡丹皮、白芍、党参、吴茱萸、延胡索、乌头、甘草、当归	温经汤
面肿、大渴、腹满、脉滑有力、黄水、血下甚少、不呕不利、血块、苔黄、舌红、血少、腹大如鼓	阿胶、甘遂、大黄	大黄甘遂汤
血下甚少、舌红、面肿、血块、大渴、腹大如鼓、苔黄、血少、脉滑有力、腹满、不呕不利、黄水	阿胶、甘遂、大黄	大黄甘遂汤
血少、苔黄、面肿、不呕不利、黄水、腹大如鼓、腹满、舌红、大渴、血块、脉滑有力、血下甚少	阿胶、甘遂、大黄	大黄甘遂汤
血块、面肿、不呕不利、腹大如鼓、脉滑有力、舌红、血下甚少、黄水、大渴、血少、腹满、苔黄	阿胶、甘遂、大黄	大黄甘遂汤
前阴肿、胀满、二便不利	阿胶、甘遂、大黄	大黄甘遂汤
胀满、前阴肿、二便不利	阿胶、甘遂、大黄	大黄甘遂汤
宿血、黑粪、小便清长、腹胀、胀痛	虻虫、大黄、桃仁、水蛭	抵当汤
小便清长、宿血、黑粪、腹胀、胀痛	虻虫、大黄、桃仁、水蛭	抵当汤
瘀热发狂、舌黯红干燥、尺脉滑、癫狂、脐旁坚硬急结	虻虫、大黄、桃仁	抵当汤
尺脉滑、舌黯红干燥、癫狂、脐旁坚硬急结、瘀热发狂	虻虫、大黄、桃仁	抵当汤
瘀结、宿胀、苔白、头痛、坚硬、发热、舌绛、臌胀、口苦、浮肿、形瘦骨立，行动蹒珊。闻其声则语音重浊，问之则耳大便困难、腹痛、胃呆、腹大、胀实、小便黄赤、腹胀、痞胀、沉涩而实	虻虫、大黄、水蛭、桃仁、当归	抵当汤
腹痛、坚硬、小便黄赤、腹大、舌绛、胃呆、头痛、宿胀、沉涩而实、形瘦骨立，行动蹒珊。闻其声则语音重浊，问之则耳大便困难、口苦、臌胀、痞胀、苔白、瘀结、发热、浮肿、胀实、腹胀	虻虫、大黄、水蛭、桃仁、当归	抵当汤
胀痛、硬满、胸闷、发热、舌红、尿血、头痛、腰痛、恶寒、眩晕、耳鸣、腹痛、刺痛、瘀血、脉弦数	虻虫、大黄、芒硝、水蛭、桃仁、桂枝、甘草	抵当汤
瘀血、脉弦数、恶寒、胀痛、腹痛、发热、耳鸣、刺痛、舌红、胸闷、头痛、腰痛、尿血、硬满、眩晕	虻虫、大黄、芒硝、水蛭、桃仁、桂枝、甘草	抵当汤
剧痛、饮食不下、呕吐、苔薄白、大便秘、月经色淡、脉沉、痛经、腹痛、黑紫块	土鳖虫、泽兰、大黄、虻虫、水蛭、桃仁、红花、丹参、降香、牛膝	抵当汤
苔薄白、饮食不下、剧痛、痛经、月经色淡、腹痛、大便秘、黑紫块、脉沉、呕吐	土鳖虫、泽兰、大黄、虻虫、水蛭、桃仁、红花、丹参、降香、牛膝	抵当汤
出血	蛇床子	蛇床子散
阴痒	蛇床子	蛇床子散
脉搏68次/分、呕吐、苔白滑、干呕、腹胀、大便不解、沉迟、体湿37.2℃、鸣音亢进、腹痛、张大、肌紧张不明显、便秘	干姜、大黄	三物备急丸
大便不解、干呕、肌紧张不明显、呕吐、体湿37.2℃、便秘、腹痛、苔白滑、鸣音亢进、脉搏68次/分、沉迟、张大、腹胀	干姜、大黄	三物备急丸
干呕、鸣音亢进、腹胀、沉迟、体湿37.2℃、肌紧张不明显、便秘、腹痛、张大、呕吐、大便不解、脉搏68次/分、苔白滑	干姜、大黄	三物备急丸
左关独见滑大、口渴、胃胀痛、脉之沉	大黄、巴豆仁、槟榔、枳实、三棱、蜜	三物备急丸
左关独见滑大、口渴、脉之沉、胃胀痛	大黄、巴豆仁、槟榔、枳实、三棱、蜜	三物备急丸
左关独见滑大、胃胀痛、口渴、脉之沉	大黄、巴豆仁、槟榔、枳实、三棱、蜜	三物备急丸
左关独见滑大、胃胀痛、脉之沉、口渴	大黄、巴豆仁、槟榔、枳实、三棱、蜜	三物备急丸
左关独见滑大、脉之沉、口渴、胃胀痛	大黄、巴豆仁、槟榔、枳实、三棱、蜜	三物备急丸
左关独见滑大、脉之沉、胃胀痛、口渴	大黄、巴豆仁、槟榔、枳实、三棱、蜜	三物备急丸
口渴、左关独见滑大、胃胀痛、脉之沉	大黄、巴豆仁、槟榔、枳实、三棱、蜜	三物备急丸
口渴、左关独见滑大、脉之沉、胃胀痛	大黄、巴豆仁、槟榔、枳实、三棱、蜜	三物备急丸
口渴、胃胀痛、左关独见滑大、脉之沉	大黄、巴豆仁、槟榔、枳实、三棱、蜜	三物备急丸
口渴、胃胀痛、脉之沉、左关独见滑大	大黄、巴豆仁、槟榔、枳实、三棱、蜜	三物备急丸
口渴、脉之沉、左关独见滑大、胃胀痛	大黄、巴豆仁、槟榔、枳实、三棱、蜜	三物备急丸
口渴、脉之沉、胃胀痛、左关独见滑大	大黄、巴豆仁、槟榔、枳实、三棱、蜜	三物备急丸
胃胀痛、左关独见滑大、口渴、脉之沉	大黄、巴豆仁、槟榔、枳实、三棱、蜜	三物备急丸
胃胀痛、左关独见滑大、脉之沉、口渴	大黄、巴豆仁、槟榔、枳实、三棱、蜜	三物备急丸
胃胀痛、口渴、左关独见滑大、脉之沉	大黄、巴豆仁、槟榔、枳实、三棱、蜜	三物备急丸
胃胀痛、口渴、脉之沉、左关独见滑大	大黄、巴豆仁、槟榔、枳实、三棱、蜜	三物备急丸
胃胀痛、脉之沉、左关独见滑大、口渴	大黄、巴豆仁、槟榔、枳实、三棱、蜜	三物备急丸
胃胀痛、脉之沉、口渴、左关独见滑大	大黄、巴豆仁、槟榔、枳实、三棱、蜜	三物备急丸
脉之沉、左关独见滑大、口渴、胃胀痛	大黄、巴豆仁、槟榔、枳实、三棱、蜜	三物备急丸
脉之沉、左关独见滑大、胃胀痛、口渴	大黄、巴豆仁、槟榔、枳实、三棱、蜜	三物备急丸
脉之沉、口渴、左关独见滑大、胃胀痛	大黄、巴豆仁、槟榔、枳实、三棱、蜜	三物备急丸
脉之沉、口渴、胃胀痛、左关独见滑大	大黄、巴豆仁、槟榔、枳实、三棱、蜜	三物备急丸
脉之沉、胃胀痛、左关独见滑大、口渴	大黄、巴豆仁、槟榔、枳实、三棱、蜜	三物备急丸
脉之沉、胃胀痛、口渴、左关独见滑大	大黄、巴豆仁、槟榔、枳实、三棱、蜜	三物备急丸
面色青嗨、头痛、体温37.2℃、苔白、舌淡、全身发冷、肤冷、无汗、不温、昏迷、脉象浮涩、唇甲青紫	苦杏仁、麻黄、肉桂、桂枝、甘草	还魂汤
舌淡、唇甲青紫、面色青嗨、体温37.2℃、全身发冷、不温、头痛、脉象浮涩、昏迷、肤冷、苔白、无汗	苦杏仁、麻黄、肉桂、桂枝、甘草	还魂汤
全身发冷、苔白、无汗、舌淡、头痛、肤冷、不温、昏迷、唇甲青紫、脉象浮涩、面色青嗨、体温37.2℃	苦杏仁、麻黄、肉桂、桂枝、甘草	还魂汤
昏迷、苔白、体温37.2℃、全身发冷、脉象浮涩、不温、无汗、舌淡、肤冷、唇甲青紫、面色青嗨、头痛	苦杏仁、麻黄、肉桂、桂枝、甘草	还魂汤
体温37.2℃、头痛、脉象浮涩、全身发冷、肤冷、无汗、不温、舌淡、面色青嗨、唇甲青紫、苔白、昏迷	苦杏仁、麻黄、肉桂、桂枝、甘草	还魂汤
目斜、项强、口渴、身热、苔薄、指尖发冷、手足搐搦、角弓反张、指纹浮紫、汗出	白芍、大枣、瓜蒌、桂枝、甘草	瓜蒌桂枝汤
手足搐搦、目斜、身热、苔薄、角弓反张、指纹浮紫、指尖发冷、口渴、汗出、项强	白芍、大枣、瓜蒌、桂枝、甘草	瓜蒌桂枝汤
流血、脉弦缓无力、流涎、呵欠、发痉、面色淡白、眼花、昏迷、冷汗、头晕、汗多	黄芪、白芍、大枣、瓜蒌、炙甘草、桂枝、人参、附子、甘草	瓜蒌桂枝汤
面色淡白、昏迷、眼花、头晕、流涎、冷汗、发痉、呵欠、汗多、脉弦缓无力、流血	黄芪、白芍、大枣、瓜蒌、炙甘草、桂枝、人参、附子、甘草	瓜蒌桂枝汤
面色苍白、抽风、大便溏、神志不清、头疼、角弓反张、呕吐、精神疲惫、唇舌色淡、手足不温、四肢抽搐、发烧	白芍、大枣、瓜蒌、桂枝、甘草	瓜蒌桂枝汤
四肢抽搐、大便溏、神志不清、抽风、呕吐、角弓反张、面色苍白、手足不温、精神疲惫、头疼、唇舌色淡、发烧	白芍、大枣、瓜蒌、桂枝、甘草	瓜蒌桂枝汤
苔白腻、右缓左紧、手脚迟重、酸痛、寒湿、口中淡	苍术、苦杏仁、麻黄、炙甘草、桂枝	麻黄加术汤
右缓左紧、手脚迟重、口中淡、苔白腻、寒湿、酸痛	苍术、苦杏仁、麻黄、炙甘草、桂枝	麻黄加术汤
烦痛、大汗、肌体沉重、脉大、浮肿、疼痛	白术、苦杏仁、麻黄、炙甘草、桂枝	麻黄加术汤
肌体沉重、烦痛、脉大、疼痛、浮肿、大汗	白术、苦杏仁、麻黄、炙甘草、桂枝	麻黄加术汤
苔白腻、全身有散在痒疹、瘙痒、脉浮而紧、肤痛	白术、苦杏仁、麻黄、炙甘草、桂枝	麻黄加术汤
脉浮而紧、瘙痒、肤痛、苔白腻、全身有散在痒疹	白术、苦杏仁、麻黄、炙甘草、桂枝	麻黄加术汤
酸疼、脉浮缓、无汗、发热、右胸前出现一凸突性肿块、疼痛、苔白腻	穿山甲、白术、苦杏仁、麻黄、桂枝、红花、甘草	麻黄加术汤
右胸前出现一凸突性肿块、酸疼、苔白腻、脉浮缓、无汗、疼痛、发热	穿山甲、白术、苦杏仁、麻黄、桂枝、红花、甘草	麻黄加术汤
咳嗽、发热、燥、疼痛、恶寒、化热、苔白厚	苦杏仁、炙甘草、麻黄	麻杏薏甘汤
苔白厚、咳嗽、发热、恶寒、化热、燥、疼痛	苦杏仁、炙甘草、麻黄	麻杏薏甘汤
小便微黄、苔白薄粗腐、颈项肿大、一身尽疼、舌苔白薄、脉浮软、汗出当风、大便黄软、发热	薏苡仁、苍术、苦杏仁、麻黄、甘草	麻杏薏甘汤
发热、一身尽疼、脉浮软、舌苔白薄、汗出当风、大便黄软、小便微黄、颈项肿大、苔白薄粗腐	薏苡仁、苍术、苦杏仁、麻黄、甘草	麻杏薏甘汤
咳嗽、风湿郁闭、全身痛重、红肿、发热、痰白而粘稠，无汗、恶寒、咽痛、汗郁、热势增重、气机不畅、脉濡缓略浮、苔白腻	薏苡仁、苦杏仁、麻黄、秦艽、甘草、豆蔻	麻杏薏甘汤
风湿郁闭、发热、热势增重、咽痛、恶寒、咳嗽、苔白腻、红肿、脉濡缓略浮、痰白而粘稠，无汗、全身痛重、汗郁、气机不畅	薏苡仁、苦杏仁、麻黄、秦艽、甘草、豆蔻	麻杏薏甘汤
浮肿、脉滑、厌食、咳嗽、恶心、舌苔白而微腻、小便黄、大便溏薄、恶寒、头痛	薏苡仁、半夏、苦杏仁、泽泻、麻黄、茯苓、白茅根、粳米、车前草、甘草	麻杏薏甘汤
脉滑、恶寒、舌苔白而微腻、小便黄、浮肿、咳嗽、大便溏薄、厌食、恶心、头痛	薏苡仁、半夏、苦杏仁、泽泻、麻黄、茯苓、白茅根、粳米、车前草、甘草	麻杏薏甘汤
咳、浮滑略数、脉象浮滑、嗽、气急、苔薄黄、痰黄粘稠	薏苡仁、苦杏仁、瓜蒌、麻黄、桔梗、百部、冬瓜仁、甘草、金银花、栀子、黄芩	麻杏薏甘汤
痰黄粘稠、嗽、咳、脉象浮滑、气急、苔薄黄、浮滑略数	薏苡仁、苦杏仁、瓜蒌、麻黄、桔梗、百部、冬瓜仁、甘草、金银花、栀子、黄芩	麻杏薏甘汤
舌尖红、面额部疼痛、脉滑数、口咽于燥、鼻涕、烦躁、发热、头痛、苔黄腻、口咽干燥、鼻塞	鱼腥草、薏苡仁、苦杏仁、麻黄、石膏、桔梗、漏芦、甘草、金银花、栀子、黄芩	麻杏薏甘汤
舌尖红、烦躁、鼻涕、口咽于燥、口咽干燥、鼻塞、脉滑数、面额部疼痛、头痛、发热、苔黄腻	鱼腥草、薏苡仁、苦杏仁、麻黄、石膏、桔梗、漏芦、甘草、金银花、栀子、黄芩	麻杏薏甘汤
脉浠数、汗出、风团、舌淡红、苔黄腻、皮肤划痕征、瘙痒	薏苡仁、苦杏仁、地肤子、麻黄、甘草、当归	麻杏薏甘汤
舌淡红、皮肤划痕征、风团、脉浠数、苔黄腻、瘙痒、汗出	薏苡仁、苦杏仁、地肤子、麻黄、甘草、当归	麻杏薏甘汤
恶风、汗出、沉重、浮肿、舌淡白、虚数、足跟痛、浮虚	黄芪、大枣、白术、炙甘草、防己	防己黄芪汤
沉重、舌淡白、恶风、汗出、浮肿、足跟痛、浮虚、虚数	黄芪、大枣、白术、炙甘草、防己	防己黄芪汤
舌暗红、纳呆、短气、臌胀、腹胀、右胁隐痛、乏力、小便短少、腹部漫肿、苔薄黄根腻、纳差、胃脘痞闷、脉沉弦、口苦、腹水8厘米	黄芪、大黄、白术、葶苈子、花椒、甘草、防己	防己黄芪汤
右胁隐痛、胃脘痞闷、舌暗红、短气、纳呆、腹胀、腹部漫肿、乏力、口苦、脉沉弦、臌胀、苔薄黄根腻、小便短少、腹水8厘米、纳差	黄芪、大黄、白术、葶苈子、花椒、甘草、防己	防己黄芪汤
脉细滑、晨僵、苔白腻、舌淡红、双手指间关节呈梭形肿胀、血沉76mm／h、肿痛	黄芪、寻骨风、大枣、白术、秦艽、徐长卿、甘草、防己	防己黄芪汤
肿痛、晨僵、双手指间关节呈梭形肿胀、舌淡红、血沉76mm／h、脉细滑、苔白腻	黄芪、寻骨风、大枣、白术、秦艽、徐长卿、甘草、防己	防己黄芪汤
苔白腻、抽搐、舌淡红、恶风、自汗、脉浮中带滞	黄芪、大枣、白术、炙甘草、防己	防己黄芪汤
舌淡红、恶风、苔白腻、抽搐、自汗、脉浮中带滞	黄芪、大枣、白术、炙甘草、防己	防己黄芪汤
脉细数、浮肿、舌淡紫、颜面苍白、体温37．5℃、表情淡漠、二便不通、苔薄黄、腰痛	黄芪、大黄、白术、附子、甘草、防己	防己黄芪汤
苔薄黄、腰痛、脉细数、浮肿、表情淡漠、颜面苍白、体温37．5℃、二便不通、舌淡紫	黄芪、大黄、白术、附子、甘草、防己	防己黄芪汤
纳少、喘息、苔白腻、湿困、胸脘作闷、咳嗽、便溏、咳喘、痰白带泡沫、脉缓滑	黄芪、干姜、党参、五味子、白术、半夏、麻黄、茯苓、桂枝、甘草、陈皮、防己	防己黄芪汤
咳嗽、脉缓滑、苔白腻、湿困、便溏、纳少、咳喘、胸脘作闷、喘息、痰白带泡沫	黄芪、干姜、党参、五味子、白术、半夏、麻黄、茯苓、桂枝、甘草、陈皮、防己	防己黄芪汤
苔白、肢冷、形寒、脉细数无力、乏力、淡红、气短、神疲、盗汗、腰酸、心悸	黄芪、山药、白芍、大枣、白术、茯苓、熟地、桂枝、防风、防己	防己黄芪汤
腰酸、乏力、神疲、气短、淡红、脉细数无力、盗汗、心悸、苔白、形寒、肢冷	黄芪、山药、白芍、大枣、白术、茯苓、熟地、桂枝、防风、防己	防己黄芪汤
大便次数增多、脉细、完谷不化、神疲倦怠、油腻、舌淡、面色萎黄、大便时溏、饮食减少、苔自、脾气虚弱	黄芪、薏苡仁、山药、大枣、白术、党参、茯苓、炙甘草、防己	防己黄芪汤
脾气虚弱、大便次数增多、饮食减少、舌淡、油腻、神疲倦怠、大便时溏、脉细、面色萎黄、苔自、完谷不化	黄芪、薏苡仁、山药、大枣、白术、党参、茯苓、炙甘草、防己	防己黄芪汤
面色不华、脉细弱、尿色混浊、劳倦、尿浊、尿意不畅、舌淡、神疲、小腹下坠	黄芪、柴胡、大枣、白术、党参、升麻、甘草、防己	防己黄芪汤
舌淡、尿意不畅、神疲、面色不华、尿浊、尿色混浊、劳倦、脉细弱、小腹下坠	黄芪、柴胡、大枣、白术、党参、升麻、甘草、防己	防己黄芪汤
面色发白、带下清稀不臭、腰部困痛、全身不适、便稀、四肢浮肿、自汗、恶风、纳呆、精神倦怠	黄芪、薏苡仁、大枣、白术、党参、茯苓、炙甘草、桂枝、陈皮、防己	防己黄芪汤
便稀、精神倦怠、带下清稀不臭、自汗、恶风、纳呆、四肢浮肿、腰部困痛、全身不适、面色发白	黄芪、薏苡仁、大枣、白术、党参、茯苓、炙甘草、桂枝、陈皮、防己	防己黄芪汤
头部昏蒙、有齿痕、脉滑、发胖、苔白腻、痰湿停滞、四肢沉重、肥胖、食欲不振、少气、嗜睡、多汗、体虚力怯、气血不行、舌体胖淡、便溏	黄芪、苍术、白术、泽泻、茯苓、山楂、甘草、茵陈、陈皮、防己	防己黄芪汤
舌体胖淡、苔白腻、体虚力怯、多汗、气血不行、肥胖、头部昏蒙、有齿痕、痰湿停滞、脉滑、发胖、少气、四肢沉重、便溏、嗜睡、食欲不振	黄芪、苍术、白术、泽泻、茯苓、山楂、甘草、茵陈、陈皮、防己	防己黄芪汤
嗜喜厚味、两腋下潮湿、脉浮滑、臊气、黄染衣服、食谷不香、便溏、狐臭、口淡、苔白浊、身倦、舌淡、色淡、肢懒	黄芪、苍术、白术、泽泻、茯苓、车前草、甘草、防己	防己黄芪汤
肢懒、狐臭、黄染衣服、苔白浊、臊气、嗜喜厚味、身倦、食谷不香、两腋下潮湿、口淡、脉浮滑、色淡、便溏、舌淡	黄芪、苍术、白术、泽泻、茯苓、车前草、甘草、防己	防己黄芪汤
失眠、遍身泛发风团样皮疹、苔白腻、便溏、舌淡红、皮破淌水、肢端搔痒、脉浮滑、色红瘙痒、肢沉	黄芪、大枣、白术、甘草、白鲜皮、茯苓、车前草、陈皮、防己	防己黄芪汤
遍身泛发风团样皮疹、脉浮滑、失眠、肢端搔痒、苔白腻、肢沉、舌淡红、色红瘙痒、皮破淌水、便溏	黄芪、大枣、白术、甘草、白鲜皮、茯苓、车前草、陈皮、防己	防己黄芪汤
瘙痒、白带	苦参	苦参汤
白带、瘙痒	苦参	苦参汤
苔白、流黄水、阴囊湿疹、脉沉缓稍滑、舌淡、溃烂、搔痒、发痒	苦参	苦参汤
发痒、流黄水、苔白、溃烂、脉沉缓稍滑、阴囊湿疹、舌淡、搔痒	苦参	苦参汤
脉滑数、满舌白如粉霜、发冷、角化、手足指趾硬斑、发烧、目赤、烦热、奇痒、疼痛、色紫、咽干、溃疡	雄黄	雄黄熏方
烦热、脉滑数、奇痒、溃疡、发烧、满舌白如粉霜、疼痛、手足指趾硬斑、色紫、咽干、发冷、角化、目赤	雄黄	雄黄熏方
手足指趾硬斑、脉滑数、烦热、疼痛、咽干、发冷、角化、奇痒、色紫、满舌白如粉霜、溃疡、目赤、发烧	雄黄	雄黄熏方
口渴、痔血、里急后重、肛门灼热、小便色赤、赤多白少、舌深红、苔黄滑、脉滑数、肿痛	槐花、生地、赤小豆、仙鹤草、马齿苋、金银花、当归、黄芩	赤小豆当归散
脉滑数、苔黄滑、肛门灼热、里急后重、口渴、赤多白少、痔血、小便色赤、肿痛、舌深红	槐花、生地、赤小豆、仙鹤草、马齿苋、金银花、当归、黄芩	赤小豆当归散
口苦干、鲜血直流、便血、苔黄滑、脉滑数、便后下血、舌红、热胀	薏苡仁、大黄、赤小豆、藕节、侧柏叶、金银花、当归	赤小豆当归散
口苦干、便血、便后下血、热胀、脉滑数、鲜血直流、苔黄滑、舌红	薏苡仁、大黄、赤小豆、藕节、侧柏叶、金银花、当归	赤小豆当归散
小便短黄、苔黄滑厚、小腹疼痛、带下、阴道流赤白粘液、舌红、脉滑数、赤多、气臭	绵马贯众、薏苡仁、败酱草、赤小豆、冬瓜仁、金银花、当归	赤小豆当归散
气臭、苔黄滑厚、小腹疼痛、带下、舌红、小便短黄、阴道流赤白粘液、赤多、脉滑数	绵马贯众、薏苡仁、败酱草、赤小豆、冬瓜仁、金银花、当归	赤小豆当归散
溃疡、白塞氏综合征、脓疮、纳差、双眼干涩、舌红、面白无华、口苦、形体瘦弱、溃烂、苔黄腻、搔痒、红斑、脉细缓、大便干结、苔黄厚腻、溢水	薏苡仁、山药、党参、赤小豆、苦参、知母、车前草、金银花、当归、黄芩	赤小豆当归散
口苦、白塞氏综合征、溃烂、溢水、溃疡、纳差、红斑、苔黄厚腻、舌红、大便干结、脓疮、苔黄腻、脉细缓、形体瘦弱、搔痒、双眼干涩、面白无华	薏苡仁、山药、党参、赤小豆、苦参、知母、车前草、金银花、当归、黄芩	赤小豆当归散
胀痛、口渴、身热、血瘀、气滞、烦躁	赤小豆、当归	赤小豆当归散
烦躁、口渴、血瘀、胀痛、身热、气滞	赤小豆、当归	赤小豆当归散
苔黄滑、舌红、小便黄、红肿、疼痛、口苦干、脉弦滑数、刺痛、边黯	薏苡仁、延胡索、赤小豆、桑枝、丹参、当归、忍冬藤	赤小豆当归散
苔黄滑、疼痛、边黯、红肿、舌红、脉弦滑数、口苦干、小便黄、刺痛	薏苡仁、延胡索、赤小豆、桑枝、丹参、当归、忍冬藤	赤小豆当归散
苔薄而黄、脉浮有力。此属风热瘾疹、剧痒、搔痒、小便色赤、舌红、难受	生地、茯苓、赤小豆、连翘、当归、忍冬藤	赤小豆当归散
剧痒、脉浮有力。此属风热瘾疹、难受、小便色赤、搔痒、苔薄而黄、舌红	生地、茯苓、赤小豆、连翘、当归、忍冬藤	赤小豆当归散
少纳、舌腻、苔白、脉濡、胃钝、气弱、左胁下按之板滞	厚朴、半夏、白术、竹茹、鳖甲、茯苓、沉香、山楂、陈皮	鳖甲煎丸
少纳、苔白、脉濡、舌腻、左胁下按之板滞、胃钝、气弱	厚朴、半夏、白术、竹茹、鳖甲、茯苓、沉香、山楂、陈皮	鳖甲煎丸
腹胀、肢体无力、形体消瘦、痰湿内蕴、发热、血瘀、脉象稍弦、脘闷、汗出、气滞、体温38。C~T、脾肿大、饮食不佳、面色萎黄、苔薄白、恶寒、怕冷	柴胡、槟榔、大枣、半夏、鳖甲、常山、草果、黄芩	鳖甲煎丸
脉象稍弦、发热、饮食不佳、脾肿大、体温38。C~T、脘闷、汗出、气滞、形体消瘦、痰湿内蕴、恶寒、肢体无力、面色萎黄、腹胀、苔薄白、血瘀、怕冷	柴胡、槟榔、大枣、半夏、鳖甲、常山、草果、黄芩	鳖甲煎丸
苔则白润、舌紫暗、苔白润、小便色黄、脉弦、面色黧黑	土鳖虫、紫苑、茜草、柴胡、党参、半夏、大枣、赤芍、牡蛎、鳖甲、炙甘草、石韦、射干、红花、桂枝、蜣螂、瞿麦、黄芩	鳖甲煎丸
舌紫暗、脉弦、苔白润、小便色黄、苔则白润、面色黧黑	土鳖虫、紫苑、茜草、柴胡、党参、半夏、大枣、赤芍、牡蛎、鳖甲、炙甘草、石韦、射干、红花、桂枝、蜣螂、瞿麦、黄芩	鳖甲煎丸
宫体增大、包块、大便常溏、下腹部隐痛、腰酸、苔薄、白带多、白带较多、拳头大、脉象小弦、囊肿、下腹部坠胀	土鳖虫、紫苑、大黄、芒硝、阿胶、瞿麦、干姜、白芍、鳖甲、半夏、桃仁、人参、鼠妇、黄芩、厚朴、柴胡、葶苈子、石韦、桂枝	鳖甲煎丸
脉象小弦、白带较多、苔薄、白带多、腰酸、囊肿、大便常溏、包块、宫体增大、拳头大、下腹部隐痛、下腹部坠胀	土鳖虫、紫苑、大黄、芒硝、阿胶、瞿麦、干姜、白芍、鳖甲、半夏、桃仁、人参、鼠妇、黄芩、厚朴、柴胡、葶苈子、石韦、桂枝	鳖甲煎丸
下血、热少、脉沉迟、苔淡白、秽浊、舌淡白、阳陷	生姜、龙骨、茯苓、蜀漆、附子	蜀漆汤
秽浊、脉沉迟、热少、阳陷、舌淡白、下血、苔淡白	生姜、龙骨、茯苓、蜀漆、附子	蜀漆汤
咳嗽、胸闷、两脉弦数、心烦、寒战、口渴、苔薄白、出汗、发热	柴胡、槟榔、半夏、茯苓、蜀漆、常山、黄芩	蜀漆汤
两脉弦数、咳嗽、口渴、苔薄白、出汗、胸闷、心烦、发热、寒战	柴胡、槟榔、半夏、茯苓、蜀漆、常山、黄芩	蜀漆汤
发冷、脉弱、血压160／120毫米汞柱、苔白、虚数、手足乏重	党参、白术、菊花、川芎、白矾、牡蛎、茯苓、桔梗、桂枝、细辛、防风、当归、黄芩	侯氏黑散
发冷、苔白、手足乏重、脉弱、虚数、血压160／120毫米汞柱	党参、白术、菊花、川芎、白矾、牡蛎、茯苓、桔梗、桂枝、细辛、防风、当归、黄芩	侯氏黑散
疲乏、浮肿、脉细弦、颤抖、血压19／12KPa、畏寒、痰瘀内阻、气短、头晕、肢冷、脾虚湿盛、心慌、舌体右斜、舌尖红、苔苔薄黄腻、右手指精细动作不灵敏、舌淡胖、胀痛、麻木	干姜、白术、菊花、川芎、白矾、牡蛎、茯苓、酒、桔梗、桂枝、细辛、防风、红参、当归、黄芩	侯氏黑散
畏寒、血压19／12KPa、舌淡胖、心慌、疲乏、苔苔薄黄腻、痰瘀内阻、麻木、肢冷、脾虚湿盛、胀痛、头晕、右手指精细动作不灵敏、颤抖、脉细弦、舌体右斜、舌尖红、浮肿、气短	干姜、白术、菊花、川芎、白矾、牡蛎、茯苓、酒、桔梗、桂枝、细辛、防风、红参、当归、黄芩	侯氏黑散
恶寒、畏寒、恶风寒、左侧鼻唇沟变浅、脉沉细、四肢烦重、血压150／90毫米汞柱、体歪、左侧上下肢肌张力减弱、血压160／90毫米汞柱、头昏、病侧上肢略能上举、苔薄白、全身沉重、舌淡红	干姜、白术、菊花、川芎、白矾、牡蛎、茯苓、桔梗、人参、细辛、防风、桂枝、当归、黄芩	侯氏黑散
舌淡红、体歪、脉沉细、左侧上下肢肌张力减弱、病侧上肢略能上举、苔薄白、畏寒、头昏、血压150／90毫米汞柱、恶寒、全身沉重、恶风寒、血压160／90毫米汞柱、四肢烦重、左侧鼻唇沟变浅	干姜、白术、菊花、川芎、白矾、牡蛎、茯苓、桔梗、人参、细辛、防风、桂枝、当归、黄芩	侯氏黑散
疼痛、舌根苔厚、麻木、六脉俱滑、肢体沉重、口干	干姜、党参、白术、菊花、川芎、牡蛎、茯苓、桔梗、桂枝、细辛、防风、当归	侯氏黑散
肢体沉重、麻木、口干、疼痛、舌根苔厚、六脉俱滑	干姜、党参、白术、菊花、川芎、牡蛎、茯苓、桔梗、桂枝、细辛、防风、当归	侯氏黑散
苔薄白、右上臂外侧中段有五个散在结节、麻木、流涕、咳嗽、脉沉弦细、皮色正常、肺气肿、舌正常、酸痛	干姜、白术、菊花、川芎、牡蛎、茯苓、黑矾、桔梗、人参、细辛、防风、桂枝、当归、黄芩	侯氏黑散
酸痛、麻木、皮色正常、舌正常、肺气肿、咳嗽、右上臂外侧中段有五个散在结节、苔薄白、流涕、脉沉弦细	干姜、白术、菊花、川芎、牡蛎、茯苓、黑矾、桔梗、人参、细辛、防风、桂枝、当归、黄芩	侯氏黑散
口唾白沫、脉象浮缓、苔清润	干姜、菊花、川芎、白矾、牡蛎、茯苓、桔梗、人参、桂枝、防风、细辛、当归、黄芩	侯氏黑散
脉象浮缓、口唾白沫、苔清润	干姜、菊花、川芎、白矾、牡蛎、茯苓、桔梗、人参、桂枝、防风、细辛、当归、黄芩	侯氏黑散
口吐涎沫、痫、神态迟滞、手足抽搐、四肢沉重、面色黯淡、苔白滑、反应迟钝、脉弦滑、两目上窜、胃纳欠佳	干姜、礞石、胆南星、半夏、白术、党参、菊花、川芎、牡蛎、茯苓、桔梗、细辛、防风、当归、黄芩	侯氏黑散
面色黯淡、四肢沉重、脉弦滑、苔白滑、反应迟钝、口吐涎沫、痫、两目上窜、手足抽搐、神态迟滞、胃纳欠佳	干姜、礞石、胆南星、半夏、白术、党参、菊花、川芎、牡蛎、茯苓、桔梗、细辛、防风、当归、黄芩	侯氏黑散
酸胀、瘀斑、呕吐、畏寒、口时苦、苔白腻、脉弦滑、干燥、纳差、心烦、僵硬、白粘痰、疼痛、麻木、舌淡红	干姜、白术、菊花、川芎、白矾、牡蛎、茯苓、桔梗、人参、细辛、防风、桂枝、当归、黄芩	侯氏黑散
呕吐、麻木、酸胀、干燥、纳差、僵硬、畏寒、白粘痰、疼痛、舌淡红、脉弦滑、口时苦、心烦、瘀斑、苔白腻	干姜、白术、菊花、川芎、白矾、牡蛎、茯苓、桔梗、人参、细辛、防风、桂枝、当归、黄芩	侯氏黑散
苔薄润、头痛、舌淡紫、寒痛、恶寒、沉闷、体质丰腴、四肢不温、脉沉细无力、舌质淡紫有齿痕、风寒、面色苍白无华	黄芪、干姜、白术、菊花、川芎、茯苓、桔梗、桂枝、细辛、防风、当归	侯氏黑散
沉闷、舌淡紫、体质丰腴、苔薄润、四肢不温、恶寒、面色苍白无华、头痛、寒痛、舌质淡紫有齿痕、风寒、脉沉细无力	黄芪、干姜、白术、菊花、川芎、茯苓、桔梗、桂枝、细辛、防风、当归	侯氏黑散
血压25．3～21．3／14．7～13．3kPa、疼痛、怕冷、苔白、脉弦滑、黑花缭乱、天旋地转、舌胖、眩晕、头晕、麻木、干涩	干姜、白术、菊花、川芎、牡蛎、茯苓、黑矾、桔梗、人参、桂枝、防风、细辛、当归、黄芩	侯氏黑散
舌胖、血压25．3～21．3／14．7～13．3kPa、苔白、疼痛、干涩、怕冷、麻木、脉弦滑、天旋地转、黑花缭乱、头晕、眩晕	干姜、白术、菊花、川芎、牡蛎、茯苓、黑矾、桔梗、人参、桂枝、防风、细辛、当归、黄芩	侯氏黑散
脱发、眉毛稀疏、头皮瘙痒、阴毛、舌红、头发脱落、苔薄白、身体沉重、头皮光亮、烦闷、全身毛发较前明显减少、脉弦细数、手足汗多	干姜、白术、菊花、川芎、牡蛎、茯苓、黑矾、桔梗、人参、细辛、防风、桂枝、当归、黄芩	侯氏黑散
头发脱落、阴毛、手足汗多、苔薄白、脱发、全身毛发较前明显减少、脉弦细数、舌红、眉毛稀疏、头皮光亮、身体沉重、头皮瘙痒、烦闷	干姜、白术、菊花、川芎、牡蛎、茯苓、黑矾、桔梗、人参、细辛、防风、桂枝、当归、黄芩	侯氏黑散
肠鸣、腹泻、头重、腹痛、头晕、大便成形、水肿、乏力、畏寒、充血、粘液便、出血	干姜、白术、菊花、川芎、白矾、牡蛎、茯苓、桔梗、人参、细辛、防风、桂枝、当归、黄芩	侯氏黑散
腹痛、肠鸣、大便成形、头重、水肿、畏寒、粘液便、腹泻、充血、乏力、出血、头晕	干姜、白术、菊花、川芎、白矾、牡蛎、茯苓、桔梗、人参、细辛、防风、桂枝、当归、黄芩	侯氏黑散
奇痒、体弱、苔白、脉沉缓、身倦	蝉蜕、干姜、白术、川芎、白矾、牡蛎、浮萍、茯苓、桔梗、人参、桂枝、防风、细辛、当归	侯氏黑散
体弱、苔白、奇痒、脉沉缓、身倦	蝉蜕、干姜、白术、川芎、白矾、牡蛎、浮萍、茯苓、桔梗、人参、桂枝、防风、细辛、当归	侯氏黑散
面部潮红、头晕、胀痛、大便干燥、脉弦细、血压：24／16kPa、小溲黄赤、苔薄黄	滑石粉、大黄、龙骨、石决明、牡蛎、石膏、寒水石、川牛膝、杜仲、甘草	风引汤
胀痛、面部潮红、苔薄黄、脉弦细、血压：24／16kPa、大便干燥、小溲黄赤、头晕	滑石粉、大黄、龙骨、石决明、牡蛎、石膏、寒水石、川牛膝、杜仲、甘草	风引汤
血压170／100毫米汞柱、头痛、头晕、唇战、面红、苔黄厚、抽动、烦躁、舌红、脉弦滑、易怒	滑石粉、干姜、大黄、龙骨、石决明、寒水石、桂枝、赤石脂、甘草、紫石英	风引汤
头晕、脉弦滑、易怒、头痛、血压170／100毫米汞柱、苔黄厚、唇战、烦躁、抽动、舌红、面红	滑石粉、干姜、大黄、龙骨、石决明、寒水石、桂枝、赤石脂、甘草、紫石英	风引汤
挛急、强直、拘急、两手脉弦细	滑石粉、干姜、大黄、龙骨、牡蛎、寒水石、桂枝、赤石脂、甘草	风引汤
拘急、挛急、强直、两手脉弦细	滑石粉、干姜、大黄、龙骨、牡蛎、寒水石、桂枝、赤石脂、甘草	风引汤
昏睡、克匿格氏征、抽搐、瞳孔对光反射稍迟钝、舌红、巴彬斯基氏征、恍惚、苔黄厚腻、体温38．5℃、四肢肌张力微高	滑石粉、干姜、大黄、龙骨、全蝎、化橘红、寒水石、桂枝、防风、赤石脂、甘草、紫石英	风引汤
抽搐、恍惚、四肢肌张力微高、瞳孔对光反射稍迟钝、巴彬斯基氏征、苔黄厚腻、昏睡、舌红、体温38．5℃、克匿格氏征	滑石粉、干姜、大黄、龙骨、全蝎、化橘红、寒水石、桂枝、防风、赤石脂、甘草、紫石英	风引汤
口流涎沫、两颧部有时泛赤色、头晕、脉沉弦、惊叫、大便干结、胸胁烦闷、溲赤、目赤、手足抽搐、口苦、舌边尖红、痰火迷心	滑石粉、干姜、大黄、龙骨、牡蛎、寒水石、桂枝、赤石脂、甘草	风引汤
手足抽搐、目赤、头晕、舌边尖红、脉沉弦、两颧部有时泛赤色、口流涎沫、溲赤、大便干结、惊叫、胸胁烦闷、痰火迷心、口苦	滑石粉、干姜、大黄、龙骨、牡蛎、寒水石、桂枝、赤石脂、甘草	风引汤
握物不紧、脉象弦滑、形体消瘦、苔腻、神志不安、面色萎黄、舌红、腿颤、两手乱动	滑石粉、干姜、大黄、龙骨、牡蛎、寒水石、桂枝、赤石脂、甘草	风引汤
舌红、腿颤、握物不紧、两手乱动、形体消瘦、神志不安、苔腻、脉象弦滑、面色萎黄	滑石粉、干姜、大黄、龙骨、牡蛎、寒水石、桂枝、赤石脂、甘草	风引汤
下颌紧、两手指微弯、闭目、气厥、口张、僵直、呼吸喘促	滑石粉、干姜、大黄、龙骨、牡蛎、石膏、寒水石、桂枝、赤石脂、白石英、紫石英	风引汤
下颌紧、气厥、僵直、两手指微弯、呼吸喘促、闭目、口张	滑石粉、干姜、大黄、龙骨、牡蛎、石膏、寒水石、桂枝、赤石脂、白石英、紫石英	风引汤
口燥、BPl04／67mmHg、抽搐、反张、T40．5℃、苔黄燥、面赤、脉浮数、全身皮肤粘膜未发现出血点、高热、肿大、巴彬氏征、膝反射亢进、呼吸急促、呼吸音粗糙、皮疹、脑脊液压力80滴／分、P108次／分、舌赤	滑石粉、干姜、大黄、龙骨、牡蛎、寒水石、桂枝、赤石脂、甘草	风引汤
呼吸急促、呼吸音粗糙、苔黄燥、皮疹、T40．5℃、舌赤、高热、全身皮肤粘膜未发现出血点、肿大、BPl04／67mmHg、面赤、脉浮数、P108次／分、脑脊液压力80滴／分、反张、口燥、膝反射亢进、抽搐、巴彬氏征	滑石粉、干姜、大黄、龙骨、牡蛎、寒水石、桂枝、赤石脂、甘草	风引汤
尿黄、呃逆、口干、大便干、急躁、血压158／95毫米汞柱、两脉均弦细、多梦、烦热、舌红、血块、白分及尿常规均正常、心烦、失眠、耳鸣	滑石粉、干姜、大黄、龙骨、牡蛎、寒水石、桂枝、赤石脂、甘草、紫石英	风引汤
舌红、失眠、两脉均弦细、多梦、血压158／95毫米汞柱、白分及尿常规均正常、尿黄、烦热、口干、耳鸣、呃逆、大便干、急躁、心烦、血块	滑石粉、干姜、大黄、龙骨、牡蛎、寒水石、桂枝、赤石脂、甘草、紫石英	风引汤
发热、舌后稍腻、气滞、内热、心烦、舌红、盗汗、咽干、两脉弦细	紫石英、滑石粉、生地、龙骨、牡蛎、麦芽、寒水石、没药、石膏、麦冬、甘草、茵陈、玄参	风引汤
气滞、心烦、咽干、盗汗、舌后稍腻、内热、发热、舌红、两脉弦细	紫石英、滑石粉、生地、龙骨、牡蛎、麦芽、寒水石、没药、石膏、麦冬、甘草、茵陈、玄参	风引汤
呕吐、抽筋、反张、斜视、斜颈、头向右偏十五度、强直、颈斜、语言不清	滑石粉、干姜、大黄、龙骨、牡蛎、寒水石、桂枝、赤石脂、甘草、紫石英	风引汤
斜视、语言不清、斜颈、反张、强直、头向右偏十五度、呕吐、颈斜、抽筋	滑石粉、干姜、大黄、龙骨、牡蛎、寒水石、桂枝、赤石脂、甘草、紫石英	风引汤
舌红而鲜艳、酸楚、火灼、脉浮滑、灼痛	龙骨、白芍、生地、甘草、牡蛎、石膏、寒水石、磁石、黄芩、赤石脂、玄参、当归、紫石英	风引汤
酸楚、灼痛、火灼、舌红而鲜艳、脉浮滑	龙骨、白芍、生地、甘草、牡蛎、石膏、寒水石、磁石、黄芩、赤石脂、玄参、当归、紫石英	风引汤
痞闷、吐涎、苔舌绛无苔、癫、痰涎泛溢	生地、香附、竹沥、桂枝、何首乌、甘草、防己	防己地黄汤
痰涎泛溢、癫、吐涎、苔舌绛无苔、痞闷	生地、香附、竹沥、桂枝、何首乌、甘草、防己	防己地黄汤
妄笑、面容消瘦惨白、狂躁、舌红、语无伦次、多动、脉洪大无力、少眠、双颊微红、干	甘草、桂枝、防己、防风	防己地黄汤
面容消瘦惨白、妄笑、双颊微红、语无伦次、脉洪大无力、少眠、多动、舌红、狂躁、干	甘草、桂枝、防己、防风	防己地黄汤
苔无苔、脉浮数无力、体温37·2‘C、生热、寒热、舌红略干	甘草、桂枝、防己、防风	防己地黄汤
寒热、生热、舌红略干、体温37·2‘C、脉浮数无力、苔无苔	甘草、桂枝、防己、防风	防己地黄汤
心悸、口苦、哭啼吵闹、昏仆欲绝、唇干、苔无苔、眩晕、面略赤、舌红、脉轻取浮	甘草、桂枝、防己、防风	防己地黄汤
苔无苔、昏仆欲绝、口苦、眩晕、唇干、舌红、面略赤、心悸、脉轻取浮、哭啼吵闹	甘草、桂枝、防己、防风	防己地黄汤
四肢关节疼痛、大便干结、身体赢瘦、手指变形、下肢肌肉萎缩、肝肾俱虚、脉象弦细、舌淡、苔无苔、双踝关节肿大	薏苡仁、白芍、川芎、绵萆薢、木瓜、桂枝、防风、甘草、当归、防己	防己地黄汤
手指变形、脉象弦细、苔无苔、下肢肌肉萎缩、肝肾俱虚、双踝关节肿大、舌淡、四肢关节疼痛、大便干结、身体赢瘦	薏苡仁、白芍、川芎、绵萆薢、木瓜、桂枝、防风、甘草、当归、防己	防己地黄汤
苔黄、脉弦数、舌红、筋脉拘挛、麻木、神志清楚、抽搐、僵硬	薏苡仁、胆南星、羌活、白芍、泽泻、川芎、炙甘草、桂枝、防风、防己	防己地黄汤
苔黄、抽搐、麻木、舌红、脉弦数、僵硬、筋脉拘挛、神志清楚	薏苡仁、胆南星、羌活、白芍、泽泻、川芎、炙甘草、桂枝、防风、防己	防己地黄汤
咽干、苔薄、烦躁、胸闷、肿胖、寒热、口苦、脉滑数有力、舌质红胖、心率110~140次／mi、乏力、潮红、四肢酸楚、心律失常、心悸	苦参、桂枝、防风、甘草、防己	防己地黄汤
咽干、四肢酸楚、胸闷、苔薄、烦躁、肿胖、心悸、口苦、乏力、潮红、舌质红胖、寒热、脉滑数有力、心律失常、心率110~140次／mi	苦参、桂枝、防风、甘草、防己	防己地黄汤
尿少、面目虚浮、苔薄白润、脉浮滑而弦、心烦、舌红胖、BP：24．O／16．0kPa、眼前发黑、眩晕、苔白润	柴胡、瓜蒌、酒、桂枝、甘草、防己	防己地黄汤
BP：24．O／16．0kPa、心烦、脉浮滑而弦、眩晕、面目虚浮、眼前发黑、尿少、苔白润、苔薄白润、舌红胖	柴胡、瓜蒌、酒、桂枝、甘草、防己	防己地黄汤
T38℃、咳嗽、血尿、口渴、咽痛、发烧、苔薄白、四肢不温、眼睑浮肿、舌稍红、面浮肢肿、恶寒、水肿、脉浮数、发热、色赤	紫草、浮萍、桂枝、天花粉、防风、甘草、防己	防己地黄汤
血尿、恶寒、水肿、色赤、眼睑浮肿、咽痛、发烧、咳嗽、T38℃、发热、苔薄白、舌稍红、脉浮数、四肢不温、口渴、面浮肢肿	紫草、浮萍、桂枝、天花粉、防风、甘草、防己	防己地黄汤
腰膝酸软、气促、烦躁不安、蛋白尿、脉弦滑鼓指、大便秘结、黄苔浊腻、颜面发红、口苦、腹大、壅肿、腹围94cm、心慌、尿赤、舌体胖厚	大黄、商陆、桂枝、天花粉、防风、知母、甘草、防己	防己地黄汤
腹大、颜面发红、腹围94cm、尿赤、舌体胖厚、气促、大便秘结、心慌、黄苔浊腻、壅肿、口苦、烦躁不安、脉弦滑鼓指、蛋白尿、腰膝酸软	大黄、商陆、桂枝、天花粉、防风、知母、甘草、防己	防己地黄汤
躯、肿胀、脱屑、渗液、裂口、潮红、结痂、脉数大、黄燥、灼热、舌深红、瘙痒、渗出	甘草、桂枝、防己、防风	防己地黄汤
脱屑、潮红、灼热、渗液、黄燥、舌深红、脉数大、结痂、渗出、躯、肿胀、裂口、瘙痒	甘草、桂枝、防己、防风	防己地黄汤
疼痛、顽麻、麻木	芥子、盐、附子	头风摩散
疼痛、麻木、顽麻	芥子、盐、附子	头风摩散
顽麻、疼痛、麻木	芥子、盐、附子	头风摩散
顽麻、麻木、疼痛	芥子、盐、附子	头风摩散
麻木、疼痛、顽麻	芥子、盐、附子	头风摩散
麻木、顽麻、疼痛	芥子、盐、附子	头风摩散
细弱、热痛、脉象、疼痛、体温38℃、红肿、发热、寒热	白芍、白术、麻黄、桂枝、附子、防风、知母、甘草	桂枝芍药知母汤
发热、热痛、红肿、体温38℃、脉象、疼痛、寒热、细弱	白芍、白术、麻黄、桂枝、附子、防风、知母、甘草	桂枝芍药知母汤
舌淡、疼痛、冰凉、红肿、脉迟缓、苔白	白芍、白术、麻黄、桂枝、附子、防风、知母、甘草	桂枝芍药知母汤
脉迟缓、苔白、舌淡、冰凉、红肿、疼痛	白芍、白术、麻黄、桂枝、附子、防风、知母、甘草	桂枝芍药知母汤
脚膝肿大、左沉弱，右浮濡、遗精、汗出	生姜、白芍、白术、麻黄、桂枝、附子、防风、知母、甘草	桂枝芍药知母汤
遗精、汗出、左沉弱，右浮濡、脚膝肿大	生姜、白芍、白术、麻黄、桂枝、附子、防风、知母、甘草	桂枝芍药知母汤
疼痛、肩外展80、舌淡胖、痛醒、脉细弦	黄芪、生姜、白芍、白术、赤芍、麻黄、乌头、桂枝、附子、防风、知母、甘草	桂枝芍药知母汤
脉细弦、疼痛、痛醒、肩外展80、舌淡胖	黄芪、生姜、白芍、白术、赤芍、麻黄、乌头、桂枝、附子、防风、知母、甘草	桂枝芍药知母汤
脉弦紧、苔白、疼痛、舌淡	生姜、白芍、白术、麻黄、桂枝、附子、防风、知母、甘草	桂枝芍药知母汤
苔白、舌淡、疼痛、脉弦紧	生姜、白芍、白术、麻黄、桂枝、附子、防风、知母、甘草	桂枝芍药知母汤
无力、麻木、消瘦、苔黄白厚腻、腰痛、化热、二便失禁、软弱、畏冷、浮滑而促、发热、寒战、疼痛、面色黧黑	白芍、白术、麻黄、桂枝、附子、防风、知母、甘草	桂枝芍药知母汤
麻木、疼痛、消瘦、化热、无力、腰痛、面色黧黑、浮滑而促、软弱、苔黄白厚腻、发热、寒战、畏冷、二便失禁	白芍、白术、麻黄、桂枝、附子、防风、知母、甘草	桂枝芍药知母汤
欲恶、舌淡紫、经色紫黯、寒热、寒痰、白带如涕、木胀、脉滑、漫肿、身懒、酸痛、肢沉、苔白浊腻	半夏、白术、防风、赤芍、麻黄、茯苓、芥子、桂枝、天花粉、知母、金银花、当归	桂枝芍药知母汤
经色紫黯、寒痰、苔白浊腻、肢沉、欲恶、漫肿、白带如涕、寒热、舌淡紫、木胀、身懒、脉滑、酸痛	半夏、白术、防风、赤芍、麻黄、茯苓、芥子、桂枝、天花粉、知母、金银花、当归	桂枝芍药知母汤
热痛、凉痛、脉象滑数、四肢无力、恶寒、苔黄腻、肿胀、形体较胖、潮红、面色微黄、舌淡	生姜、白芍、白术、关黄柏、麻黄、桂枝、附子、防风、知母、甘草、防己	桂枝芍药知母汤
舌淡、脉象滑数、潮红、形体较胖、热痛、四肢无力、凉痛、面色微黄、恶寒、苔黄腻、肿胀	生姜、白芍、白术、关黄柏、麻黄、桂枝、附子、防风、知母、甘草、防己	桂枝芍药知母汤
苔白腻、头眩、面色青黑、短气、舌淡、欲吐、疼痛、肿胀、脚肿、脉沉细、强直	黄芪、薏苡仁、生姜、白芍、苍术、白术、关黄柏、麻黄、桂枝、附子、防风、知母、甘草	桂枝芍药知母汤
欲吐、强直、苔白腻、脉沉细、疼痛、面色青黑、舌淡、肿胀、头眩、脚肿、短气	黄芪、薏苡仁、生姜、白芍、苍术、白术、关黄柏、麻黄、桂枝、附子、防风、知母、甘草	桂枝芍药知母汤
气急、腹膨、心尖搏动在左第五肋间隙乳线外侧。两下肺可闻水泡音、脉沉涩、呼吸30次／分、苔白浊腻、舌淡紫、尿少、三尖瓣区均有Ⅱ级收缩期吹风样杂音、腿肿、膨隆、便溏、桶状胸、心尖圆钝、浮肿、心率100次／分、胸闷、咳喘、紫绀、杵状指	黄芪、生姜、白术、葶苈子、赤芍、麻黄、茯苓、炙甘草、桂枝、附子、知母、防己	桂枝芍药知母汤
心尖搏动在左第五肋间隙乳线外侧。两下肺可闻水泡音、杵状指、浮肿、舌淡紫、桶状胸、便溏、心尖圆钝、膨隆、呼吸30次／分、胸闷、咳喘、三尖瓣区均有Ⅱ级收缩期吹风样杂音、紫绀、脉沉涩、尿少、气急、腹膨、腿肿、苔白浊腻、心率100次／分	黄芪、生姜、白术、葶苈子、赤芍、麻黄、茯苓、炙甘草、桂枝、附子、知母、防己	桂枝芍药知母汤
脉濡滑、痰饮、厌饮、多湿、痰白稠、喉间漉漉有声。观其形体胖壮、多痰、苔白腻、两肺多布湿罗音、咳闷不己、舌淡胖、便溏	厚朴、白芍、半夏、苦杏仁、白术、麻黄、芥子、炙甘草、桂枝、附子、紫苏子、知母、甘草	桂枝芍药知母汤
喉间漉漉有声。观其形体胖壮、痰饮、多湿、咳闷不己、多痰、痰白稠、便溏、两肺多布湿罗音、脉濡滑、厌饮、舌淡胖、苔白腻	厚朴、白芍、半夏、苦杏仁、白术、麻黄、芥子、炙甘草、桂枝、附子、紫苏子、知母、甘草	桂枝芍药知母汤
舌淡嫩、苔白干、发热、腹泻、咳呛不畅、指纹淡紫、心音低钝、肢冷、烦燥、气急、鼻塞、喷嚏、咳嗽、瘦弱	山药、五味子、赤芍、前胡、麻黄、茯苓、炙甘草、麦冬、桂枝、附子、知母	桂枝芍药知母汤
瘦弱、发热、舌淡嫩、咳呛不畅、苔白干、鼻塞、指纹淡紫、腹泻、烦燥、咳嗽、心音低钝、喷嚏、肢冷、气急	山药、五味子、赤芍、前胡、麻黄、茯苓、炙甘草、麦冬、桂枝、附子、知母	桂枝芍药知母汤
血白细胞计数12000／mm、舌淡、脉沉紧、发凉、冷痛、苔白、关节肿胀	黄芪、白芍、大枣、麻黄、木瓜、炙甘草、乌头、桂枝、防己	乌头汤
舌淡、血白细胞计数12000／mm、关节肿胀、冷痛、发凉、苔白、脉沉紧	黄芪、白芍、大枣、麻黄、木瓜、炙甘草、乌头、桂枝、防己	乌头汤
体温40．5℃、苔白厚、畏寒、高烧、脉象浮紧、肿胀、关节肿、疼痛、舌淡	黄芪、白芍、麻黄、蜜、乌头、独活、甘草、蕲蛇	乌头汤
舌淡、高烧、体温40．5℃、疼痛、肿胀、关节肿、畏寒、苔白厚、脉象浮紧	黄芪、白芍、麻黄、蜜、乌头、独活、甘草、蕲蛇	乌头汤
切脉沉弦、酸胀、疼痛	黄芪、白芍、麻黄、蜜、乌头、甘草、蕲蛇、当归	乌头汤
疼痛、酸胀、切脉沉弦	黄芪、白芍、麻黄、蜜、乌头、甘草、蕲蛇、当归	乌头汤
呕吐、苔白腻、脉沉细、疼痛、面色萎黄、舌淡、四肢清冷、腹痛、硬块	黄芪、白芍、麻黄、蜜、枳壳、乌头、炙甘草、甘草、炮姜	乌头汤
脉沉细、四肢清冷、面色萎黄、硬块、舌淡、呕吐、腹痛、苔白腻、疼痛	黄芪、白芍、麻黄、蜜、枳壳、乌头、炙甘草、甘草、炮姜	乌头汤
寒热、肋痛、痛不可忍。诊为肋间神经痛、咳嗽	柴胡、白芍、赤芍、麻黄、蜜、乌头、甘草	乌头汤
寒热、肋痛、咳嗽、痛不可忍。诊为肋间神经痛	柴胡、白芍、赤芍、麻黄、蜜、乌头、甘草	乌头汤
疼痛、红肿	白芷、大黄、白芍、麻黄、乌头、细辛、甘草	乌头汤
红肿、疼痛	白芷、大黄、白芍、麻黄、乌头、细辛、甘草	乌头汤
啬啬、苔白较厚、经色紫暗、血瘀、大便常溏、唇舌瘀紫、脉沉紧而细、绞痛、紫黑、气滞、痛剧、面色觥白、冷痛、痛经、体倦、乏力、腰酸	黄芪、艾叶、白芍、麻黄、蜜、乌头、炙甘草	乌头汤
冷痛、痛剧、唇舌瘀紫、紫黑、绞痛、啬啬、痛经、经色紫暗、大便常溏、血瘀、气滞、苔白较厚、腰酸、体倦、面色觥白、乏力、脉沉紧而细	黄芪、艾叶、白芍、麻黄、蜜、乌头、炙甘草	乌头汤
疼痛、痉挛、喜热、肿胀、舌淡、抽搐、尿常规及血沉均无异常、身倦、头晕、恶寒、苔白厚、脉沉紧	白芍、麻黄、乌头、炙甘草、黄芩	乌头汤
苔白厚、身倦、尿常规及血沉均无异常、恶寒、疼痛、抽搐、脉沉紧、痉挛、肿胀、喜热、头晕、舌淡	白芍、麻黄、乌头、炙甘草、黄芩	乌头汤
泛泛欲呕、眩晕、血压80／46、苔白津润、大便稀不成形、舌淡、纳少、白带量多、下肢有寒冷感、清稀似水、唇甲青紫、脉细无力、夜尿多、神倦、冷痛	黄芪、干姜、白芍、半夏、麻黄、乌头、附子	乌头汤
清稀似水、纳少、冷痛、舌淡、大便稀不成形、白带量多、苔白津润、泛泛欲呕、血压80／46、下肢有寒冷感、神倦、夜尿多、眩晕、唇甲青紫、脉细无力	黄芪、干姜、白芍、半夏、麻黄、乌头、附子	乌头汤
脉沉细而紧、夜尿频多、目眩、畏寒、头晕、背寒、胸满、心慌、苔薄、肢冷、喘咳、腰冷、寒痰	白芍、麻黄、乌头、炙甘草、黄芩	乌头汤
背寒、寒痰、脉沉细而紧、目眩、苔薄、心慌、胸满、肢冷、腰冷、夜尿频多、头晕、畏寒、喘咳	白芍、麻黄、乌头、炙甘草、黄芩	乌头汤
舌淡、体温37．6℃、大便稀溏、苔白、牙龈肿痛、鼻流、酸痛、面色淡白少华、大便溏薄、乏力、脉细弱、恶寒、汗出、反重、畏寒、肢冷、发热、倦怠	黄芪、白芍、麻黄、乌头、细辛、桂枝、防风、荆芥、甘草	乌头汤
酸痛、肢冷、发热、倦怠、大便稀溏、鼻流、汗出、反重、脉细弱、苔白、大便溏薄、舌淡、面色淡白少华、乏力、恶寒、牙龈肿痛、畏寒、体温37．6℃	黄芪、白芍、麻黄、乌头、细辛、桂枝、防风、荆芥、甘草	乌头汤
夜间遗尿、发育亦差、哮喘、脉沉迟、唇舌淡白、畏寒、面色无华、手足不温、不觉热	黄芪、赤芍、麻黄、肉桂、附子、甘草	乌头汤
发育亦差、手足不温、畏寒、夜间遗尿、哮喘、不觉热、脉沉迟、唇舌淡白、面色无华	黄芪、赤芍、麻黄、肉桂、附子、甘草	乌头汤
苔淡紫、浮肿、瘀血内阻、黄疸、面色苍黄、舌体胖大、胀满、喘喝、冰凉、腹大、烦懑、脉弦缓、舌淡紫、肝昏迷、腹水	黄芪、干姜、生姜、吴茱萸、赤芍、麻黄、附子、甘草	乌头汤
苔淡紫、胀满、瘀血内阻、腹水、舌体胖大、腹大、烦懑、面色苍黄、浮肿、喘喝、脉弦缓、舌淡紫、冰凉、肝昏迷、黄疸	黄芪、干姜、生姜、吴茱萸、赤芍、麻黄、附子、甘草	乌头汤
腰膝酸软、畏寒、头昏、舌淡胖、苔津润、阳痿、苔白根部厚腻、痿软、脉沉迟、滑精、自汗、面色晦滞、苔苔白、阳强、疲乏	黄芪、白芍、麻黄、乌头、蜈蚣、附子、甘草	乌头汤
阳痿、腰膝酸软、自汗、苔苔白、滑精、苔白根部厚腻、疲乏、舌淡胖、脉沉迟、畏寒、痿软、面色晦滞、阳强、苔津润、头昏	黄芪、白芍、麻黄、乌头、蜈蚣、附子、甘草	乌头汤
无名趾外侧破溃、舌淡嫩、脉沉细涩缓、神疲、苔薄白滑腻、足背肤色滞暗、经脉痹阻、面容觥白、畏寒、食少、纳差、畏冷、唇淡、燥痒、血凝滞气、心悸、不温、喜暖、麻木、心烦	干姜、黄芪、白芍、乌头、炙甘草、当归	乌头汤
舌淡嫩、无名趾外侧破溃、麻木、纳差、心烦、足背肤色滞暗、神疲、喜暖、心悸、食少、畏冷、血凝滞气、不温、畏寒、脉沉细涩缓、经脉痹阻、燥痒、面容觥白、苔薄白滑腻、唇淡	干姜、黄芪、白芍、乌头、炙甘草、当归	乌头汤
欠温、六脉沉紧缓、皮色不红、麻木、唇色暗滞、舌淡白、胀木、苔白滑薄腻、肿胀、气不通、血少	黄芪、白芍、麻黄、乌头、甘草	乌头汤
皮色不红、麻木、唇色暗滞、血少、气不通、胀木、肿胀、欠温、舌淡白、苔白滑薄腻、六脉沉紧缓	黄芪、白芍、麻黄、乌头、甘草	乌头汤
疼痛、气逆、脉细小、麻木、面色青白、四肢瘫痪	白芍、麻黄、乌头、炙甘草、黄芩	乌头汤
面色青白、麻木、四肢瘫痪、疼痛、脉细小、气逆	白芍、麻黄、乌头、炙甘草、黄芩	乌头汤
出血、血虚、难产、舌淡、贫血、昏迷、血流不止、虚弱小紧、面色苍白	黄芪、桂枝、白芍、大枣	黄芪桂枝五物汤
贫血、舌淡、血流不止、出血、血虚、虚弱小紧、昏迷、面色苍白、难产	黄芪、桂枝、白芍、大枣	黄芪桂枝五物汤
头痛、便难、舌淡红、脉弱、健忘、四肢无力、气短、头晕、头昏	黄芪、白芍、鸡血藤、大枣、何首乌、当归、牛膝	黄芪桂枝五物汤
头昏、健忘、头痛、脉弱、便难、气短、舌淡红、四肢无力、头晕	黄芪、白芍、鸡血藤、大枣、何首乌、当归、牛膝	黄芪桂枝五物汤
左臂20／13kPa、疼痛、右脉不得、舌淡红、发冷、麻木、苔薄白	黄芪、白芍、大枣、川芎、桂枝、红花	黄芪桂枝五物汤
疼痛、发冷、苔薄白、左臂20／13kPa、舌淡红、麻木、右脉不得	黄芪、白芍、大枣、川芎、桂枝、红花	黄芪桂枝五物汤
疼痛、右肩关节及诸骨质未见异常	黄芪、白芍、鸡血藤、大枣、秦艽、桂枝	黄芪桂枝五物汤
右肩关节及诸骨质未见异常、疼痛	黄芪、白芍、鸡血藤、大枣、秦艽、桂枝	黄芪桂枝五物汤
苔薄白、大便溏薄、怯风、体温常在37．5lC、气短、周身乏力、低热、脉细缓无力、自汗、怕冷、舌淡红而胖、身热	黄芪、白芍、大枣、白术、炙甘草、桂枝	黄芪桂枝五物汤
大便溏薄、身热、低热、舌淡红而胖、周身乏力、自汗、苔薄白、怯风、气短、体温常在37．5lC、怕冷、脉细缓无力	黄芪、白芍、大枣、白术、炙甘草、桂枝	黄芪桂枝五物汤
头昏、舌淡红、肢倦、苔薄白、神疲、脉浮缓少力、心悸、盗汗、目眩、面黄、劳倦、气短、纳谷减少、汗湿	黄芪、白芍、大枣、党参、龙骨、牡蛎、桂枝	黄芪桂枝五物汤
心悸、面黄、舌淡红、汗湿、苔薄白、肢倦、脉浮缓少力、气短、目眩、神疲、头昏、盗汗、劳倦、纳谷减少	黄芪、白芍、大枣、党参、龙骨、牡蛎、桂枝	黄芪桂枝五物汤
色淡、心悸、气短、汗出、量少、虚弱、少寐多梦	黄芪、百合、生地、白术、龙骨、白芍、牡蛎、炙甘草、桂枝、防风	黄芪桂枝五物汤
汗出、少寐多梦、心悸、量少、虚弱、色淡、气短	黄芪、百合、生地、白术、龙骨、白芍、牡蛎、炙甘草、桂枝、防风	黄芪桂枝五物汤
舌有少许瘀点、阵挛、酸麻、脉来细缓、抽搐、苔薄白	黄芪、桂枝、白芍、大枣	黄芪桂枝五物汤
苔薄白、舌有少许瘀点、酸麻、阵挛、抽搐、脉来细缓	黄芪、桂枝、白芍、大枣	黄芪桂枝五物汤
畏寒、舌淡、苔白、疼痛、多梦、四肢不温、麻木、失眠、脉沉细而涩、头痛	黄芪、生姜、羌活、白芍、大枣、藁本、桂枝、远志	黄芪桂枝五物汤
苔白、畏寒、脉沉细而涩、失眠、麻木、疼痛、头痛、舌淡、多梦、四肢不温	黄芪、生姜、羌活、白芍、大枣、藁本、桂枝、远志	黄芪桂枝五物汤
舌淡红、纳呆、饮食不香、苔薄白、乏力、胸闷、舌体胖质淡红、汗出、心悸、面色无华、气短、脉弱	白芍、大枣、柏子仁、炙甘草、桂枝、麦冬	黄芪桂枝五物汤
面色无华、心悸、饮食不香、舌体胖质淡红、胸闷、脉弱、舌淡红、苔薄白、气短、汗出、纳呆、乏力	白芍、大枣、柏子仁、炙甘草、桂枝、麦冬	黄芪桂枝五物汤
低烧、气短、自汗、发热、咳嗽、舌淡、痰鸣、虚烦、脉细无力、气喘、苔薄白、热型不规则、喘息、神倦	黄芪、干姜、白芍、大枣、桂枝、附子	黄芪桂枝五物汤
低烧、喘息、咳嗽、气喘、舌淡、神倦、发热、自汗、气短、虚烦、脉细无力、热型不规则、苔薄白、痰鸣	黄芪、干姜、白芍、大枣、桂枝、附子	黄芪桂枝五物汤
完谷不化、气短、色黄、苔白滑、自汗、面色萎黄、肠鸣、腹痛、四肢倦怠、泄泻、脘腹隐痛、食欲不振、腹泻、脉弱无力、舌淡	黄芪、白芍、大枣、白术、苍术、罂粟壳、桂枝、炮姜	黄芪桂枝五物汤
舌淡、四肢倦怠、完谷不化、自汗、腹泻、脉弱无力、面色萎黄、脘腹隐痛、泄泻、食欲不振、肠鸣、气短、色黄、腹痛、苔白滑	黄芪、白芍、大枣、白术、苍术、罂粟壳、桂枝、炮姜	黄芪桂枝五物汤
腹部有轻度移动性浊音、苔白滑、脉沉细、乏力、肢冷、肝肿、小便略多、肋痛、浮肿、腹水、神疲、舌淡、小便量少、舌中度、腹胀、大便溏薄、胀甚、脾肿大3厘米	黄芪、生姜、白芍、党参、白术、大枣、茯苓、桂枝、马鞭草、甘草	黄芪桂枝五物汤
神疲、苔白滑、舌中度、乏力、大便溏薄、浮肿、脉沉细、小便量少、肋痛、腹水、小便略多、腹胀、舌淡、肝肿、肢冷、腹部有轻度移动性浊音、胀甚、脾肿大3厘米	黄芪、生姜、白芍、党参、白术、大枣、茯苓、桂枝、马鞭草、甘草	黄芪桂枝五物汤
恶风、汗出、浮肿、身重、面黄、脉浮缓、神疲、虚浮、生疮、体倦、苔薄白、腰酸	黄芪、桑寄生、大枣、白术、赤芍、赤小豆、桂枝	黄芪桂枝五物汤
身重、汗出、神疲、生疮、面黄、腰酸、恶风、浮肿、脉浮缓、虚浮、体倦、苔薄白	黄芪、桑寄生、大枣、白术、赤芍、赤小豆、桂枝	黄芪桂枝五物汤
形瘦、浮肿、舌淡、尿频、会阴部隐痛、苔白润、汗出肢冷、面色苍白、气弱、尿道常有粘液滴出、脉沉迟无力、前列腺检查质软	黄芪、白芍、生地、大枣、泽泻、茯苓、桂枝、瞿麦	黄芪桂枝五物汤
浮肿、形瘦、舌淡、脉沉迟无力、汗出肢冷、会阴部隐痛、前列腺检查质软、气弱、苔白润、尿道常有粘液滴出、尿频、面色苍白	黄芪、白芍、生地、大枣、泽泻、茯苓、桂枝、瞿麦	黄芪桂枝五物汤
肤冷、右侧足大趾内侧有明显压痛、疼痛、脉络闭阻、脉沉迟而紧、恶凉、气血瘀滞、红肿、喜热、苔白、小腿皮色苍白	黄芪、苏木、白芍、大枣、川牛膝、桂枝、丹参	黄芪桂枝五物汤
右侧足大趾内侧有明显压痛、红肿、脉沉迟而紧、脉络闭阻、喜热、肤冷、恶凉、小腿皮色苍白、苔白、气血瘀滞、疼痛	黄芪、苏木、白芍、大枣、川牛膝、桂枝、丹参	黄芪桂枝五物汤
舌淡红、白色分泌物、脉细缓、疼痛、瘙痒、苔薄白微腻、溃疡、流稀脓水	黄芪、薏苡仁、蒲公英、白芍、大枣、茯苓、桂枝、当归、牛膝	黄芪桂枝五物汤
溃疡、瘙痒、白色分泌物、流稀脓水、舌淡红、苔薄白微腻、疼痛、脉细缓	黄芪、薏苡仁、蒲公英、白芍、大枣、茯苓、桂枝、当归、牛膝	黄芪桂枝五物汤
满圆脸、出汗、气短、面色浮黄、舌淡少苔、皮肤紫殿、紫癜、牙龈出血、精神疲倦、纳差、气虚血亏、畏寒、背部多毛、怕冷、黑便、便血、脉浮无力、脾不统血、头发稀黄、唇白无华、心悸	黄芪、白芍、生地、大枣、阿胶、桂枝、人参、附子、当归	黄芪桂枝五物汤
纳差、脉浮无力、满圆脸、便血、舌淡少苔、头发稀黄、唇白无华、皮肤紫殿、背部多毛、气虚血亏、脾不统血、心悸、畏寒、黑便、紫癜、牙龈出血、精神疲倦、气短、怕冷、出汗、面色浮黄	黄芪、白芍、生地、大枣、阿胶、桂枝、人参、附子、当归	黄芪桂枝五物汤
苔少、舌红、灼热感、周围皮色淡红、痒、风疹块、脉缓	黄芪、白芍、大枣、苍术、赤芍、关黄柏、川牛膝、桂枝、防风	黄芪桂枝五物汤
灼热感、周围皮色淡红、苔少、脉缓、舌红、痒、风疹块	黄芪、白芍、大枣、苍术、赤芍、关黄柏、川牛膝、桂枝、防风	黄芪桂枝五物汤
腰酸痛、畏寒、七制香附丸不见好转，本次月经已过四十天仍未来潮、舌清、少腹凉而隐痛、舌淡、月经来潮、有齿痕、阴道出血、脉沉迟无力。自服当归片、苔薄白	黄芪、桂枝、白芍、大枣	黄芪桂枝五物汤
七制香附丸不见好转，本次月经已过四十天仍未来潮、脉沉迟无力。自服当归片、腰酸痛、阴道出血、少腹凉而隐痛、苔薄白、舌清、舌淡、有齿痕、月经来潮、畏寒	黄芪、桂枝、白芍、大枣	黄芪桂枝五物汤
唇淡、舌淡、痛经、色暗、经量少、疼痛、面色苍白无华、脉细无力、舌边轻度紫暗	黄芪、大枣、赤芍、桂枝、当归	黄芪桂枝五物汤
唇淡、舌淡、脉细无力、经量少、舌边轻度紫暗、疼痛、面色苍白无华、痛经、色暗	黄芪、大枣、赤芍、桂枝、当归	黄芪桂枝五物汤
脉沉细、倦怠、冷痛、乏力、白带量增多、鸡子清、苔薄白	黄芪、补骨脂、大枣、白术、白芍、芡实、桂枝、益智仁、附子、杜仲	黄芪桂枝五物汤
冷痛、倦怠、白带量增多、脉沉细、鸡子清、乏力、苔薄白	黄芪、补骨脂、大枣、白术、白芍、芡实、桂枝、益智仁、附子、杜仲	黄芪桂枝五物汤
尿不尽、无力、舌淡红、脉虚滑、头晕、苔薄白、眼花、疲乏	黄芪、白芍、大枣、通草、桂枝、升麻	黄芪桂枝五物汤
无力、脉虚滑、头晕、舌淡红、眼花、尿不尽、苔薄白、疲乏	黄芪、白芍、大枣、通草、桂枝、升麻	黄芪桂枝五物汤
舌淡、汗出湿衣、爱出汗、头晕、汗出溱溱、脉虚数无力、出血较多、面色觥白、疲乏、目眩	黄芪、白芍、大枣、桂枝、当归	黄芪桂枝五物汤
疲乏、出血较多、汗出溱溱、头晕、脉虚数无力、舌淡、汗出湿衣、爱出汗、面色觥白、目眩	黄芪、白芍、大枣、桂枝、当归	黄芪桂枝五物汤
色淡、低烧、疼痛、汗出、出血、头晕、四肢抽搐、面色苍白、脉虚细无力、唇淡、恶寒、苔薄白、舌淡、口渴	黄芪、桂枝、白芍、大枣	黄芪桂枝五物汤
恶寒、舌淡、苔薄白、疼痛、四肢抽搐、低烧、面色苍白、出血、色淡、口渴、唇淡、头晕、汗出、脉虚细无力	黄芪、桂枝、白芍、大枣	黄芪桂枝五物汤
肢麻、脉微而紧、苔白、自汗、舌淡、头昏、奶水不多、神疲、疼痛	黄芪、白芍、大枣、桂枝、当归、牛膝	黄芪桂枝五物汤
神疲、脉微而紧、奶水不多、自汗、舌淡、苔白、肢麻、疼痛、头昏	黄芪、白芍、大枣、桂枝、当归、牛膝	黄芪桂枝五物汤
乏力、纳谷不香、腰酸、苔薄白、脉细无力、面色少华、小腹部胀痛、膀胱充盈较甚。证属脾虚气弱、舌淡红、大便未解	黄芪、白芍、大枣、茯苓、桂枝、川木通	黄芪桂枝五物汤
小腹部胀痛、腰酸、大便未解、舌淡红、苔薄白、膀胱充盈较甚。证属脾虚气弱、面色少华、纳谷不香、乏力、脉细无力	黄芪、白芍、大枣、茯苓、桂枝、川木通	黄芪桂枝五物汤
精随梦泄、吐血、招风、血随火炎	白芍、龙骨、大枣、牡蛎、桂枝、甘草	桂枝加龙骨牡蛎汤
精随梦泄、血随火炎、招风、吐血	白芍、龙骨、大枣、牡蛎、桂枝、甘草	桂枝加龙骨牡蛎汤
脉浮缓无力、自汗、浮越、汗自出、汗出	生姜、龙骨、大枣、白芍、牡蛎、桂枝、甘草	桂枝加龙骨牡蛎汤
脉浮缓无力、浮越、汗出、自汗、汗自出	生姜、龙骨、大枣、白芍、牡蛎、桂枝、甘草	桂枝加龙骨牡蛎汤
苔薄白、寒热、面色萎黄、脉浮细略弦、神疲、汗出、舌淡、盗汗	生姜、龙骨、大枣、白芍、牡蛎、桂枝、甘草	桂枝加龙骨牡蛎汤
盗汗、汗出、苔薄白、脉浮细略弦、神疲、面色萎黄、舌淡、寒热	生姜、龙骨、大枣、白芍、牡蛎、桂枝、甘草	桂枝加龙骨牡蛎汤
脉细缓、烦躁、肝气失调、阴阳逆乱、舌尖红、闷胀、多梦、大汗出、苔薄白、月经不调	白芍、龙骨、大枣、牡蛎、合欢皮、桂枝、甘草	桂枝加龙骨牡蛎汤
阴阳逆乱、大汗出、烦躁、月经不调、苔薄白、脉细缓、肝气失调、闷胀、舌尖红、多梦	白芍、龙骨、大枣、牡蛎、合欢皮、桂枝、甘草	桂枝加龙骨牡蛎汤
少气、舌淡红、心悸、困倦、脉细弱、带多清稀、头晕、胆怯、痰软、消瘦、眼花、苔薄白、乏力	龙骨、白芍、大枣、牡蛎、桂枝、甘草	桂枝加龙骨牡蛎汤
胆怯、脉细弱、眼花、痰软、带多清稀、心悸、头晕、困倦、消瘦、苔薄白、乏力、少气、舌淡红	龙骨、白芍、大枣、牡蛎、桂枝、甘草	桂枝加龙骨牡蛎汤
苔薄白、脉迟缓、动悸、面色灰黯、拘急、头晕、耳鸣、舌淡	龙骨、白芍、大枣、桂枝、甘草	桂枝加龙骨牡蛎汤
苔薄白、舌淡、头晕、耳鸣、拘急、面色灰黯、脉迟缓、动悸	龙骨、白芍、大枣、桂枝、甘草	桂枝加龙骨牡蛎汤
舌淡白少华、恶露、脉来细弱、心悸、怔忡、气虚、腹痛、暴崩、纳食少进、苔淡白少华	黄芪、龙骨、党参、白术、大枣、白芍、牡蛎、炙甘草、桂枝、陈皮	桂枝加龙骨牡蛎汤
怔忡、纳食少进、舌淡白少华、暴崩、脉来细弱、腹痛、心悸、苔淡白少华、恶露、气虚	黄芪、龙骨、党参、白术、大枣、白芍、牡蛎、炙甘草、桂枝、陈皮	桂枝加龙骨牡蛎汤
面色觥白、舌淡、惊悸、头晕、乏力、苔薄白、带下清稀、脉沉弱、冷痛、盗汗、腰痛	白芍、大枣、龙骨、菟丝子、牡蛎、芡实、鹿角、桂枝、甘草	桂枝加龙骨牡蛎汤
脉沉弱、面色觥白、舌淡、腰痛、冷痛、乏力、苔薄白、惊悸、带下清稀、头晕、盗汗	白芍、大枣、龙骨、菟丝子、牡蛎、芡实、鹿角、桂枝、甘草	桂枝加龙骨牡蛎汤
脉细数、四肢末端冷而不温、汗出、苔薄白、胸闷、头昏、心慌、惊悸、心悸、舌淡嫩、气短、目眩	白芍、党参、龙骨、大枣、牡蛎、炙甘草、桂枝	桂枝加龙骨牡蛎汤
四肢末端冷而不温、舌淡嫩、头昏、惊悸、心慌、苔薄白、心悸、气短、汗出、胸闷、脉细数、目眩	白芍、党参、龙骨、大枣、牡蛎、炙甘草、桂枝	桂枝加龙骨牡蛎汤
脉缓弱、苔薄、惊惕不安、头昏、汗多、舌淡、面色觥白	白芍、龙骨、大枣、牡蛎、远志、桂枝、甘草	桂枝加龙骨牡蛎汤
苔薄、面色觥白、汗多、惊惕不安、头昏、舌淡、脉缓弱	白芍、龙骨、大枣、牡蛎、远志、桂枝、甘草	桂枝加龙骨牡蛎汤
舌淡白、心悸、耳鸣、脉浮缓、汗多、寐差、怕风、面色萎黄、血压180／96毫米汞柱、眩晕	龙骨、白芍、大枣、牡蛎、桂枝、甘草	桂枝加龙骨牡蛎汤
脉浮缓、面色萎黄、汗多、心悸、怕风、耳鸣、眩晕、血压180／96毫米汞柱、舌淡白、寐差	龙骨、白芍、大枣、牡蛎、桂枝、甘草	桂枝加龙骨牡蛎汤
抑郁、脉细弦、胀痛、苔薄白、头晕、精神错乱、沉胀、舌尖红、烦躁	白芍、龙骨、大枣、牡蛎、桂枝、甘草	桂枝加龙骨牡蛎汤
脉细弦、苔薄白、精神错乱、烦躁、舌尖红、头晕、沉胀、胀痛、抑郁	白芍、龙骨、大枣、牡蛎、桂枝、甘草	桂枝加龙骨牡蛎汤
苔薄白、乏力、惊恐、脉弦略浮、自汗出、舌淡、四肢僵硬、晕倒、表情抑郁、头晕	白芍、大枣、牡蛎、炙甘草、桂枝	桂枝加龙骨牡蛎汤
惊恐、苔薄白、脉弦略浮、四肢僵硬、舌淡、乏力、表情抑郁、头晕、自汗出、晕倒	白芍、大枣、牡蛎、炙甘草、桂枝	桂枝加龙骨牡蛎汤
纳呆、面色苍白、头晕、漏汗、汗多、脉浮大、发热、阳气外浮、体温39·5C、耳鸣、苔白、两颧泛红、不渴、心悸、口淡、舌淡	黄芪、龙骨、白芍、大枣、牡蛎、桂枝、当归	桂枝加龙骨牡蛎汤
面色苍白、苔白、脉浮大、两颧泛红、漏汗、头晕、体温39·5C、口淡、舌淡、阳气外浮、纳呆、汗多、不渴、心悸、耳鸣、发热	黄芪、龙骨、白芍、大枣、牡蛎、桂枝、当归	桂枝加龙骨牡蛎汤
惊恐不安、头痛、苔白而润、汗出、头昏、欲死、脉沉弦	白芍、大枣、炙甘草、桂枝、紫石英	桂枝加龙骨牡蛎汤
汗出、头昏、惊恐不安、苔白而润、脉沉弦、头痛、欲死	白芍、大枣、炙甘草、桂枝、紫石英	桂枝加龙骨牡蛎汤
汗出、阴冷、小腹拘急、面色不华、怕风、精气衰弱、脉迟弦大、视力逐渐下降、两眼外形正常、头晕、遗精、干枯、腰酸、耳鸣、少苔、两眼失明、舌淡	白芍、党参、龙骨、大枣、牡蛎、熟地、桂枝、甘草	桂枝加龙骨牡蛎汤
阴冷、两眼外形正常、耳鸣、干枯、舌淡、腰酸、两眼失明、怕风、精气衰弱、头晕、汗出、面色不华、脉迟弦大、视力逐渐下降、小腹拘急、遗精、少苔	白芍、党参、龙骨、大枣、牡蛎、熟地、桂枝、甘草	桂枝加龙骨牡蛎汤
畏寒、头发将近脱光、乏力、神疲、头皮光滑、脉沉无力、痛痒、舌淡胖、形体消瘦、汗出、头发成片脱落、苔薄白	黄芪、大枣、赤芍、牡蛎、炙甘草、桂枝、附子	桂枝加龙骨牡蛎汤
苔薄白、脉沉无力、神疲、头发将近脱光、舌淡胖、乏力、畏寒、头发成片脱落、痛痒、头皮光滑、形体消瘦、汗出	黄芪、大枣、赤芍、牡蛎、炙甘草、桂枝、附子	桂枝加龙骨牡蛎汤
面色觥白、咳嗽、面色苍白、神倦、大汗淋漓、烦躁、气喘、消瘦、啼哭、低热、汗出淋漓、指纹沉、舌淡而嫩、四肢欠温、色淡、身热	白芍、龙骨、大枣、牡蛎、川贝母、紫菀、桂枝、甘草	桂枝加龙骨牡蛎汤
烦躁、大汗淋漓、色淡、咳嗽、指纹沉、汗出淋漓、面色苍白、消瘦、神倦、四肢欠温、啼哭、气喘、身热、面色觥白、低热、舌淡而嫩	白芍、龙骨、大枣、牡蛎、川贝母、紫菀、桂枝、甘草	桂枝加龙骨牡蛎汤
腰酸、遗精、脉沉细弱、尿清、乏力、苔白滑、肢冷、滑出清稀的精液、尿频、舌淡胖嫩、头昏、膝软、前阴不温	补骨脂、龙骨、白术、肉桂、芡实、附子、覆盆子、淫羊藿	天雄散
滑出清稀的精液、头昏、脉沉细弱、遗精、舌淡胖嫩、乏力、尿清、膝软、肢冷、尿频、前阴不温、腰酸、苔白滑	补骨脂、龙骨、白术、肉桂、芡实、附子、覆盆子、淫羊藿	天雄散
腰冷、小便频、头身疲倦、脉沉细弱、苔白、舌淡嫩、小腹不温、阴头寒、腰膝酸软、大便溏、滑精	补骨脂、龙骨、肉苁蓉、白术、枸杞子、肉桂、巴戟天、附子	天雄散
腰冷、头身疲倦、脉沉细弱、苔白、腰膝酸软、阴头寒、舌淡嫩、小腹不温、小便频、滑精、大便溏	补骨脂、龙骨、肉苁蓉、白术、枸杞子、肉桂、巴戟天、附子	天雄散
神疲、外生殖器检查未见异常、耳鸣、肢倦、头晕、舌淡、活动力为40％、苔薄白、脉沉细无力	白术、桂枝、龙骨	天雄散
耳鸣、头晕、舌淡、外生殖器检查未见异常、神疲、苔薄白、肢倦、活动力为40％、脉沉细无力	白术、桂枝、龙骨	天雄散
大便溏、白浊、苔白润、气化不利、前列腺较饱满、性欲差、乏力、酸软、腰酸、胀痛、脉沉细弱、肢冷、舌淡嫩、尿急、尿频	五倍子、补骨脂、龙骨、白术、菟丝子、山茱萸、肉桂、附子	天雄散
胀痛、乏力、苔白润、性欲差、大便溏、气化不利、尿急、酸软、脉沉细弱、肢冷、白浊、尿频、腰酸、舌淡嫩、前列腺较饱满	五倍子、补骨脂、龙骨、白术、菟丝子、山茱萸、肉桂、附子	天雄散
小便多、遗精、脉沉弦细、苔薄白而润、舌淡红、头痛、头部空虚、腰痛、夜尿多、疼痛、大便时溏	龙骨、白术、酒、桂枝、附子	天雄散
头部空虚、舌淡红、腰痛、遗精、苔薄白而润、小便多、大便时溏、脉沉弦细、疼痛、夜尿多、头痛	龙骨、白术、酒、桂枝、附子	天雄散
咳嗽	黄芪、生姜、白芍、大枣、炙甘草、桂枝	黄芪建中汤
咳嗽	黄芪、生姜、白芍、大枣、炙甘草、桂枝	黄芪建中汤
大便溏、虚热、盗汗、发热、口淡、心悸、脉大、少气、头晕、呼吸气微、唇舌淡白、恶寒、面目发黄、溶血性黄疸、面目淡黄	黄芪、白芍、大枣、炙甘草、桂枝、饴糖	黄芪建中汤
口淡、头晕、少气、大便溏、呼吸气微、心悸、脉大、溶血性黄疸、面目发黄、虚热、发热、盗汗、面目淡黄、恶寒、唇舌淡白	黄芪、白芍、大枣、炙甘草、桂枝、饴糖	黄芪建中汤
苔薄、舌淡、便溏、神疲、久痛、畏寒、脉虚弦、激惹、喜暖、胃脘痛、纳少	黄芪、九香虫、白芍、大枣、茯苓、炙甘草、桂枝、饴糖	黄芪建中汤
胃脘痛、舌淡、畏寒、激惹、久痛、神疲、纳少、便溏、喜暖、脉虚弦、苔薄	黄芪、九香虫、白芍、大枣、茯苓、炙甘草、桂枝、饴糖	黄芪建中汤
腹痛、气血不足、疼痛、上腹部广泛压痛、脉细涩、腹软、舌淡、心悸、畏寒、苔薄白、消瘦、头晕、肢冷、大便微溏、呕吐	黄芪、白芍、党参、大枣、桂枝、饴糖、甘草	黄芪建中汤
气血不足、腹痛、上腹部广泛压痛、心悸、脉细涩、腹软、头晕、呕吐、肢冷、苔薄白、疼痛、畏寒、消瘦、大便微溏、舌淡	黄芪、白芍、党参、大枣、桂枝、饴糖、甘草	黄芪建中汤
头眩、刀绞样、恶心、脉细弱、舌淡、欲吐、面色萎黄、乏力、纳减、腹痛	干姜、黄芪、白芍、炙甘草、桂枝、附子、甘草、当归	黄芪建中汤
恶心、脉细弱、面色萎黄、头眩、欲吐、腹痛、刀绞样、舌淡、乏力、纳减	干姜、黄芪、白芍、炙甘草、桂枝、附子、甘草、当归	黄芪建中汤
轻咳、肢倦、畏风、两肺可闻及干罗音、肺气肿征、乏力、腹平软、舌淡红边布齿痕、体瘦、低热、苔薄白、便软、尿调、痞闷、痰白、面色不泽、脉细、汗出、T37．8℃、胃下垂	黄芪、白芍、大枣、半夏、炙甘草、桂枝、饴糖、甘草	黄芪建中汤
便软、低热、腹平软、T37．8℃、痞闷、舌淡红边布齿痕、汗出、痰白、畏风、轻咳、面色不泽、苔薄白、乏力、脉细、肢倦、胃下垂、体瘦、肺气肿征、尿调、两肺可闻及干罗音	黄芪、白芍、大枣、半夏、炙甘草、桂枝、饴糖、甘草	黄芪建中汤
心绞痛、大便微溏、多梦、胸痹、气滞、气短、易出汗、苔薄白，脉沉细而结。心电图提示：1．冠状动脉供血不足；2．心肌损害；3．偶见室性早搏。证属中气虚弱、心悸、背冷、面色觥白、舌胖嫩、胸痛、肢凉	郁金、黄芪、白芍、大枣、川芎、沉香、桂枝、饴糖	黄芪建中汤
多梦、气短、苔薄白，脉沉细而结。心电图提示：1．冠状动脉供血不足；2．心肌损害；3．偶见室性早搏。证属中气虚弱、背冷、胸痛、面色觥白、心悸、大便微溏、胸痹、舌胖嫩、肢凉、气滞、心绞痛、易出汗	郁金、黄芪、白芍、大枣、川芎、沉香、桂枝、饴糖	黄芪建中汤
气短、脉弦细迟、食少、苔薄腻、便溏、心慌、舌淡红、心率48次／分、肢酸、面色萎黄、疼痛、脘痞、身倦	黄芪、生姜、白芍、大枣、炙甘草、桂枝	黄芪建中汤
便溏、肢酸、疼痛、气短、身倦、面色萎黄、舌淡红、脉弦细迟、心慌、食少、心率48次／分、苔薄腻、脘痞	黄芪、生姜、白芍、大枣、炙甘草、桂枝	黄芪建中汤
精神不振、身痛、欲吐、疼痛、冷胀、大便溏薄、苔薄白、不吐、头痛、厌油、麻木、脉沉细弱、嗳气、矢气、舌淡、腰疼、胀痛	黄芪、白芍、大枣、炙甘草、桂枝、饴糖	黄芪建中汤
欲吐、脉沉细弱、胀痛、大便溏薄、精神不振、麻木、头痛、腰疼、嗳气、疼痛、舌淡、冷胀、苔薄白、身痛、矢气、不吐、厌油	黄芪、白芍、大枣、炙甘草、桂枝、饴糖	黄芪建中汤
面色苍白、大便不成形、气短、目眩、脉细弱、天倾地旋、舌淡、乏力、神疲、身困、形瘦、眩晕、苔薄、气虚、头晕	黄芪、柴胡、川芎、荷叶、升麻	黄芪建中汤
目眩、脉细弱、神疲、气虚、乏力、苔薄、面色苍白、眩晕、气短、天倾地旋、头晕、形瘦、大便不成形、身困、舌淡	黄芪、柴胡、川芎、荷叶、升麻	黄芪建中汤
短气、水肿、精神萎靡、肢冷、畏寒、面色微黄、脉沉弱、倦怠、乏力、舌淡、大便溏	黄芪、白芍、大枣、炙甘草、桂枝、饴糖	黄芪建中汤
大便溏、倦怠、舌淡、肢冷、短气、畏寒、乏力、面色微黄、脉沉弱、精神萎靡、水肿	黄芪、白芍、大枣、炙甘草、桂枝、饴糖	黄芪建中汤
少气、心中悸、双目干涩、视物不清、肉颤、精神倦怠、乏力、烦、脉伏、苔转薄白、舌变淡	黄芪、生姜、白芍、大枣、炙甘草、桂枝	黄芪建中汤
脉伏、视物不清、双目干涩、苔转薄白、烦、少气、肉颤、心中悸、乏力、舌变淡、精神倦怠	黄芪、生姜、白芍、大枣、炙甘草、桂枝	黄芪建中汤
舌淡、体弱、肢冷、畏寒、体倦、遗精、耳鸣、苔薄白、滑泄、神情不安、乏力、头晕、脉浮大中空、腰膝酸软、精液清稀	黄芪、白芍、大枣、五味子、莲须、金樱子、芡实、桂枝、饴糖、甘草	黄芪建中汤
畏寒、神情不安、苔薄白、滑泄、体倦、乏力、体弱、舌淡、耳鸣、头晕、肢冷、脉浮大中空、腰膝酸软、精液清稀、遗精	黄芪、白芍、大枣、五味子、莲须、金樱子、芡实、桂枝、饴糖、甘草	黄芪建中汤
苔薄白粘腻、咳嗽、畏风、形瘦、汗出、头项强痛、肠鸣、舌正、消化不好、纳差、精神不振	黄芪、白芍、大枣、党参、半夏、茯苓、炙甘草、桂枝、陈皮	黄芪建中汤
精神不振、肠鸣、形瘦、汗出、舌正、纳差、苔薄白粘腻、头项强痛、咳嗽、消化不好、畏风	黄芪、白芍、大枣、党参、半夏、茯苓、炙甘草、桂枝、陈皮	黄芪建中汤
闷胀、短气、口苦、发热、虚数、咽干、乏力、低热、浮肿、体温经常在37．5℃～38．5℃、苔薄白而润、食欲不佳、恶风寒、舌淡红、虚劳	黄芪、白芍、大枣、炙甘草、桂枝、饴糖	黄芪建中汤
食欲不佳、舌淡红、口苦、苔薄白而润、咽干、体温经常在37．5℃～38．5℃、恶风寒、短气、乏力、低热、虚数、发热、虚劳、闷胀、浮肿	黄芪、白芍、大枣、炙甘草、桂枝、饴糖	黄芪建中汤
恶寒、脉浮、体温波动在37．2_c～38℃、苔薄白、吐清涎、打喷嚏、低热、畏冷、微出汗、舌淡红、中阳不振、大便溏薄	黄芪、干姜、白芍、大枣、党参、炙甘草、桂枝、甘草	黄芪建中汤
苔薄白、恶寒、舌淡红、打喷嚏、中阳不振、大便溏薄、脉浮、吐清涎、畏冷、微出汗、低热、体温波动在37．2_c～38℃	黄芪、干姜、白芍、大枣、党参、炙甘草、桂枝、甘草	黄芪建中汤
喘急、馁弱、气急、久嗽、咳、少气、脉得虚数、短气	黄芪、生姜、白芍、大枣、炙甘草、桂枝	黄芪建中汤
久嗽、少气、咳、短气、馁弱、喘急、气急、脉得虚数	黄芪、生姜、白芍、大枣、炙甘草、桂枝	黄芪建中汤
心悸、手足冷、气弱、淋沥不断、神疲、纳呆、舌淡、腹胀、肢倦、腰痰痛、苔薄白、唇淡、精神萎靡、头晕、脉细弱	黄芪、白芍、大枣、党参、阿胶、熟地、炙甘草、桂枝	黄芪建中汤
手足冷、肢倦、神疲、舌淡、淋沥不断、头晕、脉细弱、腰痰痛、气弱、精神萎靡、唇淡、心悸、纳呆、腹胀、苔薄白	黄芪、白芍、大枣、党参、阿胶、熟地、炙甘草、桂枝	黄芪建中汤
灼痛、纳呆、色灰白、脉细弦、食少、苔薄白、舌面有胡豆大溃疡、大便稀溏、舌淡	黄芪、白芍、生地、白术、大枣、茯苓、炙甘草、桂枝	黄芪建中汤
纳呆、大便稀溏、舌面有胡豆大溃疡、苔薄白、食少、灼痛、脉细弦、色灰白、舌淡	黄芪、白芍、生地、白术、大枣、茯苓、炙甘草、桂枝	黄芪建中汤
大便溏泄、冷痛、爪痕、瘙痒、色淡、舌淡、疹块、麻疹、苔白多津、发冷	黄芪、白芍、党参、白术、大枣、炙甘草、桂枝、防风、饴糖、当归	黄芪建中汤
大便溏泄、色淡、爪痕、发冷、苔白多津、麻疹、冷痛、瘙痒、舌淡、疹块	黄芪、白芍、党参、白术、大枣、炙甘草、桂枝、防风、饴糖、当归	黄芪建中汤
口干、足冷、舌淡、左沉细无力、右洪大无力、苔无苔、酸痛、口苦、饮水不解、大便难	牡丹皮、山药、生地、泽泻、山茱萸、茯苓、桂枝、附子	金匮肾气丸
右洪大无力、饮水不解、大便难、舌淡、口苦、左沉细无力、酸痛、足冷、苔无苔、口干	牡丹皮、山药、生地、泽泻、山茱萸、茯苓、桂枝、附子	金匮肾气丸
头晕、小便频、腰酸、舌红、血压正常、浮肿、口不干、腹胀、食欲减退、舌体胖有齿印、脉细涩、腹皮增厚	牡丹皮、山药、生地、泽泻、山茱萸、茯苓、桂枝、附子	金匮肾气丸
小便频、脉细涩、食欲减退、腰酸、舌红、舌体胖有齿印、口不干、头晕、腹皮增厚、血压正常、腹胀、浮肿	牡丹皮、山药、生地、泽泻、山茱萸、茯苓、桂枝、附子	金匮肾气丸
手足俱冷、大便不实、咳痰、膨胀、腹胀、小便不利	牡丹皮、山药、生地、泽泻、山茱萸、茯苓、桂枝、附子	金匮肾气丸
咳痰、小便不利、大便不实、手足俱冷、腹胀、膨胀	牡丹皮、山药、生地、泽泻、山茱萸、茯苓、桂枝、附子	金匮肾气丸
小便不通、恶露、脉迟、舌淡胖、面色觥白、少腹胀满、小便涓滴难下、腰痛	山药、生地、党参、泽泻、肉桂、茯苓、附子、乌药	金匮肾气丸
恶露、脉迟、小便涓滴难下、腰痛、少腹胀满、面色觥白、小便不通、舌淡胖	山药、生地、党参、泽泻、肉桂、茯苓、附子、乌药	金匮肾气丸
小便淋急、阴茎微痛、舌淡、脉沉细、腰酸、心烦	牡丹皮、山药、生地、泽泻、山茱萸、茯苓、桂枝、附子	金匮肾气丸
舌淡、阴茎微痛、心烦、脉沉细、小便淋急、腰酸	牡丹皮、山药、生地、泽泻、山茱萸、茯苓、桂枝、附子	金匮肾气丸
小便失禁、纳少、脉迟、四肢欠温、嗜卧、面色苍白、尿床、大便溏、舌淡	牡丹皮、山药、生地、桑螵蛸、泽泻、山茱萸、茯苓、附子	金匮肾气丸
小便失禁、舌淡、面色苍白、大便溏、尿床、嗜卧、脉迟、纳少、四肢欠温	牡丹皮、山药、生地、桑螵蛸、泽泻、山茱萸、茯苓、附子	金匮肾气丸
脉沉细、耳鸣、倦怠、乏力、昏厥、苔薄白、头晕、面色觥白	牡丹皮、山药、泽泻、山茱萸、茯苓、熟地、桂枝、附子	金匮肾气丸
面色觥白、耳鸣、倦怠、昏厥、脉沉细、头晕、苔薄白、乏力	牡丹皮、山药、泽泻、山茱萸、茯苓、熟地、桂枝、附子	金匮肾气丸
性欲淡漠、头晕、面色无华、腰脊酸软、神疲、便溏	牡丹皮、山药、生地、泽泻、山茱萸、茯苓、桂枝、附子	金匮肾气丸
性欲淡漠、腰脊酸软、神疲、头晕、面色无华、便溏	牡丹皮、山药、生地、泽泻、山茱萸、茯苓、桂枝、附子	金匮肾气丸
头晕、疲惫无力、无精液射出、性高潮、苔薄、精液流出、脉细迟、舌淡	牡丹皮、山药、生地、泽泻、山茱萸、肉桂、茯苓、附子	金匮肾气丸
头晕、舌淡、疲惫无力、无精液射出、苔薄、脉细迟、精液流出、性高潮	牡丹皮、山药、生地、泽泻、山茱萸、肉桂、茯苓、附子	金匮肾气丸
耳鸣、少眠、自汗、神倦、面色无华、性欲减、头昏、食少	牡丹皮、山药、生地、泽泻、山茱萸、茯苓、桂枝、附子	金匮肾气丸
食少、面色无华、耳鸣、少眠、性欲减、头昏、神倦、自汗	牡丹皮、山药、生地、泽泻、山茱萸、茯苓、桂枝、附子	金匮肾气丸
形寒、腰痛、苔白、舌淡、便溏、畏冷、腹中微痛、脉沉细弦	牡丹皮、山药、山茱萸、茯苓、熟地、肉桂、附子、益智仁、车前草	金匮肾气丸
畏冷、舌淡、腹中微痛、苔白、形寒、脉沉细弦、便溏、腰痛	牡丹皮、山药、山茱萸、茯苓、熟地、肉桂、附子、益智仁、车前草	金匮肾气丸
面色苍白、唾涎盈口、腰痛、舌淡、小便清长、苔滑、畏寒、多唾涎、大便溏薄、怕冷	牡丹皮、广藿香、山药、泽泻、山茱萸、肉桂、茯苓、熟地、佩兰、附子、益智仁	金匮肾气丸
唾涎盈口、腰痛、怕冷、畏寒、多唾涎、舌淡、苔滑、面色苍白、小便清长、大便溏薄	牡丹皮、广藿香、山药、泽泻、山茱萸、肉桂、茯苓、熟地、佩兰、附子、益智仁	金匮肾气丸
痰壅作咳、微细欲绝、夜咳、气短、脉两寸俱大、痰有咸味	牡丹皮、山药、生地、泽泻、山茱萸、茯苓、桂枝、附子	金匮肾气丸
脉两寸俱大、气短、微细欲绝、痰壅作咳、痰有咸味、夜咳	牡丹皮、山药、生地、泽泻、山茱萸、茯苓、桂枝、附子	金匮肾气丸
痰多、苔白、舌体较胖、气短、气急、胸闷、咳喘、脉短	牡丹皮、山药、胆南星、葶苈子、泽泻、枸杞子、茯苓、熟地、肉桂、附子	金匮肾气丸
痰多、脉短、气短、舌体较胖、胸闷、咳喘、气急、苔白	牡丹皮、山药、胆南星、葶苈子、泽泻、枸杞子、茯苓、熟地、肉桂、附子	金匮肾气丸
听力渐减、眩晕、厌动、手足不温、舌淡、听力减退、乏力、怕冷、右耳反应低下、白带清稀、耳内凉楚、耳鸣、苔白、寒凉、喜热、脉沉	牡丹皮、生姜、山药、龙骨、大枣、泽泻、山茱萸、牡蛎、茯苓、肉桂、熟地、石菖蒲、附子、甘草、磁石	金匮肾气丸
听力减退、眩晕、耳鸣、舌淡、手足不温、右耳反应低下、脉沉、乏力、喜热、寒凉、厌动、耳内凉楚、白带清稀、怕冷、苔白、听力渐减	牡丹皮、生姜、山药、龙骨、大枣、泽泻、山茱萸、牡蛎、茯苓、肉桂、熟地、石菖蒲、附子、甘草、磁石	金匮肾气丸
易惊、头晕、心悸、浮肿、呕恶、恶心、大便干、出汗、晕厥、唇较干、舌淡、无力、苔白厚、疲乏、呕吐、脉象细缓、头昏、血压升高	牡丹皮、山药、生地、泽泻、山茱萸、茯苓、桂枝、附子	金匮肾气丸
易惊、唇较干、无力、恶心、头昏、头晕、出汗、苔白厚、血压升高、脉象细缓、浮肿、晕厥、心悸、呕吐、大便干、呕恶、疲乏、舌淡	牡丹皮、山药、生地、泽泻、山茱萸、茯苓、桂枝、附子	金匮肾气丸
喜唾沫、苔白腻、脉沉细滑、流涎、纳差、声带微肿、手足欠温、下肢酸软、水泛为痰、化痰、咽后壁有较多分泌物、舌淡	砂仁、山药、五味子、泽泻、山茱萸、茯苓、肉桂、熟地、石菖蒲、附子、远志	金匮肾气丸
声带微肿、脉沉细滑、水泛为痰、下肢酸软、纳差、咽后壁有较多分泌物、手足欠温、流涎、苔白腻、舌淡、喜唾沫、化痰	砂仁、山药、五味子、泽泻、山茱萸、茯苓、肉桂、熟地、石菖蒲、附子、远志	金匮肾气丸
眼涩、头晕、羞明、热、大便多软、溏泄、小便清长	牡丹皮、山药、泽泻、枸杞子、茯苓、熟地、肉桂、附子	金匮肾气丸
头晕、羞明、热、小便清长、眼涩、溏泄、大便多软	牡丹皮、山药、泽泻、枸杞子、茯苓、熟地、肉桂、附子	金匮肾气丸
高热、白浊、舌淡白、头晕、脉沉细微、疼痛、面色黎黑、疫痛、肾绞痛、小便不利、苔薄白、耳鸣、目眩、消瘦	牡丹皮、山药、生地、泽泻、山茱萸、茯苓、桂枝、附子	金匮肾气丸
肾绞痛、耳鸣、消瘦、疼痛、疫痛、小便不利、高热、脉沉细微、白浊、头晕、目眩、舌淡白、苔薄白、面色黎黑	牡丹皮、山药、生地、泽泻、山茱萸、茯苓、桂枝、附子	金匮肾气丸
脉弱两尺尤涩、体温在37．3～37．5C、舌苔白厚、口干、苔白厚较干、低热、月经每月延迟、不喜饮、食欲不振	牡丹皮、肉苁蓉、泽泻、枸杞子、茯苓、熟地、肉桂、附子	金匮肾气丸
食欲不振、苔白厚较干、舌苔白厚、不喜饮、月经每月延迟、脉弱两尺尤涩、低热、口干、体温在37．3～37．5C	牡丹皮、肉苁蓉、泽泻、枸杞子、茯苓、熟地、肉桂、附子	金匮肾气丸
吐泻、口渴、形消骨立、渴饮、尿清长、无苔、肢冷、舌润、神志清明、唇淡白、神疲、微细、尿多	牡丹皮、山药、西洋参、泽泻、山茱萸、茯苓、肉桂、熟地、附子、蚕茧	金匮肾气丸
渴饮、无苔、尿清长、微细、唇淡白、口渴、尿多、神志清明、舌润、神疲、吐泻、肢冷、形消骨立	牡丹皮、山药、西洋参、泽泻、山茱萸、茯苓、肉桂、熟地、附子、蚕茧	金匮肾气丸
苔舌红少苔、脉沉细数、颜面红赤、口渴、烦躁、头汗如注、小便清长	牡丹皮、山药、泽泻、山茱萸、肉桂、茯苓、熟地、附子	金匮肾气丸
口渴、脉沉细数、颜面红赤、苔舌红少苔、小便清长、烦躁、头汗如注	牡丹皮、山药、泽泻、山茱萸、肉桂、茯苓、熟地、附子	金匮肾气丸
内裤常湿如水洗、舌淡、乏力、阴囊汗出、脉沉细、腰酸、舌边有齿痕、苔薄白、面色黧黑	牡丹皮、山药、泽泻、山茱萸、肉桂、茯苓、熟地、附子	金匮肾气丸
乏力、内裤常湿如水洗、舌淡、苔薄白、阴囊汗出、舌边有齿痕、面色黧黑、脉沉细、腰酸	牡丹皮、山药、泽泻、山茱萸、肉桂、茯苓、熟地、附子	金匮肾气丸
血色淡红、肢冷、倦怠、纳少、苔白、面色无华、心悸、舌淡、尿血、腰膝酸软、小便带血、头发不荣、脉寸关细弱尺微、气不摄血、畏寒、血色鲜红、乏力、月经量多	牡丹皮、黄芪、山药、生地、泽泻、山茱萸、茯苓、桂枝、附子、当归	金匮肾气丸
畏寒、脉寸关细弱尺微、血色淡红、舌淡、纳少、苔白、月经量多、小便带血、尿血、腰膝酸软、乏力、心悸、肢冷、面色无华、血色鲜红、气不摄血、倦怠、头发不荣	牡丹皮、黄芪、山药、生地、泽泻、山茱萸、茯苓、桂枝、附子、当归	金匮肾气丸
舌淡、吐血、畏寒、充血、胃痛、大便稀、水肿、脉细软无力、面色萎黄、恶心、色黑、呕吐、苔薄黄、口吐鲜血	牡丹皮、山药、生地、泽泻、山茱萸、茯苓、桂枝、附子	金匮肾气丸
胃痛、呕吐、面色萎黄、畏寒、水肿、恶心、苔薄黄、吐血、充血、舌淡、脉细软无力、大便稀、口吐鲜血、色黑	牡丹皮、山药、生地、泽泻、山茱萸、茯苓、桂枝、附子	金匮肾气丸
舌暗滞、寒凉、苔薄A、面色苍白少华、疼痛、痹阻、脉沉紧	牡丹皮、山药、生地、泽泻、山茱萸、茯苓、桂枝、附子	金匮肾气丸
苔薄A、寒凉、脉沉紧、疼痛、痹阻、舌暗滞、面色苍白少华	牡丹皮、山药、生地、泽泻、山茱萸、茯苓、桂枝、附子	金匮肾气丸
舌脉正常、尿量多、疼痛、局部无异常、足痛	牡丹皮、山药、生地、泽泻、山茱萸、茯苓、桂枝、附子	金匮肾气丸
舌脉正常、尿量多、足痛、局部无异常、疼痛	牡丹皮、山药、生地、泽泻、山茱萸、茯苓、桂枝、附子	金匮肾气丸
面色灰黯、口干、腰酸、舌红、胃纳较差、精神困惫、两胁隐痛、脉弦而沉、腹水、苔薄白、麻木、浮肿	牡丹皮、山药、白芍、泽泻、山茱萸、牡蛎、茯苓、肉桂、熟地、鳖甲、附子、丹参、何首乌	金匮肾气丸
浮肿、脉弦而沉、苔薄白、腹水、麻木、面色灰黯、两胁隐痛、口干、胃纳较差、舌红、精神困惫、腰酸	牡丹皮、山药、白芍、泽泻、山茱萸、牡蛎、茯苓、肉桂、熟地、鳖甲、附子、丹参、何首乌	金匮肾气丸
形寒、乏力、皮肤发黑、神疲、倦怠、自汗、足冷、大便溏薄、肢冷、短气、小便短少、足肿、全身皮肤黧黑、舌淡而胖、形体消瘦、苔薄白、脉沉细弱、畏冷、牙龈灰黑	牡丹皮、山药、泽泻、山茱萸、茯苓、熟地、桂枝、附子	金匮肾气丸
牙龈灰黑、畏冷、苔薄白、形体消瘦、自汗、足冷、足肿、肢冷、大便溏薄、全身皮肤黧黑、短气、舌淡而胖、倦怠、脉沉细弱、皮肤发黑、神疲、乏力、小便短少、形寒	牡丹皮、山药、泽泻、山茱萸、茯苓、熟地、桂枝、附子	金匮肾气丸
耳鸣、消瘦、畏寒、口中泛咸、舌淡胖、头晕、腰酸、苔薄白、两脉沉细、膝软、面色苍黄、肢凉	牡丹皮、山药、生地、泽泻、山茱萸、茯苓、桂枝、附子	金匮肾气丸
面色苍黄、消瘦、头晕、畏寒、耳鸣、膝软、舌淡胖、口中泛咸、肢凉、两脉沉细、苔薄白、腰酸	牡丹皮、山药、生地、泽泻、山茱萸、茯苓、桂枝、附子	金匮肾气丸
[truncated: 4,401 more rows]
