# Supplementary material for: PRDAGE: a prescription recommendation framework for traditional Chinese medicine based on data augmentation and multi-graph embedding
Source: PeerJ Comput Sci. 2025 Aug 6;11:e2974. doi: 10.7717/peerj-cs.2974 (PMC12453781; doi:10.7717/peerj-cs.2974)
Supplement: Supplemental Information 1 — The raw data used for training and testing in the dataset are medical case records in Chinese text. This study is trained based on Chinese text. To facilitate non-Chinese researchers, we have provided the English names of the attributes in the dataset and mapped them to their corresponding Chinese names. The .pickle file can be read using Python language editing software, such as PyCharm. The *.pickle file in this program is a serialized file in Python dictionary format, containing key-value data, where the key is the symptom name and the corresponding value is the symptom embedding vector. The symptom name is the normalized symptom name, and the symptom embedding vector is generated by SBert. You can use the pickle.load() method from the pickle module in the program to restore the file as a Python dictionary variable. [file peerj-cs-11-2974-s001.zip › Code and data/TCMPR_ZS/data/dataset-agumentation-balance-symptoms-befor-50-2024_01_07 11_29_31.csv]

symptoms_standardization	herb_standardization	formula_standardization
头晕、形瘦面白、乏力、倦怠、脉结代、自汗、视力减退、苔薄白、麻木、舌淡、肢麻、视物模糊、耳鸣、心悸	生姜、白芍、龙骨、大枣、牡蛎、炙甘草、桂枝、甘草	桂枝汤
倦怠、舌淡、肢麻、视力减退、头晕、视物模糊、自汗、心悸、脉结代、乏力、苔薄白、麻木、形瘦面白、耳鸣	生姜、白芍、龙骨、大枣、牡蛎、炙甘草、桂枝、甘草	桂枝汤
色黯、舌淡、边有齿印、恶露、自汗、面色苍白、脉细缓、头痛	生姜、白芍、大枣、炙甘草、桂枝、当归、益母草	桂枝汤
边有齿印、色黯、面色苍白、头痛、脉细缓、自汗、舌淡、恶露	生姜、白芍、大枣、炙甘草、桂枝、当归、益母草	桂枝汤
鼻塞、泛恶、苔薄白、酸疼、舌淡润、腠理不密、欲吐、色量一般、脉沉不浮、头晕痛	生姜、白芍、大枣、川芎、炙甘草、桂枝、当归	桂枝汤
苔薄白、酸疼、色量一般、头晕痛、泛恶、腠理不密、舌淡润、鼻塞、欲吐、脉沉不浮	生姜、白芍、大枣、川芎、炙甘草、桂枝、当归	桂枝汤
食臭、舌如平、吐液涎、脉细缓、心烦、稀薄、苔薄白	生姜、白芍、大枣、炙甘草、桂枝	桂枝汤
吐液涎、苔薄白、舌如平、脉细缓、食臭、稀薄、心烦	生姜、白芍、大枣、炙甘草、桂枝	桂枝汤
自汗、小腿拘急、唇舌淡白、恶风寒、遍身湿透、脉沉细、四肢不温、小便短少	黄芪、生姜、白芍、大枣、桂枝、附子、当归	桂枝加附子汤
四肢不温、恶风寒、脉沉细、自汗、小便短少、遍身湿透、小腿拘急、唇舌淡白	黄芪、生姜、白芍、大枣、桂枝、附子、当归	桂枝加附子汤
苔薄白、疼痛、舌暗红、肿痛、脉沉细弦	黄芪、生姜、白芍、党参、川芎、炙甘草、桂枝、附子、当归	桂枝加附子汤
苔薄白、舌暗红、脉沉细弦、疼痛、肿痛	黄芪、生姜、白芍、党参、川芎、炙甘草、桂枝、附子、当归	桂枝加附子汤
苔薄白、带下、月经量多、小腹疼痛、瘀块、脉沉细、小腹痛、色暗红、舌淡红	牡丹皮、黄芪、鸡血藤、大枣、白芍、延胡索、茯苓、桃仁、桂枝、山楂、莪术、益母草	桂枝茯苓丸
色暗红、苔薄白、舌淡红、月经量多、小腹痛、脉沉细、瘀块、带下、小腹疼痛	牡丹皮、黄芪、鸡血藤、大枣、白芍、延胡索、茯苓、桃仁、桂枝、山楂、莪术、益母草	桂枝茯苓丸
舌红、口渴、胸胁苦满、脉弦数、色暗红、苔薄黄	牡丹皮、生姜、柴胡、大枣、党参、竹茹、瓜蒌、炙甘草、天花粉、当归、黄芩	小柴胡汤
胸胁苦满、苔薄黄、脉弦数、口渴、色暗红、舌红	牡丹皮、生姜、柴胡、大枣、党参、竹茹、瓜蒌、炙甘草、天花粉、当归、黄芩	小柴胡汤
紫块、潮热、苔薄黄干、恶露、色暗红、口渴、脉沉实、硬痛	大黄、玄明粉、延胡索、炙甘草、桃仁、桂枝、益母草	桃核承气汤
色暗红、恶露、苔薄黄干、硬痛、紫块、脉沉实、潮热、口渴	大黄、玄明粉、延胡索、炙甘草、桃仁、桂枝、益母草	桃核承气汤
脉缓、苔白黄厚腻、肢节烦痛、腰脊酸胀、小便短涩、舌苔白黄、带下量多、涕、舌如平、臭秽	白术、泽泻、防风、茯苓、桂枝、独活、猪苓、茵陈	茵陈五苓散
脉缓、舌如平、舌苔白黄、臭秽、小便短涩、苔白黄厚腻、涕、带下量多、腰脊酸胀、肢节烦痛	白术、泽泻、防风、茯苓、桂枝、独活、猪苓、茵陈	茵陈五苓散
带下量多、小便短涩、脉缓、舌苔白黄、臭秽、腰脊酸胀、涕、苔白黄厚腻、舌如平、肢节烦痛	白术、泽泻、防风、茯苓、桂枝、独活、猪苓、茵陈	茵陈五苓散
苔白黄厚腻、舌如平、舌苔白黄、涕、臭秽、脉缓、肢节烦痛、小便短涩、带下量多、腰脊酸胀	白术、泽泻、防风、茯苓、桂枝、独活、猪苓、茵陈	茵陈五苓散
带下量多、舌如平、舌苔白黄、臭秽、涕、肢节烦痛、苔白黄厚腻、腰脊酸胀、小便短涩、脉缓	白术、泽泻、防风、茯苓、桂枝、独活、猪苓、茵陈	茵陈五苓散
带下量多、涕、肢节烦痛、脉缓、舌苔白黄、臭秽、腰脊酸胀、苔白黄厚腻、舌如平、小便短涩	白术、泽泻、防风、茯苓、桂枝、独活、猪苓、茵陈	茵陈五苓散
关节酸疼、精神不振、耳鸣、懒言、苔薄白、脉虚细、目眩、气短、头晕、舌淡嫩、指节有麻感	黄芪、白芍、大枣、通草、炙甘草、桂枝、细辛、甘草、当归	当归四逆汤
苔薄白、头晕、舌淡嫩、目眩、懒言、指节有麻感、脉虚细、耳鸣、气短、精神不振、关节酸疼	黄芪、白芍、大枣、通草、炙甘草、桂枝、细辛、甘草、当归	当归四逆汤
昏厥、口唇发青、面色苍白、经色紫黯、肢冷、苔薄白、胀痛、脉象沉紧	生姜、艾叶、白芍、吴茱萸、通草、大枣、炙甘草、桂枝、细辛、当归	当归四逆加吴茱萸生姜汤
昏厥、口唇发青、胀痛、肢冷、苔薄白、脉象沉紧、面色苍白、经色紫黯	生姜、艾叶、白芍、吴茱萸、通草、大枣、炙甘草、桂枝、细辛、当归	当归四逆加吴茱萸生姜汤
口唇发青、胀痛、面色苍白、肢冷、经色紫黯、昏厥、苔薄白、脉象沉紧	生姜、艾叶、白芍、吴茱萸、通草、大枣、炙甘草、桂枝、细辛、当归	当归四逆加吴茱萸生姜汤
口唇发青、面色苍白、脉象沉紧、昏厥、苔薄白、胀痛、肢冷、经色紫黯	生姜、艾叶、白芍、吴茱萸、通草、大枣、炙甘草、桂枝、细辛、当归	当归四逆加吴茱萸生姜汤
泛恶、脉象弦细、小便清长、头晕、下肢微肿、舌苔白厚而腻、眩晕、大便溏薄	生姜、白芍、白术、茯苓、附子	真武汤
小便清长、脉象弦细、下肢微肿、舌苔白厚而腻、眩晕、大便溏薄、头晕、泛恶	生姜、白芍、白术、茯苓、附子	真武汤
色淡、小便频数、带下绵绵、精神困疲、脉象细弱、水津不化、大便溏薄、腰酸、舌淡嫩、经行紊乱、舌薄白、量多色白	补骨脂、党参、白术、白芍、桑螵蛸、茯苓、益智仁、附子	附子汤
带下绵绵、色淡、小便频数、舌淡嫩、经行紊乱、精神困疲、大便溏薄、水津不化、腰酸、脉象细弱、舌薄白、量多色白	补骨脂、党参、白术、白芍、桑螵蛸、茯苓、益智仁、附子	附子汤
脉象细弱、腰酸、大便溏薄、舌淡嫩、色淡、带下绵绵、小便频数、水津不化、量多色白、舌薄白、精神困疲、经行紊乱	补骨脂、党参、白术、白芍、桑螵蛸、茯苓、益智仁、附子	附子汤
便溏、色淡质稀、带下量多、色白质稀、脉象虚迟、苔薄白、浮肿、纳差、四肢乏力、舌淡嫩	谷芽、白芍、党参、茯苓、炙甘草、益智仁、附子、当归、乌药	附子汤
苔薄白、脉象虚迟、四肢乏力、便溏、色白质稀、带下量多、纳差、浮肿、色淡质稀、舌淡嫩	谷芽、白芍、党参、茯苓、炙甘草、益智仁、附子、当归、乌药	附子汤
便溏、浮肿、带下量多、舌淡嫩、色淡质稀、色白质稀、纳差、四肢乏力、苔薄白、脉象虚迟	谷芽、白芍、党参、茯苓、炙甘草、益智仁、附子、当归、乌药	附子汤
便溏、色淡、带下量多、苔薄白、量少、色白质稀如水、腿膝困软、舌淡嫩、尿多、腰酸、脉沉细迟	山药、白芍、桑螵蛸、白术、党参、茯苓、附子、益智仁、乌药	附子汤
便溏、量少、脉沉细迟、苔薄白、色淡、尿多、带下量多、腰酸、腿膝困软、舌淡嫩、色白质稀如水	山药、白芍、桑螵蛸、白术、党参、茯苓、附子、益智仁、乌药	附子汤
带下量多、色白质稀如水、色淡、尿多、便溏、腰酸、舌淡嫩、苔薄白、量少、腿膝困软、脉沉细迟	山药、白芍、桑螵蛸、白术、党参、茯苓、附子、益智仁、乌药	附子汤
色白质稀如水、舌淡、带下量多、脉沉细、胃纳不振、肢体倦怠、苔薄白、头晕、停经、腰酸	山药、白芍、桑螵蛸、白术、党参、茯苓、巴戟天、附子、益智仁、乌药	附子汤
舌淡、胃纳不振、带下量多、色白质稀如水、腰酸、停经、脉沉细、头晕、肢体倦怠、苔薄白	山药、白芍、桑螵蛸、白术、党参、茯苓、巴戟天、附子、益智仁、乌药	附子汤
苔薄白、色白质稀如水、脉沉细、舌淡、肢体倦怠、头晕、胃纳不振、带下量多、腰酸、停经	山药、白芍、桑螵蛸、白术、党参、茯苓、巴戟天、附子、益智仁、乌药	附子汤
绝经、苔黄薄腻、纳差、舌尖稍红、瘙痒、便溏、阴痒、涩痛、乏力、脉细略数、头晕	白芍、龙胆、桑枝、何首乌、甘草	芍药甘草汤
苔黄薄腻、舌尖稍红、涩痛、阴痒、纳差、脉细略数、瘙痒、便溏、乏力、头晕、绝经	白芍、龙胆、桑枝、何首乌、甘草	芍药甘草汤
经行错后、放屁样、臭味、头晕、腿膝乏力、脉细弱、量少、大便干结、口干不欲饮、耳鸣、唇色淡白、肢体困倦	何首乌、甘草、当归、白芍	芍药甘草汤
脉细弱、经行错后、量少、大便干结、口干不欲饮、腿膝乏力、臭味、肢体困倦、唇色淡白、放屁样、头晕、耳鸣	何首乌、甘草、当归、白芍	芍药甘草汤
多梦、口苦、目眩、苔少、脉细数、心烦、质红、不欲饮、经常失眠、咽干、心悸、舌红、头晕	首乌藤、白芍、黄连、阿胶、麦冬、黄芩	黄连阿胶汤
不欲饮、心悸、口苦、咽干、经常失眠、苔少、心烦、目眩、脉细数、头晕、质红、舌红、多梦	首乌藤、白芍、黄连、阿胶、麦冬、黄芩	黄连阿胶汤
心悸、不欲饮、口苦、目眩、多梦、苔少、脉细数、咽干、心烦、舌红、头晕、质红、经常失眠	首乌藤、白芍、黄连、阿胶、麦冬、黄芩	黄连阿胶汤
吐涎、量少色淡、大便溏薄、微肿、舌淡、上、呕恶、脉虚细、苔薄白	生姜、白芍、大枣、白术、党参、吴茱萸、川芎、炙甘草、附子、当归	吴茱萸汤
上、苔薄白、舌淡、微肿、呕恶、吐涎、量少色淡、脉虚细、大便溏薄	生姜、白芍、大枣、白术、党参、吴茱萸、川芎、炙甘草、附子、当归	吴茱萸汤
舌淡嫩、气怯、无力、精神萎靡、面色苍白、苔薄白、寸口脉、口干、尿急	牡丹皮、山药、生地、苦杏仁、泽泻、山茱萸、茯苓、大腹皮、桔梗、桂枝、附子	金匮肾气丸
口干、苔薄白、尿急、舌淡嫩、寸口脉、面色苍白、气怯、无力、精神萎靡	牡丹皮、山药、生地、苦杏仁、泽泻、山茱萸、茯苓、大腹皮、桔梗、桂枝、附子	金匮肾气丸
脉象虚细、胃纳不振、舌淡、恶露、小腹绵绵而痛、肢体乏力、苔薄白、腰酸、色淡、膝软	生姜、龙眼肉、黑豆、羊肉、当归	当归生姜羊肉汤
苔薄白、胃纳不振、膝软、小腹绵绵而痛、色淡、舌淡、肢体乏力、腰酸、恶露、脉象虚细	生姜、龙眼肉、黑豆、羊肉、当归	当归生姜羊肉汤
脉象虚细、腰酸、膝软、肢体乏力、恶露、舌淡、胃纳不振、小腹绵绵而痛、色淡、苔薄白	生姜、龙眼肉、黑豆、羊肉、当归	当归生姜羊肉汤
腰酸、色淡、脉象虚细、舌淡、膝软、苔薄白、恶露、肢体乏力、小腹绵绵而痛、胃纳不振	生姜、龙眼肉、黑豆、羊肉、当归	当归生姜羊肉汤
恶露、脉象虚细、小腹绵绵而痛、苔薄白、肢体乏力、色淡、腰酸、舌淡、膝软、胃纳不振	生姜、龙眼肉、黑豆、羊肉、当归	当归生姜羊肉汤
苔薄白、色红、腹痛、出血量多、微黄、漏下不止、脉沉细	艾叶、白芍、生地、党参、阿胶、菟丝子、川芎、墨旱莲、何首乌、甘草、当归	胶艾汤
腹痛、微黄、色红、漏下不止、出血量多、脉沉细、苔薄白	艾叶、白芍、生地、党参、阿胶、菟丝子、川芎、墨旱莲、何首乌、甘草、当归	胶艾汤
苔薄白、脉沉细、色红、漏下不止、微黄、腹痛、出血量多	艾叶、白芍、生地、党参、阿胶、菟丝子、川芎、墨旱莲、何首乌、甘草、当归	胶艾汤
出血量多、苔薄白、腹痛、微黄、色红、脉沉细、漏下不止	艾叶、白芍、生地、党参、阿胶、菟丝子、川芎、墨旱莲、何首乌、甘草、当归	胶艾汤
苔薄白、腹痛、漏下不止、出血量多、脉沉细、色红、微黄	艾叶、白芍、生地、党参、阿胶、菟丝子、川芎、墨旱莲、何首乌、甘草、当归	胶艾汤
色黯、苔薄白、大便已3日不解、小腹胀痛、痛过于胀、纳差、舌一般、脉象沉紧、恶露	大黄、赤芍、川芎、枳实、桃仁、当归	枳实芍药散
大便已3日不解、小腹胀痛、痛过于胀、舌一般、脉象沉紧、恶露、纳差、色黯、苔薄白	大黄、赤芍、川芎、枳实、桃仁、当归	枳实芍药散
恶露、痛过于胀、舌一般、脉象沉紧、大便已3日不解、纳差、苔薄白、小腹胀痛、色黯	大黄、赤芍、川芎、枳实、桃仁、当归	枳实芍药散
恶露、纳差、痛过于胀、色黯、脉象沉紧、大便已3日不解、小腹胀痛、苔薄白、舌一般	大黄、赤芍、川芎、枳实、桃仁、当归	枳实芍药散
恶露、大便已3日不解、苔薄白、色黯、纳差、舌一般、脉象沉紧、痛过于胀、小腹胀痛	大黄、赤芍、川芎、枳实、桃仁、当归	枳实芍药散
纳差、脉象沉紧、小腹胀痛、色黯、大便已3日不解、舌一般、恶露、苔薄白、痛过于胀	大黄、赤芍、川芎、枳实、桃仁、当归	枳实芍药散
纳差、大便已3日不解、舌一般、苔薄白、色黯、恶露、小腹胀痛、痛过于胀、脉象沉紧	大黄、赤芍、川芎、枳实、桃仁、当归	枳实芍药散
苔薄白、色黯、舌一般、大便已3日不解、脉象沉紧、痛过于胀、恶露、小腹胀痛、纳差	大黄、赤芍、川芎、枳实、桃仁、当归	枳实芍药散
痛过于胀、色黯、恶露、纳差、舌一般、苔薄白、脉象沉紧、小腹胀痛、大便已3日不解	大黄、赤芍、川芎、枳实、桃仁、当归	枳实芍药散
舌一般、苔薄白、纳差、色黯、痛过于胀、小腹胀痛、大便已3日不解、脉象沉紧、恶露	大黄、赤芍、川芎、枳实、桃仁、当归	枳实芍药散
舌一般、大便已3日不解、小腹胀痛、纳差、色黯、痛过于胀、恶露、脉象沉紧、苔薄白	大黄、赤芍、川芎、枳实、桃仁、当归	枳实芍药散
痛过于胀、大便已3日不解、小腹胀痛、舌一般、脉象沉紧、纳差、苔薄白、恶露、色黯	大黄、赤芍、川芎、枳实、桃仁、当归	枳实芍药散
苔薄白、恶露、舌一般、脉象沉紧、大便已3日不解、小腹胀痛、痛过于胀、色黯、纳差	大黄、赤芍、川芎、枳实、桃仁、当归	枳实芍药散
舌淡嫩、肢体困倦、大便稀薄、苔薄白、胃纳不振、脉象虚缓、浮肿	黄芪、白芍、补骨脂、白术、泽泻、川芎、茯苓、木瓜、当归	当归芍药散
肢体困倦、舌淡嫩、大便稀薄、苔薄白、胃纳不振、脉象虚缓、浮肿	黄芪、白芍、补骨脂、白术、泽泻、川芎、茯苓、木瓜、当归	当归芍药散
头晕、宫颈下唇见13~25cm肌瘤、胀痛、心闷、苔薄白、月经量多、舌淡红、脉细缓	海藻、白术、泽泻、赤芍、香附、川芎、牡蛎、茯苓、川贝母、当归、玄参	当归芍药散
舌淡红、苔薄白、月经量多、心闷、头晕、宫颈下唇见13~25cm肌瘤、胀痛、脉细缓	海藻、白术、泽泻、赤芍、香附、川芎、牡蛎、茯苓、川贝母、当归、玄参	当归芍药散
阴痒、瘙痒、小腹隐痛、舌淡红、黄浊臭秽、苔薄黄、脉濡细、带下量多	千里光、槟榔、白芍、苍术、白术、泽泻、川芎、关黄柏、茯苓、当归	当归芍药散
舌淡红、黄浊臭秽、小腹隐痛、瘙痒、脉濡细、苔薄黄、带下量多、阴痒	千里光、槟榔、白芍、苍术、白术、泽泻、川芎、关黄柏、茯苓、当归	当归芍药散
舌淡嫩、头痛、失眠、头晕、脉细尺弱	炙甘草、桂枝、白芍、大枣	桂枝汤
头痛、舌淡嫩、脉细尺弱、失眠、头晕	炙甘草、桂枝、白芍、大枣	桂枝汤
肝脾无异常、舌胖嫩、畏寒、血、苔淡黄厚润、大便干、无力、夜尿多、流涕、体温、脉数、下肢发冷、纳差、怕风、浮滑、前列腺肥大、心肺无异常、流清涕、面色暗红	甘草、桂枝、白芍、大枣	桂枝汤
苔淡黄厚润、纳差、无力、前列腺肥大、流清涕、心肺无异常、下肢发冷、流涕、脉数、怕风、体温、舌胖嫩、面色暗红、血、浮滑、肝脾无异常、大便干、夜尿多、畏寒	甘草、桂枝、白芍、大枣	桂枝汤
水肿、喘促、气促、舌淡胖嫩、心悸、心衰、紫绀、晦暗、脉促沉细无力、苔薄白、面色苍白、憋闷	黄芪、白芍、白术、茯苓、炙甘草、桂枝、附子、丹参、防己	桂枝甘草汤
喘促、舌淡胖嫩、心衰、苔薄白、气促、面色苍白、晦暗、心悸、水肿、紫绀、憋闷、脉促沉细无力	黄芪、白芍、白术、茯苓、炙甘草、桂枝、附子、丹参、防己	桂枝甘草汤
气促、脉促沉细无力、水肿、晦暗、舌淡胖嫩、苔薄白、紫绀、面色苍白、憋闷、喘促、心悸、心衰	黄芪、白芍、白术、茯苓、炙甘草、桂枝、附子、丹参、防己	桂枝甘草汤
气促、喘促、心悸、憋闷、舌淡胖嫩、心衰、水肿、紫绀、苔薄白、脉促沉细无力、晦暗、面色苍白	黄芪、白芍、白术、茯苓、炙甘草、桂枝、附子、丹参、防己	桂枝甘草汤
憋闷、晦暗、舌淡胖嫩、心悸、喘促、紫绀、苔薄白、面色苍白、水肿、脉促沉细无力、气促、心衰	黄芪、白芍、白术、茯苓、炙甘草、桂枝、附子、丹参、防己	桂枝甘草汤
鼻塞、早搏、心慌心跳、头痛、胸闷、准头欠光泽、律欠齐、心率66次/分、脉结代、郁闷、口干、心界不大、心悸、苔少、舌淡黯边有齿印、疲倦、乏力、眠差	生姜、生地、党参、大枣、阿胶、火麻仁、炙甘草、桂枝、麦冬	炙甘草汤
心界不大、乏力、舌淡黯边有齿印、早搏、心悸、律欠齐、胸闷、郁闷、心慌心跳、鼻塞、疲倦、脉结代、口干、苔少、准头欠光泽、眠差、头痛、心率66次/分	生姜、生地、党参、大枣、阿胶、火麻仁、炙甘草、桂枝、麦冬	炙甘草汤
舌偏红、袜套样痛觉减退、乏力、麻木、四肢呈手套、空腹血糖9.6mmol/L、大便干结、口干、苔少、脉弦细数	黄芪、女贞子、生姜、山药、大枣、肉苁蓉、白芍、太子参、麦冬、桂枝、粳米、玉竹	黄芪桂枝五物汤
袜套样痛觉减退、大便干结、苔少、四肢呈手套、舌偏红、麻木、空腹血糖9.6mmol/L、脉弦细数、乏力、口干	黄芪、女贞子、生姜、山药、大枣、肉苁蓉、白芍、太子参、麦冬、桂枝、粳米、玉竹	黄芪桂枝五物汤
乏力、浮肿、苔薄白、肝掌、形体丰、脉沉弱、舌边尖布满红点、胀痛、舌体胖嫩	泽兰、柴胡、半夏、白术、太子参、香附、牡蛎、延胡索、茯苓、桂枝、猪苓、黄芩	柴胡桂枝干姜汤
苔薄白、浮肿、脉沉弱、形体丰、胀痛、肝掌、乏力、舌体胖嫩、舌边尖布满红点	泽兰、柴胡、半夏、白术、太子参、香附、牡蛎、延胡索、茯苓、桂枝、猪苓、黄芩	柴胡桂枝干姜汤
胀痛、浮肿、乏力、肝掌、苔薄白、舌体胖嫩、脉沉弱、舌边尖布满红点、形体丰	泽兰、柴胡、半夏、白术、太子参、香附、牡蛎、延胡索、茯苓、桂枝、猪苓、黄芩	柴胡桂枝干姜汤
苔苔薄稍黄、汗出、腰酸痛、虚喘、吐白痰、舌稍紫尖边赤、哮喘、手足发凉、怕冷、畏寒、脉沉细弱、喉中哮鸣音	白芍、补骨脂、五味子、半夏、款冬花、麻黄、炙甘草、桃仁、桂枝、细辛、红参、射干、甘草、核桃	射干麻黄汤
喉中哮鸣音、虚喘、手足发凉、哮喘、舌稍紫尖边赤、苔苔薄稍黄、怕冷、汗出、脉沉细弱、吐白痰、畏寒、腰酸痛	白芍、补骨脂、五味子、半夏、款冬花、麻黄、炙甘草、桃仁、桂枝、细辛、红参、射干、甘草、核桃	射干麻黄汤
腰酸痛、虚喘、吐白痰、舌稍紫尖边赤、脉沉细弱、怕冷、畏寒、苔苔薄稍黄、手足发凉、喉中哮鸣音、汗出、哮喘	白芍、补骨脂、五味子、半夏、款冬花、麻黄、炙甘草、桃仁、桂枝、细辛、红参、射干、甘草、核桃	射干麻黄汤
虚喘、汗出、哮喘、怕冷、苔苔薄稍黄、喉中哮鸣音、吐白痰、畏寒、舌稍紫尖边赤、腰酸痛、手足发凉、脉沉细弱	白芍、补骨脂、五味子、半夏、款冬花、麻黄、炙甘草、桃仁、桂枝、细辛、红参、射干、甘草、核桃	射干麻黄汤
舌稍紫尖边赤、畏寒、虚喘、吐白痰、腰酸痛、脉沉细弱、怕冷、喉中哮鸣音、汗出、苔苔薄稍黄、手足发凉、哮喘	白芍、补骨脂、五味子、半夏、款冬花、麻黄、炙甘草、桃仁、桂枝、细辛、红参、射干、甘草、核桃	射干麻黄汤
腰酸痛、手足发凉、怕冷、苔苔薄稍黄、虚喘、哮喘、吐白痰、舌稍紫尖边赤、脉沉细弱、畏寒、汗出、喉中哮鸣音	白芍、补骨脂、五味子、半夏、款冬花、麻黄、炙甘草、桃仁、桂枝、细辛、红参、射干、甘草、核桃	射干麻黄汤
畏寒、苔苔薄稍黄、怕冷、舌稍紫尖边赤、腰酸痛、哮喘、吐白痰、虚喘、喉中哮鸣音、汗出、手足发凉、脉沉细弱	白芍、补骨脂、五味子、半夏、款冬花、麻黄、炙甘草、桃仁、桂枝、细辛、红参、射干、甘草、核桃	射干麻黄汤
喉中哮鸣音、怕冷、苔苔薄稍黄、虚喘、脉沉细弱、吐白痰、哮喘、手足发凉、畏寒、汗出、舌稍紫尖边赤、腰酸痛	白芍、补骨脂、五味子、半夏、款冬花、麻黄、炙甘草、桃仁、桂枝、细辛、红参、射干、甘草、核桃	射干麻黄汤
舌稍紫尖边赤、喉中哮鸣音、腰酸痛、脉沉细弱、吐白痰、哮喘、手足发凉、苔苔薄稍黄、畏寒、虚喘、怕冷、汗出	白芍、补骨脂、五味子、半夏、款冬花、麻黄、炙甘草、桃仁、桂枝、细辛、红参、射干、甘草、核桃	射干麻黄汤
脉沉细弱、舌稍紫尖边赤、哮喘、汗出、吐白痰、怕冷、虚喘、腰酸痛、喉中哮鸣音、苔苔薄稍黄、畏寒、手足发凉	白芍、补骨脂、五味子、半夏、款冬花、麻黄、炙甘草、桃仁、桂枝、细辛、红参、射干、甘草、核桃	射干麻黄汤
舌稍紫尖边赤、汗出、哮喘、苔苔薄稍黄、腰酸痛、吐白痰、怕冷、畏寒、脉沉细弱、虚喘、喉中哮鸣音、手足发凉	白芍、补骨脂、五味子、半夏、款冬花、麻黄、炙甘草、桃仁、桂枝、细辛、红参、射干、甘草、核桃	射干麻黄汤
怕冷、舌稍紫尖边赤、畏寒、吐白痰、哮喘、汗出、脉沉细弱、腰酸痛、苔苔薄稍黄、虚喘、手足发凉、喉中哮鸣音	白芍、补骨脂、五味子、半夏、款冬花、麻黄、炙甘草、桃仁、桂枝、细辛、红参、射干、甘草、核桃	射干麻黄汤
汗出、苔苔薄稍黄、虚喘、舌稍紫尖边赤、腰酸痛、怕冷、哮喘、喉中哮鸣音、脉沉细弱、畏寒、吐白痰、手足发凉	白芍、补骨脂、五味子、半夏、款冬花、麻黄、炙甘草、桃仁、桂枝、细辛、红参、射干、甘草、核桃	射干麻黄汤
反胃、胃寒、胃热、呕吐、吐清水、恶心、口臭、寒热错杂，中焦痞塞	干姜、黄连、大枣、太子参、半夏、竹茹、枳壳、沉香、炙甘草、陈皮、黄芩	半夏泻心汤
寒热错杂，中焦痞塞、口臭、吐清水、反胃、恶心、呕吐、胃寒、胃热	干姜、黄连、大枣、太子参、半夏、竹茹、枳壳、沉香、炙甘草、陈皮、黄芩	半夏泻心汤
脉弦细、吐酸、嗳气、腹无结、矢气、胃脘胀痛、口苦、舌尖边红苔白	郁金、柴胡、白芍、琥珀、太子参、茯苓、枳壳、五灵脂、蒲黄、甘草	四逆散
胃脘胀痛、腹无结、矢气、嗳气、吐酸、脉弦细、口苦、舌尖边红苔白	郁金、柴胡、白芍、琥珀、太子参、茯苓、枳壳、五灵脂、蒲黄、甘草	四逆散
肾均正常、多梦、汗出、出汗、怕热、身热、心悸、神疲、潮热、脸红	鸡子黄、浮小麦、白芍、生地、黄连、阿胶、牡蛎、炙甘草、龙齿、黄芩	黄连阿胶汤
出汗、心悸、汗出、脸红、身热、肾均正常、多梦、神疲、怕热、潮热	鸡子黄、浮小麦、白芍、生地、黄连、阿胶、牡蛎、炙甘草、龙齿、黄芩	黄连阿胶汤
汗出、心悸、潮热、多梦、脸红、怕热、出汗、神疲、身热、肾均正常	鸡子黄、浮小麦、白芍、生地、黄连、阿胶、牡蛎、炙甘草、龙齿、黄芩	黄连阿胶汤
饥饿感、寒呕、呕吐、清痰、呕酸水、纳差	生姜、大枣、白术、吴茱萸、党参、半夏、茯苓、炙甘草、桂枝	吴茱萸汤
呕酸水、呕吐、饥饿感、纳差、寒呕、清痰	生姜、大枣、白术、吴茱萸、党参、半夏、茯苓、炙甘草、桂枝	吴茱萸汤
脾气虚弱、肿痛、舌脉无明显异常、手足皲裂	黄芪、山药、百合、猪肤	猪肤汤
手足皲裂、脾气虚弱、肿痛、舌脉无明显异常	黄芪、山药、百合、猪肤	猪肤汤
脾气虚弱、舌脉无明显异常、手足皲裂、肿痛	黄芪、山药、百合、猪肤	猪肤汤
手足皲裂、肿痛、脾气虚弱、舌脉无明显异常	黄芪、山药、百合、猪肤	猪肤汤
肿痛、手足皲裂、舌脉无明显异常、脾气虚弱	黄芪、山药、百合、猪肤	猪肤汤
脾气虚弱、舌脉无明显异常、肿痛、手足皲裂	黄芪、山药、百合、猪肤	猪肤汤
脾气虚弱、手足皲裂、肿痛、舌脉无明显异常	黄芪、山药、百合、猪肤	猪肤汤
舌脉无明显异常、肿痛、脾气虚弱、手足皲裂	黄芪、山药、百合、猪肤	猪肤汤
舌脉无明显异常、脾气虚弱、手足皲裂、肿痛	黄芪、山药、百合、猪肤	猪肤汤
肿痛、舌脉无明显异常、脾气虚弱、手足皲裂	黄芪、山药、百合、猪肤	猪肤汤
舌脉无明显异常、脾气虚弱、手足皲裂、肿痛	黄芪、山药、百合、猪肤	猪肤汤
肿痛、脾气虚弱、手足皲裂、舌脉无明显异常	黄芪、山药、百合、猪肤	猪肤汤
手足皲裂、肿痛、舌脉无明显异常、脾气虚弱	黄芪、山药、百合、猪肤	猪肤汤
舌老、脉弦数、便色黄褐、苔黄浊边白、疲乏、肝肋下3cm、体温37.5℃、口无味而干、体温低于37.5℃、里急后重、低热、头痛、头晕、小便色黄、懒动	郁金、黄连、关黄柏、木香、白头翁、金钱草、甘草、秦皮	白头翁汤
疲乏、里急后重、舌老、体温低于37.5℃、脉弦数、肝肋下3cm、懒动、体温37.5℃、口无味而干、低热、小便色黄、苔黄浊边白、头晕、便色黄褐、头痛	郁金、黄连、关黄柏、木香、白头翁、金钱草、甘草、秦皮	白头翁汤
发热、腹痛	牡丹皮、大黄、芒硝、桃仁、冬瓜仁	大黄牡丹皮汤
腹痛、发热	牡丹皮、大黄、芒硝、桃仁、冬瓜仁	大黄牡丹皮汤
发热、腹痛	牡丹皮、大黄、芒硝、桃仁、冬瓜仁	大黄牡丹皮汤
畏寒、体温39.3℃、发热、腹肌紧张如板、脉弦滑数、疼痛、全腹均有明显的压痛、腹痛、舌红、苔黄、腰大肌征	牡丹皮、大黄、蒲公英、玄明粉、赤芍、关黄柏、皂角刺、薄荷、卷柏、桃仁、连翘、冬瓜仁、金银花	大黄牡丹皮汤
腹痛、腹肌紧张如板、苔黄、疼痛、腰大肌征、畏寒、体温39.3℃、舌红、脉弦滑数、全腹均有明显的压痛、发热	牡丹皮、大黄、蒲公英、玄明粉、赤芍、关黄柏、皂角刺、薄荷、卷柏、桃仁、连翘、冬瓜仁、金银花	大黄牡丹皮汤
腹痛、苔黄、脉弦滑数、体温39.3℃、腰大肌征、畏寒、发热、舌红、疼痛、全腹均有明显的压痛、腹肌紧张如板	牡丹皮、大黄、蒲公英、玄明粉、赤芍、关黄柏、皂角刺、薄荷、卷柏、桃仁、连翘、冬瓜仁、金银花	大黄牡丹皮汤
呕吐、苔白稍干、耳鸣、眩晕、头晕、恶心、听力正常、下肢酸软、腹痛、体温正常、血压正常、面色如常、唇色正常、汗出、舌尖红、脉弦稍浮、多梦	白扁豆、大枣、麦芽、茯苓、钩藤、甘草	甘麦大枣汤
呕吐、面色如常、多梦、舌尖红、体温正常、脉弦稍浮、头晕、恶心、血压正常、耳鸣、唇色正常、下肢酸软、汗出、苔白稍干、腹痛、眩晕、听力正常	白扁豆、大枣、麦芽、茯苓、钩藤、甘草	甘麦大枣汤
舌稍红、五心烦热、苔白、心悸不安、两寸弱、脉弦、大汗不止、头痛、乏力、脉搏92次/分、血压100/64mmHg、恶寒、腰膝酸软、腹胀、体温37.4℃、自汗、胃痛	浮小麦、黄芪、白芍、大枣、太子参、茯苓、糯稻根、甘草	甘麦大枣汤
心悸不安、五心烦热、腹胀、大汗不止、血压100/64mmHg、苔白、头痛、腰膝酸软、舌稍红、恶寒、胃痛、脉弦、自汗、两寸弱、脉搏92次/分、体温37.4℃、乏力	浮小麦、黄芪、白芍、大枣、太子参、茯苓、糯稻根、甘草	甘麦大枣汤
心悸、苔薄白、胃纳减、头痛、便溏、舌嫩、面色唇色如常、恶风寒、头晕、心慌、脉弦、发麻	浮小麦、大枣、半夏、竹茹、化橘红、茯苓、枳壳、甘草	甘麦大枣汤
脉弦、头晕、面色唇色如常、恶风寒、便溏、苔薄白、舌嫩、心悸、胃纳减、发麻、心慌、头痛	浮小麦、大枣、半夏、竹茹、化橘红、茯苓、枳壳、甘草	甘麦大枣汤
舌黯淡、难受、心慌、脉细、全身疼痛、关节疼痛、苔白薄、麻	黄芪、大枣、白术、防风、甘草	甘麦大枣汤
全身疼痛、麻、难受、脉细、心慌、关节疼痛、苔白薄、舌黯淡	黄芪、大枣、白术、防风、甘草	甘麦大枣汤
脉细、失眠、头昏、时寐时醒、心悸、苔白、右关弱、纳差、疲乏、大便秘结、尿频、舌胖嫩	黄芪、党参、白术、大枣、肉苁蓉、茯苓、木香、炙甘草、远志、甘草、当归	甘麦大枣汤
时寐时醒、右关弱、苔白、纳差、疲乏、舌胖嫩、大便秘结、心悸、失眠、脉细、尿频、头昏	黄芪、党参、白术、大枣、肉苁蓉、茯苓、木香、炙甘草、远志、甘草、当归	甘麦大枣汤
血压161/116mmHg、苔白润、失眠、头晕、头痛、舌如常、脉弦滑	浮小麦、代赭石、大枣、半夏、竹茹、化橘红、茯苓、甘草	甘麦大枣汤
头痛、舌如常、血压161/116mmHg、失眠、苔白润、头晕、脉弦滑	浮小麦、代赭石、大枣、半夏、竹茹、化橘红、茯苓、甘草	甘麦大枣汤
痛苦面容、鳞屑、口干、皮温正常、肤热、多皮屑、苔白、舌质暗、脉沉滑数、皮肤粗糙、四、便干、皮肤瘙痒、溲黄	薏苡仁、生地、防风、赤芍、关黄柏、甘草、石膏、茯苓、炙甘草、桔梗、苦参、牛蒡子、玄参	桔梗汤
皮温正常、苔白、脉沉滑数、皮肤粗糙、口干、溲黄、便干、鳞屑、痛苦面容、皮肤瘙痒、肤热、多皮屑、舌质暗、四	薏苡仁、生地、防风、赤芍、关黄柏、甘草、石膏、茯苓、炙甘草、桔梗、苦参、牛蒡子、玄参	桔梗汤
痛苦面容、溲黄、鳞屑、脉沉滑数、皮温正常、皮肤瘙痒、皮肤粗糙、多皮屑、便干、舌质暗、肤热、苔白、口干、四	薏苡仁、生地、防风、赤芍、关黄柏、甘草、石膏、茯苓、炙甘草、桔梗、苦参、牛蒡子、玄参	桔梗汤
四、便干、多皮屑、痛苦面容、肤热、皮肤瘙痒、皮肤粗糙、苔白、舌质暗、皮温正常、溲黄、口干、鳞屑、脉沉滑数	薏苡仁、生地、防风、赤芍、关黄柏、甘草、石膏、茯苓、炙甘草、桔梗、苦参、牛蒡子、玄参	桔梗汤
鳞屑、肤热、皮温正常、苔白、皮肤瘙痒、脉沉滑数、皮肤粗糙、四、口干、舌质暗、溲黄、多皮屑、便干、痛苦面容	薏苡仁、生地、防风、赤芍、关黄柏、甘草、石膏、茯苓、炙甘草、桔梗、苦参、牛蒡子、玄参	桔梗汤
四、多皮屑、痛苦面容、溲黄、脉沉滑数、皮肤粗糙、苔白、舌质暗、皮温正常、皮肤瘙痒、便干、肤热、口干、鳞屑	薏苡仁、生地、防风、赤芍、关黄柏、甘草、石膏、茯苓、炙甘草、桔梗、苦参、牛蒡子、玄参	桔梗汤
口干、鳞屑、溲黄、便干、舌质暗、痛苦面容、皮肤瘙痒、皮温正常、肤热、苔白、多皮屑、脉沉滑数、四、皮肤粗糙	薏苡仁、生地、防风、赤芍、关黄柏、甘草、石膏、茯苓、炙甘草、桔梗、苦参、牛蒡子、玄参	桔梗汤
苔白、鳞屑、皮肤粗糙、溲黄、皮温正常、多皮屑、肤热、四、痛苦面容、便干、皮肤瘙痒、脉沉滑数、舌质暗、口干	薏苡仁、生地、防风、赤芍、关黄柏、甘草、石膏、茯苓、炙甘草、桔梗、苦参、牛蒡子、玄参	桔梗汤
四、多皮屑、舌质暗、口干、肤热、皮肤粗糙、鳞屑、皮温正常、便干、脉沉滑数、皮肤瘙痒、苔白、痛苦面容、溲黄	薏苡仁、生地、防风、赤芍、关黄柏、甘草、石膏、茯苓、炙甘草、桔梗、苦参、牛蒡子、玄参	桔梗汤
脉缓、扁桃体不大、舌淡、咽略红、痰少、咽痒、咳嗽、双肺呼吸音清	生地、板蓝根、茯苓、薄荷、炙甘草、玉竹、麦冬、连翘、桔梗、丝瓜络、甘草、马勃、北沙参、玄参	桔梗汤
双肺呼吸音清、脉缓、咳嗽、舌淡、咽略红、扁桃体不大、痰少、咽痒	生地、板蓝根、茯苓、薄荷、炙甘草、玉竹、麦冬、连翘、桔梗、丝瓜络、甘草、马勃、北沙参、玄参	桔梗汤
脉缓、咽略红、咳嗽、痰少、舌淡、扁桃体不大、双肺呼吸音清、咽痒	生地、板蓝根、茯苓、薄荷、炙甘草、玉竹、麦冬、连翘、桔梗、丝瓜络、甘草、马勃、北沙参、玄参	桔梗汤
咳嗽、舌淡、咽痒、扁桃体不大、咽略红、脉缓、双肺呼吸音清、痰少	生地、板蓝根、茯苓、薄荷、炙甘草、玉竹、麦冬、连翘、桔梗、丝瓜络、甘草、马勃、北沙参、玄参	桔梗汤
咽略红、双肺呼吸音清、脉缓、舌淡、咳嗽、咽痒、痰少、扁桃体不大	生地、板蓝根、茯苓、薄荷、炙甘草、玉竹、麦冬、连翘、桔梗、丝瓜络、甘草、马勃、北沙参、玄参	桔梗汤
双肺呼吸音清、脉缓、扁桃体不大、咽痒、咽略红、咳嗽、舌淡、痰少	生地、板蓝根、茯苓、薄荷、炙甘草、玉竹、麦冬、连翘、桔梗、丝瓜络、甘草、马勃、北沙参、玄参	桔梗汤
舌淡、双肺呼吸音清、咽略红、咽痒、痰少、脉缓、扁桃体不大、咳嗽	生地、板蓝根、茯苓、薄荷、炙甘草、玉竹、麦冬、连翘、桔梗、丝瓜络、甘草、马勃、北沙参、玄参	桔梗汤
双肺呼吸音清、舌淡、痰少、咽略红、咽痒、脉缓、咳嗽、扁桃体不大	生地、板蓝根、茯苓、薄荷、炙甘草、玉竹、麦冬、连翘、桔梗、丝瓜络、甘草、马勃、北沙参、玄参	桔梗汤
咽痒、咽略红、双肺呼吸音清、脉缓、咳嗽、扁桃体不大、痰少、舌淡	生地、板蓝根、茯苓、薄荷、炙甘草、玉竹、麦冬、连翘、桔梗、丝瓜络、甘草、马勃、北沙参、玄参	桔梗汤
口和、脉浮缓、鼻涕、心烦、苔白润、鼻鸣、鼻塞、鼻痒、全身不适、左眼眶频频跳动	蝉蜕、辛夷、生姜、白芍、大枣、僵蚕、炙甘草、桂枝、防风、甘草	桂枝汤
鼻鸣、脉浮缓、鼻塞、鼻痒、心烦、口和、全身不适、鼻涕、左眼眶频频跳动、苔白润	蝉蜕、辛夷、生姜、白芍、大枣、僵蚕、炙甘草、桂枝、防风、甘草	桂枝汤
双肺满布干湿啰音、精神萎靡、面色青暗、痰多、指纹淡紫、心音低钝、呼吸短促、流清鼻涕、夜间啼哭、咳嗽、苔白滑	厚朴、白芍、大枣、苦杏仁、桂枝、甘草	桂枝加厚朴杏子汤
夜间啼哭、苔白滑、呼吸短促、指纹淡紫、流清鼻涕、咳嗽、精神萎靡、痰多、心音低钝、双肺满布干湿啰音、面色青暗	厚朴、白芍、大枣、苦杏仁、桂枝、甘草	桂枝加厚朴杏子汤
指纹淡紫、精神萎靡、面色青暗、咳嗽、苔白滑、呼吸短促、流清鼻涕、心音低钝、夜间啼哭、双肺满布干湿啰音、痰多	厚朴、白芍、大枣、苦杏仁、桂枝、甘草	桂枝加厚朴杏子汤
咳嗽、面色青暗、苔白滑、指纹淡紫、双肺满布干湿啰音、呼吸短促、流清鼻涕、精神萎靡、夜间啼哭、痰多、心音低钝	厚朴、白芍、大枣、苦杏仁、桂枝、甘草	桂枝加厚朴杏子汤
双肺满布干湿啰音、流清鼻涕、呼吸短促、咳嗽、苔白滑、心音低钝、精神萎靡、痰多、指纹淡紫、面色青暗、夜间啼哭	厚朴、白芍、大枣、苦杏仁、桂枝、甘草	桂枝加厚朴杏子汤
双肺满布干湿啰音、痰多、心音低钝、呼吸短促、面色青暗、咳嗽、夜间啼哭、指纹淡紫、苔白滑、流清鼻涕、精神萎靡	厚朴、白芍、大枣、苦杏仁、桂枝、甘草	桂枝加厚朴杏子汤
心慌、心率45~50次/分、脉迟沉细涩而弱、舌淡苔白润、耳鸣、头晕、畏寒冷、眼花、少气、乏力、气弱、心率45次/分、面色苍暗少华、血瘀、心悸	黄芪、五味子、麻黄、炙甘草、麦冬、细辛、附子、桂枝、丹参、甘草、红参、当归	桂枝甘草汤
心率45~50次/分、心率45次/分、舌淡苔白润、心慌、面色苍暗少华、少气、血瘀、脉迟沉细涩而弱、气弱、耳鸣、乏力、心悸、畏寒冷、头晕、眼花	黄芪、五味子、麻黄、炙甘草、麦冬、细辛、附子、桂枝、丹参、甘草、红参、当归	桂枝甘草汤
眼花、心率45~50次/分、血瘀、心慌、畏寒冷、脉迟沉细涩而弱、乏力、气弱、心悸、舌淡苔白润、耳鸣、心率45次/分、少气、头晕、面色苍暗少华	黄芪、五味子、麻黄、炙甘草、麦冬、细辛、附子、桂枝、丹参、甘草、红参、当归	桂枝甘草汤
血瘀、心率45~50次/分、心悸、脉迟沉细涩而弱、舌淡苔白润、畏寒冷、面色苍暗少华、眼花、头晕、心率45次/分、乏力、少气、气弱、心慌、耳鸣	黄芪、五味子、麻黄、炙甘草、麦冬、细辛、附子、桂枝、丹参、甘草、红参、当归	桂枝甘草汤
头晕、心悸、面色苍暗少华、心慌、畏寒冷、心率45~50次/分、少气、耳鸣、心率45次/分、血瘀、气弱、舌淡苔白润、脉迟沉细涩而弱、乏力、眼花	黄芪、五味子、麻黄、炙甘草、麦冬、细辛、附子、桂枝、丹参、甘草、红参、当归	桂枝甘草汤
无力、苔薄白、心烦、血压12/8kPa、舌淡、心空、心慌、胸闷塞、气虚血弱、乏力、头晕、脉促细、瘀滞、形体偏瘦、心悸、气短	黄芪、生姜、生地、大枣、阿胶、炙甘草、麦冬、桂枝、丹参、红参	炙甘草汤
乏力、心烦、气短、舌淡、脉促细、气虚血弱、心悸、瘀滞、无力、心空、心慌、头晕、胸闷塞、形体偏瘦、苔薄白、血压12/8kPa	黄芪、生姜、生地、大枣、阿胶、炙甘草、麦冬、桂枝、丹参、红参	炙甘草汤
胸闷、咳嗽、气紧、苔白、舌红、面色暗、唇紫绀、吐风泡痰、脉弦数	鱼腥草、地龙、苦杏仁、全蝎、僵蚕、麻黄、石膏、紫菀、桃仁、甘草、枇杷叶、黄芩	麻杏石甘汤
唇紫绀、咳嗽、面色暗、气紧、胸闷、脉弦数、舌红、吐风泡痰、苔白	鱼腥草、地龙、苦杏仁、全蝎、僵蚕、麻黄、石膏、紫菀、桃仁、甘草、枇杷叶、黄芩	麻杏石甘汤
舌淡、脉滑数、气短、精神萎靡、胸部紧闷、痰液、苔白滑、呼吸不利、喘如拉锯、咳嗽	地龙、干姜、厚朴、半夏、全蝎、苦杏仁、僵蚕、白果、麻黄、甘草	小青龙汤
舌淡、苔白滑、气短、精神萎靡、喘如拉锯、痰液、咳嗽、呼吸不利、胸部紧闷、脉滑数	地龙、干姜、厚朴、半夏、全蝎、苦杏仁、僵蚕、白果、麻黄、甘草	小青龙汤
闷塞、血寒、血压90/60mmHg、晕眩、短气不续、心悸、面色萎黄少华、晕倒、舌淡嫩、畏寒、头晕、舌质淡嫩苔白润、气弱、心率每分钟40~50次、气短	黄芪、羌活、五味子、麻黄、麦冬、桂枝、附子、细辛、丹参、红参、当归	麻黄附子细辛汤
气短、畏寒、舌淡嫩、短气不续、心率每分钟40~50次、舌质淡嫩苔白润、晕眩、气弱、闷塞、心悸、晕倒、面色萎黄少华、血压90/60mmHg、头晕、血寒	黄芪、羌活、五味子、麻黄、麦冬、桂枝、附子、细辛、丹参、红参、当归	麻黄附子细辛汤
头晕、舌淡嫩、面色萎黄少华、舌质淡嫩苔白润、心悸、晕倒、气弱、气短、血寒、闷塞、心率每分钟40~50次、畏寒、血压90/60mmHg、晕眩、短气不续	黄芪、羌活、五味子、麻黄、麦冬、桂枝、附子、细辛、丹参、红参、当归	麻黄附子细辛汤
心率每分钟40~50次、舌淡嫩、晕眩、畏寒、血寒、舌质淡嫩苔白润、短气不续、闷塞、血压90/60mmHg、气弱、面色萎黄少华、头晕、气短、心悸、晕倒	黄芪、羌活、五味子、麻黄、麦冬、桂枝、附子、细辛、丹参、红参、当归	麻黄附子细辛汤
昏倒、舌淡苔白润、神差懒言，四肢欠温、心悸动、脉率45次/分、眼花、心率35~40次/分、疲乏、乏力、无力、脉迟涩结代尚有力、隐痛、头晕	黄芪、麻黄、细辛、附子、丹参、当归	麻黄附子细辛汤
舌淡苔白润、乏力、昏倒、心率35~40次/分、神差懒言，四肢欠温、无力、脉率45次/分、脉迟涩结代尚有力、头晕、心悸动、疲乏、眼花、隐痛	黄芪、麻黄、细辛、附子、丹参、当归	麻黄附子细辛汤
舌淡苔白润、眼花、疲乏、心悸动、昏倒、乏力、无力、脉迟涩结代尚有力、脉率45次/分、隐痛、头晕、心率35~40次/分、神差懒言，四肢欠温	黄芪、麻黄、细辛、附子、丹参、当归	麻黄附子细辛汤
疲乏、舌淡苔白润、头晕、昏倒、脉迟涩结代尚有力、眼花、脉率45次/分、无力、神差懒言，四肢欠温、隐痛、心率35~40次/分、心悸动、乏力	黄芪、麻黄、细辛、附子、丹参、当归	麻黄附子细辛汤
恶寒、咳嗽、面色晦暗、喘促、流清涕、气喘、慢性病容、喘息、舌红、苔薄白、脉浮滑、胸紧、咽塞、发热、喘鸣、吐痰、四肢不温	黄芪、麻黄、细辛、附子、丹参、当归	小青龙加石膏汤
四肢不温、舌红、胸紧、吐痰、慢性病容、恶寒、咽塞、喘息、面色晦暗、苔薄白、发热、流清涕、喘促、喘鸣、咳嗽、脉浮滑、气喘	黄芪、麻黄、细辛、附子、丹参、当归	小青龙加石膏汤
咳嗽、脉浮滑、流清涕、发热、四肢不温、胸紧、恶寒、吐痰、喘促、舌红、面色晦暗、喘鸣、咽塞、慢性病容、喘息、气喘、苔薄白	黄芪、麻黄、细辛、附子、丹参、当归	小青龙加石膏汤
吐痰、喘促、咳嗽、脉浮滑、发热、气喘、流清涕、面色晦暗、慢性病容、咽塞、四肢不温、恶寒、苔薄白、舌红、喘息、喘鸣、胸紧	黄芪、麻黄、细辛、附子、丹参、当归	小青龙加石膏汤
面色晦暗、咽塞、恶寒、苔薄白、喘促、气喘、咳嗽、喘息、舌红、慢性病容、四肢不温、喘鸣、脉浮滑、吐痰、发热、流清涕、胸紧	黄芪、麻黄、细辛、附子、丹参、当归	小青龙加石膏汤
气喘、喘促、喘息、流清涕、吐痰、咳嗽、脉浮滑、四肢不温、舌红、慢性病容、咽塞、喘鸣、发热、胸紧、恶寒、面色晦暗、苔薄白	黄芪、麻黄、细辛、附子、丹参、当归	小青龙加石膏汤
脉浮滑、四肢不温、咽塞、苔薄白、胸紧、发热、舌红、喘鸣、喘息、喘促、面色晦暗、吐痰、恶寒、流清涕、气喘、慢性病容、咳嗽	黄芪、麻黄、细辛、附子、丹参、当归	小青龙加石膏汤
喘息、气喘、咳嗽、四肢不温、脉浮滑、苔薄白、流清涕、胸紧、慢性病容、恶寒、面色晦暗、喘促、发热、喘鸣、吐痰、舌红、咽塞	黄芪、麻黄、细辛、附子、丹参、当归	小青龙加石膏汤
胸紧、喘息、咳嗽、喘促、流清涕、面色晦暗、咽塞、舌红、四肢不温、喘鸣、苔薄白、恶寒、发热、气喘、慢性病容、吐痰、脉浮滑	黄芪、麻黄、细辛、附子、丹参、当归	小青龙加石膏汤
口苦、舌淡、心跳、苔白、脉弦细而浮、心累、咽干、恶寒、呕恶、面色暗淡、发热、疼痛、畏风、欲吐	生姜、柴胡、白芍、大枣、党参、半夏、桂枝、甘草、黄芩	柴胡桂枝汤
口苦、面色暗淡、脉弦细而浮、心跳、呕恶、舌淡、发热、恶寒、欲吐、心累、疼痛、畏风、苔白、咽干	生姜、柴胡、白芍、大枣、党参、半夏、桂枝、甘草、黄芩	柴胡桂枝汤
口苦、尿色清、舌上有瘀点、腰胀痛、苔薄黄、烧灼、小便频急、尿急、面色萎黄、急胀、尿频、寒热、大便干结、口干、脉沉细	牡丹皮、大黄、甘草、赤芍、枳壳、桃仁、桂枝、车前草	桃核承气汤
脉沉细、急胀、小便频急、烧灼、面色萎黄、大便干结、尿色清、寒热、苔薄黄、舌上有瘀点、口苦、尿急、口干、腰胀痛、尿频	牡丹皮、大黄、甘草、赤芍、枳壳、桃仁、桂枝、车前草	桃核承气汤
高热、欲呕、面色红光、体温又上升、体温：39.2℃、舌红苔白干、恶寒、发热、疼痛、体温39℃、唇红、恶风寒、汗出、脉浮洪滑数、脉洪数、咽干、身痛、微痛、口渴、心烦、口苦、头疼	谷芽、柴胡、羌活、半夏、粉葛、板蓝根、石膏、牛蒡子、连翘、防风、知母、甘草、金银花、黄芩	白虎汤
欲呕、口苦、身痛、恶寒、体温：39.2℃、心烦、微痛、脉洪数、体温39℃、口渴、高热、唇红、发热、汗出、体温又上升、咽干、疼痛、头疼、脉浮洪滑数、面色红光、舌红苔白干、恶风寒	谷芽、柴胡、羌活、半夏、粉葛、板蓝根、石膏、牛蒡子、连翘、防风、知母、甘草、金银花、黄芩	白虎汤
脉弦数、腰痛、面色青暗无华、舌根白滑、舌紫暗、双肾区有叩击痛、神志尚清、全腹均有压痛、疼痛、口干苦	柴胡、白芍、枳实、青皮、甘草、大血藤、乌药、川楝子	四逆散
口干苦、面色青暗无华、神志尚清、双肾区有叩击痛、舌根白滑、脉弦数、腰痛、舌紫暗、全腹均有压痛、疼痛	柴胡、白芍、枳实、青皮、甘草、大血藤、乌药、川楝子	四逆散
唇甲青紫、浮肿、头晕、语音低、白腻、苔薄、小便少、屋漏、宿满、心悸、面色苍暗、舌质紫暗、痰少、厥冷、气短、胸闷胀、咳嗽	黄芪、生姜、白芍、五味子、白术、茯苓、麦冬、桂枝、附子、丹参、红参	真武汤
咳嗽、浮肿、头晕、宿满、心悸、唇甲青紫、气短、胸闷胀、小便少、面色苍暗、屋漏、苔薄、白腻、舌质紫暗、厥冷、语音低、痰少	黄芪、生姜、白芍、五味子、白术、茯苓、麦冬、桂枝、附子、丹参、红参	真武汤
冰凉、浮肿、气短、心悸、心慌、畏寒、潮红、汗多、舌淡苔白、语音低微断续、脉沉微、水肿	黄芪、黄精、白术、泽泻、太子参、延胡索、茯苓、桂枝、人参、附子、猪苓、丹参、玉竹、防己	防己地黄汤
畏寒、心慌、语音低微断续、水肿、浮肿、脉沉微、汗多、舌淡苔白、气短、潮红、心悸、冰凉	黄芪、黄精、白术、泽泻、太子参、延胡索、茯苓、桂枝、人参、附子、猪苓、丹参、玉竹、防己	防己地黄汤
浮肿、潮红、冰凉、心慌、心悸、汗多、舌淡苔白、气短、畏寒、水肿、语音低微断续、脉沉微	黄芪、黄精、白术、泽泻、太子参、延胡索、茯苓、桂枝、人参、附子、猪苓、丹参、玉竹、防己	防己地黄汤
潮红、冰凉、浮肿、畏寒、气短、汗多、心慌、脉沉微、舌淡苔白、语音低微断续、心悸、水肿	黄芪、黄精、白术、泽泻、太子参、延胡索、茯苓、桂枝、人参、附子、猪苓、丹参、玉竹、防己	防己地黄汤
关节作痛、舌胖、脉弦、苔中略有厚腻、早搏、足肿	小麦、干姜、六神曲、百合、生地、党参、大枣、阿胶、火麻仁、厚朴、炙甘草、桂枝	炙甘草汤
舌胖、苔中略有厚腻、脉弦、关节作痛、早搏、足肿	小麦、干姜、六神曲、百合、生地、党参、大枣、阿胶、火麻仁、厚朴、炙甘草、桂枝	炙甘草汤
舌上红瘰、狐惑、大便较干、溃疡、口腔出现瘰疹	黄连、白芍、赤芍、淡竹叶、连翘、甘草、金银花、当归、黄芩	甘草泻心汤
大便较干、舌上红瘰、狐惑、溃疡、口腔出现瘰疹	黄连、白芍、赤芍、淡竹叶、连翘、甘草、金银花、当归、黄芩	甘草泻心汤
口腔出现瘰疹、舌上红瘰、溃疡、大便较干、狐惑	黄连、白芍、赤芍、淡竹叶、连翘、甘草、金银花、当归、黄芩	甘草泻心汤
面色苍黄、脉弦、大便稀烂、语音低弱、全身乏力、白带里夹有血丝、苔薄、阴道出血、舌淡红	黄芪、干姜、女贞子、黄精、龙骨、黄连、薏苡仁、大枣、太子参、厚朴、牡蛎、黑豆、矮地茶、何首乌、黄芩	泻心汤
面色苍黄、苔薄、阴道出血、脉弦、语音低弱、全身乏力、白带里夹有血丝、大便稀烂、舌淡红	黄芪、干姜、女贞子、黄精、龙骨、黄连、薏苡仁、大枣、太子参、厚朴、牡蛎、黑豆、矮地茶、何首乌、黄芩	泻心汤
阴道出血、苔薄、语音低弱、大便稀烂、白带里夹有血丝、面色苍黄、舌淡红、脉弦、全身乏力	黄芪、干姜、女贞子、黄精、龙骨、黄连、薏苡仁、大枣、太子参、厚朴、牡蛎、黑豆、矮地茶、何首乌、黄芩	泻心汤
脉弦、舌淡红、面色苍黄、语音低弱、阴道出血、全身乏力、苔薄、白带里夹有血丝、大便稀烂	黄芪、干姜、女贞子、黄精、龙骨、黄连、薏苡仁、大枣、太子参、厚朴、牡蛎、黑豆、矮地茶、何首乌、黄芩	泻心汤
阴道出血、面色苍黄、白带里夹有血丝、大便稀烂、舌淡红、苔薄、全身乏力、脉弦、语音低弱	黄芪、干姜、女贞子、黄精、龙骨、黄连、薏苡仁、大枣、太子参、厚朴、牡蛎、黑豆、矮地茶、何首乌、黄芩	泻心汤
大便稀烂、脉弦、语音低弱、全身乏力、阴道出血、舌淡红、白带里夹有血丝、苔薄、面色苍黄	黄芪、干姜、女贞子、黄精、龙骨、黄连、薏苡仁、大枣、太子参、厚朴、牡蛎、黑豆、矮地茶、何首乌、黄芩	泻心汤
舌淡红、大便稀烂、脉弦、苔薄、阴道出血、面色苍黄、白带里夹有血丝、全身乏力、语音低弱	黄芪、干姜、女贞子、黄精、龙骨、黄连、薏苡仁、大枣、太子参、厚朴、牡蛎、黑豆、矮地茶、何首乌、黄芩	泻心汤
白带里夹有血丝、面色苍黄、大便稀烂、脉弦、舌淡红、阴道出血、语音低弱、全身乏力、苔薄	黄芪、干姜、女贞子、黄精、龙骨、黄连、薏苡仁、大枣、太子参、厚朴、牡蛎、黑豆、矮地茶、何首乌、黄芩	泻心汤
语音低弱、阴道出血、白带里夹有血丝、舌淡红、全身乏力、苔薄、面色苍黄、脉弦、大便稀烂	黄芪、干姜、女贞子、黄精、龙骨、黄连、薏苡仁、大枣、太子参、厚朴、牡蛎、黑豆、矮地茶、何首乌、黄芩	泻心汤
大便溏烂、苔腻、热灼感、脉弦、泛泛欲吐、饮食减少、胆囊大、疼痛	干姜、黄连、党参、大枣、半夏、炙甘草、桂枝	黄连汤
饮食减少、大便溏烂、脉弦、苔腻、胆囊大、泛泛欲吐、疼痛、热灼感	干姜、黄连、党参、大枣、半夏、炙甘草、桂枝	黄连汤
苔腻、热灼感、泛泛欲吐、胆囊大、脉弦、大便溏烂、饮食减少、疼痛	干姜、黄连、党参、大枣、半夏、炙甘草、桂枝	黄连汤
泛泛欲吐、大便溏烂、疼痛、苔腻、热灼感、脉弦、饮食减少、胆囊大	干姜、黄连、党参、大枣、半夏、炙甘草、桂枝	黄连汤
苔厚腻、思呕泛、胃部疼痛、吐苦味绿色水、油腻、大便较稀、脉弦、厌食、胁痛、胸闷	干姜、黄连、大枣、太子参、半夏、竹茹、炙甘草、桂枝	黄连汤
吐苦味绿色水、苔厚腻、胸闷、思呕泛、胃部疼痛、厌食、脉弦、油腻、胁痛、大便较稀	干姜、黄连、大枣、太子参、半夏、竹茹、炙甘草、桂枝	黄连汤
胁痛、厌食、苔厚腻、油腻、胃部疼痛、大便较稀、思呕泛、脉弦、胸闷、吐苦味绿色水	干姜、黄连、大枣、太子参、半夏、竹茹、炙甘草、桂枝	黄连汤
胸闷、胁痛、大便较稀、胃部疼痛、苔厚腻、吐苦味绿色水、思呕泛、脉弦、油腻、厌食	干姜、黄连、大枣、太子参、半夏、竹茹、炙甘草、桂枝	黄连汤
苔黄腻、腹痛、厌食、热灼感、纳滞、右上腹部时痛、欲吐、溲黄、油腻、脉弦、大便偏溏、胸膈闷滞	干姜、黄连、党参、大枣、半夏、炙甘草、桂枝	黄连汤
大便偏溏、热灼感、胸膈闷滞、苔黄腻、溲黄、腹痛、油腻、欲吐、厌食、纳滞、脉弦、右上腹部时痛	干姜、黄连、党参、大枣、半夏、炙甘草、桂枝	黄连汤
脉弦、油腻、溲黄、纳滞、苔黄腻、胸膈闷滞、欲吐、右上腹部时痛、热灼感、大便偏溏、厌食、腹痛	干姜、黄连、党参、大枣、半夏、炙甘草、桂枝	黄连汤
溲黄、纳滞、热灼感、大便偏溏、脉弦、腹痛、胸膈闷滞、欲吐、厌食、右上腹部时痛、油腻、苔黄腻	干姜、黄连、党参、大枣、半夏、炙甘草、桂枝	黄连汤
口有秽气、脉弦、苔厚、恶心、呕吐、疼痛、面色发青、发冷	柴胡、莱菔子、白芍、延胡索、炙甘草、茵陈、川楝子	芍药甘草汤
发冷、脉弦、面色发青、疼痛、苔厚、呕吐、口有秽气、恶心	柴胡、莱菔子、白芍、延胡索、炙甘草、茵陈、川楝子	芍药甘草汤
甲状腺肿块、胃部有隐隐痛、易哑、颈部有块、多痰、脉长苔白、腹泻	厚朴、苍术、半夏、紫苏梗、茯苓、沉香、炙甘草、夏枯草、藏青果	半夏厚朴汤
多痰、腹泻、颈部有块、脉长苔白、胃部有隐隐痛、甲状腺肿块、易哑	厚朴、苍术、半夏、紫苏梗、茯苓、沉香、炙甘草、夏枯草、藏青果	半夏厚朴汤
甲状腺肿块、胃部有隐隐痛、多痰、腹泻、颈部有块、脉长苔白、易哑	厚朴、苍术、半夏、紫苏梗、茯苓、沉香、炙甘草、夏枯草、藏青果	半夏厚朴汤
气滞、舌中、脉弦涩、痰聚、便干、痰黏、苔白、右侧甲状腺瘤3.8cm×3.5cm	厚朴、半夏、黄药子、茯苓、昆布、紫苏叶、夏枯草	半夏厚朴汤
痰聚、脉弦涩、便干、苔白、舌中、痰黏、右侧甲状腺瘤3.8cm×3.5cm、气滞	厚朴、半夏、黄药子、茯苓、昆布、紫苏叶、夏枯草	半夏厚朴汤
脉弦涩、苔白、痰黏、舌中、便干、气滞、右侧甲状腺瘤3.8cm×3.5cm、痰聚	厚朴、半夏、黄药子、茯苓、昆布、紫苏叶、夏枯草	半夏厚朴汤
脉涩、苔薄、痰凝、舌中、右颈肿大、气滞	生姜、厚朴、半夏、紫苏梗、黄药子、昆布、茯苓、桃仁、夏枯草	半夏厚朴汤
气滞、脉涩、舌中、右颈肿大、苔薄、痰凝	生姜、厚朴、半夏、紫苏梗、黄药子、昆布、茯苓、桃仁、夏枯草	半夏厚朴汤
脉涩、苔薄、右颈肿大、痰凝、舌中、气滞	生姜、厚朴、半夏、紫苏梗、黄药子、昆布、茯苓、桃仁、夏枯草	半夏厚朴汤
隆起、颈咽右侧有一肿块、疼痛、脉弦、苔微厚、舌偏中、出血	厚朴、半夏、紫苏梗、黄药子、茯苓、鸡内金、沉香、丹参、夏枯草	半夏厚朴汤
疼痛、隆起、出血、舌偏中、颈咽右侧有一肿块、脉弦、苔微厚	厚朴、半夏、紫苏梗、黄药子、茯苓、鸡内金、沉香、丹参、夏枯草	半夏厚朴汤
隆起、脉弦、疼痛、颈咽右侧有一肿块、出血、舌偏中、苔微厚	厚朴、半夏、紫苏梗、黄药子、茯苓、鸡内金、沉香、丹参、夏枯草	半夏厚朴汤
咽喉天突穴处有一花生米大小的青紫肿物、痰浊凝结、隆起、烦躁、发育良好、色青紫	牡丹皮、生姜、厚朴、半夏、紫苏梗、赤芍、茯苓、桃仁、桂枝	半夏厚朴汤
色青紫、咽喉天突穴处有一花生米大小的青紫肿物、烦躁、发育良好、痰浊凝结、隆起	牡丹皮、生姜、厚朴、半夏、紫苏梗、赤芍、茯苓、桃仁、桂枝	半夏厚朴汤
发育良好、隆起、烦躁、咽喉天突穴处有一花生米大小的青紫肿物、痰浊凝结、色青紫	牡丹皮、生姜、厚朴、半夏、紫苏梗、赤芍、茯苓、桃仁、桂枝	半夏厚朴汤
苔白腻、颈部两侧淋巴结肿、浮肿、脉沉、化痰、舌硬	生姜、厚朴、半夏、紫苏梗、冬瓜、茯苓、夏枯草、地骷髅、苦丁茶	半夏厚朴汤
脉沉、化痰、苔白腻、颈部两侧淋巴结肿、舌硬、浮肿	生姜、厚朴、半夏、紫苏梗、冬瓜、茯苓、夏枯草、地骷髅、苦丁茶	半夏厚朴汤
浮肿、脉沉、苔白腻、舌硬、化痰、颈部两侧淋巴结肿	生姜、厚朴、半夏、紫苏梗、冬瓜、茯苓、夏枯草、地骷髅、苦丁茶	半夏厚朴汤
苔薄、舌绛、声音嘶哑、脉细	胖大海、天冬、百合、阿胶、凤凰衣、麦冬、射干、马兜铃、木蝴蝶、牛蒡子、糯米、北沙参、玄参	百合地黄汤
声音嘶哑、舌绛、脉细、苔薄	胖大海、天冬、百合、阿胶、凤凰衣、麦冬、射干、马兜铃、木蝴蝶、牛蒡子、糯米、北沙参、玄参	百合地黄汤
苔薄、声音嘶哑、舌绛、脉细	胖大海、天冬、百合、阿胶、凤凰衣、麦冬、射干、马兜铃、木蝴蝶、牛蒡子、糯米、北沙参、玄参	百合地黄汤
脉细、声音嘶哑、舌绛、苔薄	胖大海、天冬、百合、阿胶、凤凰衣、麦冬、射干、马兜铃、木蝴蝶、牛蒡子、糯米、北沙参、玄参	百合地黄汤
脉细、声音嘶哑、舌绛、苔薄	胖大海、天冬、百合、阿胶、凤凰衣、麦冬、射干、马兜铃、木蝴蝶、牛蒡子、糯米、北沙参、玄参	百合地黄汤
声音嘶哑、舌绛、苔薄、脉细	胖大海、天冬、百合、阿胶、凤凰衣、麦冬、射干、马兜铃、木蝴蝶、牛蒡子、糯米、北沙参、玄参	百合地黄汤
舌绛、声音嘶哑、苔薄、脉细	胖大海、天冬、百合、阿胶、凤凰衣、麦冬、射干、马兜铃、木蝴蝶、牛蒡子、糯米、北沙参、玄参	百合地黄汤
舌绛、声音嘶哑、苔薄、脉细	胖大海、天冬、百合、阿胶、凤凰衣、麦冬、射干、马兜铃、木蝴蝶、牛蒡子、糯米、北沙参、玄参	百合地黄汤
苔薄、舌绛、声音嘶哑、脉细	胖大海、天冬、百合、阿胶、凤凰衣、麦冬、射干、马兜铃、木蝴蝶、牛蒡子、糯米、北沙参、玄参	百合地黄汤
苔薄、声音嘶哑、脉细、舌绛	胖大海、天冬、百合、阿胶、凤凰衣、麦冬、射干、马兜铃、木蝴蝶、牛蒡子、糯米、北沙参、玄参	百合地黄汤
手足乏重、血压160/120mmHg、发冷、苔白、虚数	黄芪、干姜、党参、白术、菊花、川芎、白矾、牡蛎、茯苓、桔梗、桂枝、细辛、防风、当归	侯氏黑散
血压160/120mmHg、虚数、发冷、手足乏重、苔白	黄芪、干姜、党参、白术、菊花、川芎、白矾、牡蛎、茯苓、桔梗、桂枝、细辛、防风、当归	侯氏黑散
血压160/120mmHg、苔白、手足乏重、发冷、虚数	黄芪、干姜、党参、白术、菊花、川芎、白矾、牡蛎、茯苓、桔梗、桂枝、细辛、防风、当归	侯氏黑散
腰痛、汗出、苔白根腻、面浮、两脚逆冷、脉沉缓、便溏、足肿、溲利	干姜、白术、续断、茯苓、葫芦壳、杜仲、甘草	甘草干姜茯苓白术汤
两脚逆冷、面浮、便溏、溲利、腰痛、足肿、苔白根腻、脉沉缓、汗出	干姜、白术、续断、茯苓、葫芦壳、杜仲、甘草	甘草干姜茯苓白术汤
两脚逆冷、脉沉缓、足肿、苔白根腻、腰痛、溲利、汗出、便溏、面浮	干姜、白术、续断、茯苓、葫芦壳、杜仲、甘草	甘草干姜茯苓白术汤
苔白根腻、便溏、腰痛、面浮、足肿、脉沉缓、两脚逆冷、溲利、汗出	干姜、白术、续断、茯苓、葫芦壳、杜仲、甘草	甘草干姜茯苓白术汤
大便溏泻、疼痛、吐酸、脉迟、苔白	干姜、党参、白术、花椒、乌头、炙甘草、高良姜、瓦楞子、附子、赤石脂	乌头赤石脂丸
吐酸、苔白、脉迟、疼痛、大便溏泻	干姜、党参、白术、花椒、乌头、炙甘草、高良姜、瓦楞子、附子、赤石脂	乌头赤石脂丸
吐酸、大便溏泻、脉迟、苔白、疼痛	干姜、党参、白术、花椒、乌头、炙甘草、高良姜、瓦楞子、附子、赤石脂	乌头赤石脂丸
吐酸、苔白、疼痛、脉迟、大便溏泻	干姜、党参、白术、花椒、乌头、炙甘草、高良姜、瓦楞子、附子、赤石脂	乌头赤石脂丸
吐酸、脉迟、大便溏泻、疼痛、苔白	干姜、党参、白术、花椒、乌头、炙甘草、高良姜、瓦楞子、附子、赤石脂	乌头赤石脂丸
苔白、大便溏泻、脉迟、疼痛、吐酸	干姜、党参、白术、花椒、乌头、炙甘草、高良姜、瓦楞子、附子、赤石脂	乌头赤石脂丸
大便溏泻、疼痛、吐酸、苔白、脉迟	干姜、党参、白术、花椒、乌头、炙甘草、高良姜、瓦楞子、附子、赤石脂	乌头赤石脂丸
疼痛、大便溏泻、脉迟、吐酸、苔白	干姜、党参、白术、花椒、乌头、炙甘草、高良姜、瓦楞子、附子、赤石脂	乌头赤石脂丸
肠鸣、心窝下按之有坚实感、痞结、胃气虚弱、大便或艰、脾胃虚弱、胃下垂、苔白、乏力、脉细涩	白术、枳实	枳术汤
乏力、胃气虚弱、心窝下按之有坚实感、苔白、脉细涩、脾胃虚弱、痞结、大便或艰、肠鸣、胃下垂	白术、枳实	枳术汤
苔白、胃下垂、胃气虚弱、痞结、心窝下按之有坚实感、肠鸣、脉细涩、脾胃虚弱、乏力、大便或艰	白术、枳实	枳术汤
苔白、脾胃虚弱、胃气虚弱、痞结、大便或艰、乏力、脉细涩、胃下垂、心窝下按之有坚实感、肠鸣	白术、枳实	枳术汤
肠鸣、胃气虚弱、胃下垂、脉细涩、大便或艰、痞结、苔白、脾胃虚弱、心窝下按之有坚实感、乏力	白术、枳实	枳术汤
悸动不宁、脉滑苔白	蜜、麻黄、半夏	半夏麻黄汤
悸动不宁、脉滑苔白	蜜、麻黄、半夏	半夏麻黄汤
悸动不宁、脉滑苔白	蜜、麻黄、半夏	半夏麻黄汤
脉滑苔白、悸动不宁	蜜、麻黄、半夏	半夏麻黄汤
脉滑苔白、悸动不宁	蜜、麻黄、半夏	半夏麻黄汤
悸动不宁、脉滑苔白	蜜、麻黄、半夏	半夏麻黄汤
脉滑苔白、悸动不宁	蜜、麻黄、半夏	半夏麻黄汤
悸动不宁、脉滑苔白	蜜、麻黄、半夏	半夏麻黄汤
脉滑苔白、悸动不宁	蜜、麻黄、半夏	半夏麻黄汤
悸动不宁、脉滑苔白	蜜、麻黄、半夏	半夏麻黄汤
脉滑苔白、悸动不宁	蜜、麻黄、半夏	半夏麻黄汤
悸动不宁、脉滑苔白	蜜、麻黄、半夏	半夏麻黄汤
脉滑苔白、悸动不宁	蜜、麻黄、半夏	半夏麻黄汤
悸动不宁、脉滑苔白	蜜、麻黄、半夏	半夏麻黄汤
悸动不宁、脉滑苔白	蜜、麻黄、半夏	半夏麻黄汤
悸动不宁、脉滑苔白	蜜、麻黄、半夏	半夏麻黄汤
脉滑苔白、悸动不宁	蜜、麻黄、半夏	半夏麻黄汤
乏力、舌红、呕逆、寒栗状、心烦、苔薄、身热、喜躁、脉虚数、头昏	大枣、半夏、竹茹、石膏、白薇、桂枝、甘草	竹皮大丸
舌红、寒栗状、脉虚数、头昏、苔薄、喜躁、乏力、呕逆、身热、心烦	大枣、半夏、竹茹、石膏、白薇、桂枝、甘草	竹皮大丸
呕逆、身热、舌红、头昏、苔薄、心烦、脉虚数、寒栗状、喜躁、乏力	大枣、半夏、竹茹、石膏、白薇、桂枝、甘草	竹皮大丸
脉虚数、心烦、身热、呕逆、乏力、喜躁、舌红、寒栗状、头昏、苔薄	大枣、半夏、竹茹、石膏、白薇、桂枝、甘草	竹皮大丸
恍惚、苔净、失眠、惊怖、脉弦细、舌淡	小麦、首乌藤、琥珀、百合、生地、大枣、炙甘草、丹参、当归	甘麦大枣汤
恍惚、脉弦细、苔净、失眠、惊怖、舌淡	小麦、首乌藤、琥珀、百合、生地、大枣、炙甘草、丹参、当归	甘麦大枣汤
便溏、咽干、凉痛、发烧、烦躁、口苦、高热、疼痛、呕恶	柴胡、厚朴、大枣、半夏、板蓝根、羚羊角、白茅根、桂枝、连翘、芦根、蔓荆子、甘草、黄芩	小柴胡汤
便溏、发烧、高热、咽干、凉痛、口苦、疼痛、呕恶、烦躁	柴胡、厚朴、大枣、半夏、板蓝根、羚羊角、白茅根、桂枝、连翘、芦根、蔓荆子、甘草、黄芩	小柴胡汤
消瘦、晨僵、苔薄白、纳差、舌淡红、面色无华、脉沉细、疼痛、乏力、肿胀	黄芪、六神曲、白芍、鸡血藤、麦芽、乌头、桂枝、山楂、苦参、当归、淫羊藿	黄芪桂枝五物汤
纳差、消瘦、肿胀、晨僵、面色无华、苔薄白、疼痛、乏力、舌淡红、脉沉细	黄芪、六神曲、白芍、鸡血藤、麦芽、乌头、桂枝、山楂、苦参、当归、淫羊藿	黄芪桂枝五物汤
疼痛、舌淡、困倦、脉濡细、胀痛、苔白、乏力	黄芪、生姜、白芍、大枣、海螵蛸、炙甘草、桂枝、浙贝母、饴糖	黄芪建中汤
胀痛、苔白、脉濡细、困倦、舌淡、疼痛、乏力	黄芪、生姜、白芍、大枣、海螵蛸、炙甘草、桂枝、浙贝母、饴糖	黄芪建中汤
不欲进食、苔花剥苔、纳差、烦闷、形瘦、舌薄、脉弦细、哽噎不顺、舌淡红、进食噎不顺、面色少华、吞咽困难	蚕沙、郁李仁、柴胡、大枣、半夏、西洋参、沉香、桃仁、甘草、黄芩	小柴胡汤
进食噎不顺、纳差、舌淡红、哽噎不顺、形瘦、舌薄、面色少华、烦闷、苔花剥苔、脉弦细、不欲进食、吞咽困难	蚕沙、郁李仁、柴胡、大枣、半夏、西洋参、沉香、桃仁、甘草、黄芩	小柴胡汤
苔白腻、舌体稍胖大、欲吐、舌稍红、发热、小便混浊、化热、倦怠、脉弦滑、高热、恶心、咳嗽、乏力、有痰	广藿香、柴胡、厚朴、大枣、党参、半夏、粉葛、牡蛎、鳖甲、知母、甘草、豆蔻、黄芩	小柴胡汤
有痰、化热、小便混浊、倦怠、发热、咳嗽、乏力、高热、恶心、苔白腻、脉弦滑、欲吐、舌体稍胖大、舌稍红	广藿香、柴胡、厚朴、大枣、党参、半夏、粉葛、牡蛎、鳖甲、知母、甘草、豆蔻、黄芩	小柴胡汤
心烦、咳嗽、肝气郁滞、食欲减退、神倦、苔微黄腻、痰多、消瘦、胸闷、憋气、脉弦、面色萎黄、咽痒、舌淡红略胖、咽红、呕吐	代赭石、厚朴、党参、半夏、竹茹、陈皮、茯苓、枳壳、桔梗、射干、芦根、山豆根、枇杷叶、旋覆花	旋覆代赭汤
咽红、神倦、脉弦、胸闷、苔微黄腻、消瘦、呕吐、憋气、咳嗽、咽痒、舌淡红略胖、肝气郁滞、心烦、痰多、面色萎黄、食欲减退	代赭石、厚朴、党参、半夏、竹茹、陈皮、茯苓、枳壳、桔梗、射干、芦根、山豆根、枇杷叶、旋覆花	旋覆代赭汤
下腹坠胀、舌淡、面色白、四末不温、阴道常有气体排出、矢气状、失血过多，淋漓不断者月余，致使身体极度虚弱、肢懒、神疲、嗳气、畏寒、阴道经常有气体排出、苔白、胃脘隐痛	黄芪、白芍、龙骨、佛手、甘松、牡蛎、茯苓、炙甘草、桂枝、饴糖、升麻、甘草、当归	小建中汤
畏寒、阴道经常有气体排出、神疲、嗳气、阴道常有气体排出、下腹坠胀、面色白、矢气状、肢懒、苔白、舌淡、胃脘隐痛、四末不温、失血过多，淋漓不断者月余，致使身体极度虚弱	黄芪、白芍、龙骨、佛手、甘松、牡蛎、茯苓、炙甘草、桂枝、饴糖、升麻、甘草、当归	小建中汤
烦躁、胸闷、呼吸急促、短气不续、脉沉、浮肿、唇紫绀、面色灰暗、头晕、恶心、苔秽滑腻、舌淡胖、猝喘	炙甘草、桂枝	桂枝甘草汤
浮肿、唇紫绀、头晕、恶心、苔秽滑腻、短气不续、烦躁、胸闷、舌淡胖、面色灰暗、呼吸急促、脉沉、猝喘	炙甘草、桂枝	桂枝甘草汤
脉沉、浮肿、胸闷、面色灰暗、恶心、唇紫绀、短气不续、烦躁、呼吸急促、舌淡胖、苔秽滑腻、猝喘、头晕	炙甘草、桂枝	桂枝甘草汤
舌淡胖、猝喘、唇紫绀、胸闷、呼吸急促、烦躁、浮肿、面色灰暗、脉沉、头晕、短气不续、苔秽滑腻、恶心	炙甘草、桂枝	桂枝甘草汤
舌淡胖、唇紫绀、呼吸急促、浮肿、恶心、苔秽滑腻、头晕、脉沉、烦躁、猝喘、短气不续、面色灰暗、胸闷	炙甘草、桂枝	桂枝甘草汤
月经量少、脉沉弦小滑、恶心、白腻、血块、宫颈轻度糜烂、头晕、坠胀、色黯、两侧附件增厚、腰酸、舌胖暗有瘀斑、右侧附件能触及鸡蛋大小的包块、疼痛、宫体中位偏后	牡丹皮、白芍、赤芍、延胡索、茯苓、鳖甲、莪术、桂枝、甘草	桂枝茯苓丸
白腻、疼痛、血块、月经量少、宫颈轻度糜烂、舌胖暗有瘀斑、色黯、腰酸、头晕、右侧附件能触及鸡蛋大小的包块、坠胀、脉沉弦小滑、两侧附件增厚、宫体中位偏后、恶心	牡丹皮、白芍、赤芍、延胡索、茯苓、鳖甲、莪术、桂枝、甘草	桂枝茯苓丸
肿胀、全身关节疼痛、头晕、酸痛、干燥、苔无苔、肢冷、口渴、舌红有裂纹、大便溏薄、脉沉细、眼睛干涩、畏寒	黄芪、干姜、羌活、白芍、生地、白术、赤芍、麻黄、石膏、没药、炙甘草、桂枝、附子、防风、乌梢蛇、知母、乳香	桂枝芍药知母汤
肿胀、舌红有裂纹、全身关节疼痛、肢冷、眼睛干涩、干燥、头晕、苔无苔、畏寒、脉沉细、大便溏薄、酸痛、口渴	黄芪、干姜、羌活、白芍、生地、白术、赤芍、麻黄、石膏、没药、炙甘草、桂枝、附子、防风、乌梢蛇、知母、乳香	桂枝芍药知母汤
大便溏薄、全身关节疼痛、肢冷、肿胀、脉沉细、苔无苔、酸痛、口渴、干燥、眼睛干涩、畏寒、舌红有裂纹、头晕	黄芪、干姜、羌活、白芍、生地、白术、赤芍、麻黄、石膏、没药、炙甘草、桂枝、附子、防风、乌梢蛇、知母、乳香	桂枝芍药知母汤
舌暗淡、面色少华、便秘、脉细弱、口干、倦怠、疼痛、苔薄白、乏力、酸楚	地龙、黄芪、生地、白芍、赤芍、重楼、木瓜、蜂房、桑枝、秦艽、丹参、穿山甲、海桐皮	黄芪桂枝五物汤
倦怠、面色少华、口干、酸楚、乏力、苔薄白、便秘、脉细弱、疼痛、舌暗淡	地龙、黄芪、生地、白芍、赤芍、重楼、木瓜、蜂房、桑枝、秦艽、丹参、穿山甲、海桐皮	黄芪桂枝五物汤
胀痞、怕冷、体重下降、脉象沉细、声音嘶哑、胸膈膈闷、喑哑、疼痛、舌淡、气短、舌体胖有齿痕、音哑、苔腻、胸膈室闷、咽痛、纳呆	大黄、青果、半夏、麻黄、细辛、附子、甘草	麻黄附子细辛汤
疼痛、脉象沉细、咽痛、声音嘶哑、舌体胖有齿痕、纳呆、胀痞、苔腻、音哑、体重下降、舌淡、怕冷、喑哑、胸膈膈闷、气短、胸膈室闷	大黄、青果、半夏、麻黄、细辛、附子、甘草	麻黄附子细辛汤
舌体胖有齿痕、胸膈膈闷、咽痛、怕冷、体重下降、胸膈室闷、纳呆、气短、音哑、脉象沉细、舌淡、胀痞、疼痛、声音嘶哑、喑哑、苔腻	大黄、青果、半夏、麻黄、细辛、附子、甘草	麻黄附子细辛汤
胸膈膈闷、胸膈室闷、疼痛、喑哑、咽痛、舌淡、纳呆、脉象沉细、舌体胖有齿痕、气短、苔腻、声音嘶哑、怕冷、体重下降、音哑、胀痞	大黄、青果、半夏、麻黄、细辛、附子、甘草	麻黄附子细辛汤
不红、舌淡、苔薄白、疼痛、晦暗、脉沉弦紧	鹿角霜、桑寄生、生地、麻黄、桂枝、细辛、附子、乌梢蛇、淫羊藿、狗脊	麻黄附子细辛汤
不红、苔薄白、晦暗、舌淡、疼痛、脉沉弦紧	鹿角霜、桑寄生、生地、麻黄、桂枝、细辛、附子、乌梢蛇、淫羊藿、狗脊	麻黄附子细辛汤
晦暗、脉沉弦紧、舌淡、疼痛、不红、苔薄白	鹿角霜、桑寄生、生地、麻黄、桂枝、细辛、附子、乌梢蛇、淫羊藿、狗脊	麻黄附子细辛汤
不红、晦暗、舌淡、疼痛、苔薄白、脉沉弦紧	鹿角霜、桑寄生、生地、麻黄、桂枝、细辛、附子、乌梢蛇、淫羊藿、狗脊	麻黄附子细辛汤
大便偏稀、气短、晨僵、疼痛、困重、恶风、血沉43mm/h、脉濡而细数、发热、舌淡红、酸痛、苔白腻、纳呆	薏苡仁、羌活、半夏、白术、苦杏仁、麻黄、桂枝、甘草、陈皮	麻黄加术汤
大便偏稀、酸痛、血沉43mm/h、舌淡红、纳呆、苔白腻、疼痛、晨僵、脉濡而细数、恶风、发热、气短、困重	薏苡仁、羌活、半夏、白术、苦杏仁、麻黄、桂枝、甘草、陈皮	麻黄加术汤
发热、困重、疼痛、酸痛、血沉43mm/h、恶风、气短、苔白腻、脉濡而细数、纳呆、大便偏稀、舌淡红、晨僵	薏苡仁、羌活、半夏、白术、苦杏仁、麻黄、桂枝、甘草、陈皮	麻黄加术汤
疼痛、酸痛、发热、脉濡而细数、大便偏稀、晨僵、血沉43mm/h、舌淡红、气短、苔白腻、困重、恶风、纳呆	薏苡仁、羌活、半夏、白术、苦杏仁、麻黄、桂枝、甘草、陈皮	麻黄加术汤
舌淡红、纳呆、酸痛、疼痛、血沉43mm/h、发热、气短、困重、晨僵、恶风、脉濡而细数、苔白腻、大便偏稀	薏苡仁、羌活、半夏、白术、苦杏仁、麻黄、桂枝、甘草、陈皮	麻黄加术汤
纳呆、酸痛、恶风、血沉43mm/h、晨僵、困重、发热、大便偏稀、舌淡红、疼痛、气短、脉濡而细数、苔白腻	薏苡仁、羌活、半夏、白术、苦杏仁、麻黄、桂枝、甘草、陈皮	麻黄加术汤
脉濡而细数、纳呆、气短、疼痛、苔白腻、血沉43mm/h、大便偏稀、舌淡红、酸痛、晨僵、恶风、发热、困重	薏苡仁、羌活、半夏、白术、苦杏仁、麻黄、桂枝、甘草、陈皮	麻黄加术汤
黄痘、脉沉细数、舌淡红、呕恶、口苦、苔灰白腻、身黄、大便稀溏、疲乏、周身皮肤黄如烟熏、渴不多饮、水滑、目黄、尿黄、咽干、面黄、眩晕	干姜、广藿香、柴胡、半夏、白术、泽泻、白矾、茯苓、炙甘草、人参、附子、甘草、茵陈、豆蔻、黄芩	小柴胡汤
面黄、眩晕、口苦、脉沉细数、舌淡红、黄痘、苔灰白腻、水滑、疲乏、渴不多饮、身黄、周身皮肤黄如烟熏、尿黄、大便稀溏、呕恶、咽干、目黄	干姜、广藿香、柴胡、半夏、白术、泽泻、白矾、茯苓、炙甘草、人参、附子、甘草、茵陈、豆蔻、黄芩	小柴胡汤
苔薄白微腻、胀满、郁闷、疼痛、心烦热、脉弦细滑、憋闷、口干苦、舌暗略红、心绞痛、头昏沉	郁金、柴胡、半夏、大枣、川芎、瓜蒌、水蛭、炙甘草、石菖蒲、人参、丹参、薤白、黄芩	小柴胡汤
心烦热、脉弦细滑、憋闷、苔薄白微腻、郁闷、胀满、舌暗略红、口干苦、心绞痛、头昏沉、疼痛	郁金、柴胡、半夏、大枣、川芎、瓜蒌、水蛭、炙甘草、石菖蒲、人参、丹参、薤白、黄芩	小柴胡汤
呕吐、恶心、目赤、胀满、脉沉弦有力、舌红、头痛、烦闷、苔黄厚腻、面红、血压240/120mmHg、血压在150~170/90~100mmHg、血压180/110mmHg、眩晕、抽搐	大黄、厚朴、黄连、半夏、枳实、瓜蒌、天麻、钩藤、蔓荆子	小承气汤
脉沉弦有力、眩晕、头痛、胀满、舌红、血压240/120mmHg、烦闷、抽搐、目赤、血压在150~170/90~100mmHg、呕吐、血压180/110mmHg、恶心、面红、苔黄厚腻	大黄、厚朴、黄连、半夏、枳实、瓜蒌、天麻、钩藤、蔓荆子	小承气汤
面红、血压240/120mmHg、舌红、抽搐、眩晕、头痛、烦闷、目赤、脉沉弦有力、血压180/110mmHg、苔黄厚腻、胀满、呕吐、恶心、血压在150~170/90~100mmHg	大黄、厚朴、黄连、半夏、枳实、瓜蒌、天麻、钩藤、蔓荆子	小承气汤
肠鸣、腹泻、抽搐、苔薄、舌淡红而润、苔淡红而润、寒热、口苦、脉细无力、腹痛、里急后重	生姜、黄连、党参、白芍、半夏、枳壳、甘草、当归、黄芩	生姜泻心汤
脉细无力、抽搐、腹泻、口苦、寒热、舌淡红而润、里急后重、苔淡红而润、肠鸣、腹痛、苔薄	生姜、黄连、党参、白芍、半夏、枳壳、甘草、当归、黄芩	生姜泻心汤
脉细无力、苔薄、腹痛、肠鸣、抽搐、寒热、腹泻、口苦、苔淡红而润、里急后重、舌淡红而润	生姜、黄连、党参、白芍、半夏、枳壳、甘草、当归、黄芩	生姜泻心汤
寒热、抽搐、腹泻、里急后重、脉细无力、苔淡红而润、舌淡红而润、肠鸣、腹痛、苔薄、口苦	生姜、黄连、党参、白芍、半夏、枳壳、甘草、当归、黄芩	生姜泻心汤
口苦、寒热、苔淡红而润、腹痛、抽搐、里急后重、腹泻、肠鸣、脉细无力、苔薄、舌淡红而润	生姜、黄连、党参、白芍、半夏、枳壳、甘草、当归、黄芩	生姜泻心汤
脉细无力、苔淡红而润、腹痛、抽搐、舌淡红而润、腹泻、肠鸣、里急后重、苔薄、口苦、寒热	生姜、黄连、党参、白芍、半夏、枳壳、甘草、当归、黄芩	生姜泻心汤
抽搐、肠鸣、苔薄、腹泻、里急后重、舌淡红而润、寒热、口苦、腹痛、脉细无力、苔淡红而润	生姜、黄连、党参、白芍、半夏、枳壳、甘草、当归、黄芩	生姜泻心汤
腹泻、苔薄、抽搐、腹痛、里急后重、舌淡红而润、苔淡红而润、寒热、口苦、脉细无力、肠鸣	生姜、黄连、党参、白芍、半夏、枳壳、甘草、当归、黄芩	生姜泻心汤
苔淡红而润、寒热、脉细无力、抽搐、腹泻、口苦、腹痛、肠鸣、里急后重、舌淡红而润、苔薄	生姜、黄连、党参、白芍、半夏、枳壳、甘草、当归、黄芩	生姜泻心汤
舌淡红而润、口苦、脉细无力、抽搐、肠鸣、苔薄、腹痛、寒热、里急后重、苔淡红而润、腹泻	生姜、黄连、党参、白芍、半夏、枳壳、甘草、当归、黄芩	生姜泻心汤
舌淡红而润、腹泻、苔淡红而润、苔薄、里急后重、抽搐、寒热、肠鸣、腹痛、口苦、脉细无力	生姜、黄连、党参、白芍、半夏、枳壳、甘草、当归、黄芩	生姜泻心汤
苔淡红而润、脉细无力、肠鸣、舌淡红而润、寒热、腹泻、里急后重、抽搐、口苦、苔薄、腹痛	生姜、黄连、党参、白芍、半夏、枳壳、甘草、当归、黄芩	生姜泻心汤
腹痛、舌淡红而润、腹泻、苔淡红而润、苔薄、肠鸣、里急后重、脉细无力、寒热、抽搐、口苦	生姜、黄连、党参、白芍、半夏、枳壳、甘草、当归、黄芩	生姜泻心汤
畏寒、红晕、糜烂、浮肿、扁桃体不肿、溃疡、纳差、心肺无异常、头晕、发热、腹股沟淋巴结均不肿、渗出物、舌稍红、白膜、咽不、疼痛、肝大右肋下及0.5厘米、脉弦细、苔薄白、肿大、渴不欲饮	黄芪、干姜、生地、半夏、黄连、甘草、关黄柏、肉桂、木香、细辛、车前草、川木通、黄芩	甘草泻心汤
疼痛、渴不欲饮、心肺无异常、脉弦细、发热、扁桃体不肿、白膜、渗出物、糜烂、肝大右肋下及0.5厘米、咽不、肿大、浮肿、溃疡、红晕、舌稍红、头晕、纳差、畏寒、腹股沟淋巴结均不肿、苔薄白	黄芪、干姜、生地、半夏、黄连、甘草、关黄柏、肉桂、木香、细辛、车前草、川木通、黄芩	甘草泻心汤
腹股沟淋巴结均不肿、发热、浮肿、头晕、肝大右肋下及0.5厘米、溃疡、红晕、心肺无异常、舌稍红、渴不欲饮、肿大、疼痛、脉弦细、糜烂、纳差、白膜、扁桃体不肿、苔薄白、畏寒、渗出物、咽不	黄芪、干姜、生地、半夏、黄连、甘草、关黄柏、肉桂、木香、细辛、车前草、川木通、黄芩	甘草泻心汤
脉弦细微数、肿胀、苔薄黄、嗳气、自汗、舌红、气短、小便时黄、心慌、矢气、背痛、大便时干、腹胀、懊恼	干姜、白芍、黄连、太子参、半夏、甘草、黄芩	半夏泻心汤
脉弦细微数、嗳气、大便时干、小便时黄、矢气、肿胀、舌红、心慌、自汗、苔薄黄、背痛、气短、懊恼、腹胀	干姜、白芍、黄连、太子参、半夏、甘草、黄芩	半夏泻心汤
低热、皮肤疖肿、发热、苔白厚腻、阴部溃疡、溏便、舌暗、腹泻、口腔溃疡、关节疼痛不适、脉滑	牡丹皮、干姜、薏苡仁、砂仁、厚朴、广藿香、半夏、太子参、泽泻、防风、佛手、关黄柏、石膏、丹参、甘草	半夏泻心汤
皮肤疖肿、溏便、低热、阴部溃疡、舌暗、苔白厚腻、关节疼痛不适、发热、口腔溃疡、脉滑、腹泻	牡丹皮、干姜、薏苡仁、砂仁、厚朴、广藿香、半夏、太子参、泽泻、防风、佛手、关黄柏、石膏、丹参、甘草	半夏泻心汤
鼻衄、舌红、胸闷、气短、心悸、苔薄、量多色红、脉弦细数、鼻出血、心烦	大黄、黄连、白茅根、黄芩、牛膝	大黄黄连泻心汤
气短、量多色红、舌红、胸闷、脉弦细数、苔薄、心烦、心悸、鼻衄、鼻出血	大黄、黄连、白茅根、黄芩、牛膝	大黄黄连泻心汤
量多色红、苔薄、胸闷、舌红、心烦、鼻出血、气短、脉弦细数、鼻衄、心悸	大黄、黄连、白茅根、黄芩、牛膝	大黄黄连泻心汤
心烦、量多色红、鼻衄、舌红、脉弦细数、气短、胸闷、鼻出血、苔薄、心悸	大黄、黄连、白茅根、黄芩、牛膝	大黄黄连泻心汤
出汗、脉沉弱、气机不畅、欲哭、苔黄腻、心下痞、手足麻木、舌暗红、胃中冷、大便略干不爽	大黄、附子、黄连、黄芩	附子泻心汤
气机不畅、心下痞、大便略干不爽、手足麻木、胃中冷、苔黄腻、舌暗红、欲哭、出汗、脉沉弱	大黄、附子、黄连、黄芩	附子泻心汤
出汗、心下痞、苔黄腻、手足麻木、胃中冷、气机不畅、脉沉弱、大便略干不爽、舌暗红、欲哭	大黄、附子、黄连、黄芩	附子泻心汤
舌暗红、气机不畅、胃中冷、大便略干不爽、脉沉弱、心下痞、手足麻木、出汗、苔黄腻、欲哭	大黄、附子、黄连、黄芩	附子泻心汤
舌胖、咳痰、脉滑数、心烦、咳吐黄痰、口疮、大便3天未解、口苦、苔薄黄、便干、舌紫暗、口腔溃疡、恶心、头晕、咳嗽、烧灼、口干、耳鸣、胃脘胀满	枇杷叶、莱菔子、蒲公英、半夏、苦杏仁、火麻仁、紫苏梗、佛手、瓜蒌、鸡内金、紫菀、桔梗、桃仁、甘草、百部、当归、黄芩	竹叶石膏汤
口干、口疮、大便3天未解、耳鸣、头晕、恶心、心烦、苔薄黄、咳嗽、口腔溃疡、口苦、咳吐黄痰、便干、脉滑数、烧灼、舌紫暗、咳痰、舌胖、胃脘胀满	枇杷叶、莱菔子、蒲公英、半夏、苦杏仁、火麻仁、紫苏梗、佛手、瓜蒌、鸡内金、紫菀、桔梗、桃仁、甘草、百部、当归、黄芩	竹叶石膏汤
口干、舌紫暗、大便3天未解、胃脘胀满、脉滑数、心烦、咳嗽、咳吐黄痰、头晕、便干、耳鸣、苔薄黄、口苦、咳痰、烧灼、口腔溃疡、恶心、口疮、舌胖	枇杷叶、莱菔子、蒲公英、半夏、苦杏仁、火麻仁、紫苏梗、佛手、瓜蒌、鸡内金、紫菀、桔梗、桃仁、甘草、百部、当归、黄芩	竹叶石膏汤
纳差、抑郁、痄腮、四肢不温、神疲、口干、脉弦滑、腰酸、红绛、色黄、体积8.8cm3、苔薄、舌尖红赤、大便稍干、停经	谷芽、黄连、大枣、半夏、佛手、粉葛、石膏、麦芽、白茅根、麦冬、桔梗、芦根、乌梅、知母、玉竹、茵陈、枇杷叶、紫石英	竹叶石膏汤
口干、四肢不温、苔薄、纳差、脉弦滑、红绛、腰酸、停经、痄腮、大便稍干、色黄、舌尖红赤、体积8.8cm3、抑郁、神疲	谷芽、黄连、大枣、半夏、佛手、粉葛、石膏、麦芽、白茅根、麦冬、桔梗、芦根、乌梅、知母、玉竹、茵陈、枇杷叶、紫石英	竹叶石膏汤
舌尖红赤、抑郁、口干、痄腮、四肢不温、神疲、色黄、腰酸、大便稍干、红绛、苔薄、体积8.8cm3、脉弦滑、纳差、停经	谷芽、黄连、大枣、半夏、佛手、粉葛、石膏、麦芽、白茅根、麦冬、桔梗、芦根、乌梅、知母、玉竹、茵陈、枇杷叶、紫石英	竹叶石膏汤
苔黄腻、疼痛、头痛、头晕、肿痛、舌红暗、烦闷、关节功能活动受限、汗出、脉弦滑细数、红肿	蚕沙、薏苡仁、全蝎、石膏、没药、桂枝、粳米、乌梢蛇、知母、甘草、忍冬藤、防己	白虎加桂枝汤
头晕、苔黄腻、疼痛、关节功能活动受限、红肿、舌红暗、脉弦滑细数、头痛、肿痛、烦闷、汗出	蚕沙、薏苡仁、全蝎、石膏、没药、桂枝、粳米、乌梢蛇、知母、甘草、忍冬藤、防己	白虎加桂枝汤
舌红暗、苔黄腻、汗出、疼痛、头痛、关节功能活动受限、脉弦滑细数、头晕、红肿、烦闷、肿痛	蚕沙、薏苡仁、全蝎、石膏、没药、桂枝、粳米、乌梢蛇、知母、甘草、忍冬藤、防己	白虎加桂枝汤
苔黄腻、关节功能活动受限、红肿、烦闷、脉弦滑细数、疼痛、汗出、舌红暗、头痛、头晕、肿痛	蚕沙、薏苡仁、全蝎、石膏、没药、桂枝、粳米、乌梢蛇、知母、甘草、忍冬藤、防己	白虎加桂枝汤
汗出、肿痛、苔黄腻、头痛、关节功能活动受限、头晕、脉弦滑细数、舌红暗、疼痛、红肿、烦闷	蚕沙、薏苡仁、全蝎、石膏、没药、桂枝、粳米、乌梢蛇、知母、甘草、忍冬藤、防己	白虎加桂枝汤
肿痛、头痛、脉弦滑细数、苔黄腻、舌红暗、红肿、关节功能活动受限、汗出、头晕、疼痛、烦闷	蚕沙、薏苡仁、全蝎、石膏、没药、桂枝、粳米、乌梢蛇、知母、甘草、忍冬藤、防己	白虎加桂枝汤
烦闷、肿痛、苔黄腻、舌红暗、头痛、疼痛、关节功能活动受限、头晕、脉弦滑细数、汗出、红肿	蚕沙、薏苡仁、全蝎、石膏、没药、桂枝、粳米、乌梢蛇、知母、甘草、忍冬藤、防己	白虎加桂枝汤
头痛、脉弦滑细数、烦闷、头晕、红肿、苔黄腻、关节功能活动受限、疼痛、肿痛、舌红暗、汗出	蚕沙、薏苡仁、全蝎、石膏、没药、桂枝、粳米、乌梢蛇、知母、甘草、忍冬藤、防己	白虎加桂枝汤
头晕、烦闷、肿痛、关节功能活动受限、红肿、头痛、汗出、舌红暗、脉弦滑细数、疼痛、苔黄腻	蚕沙、薏苡仁、全蝎、石膏、没药、桂枝、粳米、乌梢蛇、知母、甘草、忍冬藤、防己	白虎加桂枝汤
苔黄腻、汗出、关节功能活动受限、脉弦滑细数、头晕、肿痛、舌红暗、头痛、疼痛、烦闷、红肿	蚕沙、薏苡仁、全蝎、石膏、没药、桂枝、粳米、乌梢蛇、知母、甘草、忍冬藤、防己	白虎加桂枝汤
汗出、疼痛、头痛、红肿、舌红暗、苔黄腻、头晕、脉弦滑细数、关节功能活动受限、肿痛、烦闷	蚕沙、薏苡仁、全蝎、石膏、没药、桂枝、粳米、乌梢蛇、知母、甘草、忍冬藤、防己	白虎加桂枝汤
红肿、烦闷、头晕、脉弦滑细数、肿痛、关节功能活动受限、苔黄腻、舌红暗、汗出、疼痛、头痛	蚕沙、薏苡仁、全蝎、石膏、没药、桂枝、粳米、乌梢蛇、知母、甘草、忍冬藤、防己	白虎加桂枝汤
关节功能活动受限、舌红暗、烦闷、脉弦滑细数、苔黄腻、头晕、头痛、汗出、疼痛、红肿、肿痛	蚕沙、薏苡仁、全蝎、石膏、没药、桂枝、粳米、乌梢蛇、知母、甘草、忍冬藤、防己	白虎加桂枝汤
身冷、舌淡胖、软弱无力、下肢肿胀、面色无华、腰痛、浮肿、苔薄黄微腻，脉沉细无力。化验：血红蛋白3.8g%,尿蛋白定性(++)，尿素氮70mg%,肌酐9.9mg%,酚红试验“0”，肾图：双侧各段不清，呈水平延长，属无功能图形。中医诊断：虚损（阴阳两亏）、脉细数、手足逆冷、呕吐（秽浊中阻）。西医诊断：慢性肾炎尿毒症期。12月22日因肺部感染，下病危通知。23日临睡前，突然胸闷憋气，心悸加重，张口抬肩，翕胸撷肚，气喘欲窒，语言困难，烦躁不安，面色惊恐，神志恍惚，舌淡润	干姜、党参、茯苓、炙甘草、附子、甘草	茯苓四逆汤
面色无华、下肢肿胀、软弱无力、呕吐（秽浊中阻）。西医诊断：慢性肾炎尿毒症期。12月22日因肺部感染，下病危通知。23日临睡前，突然胸闷憋气，心悸加重，张口抬肩，翕胸撷肚，气喘欲窒，语言困难，烦躁不安，面色惊恐，神志恍惚，舌淡润、舌淡胖、脉细数、腰痛、手足逆冷、身冷、苔薄黄微腻，脉沉细无力。化验：血红蛋白3.8g%,尿蛋白定性(++)，尿素氮70mg%,肌酐9.9mg%,酚红试验“0”，肾图：双侧各段不清，呈水平延长，属无功能图形。中医诊断：虚损（阴阳两亏）、浮肿	干姜、党参、茯苓、炙甘草、附子、甘草	茯苓四逆汤
软弱无力、身冷、浮肿、手足逆冷、脉细数、下肢肿胀、面色无华、苔薄黄微腻，脉沉细无力。化验：血红蛋白3.8g%,尿蛋白定性(++)，尿素氮70mg%,肌酐9.9mg%,酚红试验“0”，肾图：双侧各段不清，呈水平延长，属无功能图形。中医诊断：虚损（阴阳两亏）、舌淡胖、腰痛、呕吐（秽浊中阻）。西医诊断：慢性肾炎尿毒症期。12月22日因肺部感染，下病危通知。23日临睡前，突然胸闷憋气，心悸加重，张口抬肩，翕胸撷肚，气喘欲窒，语言困难，烦躁不安，面色惊恐，神志恍惚，舌淡润	干姜、党参、茯苓、炙甘草、附子、甘草	茯苓四逆汤
软弱无力、腰痛、呕吐（秽浊中阻）。西医诊断：慢性肾炎尿毒症期。12月22日因肺部感染，下病危通知。23日临睡前，突然胸闷憋气，心悸加重，张口抬肩，翕胸撷肚，气喘欲窒，语言困难，烦躁不安，面色惊恐，神志恍惚，舌淡润、面色无华、脉细数、浮肿、苔薄黄微腻，脉沉细无力。化验：血红蛋白3.8g%,尿蛋白定性(++)，尿素氮70mg%,肌酐9.9mg%,酚红试验“0”，肾图：双侧各段不清，呈水平延长，属无功能图形。中医诊断：虚损（阴阳两亏）、身冷、手足逆冷、舌淡胖、下肢肿胀	干姜、党参、茯苓、炙甘草、附子、甘草	茯苓四逆汤
冷痛、昏厥、腰痛、月经不调、苔薄白而润、面色淡白、舌淡红略暗、瘀斑、痛经、血脉瘀滞、恶心、呕吐、逆冷、脉来沉弦而细	小茴香、白芍、半夏、通草、大枣、吴茱萸、桂枝、炮姜、甘草、当归	当归四逆汤
昏厥、苔薄白而润、舌淡红略暗、面色淡白、恶心、呕吐、月经不调、血脉瘀滞、逆冷、瘀斑、冷痛、腰痛、脉来沉弦而细、痛经	小茴香、白芍、半夏、通草、大枣、吴茱萸、桂枝、炮姜、甘草、当归	当归四逆汤
恶寒、心痛、短气、舌胖、舌淡红、脉沉细、大汗出、心悸、憋闷、疼痛、苔白滑、浮肿、胸痛、大便溏、胸闷	干姜、桑寄生、白芍、白术、檀香、太子参、川芎、肉桂、巴戟天、附子、丹参	真武汤
憋闷、苔白滑、疼痛、舌淡红、脉沉细、心痛、大便溏、大汗出、胸闷、浮肿、恶寒、心悸、舌胖、短气、胸痛	干姜、桑寄生、白芍、白术、檀香、太子参、川芎、肉桂、巴戟天、附子、丹参	真武汤
呼吸困难、手足冰冷、畏寒、舌淡紫、腹大如鼓、喘咳、语声低微、苔白滑、肢冷、大腿及以下俱肿、唇甲紫绀、咳吐大量泡沫样清稀痰、两颧暗红晦滞、脉沉细欲绝、肢体水肿、全身重度水肿	干姜、白芍、大枣、五味子、葶苈子、白术、苦杏仁、茯苓、炙甘草、桂枝、人参、附子、甘草	真武汤
呼吸困难、苔白滑、喘咳、大腿及以下俱肿、舌淡紫、全身重度水肿、肢体水肿、两颧暗红晦滞、语声低微、腹大如鼓、脉沉细欲绝、肢冷、唇甲紫绀、畏寒、咳吐大量泡沫样清稀痰、手足冰冷	干姜、白芍、大枣、五味子、葶苈子、白术、苦杏仁、茯苓、炙甘草、桂枝、人参、附子、甘草	真武汤
大便溏薄、腰痛、脉象弦滑、苔白湿润、乏力、腹泻、左侧肾脏未触及、舌淡、疼痛、恶心、舌质淡苔白、胀坠、汗出、痞满、怕冷、肢倦、头晕、左侧肾孟有块状阴影	白芍、白术、茯苓、人参、附子	附子汤
大便溏薄、腹泻、舌质淡苔白、恶心、腰痛、汗出、疼痛、舌淡、左侧肾脏未触及、苔白湿润、头晕、怕冷、肢倦、痞满、胀坠、左侧肾孟有块状阴影、脉象弦滑、乏力	白芍、白术、茯苓、人参、附子	附子汤
痞满、舌淡、胀坠、左侧肾脏未触及、脉象弦滑、舌质淡苔白、恶心、腹泻、肢倦、苔白湿润、乏力、左侧肾孟有块状阴影、腰痛、头晕、疼痛、汗出、大便溏薄、怕冷	白芍、白术、茯苓、人参、附子	附子汤
恶心、舌淡、脉细缓、口干、头晕、神倦、心悸、乏力、眼花目暗、耳鸣、脑胀、苔白、眩晕、胸闷、呕吐	厚朴、党参、白术、泽泻、大枣、茯苓、远志、桂枝、甘草	苓桂术甘汤
胸闷、眩晕、口干、呕吐、头晕、脑胀、神倦、眼花目暗、舌淡、脉细缓、乏力、心悸、恶心、苔白、耳鸣	厚朴、党参、白术、泽泻、大枣、茯苓、远志、桂枝、甘草	苓桂术甘汤
语音低钝、恶心、面色白、纳呆、头晕、脉濡滑、肢体困倦、耳鸣、便溏、胸闷、眩晕、夜寐欠安、头重、乏力、舌淡、听力减退、苔白滑腻	薏苡仁、党参、白术、半夏、茯苓、桂枝、甘草、陈皮、黄芩	苓桂术甘汤
语音低钝、听力减退、头晕、耳鸣、脉濡滑、乏力、眩晕、胸闷、夜寐欠安、肢体困倦、便溏、舌淡、纳呆、恶心、面色白、苔白滑腻、头重	薏苡仁、党参、白术、半夏、茯苓、桂枝、甘草、陈皮、黄芩	苓桂术甘汤
肿、小腹胀满、溃疡面色白、脉弦滑、苔薄白、大便干燥、发热、疼痛、口气较重、大便千燥、舌淡、舌体胖大、口腔溃疡	牡丹皮、广藿香、薏苡仁、砂仁、厚朴、大黄、紫苏梗、枳实、石膏、当归、防风、甘草、茵陈、栀子	茵陈蒿汤
舌体胖大、大便千燥、苔薄白、小腹胀满、发热、肿、溃疡面色白、脉弦滑、舌淡、大便干燥、口气较重、口腔溃疡、疼痛	牡丹皮、广藿香、薏苡仁、砂仁、厚朴、大黄、紫苏梗、枳实、石膏、当归、防风、甘草、茵陈、栀子	茵陈蒿汤
发热、溃疡面色白、肿、舌体胖大、大便干燥、疼痛、脉弦滑、大便千燥、舌淡、小腹胀满、苔薄白、口腔溃疡、口气较重	牡丹皮、广藿香、薏苡仁、砂仁、厚朴、大黄、紫苏梗、枳实、石膏、当归、防风、甘草、茵陈、栀子	茵陈蒿汤
脉沉细滑、大便不成形、带下清稀、性欲淡漠、出血、恶风寒、小便量少、形体丰满、闭经、乏力、下肢肿胀、神疲、发胖、体重78kg、舌体胖有齿痕、苔白腻、月经始潮、舌略暗、经闭、月经稀少、月经未潮、汗出	黄芪、白术、泽泻、香附、紫苏梗、茯苓、炙甘草、防风、车前草、益母草、防己	防己黄芪汤
体重78kg、带下清稀、月经未潮、神疲、出血、下肢肿胀、汗出、舌体胖有齿痕、恶风寒、苔白腻、小便量少、发胖、经闭、脉沉细滑、月经稀少、月经始潮、乏力、舌略暗、性欲淡漠、大便不成形、形体丰满、闭经	黄芪、白术、泽泻、香附、紫苏梗、茯苓、炙甘草、防风、车前草、益母草、防己	防己黄芪汤
形体丰满、发胖、苔白腻、体重78kg、神疲、大便不成形、闭经、月经始潮、舌体胖有齿痕、带下清稀、月经未潮、性欲淡漠、出血、恶风寒、脉沉细滑、乏力、经闭、小便量少、下肢肿胀、月经稀少、舌略暗、汗出	黄芪、白术、泽泻、香附、紫苏梗、茯苓、炙甘草、防风、车前草、益母草、防己	防己黄芪汤
口吐清涎、面色白、麻木、发热、头昏、酸痛、头晕、白腻、纳减、肿痛、倦怠、腰酸、消瘦、疼痛、食少、舌淡、乏力、畏寒、肢冷、体温渐退、脉沉细、体温37.8℃、恶心	牡丹皮、山药、鸡血藤、白芍、半夏、大枣、山茱萸、茯苓、肉桂、秦艽、独活、附子、当归、淫羊藿	金匮肾气丸
头昏、头晕、麻木、畏寒、乏力、食少、舌淡、体温渐退、酸痛、白腻、纳减、肿痛、口吐清涎、倦怠、疼痛、腰酸、恶心、体温37.8℃、发热、肢冷、脉沉细、面色白、消瘦	牡丹皮、山药、鸡血藤、白芍、半夏、大枣、山茱萸、茯苓、肉桂、秦艽、独活、附子、当归、淫羊藿	金匮肾气丸
畏风、疼痛、脉沉细、困难、口不渴、苔白腻滑、舌淡红、腰骶部活动受限、怕冷、强直、乏力、大便偏稀、多汗	黄芪、干姜、白术、茯苓、炙甘草、徐长卿、附子、杜仲	甘草干姜茯苓白术汤
腰骶部活动受限、强直、畏风、舌淡红、苔白腻滑、疼痛、困难、脉沉细、大便偏稀、怕冷、乏力、口不渴、多汗	黄芪、干姜、白术、茯苓、炙甘草、徐长卿、附子、杜仲	甘草干姜茯苓白术汤
苔白腻滑、困难、疼痛、畏风、怕冷、腰骶部活动受限、舌淡红、脉沉细、大便偏稀、多汗、口不渴、乏力、强直	黄芪、干姜、白术、茯苓、炙甘草、徐长卿、附子、杜仲	甘草干姜茯苓白术汤
多汗、畏风、口不渴、大便偏稀、强直、脉沉细、困难、怕冷、舌淡红、疼痛、乏力、苔白腻滑、腰骶部活动受限	黄芪、干姜、白术、茯苓、炙甘草、徐长卿、附子、杜仲	甘草干姜茯苓白术汤
大便稀溏、胸闷、气短、汗出、脉沉弦小滑、恶风、自汗、脾胃虚弱、畏寒、不寐、苔白、失眠、舌暗红、精神抑郁	郁金、黄芪、谷芽、浮小麦、厚朴、白芍、大枣、苦杏仁、白术、赤芍、香附、半夏、麦芽、枳壳、桃仁、桔梗、防风、甘草	甘麦大枣汤
胸闷、脾胃虚弱、自汗、畏寒、精神抑郁、舌暗红、气短、恶风、不寐、汗出、大便稀溏、失眠、脉沉弦小滑、苔白	郁金、黄芪、谷芽、浮小麦、厚朴、白芍、大枣、苦杏仁、白术、赤芍、香附、半夏、麦芽、枳壳、桃仁、桔梗、防风、甘草	甘麦大枣汤
切脉细滑尺弱、月经来潮、四肢不温、肢体倦怠、舌紫黯、苔薄白、怕冷、畏寒、停经、闭经、食欲不振、白带多、经闭	牡丹皮、白芍、党参、吴茱萸、半夏、香附、赤芍、川芎、肉桂、炙甘草、当归	温经汤
停经、月经来潮、苔薄白、舌紫黯、四肢不温、切脉细滑尺弱、食欲不振、肢体倦怠、白带多、怕冷、闭经、经闭、畏寒	牡丹皮、白芍、党参、吴茱萸、半夏、香附、赤芍、川芎、肉桂、炙甘草、当归	温经汤
月经来潮、四肢不温、苔薄白、怕冷、肢体倦怠、舌紫黯、停经、畏寒、食欲不振、白带多、切脉细滑尺弱、闭经、经闭	牡丹皮、白芍、党参、吴茱萸、半夏、香附、赤芍、川芎、肉桂、炙甘草、当归	温经汤
苔白、瘀块、舌暗红边紫、痛经、脉弦涩、疼痛、汗出	牡丹皮、小茴香、白芍、吴茱萸、半夏、香附、桂枝、炮姜、当归	温经汤
痛经、脉弦涩、疼痛、苔白、汗出、瘀块、舌暗红边紫	牡丹皮、小茴香、白芍、吴茱萸、半夏、香附、桂枝、炮姜、当归	温经汤
脉弦涩、汗出、瘀块、苔白、舌暗红边紫、疼痛、痛经	牡丹皮、小茴香、白芍、吴茱萸、半夏、香附、桂枝、炮姜、当归	温经汤
心悸、苔薄、右耳鸣、律不齐、早搏、心率85次/分、出冷汗、脉结代	生姜、生地、大枣、党参、阿胶、火麻仁、炙甘草、麦冬、桂枝	炙甘草汤
苔薄、右耳鸣、脉结代、早搏、出冷汗、律不齐、心悸、心率85次/分	生姜、生地、大枣、党参、阿胶、火麻仁、炙甘草、麦冬、桂枝	炙甘草汤
高热、疼痛、恶寒、头痛、脉浮紧、体温41℃、畏寒、咳嗽、汗出、战栗、无汗、口渴、苔薄腻	苦杏仁、桂枝、麻黄	麻黄汤
畏寒、汗出、苔薄腻、无汗、战栗、咳嗽、头痛、疼痛、脉浮紧、恶寒、口渴、体温41℃、高热	苦杏仁、桂枝、麻黄	麻黄汤
下利清稀、血压升至13.3/6.7kPa、四肢清冷、脉不至、脉重按不至、血压4.0/0kPa、发热、恶寒	麻黄、炙甘草、细辛、附子、甘草	麻黄附子细辛汤
脉不至、血压升至13.3/6.7kPa、发热、四肢清冷、血压4.0/0kPa、恶寒、脉重按不至、下利清稀	麻黄、炙甘草、细辛、附子、甘草	麻黄附子细辛汤
四肢清冷、血压4.0/0kPa、恶寒、下利清稀、血压升至13.3/6.7kPa、发热、脉重按不至、脉不至	麻黄、炙甘草、细辛、附子、甘草	麻黄附子细辛汤
发热、脉不至、下利清稀、脉重按不至、四肢清冷、血压升至13.3/6.7kPa、血压4.0/0kPa、恶寒	麻黄、炙甘草、细辛、附子、甘草	麻黄附子细辛汤
胃痛、苔黄、心烦、汗自出、舌淡红、恶心、泛酸、大便色黑、畏寒、脉沉细、BP105/75mmHg、呕吐、口渴	大黄、黄连、海螵蛸、三七、浙贝母、附子、白及、黄芩	附子泻心汤
大便色黑、BP105/75mmHg、心烦、泛酸、胃痛、脉沉细、舌淡红、苔黄、口渴、呕吐、汗自出、恶心、畏寒	大黄、黄连、海螵蛸、三七、浙贝母、附子、白及、黄芩	附子泻心汤
脉沉细、苔黄、汗自出、大便色黑、BP105/75mmHg、胃痛、口渴、舌淡红、呕吐、泛酸、恶心、心烦、畏寒	大黄、黄连、海螵蛸、三七、浙贝母、附子、白及、黄芩	附子泻心汤
汗自出、口渴、恶心、大便色黑、畏寒、舌淡红、脉沉细、泛酸、胃痛、心烦、呕吐、BP105/75mmHg、苔黄	大黄、黄连、海螵蛸、三七、浙贝母、附子、白及、黄芩	附子泻心汤
悸动、脉沉细、舌淡、舌质淡而胖、苔白腻、眩晕、耳鸣、血压常在24.0~25.3/13.3~14.7kPa、视物昏糊	生姜、白芍、白术、牡蛎、茯苓、桂枝、附子、车前草、磁石	真武汤
血压常在24.0~25.3/13.3~14.7kPa、眩晕、舌质淡而胖、悸动、耳鸣、舌淡、脉沉细、苔白腻、视物昏糊	生姜、白芍、白术、牡蛎、茯苓、桂枝、附子、车前草、磁石	真武汤
不痛、腹痛、神志清明、面色苍白、脉沉细、肢冷、不渴、便溏、苔薄润、疼痛、恶寒	白芍、党参、白术、茯苓、附子	附子汤
便溏、神志清明、不渴、腹痛、面色苍白、脉沉细、肢冷、恶寒、不痛、苔薄润、疼痛	白芍、党参、白术、茯苓、附子	附子汤
神志清明、肢冷、不痛、面色苍白、脉沉细、不渴、便溏、疼痛、苔薄润、腹痛、恶寒	白芍、党参、白术、茯苓、附子	附子汤
无汗、脉浮、精神萎顿、苔黄质红、头痛、苔薄腻、舌苔、气逆、寒热、烦热、脉细数、恶寒、纳少、舌红、胸痞、高热、咳嗽	鸡子黄、白芍、黄连、阿胶、黄芩	黄连阿胶汤
高热、舌红、气逆、烦热、咳嗽、纳少、头痛、脉细数、苔薄腻、胸痞、舌苔、精神萎顿、恶寒、无汗、寒热、苔黄质红、脉浮	鸡子黄、白芍、黄连、阿胶、黄芩	黄连阿胶汤
苔黄质红、头痛、舌红、恶寒、脉细数、无汗、气逆、咳嗽、精神萎顿、舌苔、烦热、高热、脉浮、寒热、苔薄腻、纳少、胸痞	鸡子黄、白芍、黄连、阿胶、黄芩	黄连阿胶汤
腹痛、发热、痢下脓血、恶寒、寒热、舌红、脉沉细数、积滞、体温38.5度、苔黄腻、神烦	干姜、黄连、白芍、阿胶、木香、山楂、赤石脂、黄芩	桃花汤
发热、苔黄腻、腹痛、恶寒、舌红、寒热、脉沉细数、神烦、痢下脓血、体温38.5度、积滞	干姜、黄连、白芍、阿胶、木香、山楂、赤石脂、黄芩	桃花汤
发热、恶寒、寒热、脉沉细数、舌红、神烦、苔黄腻、腹痛、痢下脓血、积滞、体温38.5度	干姜、黄连、白芍、阿胶、木香、山楂、赤石脂、黄芩	桃花汤
肿大、气促、面色白无华、浮肿、神萎、苔薄、肿胀、口不渴、纳不馨、泛恶多、眼睑虚浮、脉沉细、蛋白尿、小溲不畅	黄芪、大枣、泽泻、牡蛎、黑豆	牡蛎泽泻散
面色白无华、纳不馨、神萎、气促、泛恶多、苔薄、蛋白尿、口不渴、浮肿、小溲不畅、肿胀、眼睑虚浮、肿大、脉沉细	黄芪、大枣、泽泻、牡蛎、黑豆	牡蛎泽泻散
口不渴、脉沉细、蛋白尿、气促、肿大、神萎、苔薄、眼睑虚浮、泛恶多、纳不馨、小溲不畅、浮肿、面色白无华、肿胀	黄芪、大枣、泽泻、牡蛎、黑豆	牡蛎泽泻散
浮肿、神萎、肿大、气促、纳不馨、苔薄、眼睑虚浮、口不渴、泛恶多、脉沉细、蛋白尿、肿胀、面色白无华、小溲不畅	黄芪、大枣、泽泻、牡蛎、黑豆	牡蛎泽泻散
肿大、小溲不畅、肿胀、眼睑虚浮、苔薄、气促、泛恶多、蛋白尿、面色白无华、脉沉细、浮肿、口不渴、神萎、纳不馨	黄芪、大枣、泽泻、牡蛎、黑豆	牡蛎泽泻散
蛋白尿、泛恶多、纳不馨、小溲不畅、肿胀、眼睑虚浮、气促、苔薄、神萎、面色白无华、脉沉细、口不渴、浮肿、肿大	黄芪、大枣、泽泻、牡蛎、黑豆	牡蛎泽泻散
口不渴、脉沉细、神萎、泛恶多、纳不馨、肿胀、眼睑虚浮、肿大、苔薄、面色白无华、蛋白尿、小溲不畅、浮肿、气促	黄芪、大枣、泽泻、牡蛎、黑豆	牡蛎泽泻散
神萎、面色白无华、泛恶多、眼睑虚浮、肿大、气促、浮肿、纳不馨、蛋白尿、口不渴、小溲不畅、苔薄、脉沉细、肿胀	黄芪、大枣、泽泻、牡蛎、黑豆	牡蛎泽泻散
纳不馨、脉沉细、眼睑虚浮、浮肿、小溲不畅、口不渴、面色白无华、泛恶多、神萎、肿大、气促、苔薄、蛋白尿、肿胀	黄芪、大枣、泽泻、牡蛎、黑豆	牡蛎泽泻散
反温、苔薄白而润，尺肤微热、脉沉缓无力、口唇红润、酸楚、头痛、喉痒、流涕、鼻塞、头晕、咳嗽、舌淡红	甘草、桂枝、白芍、大枣	桂枝汤
鼻塞、酸楚、头晕、喉痒、反温、舌淡红、头痛、咳嗽、苔薄白而润，尺肤微热、脉沉缓无力、流涕、口唇红润	甘草、桂枝、白芍、大枣	桂枝汤
鼻头色泽无异常变、脉象沉弦有力、欲吐、四、心烦、头胀、面红、声音正常、欲哭、胸腹不畅、多怒、舌红苔薄白而滑、胃呆、溺黄、口苦、不寐、便燥、呼吸平匀、多梦、月经失常、眩晕	柴胡、生地、半夏、龙骨、首乌藤、陈皮、黄芩	小柴胡汤
眩晕、多怒、口苦、便燥、面红、头胀、欲哭、多梦、四、鼻头色泽无异常变、胃呆、呼吸平匀、声音正常、脉象沉弦有力、欲吐、舌红苔薄白而滑、心烦、月经失常、溺黄、不寐、胸腹不畅	柴胡、生地、半夏、龙骨、首乌藤、陈皮、黄芩	小柴胡汤
脉微略数、疼痛、舌淡红、头痛、苔薄、恶心、恶寒、欲呕、满闷、发热	柴胡、半夏、大枣、桂枝、人参、甘草、黄芩	柴胡桂枝汤
头痛、脉微略数、恶心、疼痛、苔薄、满闷、欲呕、发热、舌淡红、恶寒	柴胡、半夏、大枣、桂枝、人参、甘草、黄芩	柴胡桂枝汤
脉沉虚无力、急躁、肠鸣、面色青黄、左下腹可触及条索样硬块、消瘦、便秘、手足凉、尿少、血压125/80mmHg、腹胀痛、脾气不升、苔白、纳呆、食少、腹痛、气短、舌硬色黑、舌淡、乏力	肉苁蓉、党参、苦杏仁、枳实、枸杞子、荷叶、鸡内金、紫菀、桃仁、皂角、当归	大承气汤
便秘、纳呆、肠鸣、舌淡、乏力、苔白、腹痛、气短、手足凉、面色青黄、左下腹可触及条索样硬块、血压125/80mmHg、急躁、消瘦、腹胀痛、脾气不升、食少、舌硬色黑、尿少、脉沉虚无力	肉苁蓉、党参、苦杏仁、枳实、枸杞子、荷叶、鸡内金、紫菀、桃仁、皂角、当归	大承气汤
呃逆、白细胞计数：21600、喜热、便躁、面色晦滞、呕吐、畏寒、脾胃虚弱、全腹痛、汗出、苔白滑、腹满、恶心、肢冷、脉象弦滑、矢气	白芷、大黄、厚朴、苦杏仁、枳壳、木香、独活、柿蒂、皂角、川楝子	厚朴三物汤
呃逆、脾胃虚弱、汗出、呕吐、畏寒、喜热、白细胞计数：21600、全腹痛、便躁、肢冷、脉象弦滑、恶心、面色晦滞、腹满、矢气、苔白滑	白芷、大黄、厚朴、苦杏仁、枳壳、木香、独活、柿蒂、皂角、川楝子	厚朴三物汤
汗出、恶心、畏寒、矢气、脾胃虚弱、苔白滑、脉象弦滑、全腹痛、呃逆、肢冷、面色晦滞、呕吐、喜热、便躁、白细胞计数：21600、腹满	白芷、大黄、厚朴、苦杏仁、枳壳、木香、独活、柿蒂、皂角、川楝子	厚朴三物汤
呕吐、腹满、便躁、全腹痛、恶心、脾胃虚弱、矢气、苔白滑、脉象弦滑、呃逆、畏寒、喜热、汗出、白细胞计数：21600、面色晦滞、肢冷	白芷、大黄、厚朴、苦杏仁、枳壳、木香、独活、柿蒂、皂角、川楝子	厚朴三物汤
呃逆、恶心、喜热、全腹痛、腹满、肢冷、呕吐、畏寒、面色晦滞、汗出、苔白滑、矢气、白细胞计数：21600、便躁、脾胃虚弱、脉象弦滑	白芷、大黄、厚朴、苦杏仁、枳壳、木香、独活、柿蒂、皂角、川楝子	厚朴三物汤
汗出、脉象弦滑、喜热、腹满、苔白滑、白细胞计数：21600、面色晦滞、畏寒、全腹痛、便躁、恶心、脾胃虚弱、肢冷、呃逆、矢气、呕吐	白芷、大黄、厚朴、苦杏仁、枳壳、木香、独活、柿蒂、皂角、川楝子	厚朴三物汤
腹满、呃逆、恶心、白细胞计数：21600、苔白滑、肢冷、面色晦滞、呕吐、便躁、畏寒、脉象弦滑、汗出、全腹痛、矢气、脾胃虚弱、喜热	白芷、大黄、厚朴、苦杏仁、枳壳、木香、独活、柿蒂、皂角、川楝子	厚朴三物汤
脾胃虚弱、全腹痛、矢气、呃逆、畏寒、便躁、脉象弦滑、呕吐、面色晦滞、腹满、喜热、恶心、白细胞计数：21600、肢冷、汗出、苔白滑	白芷、大黄、厚朴、苦杏仁、枳壳、木香、独活、柿蒂、皂角、川楝子	厚朴三物汤
呕吐、面色晦滞、矢气、呃逆、脾胃虚弱、喜热、苔白滑、恶心、全腹痛、便躁、脉象弦滑、腹满、白细胞计数：21600、畏寒、肢冷、汗出	白芷、大黄、厚朴、苦杏仁、枳壳、木香、独活、柿蒂、皂角、川楝子	厚朴三物汤
汗出、恶心、脾胃虚弱、腹满、呕吐、白细胞计数：21600、苔白滑、肢冷、便躁、面色晦滞、呃逆、畏寒、喜热、全腹痛、脉象弦滑、矢气	白芷、大黄、厚朴、苦杏仁、枳壳、木香、独活、柿蒂、皂角、川楝子	厚朴三物汤
呕吐、矢气、腹痛、绞痛、全腹胀满、疼痛、舌红、苔黄腻、脉弦数有力、大便秘结	白芷、大黄、羌活、厚朴、枳实、木香、桃仁、柿蒂、皂角、川楝子	厚朴三物汤
舌红、脉弦数有力、呕吐、全腹胀满、大便秘结、苔黄腻、腹痛、疼痛、绞痛、矢气	白芷、大黄、羌活、厚朴、枳实、木香、桃仁、柿蒂、皂角、川楝子	厚朴三物汤
全腹胀满、绞痛、大便秘结、腹痛、脉弦数有力、疼痛、苔黄腻、呕吐、矢气、舌红	白芷、大黄、羌活、厚朴、枳实、木香、桃仁、柿蒂、皂角、川楝子	厚朴三物汤
疼痛、大便秘结、舌红、腹痛、全腹胀满、呕吐、矢气、苔黄腻、绞痛、脉弦数有力	白芷、大黄、羌活、厚朴、枳实、木香、桃仁、柿蒂、皂角、川楝子	厚朴三物汤
全腹胀满、苔黄腻、腹痛、舌红、呕吐、脉弦数有力、矢气、大便秘结、疼痛、绞痛	白芷、大黄、羌活、厚朴、枳实、木香、桃仁、柿蒂、皂角、川楝子	厚朴三物汤
大便秘结、疼痛、绞痛、腹痛、脉弦数有力、苔黄腻、全腹胀满、舌红、矢气、呕吐	白芷、大黄、羌活、厚朴、枳实、木香、桃仁、柿蒂、皂角、川楝子	厚朴三物汤
脉弦数有力、呕吐、全腹胀满、疼痛、苔黄腻、矢气、绞痛、舌红、大便秘结、腹痛	白芷、大黄、羌活、厚朴、枳实、木香、桃仁、柿蒂、皂角、川楝子	厚朴三物汤
大便秘结、呕吐、绞痛、舌红、矢气、腹痛、疼痛、脉弦数有力、全腹胀满、苔黄腻	白芷、大黄、羌活、厚朴、枳实、木香、桃仁、柿蒂、皂角、川楝子	厚朴三物汤
全腹胀满、大便秘结、绞痛、脉弦数有力、疼痛、苔黄腻、矢气、腹痛、呕吐、舌红	白芷、大黄、羌活、厚朴、枳实、木香、桃仁、柿蒂、皂角、川楝子	厚朴三物汤
苔黄腻、矢气、大便秘结、绞痛、脉弦数有力、舌红、呕吐、全腹胀满、腹痛、疼痛	白芷、大黄、羌活、厚朴、枳实、木香、桃仁、柿蒂、皂角、川楝子	厚朴三物汤
苔腻、胀满、脉沉弦而迟、腹满、闷痛、舌淡红、痞满、嗳气	大黄、黄连、半夏、附子、升麻、黄芩	附子泻心汤
痞满、舌淡红、嗳气、闷痛、腹满、胀满、脉沉弦而迟、苔腻	大黄、黄连、半夏、附子、升麻、黄芩	附子泻心汤
腹满、舌淡红、痞满、苔腻、嗳气、脉沉弦而迟、闷痛、胀满	大黄、黄连、半夏、附子、升麻、黄芩	附子泻心汤
胀满、脉沉弦而迟、腹满、嗳气、舌淡红、闷痛、苔腻、痞满	大黄、黄连、半夏、附子、升麻、黄芩	附子泻心汤
休克、高烧、昏迷	关黄柏、白头翁、秦皮、黄连	白头翁汤
高烧、昏迷、休克	关黄柏、白头翁、秦皮、黄连	白头翁汤
嗳气、胀痛、有裂纹、舌质红、气滞、舌微红、闷胀、化热、脉弦、胀闷、肝郁	柴胡、莱菔子、槟榔、百合、佛手、麦芽、茯苓、枳壳、炙甘草、桔梗、乌药、陈皮	四逆散
闷胀、胀痛、有裂纹、化热、脉弦、舌质红、嗳气、肝郁、胀闷、气滞、舌微红	柴胡、莱菔子、槟榔、百合、佛手、麦芽、茯苓、枳壳、炙甘草、桔梗、乌药、陈皮	四逆散
食少、幽门水肿、神怠、涎水、苔白、呕吐、脉小弦、消瘦	干姜、生姜、半夏、泽泻、茯苓	小半夏汤
神怠、涎水、呕吐、消瘦、苔白、脉小弦、食少、幽门水肿	干姜、生姜、半夏、泽泻、茯苓	小半夏汤
苔白、幽门水肿、食少、脉小弦、呕吐、神怠、消瘦、涎水	干姜、生姜、半夏、泽泻、茯苓	小半夏汤
幽门水肿、呕吐、苔白、消瘦、涎水、神怠、脉小弦、食少	干姜、生姜、半夏、泽泻、茯苓	小半夏汤
神怠、涎水、呕吐、脉小弦、幽门水肿、食少、苔白、消瘦	干姜、生姜、半夏、泽泻、茯苓	小半夏汤
涎水、呕吐、脉小弦、苔白、消瘦、食少、幽门水肿、神怠	干姜、生姜、半夏、泽泻、茯苓	小半夏汤
呕吐、脉小弦、幽门水肿、涎水、食少、苔白、消瘦、神怠	干姜、生姜、半夏、泽泻、茯苓	小半夏汤
神怠、食少、苔白、呕吐、涎水、消瘦、脉小弦、幽门水肿	干姜、生姜、半夏、泽泻、茯苓	小半夏汤
食少、脉小弦、幽门水肿、呕吐、消瘦、涎水、苔白、神怠	干姜、生姜、半夏、泽泻、茯苓	小半夏汤
呕吐、脉小弦、幽门水肿、神怠、食少、消瘦、涎水、苔白	干姜、生姜、半夏、泽泻、茯苓	小半夏汤
苔薄白、口渴、两脉弦数、发热、心烦、寒战、胸闷、全身酸困、咳嗽、出汗	黄芪、柴胡、槟榔、半夏、茯苓、蜀漆、常山	蜀漆汤
寒战、胸闷、口渴、发热、苔薄白、心烦、两脉弦数、全身酸困、咳嗽、出汗	黄芪、柴胡、槟榔、半夏、茯苓、蜀漆、常山	蜀漆汤
两脉弦数、苔薄白、全身酸困、发热、口渴、出汗、心烦、寒战、胸闷、咳嗽	黄芪、柴胡、槟榔、半夏、茯苓、蜀漆、常山	蜀漆汤
两脉弦数、寒战、心烦、出汗、口渴、苔薄白、全身酸困、胸闷、咳嗽、发热	黄芪、柴胡、槟榔、半夏、茯苓、蜀漆、常山	蜀漆汤
咳嗽、发热、苔薄白、胸闷、寒战、两脉弦数、出汗、口渴、全身酸困、心烦	黄芪、柴胡、槟榔、半夏、茯苓、蜀漆、常山	蜀漆汤
苔薄白、寒战、两脉弦数、心烦、出汗、口渴、咳嗽、全身酸困、胸闷、发热	黄芪、柴胡、槟榔、半夏、茯苓、蜀漆、常山	蜀漆汤
全身酸困、寒战、出汗、咳嗽、胸闷、口渴、苔薄白、发热、两脉弦数、心烦	黄芪、柴胡、槟榔、半夏、茯苓、蜀漆、常山	蜀漆汤
苔薄白、出汗、心烦、口渴、胸闷、咳嗽、两脉弦数、全身酸困、发热、寒战	黄芪、柴胡、槟榔、半夏、茯苓、蜀漆、常山	蜀漆汤
全身酸困、胸闷、发热、咳嗽、心烦、两脉弦数、苔薄白、寒战、出汗、口渴	黄芪、柴胡、槟榔、半夏、茯苓、蜀漆、常山	蜀漆汤
口渴、咳嗽、苔薄白、寒战、出汗、全身酸困、心烦、两脉弦数、胸闷、发热	黄芪、柴胡、槟榔、半夏、茯苓、蜀漆、常山	蜀漆汤
苔薄白、胸闷、寒战、口渴、心烦、咳嗽、全身酸困、两脉弦数、出汗、发热	黄芪、柴胡、槟榔、半夏、茯苓、蜀漆、常山	蜀漆汤
口渴、两脉弦数、发热、咳嗽、心烦、苔薄白、全身酸困、出汗、寒战、胸闷	黄芪、柴胡、槟榔、半夏、茯苓、蜀漆、常山	蜀漆汤
全身酸困、胸闷、寒战、咳嗽、口渴、发热、两脉弦数、苔薄白、出汗、心烦	黄芪、柴胡、槟榔、半夏、茯苓、蜀漆、常山	蜀漆汤
便溏、畏寒、神疲、激惹、脉虚弦、胃脘痛、纳少、喜暖、苔薄、舌淡	黄芪、九香虫、白芍、大枣、茯苓、炙甘草、桂枝、饴糖	黄芪建中汤
苔薄、纳少、胃脘痛、神疲、脉虚弦、便溏、激惹、畏寒、喜暖、舌淡	黄芪、九香虫、白芍、大枣、茯苓、炙甘草、桂枝、饴糖	黄芪建中汤
喘息、舌红、呛咳、苔薄腻、脉弦滑小数、咯痰、咽痒、痰热	半夏、苦杏仁、葶苈子、甘草、化橘红、麻黄、石膏、浙贝母、桔梗、车前草、百部	麻杏石甘汤
咽痒、呛咳、脉弦滑小数、喘息、痰热、舌红、咯痰、苔薄腻	半夏、苦杏仁、葶苈子、甘草、化橘红、麻黄、石膏、浙贝母、桔梗、车前草、百部	麻杏石甘汤
苔白腻、咯大量白沫痰、脉滑、胸中窒闷、形瘦、舌淡、口唇紫绀、咳喘	干姜、白芍、半夏、五味子、苦杏仁、紫苏梗、麻黄、桂枝、细辛、附子、甘草	小青龙汤
形瘦、舌淡、咳喘、口唇紫绀、苔白腻、胸中窒闷、脉滑、咯大量白沫痰	干姜、白芍、半夏、五味子、苦杏仁、紫苏梗、麻黄、桂枝、细辛、附子、甘草	小青龙汤
喉咙不适、胸痛、畏寒、痰饮、肺纹理增粗、气促、痰多白沫、脉沉细、苔薄腻、咳嗽、咯痰	干姜、白芍、半夏、五味子、葶苈子、化橘红、麻黄、茯苓、桔梗、细辛、附子、桂枝、车前草、甘草	小青龙汤
咯痰、喉咙不适、痰饮、畏寒、脉沉细、气促、痰多白沫、胸痛、肺纹理增粗、苔薄腻、咳嗽	干姜、白芍、半夏、五味子、葶苈子、化橘红、麻黄、茯苓、桔梗、细辛、附子、桂枝、车前草、甘草	小青龙汤
昏厥、面色苍白、苔白、心悸、痞闷、脉沉细、形体丰腴、舌紫、胸闷、神萎乏力、心痛、脉络不通、胸痛	九香虫、白芍、赤芍、麻黄、延胡索、炙甘草、桂枝、细辛、附子、山楂、甘草	麻黄附子细辛汤
脉络不通、胸闷、苔白、面色苍白、心痛、舌紫、痞闷、胸痛、心悸、昏厥、形体丰腴、神萎乏力、脉沉细	九香虫、白芍、赤芍、麻黄、延胡索、炙甘草、桂枝、细辛、附子、山楂、甘草	麻黄附子细辛汤
胸痛、神萎乏力、脉沉细、胸闷、舌紫、痞闷、形体丰腴、面色苍白、心痛、脉络不通、昏厥、心悸、苔白	九香虫、白芍、赤芍、麻黄、延胡索、炙甘草、桂枝、细辛、附子、山楂、甘草	麻黄附子细辛汤
胸痛、胸闷、痞闷、脉沉细、形体丰腴、神萎乏力、心痛、苔白、面色苍白、心悸、舌紫、昏厥、脉络不通	九香虫、白芍、赤芍、麻黄、延胡索、炙甘草、桂枝、细辛、附子、山楂、甘草	麻黄附子细辛汤
胸闷、脉沉细、心悸、昏厥、心痛、胸痛、舌紫、面色苍白、苔白、心阳不振	九香虫、白芍、龙骨、赤芍、牡蛎、麻黄、延胡索、炙甘草、桂枝、细辛、山楂、附子、甘草	麻黄附子细辛汤
胸痛、昏厥、脉沉细、胸闷、心痛、心阳不振、苔白、面色苍白、心悸、舌紫	九香虫、白芍、龙骨、赤芍、牡蛎、麻黄、延胡索、炙甘草、桂枝、细辛、山楂、附子、甘草	麻黄附子细辛汤
胸痛、脉沉细、心阳不振、胸闷、面色苍白、苔白、昏厥、心悸、舌紫、心痛	九香虫、白芍、龙骨、赤芍、牡蛎、麻黄、延胡索、炙甘草、桂枝、细辛、山楂、附子、甘草	麻黄附子细辛汤
心悸、心阳不振、胸痛、舌紫、胸闷、面色苍白、心痛、脉沉细、昏厥、苔白	九香虫、白芍、龙骨、赤芍、牡蛎、麻黄、延胡索、炙甘草、桂枝、细辛、山楂、附子、甘草	麻黄附子细辛汤
痰饮、心烦、尿短少、痰热、欲吐不吐、胀满、心悸、舌体肥、舌红紫、气促、浮肿、黄涎痰、喘咳、苔绛少津、潮红、苔少欠津	细辛、麻黄、附子	麻黄附子细辛汤
黄涎痰、痰热、苔少欠津、舌红紫、潮红、心悸、苔绛少津、喘咳、痰饮、欲吐不吐、舌体肥、气促、心烦、尿短少、浮肿、胀满	细辛、麻黄、附子	麻黄附子细辛汤
胀满、潮红、心烦、气促、心悸、尿短少、喘咳、浮肿、苔少欠津、苔绛少津、黄涎痰、痰饮、欲吐不吐、痰热、舌体肥、舌红紫	细辛、麻黄、附子	麻黄附子细辛汤
欲吐不吐、舌红紫、气促、苔绛少津、心悸、浮肿、痰热、心烦、喘咳、胀满、苔少欠津、痰饮、尿短少、黄涎痰、舌体肥、潮红	细辛、麻黄、附子	麻黄附子细辛汤
脉小数、咳嗽、胸部透视无异常、里热内蕴、胸闷、烦躁不安、苔白腻、呻吟、高热、发热	生姜、柴胡、白芍、党参、半夏、大枣、桂枝、甘草、黄芩	柴胡桂枝汤
烦躁不安、胸部透视无异常、脉小数、咳嗽、呻吟、高热、发热、里热内蕴、苔白腻、胸闷	生姜、柴胡、白芍、党参、半夏、大枣、桂枝、甘草、黄芩	柴胡桂枝汤
嗜睡、浮肿、咳喘、苔无苔、神志尚清、水肿、舌红绛无苔、胸闷、呼吸喘急、口唇紫绀、脉细滑、两下肺闻及于湿性罗音、烦躁	大黄、苏木、海浮石、半夏、葶苈子、大枣、枳实、水蛭、石菖蒲、降香	抵当汤
舌红绛无苔、咳喘、浮肿、嗜睡、胸闷、水肿、呼吸喘急、脉细滑、神志尚清、苔无苔、口唇紫绀、两下肺闻及于湿性罗音、烦躁	大黄、苏木、海浮石、半夏、葶苈子、大枣、枳实、水蛭、石菖蒲、降香	抵当汤
手足躁动、咳嗽、谵语、神昏、发热、咽痛、胸痛、恶寒	大戟、芫花、甘遂、大枣	十枣汤
手足躁动、恶寒、谵语、发热、神昏、咳嗽、咽痛、胸痛	大戟、芫花、甘遂、大枣	十枣汤
发热、咳嗽、胸痛、咽痛、神昏、谵语、恶寒、手足躁动	大戟、芫花、甘遂、大枣	十枣汤
心率98次/分、浅表淋巴结无明显肿、畏寒、苔薄净、脉濡细数、体温在39.5~40.3℃、两肺无干湿性罗、肥达氏反应、出热、血沉49mm/h、肌肉关节酸楚、肿大、咳嗽、咯痰、消瘦、发热、舌红绛、肝胆脾未见异常、腹泻、口渴、腹部无压、体温虽稍有下降，但仍在39℃、全身皮肤无斑、律齐	西洋参、石斛、石膏、鳖甲、人参、天花粉、知母、青蒿	白虎加人参汤
血沉49mm/h、畏寒、腹泻、肝胆脾未见异常、腹部无压、脉濡细数、发热、肿大、口渴、肌肉关节酸楚、咯痰、出热、心率98次/分、肥达氏反应、体温虽稍有下降，但仍在39℃、两肺无干湿性罗、全身皮肤无斑、消瘦、律齐、舌红绛、浅表淋巴结无明显肿、苔薄净、体温在39.5~40.3℃、咳嗽	西洋参、石斛、石膏、鳖甲、人参、天花粉、知母、青蒿	白虎加人参汤
胸闷、面色萎黄少华、晕厥、四肢发冷、神疲、舌苔薄白而干、口干、心脉失畅、脉沉迟、心率仍在40次/分、心悸、心阳不振	干姜、黄芪、火葱、生地、党参、五味子、炙甘草、麦冬、桂枝、附子、石菖蒲	通脉四逆汤
心悸、心阳不振、舌苔薄白而干、脉沉迟、口干、胸闷、神疲、心脉失畅、四肢发冷、晕厥、心率仍在40次/分、面色萎黄少华	干姜、黄芪、火葱、生地、党参、五味子、炙甘草、麦冬、桂枝、附子、石菖蒲	通脉四逆汤
心率仍在40次/分、心悸、舌苔薄白而干、面色萎黄少华、心阳不振、口干、心脉失畅、晕厥、神疲、胸闷、四肢发冷、脉沉迟	干姜、黄芪、火葱、生地、党参、五味子、炙甘草、麦冬、桂枝、附子、石菖蒲	通脉四逆汤
心阳不振、口干、面色萎黄少华、心悸、脉沉迟、心率仍在40次/分、四肢发冷、晕厥、心脉失畅、胸闷、舌苔薄白而干、神疲	干姜、黄芪、火葱、生地、党参、五味子、炙甘草、麦冬、桂枝、附子、石菖蒲	通脉四逆汤
不能饮水进食，朝食暮吐、不欲饮、呕吐、脘腹痛、舌淡、脉沉弦、肢冷、苔白腻、口干	白芍、白术、茯苓、人参、附子	附子汤
肢冷、不欲饮、舌淡、脉沉弦、不能饮水进食，朝食暮吐、苔白腻、脘腹痛、呕吐、口干	白芍、白术、茯苓、人参、附子	附子汤
肢冷、脘腹痛、脉沉弦、舌淡、口干、呕吐、不欲饮、不能饮水进食，朝食暮吐、苔白腻	白芍、白术、茯苓、人参、附子	附子汤
苔薄、心脉不通、气促、大便溏、神疲、心悸、恶寒、脉沉细、脉络阻滞、时汗自出、胸闷、心痛、舌紫	党参、白术、粉葛、赤芍、三七、茯苓、附子、丹参、血竭、甘草	附子汤
胸闷、气促、大便溏、心悸、脉络阻滞、脉沉细、时汗自出、舌紫、苔薄、恶寒、心痛、心脉不通、神疲	党参、白术、粉葛、赤芍、三七、茯苓、附子、丹参、血竭、甘草	附子汤
脉沉细、大便溏、心悸、神疲、心脉不通、心痛、胸闷、时汗自出、恶寒、苔薄、舌紫、气促、脉络阻滞	党参、白术、粉葛、赤芍、三七、茯苓、附子、丹参、血竭、甘草	附子汤
舌淡紫而胖、唇甲青紫、肢肿、脉沉、胸闷、苔薄腻、浮肿、四肢不温、气急、痰、神萎、咳喘、面色苍灰	半夏、白术、泽泻、化橘红、麻黄、茯苓、桂枝、细辛、附子、蒲黄、车前草、益母草	苓桂术甘汤
浮肿、神萎、胸闷、舌淡紫而胖、唇甲青紫、面色苍灰、痰、气急、苔薄腻、四肢不温、肢肿、咳喘、脉沉	半夏、白术、泽泻、化橘红、麻黄、茯苓、桂枝、细辛、附子、蒲黄、车前草、益母草	苓桂术甘汤
腹泻、脉弦数、痰多、泛酸、头重、胀气、舌尖红、胃痛、呕吐、痞闷、苔薄、口干苦、恶心、易早醒、嗳气	生姜、厚朴、代赭石、吴茱萸、黄连、半夏、枳实、茯苓、丁香、旋覆花	小半夏加茯苓汤
口干苦、胃痛、泛酸、舌尖红、胀气、痰多、易早醒、恶心、痞闷、头重、呕吐、嗳气、苔薄、腹泻、脉弦数	生姜、厚朴、代赭石、吴茱萸、黄连、半夏、枳实、茯苓、丁香、旋覆花	小半夏加茯苓汤
恶心、口干苦、脉弦数、易早醒、胃痛、泛酸、头重、嗳气、胀气、舌尖红、痞闷、腹泻、呕吐、苔薄、痰多	生姜、厚朴、代赭石、吴茱萸、黄连、半夏、枳实、茯苓、丁香、旋覆花	小半夏加茯苓汤
头重、易早醒、舌尖红、痞闷、泛酸、胀气、腹泻、脉弦数、胃痛、恶心、呕吐、痰多、口干苦、嗳气、苔薄	生姜、厚朴、代赭石、吴茱萸、黄连、半夏、枳实、茯苓、丁香、旋覆花	小半夏加茯苓汤
易早醒、胃痛、嗳气、舌尖红、痰多、泛酸、脉弦数、头重、腹泻、胀气、苔薄、恶心、口干苦、痞闷、呕吐	生姜、厚朴、代赭石、吴茱萸、黄连、半夏、枳实、茯苓、丁香、旋覆花	小半夏加茯苓汤
痞闷、泛酸、舌尖红、苔薄、嗳气、胃痛、口干苦、胀气、脉弦数、腹泻、恶心、呕吐、头重、易早醒、痰多	生姜、厚朴、代赭石、吴茱萸、黄连、半夏、枳实、茯苓、丁香、旋覆花	小半夏加茯苓汤
苔薄黄、头晕、血压：24/16kPa、脉弦细而数、胀痛、大便干燥、面部潮红	滑石粉、大黄、龙骨、石决明、牡蛎、石膏、寒水石、川牛膝、杜仲、甘草	风引汤
苔薄黄、胀痛、血压：24/16kPa、脉弦细而数、头晕、大便干燥、面部潮红	滑石粉、大黄、龙骨、石决明、牡蛎、石膏、寒水石、川牛膝、杜仲、甘草	风引汤
血压：24/16kPa、大便干燥、头晕、胀痛、脉弦细而数、苔薄黄、面部潮红	滑石粉、大黄、龙骨、石决明、牡蛎、石膏、寒水石、川牛膝、杜仲、甘草	风引汤
苔薄黄、脉弦细而数、头晕、胀痛、大便干燥、血压：24/16kPa、面部潮红	滑石粉、大黄、龙骨、石决明、牡蛎、石膏、寒水石、川牛膝、杜仲、甘草	风引汤
充血、面色萎黄、阳气不守、大便稀、恶心、苔薄黄、舌淡红、吐血、出血、呕吐、手足发冷、水肿、胃痛、色黑、吐鲜血、脉细软无力	牡丹皮、山药、生地、泽泻、山茱萸、茯苓、桂枝、附子	金匮肾气丸
吐血、苔薄黄、面色萎黄、恶心、脉细软无力、手足发冷、呕吐、水肿、色黑、舌淡红、吐鲜血、充血、出血、阳气不守、大便稀、胃痛	牡丹皮、山药、生地、泽泻、山茱萸、茯苓、桂枝、附子	金匮肾气丸
脉细涩结代、舌淡紫、刺痛、心悸	郁金、香附、瓜蒌、延胡索、炙甘草、桃仁、丹参、降香、薤白	瓜蒌薤白白酒汤
脉细涩结代、心悸、舌淡紫、刺痛	郁金、香附、瓜蒌、延胡索、炙甘草、桃仁、丹参、降香、薤白	瓜蒌薤白白酒汤
脉细涩结代、舌淡紫、刺痛、心悸	郁金、香附、瓜蒌、延胡索、炙甘草、桃仁、丹参、降香、薤白	瓜蒌薤白白酒汤
脉细涩结代、舌淡紫、刺痛、心悸	郁金、香附、瓜蒌、延胡索、炙甘草、桃仁、丹参、降香、薤白	瓜蒌薤白白酒汤
心悸、刺痛、脉细涩结代、舌淡紫	郁金、香附、瓜蒌、延胡索、炙甘草、桃仁、丹参、降香、薤白	瓜蒌薤白白酒汤
下血、饱胀、舌淡、便血、苔薄、神疲、脉细软	生地、伏龙肝、白术、阿胶、附子、甘草、黄芩	黄土汤
饱胀、舌淡、神疲、苔薄、下血、脉细软、便血	生地、伏龙肝、白术、阿胶、附子、甘草、黄芩	黄土汤
脉细软、舌淡、便血、神疲、饱胀、苔薄、下血	生地、伏龙肝、白术、阿胶、附子、甘草、黄芩	黄土汤
眼眶发黑、脉沉迟、恶心、乳房胀痛、四肢逆冷、舌紫、痛经、苔薄腻、腹痛、面色苍白、色暗紫、经量较少、大便溏薄	小茴香、白芍、党参、吴茱萸、阿胶、赤芍、川芎、延胡索、桂枝、当归、紫石英	温经汤
四肢逆冷、恶心、大便溏薄、色暗紫、眼眶发黑、痛经、乳房胀痛、舌紫、面色苍白、苔薄腻、经量较少、脉沉迟、腹痛	小茴香、白芍、党参、吴茱萸、阿胶、赤芍、川芎、延胡索、桂枝、当归、紫石英	温经汤
眼眶发黑、苔薄腻、大便溏薄、乳房胀痛、舌紫、恶心、经量较少、脉沉迟、腹痛、痛经、四肢逆冷、面色苍白、色暗紫	小茴香、白芍、党参、吴茱萸、阿胶、赤芍、川芎、延胡索、桂枝、当归、紫石英	温经汤
大便3天未行、口苦、苔薄微黄、脉弦细、舌暗、纳呆、口不渴、胃脘痛、不喜饮水、胃下垂	谷芽、厚朴、白术、玄明粉、枳实、瓜蒌、鸡内金、冬瓜仁、决明子	大承气汤
胃下垂、脉弦细、胃脘痛、口苦、苔薄微黄、纳呆、不喜饮水、大便3天未行、口不渴、舌暗	谷芽、厚朴、白术、玄明粉、枳实、瓜蒌、鸡内金、冬瓜仁、决明子	大承气汤
嗳气、呕恶、呃逆、吐清水、纳差、胃下垂、脘痞、肠鸣、呢逆、脉濡滑、苔白根腻、舌淡、溏	黄芪、薏苡仁、谷芽、六神曲、党参、白术、泽泻、半夏、麦芽、茯苓、枳壳、炙甘草、桂枝、甘草、陈皮	苓桂术甘汤
肠鸣、呢逆、脉濡滑、胃下垂、苔白根腻、溏、呃逆、纳差、吐清水、嗳气、脘痞、呕恶、舌淡	黄芪、薏苡仁、谷芽、六神曲、党参、白术、泽泻、半夏、麦芽、茯苓、枳壳、炙甘草、桂枝、甘草、陈皮	苓桂术甘汤
嗳气、肠鸣、脉弦滑、胀满、头晕、呕吐、形体消瘦、苔薄腻、胃下垂、舌淡、神倦、便溏	砂仁、生姜、六神曲、党参、白术、泽泻、半夏、麦芽、茯苓、枳壳、炙甘草、桂枝、山楂、陈皮	苓桂术甘汤
舌淡、嗳气、胃下垂、头晕、肠鸣、胀满、脉弦滑、形体消瘦、便溏、神倦、呕吐、苔薄腻	砂仁、生姜、六神曲、党参、白术、泽泻、半夏、麦芽、茯苓、枳壳、炙甘草、桂枝、山楂、陈皮	苓桂术甘汤
脉滑、心中空虚、苔白、血浆蛋白偏低、气短、舌淡红、浮肿、身倦、乏力、面色白	小麦、黄芪、生姜、白芍、大枣、桂枝、甘草	桂枝加黄芪汤
面色白、身倦、脉滑、气短、乏力、心中空虚、浮肿、舌淡红、苔白、血浆蛋白偏低	小麦、黄芪、生姜、白芍、大枣、桂枝、甘草	桂枝加黄芪汤
心中空虚、身倦、浮肿、气短、血浆蛋白偏低、舌淡红、苔白、脉滑、乏力、面色白	小麦、黄芪、生姜、白芍、大枣、桂枝、甘草	桂枝加黄芪汤
舌淡红、脉滑、面色白、身倦、乏力、气短、心中空虚、苔白、浮肿、血浆蛋白偏低	小麦、黄芪、生姜、白芍、大枣、桂枝、甘草	桂枝加黄芪汤
血浆蛋白偏低、舌淡红、浮肿、乏力、气短、身倦、心中空虚、面色白、脉滑、苔白	小麦、黄芪、生姜、白芍、大枣、桂枝、甘草	桂枝加黄芪汤
浮肿、脉滑、血浆蛋白偏低、舌淡红、心中空虚、苔白、面色白、身倦、气短、乏力	小麦、黄芪、生姜、白芍、大枣、桂枝、甘草	桂枝加黄芪汤
气短、苔白、浮肿、脉滑、乏力、身倦、心中空虚、血浆蛋白偏低、面色白、舌淡红	小麦、黄芪、生姜、白芍、大枣、桂枝、甘草	桂枝加黄芪汤
舌润、面色无华、肢冷、腹胀满、苔滑、脉沉、尿少、畏寒、浮肿	生姜、大枣、麻黄、桂枝、细辛、附子、甘草	桂枝去芍药加麻黄附子细辛汤
畏寒、面色无华、尿少、脉沉、浮肿、肢冷、苔滑、舌润、腹胀满	生姜、大枣、麻黄、桂枝、细辛、附子、甘草	桂枝去芍药加麻黄附子细辛汤
畏寒、肢冷、尿少、舌润、苔滑、浮肿、脉沉、面色无华、腹胀满	生姜、大枣、麻黄、桂枝、细辛、附子、甘草	桂枝去芍药加麻黄附子细辛汤
尿少、舌润、浮肿、面色无华、肢冷、脉沉、畏寒、苔滑、腹胀满	生姜、大枣、麻黄、桂枝、细辛、附子、甘草	桂枝去芍药加麻黄附子细辛汤
肢冷、脉沉、腹胀满、尿少、苔滑、面色无华、舌润、畏寒、浮肿	生姜、大枣、麻黄、桂枝、细辛、附子、甘草	桂枝去芍药加麻黄附子细辛汤
腹胀满、浮肿、面色无华、舌润、苔滑、畏寒、肢冷、尿少、脉沉	生姜、大枣、麻黄、桂枝、细辛、附子、甘草	桂枝去芍药加麻黄附子细辛汤
咳嗽、苔白、体温最高38℃、体温下降、低热、高烧、舌红、体温波动在37~38℃、高热、出汗、脉缓	牡丹皮、黄芪、柴胡、大枣、太子参、茯苓、薄荷、炙甘草、地骨皮、麦冬、酒、连翘、青蒿、陈皮、黄芩	小柴胡汤
体温波动在37~38℃、高烧、脉缓、出汗、舌红、体温最高38℃、体温下降、苔白、咳嗽、低热、高热	牡丹皮、黄芪、柴胡、大枣、太子参、茯苓、薄荷、炙甘草、地骨皮、麦冬、酒、连翘、青蒿、陈皮、黄芩	小柴胡汤
舌苔燥、大便秘、体温38.5℃、消瘦、剧痛、干呕、痛醒、脉弦数、发热、上腹痛、恶心、苔白燥	牡丹皮、大黄、柴胡、大枣、半夏、赤芍、枳实、桃仁、连翘、甘草、金银花、黄芩	大柴胡汤
手抖、气郁、不寐、白腻、心悸、舌边尖红、失眠、胸闷、脉弦、易怒、痰湿、心烦、倦怠、多梦	大黄、百合、牡蛎、石菖蒲、红参、生地、大枣、白芍、麦冬、远志、甘草、珍珠母、半夏、黄芩、代赭石、柴胡、首乌藤、五味子、茯苓、桂枝	柴胡加龙骨牡蛎汤
失眠、手抖、多梦、脉弦、心烦、倦怠、易怒、胸闷、心悸、气郁、白腻、舌边尖红、不寐、痰湿	大黄、百合、牡蛎、石菖蒲、红参、生地、大枣、白芍、麦冬、远志、甘草、珍珠母、半夏、黄芩、代赭石、柴胡、首乌藤、五味子、茯苓、桂枝	柴胡加龙骨牡蛎汤
乏力、尿道时有阻塞感、食少、脉沉滑有力、隐痛、舌紫、纳呆、手足心热、尿血色紫有块、苔少津、口干、小腹痛、腰酸	大黄、生地、小蓟、赤芍、白茅根、桃仁、桂枝、侧柏叶、甘草	桃核承气汤
尿血色紫有块、苔少津、隐痛、腰酸、舌紫、手足心热、食少、口干、纳呆、尿道时有阻塞感、小腹痛、脉沉滑有力、乏力	大黄、生地、小蓟、赤芍、白茅根、桃仁、桂枝、侧柏叶、甘草	桃核承气汤
苔白而少津，脉弦滑、胃脘痛、舌红紫、饥饿痛、痛如刀割、烧心、大便秘结、吞酸	干姜、大黄、黄连、甘草、黄芩	甘草泻心汤
苔白而少津，脉弦滑、舌红紫、吞酸、胃脘痛、痛如刀割、饥饿痛、大便秘结、烧心	干姜、大黄、黄连、甘草、黄芩	甘草泻心汤
饥饿痛、大便秘结、烧心、舌红紫、苔白而少津，脉弦滑、痛如刀割、胃脘痛、吞酸	干姜、大黄、黄连、甘草、黄芩	甘草泻心汤
大量黏液脓血便、脉沉迟、厌食、苔白厚、便下大量黏液脓血、喜暖、乏力、水肿、倦怠、腹痛、腹泻、舌紫、畏寒	牡丹皮、干姜、山药、黄连、赤芍、三七、关黄柏、花椒、桃仁、桂枝、乌梅、附子、细辛、人参、当归	乌梅丸
厌食、腹痛、喜暖、脉沉迟、大量黏液脓血便、便下大量黏液脓血、乏力、苔白厚、舌紫、水肿、畏寒、倦怠、腹泻	牡丹皮、干姜、山药、黄连、赤芍、三七、关黄柏、花椒、桃仁、桂枝、乌梅、附子、细辛、人参、当归	乌梅丸
舌红胖大、腹胀满、白腻、尿少色赤、脉滑、腰以下肿甚、干、阴囊肿大	五加皮、海藻、葶苈子、泽泻、商陆、牡蛎、常山、天花粉、车前草	牡蛎泽泻散
脉滑、腰以下肿甚、干、舌红胖大、腹胀满、尿少色赤、阴囊肿大、白腻	五加皮、海藻、葶苈子、泽泻、商陆、牡蛎、常山、天花粉、车前草	牡蛎泽泻散
干、尿少色赤、腰以下肿甚、舌红胖大、脉滑、白腻、腹胀满、阴囊肿大	五加皮、海藻、葶苈子、泽泻、商陆、牡蛎、常山、天花粉、车前草	牡蛎泽泻散
腹胀满、尿少色赤、阴囊肿大、干、舌红胖大、白腻、腰以下肿甚、脉滑	五加皮、海藻、葶苈子、泽泻、商陆、牡蛎、常山、天花粉、车前草	牡蛎泽泻散
舌红胖大、脉滑、尿少色赤、白腻、干、阴囊肿大、腹胀满、腰以下肿甚	五加皮、海藻、葶苈子、泽泻、商陆、牡蛎、常山、天花粉、车前草	牡蛎泽泻散
脉滑、舌红胖大、腰以下肿甚、阴囊肿大、白腻、腹胀满、尿少色赤、干	五加皮、海藻、葶苈子、泽泻、商陆、牡蛎、常山、天花粉、车前草	牡蛎泽泻散
腹胀满、干、阴囊肿大、腰以下肿甚、尿少色赤、舌红胖大、白腻、脉滑	五加皮、海藻、葶苈子、泽泻、商陆、牡蛎、常山、天花粉、车前草	牡蛎泽泻散
干、尿少色赤、舌红胖大、阴囊肿大、腰以下肿甚、脉滑、白腻、腹胀满	五加皮、海藻、葶苈子、泽泻、商陆、牡蛎、常山、天花粉、车前草	牡蛎泽泻散
腰以下肿甚、干、脉滑、舌红胖大、白腻、腹胀满、尿少色赤、阴囊肿大	五加皮、海藻、葶苈子、泽泻、商陆、牡蛎、常山、天花粉、车前草	牡蛎泽泻散
腹胀、羸瘦、脉沉弦数、化热、脾大平脐、苔白厚、肝掌、舌红、鼻衄、腹水、齿龈出血、面色黧黑、纳少	牡丹皮、郁金、黄芪、女贞子、柴胡、白芍、黄连、白术、山茱萸、枸杞子、茯苓、鳖甲、虎杖、红参、茵陈、栀子	鳖甲煎丸
羸瘦、舌红、鼻衄、腹水、纳少、脾大平脐、化热、脉沉弦数、肝掌、面色黧黑、齿龈出血、苔白厚、腹胀	牡丹皮、郁金、黄芪、女贞子、柴胡、白芍、黄连、白术、山茱萸、枸杞子、茯苓、鳖甲、虎杖、红参、茵陈、栀子	鳖甲煎丸
化热、纳少、脾大平脐、脉沉弦数、苔白厚、鼻衄、齿龈出血、腹胀、腹水、肝掌、舌红、面色黧黑、羸瘦	牡丹皮、郁金、黄芪、女贞子、柴胡、白芍、黄连、白术、山茱萸、枸杞子、茯苓、鳖甲、虎杖、红参、茵陈、栀子	鳖甲煎丸
面色黧黑、齿龈出血、肝掌、腹水、舌红、脉沉弦数、苔白厚、纳少、羸瘦、腹胀、脾大平脐、化热、鼻衄	牡丹皮、郁金、黄芪、女贞子、柴胡、白芍、黄连、白术、山茱萸、枸杞子、茯苓、鳖甲、虎杖、红参、茵陈、栀子	鳖甲煎丸
鼻衄、纳少、脾大平脐、羸瘦、脉沉弦数、苔白厚、腹胀、腹水、面色黧黑、化热、肝掌、齿龈出血、舌红	牡丹皮、郁金、黄芪、女贞子、柴胡、白芍、黄连、白术、山茱萸、枸杞子、茯苓、鳖甲、虎杖、红参、茵陈、栀子	鳖甲煎丸
羸瘦、舌红、脾大平脐、腹水、肝掌、纳少、脉沉弦数、面色黧黑、苔白厚、鼻衄、腹胀、齿龈出血、化热	牡丹皮、郁金、黄芪、女贞子、柴胡、白芍、黄连、白术、山茱萸、枸杞子、茯苓、鳖甲、虎杖、红参、茵陈、栀子	鳖甲煎丸
苔白厚、鼻衄、齿龈出血、肝掌、化热、脾大平脐、腹水、舌红、羸瘦、腹胀、脉沉弦数、面色黧黑、纳少	牡丹皮、郁金、黄芪、女贞子、柴胡、白芍、黄连、白术、山茱萸、枸杞子、茯苓、鳖甲、虎杖、红参、茵陈、栀子	鳖甲煎丸
化热、脉沉弦数、苔白厚、面色黧黑、纳少、肝掌、腹胀、腹水、羸瘦、舌红、脾大平脐、鼻衄、齿龈出血	牡丹皮、郁金、黄芪、女贞子、柴胡、白芍、黄连、白术、山茱萸、枸杞子、茯苓、鳖甲、虎杖、红参、茵陈、栀子	鳖甲煎丸
口干、浮肿、尿少、上热下寒、脉细、气化不利、燥热、舌红、苔白、下肢冷、无力、咽痛、腰酸、乏力	黄芪、山药、蒲公英、生地、泽泻、茯苓、附子、天花粉、甘草、瞿麦	瓜蒌瞿麦丸
腰酸、脉细、气化不利、舌红、无力、咽痛、上热下寒、燥热、下肢冷、尿少、口干、苔白、乏力、浮肿	黄芪、山药、蒲公英、生地、泽泻、茯苓、附子、天花粉、甘草、瞿麦	瓜蒌瞿麦丸
燥热、浮肿、下肢冷、口干、无力、上热下寒、咽痛、乏力、尿少、脉细、舌红、苔白、腰酸、气化不利	黄芪、山药、蒲公英、生地、泽泻、茯苓、附子、天花粉、甘草、瞿麦	瓜蒌瞿麦丸
舌红、苔白、腰酸、口干、乏力、浮肿、无力、咽痛、下肢冷、脉细、尿少、燥热、气化不利、上热下寒	黄芪、山药、蒲公英、生地、泽泻、茯苓、附子、天花粉、甘草、瞿麦	瓜蒌瞿麦丸
下肢冷、尿少、舌红、口干、苔白、乏力、脉细、咽痛、气化不利、燥热、无力、上热下寒、腰酸、浮肿	黄芪、山药、蒲公英、生地、泽泻、茯苓、附子、天花粉、甘草、瞿麦	瓜蒌瞿麦丸
易汗、脉浮缓、发热、畏风感、恶寒、舌红、苔薄白	黄芪、白芍、大枣、桂枝、附子、甘草	桂枝汤
恶寒、发热、脉浮缓、易汗、苔薄白、畏风感、舌红	黄芪、白芍、大枣、桂枝、附子、甘草	桂枝汤
苔薄白、精神欠佳、脉浮缓无力、舌淡红、易汗、面色微黄、发低烧	白芍、大枣、桂枝、附子、甘草	桂枝加附子汤
苔薄白、发低烧、脉浮缓无力、精神欠佳、易汗、舌淡红、面色微黄	白芍、大枣、桂枝、附子、甘草	桂枝加附子汤
脘腹不适、肠道不畅、脉沉迟、消化无力、嘈杂、肝气不舒、泛酸、舌红、胀痛、消化不良、苔白	干姜、白芍、黄连、吴茱萸、甘松、肉桂、鸡内金、枳壳、甘草、豆蔻	小建中汤
嘈杂、消化无力、肝气不舒、苔白、脘腹不适、胀痛、泛酸、肠道不畅、舌红、消化不良、脉沉迟	干姜、白芍、黄连、吴茱萸、甘松、肉桂、鸡内金、枳壳、甘草、豆蔻	小建中汤
脉沉迟、疼痛难忍、苔白滑、舌红	白芍、大枣、甘松、肉桂、枳壳、木香、炙甘草、豆蔻	小建中汤
脉沉迟、疼痛难忍、苔白滑、舌红	白芍、大枣、甘松、肉桂、枳壳、木香、炙甘草、豆蔻	小建中汤
食欲不振、畏寒、舌淡红、体瘦、苔白滑、消化不良、气短、腹痛、腹中雷鸣、脉迟细、面瘦、体质虚弱、大泻、肠道滞气、脾阳不振	干姜、砂仁、党参、白术、茯苓、木香、炙甘草、附子、甘草、豆蔻	小建中汤
食欲不振、腹痛、畏寒、脾阳不振、肠道滞气、体质虚弱、消化不良、舌淡红、气短、面瘦、腹中雷鸣、体瘦、苔白滑、脉迟细、大泻	干姜、砂仁、党参、白术、茯苓、木香、炙甘草、附子、甘草、豆蔻	小建中汤
体弱、脉实、面色青、疼痛、苔白滑、舌淡红、唇苍白、脉沉紧	白芍、香附、川芎、肉桂、枳壳、炙甘草、当归	小建中汤
脉沉紧、舌淡红、苔白滑、脉实、疼痛、体弱、面色青、唇苍白	白芍、香附、川芎、肉桂、枳壳、炙甘草、当归	小建中汤
吐酸、寒湿、苔白薄、腹部胀满、舌淡、腹中疼痛、倦怠、脉沉迟无力、嗳气、红苔、尺脉弱甚、大便有时稀溏、面色萎黄	砂仁、山药、白芍、半夏、苍术、肉桂、鸡内金、木香、炙甘草、枳壳、附子、丁香、甘草	小建中汤
腹中疼痛、面色萎黄、嗳气、舌淡、苔白薄、脉沉迟无力、吐酸、红苔、尺脉弱甚、倦怠、寒湿、大便有时稀溏、腹部胀满	砂仁、山药、白芍、半夏、苍术、肉桂、鸡内金、木香、炙甘草、枳壳、附子、丁香、甘草	小建中汤
腹痛、腰痛、血块、尺脉较弱、脉滞、苔白、月经失调、停经、寒冷、舌红	牡丹皮、白芍、香附、川芎、茯苓、桃仁、桂枝、丹参、当归	桂枝茯苓丸
腹痛、苔白、停经、脉滞、寒冷、腰痛、月经失调、尺脉较弱、血块、舌红	牡丹皮、白芍、香附、川芎、茯苓、桃仁、桂枝、丹参、当归	桂枝茯苓丸
血块、停经、腹不痛、子宫血出	牡丹皮、阿胶、川芎、茯苓、桂枝、当归	桂枝茯苓丸
血块、子宫血出、腹不痛、停经	牡丹皮、阿胶、川芎、茯苓、桂枝、当归	桂枝茯苓丸
腰腿疼痛、血量少、苔薄白、脉迟细、尺脉尤弱、舌淡红、色黑、经期亦失调、月事不调、白带较多	牡丹皮、白芍、川芎、茯苓、炙甘草、桃仁、红花、桂枝、丹参、炮姜、甘草、当归	桂枝茯苓丸
经期亦失调、尺脉尤弱、月事不调、苔薄白、腰腿疼痛、脉迟细、色黑、舌淡红、白带较多、血量少	牡丹皮、白芍、川芎、茯苓、炙甘草、桃仁、红花、桂枝、丹参、炮姜、甘草、当归	桂枝茯苓丸
高烧、小便黄、面红、唇燥、脉沉而有力、苔黄腻、恶寒、关节疼痛、口渴、高热、大便不畅、关节活动困难、舌红、体胖大、全身瘫软、发热	白芍、白术、麻黄、桂枝、附子、防风、知母、甘草	桂枝芍药知母汤
舌红、小便黄、关节活动困难、唇燥、高烧、发热、恶寒、关节疼痛、大便不畅、口渴、全身瘫软、苔黄腻、面红、脉沉而有力、高热、体胖大	白芍、白术、麻黄、桂枝、附子、防风、知母、甘草	桂枝芍药知母汤
高热、体胖大、口渴、关节活动困难、全身瘫软、关节疼痛、面红、恶寒、大便不畅、舌红、苔黄腻、唇燥、脉沉而有力、发热、小便黄、高烧	白芍、白术、麻黄、桂枝、附子、防风、知母、甘草	桂枝芍药知母汤
恶露、四肢重滞、关节不舒、舌红、苔薄白、一身尽痛、脉浮紧	黄芪、苍术、川牛膝、威灵仙、桂枝、独活、防风、甘草、当归	黄芪桂枝五物汤
舌红、一身尽痛、苔薄白、脉浮紧、四肢重滞、恶露、关节不舒	黄芪、苍术、川牛膝、威灵仙、桂枝、独活、防风、甘草、当归	黄芪桂枝五物汤
高烧不退、面色白、打喷嚏、脉浮数、咳嗽、微咳、恶寒、舌红、无汗、发热、苔白	苦杏仁、前胡、紫苏梗、金银花、薄荷、川贝母、桔梗、连翘、白前、甘草、百部	麻杏石甘汤
苔白、恶寒、舌红、咳嗽、面色白、高烧不退、脉浮数、打喷嚏、无汗、发热、微咳	苦杏仁、前胡、紫苏梗、金银花、薄荷、川贝母、桔梗、连翘、白前、甘草、百部	麻杏石甘汤
苔黄、泄泻、肛门灼热、小便黄赤、脉沉数、舌红、身热、口渴	黄连、白芍、粉葛、木香、甘草、黄芩	葛根芩连汤
小便黄赤、舌红、泄泻、口渴、肛门灼热、身热、苔黄、脉沉数	黄连、白芍、粉葛、木香、甘草、黄芩	葛根芩连汤
口渴、肛门灼热、舌红、泄泻、小便黄赤、脉沉数、身热、苔黄	黄连、白芍、粉葛、木香、甘草、黄芩	葛根芩连汤
脉沉数、肛门灼热、身热、泄泻、舌红、小便黄赤、苔黄、口渴	黄连、白芍、粉葛、木香、甘草、黄芩	葛根芩连汤
发热、恶寒、脉弦数、舌红、身热、苔微黄、谵语、头痛、身痛、寒热、大便不干	柴胡、半夏、党参、大枣、甘草、黄芩	小柴胡汤
身热、谵语、寒热、发热、大便不干、头痛、恶寒、脉弦数、苔微黄、身痛、舌红	柴胡、半夏、党参、大枣、甘草、黄芩	小柴胡汤
脉浮数、微咳、气血虚弱、苔薄白、舌红、风寒、发热、恶寒	干姜、柴胡、半夏、五味子、党参、甘草、黄芩	小柴胡汤
风寒、气血虚弱、恶寒、发热、脉浮数、苔薄白、微咳、舌红	干姜、柴胡、半夏、五味子、党参、甘草、黄芩	小柴胡汤
舌红、口干、脉弦数、气郁、苔黄、头汗出、头汗不止、疼痛	柴胡、白芍、半夏、香附、延胡索、鸡内金、枳壳、甘草、黄芩	小柴胡汤
口干、舌红、头汗不止、气郁、苔黄、疼痛、脉弦数、头汗出	柴胡、白芍、半夏、香附、延胡索、鸡内金、枳壳、甘草、黄芩	小柴胡汤
寒热、咳嗽、面容憔悴、食少、痰、刺痛、汗、乏力、脉浮弦而数、胁痛、苔白薄、舌红	柴胡、半夏、茯苓、枳壳、川贝母、桔梗、麦冬、甘草、陈皮、北沙参、黄芩	小柴胡汤
脉浮弦而数、乏力、胁痛、食少、汗、痰、苔白薄、刺痛、面容憔悴、咳嗽、舌红、寒热	柴胡、半夏、茯苓、枳壳、川贝母、桔梗、麦冬、甘草、陈皮、北沙参、黄芩	小柴胡汤
腻、苔白厚、胁脘部撑胀、痛胀、舌红、喜温、两尺脉弱、胃甚畏寒	郁金、砂仁、柴胡、白芍、半夏、鸡内金、枳壳、大腹皮、青皮、甘草、陈皮、黄芩	小柴胡汤
痛胀、喜温、两尺脉弱、胃甚畏寒、苔白厚、腻、胁脘部撑胀、舌红	郁金、砂仁、柴胡、白芍、半夏、鸡内金、枳壳、大腹皮、青皮、甘草、陈皮、黄芩	小柴胡汤
苔黄、舌红、脉弦数、痛胀、口苦、木气横逆	郁金、柴胡、黄连、白芍、半夏、甘草、栀子、黄芩	小柴胡汤
苔黄、舌红、痛胀、口苦、脉弦数、木气横逆	郁金、柴胡、黄连、白芍、半夏、甘草、栀子、黄芩	小柴胡汤
脉浮弦、黄疸、苔微黄、小便黄赤、面色萎黄、胃口有烧灼感、消化不良、皮肤均现黄色、寒热、舌红、食欲不振	郁金、柴胡、半夏、党参、枳实、鸡内金、甘草、茵陈、栀子、黄芩	小柴胡汤
消化不良、食欲不振、面色萎黄、小便黄赤、皮肤均现黄色、寒热、苔微黄、舌红、胃口有烧灼感、黄疸、脉浮弦	郁金、柴胡、半夏、党参、枳实、鸡内金、甘草、茵陈、栀子、黄芩	小柴胡汤
无汗、苔白微黄、寒热、微汗、头痛、口渴、舌红、脉弦数	柴胡、白芍、大枣、半夏、党参、桂枝、甘草、黄芩	柴胡桂枝汤
脉弦数、苔白微黄、寒热、口渴、舌红、无汗、头痛、微汗	柴胡、白芍、大枣、半夏、党参、桂枝、甘草、黄芩	柴胡桂枝汤
脉数大有力、食欲不振、厌食、苔微黄、烦悸、二便不利、舌红、恶寒、恶心、寒热、周身不适、发热	大黄、柴胡、半夏、党参、泽泻、大枣、牡蛎、茯苓、桂枝、黄芩	柴胡加龙骨牡蛎汤
二便不利、厌食、脉数大有力、周身不适、食欲不振、烦悸、苔微黄、寒热、恶寒、恶心、舌红、发热	大黄、柴胡、半夏、党参、泽泻、大枣、牡蛎、茯苓、桂枝、黄芩	柴胡加龙骨牡蛎汤
胀满、谷道闭塞不通、脉沉而有力、大便不通、腹部暴痛、舌红、气怒、苔黄	大黄、厚朴、槟榔、枳实、延胡索、鸡内金、川楝子	小承气汤
脉沉而有力、舌红、苔黄、大便不通、谷道闭塞不通、腹部暴痛、胀满、气怒	大黄、厚朴、槟榔、枳实、延胡索、鸡内金、川楝子	小承气汤
脉沉而有力、苔黄、胀满、气怒、谷道闭塞不通、腹部暴痛、舌红、大便不通	大黄、厚朴、槟榔、枳实、延胡索、鸡内金、川楝子	小承气汤
面部多处小红疙瘩、肢体别部正常、面部潮红、壮热、脉浮而有力、苔黄、舌红、面部发痒、口渴	蒲公英、菊花、石膏、连翘、知母、甘草、金银花	白虎汤
口渴、脉浮而有力、肢体别部正常、面部多处小红疙瘩、面部发痒、面部潮红、苔黄、舌红、壮热	蒲公英、菊花、石膏、连翘、知母、甘草、金银花	白虎汤
苔白而滑、胀饱、大便时溏、乏力、食欲不振、舌淡红、面色萎黄、气短、咳嗽、疼痛、脉沉而无力	砂仁、山药、厚朴、苍术、白术、泽泻、茯苓、肉桂、猪苓、甘草、陈皮	五苓散
面色萎黄、乏力、大便时溏、苔白而滑、疼痛、气短、咳嗽、舌淡红、脉沉而无力、胀饱、食欲不振	砂仁、山药、厚朴、苍术、白术、泽泻、茯苓、肉桂、猪苓、甘草、陈皮	五苓散
水肿、舌红、小便不利、苔白而滑、面目肿甚、气短、水气泛滥、脉沉缓、食欲不振、凹陷	姜皮、砂仁、白术、泽泻、桑白皮、茯苓、肉桂、大腹皮、猪苓、车前草、陈皮	五苓散
水气泛滥、面目肿甚、凹陷、小便不利、舌红、脉沉缓、苔白而滑、食欲不振、气短、水肿	姜皮、砂仁、白术、泽泻、桑白皮、茯苓、肉桂、大腹皮、猪苓、车前草、陈皮	五苓散
膀胱出血、小便更为不畅、脉沉数、烦闷、苔黄、恶心、小便不通、大便亦闭结不通、舌红	滑石粉、芒硝、泽泻、阿胶、茯苓、蜜、猪苓	猪苓汤
恶心、小便更为不畅、烦闷、苔黄、脉沉数、膀胱出血、舌红、小便不通、大便亦闭结不通	滑石粉、芒硝、泽泻、阿胶、茯苓、蜜、猪苓	猪苓汤
尖端破溃、两下肢厥冷、脉沉迟、水肿、脓头、左大趾端冷、色紫黯、脓疡、脓液	白芍、大枣、通草、炙甘草、桂枝、细辛、金银花、当归	当归四逆汤
水肿、尖端破溃、脓疡、脉沉迟、左大趾端冷、脓头、脓液、色紫黯、两下肢厥冷	白芍、大枣、通草、炙甘草、桂枝、细辛、金银花、当归	当归四逆汤
心烦、口干裂、右手沉弦、大便不畅、睡眠欠佳、失眠较重、左手寸关滑动、苔黄、头晕、尺沉弱、舌红、脉象	白芍、生地、大枣、阿胶、竹茹、黄连、莲子、合欢皮、知母、黄芩	黄连阿胶汤
舌红、心烦、大便不畅、脉象、头晕、睡眠欠佳、失眠较重、尺沉弱、右手沉弦、苔黄、口干裂、左手寸关滑动	白芍、生地、大枣、阿胶、竹茹、黄连、莲子、合欢皮、知母、黄芩	黄连阿胶汤
脉象、舌红、睡眠欠佳、心烦、头晕、大便不畅、失眠较重、右手沉弦、尺沉弱、苔黄、口干裂、左手寸关滑动	白芍、生地、大枣、阿胶、竹茹、黄连、莲子、合欢皮、知母、黄芩	黄连阿胶汤
均无大变、苔黄腻、肛门有窘迫感、大便带有脓血状物、腹部不适	关黄柏、白头翁、秦皮、黄连	白头翁汤
肛门有窘迫感、大便带有脓血状物、苔黄腻、腹部不适、均无大变	关黄柏、白头翁、秦皮、黄连	白头翁汤
胎动不安、胎漏、舌红、脉沉数、腹痛、苔薄白、色正红	砂仁、生地、阿胶、川芎、杜仲、甘草、当归	胶艾汤
胎动不安、苔薄白、腹痛、胎漏、脉沉数、色正红、舌红	砂仁、生地、阿胶、川芎、杜仲、甘草、当归	胶艾汤
腹痛、色正红、胎动不安、脉沉数、胎漏、苔薄白、舌红	砂仁、生地、阿胶、川芎、杜仲、甘草、当归	胶艾汤
舌红、腹痛、脉沉数、色正红、胎动不安、胎漏、苔薄白	砂仁、生地、阿胶、川芎、杜仲、甘草、当归	胶艾汤
胎漏、苔薄白、色正红、腹痛、胎动不安、脉沉数、舌红	砂仁、生地、阿胶、川芎、杜仲、甘草、当归	胶艾汤
腹痛、脉沉缓无力、疼痛、气血不畅、郁滞	牡丹皮、白芍、川芎、茯苓、肉桂、炙甘草、桃仁、五灵脂、甘草、当归	当归芍药散
气血不畅、疼痛、腹痛、脉沉缓无力、郁滞	牡丹皮、白芍、川芎、茯苓、肉桂、炙甘草、桃仁、五灵脂、甘草、当归	当归芍药散
脉细数、高热、面赤、黄染、发热、咽痛、干燥、恶心、头痛、咽部充血、前半苔黄少润、神志清晰、疼痛、扁桃体肿大、舌根白腻、体温39℃	郁金、菊花、瓜蒌、大豆黄卷、枳壳、桑叶、连翘、钩藤、牛蒡子、金银花、黄芩	竹叶石膏汤
干燥、神志清晰、脉细数、发热、高热、前半苔黄少润、面赤、体温39℃、头痛、舌根白腻、恶心、咽痛、咽部充血、扁桃体肿大、黄染、疼痛	郁金、菊花、瓜蒌、大豆黄卷、枳壳、桑叶、连翘、钩藤、牛蒡子、金银花、黄芩	竹叶石膏汤
面赤、干燥、舌根白腻、神志清晰、前半苔黄少润、发热、体温39℃、恶心、咽痛、咽部充血、脉细数、头痛、高热、疼痛、黄染、扁桃体肿大	郁金、菊花、瓜蒌、大豆黄卷、枳壳、桑叶、连翘、钩藤、牛蒡子、金银花、黄芩	竹叶石膏汤
胸闷、苔薄腻、痰多、舌淡红、脉弦细滑、真心痛	谷芽、太子参、竹茹、丹参、茯神、白芍、赤芍、香附、枳壳、薤白、甘草、远志、小麦、半夏、瓜蒌、桃仁、首乌藤、炙甘草、陈皮	瓜蒌薤白半夏汤
真心痛、痰多、舌淡红、胸闷、苔薄腻、脉弦细滑	谷芽、太子参、竹茹、丹参、茯神、白芍、赤芍、香附、枳壳、薤白、甘草、远志、小麦、半夏、瓜蒌、桃仁、首乌藤、炙甘草、陈皮	瓜蒌薤白半夏汤
真心痛、舌淡红、脉弦细滑、痰多、苔薄腻、胸闷	谷芽、太子参、竹茹、丹参、茯神、白芍、赤芍、香附、枳壳、薤白、甘草、远志、小麦、半夏、瓜蒌、桃仁、首乌藤、炙甘草、陈皮	瓜蒌薤白半夏汤
苔薄腻、舌淡红、真心痛、痰多、胸闷、脉弦细滑	谷芽、太子参、竹茹、丹参、茯神、白芍、赤芍、香附、枳壳、薤白、甘草、远志、小麦、半夏、瓜蒌、桃仁、首乌藤、炙甘草、陈皮	瓜蒌薤白半夏汤
真心痛、苔薄腻、胸闷、脉弦细滑、痰多、舌淡红	谷芽、太子参、竹茹、丹参、茯神、白芍、赤芍、香附、枳壳、薤白、甘草、远志、小麦、半夏、瓜蒌、桃仁、首乌藤、炙甘草、陈皮	瓜蒌薤白半夏汤
痰多、脉弦细滑、胸闷、真心痛、苔薄腻、舌淡红	谷芽、太子参、竹茹、丹参、茯神、白芍、赤芍、香附、枳壳、薤白、甘草、远志、小麦、半夏、瓜蒌、桃仁、首乌藤、炙甘草、陈皮	瓜蒌薤白半夏汤
咽喉痛、身痛、尿黄赤、舌淡青、发热、脉反沉、体温高达41℃、恶寒、腰痛、体温虽高	板蓝根、麻黄、细辛、附子、甘草	麻黄附子细辛汤
身痛、恶寒、尿黄赤、咽喉痛、发热、脉反沉、腰痛、舌淡青、体温虽高、体温高达41℃	板蓝根、麻黄、细辛、附子、甘草	麻黄附子细辛汤
身痛、腰痛、脉反沉、体温虽高、舌淡青、体温高达41℃、咽喉痛、尿黄赤、发热、恶寒	板蓝根、麻黄、细辛、附子、甘草	麻黄附子细辛汤
尿黄赤、恶寒、舌淡青、身痛、脉反沉、体温高达41℃、体温虽高、咽喉痛、腰痛、发热	板蓝根、麻黄、细辛、附子、甘草	麻黄附子细辛汤
苔薄黄腻、脉细、周身皮肤起白色风团、咽喉干燥、舌偏红、手足冰冷、瘙痒	苍耳子、黄芪、白芍、党参、白术、紫苏梗、炙甘草、桂枝、防风	桂枝汤
脉细、周身皮肤起白色风团、苔薄黄腻、瘙痒、手足冰冷、舌偏红、咽喉干燥	苍耳子、黄芪、白芍、党参、白术、紫苏梗、炙甘草、桂枝、防风	桂枝汤
舌暗红、怕风、肌肤发疹、脉细、怕冷、瘙痒、咽干、苔薄黄、四肢清冷、疹块、隆起、无汗	苍耳子、白芷、黄芪、鸡血藤、大枣、白术、白芍、炙甘草、桂枝、附子、防风、甘草	桂枝加附子汤
肌肤发疹、苔薄黄、脉细、舌暗红、疹块、怕风、怕冷、隆起、瘙痒、无汗、咽干、四肢清冷	苍耳子、白芷、黄芪、鸡血藤、大枣、白术、白芍、炙甘草、桂枝、附子、防风、甘草	桂枝加附子汤
苔薄、舌淡紫、头疼、目眩、房颤、脉细弦滑、心悸、易汗、胸闷、牙痛、头昏、干涩	生地、龙骨、党参、黄连、粉葛、川芎、牡蛎、炙甘草、桂枝、麦冬、附子、红花、石菖蒲、丹参、甘草、淫羊藿	桂枝甘草龙骨牡蛎汤
舌淡紫、脉细弦滑、干涩、房颤、苔薄、胸闷、头疼、牙痛、心悸、易汗、目眩、头昏	生地、龙骨、党参、黄连、粉葛、川芎、牡蛎、炙甘草、桂枝、麦冬、附子、红花、石菖蒲、丹参、甘草、淫羊藿	桂枝甘草龙骨牡蛎汤
牙痛、房颤、干涩、头昏、易汗、脉细弦滑、心悸、胸闷、苔薄、头疼、舌淡紫、目眩	生地、龙骨、党参、黄连、粉葛、川芎、牡蛎、炙甘草、桂枝、麦冬、附子、红花、石菖蒲、丹参、甘草、淫羊藿	桂枝甘草龙骨牡蛎汤
头昏、心悸、易汗、房颤、胸闷、牙痛、苔薄、舌淡紫、头疼、脉细弦滑、干涩、目眩	生地、龙骨、党参、黄连、粉葛、川芎、牡蛎、炙甘草、桂枝、麦冬、附子、红花、石菖蒲、丹参、甘草、淫羊藿	桂枝甘草龙骨牡蛎汤
舌淡紫、心悸、目眩、脉细弦滑、易汗、苔薄、头疼、头昏、胸闷、牙痛、干涩、房颤	生地、龙骨、党参、黄连、粉葛、川芎、牡蛎、炙甘草、桂枝、麦冬、附子、红花、石菖蒲、丹参、甘草、淫羊藿	桂枝甘草龙骨牡蛎汤
脉细弦滑、舌淡紫、头疼、房颤、心悸、易汗、胸闷、目眩、头昏、牙痛、苔薄、干涩	生地、龙骨、党参、黄连、粉葛、川芎、牡蛎、炙甘草、桂枝、麦冬、附子、红花、石菖蒲、丹参、甘草、淫羊藿	桂枝甘草龙骨牡蛎汤
口干、大便偏溏、胸闷、苔淡黄薄腻、舌偏黯、心慌不安、脉参伍不调、早搏	苦参、龙骨、大枣、五味子、党参、大麦、牡蛎、合欢皮、炙甘草、桂枝、石菖蒲、丹参、灯芯草	桂枝甘草龙骨牡蛎汤
大便偏溏、口干、苔淡黄薄腻、心慌不安、早搏、舌偏黯、脉参伍不调、胸闷	苦参、龙骨、大枣、五味子、党参、大麦、牡蛎、合欢皮、炙甘草、桂枝、石菖蒲、丹参、灯芯草	桂枝甘草龙骨牡蛎汤
舌偏黯、胸闷、苔淡黄薄腻、早搏、心慌不安、大便偏溏、脉参伍不调、口干	苦参、龙骨、大枣、五味子、党参、大麦、牡蛎、合欢皮、炙甘草、桂枝、石菖蒲、丹参、灯芯草	桂枝甘草龙骨牡蛎汤
早搏、心慌不安、舌偏黯、口干、脉参伍不调、苔淡黄薄腻、胸闷、大便偏溏	苦参、龙骨、大枣、五味子、党参、大麦、牡蛎、合欢皮、炙甘草、桂枝、石菖蒲、丹参、灯芯草	桂枝甘草龙骨牡蛎汤
大便偏溏、舌偏黯、胸闷、口干、苔淡黄薄腻、脉参伍不调、心慌不安、早搏	苦参、龙骨、大枣、五味子、党参、大麦、牡蛎、合欢皮、炙甘草、桂枝、石菖蒲、丹参、灯芯草	桂枝甘草龙骨牡蛎汤
脉参伍不调、苔淡黄薄腻、大便偏溏、舌偏黯、胸闷、早搏、口干、心慌不安	苦参、龙骨、大枣、五味子、党参、大麦、牡蛎、合欢皮、炙甘草、桂枝、石菖蒲、丹参、灯芯草	桂枝甘草龙骨牡蛎汤
肢清、鼻塞、舌淡红、头昏、苔薄白、脉细弱	楮实子、白芍、百合、龙骨、山茱萸、牡蛎、枸杞子、炙甘草、桂枝、甘草、淫羊藿	桂枝甘草龙骨牡蛎汤
头昏、舌淡红、脉细弱、苔薄白、鼻塞、肢清	楮实子、白芍、百合、龙骨、山茱萸、牡蛎、枸杞子、炙甘草、桂枝、甘草、淫羊藿	桂枝甘草龙骨牡蛎汤
苔薄白、鼻塞、舌淡红、脉细弱、头昏、肢清	楮实子、白芍、百合、龙骨、山茱萸、牡蛎、枸杞子、炙甘草、桂枝、甘草、淫羊藿	桂枝甘草龙骨牡蛎汤
脉细弱、鼻塞、头昏、舌淡红、肢清、苔薄白	楮实子、白芍、百合、龙骨、山茱萸、牡蛎、枸杞子、炙甘草、桂枝、甘草、淫羊藿	桂枝甘草龙骨牡蛎汤
脉细弱、肢清、鼻塞、苔薄白、舌淡红、头昏	楮实子、白芍、百合、龙骨、山茱萸、牡蛎、枸杞子、炙甘草、桂枝、甘草、淫羊藿	桂枝甘草龙骨牡蛎汤
舌淡红、肢清、脉细弱、苔薄白、鼻塞、头昏	楮实子、白芍、百合、龙骨、山茱萸、牡蛎、枸杞子、炙甘草、桂枝、甘草、淫羊藿	桂枝甘草龙骨牡蛎汤
色白有泡沫、舌苔白滑、咳、胸膈满闷、面色晦滞、喘哮、咯痰、脉细弦、咯吐不爽、怕冷、呼吸急促、苔白滑而润	干姜、半夏、苦杏仁、紫苏梗、款冬花、麻黄、炙甘草、紫菀、桂枝、白前、细辛、甘草、陈皮	小青龙汤
怕冷、咯痰、胸膈满闷、喘哮、面色晦滞、苔白滑而润、色白有泡沫、咯吐不爽、呼吸急促、脉细弦、咳、舌苔白滑	干姜、半夏、苦杏仁、紫苏梗、款冬花、麻黄、炙甘草、紫菀、桂枝、白前、细辛、甘草、陈皮	小青龙汤
痰鸣、两肺透亮度增强、寒热、闷塞、咯痰、苔白腻、有汗不解、咳嗽、气急、咳喘、脉细滑、舌润	干姜、白芍、半夏、五味子、紫苏梗、麻黄、炙甘草、桂枝、细辛、白前	小青龙汤
舌润、痰鸣、两肺透亮度增强、咳嗽、咳喘、脉细滑、有汗不解、闷塞、气急、咯痰、寒热、苔白腻	干姜、白芍、半夏、五味子、紫苏梗、麻黄、炙甘草、桂枝、细辛、白前	小青龙汤
苔白、咳喘、膨胀、咯吐、发热、腹水征、脘下触有包块、脉弦	干姜、白芍、半夏、五味子、麻黄、桂枝、细辛、甘草	小青龙汤
发热、苔白、脘下触有包块、脉弦、腹水征、膨胀、咯吐、咳喘	干姜、白芍、半夏、五味子、麻黄、桂枝、细辛、甘草	小青龙汤
苔薄黄、怕冷、痰多、舌红、气急、脉细滑数、哮喘、头汗多、脉细数(110次/分)、大便溏薄、咳喘、痰黄稠、喉有水鸡声、胸膈满闷、舌苔黄	苦杏仁、竹茹、紫苏梗、麻黄、石膏、文蛤、川贝母、射干、桑白皮、甘草、黄芩	麻杏石甘汤
咳喘、哮喘、大便溏薄、痰黄稠、脉细数(110次/分)、气急、喉有水鸡声、胸膈满闷、痰多、舌红、舌苔黄、怕冷、头汗多、脉细滑数、苔薄黄	苦杏仁、竹茹、紫苏梗、麻黄、石膏、文蛤、川贝母、射干、桑白皮、甘草、黄芩	麻杏石甘汤
纳差、汗出、体温38.5℃、咳嗽、尿急、咽痒、体温高达39℃~40℃、舌偏红、痰、发热、舌苔黄薄腻质偏红、尿频、脉弦细、鼻塞、泛恶、尿痛	半枝莲、柴胡、厚朴、党参、鸭跖草、蒲公英、半夏、炙甘草、漏芦、北沙参、黄芩	小柴胡汤
尿频、脉弦细、尿急、体温高达39℃~40℃、舌苔黄薄腻质偏红、咳嗽、尿痛、体温38.5℃、汗出、舌偏红、纳差、咽痒、痰、鼻塞、泛恶、发热	半枝莲、柴胡、厚朴、党参、鸭跖草、蒲公英、半夏、炙甘草、漏芦、北沙参、黄芩	小柴胡汤
精神萎靡、腹胀、舌红、苔薄黄、脉细滑、胸胁闷痛、大便或干、面黄不华	大黄、柴胡、九香虫、黄连、半夏、太子参、赤芍、枳实、瓜蒌、延胡索、六神曲、麦冬、莪术、茵陈、黄芩	大柴胡汤
发热、形寒、口中频频渗吐黏沫、脉濡数、欲吐、恶心、身热、厌食、尿少、汗出不多、恶寒、腹胀、胸闷、小便黄、渴不欲饮、苔白嫩、头昏、汗少、寒热、体温40℃、口苦黏	滑石粉、干姜、薏苡仁、柴胡、苍术、通草、泽泻、关黄柏、茯苓、桂枝、猪苓、车前草、黄芩	柴胡桂枝干姜汤
恶心、寒热、头昏、汗少、胸闷、恶寒、体温40℃、欲吐、苔白嫩、口苦黏、渴不欲饮、厌食、发热、形寒、汗出不多、口中频频渗吐黏沫、身热、尿少、脉濡数、小便黄、腹胀	滑石粉、干姜、薏苡仁、柴胡、苍术、通草、泽泻、关黄柏、茯苓、桂枝、猪苓、车前草、黄芩	柴胡桂枝干姜汤
形寒、身热、汗少、体温40℃、恶寒、欲吐、腹胀、苔白嫩、胸闷、头昏、汗出不多、发热、脉濡数、恶心、尿少、口苦黏、口中频频渗吐黏沫、厌食、小便黄、渴不欲饮、寒热	滑石粉、干姜、薏苡仁、柴胡、苍术、通草、泽泻、关黄柏、茯苓、桂枝、猪苓、车前草、黄芩	柴胡桂枝干姜汤
寒热、少苔、失音、发音不扬、喉痛、脉象沉迟细弱、声嘶、舌淡白、咳痰	半夏、麻黄、枸杞子、茯苓、巴戟天、石菖蒲、细辛、附子、甘草、玄参	麻黄细辛附子汤
失音、寒热、喉痛、脉象沉迟细弱、声嘶、少苔、舌淡白、咳痰、发音不扬	半夏、麻黄、枸杞子、茯苓、巴戟天、石菖蒲、细辛、附子、甘草、玄参	麻黄细辛附子汤
咳痰、失音、声嘶、舌淡白、喉痛、脉象沉迟细弱、寒热、少苔、发音不扬	半夏、麻黄、枸杞子、茯苓、巴戟天、石菖蒲、细辛、附子、甘草、玄参	麻黄细辛附子汤
失音、舌淡白、发音不扬、少苔、脉象沉迟细弱、声嘶、寒热、喉痛、咳痰	半夏、麻黄、枸杞子、茯苓、巴戟天、石菖蒲、细辛、附子、甘草、玄参	麻黄细辛附子汤
发音不扬、咳痰、失音、脉象沉迟细弱、声嘶、寒热、喉痛、舌淡白、少苔	半夏、麻黄、枸杞子、茯苓、巴戟天、石菖蒲、细辛、附子、甘草、玄参	麻黄细辛附子汤
腰痛、大便偏干、疼痛、舌苔薄、苔质红偏黯、苔薄黄腻、麻木、气血涩滞、脉弦、舌红偏黯、左手臂不能活动	骨碎补、泽兰、大黄、片姜黄、全蝎、续断、水蛭、天南星、桃仁、穿山甲、牛膝	抵当汤
苔薄黄腻、麻木、脉弦、苔质红偏黯、疼痛、腰痛、大便偏干、左手臂不能活动、舌红偏黯、气血涩滞、舌苔薄	骨碎补、泽兰、大黄、片姜黄、全蝎、续断、水蛭、天南星、桃仁、穿山甲、牛膝	抵当汤
脉细滑、大便干结、苔黄薄腻、右手活动欠灵、舌黯、足肿、癫痛	地龙、桑寄生、大黄、生地、续断、僵蚕、石斛、水蛭、天南星、桃仁、益智仁、稀签草、鬼箭羽、路路通、牛膝	抵当汤
苔黄薄腻、右手活动欠灵、足肿、舌黯、癫痛、脉细滑、大便干结	地龙、桑寄生、大黄、生地、续断、僵蚕、石斛、水蛭、天南星、桃仁、益智仁、稀签草、鬼箭羽、路路通、牛膝	抵当汤
苔薄黄、尿黄、脉小滑、口干、麻木、矢气多、双下肢冷、舌暗红、肿胀、稀溏、浮肿、大便干结	土鳖虫、大黄、槟榔、全蝎、续断、天仙藤、石斛、葫芦瓢、水蛭、蜈蚣、细辛、桃仁、附子、路路通、牛膝	抵当汤
双下肢冷、大便干结、尿黄、口干、稀溏、脉小滑、矢气多、舌暗红、肿胀、浮肿、苔薄黄、麻木	土鳖虫、大黄、槟榔、全蝎、续断、天仙藤、石斛、葫芦瓢、水蛭、蜈蚣、细辛、桃仁、附子、路路通、牛膝	抵当汤
苔黄薄腻、怕冷、大便欠实、隐痛、满胀、气滞、泛酸、脉细弦、噫气、纳谷减少、舌红	干姜、厚朴、黄连、半夏、党参、紫苏梗、竹茹、枳壳、陈皮、黄芩	半夏泻心汤
怕冷、大便欠实、纳谷减少、脉细弦、舌红、苔黄薄腻、气滞、泛酸、隐痛、噫气、满胀	干姜、厚朴、黄连、半夏、党参、紫苏梗、竹茹、枳壳、陈皮、黄芩	半夏泻心汤
头痛、脉细、寒意、胃气上逆、肾盂积水、脾胃虚弱、头昏、尿意不畅、欲吐、苔薄黄、舌黯红、食不知味、恶心	泽兰、干姜、代赭石、黄连、党参、苍术、泽泻、吴茱萸、枳实、半夏、白术、茯苓、沉香、桂枝、猪苓、旋覆花	旋覆代赭汤
脉细、寒意、肾盂积水、胃气上逆、食不知味、尿意不畅、苔薄黄、头痛、脾胃虚弱、头昏、舌黯红、欲吐、恶心	泽兰、干姜、代赭石、黄连、党参、苍术、泽泻、吴茱萸、枳实、半夏、白术、茯苓、沉香、桂枝、猪苓、旋覆花	旋覆代赭汤
口稍干、消化道反应、恶心、脉小弦滑、大便干结、上腹部有梗塞感、苔淡黄厚腻、舌偏暗	薏苡仁、代赭石、半夏、太子参、枳壳、瓦楞子、麦冬、泽漆、山慈菇、降香、白花蛇舌草、旋覆花	旋覆代赭汤
上腹部有梗塞感、舌偏暗、消化道反应、恶心、口稍干、脉小弦滑、大便干结、苔淡黄厚腻	薏苡仁、代赭石、半夏、太子参、枳壳、瓦楞子、麦冬、泽漆、山慈菇、降香、白花蛇舌草、旋覆花	旋覆代赭汤
左侧附件轻度增厚、恶露黏稠、阴道见少量脓性分泌物、汗出不解、发热、高热、左侧鼠蹊部有豌豆大淋巴结、二侧肾区无明显压、恶寒、口干、左下腹隐隐作痛、剑突下3cm、精神倦怠、面红、唇干、热重于寒、多汗、脉濡数、左下腹有轻度压痛、肝大肋下1.5cm、头昏痛、左下腹隐痛、呼吸较快、头发湿润	黄芪、泽兰、柴胡、白芍、大枣、川芎、青蒿、茯苓、白薇、桂枝、荆芥、甘草、当归、黄芩	白虎加人参汤
高热、呼吸较快、唇干、脉濡数、左侧鼠蹊部有豌豆大淋巴结、左下腹有轻度压痛、左侧附件轻度增厚、头发湿润、面红、剑突下3cm、汗出不解、肝大肋下1.5cm、恶露黏稠、恶寒、二侧肾区无明显压、左下腹隐痛、头昏痛、精神倦怠、阴道见少量脓性分泌物、热重于寒、口干、多汗、左下腹隐隐作痛、发热	黄芪、泽兰、柴胡、白芍、大枣、川芎、青蒿、茯苓、白薇、桂枝、荆芥、甘草、当归、黄芩	白虎加人参汤
身体虽热、舌淡隐紫、苔少、气血失调、肤色苍白、寸口脉细、两手清冷	黄芪、赤芍、川芎、水蛭、炙甘草、桂枝、细辛、红花、路路通、甘草、当归	当归四逆汤
气血失调、苔少、两手清冷、肤色苍白、舌淡隐紫、寸口脉细、身体虽热	黄芪、赤芍、川芎、水蛭、炙甘草、桂枝、细辛、红花、路路通、甘草、当归	当归四逆汤
大便偏软、胸闷、气急、口干、苔中部块状腐腻、咳嗽、咳痰不多、吐酸、咽喉不顺、左侧胸腔大量积液、脉濡滑、舌红、饮食不顺、胃胀、纳差	泽兰、黄芪、泽泻、紫苏梗、商陆、花椒、广藿香、白术、瓦楞子、泽漆、六神曲、黄连、半夏、芥子、桑白皮、防己、莱菔子、吴茱萸、葶苈子、陈皮、北沙参	己椒苈黄丸
苔中部块状腐腻、咳嗽、胸闷、咽喉不顺、大便偏软、咳痰不多、胃胀、舌红、纳差、气急、脉濡滑、口干、左侧胸腔大量积液、饮食不顺、吐酸	泽兰、黄芪、泽泻、紫苏梗、商陆、花椒、广藿香、白术、瓦楞子、泽漆、六神曲、黄连、半夏、芥子、桑白皮、防己、莱菔子、吴茱萸、葶苈子、陈皮、北沙参	己椒苈黄丸
左侧胸腔大量积液、咳嗽、苔中部块状腐腻、吐酸、咳痰不多、胸闷、脉濡滑、胃胀、纳差、口干、大便偏软、饮食不顺、气急、舌红、咽喉不顺	泽兰、黄芪、泽泻、紫苏梗、商陆、花椒、广藿香、白术、瓦楞子、泽漆、六神曲、黄连、半夏、芥子、桑白皮、防己、莱菔子、吴茱萸、葶苈子、陈皮、北沙参	己椒苈黄丸
胃胀、气急、咳痰不多、咳嗽、纳差、胸闷、饮食不顺、舌红、苔中部块状腐腻、咽喉不顺、口干、左侧胸腔大量积液、大便偏软、吐酸、脉濡滑	泽兰、黄芪、泽泻、紫苏梗、商陆、花椒、广藿香、白术、瓦楞子、泽漆、六神曲、黄连、半夏、芥子、桑白皮、防己、莱菔子、吴茱萸、葶苈子、陈皮、北沙参	己椒苈黄丸
胃胀、胸闷、舌红、饮食不顺、咽喉不顺、脉濡滑、咳嗽、大便偏软、纳差、口干、咳痰不多、气急、吐酸、苔中部块状腐腻、左侧胸腔大量积液	泽兰、黄芪、泽泻、紫苏梗、商陆、花椒、广藿香、白术、瓦楞子、泽漆、六神曲、黄连、半夏、芥子、桑白皮、防己、莱菔子、吴茱萸、葶苈子、陈皮、北沙参	己椒苈黄丸
黄染、苔花剥、心悸、黄疸、脉细缓、目黄	小麦、黄芪、白芍、生地、桂枝、红花、天花粉、丹参、当归	小建中汤
心悸、苔花剥、黄疸、黄染、脉细缓、目黄	小麦、黄芪、白芍、生地、桂枝、红花、天花粉、丹参、当归	小建中汤
脉沉细、心悸、面色灰滞、苔薄、腹大、舌黯紫、浮肿、腹水、咳喘	大枣、麻黄、桂枝、细辛、附子、甘草	桂枝去芍药加麻黄附子细辛汤
心悸、舌黯紫、脉沉细、腹大、苔薄、面色灰滞、浮肿、咳喘、腹水	大枣、麻黄、桂枝、细辛、附子、甘草	桂枝去芍药加麻黄附子细辛汤
面色灰滞、脉沉细、心悸、咳喘、腹大、苔薄、舌黯紫、腹水、浮肿	大枣、麻黄、桂枝、细辛、附子、甘草	桂枝去芍药加麻黄附子细辛汤
腹水、心悸、咳喘、苔薄、浮肿、腹大、面色灰滞、舌黯紫、脉沉细	大枣、麻黄、桂枝、细辛、附子、甘草	桂枝去芍药加麻黄附子细辛汤
心悸、苔薄、腹水、面色灰滞、咳喘、腹大、脉沉细、浮肿、舌黯紫	大枣、麻黄、桂枝、细辛、附子、甘草	桂枝去芍药加麻黄附子细辛汤
腹大、腹水、心悸、舌黯紫、咳喘、苔薄、面色灰滞、脉沉细、浮肿	大枣、麻黄、桂枝、细辛、附子、甘草	桂枝去芍药加麻黄附子细辛汤
脉细弦、疼痛、口干、冷痛、消瘦、舌红、苔薄黄腻	土鳖虫、薏苡仁、白芍、生地、乌头、桂枝、虎杖、知母、甘草、当归	桂枝芍药知母汤
脉细弦、舌红、苔薄黄腻、冷痛、口干、疼痛、消瘦	土鳖虫、薏苡仁、白芍、生地、乌头、桂枝、虎杖、知母、甘草、当归	桂枝芍药知母汤
脉细弦、舌红、冷痛、苔薄黄腻、口干、疼痛、消瘦	土鳖虫、薏苡仁、白芍、生地、乌头、桂枝、虎杖、知母、甘草、当归	桂枝芍药知母汤
头痛、脉浮数、右上肺有少许细啰音、便难、苔薄黄、微汗不畅、咳呛、呼吸较促、口干、发热、T39.6℃、鼻塞	鱼腥草、大黄、苦杏仁、麻黄、石膏、天花粉、甘草、黄芩	麻杏石甘汤
T39.6℃、口干、便难、发热、头痛、苔薄黄、咳呛、鼻塞、呼吸较促、微汗不畅、右上肺有少许细啰音、脉浮数	鱼腥草、大黄、苦杏仁、麻黄、石膏、天花粉、甘草、黄芩	麻杏石甘汤
苦不欲言、神疲、腹部胀满、面色萎黄、舌淡、便秘、不排大便、苔薄白、升降失常、脉沉细、纳食不馨	干姜、党参、白术、粉葛、枳实、炙甘草	理中丸
舌淡、苔薄白、面色萎黄、苦不欲言、脉沉细、纳食不馨、腹部胀满、不排大便、便秘、神疲、升降失常	干姜、党参、白术、粉葛、枳实、炙甘草	理中丸
纳食不馨、升降失常、腹部胀满、不排大便、舌淡、面色萎黄、神疲、脉沉细、便秘、苔薄白、苦不欲言	干姜、党参、白术、粉葛、枳实、炙甘草	理中丸
升降失常、苦不欲言、舌淡、神疲、腹部胀满、面色萎黄、便秘、不排大便、脉沉细、纳食不馨、苔薄白	干姜、党参、白术、粉葛、枳实、炙甘草	理中丸
不排大便、升降失常、面色萎黄、舌淡、苔薄白、脉沉细、苦不欲言、便秘、神疲、纳食不馨、腹部胀满	干姜、党参、白术、粉葛、枳实、炙甘草	理中丸
苦不欲言、苔薄白、升降失常、便秘、纳食不馨、面色萎黄、舌淡、脉沉细、神疲、腹部胀满、不排大便	干姜、党参、白术、粉葛、枳实、炙甘草	理中丸
面色萎黄、不排大便、神疲、升降失常、苦不欲言、便秘、腹部胀满、纳食不馨、苔薄白、舌淡、脉沉细	干姜、党参、白术、粉葛、枳实、炙甘草	理中丸
升降失常、苦不欲言、不排大便、面色萎黄、便秘、神疲、纳食不馨、脉沉细、舌淡、苔薄白、腹部胀满	干姜、党参、白术、粉葛、枳实、炙甘草	理中丸
神疲、苦不欲言、面色萎黄、纳食不馨、不排大便、脉沉细、便秘、腹部胀满、苔薄白、舌淡、升降失常	干姜、党参、白术、粉葛、枳实、炙甘草	理中丸
升降失常、面色萎黄、不排大便、纳食不馨、苦不欲言、舌淡、便秘、脉沉细、神疲、腹部胀满、苔薄白	干姜、党参、白术、粉葛、枳实、炙甘草	理中丸
神疲、升降失常、腹部胀满、苔薄白、不排大便、纳食不馨、苦不欲言、脉沉细、便秘、舌淡、面色萎黄	干姜、党参、白术、粉葛、枳实、炙甘草	理中丸
不排大便、纳食不馨、苦不欲言、苔薄白、舌淡、面色萎黄、便秘、脉沉细、腹部胀满、升降失常、神疲	干姜、党参、白术、粉葛、枳实、炙甘草	理中丸
神疲、舌淡、脉沉细、苔薄白、面色萎黄、腹部胀满、纳食不馨、苦不欲言、便秘、升降失常、不排大便	干姜、党参、白术、粉葛、枳实、炙甘草	理中丸
口苦、低热、脉涩、舌偏红、苔薄黄、周身关节疼痛、形体赢瘦、足肿、胸闷、面浮、脉细微数、心悸、口干	薏苡仁、生地、桑枝、桂枝、虎杖、防风、知母、甘草、忍冬藤、防己	防己地黄汤
舌偏红、面浮、足肿、脉涩、脉细微数、心悸、低热、口干、胸闷、苔薄黄、形体赢瘦、口苦、周身关节疼痛	薏苡仁、生地、桑枝、桂枝、虎杖、防风、知母、甘草、忍冬藤、防己	防己地黄汤
口苦、胸闷、周身关节疼痛、足肿、脉涩、脉细微数、口干、心悸、形体赢瘦、苔薄黄、面浮、低热、舌偏红	薏苡仁、生地、桑枝、桂枝、虎杖、防风、知母、甘草、忍冬藤、防己	防己地黄汤
面浮、脉细微数、足肿、口苦、脉涩、胸闷、口干、周身关节疼痛、形体赢瘦、心悸、低热、苔薄黄、舌偏红	薏苡仁、生地、桑枝、桂枝、虎杖、防风、知母、甘草、忍冬藤、防己	防己地黄汤
头晕、胆怯、忧郁、虚烦、善忘、心慌、脉细软数、苔薄白	首乌藤、大枣、太子参、川芎、柏子仁、合欢皮、粳米、知母、甘草	酸枣仁汤
苔薄白、善忘、忧郁、心慌、脉细软数、胆怯、虚烦、头晕	首乌藤、大枣、太子参、川芎、柏子仁、合欢皮、粳米、知母、甘草	酸枣仁汤
头晕、虚烦、善忘、苔薄白、心慌、胆怯、忧郁、脉细软数	首乌藤、大枣、太子参、川芎、柏子仁、合欢皮、粳米、知母、甘草	酸枣仁汤
目眩、怔仲、逆冷、少气、声音低微、晕厥、发热、头昏、发烧、溏便、上消化道出血、脉沉涩、舌淡、全身酸软、心悸、面色苍白、唇甲惨淡、吐血、苔白薄	白术、阿胶、三七、炙甘草、乌梅、附子、红参	黄土汤
面色苍白、苔白薄、发热、吐血、全身酸软、脉沉涩、上消化道出血、少气、晕厥、舌淡、头昏、逆冷、怔仲、声音低微、唇甲惨淡、目眩、心悸、溏便、发烧	白术、阿胶、三七、炙甘草、乌梅、附子、红参	黄土汤
全身酸软、晕厥、怔仲、少气、发烧、脉沉涩、头昏、吐血、心悸、目眩、溏便、逆冷、发热、声音低微、舌淡、面色苍白、苔白薄、唇甲惨淡、上消化道出血	白术、阿胶、三七、炙甘草、乌梅、附子、红参	黄土汤
胸闷、举发无常、涕泪交流、脏躁	小麦、首乌藤、大枣、太子参、茯苓、合欢皮、石菖蒲、猪苓、甘草、淫羊藿	甘麦大枣汤
涕泪交流、举发无常、胸闷、脏躁	小麦、首乌藤、大枣、太子参、茯苓、合欢皮、石菖蒲、猪苓、甘草、淫羊藿	甘麦大枣汤
指纹浮紫、汗出、项强、指尖发冷、目斜、苔薄黄、角弓反张、手足搐搦、四渴、身热	白芍、大枣、瓜蒌、桂枝、甘草	瓜蒌桂枝汤
目斜、汗出、角弓反张、四渴、项强、苔薄黄、手足搐搦、身热、指纹浮紫、指尖发冷	白芍、大枣、瓜蒌、桂枝、甘草	瓜蒌桂枝汤
四渴、身热、苔薄黄、手足搐搦、项强、角弓反张、指纹浮紫、指尖发冷、汗出、目斜	白芍、大枣、瓜蒌、桂枝、甘草	瓜蒌桂枝汤
角弓反张、汗出、目斜、苔薄黄、四渴、指尖发冷、项强、手足搐搦、指纹浮紫、身热	白芍、大枣、瓜蒌、桂枝、甘草	瓜蒌桂枝汤
手足搐搦、汗出、苔薄黄、四渴、指尖发冷、指纹浮紫、项强、目斜、角弓反张、身热	白芍、大枣、瓜蒌、桂枝、甘草	瓜蒌桂枝汤
四渴、角弓反张、汗出、指尖发冷、身热、项强、苔薄黄、目斜、指纹浮紫、手足搐搦	白芍、大枣、瓜蒌、桂枝、甘草	瓜蒌桂枝汤
项强、目斜、指尖发冷、手足搐搦、角弓反张、身热、指纹浮紫、苔薄黄、汗出、四渴	白芍、大枣、瓜蒌、桂枝、甘草	瓜蒌桂枝汤
指尖发冷、四渴、手足搐搦、身热、角弓反张、项强、指纹浮紫、目斜、汗出、苔薄黄	白芍、大枣、瓜蒌、桂枝、甘草	瓜蒌桂枝汤
身热、指纹浮紫、角弓反张、目斜、四渴、汗出、指尖发冷、苔薄黄、手足搐搦、项强	白芍、大枣、瓜蒌、桂枝、甘草	瓜蒌桂枝汤
项背强直、面赤、脉见沉迟、自汗、头仰、头摇	白芍、大枣、炙甘草、桂枝、天花粉	瓜蒌桂枝汤
面赤、脉见沉迟、头仰、头摇、项背强直、自汗	白芍、大枣、炙甘草、桂枝、天花粉	瓜蒌桂枝汤
脉见沉迟、面赤、头摇、头仰、自汗、项背强直	白芍、大枣、炙甘草、桂枝、天花粉	瓜蒌桂枝汤
头仰、自汗、脉见沉迟、头摇、项背强直、面赤	白芍、大枣、炙甘草、桂枝、天花粉	瓜蒌桂枝汤
自汗、项背强直、面赤、脉见沉迟、头摇、头仰	白芍、大枣、炙甘草、桂枝、天花粉	瓜蒌桂枝汤
自汗、项背强直、面赤、头仰、头摇、脉见沉迟	白芍、大枣、炙甘草、桂枝、天花粉	瓜蒌桂枝汤
项背强直、脉见沉迟、面赤、头仰、头摇、自汗	白芍、大枣、炙甘草、桂枝、天花粉	瓜蒌桂枝汤
头摇、面赤、自汗、脉见沉迟、头仰、项背强直	白芍、大枣、炙甘草、桂枝、天花粉	瓜蒌桂枝汤
脉见沉迟、项背强直、面赤、自汗、头仰、头摇	白芍、大枣、炙甘草、桂枝、天花粉	瓜蒌桂枝汤
脉弦缓无力、张大、流血、呵欠、流涎、汗多、昏迷、冷汗、面色淡白、头晕	黄芪、白芍、大枣、瓜蒌、炙甘草、桂枝、人参、附子、甘草	瓜蒌桂枝汤
流血、昏迷、张大、呵欠、冷汗、头晕、流涎、面色淡白、脉弦缓无力、汗多	黄芪、白芍、大枣、瓜蒌、炙甘草、桂枝、人参、附子、甘草	瓜蒌桂枝汤
汗多、昏迷、流血、面色淡白、流涎、呵欠、冷汗、张大、脉弦缓无力、头晕	黄芪、白芍、大枣、瓜蒌、炙甘草、桂枝、人参、附子、甘草	瓜蒌桂枝汤
张大、冷汗、流涎、面色淡白、流血、呵欠、脉弦缓无力、头晕、汗多、昏迷	黄芪、白芍、大枣、瓜蒌、炙甘草、桂枝、人参、附子、甘草	瓜蒌桂枝汤
呵欠、昏迷、张大、冷汗、脉弦缓无力、流涎、汗多、面色淡白、流血、头晕	黄芪、白芍、大枣、瓜蒌、炙甘草、桂枝、人参、附子、甘草	瓜蒌桂枝汤
张大、脉弦缓无力、流血、面色淡白、冷汗、昏迷、汗多、头晕、呵欠、流涎	黄芪、白芍、大枣、瓜蒌、炙甘草、桂枝、人参、附子、甘草	瓜蒌桂枝汤
脉弦缓无力、昏迷、冷汗、流血、呵欠、张大、头晕、面色淡白、流涎、汗多	黄芪、白芍、大枣、瓜蒌、炙甘草、桂枝、人参、附子、甘草	瓜蒌桂枝汤
面色淡白、汗多、冷汗、流涎、张大、呵欠、脉弦缓无力、昏迷、头晕、流血	黄芪、白芍、大枣、瓜蒌、炙甘草、桂枝、人参、附子、甘草	瓜蒌桂枝汤
流涎、呵欠、昏迷、张大、面色淡白、冷汗、脉弦缓无力、汗多、头晕、流血	黄芪、白芍、大枣、瓜蒌、炙甘草、桂枝、人参、附子、甘草	瓜蒌桂枝汤
拘紧、周身骨楚、咳嗽、转侧困难、饮食不香、恶寒、溲黄、身热、气促、脉浮、苔厚	滑石粉、白芍、大枣、粉葛、麻黄、桑枝、桂枝、金银花	葛根汤
拘紧、周身骨楚、脉浮、溲黄、恶寒、饮食不香、转侧困难、苔厚、咳嗽、身热、气促	滑石粉、白芍、大枣、粉葛、麻黄、桑枝、桂枝、金银花	葛根汤
漏口水、吐字不清、左鼻唇沟消失、舌向右歪斜、漏气、左前额抬头纹消失	生姜、白芍、大枣、粉葛、麻黄、炙甘草、桃仁、桂枝、当归	葛根汤
左前额抬头纹消失、漏气、漏口水、舌向右歪斜、左鼻唇沟消失、吐字不清	生姜、白芍、大枣、粉葛、麻黄、炙甘草、桃仁、桂枝、当归	葛根汤
血压110/70mmHg、反张、憋气、气血阻滞、生理反射正常、刚痉、体温37.5℃、口噤、脉紧数、酸重、筋脉挛急、项背强直、抽搐、苔薄白	白芍、大枣、全蝎、粉葛、麻黄、蜈蚣、桂枝、天花粉、甘草	葛根汤
血压110/70mmHg、刚痉、脉紧数、抽搐、酸重、体温37.5℃、苔薄白、口噤、项背强直、生理反射正常、憋气、筋脉挛急、反张、气血阻滞	白芍、大枣、全蝎、粉葛、麻黄、蜈蚣、桂枝、天花粉、甘草	葛根汤
面赤、大痛、骨瘦、黑而有毛、脉沉洪有力	大黄、厚朴、芒硝、枳实	大承气汤
脉沉洪有力、骨瘦、面赤、黑而有毛、大痛	大黄、厚朴、芒硝、枳实	大承气汤
苔厚黄、干、发热、胸翳、两手脉隐伏不显、谵语、阳脉、无大便、神昏、两颜赤、心烦	大黄、厚朴、芒硝、枳实	大承气汤
干、两手脉隐伏不显、神昏、无大便、心烦、苔厚黄、发热、阳脉、谵语、两颜赤、胸翳	大黄、厚朴、芒硝、枳实	大承气汤
苔黄、便不通、脉见数实、舌燥、热不退、痉不止	大黄、厚朴、芒硝、枳实	大承气汤
痉不止、热不退、脉见数实、便不通、苔黄、舌燥	大黄、厚朴、芒硝、枳实	大承气汤
未解大便、呕吐、腹痛、不发热、脉沉滑有力、小便短赤、肠鸣音亢进、苔黄厚、腹胀	大黄、厚朴、莱菔子、玄明粉、枳实	大承气汤
脉沉滑有力、腹胀、肠鸣音亢进、不发热、未解大便、呕吐、腹痛、小便短赤、苔黄厚	大黄、厚朴、莱菔子、玄明粉、枳实	大承气汤
手脚迟重、寒湿、右缓左紧、口中淡、苔白腻、微汗	苍术、苦杏仁、麻黄、炙甘草、桂枝	麻黄加术汤
寒湿、右缓左紧、手脚迟重、苔白腻、微汗、口中淡	苍术、苦杏仁、麻黄、炙甘草、桂枝	麻黄加术汤
手脚迟重、寒湿、苔白腻、口中淡、微汗、右缓左紧	苍术、苦杏仁、麻黄、炙甘草、桂枝	麻黄加术汤
右缓左紧、微汗、口中淡、寒湿、手脚迟重、苔白腻	苍术、苦杏仁、麻黄、炙甘草、桂枝	麻黄加术汤
手脚迟重、微汗、苔白腻、口中淡、右缓左紧、寒湿	苍术、苦杏仁、麻黄、炙甘草、桂枝	麻黄加术汤
寒湿、手脚迟重、微汗、右缓左紧、苔白腻、口中淡	苍术、苦杏仁、麻黄、炙甘草、桂枝	麻黄加术汤
手脚迟重、口中淡、苔白腻、微汗、右缓左紧、寒湿	苍术、苦杏仁、麻黄、炙甘草、桂枝	麻黄加术汤
身热、酸痛、无汗、头重、鼻塞	薏苡仁、生姜、白术、苦杏仁、麻黄、桂枝、甘草	麻黄加术汤
身热、酸痛、无汗、头重、鼻塞	薏苡仁、生姜、白术、苦杏仁、麻黄、桂枝、甘草	麻黄加术汤
无汗、身热、头重、酸痛、鼻塞	薏苡仁、生姜、白术、苦杏仁、麻黄、桂枝、甘草	麻黄加术汤
无汗、头重、鼻塞、身热、酸痛	薏苡仁、生姜、白术、苦杏仁、麻黄、桂枝、甘草	麻黄加术汤
酸痛、鼻塞、身热、头重、无汗	薏苡仁、生姜、白术、苦杏仁、麻黄、桂枝、甘草	麻黄加术汤
鼻塞、酸痛、头重、身热、无汗	薏苡仁、生姜、白术、苦杏仁、麻黄、桂枝、甘草	麻黄加术汤
鼻塞、酸痛、无汗、头重、身热	薏苡仁、生姜、白术、苦杏仁、麻黄、桂枝、甘草	麻黄加术汤
疼痛、恶寒、苔白腻、脉紧、头痛	苦杏仁、白术、麻黄、桂枝、甘草	麻黄加术汤
恶寒、疼痛、脉紧、苔白腻、头痛	苦杏仁、白术、麻黄、桂枝、甘草	麻黄加术汤
恶寒、头痛、脉紧、疼痛、苔白腻	苦杏仁、白术、麻黄、桂枝、甘草	麻黄加术汤
头痛、疼痛、脉紧、苔白腻、恶寒	苦杏仁、白术、麻黄、桂枝、甘草	麻黄加术汤
头痛、恶寒、苔白腻、疼痛、脉紧	苦杏仁、白术、麻黄、桂枝、甘草	麻黄加术汤
恶寒、苔白腻、脉紧、疼痛、头痛	苦杏仁、白术、麻黄、桂枝、甘草	麻黄加术汤
恶寒、头痛、苔白腻、脉紧、疼痛	苦杏仁、白术、麻黄、桂枝、甘草	麻黄加术汤
疼痛、化热、燥、发热、苔白厚、内郁、恶寒、咳嗽、汗出热	苦杏仁、炙甘草、麻黄	麻杏薏甘汤
苔白厚、汗出热、内郁、燥、化热、咳嗽、疼痛、恶寒、发热	苦杏仁、炙甘草、麻黄	麻杏薏甘汤
化热、汗出热、燥、咳嗽、内郁、发热、苔白厚、疼痛、恶寒	苦杏仁、炙甘草、麻黄	麻杏薏甘汤
化热、发热、咳嗽、恶寒、汗出热、苔白厚、疼痛、燥、内郁	苦杏仁、炙甘草、麻黄	麻杏薏甘汤
咳嗽、发热、疼痛、内郁、苔白厚、汗出热、恶寒、化热、燥	苦杏仁、炙甘草、麻黄	麻杏薏甘汤
体温40.1℃、大便结，漫赤、苔白中薄黄、脉搏每分钟120次、发热、咳嗽、精神不安、汗出、心悸、恶寒	薏苡仁、苦杏仁、麻黄、连翘、甘草、茵陈	麻杏薏甘汤
苔白中薄黄、心悸、恶寒、精神不安、脉搏每分钟120次、体温40.1℃、发热、大便结，漫赤、汗出、咳嗽	薏苡仁、苦杏仁、麻黄、连翘、甘草、茵陈	麻杏薏甘汤
苔白中薄黄、脉搏每分钟120次、咳嗽、恶寒、大便结，漫赤、汗出、发热、体温40.1℃、心悸、精神不安	薏苡仁、苦杏仁、麻黄、连翘、甘草、茵陈	麻杏薏甘汤
咳嗽、恶寒、汗出、心悸、精神不安、大便结，漫赤、苔白中薄黄、脉搏每分钟120次、发热、体温40.1℃	薏苡仁、苦杏仁、麻黄、连翘、甘草、茵陈	麻杏薏甘汤
咳嗽、精神不安、脉搏每分钟120次、体温40.1℃、恶寒、汗出、发热、苔白中薄黄、大便结，漫赤、心悸	薏苡仁、苦杏仁、麻黄、连翘、甘草、茵陈	麻杏薏甘汤
偏肿、脉数、微咳、鼻腔有红疮、脚趾有水泡、苔白	蝉蜕、苦杏仁、甘草、僵蚕、化橘红、麻黄、川贝母、射干、桔梗、桑白皮、牛蒡子	麻杏薏甘汤
苔白、偏肿、微咳、脚趾有水泡、鼻腔有红疮、脉数	蝉蜕、苦杏仁、甘草、僵蚕、化橘红、麻黄、川贝母、射干、桔梗、桑白皮、牛蒡子	麻杏薏甘汤
偏肿、鼻腔有红疮、苔白、脉数、微咳、脚趾有水泡	蝉蜕、苦杏仁、甘草、僵蚕、化橘红、麻黄、川贝母、射干、桔梗、桑白皮、牛蒡子	麻杏薏甘汤
微咳、鼻腔有红疮、偏肿、苔白、脉数、脚趾有水泡	蝉蜕、苦杏仁、甘草、僵蚕、化橘红、麻黄、川贝母、射干、桔梗、桑白皮、牛蒡子	麻杏薏甘汤
苔白、偏肿、脚趾有水泡、脉数、微咳、鼻腔有红疮	蝉蜕、苦杏仁、甘草、僵蚕、化橘红、麻黄、川贝母、射干、桔梗、桑白皮、牛蒡子	麻杏薏甘汤
筋骨不甚舒展、脉小弱、四肢痹痛	黄芪、薏苡仁、白术、茯苓、独活、防己	防己黄芪汤
筋骨不甚舒展、脉小弱、四肢痹痛	黄芪、薏苡仁、白术、茯苓、独活、防己	防己黄芪汤
筋骨不甚舒展、四肢痹痛、脉小弱	黄芪、薏苡仁、白术、茯苓、独活、防己	防己黄芪汤
沉重、虚数、脉亦虚、足跟痛、恶风、浮肿、汗出、舌淡白	黄芪、大枣、白术、炙甘草、防己	防己黄芪汤
足跟痛、舌淡白、汗出、虚数、脉亦虚、浮肿、恶风、沉重	黄芪、大枣、白术、炙甘草、防己	防己黄芪汤
虚数、沉重、足跟痛、舌淡白、脉亦虚、恶风、浮肿、汗出	黄芪、大枣、白术、炙甘草、防己	防己黄芪汤
恶风、舌淡红、抽搐、脉浮中带滞、呼吸停止、自汗、苔白腻	黄芪、大枣、白术、炙甘草、防己	防己黄芪汤
抽搐、苔白腻、舌淡红、恶风、呼吸停止、脉浮中带滞、自汗	黄芪、大枣、白术、炙甘草、防己	防己黄芪汤
脉浮中带滞、苔白腻、恶风、自汗、舌淡红、抽搐、呼吸停止	黄芪、大枣、白术、炙甘草、防己	防己黄芪汤
头昏、身痛、疼痛、手脚麻木、面色青暗、苔白滑腻、脉浮虚、腰痛、发热、唇乌、舌微红、畏寒	桂枝、附子、大枣	桂枝附子汤
腰痛、舌微红、身痛、发热、唇乌、苔白滑腻、头昏、畏寒、手脚麻木、脉浮虚、面色青暗、疼痛	桂枝、附子、大枣	桂枝附子汤
苔白滑腻、发热、疼痛、手脚麻木、畏寒、舌微红、头昏、腰痛、唇乌、身痛、面色青暗、脉浮虚	桂枝、附子、大枣	桂枝附子汤
头昏、唇乌、脉浮虚、手脚麻木、疼痛、腰痛、面色青暗、发热、舌微红、苔白滑腻、身痛、畏寒	桂枝、附子、大枣	桂枝附子汤
唇乌、面色青暗、手脚麻木、舌微红、发热、腰痛、畏寒、苔白滑腻、身痛、脉浮虚、头昏、疼痛	桂枝、附子、大枣	桂枝附子汤
发热、手脚麻木、头昏、畏寒、苔白滑腻、面色青暗、唇乌、身痛、舌微红、脉浮虚、腰痛、疼痛	桂枝、附子、大枣	桂枝附子汤
体胖面白、大便烂、汗出、脉浮弦、舌淡、肌肉痛、苔白润滑	炙甘草、桂枝、附子、大枣	桂枝附子汤
肌肉痛、汗出、体胖面白、苔白润滑、脉浮弦、舌淡、大便烂	炙甘草、桂枝、附子、大枣	桂枝附子汤
脉浮弦、体胖面白、舌淡、肌肉痛、苔白润滑、大便烂、汗出	炙甘草、桂枝、附子、大枣	桂枝附子汤
脉浮弦、苔白润滑、大便烂、汗出、体胖面白、舌淡、肌肉痛	炙甘草、桂枝、附子、大枣	桂枝附子汤
汗出、肌肉痛、舌淡、体胖面白、大便烂、苔白润滑、脉浮弦	炙甘草、桂枝、附子、大枣	桂枝附子汤
肌肉痛、舌淡、汗出、大便烂、脉浮弦、体胖面白、苔白润滑	炙甘草、桂枝、附子、大枣	桂枝附子汤
舌白润、手足厥冷、脉微细、厥痛、泻利、溏泄、痢转泻、呕吐、遗肾、苔白润	白术、炙甘草、附子、大枣	桂枝附子去桂加白术汤
泻利、厥痛、溏泄、舌白润、痢转泻、手足厥冷、遗肾、脉微细、呕吐、苔白润	白术、炙甘草、附子、大枣	桂枝附子去桂加白术汤
舌白润、遗肾、呕吐、厥痛、泻利、手足厥冷、苔白润、脉微细、溏泄、痢转泻	白术、炙甘草、附子、大枣	桂枝附子去桂加白术汤
厥痛、舌白润、遗肾、泻利、呕吐、溏泄、手足厥冷、苔白润、痢转泻、脉微细	白术、炙甘草、附子、大枣	桂枝附子去桂加白术汤
溏泄、泻利、呕吐、苔白润、厥痛、手足厥冷、舌白润、脉微细、痢转泻、遗肾	白术、炙甘草、附子、大枣	桂枝附子去桂加白术汤
呕吐、遗肾、舌白润、苔白润、手足厥冷、溏泄、痢转泻、脉微细、厥痛、泻利	白术、炙甘草、附子、大枣	桂枝附子去桂加白术汤
痢转泻、泻利、遗肾、苔白润、厥痛、舌白润、脉微细、呕吐、溏泄、手足厥冷	白术、炙甘草、附子、大枣	桂枝附子去桂加白术汤
遗肾、脉微细、痢转泻、呕吐、溏泄、苔白润、泻利、手足厥冷、厥痛、舌白润	白术、炙甘草、附子、大枣	桂枝附子去桂加白术汤
苔白润、舌白润、呕吐、泻利、脉微细、痢转泻、厥痛、遗肾、手足厥冷、溏泄	白术、炙甘草、附子、大枣	桂枝附子去桂加白术汤
痢转泻、舌白润、遗肾、手足厥冷、苔白润、脉微细、泻利、呕吐、溏泄、厥痛	白术、炙甘草、附子、大枣	桂枝附子去桂加白术汤
溏泄、呕吐、手足厥冷、痢转泻、厥痛、舌白润、苔白润、泻利、遗肾、脉微细	白术、炙甘草、附子、大枣	桂枝附子去桂加白术汤
痢转泻、舌白润、溏泄、苔白润、厥痛、遗肾、呕吐、手足厥冷、脉微细、泻利	白术、炙甘草、附子、大枣	桂枝附子去桂加白术汤
溏泄、苔白润、厥痛、泻利、痢转泻、手足厥冷、舌白润、脉微细、呕吐、遗肾	白术、炙甘草、附子、大枣	桂枝附子去桂加白术汤
呕吐、溏泄、泻利、脉微细、痢转泻、遗肾、舌白润、手足厥冷、厥痛、苔白润	白术、炙甘草、附子、大枣	桂枝附子去桂加白术汤
苔白润、溏泄、舌白润、呕吐、痢转泻、厥痛、脉微细、遗肾、手足厥冷、泻利	白术、炙甘草、附子、大枣	桂枝附子去桂加白术汤
手足厥冷、泻利、痢转泻、脉微细、舌白润、苔白润、呕吐、溏泄、厥痛、遗肾	白术、炙甘草、附子、大枣	桂枝附子去桂加白术汤
厥痛、泻利、手足厥冷、呕吐、溏泄、遗肾、舌白润、痢转泻、脉微细、苔白润	白术、炙甘草、附子、大枣	桂枝附子去桂加白术汤
小便短少、恶见风寒、脉浮紧、肢节作痛、盗汗、自汗	白术、炙甘草、桂枝、附子	甘草附子汤
自汗、肢节作痛、盗汗、恶见风寒、小便短少、脉浮紧	白术、炙甘草、桂枝、附子	甘草附子汤
自汗、恶见风寒、小便短少、盗汗、肢节作痛、脉浮紧	白术、炙甘草、桂枝、附子	甘草附子汤
自汗、脉浮紧、小便短少、恶见风寒、盗汗、肢节作痛	白术、炙甘草、桂枝、附子	甘草附子汤
小便短少、盗汗、脉浮紧、恶见风寒、自汗、肢节作痛	白术、炙甘草、桂枝、附子	甘草附子汤
微汗、气不相续、微肿、发汗、疼痛、脉象颇大	白术、炙甘草、桂枝、附子	甘草附子汤
脉象颇大、微肿、发汗、微汗、疼痛、气不相续	白术、炙甘草、桂枝、附子	甘草附子汤
疼痛、微汗、脉象颇大、发汗、微肿、气不相续	白术、炙甘草、桂枝、附子	甘草附子汤
微汗、微肿、发汗、疼痛、气不相续、脉象颇大	白术、炙甘草、桂枝、附子	甘草附子汤
气不相续、脉象颇大、微汗、微肿、发汗、疼痛	白术、炙甘草、桂枝、附子	甘草附子汤
吐血、右关洪滑、血即上溢、口渴、自汗	大黄、西洋参、石膏、炙甘草、人参、粳米、知母	白虎加人参汤
血即上溢、口渴、吐血、右关洪滑、自汗	大黄、西洋参、石膏、炙甘草、人参、粳米、知母	白虎加人参汤
形体消瘦、面部时觉烧热、消热、浮火、消谷、脉微带数、苔薄白	山药、党参、粉葛、文蛤、知母	白虎加人参汤
消热、浮火、消谷、形体消瘦、脉微带数、面部时觉烧热、苔薄白	山药、党参、粉葛、文蛤、知母	白虎加人参汤
脉象洪大、四肢反见厥冷、汗多、身热、肢厥、洪大而、牙关微紧、气粗、邪热内迫、脉见洪大、暑厥、苔黄燥、神昏、昏不知人、多汗	石膏、人参、粳米、知母、甘草	白虎加人参汤
多汗、暑厥、洪大而、汗多、牙关微紧、气粗、脉象洪大、昏不知人、邪热内迫、苔黄燥、肢厥、身热、神昏、脉见洪大、四肢反见厥冷	石膏、人参、粳米、知母、甘草	白虎加人参汤
烦渴、舌红、身热、汗多、气促、唇干、肿痛、头痛、脉洪大	生地、党参、赤芍、粳米、天花粉、知母、甘草、北沙参	白虎加人参汤
唇干、肿痛、汗多、头痛、身热、脉洪大、舌红、气促、烦渴	生地、党参、赤芍、粳米、天花粉、知母、甘草、北沙参	白虎加人参汤
口渴、发热、舌红、脉洪大、吐出、汗出、面红带垢、少苔、泛恶、体温38℃、反弱、昏迷	牡丹皮、党参、太子参、石斛、关黄柏、石膏、粳米、知母、甘草、北沙参	白虎加人参汤
体温38℃、昏迷、面红带垢、泛恶、吐出、发热、脉洪大、舌红、反弱、口渴、汗出、少苔	牡丹皮、党参、太子参、石斛、关黄柏、石膏、粳米、知母、甘草、北沙参	白虎加人参汤
晕倒、呕吐、口渴、不吐、微弱	瓜蒂	瓜蒂散
微弱、晕倒、口渴、呕吐、不吐	瓜蒂	瓜蒂散
不吐、呕吐、口渴、晕倒、微弱	瓜蒂	瓜蒂散
癫、臭	瓜蒂	瓜蒂散
癫、臭	瓜蒂	瓜蒂散
臭、癫	瓜蒂	瓜蒂散
痛苦、后颈项不能竖起、不能说话	知母、百合	百合知母汤、瓜蒌牡蛎散
痛苦、不能说话、后颈项不能竖起	知母、百合	百合知母汤、瓜蒌牡蛎散
后颈项不能竖起、痛苦、不能说话	知母、百合	百合知母汤、瓜蒌牡蛎散
后颈项不能竖起、不能说话、痛苦	知母、百合	百合知母汤、瓜蒌牡蛎散
不能说话、痛苦、后颈项不能竖起	知母、百合	百合知母汤、瓜蒌牡蛎散
不能说话、后颈项不能竖起、痛苦	知母、百合	百合知母汤、瓜蒌牡蛎散
精神错乱、腹围减到71厘米、舌红、神魂颠倒、克鲍二氏征、腹水、脉虚、啼哭不宁、狂乱	鸡子黄、百合	百合鸡子汤
脉虚、精神错乱、啼哭不宁、舌红、狂乱、腹水、神魂颠倒、腹围减到71厘米、克鲍二氏征	鸡子黄、百合	百合鸡子汤
神魂颠倒、脉虚、腹水、狂乱、啼哭不宁、舌红、精神错乱、腹围减到71厘米、克鲍二氏征	鸡子黄、百合	百合鸡子汤
啼哭不宁、腹围减到71厘米、舌红、脉虚、精神错乱、神魂颠倒、克鲍二氏征、腹水、狂乱	鸡子黄、百合	百合鸡子汤
克鲍二氏征、腹水、啼哭不宁、脉虚、狂乱、腹围减到71厘米、精神错乱、神魂颠倒、舌红	鸡子黄、百合	百合鸡子汤
脉虚、腹水、舌红、神魂颠倒、精神错乱、克鲍二氏征、啼哭不宁、腹围减到71厘米、狂乱	鸡子黄、百合	百合鸡子汤
舌红、狂乱、腹围减到71厘米、神魂颠倒、啼哭不宁、克鲍二氏征、精神错乱、腹水、脉虚	鸡子黄、百合	百合鸡子汤
神魂颠倒、克鲍二氏征、舌红、腹围减到71厘米、啼哭不宁、腹水、狂乱、脉虚、精神错乱	鸡子黄、百合	百合鸡子汤
腹围减到71厘米、脉虚、啼哭不宁、精神错乱、克鲍二氏征、神魂颠倒、舌红、狂乱、腹水	鸡子黄、百合	百合鸡子汤
腹水、克鲍二氏征、狂乱、舌红、脉虚、精神错乱、神魂颠倒、啼哭不宁、腹围减到71厘米	鸡子黄、百合	百合鸡子汤
精神错乱、腹围减到71厘米、腹水、脉虚、克鲍二氏征、狂乱、啼哭不宁、舌红、神魂颠倒	鸡子黄、百合	百合鸡子汤
神魂颠倒、舌红、脉虚、精神错乱、腹围减到71厘米、腹水、克鲍二氏征、啼哭不宁、狂乱	鸡子黄、百合	百合鸡子汤
神魂颠倒、舌红、脉虚、精神错乱、克鲍二氏征、狂乱、腹水、啼哭不宁、腹围减到71厘米	鸡子黄、百合	百合鸡子汤
腹围减到71厘米、腹水、神魂颠倒、克鲍二氏征、精神错乱、脉虚、啼哭不宁、舌红、狂乱	鸡子黄、百合	百合鸡子汤
腹水、脉虚、舌红、腹围减到71厘米、啼哭不宁、狂乱、克鲍二氏征、神魂颠倒、精神错乱	鸡子黄、百合	百合鸡子汤
脉虚、神魂颠倒、狂乱、腹围减到71厘米、舌红、腹水、克鲍二氏征、啼哭不宁、精神错乱	鸡子黄、百合	百合鸡子汤
克鲍二氏征、舌红、啼哭不宁、狂乱、神魂颠倒、脉虚、精神错乱、腹围减到71厘米、腹水	鸡子黄、百合	百合鸡子汤
腹水、脉虚、腹围减到71厘米、克鲍二氏征、精神错乱、啼哭不宁、狂乱、舌红、神魂颠倒	鸡子黄、百合	百合鸡子汤
狂乱、脉虚、神魂颠倒、克鲍二氏征、舌红、腹围减到71厘米、腹水、精神错乱、啼哭不宁	鸡子黄、百合	百合鸡子汤
腹水、狂乱、神魂颠倒、脉虚、舌红、腹围减到71厘米、克鲍二氏征、啼哭不宁、精神错乱	鸡子黄、百合	百合鸡子汤
啼哭不宁、精神错乱、舌红、狂乱、神魂颠倒、克鲍二氏征、腹围减到71厘米、腹水、脉虚	鸡子黄、百合	百合鸡子汤
脉虚、啼哭不宁、狂乱、神魂颠倒、克鲍二氏征、腹水、精神错乱、腹围减到71厘米、舌红	鸡子黄、百合	百合鸡子汤
腹围减到71厘米、狂乱、啼哭不宁、舌红、腹水、脉虚、精神错乱、神魂颠倒、克鲍二氏征	鸡子黄、百合	百合鸡子汤
精神错乱、啼哭不宁、腹围减到71厘米、脉虚、克鲍二氏征、狂乱、腹水、神魂颠倒、舌红	鸡子黄、百合	百合鸡子汤
腹水、狂乱、克鲍二氏征、啼哭不宁、脉虚、神魂颠倒、腹围减到71厘米、精神错乱、舌红	鸡子黄、百合	百合鸡子汤
腹围减到71厘米、狂乱、舌红、腹水、克鲍二氏征、精神错乱、神魂颠倒、啼哭不宁、脉虚	鸡子黄、百合	百合鸡子汤
腹水、脉虚、精神错乱、神魂颠倒、狂乱、啼哭不宁、舌红、克鲍二氏征、腹围减到71厘米	鸡子黄、百合	百合鸡子汤
狂乱、腹围减到71厘米、精神错乱、克鲍二氏征、啼哭不宁、舌红、脉虚、腹水、神魂颠倒	鸡子黄、百合	百合鸡子汤
神魂颠倒、精神错乱、啼哭不宁、克鲍二氏征、腹围减到71厘米、舌红、腹水、狂乱、脉虚	鸡子黄、百合	百合鸡子汤
精神错乱、脉虚、狂乱、腹水、神魂颠倒、克鲍二氏征、腹围减到71厘米、啼哭不宁、舌红	鸡子黄、百合	百合鸡子汤
脉虚、腹水、啼哭不宁、舌红、狂乱、神魂颠倒、精神错乱、腹围减到71厘米、克鲍二氏征	鸡子黄、百合	百合鸡子汤
精神错乱、腹围减到71厘米、舌红、神魂颠倒、脉虚、啼哭不宁、克鲍二氏征、狂乱、腹水	鸡子黄、百合	百合鸡子汤
啼哭不宁、狂乱、精神错乱、脉虚、神魂颠倒、舌红、腹水、腹围减到71厘米、克鲍二氏征	鸡子黄、百合	百合鸡子汤
狂乱、腹围减到71厘米、克鲍二氏征、神魂颠倒、啼哭不宁、腹水、舌红、脉虚、精神错乱	鸡子黄、百合	百合鸡子汤
腹水、狂乱、克鲍二氏征、啼哭不宁、舌红、脉虚、腹围减到71厘米、神魂颠倒、精神错乱	鸡子黄、百合	百合鸡子汤
脉虚、腹围减到71厘米、精神错乱、啼哭不宁、克鲍二氏征、腹水、狂乱、舌红、神魂颠倒	鸡子黄、百合	百合鸡子汤
腹水、脉虚、神魂颠倒、啼哭不宁、腹围减到71厘米、舌红、克鲍二氏征、狂乱、精神错乱	鸡子黄、百合	百合鸡子汤
神魂颠倒、啼哭不宁、狂乱、精神错乱、舌红、克鲍二氏征、腹水、腹围减到71厘米、脉虚	鸡子黄、百合	百合鸡子汤
腹围减到71厘米、啼哭不宁、神魂颠倒、舌红、克鲍二氏征、精神错乱、腹水、狂乱、脉虚	鸡子黄、百合	百合鸡子汤
啼哭不宁、腹围减到71厘米、狂乱、舌红、克鲍二氏征、神魂颠倒、脉虚、腹水、精神错乱	鸡子黄、百合	百合鸡子汤
腹水、腹围减到71厘米、狂乱、精神错乱、舌红、神魂颠倒、啼哭不宁、脉虚、克鲍二氏征	鸡子黄、百合	百合鸡子汤
舌红、脉虚、精神错乱、狂乱、神魂颠倒、腹水、腹围减到71厘米、克鲍二氏征、啼哭不宁	鸡子黄、百合	百合鸡子汤
啼哭不宁、狂乱、克鲍二氏征、精神错乱、腹水、腹围减到71厘米、神魂颠倒、脉虚、舌红	鸡子黄、百合	百合鸡子汤
神魂颠倒、狂乱、克鲍二氏征、腹围减到71厘米、啼哭不宁、腹水、精神错乱、脉虚、舌红	鸡子黄、百合	百合鸡子汤
神魂颠倒、腹围减到71厘米、舌红、狂乱、啼哭不宁、精神错乱、脉虚、腹水、克鲍二氏征	鸡子黄、百合	百合鸡子汤
克鲍二氏征、脉虚、腹围减到71厘米、神魂颠倒、啼哭不宁、舌红、腹水、狂乱、精神错乱	鸡子黄、百合	百合鸡子汤
腹水、神魂颠倒、狂乱、腹围减到71厘米、脉虚、啼哭不宁、精神错乱、舌红、克鲍二氏征	鸡子黄、百合	百合鸡子汤
腹水、脉虚、舌红、精神错乱、狂乱、克鲍二氏征、神魂颠倒、腹围减到71厘米、啼哭不宁	鸡子黄、百合	百合鸡子汤
腹围减到71厘米、精神错乱、脉虚、神魂颠倒、腹水、克鲍二氏征、啼哭不宁、舌红、狂乱	鸡子黄、百合	百合鸡子汤
舌红、腹围减到71厘米、脉虚、啼哭不宁、精神错乱、腹水、狂乱、神魂颠倒、克鲍二氏征	鸡子黄、百合	百合鸡子汤
夜寐不安、脉细数、月经多、小便赤色、胸痛、头晕、身热、舌红、苔薄白、全身乏力、口苦	大蓟、百合、生地、党参、甘草、小蓟、淡竹叶、白茅根、麦冬、车前草	百合地黄汤
小便赤色、苔薄白、脉细数、口苦、舌红、头晕、身热、胸痛、月经多、夜寐不安、全身乏力	大蓟、百合、生地、党参、甘草、小蓟、淡竹叶、白茅根、麦冬、车前草	百合地黄汤
头晕、小便赤色、口苦、月经多、全身乏力、身热、脉细数、舌红、苔薄白、胸痛、夜寐不安	大蓟、百合、生地、党参、甘草、小蓟、淡竹叶、白茅根、麦冬、车前草	百合地黄汤
苔薄白、夜寐不安、口苦、身热、头晕、脉细数、胸痛、小便赤色、舌红、月经多、全身乏力	大蓟、百合、生地、党参、甘草、小蓟、淡竹叶、白茅根、麦冬、车前草	百合地黄汤
夜寐不安、口苦、全身乏力、苔薄白、身热、月经多、小便赤色、脉细数、舌红、胸痛、头晕	大蓟、百合、生地、党参、甘草、小蓟、淡竹叶、白茅根、麦冬、车前草	百合地黄汤
身热、舌红、全身乏力、胸痛、苔薄白、脉细数、小便赤色、月经多、口苦、头晕、夜寐不安	大蓟、百合、生地、党参、甘草、小蓟、淡竹叶、白茅根、麦冬、车前草	百合地黄汤
身热、口苦、月经多、舌红、头晕、全身乏力、脉细数、苔薄白、小便赤色、夜寐不安、胸痛	大蓟、百合、生地、党参、甘草、小蓟、淡竹叶、白茅根、麦冬、车前草	百合地黄汤
身热、舌红、夜寐不安、胸痛、苔薄白、月经多、口苦、全身乏力、脉细数、小便赤色、头晕	大蓟、百合、生地、党参、甘草、小蓟、淡竹叶、白茅根、麦冬、车前草	百合地黄汤
口苦、胸痛、头晕、小便赤色、脉细数、全身乏力、苔薄白、夜寐不安、身热、舌红、月经多	大蓟、百合、生地、党参、甘草、小蓟、淡竹叶、白茅根、麦冬、车前草	百合地黄汤
舌红、口苦、苔薄白、小便赤色、胸痛、头晕、身热、全身乏力、脉细数、夜寐不安、月经多	大蓟、百合、生地、党参、甘草、小蓟、淡竹叶、白茅根、麦冬、车前草	百合地黄汤
脉仍细软、鼻血、痰红、舌裂	茯神、茜草、山药、白背、百合、地榆、白芨、熟地、麦冬、芦根、甘草、当归、北沙参	百合地黄汤
鼻血、痰红、脉仍细软、舌裂	茯神、茜草、山药、白背、百合、地榆、白芨、熟地、麦冬、芦根、甘草、当归、北沙参	百合地黄汤
鼻血、痰红、脉仍细软、舌裂	茯神、茜草、山药、白背、百合、地榆、白芨、熟地、麦冬、芦根、甘草、当归、北沙参	百合地黄汤
痰红、鼻血、舌裂、脉仍细软	茯神、茜草、山药、白背、百合、地榆、白芨、熟地、麦冬、芦根、甘草、当归、北沙参	百合地黄汤
舌裂、脉仍细软、痰红、鼻血	茯神、茜草、山药、白背、百合、地榆、白芨、熟地、麦冬、芦根、甘草、当归、北沙参	百合地黄汤
痰红、脉仍细软、舌裂、鼻血	茯神、茜草、山药、白背、百合、地榆、白芨、熟地、麦冬、芦根、甘草、当归、北沙参	百合地黄汤
鼻血、舌裂、痰红、脉仍细软	茯神、茜草、山药、白背、百合、地榆、白芨、熟地、麦冬、芦根、甘草、当归、北沙参	百合地黄汤
脉仍细软、鼻血、痰红、舌裂	茯神、茜草、山药、白背、百合、地榆、白芨、熟地、麦冬、芦根、甘草、当归、北沙参	百合地黄汤
痰红、鼻血、脉仍细软、舌裂	茯神、茜草、山药、白背、百合、地榆、白芨、熟地、麦冬、芦根、甘草、当归、北沙参	百合地黄汤
鼻血、脉仍细软、舌裂、痰红	茯神、茜草、山药、白背、百合、地榆、白芨、熟地、麦冬、芦根、甘草、当归、北沙参	百合地黄汤
痴呆、小溲仍赤、神志清、精神错乱、虚烦、口渴	滑石粉、薏苡仁、百合、生地、石决明、淡竹叶、牡蛎、麦冬、砂糖、芦根、天花粉、知母、玉竹、玄参	百合地黄汤
小溲仍赤、精神错乱、口渴、神志清、痴呆、虚烦	滑石粉、薏苡仁、百合、生地、石决明、淡竹叶、牡蛎、麦冬、砂糖、芦根、天花粉、知母、玉竹、玄参	百合地黄汤
虚烦、神志清、精神错乱、痴呆、口渴、小溲仍赤	滑石粉、薏苡仁、百合、生地、石决明、淡竹叶、牡蛎、麦冬、砂糖、芦根、天花粉、知母、玉竹、玄参	百合地黄汤
口渴、神志清、痴呆、虚烦、小溲仍赤、精神错乱	滑石粉、薏苡仁、百合、生地、石决明、淡竹叶、牡蛎、麦冬、砂糖、芦根、天花粉、知母、玉竹、玄参	百合地黄汤
口渴、精神错乱、虚烦、小溲仍赤、神志清、痴呆	滑石粉、薏苡仁、百合、生地、石决明、淡竹叶、牡蛎、麦冬、砂糖、芦根、天花粉、知母、玉竹、玄参	百合地黄汤
痴呆、口渴、精神错乱、神志清、小溲仍赤、虚烦	滑石粉、薏苡仁、百合、生地、石决明、淡竹叶、牡蛎、麦冬、砂糖、芦根、天花粉、知母、玉竹、玄参	百合地黄汤
虚烦、精神错乱、口渴、小溲仍赤、神志清、痴呆	滑石粉、薏苡仁、百合、生地、石决明、淡竹叶、牡蛎、麦冬、砂糖、芦根、天花粉、知母、玉竹、玄参	百合地黄汤
口渴、小溲仍赤、神志清、痴呆、虚烦、精神错乱	滑石粉、薏苡仁、百合、生地、石决明、淡竹叶、牡蛎、麦冬、砂糖、芦根、天花粉、知母、玉竹、玄参	百合地黄汤
神志清、口渴、精神错乱、虚烦、痴呆、小溲仍赤	滑石粉、薏苡仁、百合、生地、石决明、淡竹叶、牡蛎、麦冬、砂糖、芦根、天花粉、知母、玉竹、玄参	百合地黄汤
神志清、口渴、精神错乱、小溲仍赤、虚烦、痴呆	滑石粉、薏苡仁、百合、生地、石决明、淡竹叶、牡蛎、麦冬、砂糖、芦根、天花粉、知母、玉竹、玄参	百合地黄汤
小便黄、心神涣散、脉弦略数、舌红赤少苔、口渴、舌质红赤、情绪不定、里热偏盛、苔红赤少苔、烦躁、神志恍馋、口苦、遍身疹、心慌、欲行不能行、情绪低落、遍身生疮、欲动不能动	滑石粉、知母、百合、生地	百合地黄汤
欲动不能动、口渴、舌质红赤、心慌、里热偏盛、小便黄、心神涣散、情绪不定、口苦、欲行不能行、烦躁、舌红赤少苔、遍身疹、脉弦略数、神志恍馋、苔红赤少苔、情绪低落、遍身生疮	滑石粉、知母、百合、生地	百合地黄汤
神志恍馋、欲动不能动、遍身生疮、苔红赤少苔、口渴、舌红赤少苔、口苦、小便黄、情绪不定、欲行不能行、心慌、里热偏盛、脉弦略数、舌质红赤、心神涣散、情绪低落、遍身疹、烦躁	滑石粉、知母、百合、生地	百合地黄汤
口苦、欲动不能动、遍身生疮、烦躁、脉弦略数、心慌、遍身疹、欲行不能行、舌红赤少苔、里热偏盛、口渴、小便黄、神志恍馋、情绪不定、情绪低落、心神涣散、苔红赤少苔、舌质红赤	滑石粉、知母、百合、生地	百合地黄汤
口渴、脉弦略数、舌质红赤、里热偏盛、小便黄、心神涣散、舌红赤少苔、情绪不定、苔红赤少苔、口苦、遍身生疮、欲行不能行、遍身疹、神志恍馋、情绪低落、欲动不能动、心慌、烦躁	滑石粉、知母、百合、生地	百合地黄汤
心慌、情绪不定、遍身疹、口渴、脉弦略数、舌质红赤、小便黄、情绪低落、里热偏盛、神志恍馋、舌红赤少苔、欲行不能行、欲动不能动、苔红赤少苔、烦躁、遍身生疮、口苦、心神涣散	滑石粉、知母、百合、生地	百合地黄汤
心神涣散、心慌、神志恍馋、口苦、情绪低落、遍身生疮、情绪不定、舌质红赤、烦躁、小便黄、欲行不能行、脉弦略数、欲动不能动、口渴、苔红赤少苔、舌红赤少苔、遍身疹、里热偏盛	滑石粉、知母、百合、生地	百合地黄汤
遍身生疮、心神涣散、小便黄、舌质红赤、心慌、里热偏盛、欲动不能动、苔红赤少苔、脉弦略数、口苦、遍身疹、情绪低落、舌红赤少苔、烦躁、情绪不定、神志恍馋、口渴、欲行不能行	滑石粉、知母、百合、生地	百合地黄汤
欲行不能行、里热偏盛、神志恍馋、舌质红赤、脉弦略数、口苦、遍身生疮、情绪不定、心神涣散、舌红赤少苔、口渴、遍身疹、情绪低落、苔红赤少苔、小便黄、心慌、欲动不能动、烦躁	滑石粉、知母、百合、生地	百合地黄汤
神志恍馋、欲行不能行、情绪不定、舌质红赤、口苦、里热偏盛、情绪低落、口渴、苔红赤少苔、脉弦略数、小便黄、心慌、心神涣散、舌红赤少苔、遍身疹、遍身生疮、烦躁、欲动不能动	滑石粉、知母、百合、生地	百合地黄汤
昏昏欲馈，双目露睛、脉细弱、壮热、高热、苔黄、唇舌鲜红、发热、下利	山药、百合、莲子、天花粉、桑叶、金银花	百合洗方
发热、高热、昏昏欲馈，双目露睛、苔黄、脉细弱、下利、唇舌鲜红、壮热	山药、百合、莲子、天花粉、桑叶、金银花	百合洗方
唇舌鲜红、脉细弱、下利、高热、发热、昏昏欲馈，双目露睛、苔黄、壮热	山药、百合、莲子、天花粉、桑叶、金银花	百合洗方
发热、下利、脉细弱、高热、苔黄、唇舌鲜红、昏昏欲馈，双目露睛、壮热	山药、百合、莲子、天花粉、桑叶、金银花	百合洗方
脉细弱、苔黄、发热、唇舌鲜红、壮热、昏昏欲馈，双目露睛、高热、下利	山药、百合、莲子、天花粉、桑叶、金银花	百合洗方
苔黄、高热、发热、唇舌鲜红、壮热、脉细弱、下利、昏昏欲馈，双目露睛	山药、百合、莲子、天花粉、桑叶、金银花	百合洗方
唇舌鲜红、高热、昏昏欲馈，双目露睛、下利、脉细弱、壮热、发热、苔黄	山药、百合、莲子、天花粉、桑叶、金银花	百合洗方
昏昏欲馈，双目露睛、壮热、脉细弱、苔黄、唇舌鲜红、高热、下利、发热	山药、百合、莲子、天花粉、桑叶、金银花	百合洗方
下利、脉细弱、高热、苔黄、唇舌鲜红、昏昏欲馈，双目露睛、发热、壮热	山药、百合、莲子、天花粉、桑叶、金银花	百合洗方
发热、壮热、唇舌鲜红、下利、昏昏欲馈，双目露睛、脉细弱、高热、苔黄	山药、百合、莲子、天花粉、桑叶、金银花	百合洗方
苔黄、脉细弱、下利、唇舌鲜红、昏昏欲馈，双目露睛、发热、高热、壮热	山药、百合、莲子、天花粉、桑叶、金银花	百合洗方
昏昏欲馈，双目露睛、壮热、发热、脉细弱、高热、苔黄、唇舌鲜红、下利	山药、百合、莲子、天花粉、桑叶、金银花	百合洗方
下利、脉细弱、发热、昏昏欲馈，双目露睛、唇舌鲜红、壮热、苔黄、高热	山药、百合、莲子、天花粉、桑叶、金银花	百合洗方
高热、脉细弱、壮热、唇舌鲜红、发热、下利、昏昏欲馈，双目露睛、苔黄	山药、百合、莲子、天花粉、桑叶、金银花	百合洗方
高热、发热、下利、壮热、唇舌鲜红、苔黄、昏昏欲馈，双目露睛、脉细弱	山药、百合、莲子、天花粉、桑叶、金银花	百合洗方
苔黄、脉细弱、发热、高热、下利、昏昏欲馈，双目露睛、唇舌鲜红、壮热	山药、百合、莲子、天花粉、桑叶、金银花	百合洗方
唇舌鲜红、发热、高热、苔黄、昏昏欲馈，双目露睛、下利、壮热、脉细弱	山药、百合、莲子、天花粉、桑叶、金银花	百合洗方
苔黄、发热、唇舌鲜红、高热、壮热、脉细弱、下利、昏昏欲馈，双目露睛	山药、百合、莲子、天花粉、桑叶、金银花	百合洗方
高热、下利、昏昏欲馈，双目露睛、壮热、唇舌鲜红、发热、脉细弱、苔黄	山药、百合、莲子、天花粉、桑叶、金银花	百合洗方
下利、壮热、高热、昏昏欲馈，双目露睛、发热、脉细弱、唇舌鲜红、苔黄	山药、百合、莲子、天花粉、桑叶、金银花	百合洗方
苔黄、唇舌鲜红、高热、发热、下利、昏昏欲馈，双目露睛、脉细弱、壮热	山药、百合、莲子、天花粉、桑叶、金银花	百合洗方
昏昏欲馈，双目露睛、苔黄、脉细弱、壮热、下利、高热、唇舌鲜红、发热	山药、百合、莲子、天花粉、桑叶、金银花	百合洗方
唇舌鲜红、苔黄、昏昏欲馈，双目露睛、壮热、下利、高热、脉细弱、发热	山药、百合、莲子、天花粉、桑叶、金银花	百合洗方
唇舌鲜红、高热、脉细弱、昏昏欲馈，双目露睛、下利、苔黄、壮热、发热	山药、百合、莲子、天花粉、桑叶、金银花	百合洗方
发热、唇舌鲜红、脉细弱、下利、高热、昏昏欲馈，双目露睛、苔黄、壮热	山药、百合、莲子、天花粉、桑叶、金银花	百合洗方
脉细弱、下利、壮热、高热、发热、昏昏欲馈，双目露睛、苔黄、唇舌鲜红	山药、百合、莲子、天花粉、桑叶、金银花	百合洗方
昏昏欲馈，双目露睛、发热、下利、苔黄、脉细弱、唇舌鲜红、壮热、高热	山药、百合、莲子、天花粉、桑叶、金银花	百合洗方
下利、壮热、发热、脉细弱、唇舌鲜红、高热、苔黄、昏昏欲馈，双目露睛	山药、百合、莲子、天花粉、桑叶、金银花	百合洗方
壮热、昏昏欲馈，双目露睛、唇舌鲜红、脉细弱、苔黄、下利、发热、高热	山药、百合、莲子、天花粉、桑叶、金银花	百合洗方
昏昏欲馈，双目露睛、下利、脉细弱、壮热、发热、唇舌鲜红、高热、苔黄	山药、百合、莲子、天花粉、桑叶、金银花	百合洗方
高热、下利、昏昏欲馈，双目露睛、脉细弱、唇舌鲜红、苔黄、壮热、发热	山药、百合、莲子、天花粉、桑叶、金银花	百合洗方
昏昏欲馈，双目露睛、脉细弱、苔黄、下利、壮热、发热、高热、唇舌鲜红	山药、百合、莲子、天花粉、桑叶、金银花	百合洗方
苔黄、壮热、脉细弱、昏昏欲馈，双目露睛、下利、高热、唇舌鲜红、发热	山药、百合、莲子、天花粉、桑叶、金银花	百合洗方
苔黄、下利、发热、唇舌鲜红、脉细弱、壮热、高热、昏昏欲馈，双目露睛	山药、百合、莲子、天花粉、桑叶、金银花	百合洗方
苔黄、昏昏欲馈，双目露睛、下利、高热、发热、唇舌鲜红、脉细弱、壮热	山药、百合、莲子、天花粉、桑叶、金银花	百合洗方
苔黄、壮热、唇舌鲜红、发热、脉细弱、下利、高热、昏昏欲馈，双目露睛	山药、百合、莲子、天花粉、桑叶、金银花	百合洗方
苔黄、唇舌鲜红、高热、发热、壮热、昏昏欲馈，双目露睛、脉细弱、下利	山药、百合、莲子、天花粉、桑叶、金银花	百合洗方
昏昏欲馈，双目露睛、唇舌鲜红、下利、发热、脉细弱、苔黄、高热、壮热	山药、百合、莲子、天花粉、桑叶、金银花	百合洗方
脉细弱、发热、苔黄、昏昏欲馈，双目露睛、高热、壮热、唇舌鲜红、下利	山药、百合、莲子、天花粉、桑叶、金银花	百合洗方
壮热、唇舌鲜红、下利、苔黄、脉细弱、发热、高热、昏昏欲馈，双目露睛	山药、百合、莲子、天花粉、桑叶、金银花	百合洗方
下利、发热、壮热、唇舌鲜红、昏昏欲馈，双目露睛、脉细弱、苔黄、高热	山药、百合、莲子、天花粉、桑叶、金银花	百合洗方
壮热、昏昏欲馈，双目露睛、脉细弱、高热、发热、唇舌鲜红、苔黄、下利	山药、百合、莲子、天花粉、桑叶、金银花	百合洗方
昏昏欲馈，双目露睛、唇舌鲜红、下利、壮热、苔黄、脉细弱、发热、高热	山药、百合、莲子、天花粉、桑叶、金银花	百合洗方
高热、脉细弱、下利、壮热、唇舌鲜红、发热、苔黄、昏昏欲馈，双目露睛	山药、百合、莲子、天花粉、桑叶、金银花	百合洗方
下利、苔黄、唇舌鲜红、发热、壮热、脉细弱、昏昏欲馈，双目露睛、高热	山药、百合、莲子、天花粉、桑叶、金银花	百合洗方
壮热、昏昏欲馈，双目露睛、脉细弱、苔黄、唇舌鲜红、高热、下利、发热	山药、百合、莲子、天花粉、桑叶、金银花	百合洗方
昏昏欲馈，双目露睛、高热、下利、脉细弱、发热、壮热、苔黄、唇舌鲜红	山药、百合、莲子、天花粉、桑叶、金银花	百合洗方
下利、苔黄、唇舌鲜红、高热、壮热、发热、脉细弱、昏昏欲馈，双目露睛	山药、百合、莲子、天花粉、桑叶、金银花	百合洗方
苔黄、壮热、脉细弱、高热、发热、下利、唇舌鲜红、昏昏欲馈，双目露睛	山药、百合、莲子、天花粉、桑叶、金银花	百合洗方
唇舌鲜红、脉细弱、高热、发热、昏昏欲馈，双目露睛、壮热、下利、苔黄	山药、百合、莲子、天花粉、桑叶、金银花	百合洗方
寒热、精神憔悴、畏烦、舌红、唇焦、营养不良、精神倦息、脉数而软、津液缺芝、食欲不振、口渴、心悸、神疲、大便闭结、头痛、小便短赤	滑石粉、薏苡仁、百合、生地、石决明、麦冬、芦根、天花粉、玉竹	百合滑石散
寒热、精神憔悴、脉数而软、头痛、畏烦、津液缺芝、大便闭结、精神倦息、心悸、营养不良、唇焦、小便短赤、神疲、口渴、食欲不振、舌红	滑石粉、薏苡仁、百合、生地、石决明、麦冬、芦根、天花粉、玉竹	百合滑石散
头痛、津液缺芝、口渴、营养不良、舌红、食欲不振、寒热、小便短赤、心悸、脉数而软、精神倦息、大便闭结、精神憔悴、唇焦、神疲、畏烦	滑石粉、薏苡仁、百合、生地、石决明、麦冬、芦根、天花粉、玉竹	百合滑石散
营养不良、精神憔悴、精神倦息、小便短赤、畏烦、心悸、津液缺芝、头痛、神疲、口渴、唇焦、大便闭结、脉数而软、舌红、食欲不振、寒热	滑石粉、薏苡仁、百合、生地、石决明、麦冬、芦根、天花粉、玉竹	百合滑石散
唇焦、营养不良、寒热、精神倦息、食欲不振、舌红、畏烦、脉数而软、口渴、精神憔悴、大便闭结、小便短赤、神疲、心悸、头痛、津液缺芝	滑石粉、薏苡仁、百合、生地、石决明、麦冬、芦根、天花粉、玉竹	百合滑石散
头痛、小便短赤、精神倦息、脉数而软、舌红、寒热、大便闭结、津液缺芝、食欲不振、精神憔悴、营养不良、神疲、畏烦、口渴、唇焦、心悸	滑石粉、薏苡仁、百合、生地、石决明、麦冬、芦根、天花粉、玉竹	百合滑石散
口渴、心悸、食欲不振、头痛、精神倦息、大便闭结、脉数而软、唇焦、小便短赤、畏烦、营养不良、神疲、精神憔悴、津液缺芝、寒热、舌红	滑石粉、薏苡仁、百合、生地、石决明、麦冬、芦根、天花粉、玉竹	百合滑石散
头痛、心悸、寒热、精神倦息、大便闭结、津液缺芝、营养不良、神疲、精神憔悴、畏烦、小便短赤、口渴、舌红、脉数而软、食欲不振、唇焦	滑石粉、薏苡仁、百合、生地、石决明、麦冬、芦根、天花粉、玉竹	百合滑石散
头痛、心悸、唇焦、津液缺芝、营养不良、精神憔悴、大便闭结、脉数而软、神疲、舌红、畏烦、寒热、精神倦息、小便短赤、口渴、食欲不振	滑石粉、薏苡仁、百合、生地、石决明、麦冬、芦根、天花粉、玉竹	百合滑石散
小便短赤、神疲、舌红、食欲不振、唇焦、津液缺芝、寒热、心悸、精神憔悴、口渴、头痛、大便闭结、精神倦息、营养不良、脉数而软、畏烦	滑石粉、薏苡仁、百合、生地、石决明、麦冬、芦根、天花粉、玉竹	百合滑石散
精神倦息、口渴、神疲、小便短赤、大便闭结、心悸、舌红、营养不良、唇焦、食欲不振、畏烦、脉数而软、寒热、津液缺芝、头痛、精神憔悴	滑石粉、薏苡仁、百合、生地、石决明、麦冬、芦根、天花粉、玉竹	百合滑石散
脉数而软、唇焦、精神倦息、食欲不振、畏烦、寒热、小便短赤、营养不良、神疲、头痛、口渴、心悸、大便闭结、舌红、津液缺芝、精神憔悴	滑石粉、薏苡仁、百合、生地、石决明、麦冬、芦根、天花粉、玉竹	百合滑石散
神疲、寒热、精神倦息、大便闭结、精神憔悴、心悸、小便短赤、食欲不振、口渴、津液缺芝、舌红、畏烦、唇焦、头痛、营养不良、脉数而软	滑石粉、薏苡仁、百合、生地、石决明、麦冬、芦根、天花粉、玉竹	百合滑石散
精神憔悴、津液缺芝、营养不良、小便短赤、脉数而软、食欲不振、心悸、舌红、畏烦、头痛、口渴、精神倦息、大便闭结、神疲、唇焦、寒热	滑石粉、薏苡仁、百合、生地、石决明、麦冬、芦根、天花粉、玉竹	百合滑石散
畏烦、舌红、精神憔悴、小便短赤、营养不良、唇焦、寒热、精神倦息、津液缺芝、神疲、大便闭结、脉数而软、头痛、食欲不振、口渴、心悸	滑石粉、薏苡仁、百合、生地、石决明、麦冬、芦根、天花粉、玉竹	百合滑石散
畏烦、唇焦、心悸、神疲、营养不良、大便闭结、寒热、头痛、精神憔悴、口渴、食欲不振、精神倦息、津液缺芝、小便短赤、舌红、脉数而软	滑石粉、薏苡仁、百合、生地、石决明、麦冬、芦根、天花粉、玉竹	百合滑石散
唇焦、寒热、神疲、营养不良、头痛、口渴、精神倦息、舌红、心悸、畏烦、小便短赤、大便闭结、精神憔悴、津液缺芝、脉数而软、食欲不振	滑石粉、薏苡仁、百合、生地、石决明、麦冬、芦根、天花粉、玉竹	百合滑石散
脉数而软、寒热、唇焦、大便闭结、精神倦息、舌红、神疲、口渴、头痛、食欲不振、精神憔悴、心悸、小便短赤、津液缺芝、营养不良、畏烦	滑石粉、薏苡仁、百合、生地、石决明、麦冬、芦根、天花粉、玉竹	百合滑石散
口渴、小便短赤、畏烦、舌红、寒热、心悸、脉数而软、大便闭结、神疲、精神憔悴、精神倦息、营养不良、食欲不振、津液缺芝、头痛、唇焦	滑石粉、薏苡仁、百合、生地、石决明、麦冬、芦根、天花粉、玉竹	百合滑石散
精神倦息、津液缺芝、小便短赤、唇焦、食欲不振、精神憔悴、畏烦、头痛、营养不良、大便闭结、神疲、舌红、脉数而软、口渴、寒热、心悸	滑石粉、薏苡仁、百合、生地、石决明、麦冬、芦根、天花粉、玉竹	百合滑石散
心悸、小便短赤、营养不良、头痛、舌红、寒热、神疲、畏烦、精神憔悴、口渴、食欲不振、大便闭结、精神倦息、脉数而软、津液缺芝、唇焦	滑石粉、薏苡仁、百合、生地、石决明、麦冬、芦根、天花粉、玉竹	百合滑石散
精神憔悴、脉数而软、畏烦、小便短赤、津液缺芝、神疲、唇焦、头痛、寒热、口渴、舌红、大便闭结、精神倦息、食欲不振、营养不良、心悸	滑石粉、薏苡仁、百合、生地、石决明、麦冬、芦根、天花粉、玉竹	百合滑石散
脉数而软、口渴、心悸、寒热、营养不良、津液缺芝、精神憔悴、神疲、大便闭结、食欲不振、畏烦、唇焦、精神倦息、小便短赤、舌红、头痛	滑石粉、薏苡仁、百合、生地、石决明、麦冬、芦根、天花粉、玉竹	百合滑石散
大便闭结、寒热、精神憔悴、食欲不振、舌红、津液缺芝、小便短赤、脉数而软、神疲、唇焦、精神倦息、营养不良、心悸、畏烦、头痛、口渴	滑石粉、薏苡仁、百合、生地、石决明、麦冬、芦根、天花粉、玉竹	百合滑石散
心悸、头痛、脉数而软、精神倦息、小便短赤、唇焦、畏烦、食欲不振、口渴、舌红、大便闭结、神疲、精神憔悴、津液缺芝、营养不良、寒热	滑石粉、薏苡仁、百合、生地、石决明、麦冬、芦根、天花粉、玉竹	百合滑石散
脉数而软、精神倦息、营养不良、畏烦、口渴、心悸、神疲、精神憔悴、舌红、头痛、唇焦、小便短赤、大便闭结、食欲不振、津液缺芝、寒热	滑石粉、薏苡仁、百合、生地、石决明、麦冬、芦根、天花粉、玉竹	百合滑石散
畏烦、营养不良、精神憔悴、食欲不振、大便闭结、舌红、神疲、心悸、精神倦息、唇焦、头痛、津液缺芝、寒热、口渴、小便短赤、脉数而软	滑石粉、薏苡仁、百合、生地、石决明、麦冬、芦根、天花粉、玉竹	百合滑石散
舌红、食欲不振、唇焦、头痛、寒热、大便闭结、精神倦息、心悸、营养不良、脉数而软、口渴、精神憔悴、津液缺芝、畏烦、小便短赤、神疲	滑石粉、薏苡仁、百合、生地、石决明、麦冬、芦根、天花粉、玉竹	百合滑石散
头痛、营养不良、唇焦、舌红、神疲、小便短赤、心悸、畏烦、脉数而软、精神倦息、精神憔悴、口渴、津液缺芝、食欲不振、大便闭结、寒热	滑石粉、薏苡仁、百合、生地、石决明、麦冬、芦根、天花粉、玉竹	百合滑石散
唇焦、食欲不振、津液缺芝、心悸、精神憔悴、营养不良、舌红、精神倦息、大便闭结、寒热、脉数而软、神疲、口渴、头痛、畏烦、小便短赤	滑石粉、薏苡仁、百合、生地、石决明、麦冬、芦根、天花粉、玉竹	百合滑石散
精神憔悴、口渴、舌红、畏烦、小便短赤、营养不良、津液缺芝、头痛、大便闭结、精神倦息、脉数而软、寒热、神疲、食欲不振、唇焦、心悸	滑石粉、薏苡仁、百合、生地、石决明、麦冬、芦根、天花粉、玉竹	百合滑石散
畏烦、心悸、精神倦息、头痛、舌红、营养不良、食欲不振、精神憔悴、寒热、唇焦、神疲、大便闭结、小便短赤、脉数而软、口渴、津液缺芝	滑石粉、薏苡仁、百合、生地、石决明、麦冬、芦根、天花粉、玉竹	百合滑石散
精神倦息、舌红、头痛、心悸、食欲不振、小便短赤、津液缺芝、大便闭结、脉数而软、唇焦、神疲、寒热、畏烦、营养不良、口渴、精神憔悴	滑石粉、薏苡仁、百合、生地、石决明、麦冬、芦根、天花粉、玉竹	百合滑石散
神疲、口渴、畏烦、脉数而软、舌红、精神倦息、心悸、小便短赤、大便闭结、头痛、食欲不振、营养不良、津液缺芝、唇焦、精神憔悴、寒热	滑石粉、薏苡仁、百合、生地、石决明、麦冬、芦根、天花粉、玉竹	百合滑石散
精神憔悴、脉数而软、营养不良、心悸、口渴、寒热、食欲不振、畏烦、唇焦、神疲、舌红、精神倦息、小便短赤、头痛、津液缺芝、大便闭结	滑石粉、薏苡仁、百合、生地、石决明、麦冬、芦根、天花粉、玉竹	百合滑石散
津液缺芝、畏烦、精神倦息、口渴、寒热、脉数而软、营养不良、精神憔悴、大便闭结、小便短赤、唇焦、舌红、神疲、头痛、心悸、食欲不振	滑石粉、薏苡仁、百合、生地、石决明、麦冬、芦根、天花粉、玉竹	百合滑石散
舌红、津液缺芝、食欲不振、大便闭结、营养不良、心悸、精神憔悴、脉数而软、小便短赤、神疲、精神倦息、畏烦、头痛、寒热、唇焦、口渴	滑石粉、薏苡仁、百合、生地、石决明、麦冬、芦根、天花粉、玉竹	百合滑石散
寒热、食欲不振、神疲、营养不良、精神憔悴、唇焦、舌红、津液缺芝、畏烦、心悸、口渴、头痛、精神倦息、脉数而软、大便闭结、小便短赤	滑石粉、薏苡仁、百合、生地、石决明、麦冬、芦根、天花粉、玉竹	百合滑石散
精神憔悴、寒热、畏烦、小便短赤、神疲、口渴、舌红、津液缺芝、头痛、唇焦、精神倦息、心悸、大便闭结、食欲不振、营养不良、脉数而软	滑石粉、薏苡仁、百合、生地、石决明、麦冬、芦根、天花粉、玉竹	百合滑石散
小便短赤、畏烦、食欲不振、脉数而软、精神倦息、唇焦、津液缺芝、精神憔悴、头痛、舌红、大便闭结、口渴、寒热、营养不良、神疲、心悸	滑石粉、薏苡仁、百合、生地、石决明、麦冬、芦根、天花粉、玉竹	百合滑石散
津液缺芝、大便闭结、心悸、营养不良、脉数而软、精神倦息、精神憔悴、口渴、神疲、小便短赤、食欲不振、头痛、唇焦、寒热、畏烦、舌红	滑石粉、薏苡仁、百合、生地、石决明、麦冬、芦根、天花粉、玉竹	百合滑石散
口渴、精神憔悴、大便闭结、头痛、津液缺芝、小便短赤、食欲不振、脉数而软、心悸、精神倦息、舌红、神疲、营养不良、寒热、唇焦、畏烦	滑石粉、薏苡仁、百合、生地、石决明、麦冬、芦根、天花粉、玉竹	百合滑石散
精神倦息、脉数而软、小便短赤、寒热、心悸、食欲不振、精神憔悴、营养不良、畏烦、神疲、唇焦、大便闭结、头痛、口渴、津液缺芝、舌红	滑石粉、薏苡仁、百合、生地、石决明、麦冬、芦根、天花粉、玉竹	百合滑石散
营养不良、口渴、津液缺芝、心悸、小便短赤、唇焦、食欲不振、精神倦息、寒热、畏烦、脉数而软、头痛、神疲、精神憔悴、大便闭结、舌红	滑石粉、薏苡仁、百合、生地、石决明、麦冬、芦根、天花粉、玉竹	百合滑石散
脉数而软、神疲、津液缺芝、心悸、寒热、精神倦息、营养不良、唇焦、小便短赤、食欲不振、头痛、畏烦、口渴、精神憔悴、舌红、大便闭结	滑石粉、薏苡仁、百合、生地、石决明、麦冬、芦根、天花粉、玉竹	百合滑石散
大便闭结、唇焦、食欲不振、舌红、头痛、心悸、神疲、口渴、脉数而软、津液缺芝、寒热、营养不良、畏烦、精神憔悴、精神倦息、小便短赤	滑石粉、薏苡仁、百合、生地、石决明、麦冬、芦根、天花粉、玉竹	百合滑石散
头痛、神疲、大便闭结、心悸、小便短赤、精神憔悴、畏烦、精神倦息、唇焦、口渴、津液缺芝、舌红、寒热、食欲不振、营养不良、脉数而软	滑石粉、薏苡仁、百合、生地、石决明、麦冬、芦根、天花粉、玉竹	百合滑石散
小便短赤、口渴、寒热、心悸、精神倦息、津液缺芝、畏烦、精神憔悴、唇焦、脉数而软、神疲、食欲不振、头痛、大便闭结、舌红、营养不良	滑石粉、薏苡仁、百合、生地、石决明、麦冬、芦根、天花粉、玉竹	百合滑石散
营养不良、食欲不振、小便短赤、大便闭结、精神倦息、脉数而软、畏烦、精神憔悴、津液缺芝、舌红、心悸、神疲、寒热、口渴、唇焦、头痛	滑石粉、薏苡仁、百合、生地、石决明、麦冬、芦根、天花粉、玉竹	百合滑石散
心悸、唇焦、大便闭结、舌红、口渴、畏烦、小便短赤、食欲不振、精神憔悴、津液缺芝、寒热、脉数而软、精神倦息、头痛、神疲、营养不良	滑石粉、薏苡仁、百合、生地、石决明、麦冬、芦根、天花粉、玉竹	百合滑石散
神疲、右上腹部有明显压痛、气寒、舌淡白、口淡、胃纳欠佳、苔薄白、脉迟弱、胃痛	白术、干姜、桂枝、党参	桂枝人参汤
口淡、舌淡白、脉迟弱、胃纳欠佳、气寒、右上腹部有明显压痛、神疲、胃痛、苔薄白	白术、干姜、桂枝、党参	桂枝人参汤
口淡、气寒、苔薄白、脉迟弱、神疲、右上腹部有明显压痛、胃痛、胃纳欠佳、舌淡白	白术、干姜、桂枝、党参	桂枝人参汤
脉迟弱、气寒、胃痛、苔薄白、胃纳欠佳、口淡、右上腹部有明显压痛、舌淡白、神疲	白术、干姜、桂枝、党参	桂枝人参汤
右上腹部有明显压痛、脉迟弱、气寒、口淡、舌淡白、神疲、胃痛、苔薄白、胃纳欠佳	白术、干姜、桂枝、党参	桂枝人参汤
口淡、胃痛、脉迟弱、气寒、神疲、胃纳欠佳、舌淡白、右上腹部有明显压痛、苔薄白	白术、干姜、桂枝、党参	桂枝人参汤
溃疡、口腔出现疹、狐惑、大便较干、舌上红察	白芍、黄连、赤芍、淡竹叶、连翘、甘草、金银花、当归、黄芩	甘草泻心汤
狐惑、舌上红察、大便较干、溃疡、口腔出现疹	白芍、黄连、赤芍、淡竹叶、连翘、甘草、金银花、当归、黄芩	甘草泻心汤
大便较干、狐惑、口腔出现疹、溃疡、舌上红察	白芍、黄连、赤芍、淡竹叶、连翘、甘草、金银花、当归、黄芩	甘草泻心汤
肛门作痒、声嘶	干姜、黄连、大枣、半夏、党参、甘草、黄芩	甘草泻心汤
声嘶、肛门作痒	干姜、黄连、大枣、半夏、党参、甘草、黄芩	甘草泻心汤
声嘶、肛门作痒	干姜、黄连、大枣、半夏、党参、甘草、黄芩	甘草泻心汤
痒、阴道未见滴虫、白带下注、炎症	苦参	苦参汤
白带下注、炎症、痒、阴道未见滴虫	苦参	苦参汤
炎症、白带下注、阴道未见滴虫、痒	苦参	苦参汤
炎症、痒、阴道未见滴虫、白带下注	苦参	苦参汤
炎症、阴道未见滴虫、痒、白带下注	苦参	苦参汤
炎症、白带下注、痒、阴道未见滴虫	苦参	苦参汤
阴道未见滴虫、白带下注、痒、炎症	苦参	苦参汤
炎症、痒、白带下注、阴道未见滴虫	苦参	苦参汤
白带下注、阴道未见滴虫、炎症、痒	苦参	苦参汤
白带下注、痒、炎症、阴道未见滴虫	苦参	苦参汤
痒、白带下注、阴道未见滴虫、炎症	苦参	苦参汤
白带下注、痒、炎症、阴道未见滴虫	苦参	苦参汤
痒、炎症、阴道未见滴虫、白带下注	苦参	苦参汤
白带下注、痒、阴道未见滴虫、炎症	苦参	苦参汤
痒、阴道未见滴虫、白带下注、炎症	苦参	苦参汤
炎症、白带下注、阴道未见滴虫、痒	苦参	苦参汤
炎症、白带下注、阴道未见滴虫、痒	苦参	苦参汤
脉滑数、手足指趾硬斑、溃疡、奇痒、色紫、大便干结、疼痛、发冷、遗疡、目赤、满舌白如粉霜、烦热、发烧、咽干	雄黄	雄黄熏方
咽干、奇痒、满舌白如粉霜、目赤、发冷、烦热、溃疡、脉滑数、遗疡、疼痛、大便干结、手足指趾硬斑、色紫、发烧	雄黄	雄黄熏方
疼痛、发冷、脉滑数、奇痒、遗疡、烦热、色紫、大便干结、咽干、发烧、溃疡、目赤、手足指趾硬斑、满舌白如粉霜	雄黄	雄黄熏方
溃疡、咽干、大便干结、烦热、疼痛、手足指趾硬斑、发冷、遗疡、满舌白如粉霜、目赤、发烧、脉滑数、奇痒、色紫	雄黄	雄黄熏方
大便干结、满舌白如粉霜、烦热、脉滑数、疼痛、咽干、色紫、奇痒、发烧、遗疡、发冷、手足指趾硬斑、溃疡、目赤	雄黄	雄黄熏方
满舌白如粉霜、色紫、大便干结、发烧、烦热、咽干、手足指趾硬斑、遗疡、溃疡、发冷、脉滑数、疼痛、奇痒、目赤	雄黄	雄黄熏方
手足指趾硬斑、目赤、烦热、满舌白如粉霜、大便干结、疼痛、遗疡、奇痒、溃疡、色紫、咽干、发烧、脉滑数、发冷	雄黄	雄黄熏方
大便干结、发冷、奇痒、溃疡、发烧、满舌白如粉霜、手足指趾硬斑、色紫、遗疡、疼痛、咽干、脉滑数、目赤、烦热	雄黄	雄黄熏方
烦热、遗疡、奇痒、脉滑数、咽干、发冷、大便干结、色紫、目赤、满舌白如粉霜、疼痛、手足指趾硬斑、发烧、溃疡	雄黄	雄黄熏方
满舌白如粉霜、疼痛、咽干、手足指趾硬斑、脉滑数、目赤、溃疡、大便干结、遗疡、色紫、烦热、发冷、奇痒、发烧	雄黄	雄黄熏方
色紫、目赤、疼痛、脉滑数、烦热、遗疡、溃疡、大便干结、手足指趾硬斑、奇痒、发冷、咽干、满舌白如粉霜、发烧	雄黄	雄黄熏方
溃疡、色紫、奇痒、脉滑数、目赤、满舌白如粉霜、发冷、咽干、发烧、烦热、遗疡、手足指趾硬斑、疼痛、大便干结	雄黄	雄黄熏方
溃疡、奇痒、色紫、手足指趾硬斑、目赤、遗疡、烦热、大便干结、满舌白如粉霜、咽干、发烧、脉滑数、疼痛、发冷	雄黄	雄黄熏方
手足指趾硬斑、脉滑数、烦热、遗疡、满舌白如粉霜、奇痒、疼痛、目赤、色紫、咽干、发冷、溃疡、大便干结、发烧	雄黄	雄黄熏方
目赤、色紫、疼痛、手足指趾硬斑、奇痒、发烧、遗疡、满舌白如粉霜、发冷、大便干结、脉滑数、烦热、咽干、溃疡	雄黄	雄黄熏方
发烧、奇痒、疼痛、满舌白如粉霜、大便干结、手足指趾硬斑、溃疡、咽干、脉滑数、目赤、烦热、色紫、发冷、遗疡	雄黄	雄黄熏方
烦热、溃疡、脉滑数、疼痛、色紫、目赤、发冷、发烧、遗疡、奇痒、大便干结、满舌白如粉霜、手足指趾硬斑、咽干	雄黄	雄黄熏方
手足指趾硬斑、目赤、脉滑数、大便干结、色紫、发烧、咽干、满舌白如粉霜、发冷、遗疡、溃疡、疼痛、奇痒、烦热	雄黄	雄黄熏方
发烧、发冷、咽干、目赤、满舌白如粉霜、烦热、遗疡、奇痒、脉滑数、大便干结、溃疡、疼痛、色紫、手足指趾硬斑	雄黄	雄黄熏方
咽干、色紫、脉滑数、疼痛、满舌白如粉霜、发冷、溃疡、手足指趾硬斑、目赤、遗疡、大便干结、奇痒、烦热、发烧	雄黄	雄黄熏方
脉滑数、手足指趾硬斑、发冷、疼痛、咽干、溃疡、目赤、发烧、遗疡、色紫、烦热、奇痒、满舌白如粉霜、大便干结	雄黄	雄黄熏方
手足指趾硬斑、发烧、奇痒、发冷、疼痛、色紫、遗疡、咽干、大便干结、烦热、溃疡、脉滑数、满舌白如粉霜、目赤	雄黄	雄黄熏方
目赤、奇痒、烦热、满舌白如粉霜、手足指趾硬斑、大便干结、色紫、疼痛、发冷、脉滑数、咽干、遗疡、发烧、溃疡	雄黄	雄黄熏方
发烧、满舌白如粉霜、溃疡、烦热、脉滑数、色紫、手足指趾硬斑、奇痒、目赤、发冷、咽干、大便干结、遗疡、疼痛	雄黄	雄黄熏方
奇痒、发烧、咽干、目赤、烦热、遗疡、大便干结、疼痛、色紫、手足指趾硬斑、溃疡、发冷、满舌白如粉霜、脉滑数	雄黄	雄黄熏方
身热、气滞、苔薄黄、血瘀、烦躁、口渴、胀痛、脉象滑数	半枝莲、大黄、蒲公英、赤芍、没药、赤小豆、桃仁、五灵脂、乳香、金银花、当归	赤小豆当归散
苔薄黄、烦躁、脉象滑数、气滞、口渴、身热、胀痛、血瘀	半枝莲、大黄、蒲公英、赤芍、没药、赤小豆、桃仁、五灵脂、乳香、金银花、当归	赤小豆当归散
脉象滑数、血瘀、口渴、胀痛、苔薄黄、身热、气滞、烦躁	半枝莲、大黄、蒲公英、赤芍、没药、赤小豆、桃仁、五灵脂、乳香、金银花、当归	赤小豆当归散
苔薄黄、胀痛、血瘀、身热、脉象滑数、气滞、口渴、烦躁	半枝莲、大黄、蒲公英、赤芍、没药、赤小豆、桃仁、五灵脂、乳香、金银花、当归	赤小豆当归散
气滞、脉象滑数、身热、胀痛、苔薄黄、口渴、血瘀、烦躁	半枝莲、大黄、蒲公英、赤芍、没药、赤小豆、桃仁、五灵脂、乳香、金银花、当归	赤小豆当归散
脉象滑数、胀痛、烦躁、气滞、苔薄黄、身热、口渴、血瘀	半枝莲、大黄、蒲公英、赤芍、没药、赤小豆、桃仁、五灵脂、乳香、金银花、当归	赤小豆当归散
搔痒、舌红、脉浮有力。此属风热瘾疹、剧痒、周身风疹、小便色赤、苔薄	生地、茯苓、赤小豆、连翘、当归、忍冬藤	赤小豆当归散
搔痒、苔薄、周身风疹、小便色赤、剧痒、脉浮有力。此属风热瘾疹、舌红	生地、茯苓、赤小豆、连翘、当归、忍冬藤	赤小豆当归散
周身风疹、小便色赤、脉浮有力。此属风热瘾疹、搔痒、舌红、剧痒、苔薄	生地、茯苓、赤小豆、连翘、当归、忍冬藤	赤小豆当归散
周身风疹、剧痒、小便色赤、脉浮有力。此属风热瘾疹、苔薄、舌红、搔痒	生地、茯苓、赤小豆、连翘、当归、忍冬藤	赤小豆当归散
剧痒、小便色赤、周身风疹、苔薄、脉浮有力。此属风热瘾疹、舌红、搔痒	生地、茯苓、赤小豆、连翘、当归、忍冬藤	赤小豆当归散
舌红、搔痒、小便色赤、周身风疹、苔薄、剧痒、脉浮有力。此属风热瘾疹	生地、茯苓、赤小豆、连翘、当归、忍冬藤	赤小豆当归散
脉弱、子宫脱垂、咽痛、舌淡、鼻妞、面色青灰、肢酸、龈血、身软、周身皮肤有青紫块	黄芪、艾叶、白芍、生地、阿胶、赤芍、鳖甲、仙鹤草、升麻、甘草、当归、玄参	升麻鳖甲汤
龈血、鼻妞、肢酸、咽痛、身软、脉弱、面色青灰、舌淡、周身皮肤有青紫块、子宫脱垂	黄芪、艾叶、白芍、生地、阿胶、赤芍、鳖甲、仙鹤草、升麻、甘草、当归、玄参	升麻鳖甲汤
子宫脱垂、肢酸、周身皮肤有青紫块、龈血、脉弱、鼻妞、身软、咽痛、面色青灰、舌淡	黄芪、艾叶、白芍、生地、阿胶、赤芍、鳖甲、仙鹤草、升麻、甘草、当归、玄参	升麻鳖甲汤
子宫脱垂、舌淡、肢酸、龈血、面色青灰、周身皮肤有青紫块、脉弱、咽痛、鼻妞、身软	黄芪、艾叶、白芍、生地、阿胶、赤芍、鳖甲、仙鹤草、升麻、甘草、当归、玄参	升麻鳖甲汤
身软、面色青灰、鼻妞、脉弱、肢酸、周身皮肤有青紫块、舌淡、咽痛、子宫脱垂、龈血	黄芪、艾叶、白芍、生地、阿胶、赤芍、鳖甲、仙鹤草、升麻、甘草、当归、玄参	升麻鳖甲汤
脉弱、面色青灰、身软、周身皮肤有青紫块、咽痛、鼻妞、肢酸、舌淡、龈血、子宫脱垂	黄芪、艾叶、白芍、生地、阿胶、赤芍、鳖甲、仙鹤草、升麻、甘草、当归、玄参	升麻鳖甲汤
脉弱、身软、舌淡、龈血、鼻妞、面色青灰、肢酸、周身皮肤有青紫块、咽痛、子宫脱垂	黄芪、艾叶、白芍、生地、阿胶、赤芍、鳖甲、仙鹤草、升麻、甘草、当归、玄参	升麻鳖甲汤
周身皮肤有青紫块、身软、龈血、脉弱、鼻妞、面色青灰、子宫脱垂、舌淡、肢酸、咽痛	黄芪、艾叶、白芍、生地、阿胶、赤芍、鳖甲、仙鹤草、升麻、甘草、当归、玄参	升麻鳖甲汤
脉弱、周身皮肤有青紫块、肢酸、舌淡、龈血、面色青灰、鼻妞、身软、子宫脱垂、咽痛	黄芪、艾叶、白芍、生地、阿胶、赤芍、鳖甲、仙鹤草、升麻、甘草、当归、玄参	升麻鳖甲汤
面色青灰、肢酸、舌淡、咽痛、脉弱、身软、周身皮肤有青紫块、鼻妞、龈血、子宫脱垂	黄芪、艾叶、白芍、生地、阿胶、赤芍、鳖甲、仙鹤草、升麻、甘草、当归、玄参	升麻鳖甲汤
面色青灰、肢酸、鼻妞、龈血、周身皮肤有青紫块、子宫脱垂、咽痛、舌淡、身软、脉弱	黄芪、艾叶、白芍、生地、阿胶、赤芍、鳖甲、仙鹤草、升麻、甘草、当归、玄参	升麻鳖甲汤
脉弱、子宫脱垂、面色青灰、舌淡、咽痛、周身皮肤有青紫块、鼻妞、肢酸、身软、龈血	黄芪、艾叶、白芍、生地、阿胶、赤芍、鳖甲、仙鹤草、升麻、甘草、当归、玄参	升麻鳖甲汤
脉弱、面色青灰、咽痛、肢酸、子宫脱垂、龈血、鼻妞、舌淡、周身皮肤有青紫块、身软	黄芪、艾叶、白芍、生地、阿胶、赤芍、鳖甲、仙鹤草、升麻、甘草、当归、玄参	升麻鳖甲汤
肢酸、周身皮肤有青紫块、脉弱、舌淡、面色青灰、子宫脱垂、身软、龈血、咽痛、鼻妞	黄芪、艾叶、白芍、生地、阿胶、赤芍、鳖甲、仙鹤草、升麻、甘草、当归、玄参	升麻鳖甲汤
周身皮肤有青紫块、咽痛、鼻妞、子宫脱垂、身软、舌淡、脉弱、龈血、面色青灰、肢酸	黄芪、艾叶、白芍、生地、阿胶、赤芍、鳖甲、仙鹤草、升麻、甘草、当归、玄参	升麻鳖甲汤
面色青灰、咽痛、肢酸、舌淡、鼻妞、周身皮肤有青紫块、龈血、脉弱、子宫脱垂、身软	黄芪、艾叶、白芍、生地、阿胶、赤芍、鳖甲、仙鹤草、升麻、甘草、当归、玄参	升麻鳖甲汤
鼻妞、肢酸、舌淡、脉弱、龈血、周身皮肤有青紫块、身软、咽痛、子宫脱垂、面色青灰	黄芪、艾叶、白芍、生地、阿胶、赤芍、鳖甲、仙鹤草、升麻、甘草、当归、玄参	升麻鳖甲汤
咽痛、肢酸、舌淡、脉弱、身软、面色青灰、鼻妞、周身皮肤有青紫块、龈血、子宫脱垂	黄芪、艾叶、白芍、生地、阿胶、赤芍、鳖甲、仙鹤草、升麻、甘草、当归、玄参	升麻鳖甲汤
身软、鼻妞、咽痛、肢酸、脉弱、周身皮肤有青紫块、子宫脱垂、舌淡、龈血、面色青灰	黄芪、艾叶、白芍、生地、阿胶、赤芍、鳖甲、仙鹤草、升麻、甘草、当归、玄参	升麻鳖甲汤
身软、面色青灰、子宫脱垂、咽痛、龈血、鼻妞、肢酸、舌淡、周身皮肤有青紫块、脉弱	黄芪、艾叶、白芍、生地、阿胶、赤芍、鳖甲、仙鹤草、升麻、甘草、当归、玄参	升麻鳖甲汤
面色青灰、脉弱、肢酸、子宫脱垂、周身皮肤有青紫块、龈血、舌淡、咽痛、鼻妞、身软	黄芪、艾叶、白芍、生地、阿胶、赤芍、鳖甲、仙鹤草、升麻、甘草、当归、玄参	升麻鳖甲汤
脉弱、舌淡、子宫脱垂、鼻妞、龈血、面色青灰、身软、肢酸、周身皮肤有青紫块、咽痛	黄芪、艾叶、白芍、生地、阿胶、赤芍、鳖甲、仙鹤草、升麻、甘草、当归、玄参	升麻鳖甲汤
肢酸、鼻妞、身软、舌淡、子宫脱垂、咽痛、龈血、脉弱、周身皮肤有青紫块、面色青灰	黄芪、艾叶、白芍、生地、阿胶、赤芍、鳖甲、仙鹤草、升麻、甘草、当归、玄参	升麻鳖甲汤
面色青灰、龈血、咽痛、肢酸、周身皮肤有青紫块、身软、舌淡、子宫脱垂、脉弱、鼻妞	黄芪、艾叶、白芍、生地、阿胶、赤芍、鳖甲、仙鹤草、升麻、甘草、当归、玄参	升麻鳖甲汤
脉弱、子宫脱垂、龈血、肢酸、舌淡、鼻妞、身软、咽痛、面色青灰、周身皮肤有青紫块	黄芪、艾叶、白芍、生地、阿胶、赤芍、鳖甲、仙鹤草、升麻、甘草、当归、玄参	升麻鳖甲汤
心悸、皮质硬、苔舌质淡、抽筋、四肢酸楚、舌淡而胖润、崩漏、紫斑、头眩、脉象细弱、腰酸、皮下出血	牡丹皮、白芍、阿胶、鳖甲、熟地、炙甘草、升麻、甘草、当归	升麻鳖甲汤
抽筋、四肢酸楚、心悸、头眩、皮下出血、舌淡而胖润、皮质硬、脉象细弱、紫斑、崩漏、腰酸、苔舌质淡	牡丹皮、白芍、阿胶、鳖甲、熟地、炙甘草、升麻、甘草、当归	升麻鳖甲汤
皮质硬、头眩、腰酸、脉象细弱、抽筋、皮下出血、舌淡而胖润、崩漏、心悸、四肢酸楚、苔舌质淡、紫斑	牡丹皮、白芍、阿胶、鳖甲、熟地、炙甘草、升麻、甘草、当归	升麻鳖甲汤
皮下出血、苔舌质淡、崩漏、脉象细弱、抽筋、舌淡而胖润、紫斑、头眩、皮质硬、心悸、四肢酸楚、腰酸	牡丹皮、白芍、阿胶、鳖甲、熟地、炙甘草、升麻、甘草、当归	升麻鳖甲汤
皮质硬、抽筋、腰酸、心悸、脉象细弱、苔舌质淡、崩漏、四肢酸楚、皮下出血、头眩、舌淡而胖润、紫斑	牡丹皮、白芍、阿胶、鳖甲、熟地、炙甘草、升麻、甘草、当归	升麻鳖甲汤
腰酸、舌淡而胖润、紫斑、四肢酸楚、皮质硬、皮下出血、崩漏、心悸、苔舌质淡、抽筋、头眩、脉象细弱	牡丹皮、白芍、阿胶、鳖甲、熟地、炙甘草、升麻、甘草、当归	升麻鳖甲汤
苔舌质淡、脉象细弱、抽筋、舌淡而胖润、头眩、紫斑、皮下出血、皮质硬、崩漏、腰酸、心悸、四肢酸楚	牡丹皮、白芍、阿胶、鳖甲、熟地、炙甘草、升麻、甘草、当归	升麻鳖甲汤
紫斑、皮质硬、抽筋、四肢酸楚、舌淡而胖润、头眩、皮下出血、苔舌质淡、崩漏、心悸、脉象细弱、腰酸	牡丹皮、白芍、阿胶、鳖甲、熟地、炙甘草、升麻、甘草、当归	升麻鳖甲汤
抽筋、腰酸、舌淡而胖润、脉象细弱、四肢酸楚、苔舌质淡、皮质硬、崩漏、心悸、紫斑、皮下出血、头眩	牡丹皮、白芍、阿胶、鳖甲、熟地、炙甘草、升麻、甘草、当归	升麻鳖甲汤
苔舌质淡、皮下出血、头眩、腰酸、崩漏、心悸、紫斑、四肢酸楚、皮质硬、脉象细弱、舌淡而胖润、抽筋	牡丹皮、白芍、阿胶、鳖甲、熟地、炙甘草、升麻、甘草、当归	升麻鳖甲汤
心悸、苔舌质淡、脉象细弱、崩漏、舌淡而胖润、四肢酸楚、皮下出血、头眩、皮质硬、抽筋、紫斑、腰酸	牡丹皮、白芍、阿胶、鳖甲、熟地、炙甘草、升麻、甘草、当归	升麻鳖甲汤
崩漏、抽筋、脉象细弱、苔舌质淡、舌淡而胖润、心悸、头眩、四肢酸楚、腰酸、紫斑、皮质硬、皮下出血	牡丹皮、白芍、阿胶、鳖甲、熟地、炙甘草、升麻、甘草、当归	升麻鳖甲汤
脉象细弱、皮下出血、抽筋、头眩、皮质硬、苔舌质淡、崩漏、四肢酸楚、舌淡而胖润、紫斑、腰酸、心悸	牡丹皮、白芍、阿胶、鳖甲、熟地、炙甘草、升麻、甘草、当归	升麻鳖甲汤
心悸、苔舌质淡、舌淡而胖润、脉象细弱、四肢酸楚、崩漏、皮质硬、抽筋、腰酸、头眩、紫斑、皮下出血	牡丹皮、白芍、阿胶、鳖甲、熟地、炙甘草、升麻、甘草、当归	升麻鳖甲汤
腰酸、四肢酸楚、头眩、苔舌质淡、皮质硬、舌淡而胖润、紫斑、皮下出血、抽筋、崩漏、心悸、脉象细弱	牡丹皮、白芍、阿胶、鳖甲、熟地、炙甘草、升麻、甘草、当归	升麻鳖甲汤
头眩、皮质硬、四肢酸楚、崩漏、皮下出血、苔舌质淡、紫斑、腰酸、抽筋、舌淡而胖润、脉象细弱、心悸	牡丹皮、白芍、阿胶、鳖甲、熟地、炙甘草、升麻、甘草、当归	升麻鳖甲汤
脉象细弱、皮质硬、抽筋、紫斑、腰酸、心悸、舌淡而胖润、崩漏、苔舌质淡、皮下出血、头眩、四肢酸楚	牡丹皮、白芍、阿胶、鳖甲、熟地、炙甘草、升麻、甘草、当归	升麻鳖甲汤
头眩、紫斑、崩漏、抽筋、四肢酸楚、苔舌质淡、舌淡而胖润、腰酸、脉象细弱、皮下出血、皮质硬、心悸	牡丹皮、白芍、阿胶、鳖甲、熟地、炙甘草、升麻、甘草、当归	升麻鳖甲汤
抽筋、脉象细弱、皮质硬、四肢酸楚、腰酸、紫斑、舌淡而胖润、头眩、苔舌质淡、崩漏、心悸、皮下出血	牡丹皮、白芍、阿胶、鳖甲、熟地、炙甘草、升麻、甘草、当归	升麻鳖甲汤
皮下出血、紫斑、崩漏、脉象细弱、腰酸、头眩、皮质硬、抽筋、苔舌质淡、舌淡而胖润、四肢酸楚、心悸	牡丹皮、白芍、阿胶、鳖甲、熟地、炙甘草、升麻、甘草、当归	升麻鳖甲汤
崩漏、皮下出血、紫斑、腰酸、苔舌质淡、四肢酸楚、心悸、脉象细弱、抽筋、舌淡而胖润、头眩、皮质硬	牡丹皮、白芍、阿胶、鳖甲、熟地、炙甘草、升麻、甘草、当归	升麻鳖甲汤
心悸、脉象细弱、抽筋、紫斑、皮下出血、苔舌质淡、舌淡而胖润、皮质硬、头眩、崩漏、腰酸、四肢酸楚	牡丹皮、白芍、阿胶、鳖甲、熟地、炙甘草、升麻、甘草、当归	升麻鳖甲汤
四肢酸楚、皮下出血、脉象细弱、抽筋、心悸、皮质硬、紫斑、头眩、苔舌质淡、崩漏、腰酸、舌淡而胖润	牡丹皮、白芍、阿胶、鳖甲、熟地、炙甘草、升麻、甘草、当归	升麻鳖甲汤
脉象细弱、苔舌质淡、四肢酸楚、头眩、紫斑、舌淡而胖润、皮下出血、心悸、腰酸、皮质硬、崩漏、抽筋	牡丹皮、白芍、阿胶、鳖甲、熟地、炙甘草、升麻、甘草、当归	升麻鳖甲汤
舌淡而胖润、抽筋、四肢酸楚、心悸、皮质硬、头眩、苔舌质淡、崩漏、紫斑、皮下出血、腰酸、脉象细弱	牡丹皮、白芍、阿胶、鳖甲、熟地、炙甘草、升麻、甘草、当归	升麻鳖甲汤
寒多、热少、胁下容硬、神色欠佳、脾脏肿大、面亦不华	黄芪、厚朴、鸡血藤、党参、酒、常山、何首乌、当归、草果	鳖甲煎丸
面亦不华、脾脏肿大、神色欠佳、寒多、胁下容硬、热少	黄芪、厚朴、鸡血藤、党参、酒、常山、何首乌、当归、草果	鳖甲煎丸
面亦不华、热少、胁下容硬、寒多、神色欠佳、脾脏肿大	黄芪、厚朴、鸡血藤、党参、酒、常山、何首乌、当归、草果	鳖甲煎丸
面亦不华、神色欠佳、脾脏肿大、寒多、热少、胁下容硬	黄芪、厚朴、鸡血藤、党参、酒、常山、何首乌、当归、草果	鳖甲煎丸
寒多、面亦不华、热少、神色欠佳、胁下容硬、脾脏肿大	黄芪、厚朴、鸡血藤、党参、酒、常山、何首乌、当归、草果	鳖甲煎丸
胁下容硬、热少、寒多、面亦不华、神色欠佳、脾脏肿大	黄芪、厚朴、鸡血藤、党参、酒、常山、何首乌、当归、草果	鳖甲煎丸
热少、寒多、胁下容硬、脾脏肿大、面亦不华、神色欠佳	黄芪、厚朴、鸡血藤、党参、酒、常山、何首乌、当归、草果	鳖甲煎丸
热少、胁下容硬、寒多、神色欠佳、脾脏肿大、面亦不华	黄芪、厚朴、鸡血藤、党参、酒、常山、何首乌、当归、草果	鳖甲煎丸
发热、发寒热、腹胀、贫血、消瘦、食欲不振、脾脏肿大、脾大、舌胖有齿印、气促、胀痛、脾脏继续肿大、消化迟滞、脉数而弱、胸满、浮肿、脾肿大、发低热	大黄、芒硝、阿胶、瞿麦、牡丹皮、干姜、白芍、鳖甲、半夏、桃仁、人参、鼠妇、黄芩、厚朴、柴胡、葶苈子、蜂房、射干、桂枝、蜣螂	鳖甲煎丸
胀痛、食欲不振、贫血、脉数而弱、脾肿大、发低热、胸满、浮肿、消瘦、脾脏继续肿大、腹胀、发寒热、脾脏肿大、舌胖有齿印、脾大、发热、消化迟滞、气促	大黄、芒硝、阿胶、瞿麦、牡丹皮、干姜、白芍、鳖甲、半夏、桃仁、人参、鼠妇、黄芩、厚朴、柴胡、葶苈子、蜂房、射干、桂枝、蜣螂	鳖甲煎丸
脾脏肿大、发寒热、脾大、脾脏继续肿大、浮肿、发热、舌胖有齿印、气促、腹胀、消瘦、发低热、消化迟滞、胸满、食欲不振、脉数而弱、贫血、胀痛、脾肿大	大黄、芒硝、阿胶、瞿麦、牡丹皮、干姜、白芍、鳖甲、半夏、桃仁、人参、鼠妇、黄芩、厚朴、柴胡、葶苈子、蜂房、射干、桂枝、蜣螂	鳖甲煎丸
发热、胀痛、脾脏继续肿大、消化迟滞、贫血、消瘦、发低热、脾大、胸满、食欲不振、腹胀、发寒热、气促、浮肿、脉数而弱、脾肿大、舌胖有齿印、脾脏肿大	大黄、芒硝、阿胶、瞿麦、牡丹皮、干姜、白芍、鳖甲、半夏、桃仁、人参、鼠妇、黄芩、厚朴、柴胡、葶苈子、蜂房、射干、桂枝、蜣螂	鳖甲煎丸
消化迟滞、胀痛、脾脏肿大、脉数而弱、贫血、脾脏继续肿大、发低热、浮肿、发寒热、食欲不振、脾肿大、消瘦、腹胀、气促、发热、舌胖有齿印、脾大、胸满	大黄、芒硝、阿胶、瞿麦、牡丹皮、干姜、白芍、鳖甲、半夏、桃仁、人参、鼠妇、黄芩、厚朴、柴胡、葶苈子、蜂房、射干、桂枝、蜣螂	鳖甲煎丸
胸满、脉数而弱、脾大、消化迟滞、发寒热、食欲不振、浮肿、发热、消瘦、舌胖有齿印、脾脏肿大、发低热、腹胀、脾脏继续肿大、气促、胀痛、贫血、脾肿大	大黄、芒硝、阿胶、瞿麦、牡丹皮、干姜、白芍、鳖甲、半夏、桃仁、人参、鼠妇、黄芩、厚朴、柴胡、葶苈子、蜂房、射干、桂枝、蜣螂	鳖甲煎丸
脾脏肿大、胀痛、脾肿大、脉数而弱、脾大、浮肿、消化迟滞、发寒热、食欲不振、贫血、发热、胸满、脾脏继续肿大、舌胖有齿印、气促、腹胀、发低热、消瘦	大黄、芒硝、阿胶、瞿麦、牡丹皮、干姜、白芍、鳖甲、半夏、桃仁、人参、鼠妇、黄芩、厚朴、柴胡、葶苈子、蜂房、射干、桂枝、蜣螂	鳖甲煎丸
消化迟滞、发寒热、发热、发低热、消瘦、脾脏肿大、腹胀、浮肿、脉数而弱、舌胖有齿印、贫血、胀痛、脾大、食欲不振、脾肿大、气促、胸满、脾脏继续肿大	大黄、芒硝、阿胶、瞿麦、牡丹皮、干姜、白芍、鳖甲、半夏、桃仁、人参、鼠妇、黄芩、厚朴、柴胡、葶苈子、蜂房、射干、桂枝、蜣螂	鳖甲煎丸
心烦、暑热、气粗、汗多、苔黄腻、热多、脉象洪数、口渴	石膏、桂枝、连翘、粳米、天花粉、知母、甘草、金银花	白虎加桂枝汤
热多、气粗、苔黄腻、口渴、暑热、脉象洪数、心烦、汗多	石膏、桂枝、连翘、粳米、天花粉、知母、甘草、金银花	白虎加桂枝汤
热多、脉象洪数、口渴、暑热、汗多、心烦、气粗、苔黄腻	石膏、桂枝、连翘、粳米、天花粉、知母、甘草、金银花	白虎加桂枝汤
热多、心烦、口渴、汗多、脉象洪数、苔黄腻、气粗、暑热	石膏、桂枝、连翘、粳米、天花粉、知母、甘草、金银花	白虎加桂枝汤
脉象洪数、苔黄腻、汗多、热多、口渴、暑热、气粗、心烦	石膏、桂枝、连翘、粳米、天花粉、知母、甘草、金银花	白虎加桂枝汤
口渴、苔黄腻、汗多、心烦、气粗、脉象洪数、热多、暑热	石膏、桂枝、连翘、粳米、天花粉、知母、甘草、金银花	白虎加桂枝汤
心烦、汗多、热多、气粗、苔黄腻、暑热、口渴、脉象洪数	石膏、桂枝、连翘、粳米、天花粉、知母、甘草、金银花	白虎加桂枝汤
脉象洪数、心烦、口渴、暑热、热多、苔黄腻、气粗、汗多	石膏、桂枝、连翘、粳米、天花粉、知母、甘草、金银花	白虎加桂枝汤
苔黄腻、汗多、心烦、口渴、气粗、脉象洪数、暑热、热多	石膏、桂枝、连翘、粳米、天花粉、知母、甘草、金银花	白虎加桂枝汤
气粗、热多、汗多、口渴、脉象洪数、暑热、心烦、苔黄腻	石膏、桂枝、连翘、粳米、天花粉、知母、甘草、金银花	白虎加桂枝汤
口渴、苔黄腻、热多、暑热、气粗、汗多、脉象洪数、心烦	石膏、桂枝、连翘、粳米、天花粉、知母、甘草、金银花	白虎加桂枝汤
口渴、脉象洪数、气粗、心烦、汗多、暑热、热多、苔黄腻	石膏、桂枝、连翘、粳米、天花粉、知母、甘草、金银花	白虎加桂枝汤
汗多、苔黄腻、口渴、脉象洪数、暑热、气粗、心烦、热多	石膏、桂枝、连翘、粳米、天花粉、知母、甘草、金银花	白虎加桂枝汤
寒少、烦渴、恶风、脉洪滑、汗大出、喜饮、热多	炙甘草、桂枝、石膏、粳米	白虎加桂枝汤
热多、喜饮、脉洪滑、烦渴、汗大出、寒少、恶风	炙甘草、桂枝、石膏、粳米	白虎加桂枝汤
烦渴、脉洪滑、恶风、喜饮、汗大出、热多、寒少	炙甘草、桂枝、石膏、粳米	白虎加桂枝汤
恶风、汗大出、烦渴、寒少、脉洪滑、热多、喜饮	炙甘草、桂枝、石膏、粳米	白虎加桂枝汤
烦渴、汗大出、热多、寒少、恶风、喜饮、脉洪滑	炙甘草、桂枝、石膏、粳米	白虎加桂枝汤
寒少、脉洪滑、喜饮、恶风、烦渴、热多、汗大出	炙甘草、桂枝、石膏、粳米	白虎加桂枝汤
脉洪滑、恶风、寒少、喜饮、汗大出、热多、烦渴	炙甘草、桂枝、石膏、粳米	白虎加桂枝汤
恶风、热多、烦渴、喜饮、寒少、脉洪滑、汗大出	炙甘草、桂枝、石膏、粳米	白虎加桂枝汤
寒少、热多、脉洪滑、喜饮、汗大出、烦渴、恶风	炙甘草、桂枝、石膏、粳米	白虎加桂枝汤
寒少、热多、汗大出、脉洪滑、烦渴、喜饮、恶风	炙甘草、桂枝、石膏、粳米	白虎加桂枝汤
热多、恶风、脉洪滑、烦渴、汗大出、寒少、喜饮	炙甘草、桂枝、石膏、粳米	白虎加桂枝汤
脉洪滑、热多、喜饮、烦渴、汗大出、恶风、寒少	炙甘草、桂枝、石膏、粳米	白虎加桂枝汤
热多、寒少、烦渴、恶风、汗大出、喜饮、脉洪滑	炙甘草、桂枝、石膏、粳米	白虎加桂枝汤
红肿、舌质红、灼热、疼痛、脉洪、苔薄黄	生地、石膏、桑枝、桂枝、天花粉、知母、甘草、忍冬藤、牛膝	白虎加桂枝汤
舌质红、疼痛、灼热、脉洪、苔薄黄、红肿	生地、石膏、桑枝、桂枝、天花粉、知母、甘草、忍冬藤、牛膝	白虎加桂枝汤
红肿、灼热、舌质红、疼痛、苔薄黄、脉洪	生地、石膏、桑枝、桂枝、天花粉、知母、甘草、忍冬藤、牛膝	白虎加桂枝汤
灼热、脉洪、红肿、苔薄黄、疼痛、舌质红	生地、石膏、桑枝、桂枝、天花粉、知母、甘草、忍冬藤、牛膝	白虎加桂枝汤
疼痛、苔薄黄、舌质红、脉洪、灼热、红肿	生地、石膏、桑枝、桂枝、天花粉、知母、甘草、忍冬藤、牛膝	白虎加桂枝汤
舌质红、疼痛、脉洪、苔薄黄、灼热、红肿	生地、石膏、桑枝、桂枝、天花粉、知母、甘草、忍冬藤、牛膝	白虎加桂枝汤
灼热、苔薄黄、舌质红、红肿、疼痛、脉洪	生地、石膏、桑枝、桂枝、天花粉、知母、甘草、忍冬藤、牛膝	白虎加桂枝汤
灼热、苔薄黄、红肿、脉洪、疼痛、舌质红	生地、石膏、桑枝、桂枝、天花粉、知母、甘草、忍冬藤、牛膝	白虎加桂枝汤
苔薄黄、舌质红、疼痛、红肿、灼热、脉洪	生地、石膏、桑枝、桂枝、天花粉、知母、甘草、忍冬藤、牛膝	白虎加桂枝汤
苔薄黄、疼痛、灼热、舌质红、脉洪、红肿	生地、石膏、桑枝、桂枝、天花粉、知母、甘草、忍冬藤、牛膝	白虎加桂枝汤
红肿、苔薄黄、脉洪、疼痛、舌质红、灼热	生地、石膏、桑枝、桂枝、天花粉、知母、甘草、忍冬藤、牛膝	白虎加桂枝汤
疼痛、苔薄黄、红肿、舌质红、脉洪、灼热	生地、石膏、桑枝、桂枝、天花粉、知母、甘草、忍冬藤、牛膝	白虎加桂枝汤
脉洪、舌质红、疼痛、红肿、灼热、苔薄黄	生地、石膏、桑枝、桂枝、天花粉、知母、甘草、忍冬藤、牛膝	白虎加桂枝汤
热少、脉沉迟、下血、阳陷、舌淡白、苔淡白	蜀漆、龙骨、附子、茯苓	蜀漆汤
阳陷、热少、下血、脉沉迟、苔淡白、舌淡白	蜀漆、龙骨、附子、茯苓	蜀漆汤
热少、脉沉迟、苔淡白、舌淡白、下血、阳陷	蜀漆、龙骨、附子、茯苓	蜀漆汤
下血、舌淡白、热少、阳陷、苔淡白、脉沉迟	蜀漆、龙骨、附子、茯苓	蜀漆汤
舌淡白、脉沉迟、热少、苔淡白、阳陷、下血	蜀漆、龙骨、附子、茯苓	蜀漆汤
下血、热少、苔淡白、脉沉迟、阳陷、舌淡白	蜀漆、龙骨、附子、茯苓	蜀漆汤
热少、脉沉迟、苔淡白、舌淡白、下血、阳陷	蜀漆、龙骨、附子、茯苓	蜀漆汤
阳陷、热少、舌淡白、脉沉迟、苔淡白、下血	蜀漆、龙骨、附子、茯苓	蜀漆汤
苔淡白、舌淡白、阳陷、下血、热少、脉沉迟	蜀漆、龙骨、附子、茯苓	蜀漆汤
舌淡白、下血、热少、阳陷、脉沉迟、苔淡白	蜀漆、龙骨、附子、茯苓	蜀漆汤
苔淡白、下血、舌淡白、阳陷、热少、脉沉迟	蜀漆、龙骨、附子、茯苓	蜀漆汤
阳陷、苔淡白、脉沉迟、舌淡白、热少、下血	蜀漆、龙骨、附子、茯苓	蜀漆汤
热少、脉沉迟、阳陷、舌淡白、苔淡白、下血	蜀漆、龙骨、附子、茯苓	蜀漆汤
苔薄白、左半身瘫痪、发热、舌红、恶寒、脉浮、神志清楚	干姜、党参、白术、菊花、川芎、白矾、牡蛎、茯苓、桔梗、桂枝、细辛、防风、当归、黄芩	侯氏黑散
舌红、发热、脉浮、苔薄白、神志清楚、恶寒、左半身瘫痪	干姜、党参、白术、菊花、川芎、白矾、牡蛎、茯苓、桔梗、桂枝、细辛、防风、当归、黄芩	侯氏黑散
苔薄白、舌红、神志清楚、脉浮、发热、恶寒、左半身瘫痪	干姜、党参、白术、菊花、川芎、白矾、牡蛎、茯苓、桔梗、桂枝、细辛、防风、当归、黄芩	侯氏黑散
疼痛、肌肉丰满、身形胖大	干姜、白术、菊花、川芎、白矾、牡蛎、茯苓、桔梗、人参、细辛、防风、桂枝、当归、黄芩	侯氏黑散
疼痛、身形胖大、肌肉丰满	干姜、白术、菊花、川芎、白矾、牡蛎、茯苓、桔梗、人参、细辛、防风、桂枝、当归、黄芩	侯氏黑散
肌肉丰满、身形胖大、疼痛	干姜、白术、菊花、川芎、白矾、牡蛎、茯苓、桔梗、人参、细辛、防风、桂枝、当归、黄芩	侯氏黑散
手足、血压160/120mmHg、沉重、发冷、苔白、脉虚数	干姜、党参、白术、菊花、川芎、白矾、牡蛎、茯苓、桔梗、桂枝、细辛、防风、当归、黄芩	侯氏黑散
脉虚数、沉重、发冷、苔白、手足、血压160/120mmHg	干姜、党参、白术、菊花、川芎、白矾、牡蛎、茯苓、桔梗、桂枝、细辛、防风、当归、黄芩	侯氏黑散
手足、苔白、发冷、脉虚数、沉重、血压160/120mmHg	干姜、党参、白术、菊花、川芎、白矾、牡蛎、茯苓、桔梗、桂枝、细辛、防风、当归、黄芩	侯氏黑散
痰鸣、手足搐动、神志不清、苔厚、脉弦、癫痫	滑石粉、干姜、大黄、龙骨、牡蛎、石膏、寒水石、石菖蒲、桂枝、赤石脂、甘草、紫石英	风引汤
脉弦、癫痫、痰鸣、苔厚、手足搐动、神志不清	滑石粉、干姜、大黄、龙骨、牡蛎、石膏、寒水石、石菖蒲、桂枝、赤石脂、甘草、紫石英	风引汤
神志不清、苔厚、癫痫、脉弦、手足搐动、痰鸣	滑石粉、干姜、大黄、龙骨、牡蛎、石膏、寒水石、石菖蒲、桂枝、赤石脂、甘草、紫石英	风引汤
癫痫、痰鸣、手足搐动、脉弦、苔厚、神志不清	滑石粉、干姜、大黄、龙骨、牡蛎、石膏、寒水石、石菖蒲、桂枝、赤石脂、甘草、紫石英	风引汤
下颌紧、两手指微弯、气厥、僵直、呼吸喘促、口张	滑石粉、干姜、大黄、龙骨、牡蛎、石膏、寒水石、桂枝、赤石脂、白石英、紫石英	风引汤
呼吸喘促、气厥、口张、两手指微弯、下颌紧、僵直	滑石粉、干姜、大黄、龙骨、牡蛎、石膏、寒水石、桂枝、赤石脂、白石英、紫石英	风引汤
气厥、呼吸喘促、下颌紧、两手指微弯、僵直、口张	滑石粉、干姜、大黄、龙骨、牡蛎、石膏、寒水石、桂枝、赤石脂、白石英、紫石英	风引汤
下颌紧、口张、两手指微弯、僵直、呼吸喘促、气厥	滑石粉、干姜、大黄、龙骨、牡蛎、石膏、寒水石、桂枝、赤石脂、白石英、紫石英	风引汤
络脉空虚、脉浮滑、火灼、酸楚、腰背灼痛	龙骨、白芍、玄参、牡蛎、磁石、寒水石、石膏、黄芩、赤石脂、甘草、当归、紫石英	风引汤
腰背灼痛、酸楚、火灼、脉浮滑、络脉空虚	龙骨、白芍、玄参、牡蛎、磁石、寒水石、石膏、黄芩、赤石脂、甘草、当归、紫石英	风引汤
火灼、络脉空虚、酸楚、脉浮滑、腰背灼痛	龙骨、白芍、玄参、牡蛎、磁石、寒水石、石膏、黄芩、赤石脂、甘草、当归、紫石英	风引汤
脉浮滑、火灼、酸楚、腰背灼痛、络脉空虚	龙骨、白芍、玄参、牡蛎、磁石、寒水石、石膏、黄芩、赤石脂、甘草、当归、紫石英	风引汤
火气妄凌、痰涎泛溢、痞闷、神志失常、苔舌绛无苔、吐涎	生地、香附、竹沥、桂枝、何首乌、甘草、防己	防己地黄汤
火气妄凌、痰涎泛溢、苔舌绛无苔、神志失常、痞闷、吐涎	生地、香附、竹沥、桂枝、何首乌、甘草、防己	防己地黄汤
苔舌绛无苔、吐涎、神志失常、痞闷、痰涎泛溢、火气妄凌	生地、香附、竹沥、桂枝、何首乌、甘草、防己	防己地黄汤
痞闷、痰涎泛溢、火气妄凌、吐涎、神志失常、苔舌绛无苔	生地、香附、竹沥、桂枝、何首乌、甘草、防己	防己地黄汤
经常咽痛、屈伸不利、脉濡、诸关节酸痛、苔薄	蒲公英、羌活、生地、桂枝、防风、甘草、防己	防己地黄汤
脉濡、诸关节酸痛、经常咽痛、苔薄、屈伸不利	蒲公英、羌活、生地、桂枝、防风、甘草、防己	防己地黄汤
经常咽痛、脉濡、诸关节酸痛、苔薄、屈伸不利	蒲公英、羌活、生地、桂枝、防风、甘草、防己	防己地黄汤
经常咽痛、诸关节酸痛、脉濡、苔薄、屈伸不利	蒲公英、羌活、生地、桂枝、防风、甘草、防己	防己地黄汤
脉数、头痛、体温39℃、下利不止、黄色粪水、恶寒、体温反升至39.5℃、倦容、身热、舌尚正常、恶臭气	干姜、白术、桂枝、人参、甘草	桂枝人参汤
脉数、体温39℃、恶臭气、黄色粪水、舌尚正常、恶寒、身热、下利不止、体温反升至39.5℃、头痛、倦容	干姜、白术、桂枝、人参、甘草	桂枝人参汤
倦容、体温39℃、体温反升至39.5℃、恶臭气、身热、舌尚正常、头痛、黄色粪水、恶寒、脉数、下利不止	干姜、白术、桂枝、人参、甘草	桂枝人参汤
体温39℃、头痛、脉数、下利不止、身热、舌尚正常、体温反升至39.5℃、倦容、恶寒、恶臭气、黄色粪水	干姜、白术、桂枝、人参、甘草	桂枝人参汤
恶寒、头痛、身热、体温反升至39.5℃、黄色粪水、倦容、下利不止、脉数、恶臭气、舌尚正常、体温39℃	干姜、白术、桂枝、人参、甘草	桂枝人参汤
恶寒、舌尚正常、体温反升至39.5℃、身热、倦容、头痛、脉数、体温39℃、恶臭气、黄色粪水、下利不止	干姜、白术、桂枝、人参、甘草	桂枝人参汤
畏风、头痛	盐、附子	头风摩散
畏风、头痛	盐、附子	头风摩散
畏风、头痛	盐、附子	头风摩散
畏风、头痛	盐、附子	头风摩散
头痛、畏风	盐、附子	头风摩散
头痛、畏风	盐、附子	头风摩散
头痛、畏风	盐、附子	头风摩散
头痛、畏风	盐、附子	头风摩散
头痛、畏风	盐、附子	头风摩散
头痛、畏风	盐、附子	头风摩散
头痛、畏风	盐、附子	头风摩散
畏风、头痛	盐、附子	头风摩散
畏风、头痛	盐、附子	头风摩散
畏风、头痛	盐、附子	头风摩散
畏风、头痛	盐、附子	头风摩散
头痛、畏风	盐、附子	头风摩散
头痛、畏风	盐、附子	头风摩散
头痛、畏风	盐、附子	头风摩散
头痛、畏风	盐、附子	头风摩散
头痛、畏风	盐、附子	头风摩散
头痛、畏风	盐、附子	头风摩散
畏风、头痛	盐、附子	头风摩散
头痛、畏风	盐、附子	头风摩散
畏风、头痛	盐、附子	头风摩散
畏风、头痛	盐、附子	头风摩散
羸瘦、汗出、两足酸麻、脚膝肿大、遗精	白芍、白术、麻黄、桂枝、附子、防风、知母、甘草	桂枝芍药知母汤
羸瘦、遗精、脚膝肿大、两足酸麻、汗出	白芍、白术、麻黄、桂枝、附子、防风、知母、甘草	桂枝芍药知母汤
脚膝肿大、羸瘦、两足酸麻、遗精、汗出	白芍、白术、麻黄、桂枝、附子、防风、知母、甘草	桂枝芍药知母汤
晕倒、腹痛、血虚、疼痛、阴痒	龙骨、党参、牡蛎、熟地、当归	桂枝芍药知母汤
阴痒、晕倒、血虚、疼痛、腹痛	龙骨、党参、牡蛎、熟地、当归	桂枝芍药知母汤
晕倒、腹痛、血虚、阴痒、疼痛	龙骨、党参、牡蛎、熟地、当归	桂枝芍药知母汤
酸痛、痹痛、气促、自汗、肿、消瘦、舌淡、脉数、纳滞、思呕、头眩	白术、炙甘草、细辛、桂枝、附子、防风、忍冬藤	桂枝芍药知母汤
痹痛、舌淡、思呕、酸痛、肿、气促、自汗、头眩、纳滞、消瘦、脉数	白术、炙甘草、细辛、桂枝、附子、防风、忍冬藤	桂枝芍药知母汤
纳滞、脉数、舌淡、自汗、肿、消瘦、思呕、头眩、酸痛、气促、痹痛	白术、炙甘草、细辛、桂枝、附子、防风、忍冬藤	桂枝芍药知母汤
两膝热滋、两膝关节疼痛、两膝酸痛、苔薄糙、舌边略有青紫点	地龙、赤芍、川牛膝、桂枝、络石藤、附子、丝瓜络、知母、甘草、当归、忍冬藤	桂枝芍药知母汤
两膝酸痛、两膝热滋、舌边略有青紫点、苔薄糙、两膝关节疼痛	地龙、赤芍、川牛膝、桂枝、络石藤、附子、丝瓜络、知母、甘草、当归、忍冬藤	桂枝芍药知母汤
两膝关节疼痛、两膝热滋、舌边略有青紫点、两膝酸痛、苔薄糙	地龙、赤芍、川牛膝、桂枝、络石藤、附子、丝瓜络、知母、甘草、当归、忍冬藤	桂枝芍药知母汤
疼痛、气逆、四肢瘫痪、面色青白、脉细小	白芍、麻黄、乌头、炙甘草、黄芩	乌头汤
四肢瘫痪、脉细小、气逆、面色青白、疼痛	白芍、麻黄、乌头、炙甘草、黄芩	乌头汤
面色青白、脉细小、四肢瘫痪、气逆、疼痛	白芍、麻黄、乌头、炙甘草、黄芩	乌头汤
疼痛、脉弦细而紧、舌淡红、怕冷、苔薄白	黄芪、淡豆豉、白芍、白术、麻黄、乌头、桂枝、香樟	乌头汤
苔薄白、脉弦细而紧、疼痛、怕冷、舌淡红	黄芪、淡豆豉、白芍、白术、麻黄、乌头、桂枝、香樟	乌头汤
舌淡红、脉弦细而紧、苔薄白、疼痛、怕冷	黄芪、淡豆豉、白芍、白术、麻黄、乌头、桂枝、香樟	乌头汤
血流不止、难产、麻痹、面色白、出血、血痹、虚弱小紧、贫血、血虚、舌淡、昏迷	黄芪、桂枝、白芍、大枣	黄芪桂枝五物汤
血痹、舌淡、难产、血流不止、虚弱小紧、贫血、麻痹、昏迷、出血、面色白、血虚	黄芪、桂枝、白芍、大枣	黄芪桂枝五物汤
麻木、痛痒、肌肤不仁	地龙、黄芪、白芍、大枣、木瓜、桂枝、人参、红花、当归	黄芪桂枝五物汤
麻木、痛痒、肌肤不仁	地龙、黄芪、白芍、大枣、木瓜、桂枝、人参、红花、当归	黄芪桂枝五物汤
梦泄	生姜、龙骨、大枣、白芍、牡蛎、桂枝、甘草	桂枝加龙骨牡蛎汤
梦泄	生姜、龙骨、大枣、白芍、牡蛎、桂枝、甘草	桂枝加龙骨牡蛎汤
梦泄	生姜、龙骨、大枣、白芍、牡蛎、桂枝、甘草	桂枝加龙骨牡蛎汤
自汗、汗出、浮越	生姜、龙骨、大枣、白芍、牡蛎、桂枝、甘草	桂枝加龙骨牡蛎汤
自汗、浮越、汗出	生姜、龙骨、大枣、白芍、牡蛎、桂枝、甘草	桂枝加龙骨牡蛎汤
自汗、浮越、汗出	生姜、龙骨、大枣、白芍、牡蛎、桂枝、甘草	桂枝加龙骨牡蛎汤
头胀、面色光白、心悸、自汗、遗精、酸软、耳眩、失眠、舌淡、脉芤而紧	茯神、白芍、龙骨、菟丝子、柏子仁、牡蛎、莲须、炙甘草、桂枝、丹参	桂枝加龙骨牡蛎汤
头胀、耳眩、面色光白、舌淡、自汗、遗精、脉芤而紧、酸软、失眠、心悸	茯神、白芍、龙骨、菟丝子、柏子仁、牡蛎、莲须、炙甘草、桂枝、丹参	桂枝加龙骨牡蛎汤
头胀、耳眩、舌淡、自汗、遗精、面色光白、失眠、酸软、脉芤而紧、心悸	茯神、白芍、龙骨、菟丝子、柏子仁、牡蛎、莲须、炙甘草、桂枝、丹参	桂枝加龙骨牡蛎汤
遗精、脉细舌白	黄芪、龟甲、生姜、龙骨、白芍、五味子、大枣、赤芍、牡蛎、桂枝、益智仁、甘草	桂枝加龙骨牡蛎汤
脉细舌白、遗精	黄芪、龟甲、生姜、龙骨、白芍、五味子、大枣、赤芍、牡蛎、桂枝、益智仁、甘草	桂枝加龙骨牡蛎汤
遗精、脉细舌白	黄芪、龟甲、生姜、龙骨、白芍、五味子、大枣、赤芍、牡蛎、桂枝、益智仁、甘草	桂枝加龙骨牡蛎汤
脉来细弱、脾阳不振、暴崩、气虚、恶露、怔仲、腹痛、心悸、苔淡白少华、饮食减少、舌淡白少华	黄芪、龙骨、党参、白术、大枣、白芍、牡蛎、炙甘草、桂枝、陈皮	桂枝加龙骨牡蛎汤
腹痛、饮食减少、舌淡白少华、恶露、苔淡白少华、脾阳不振、暴崩、脉来细弱、心悸、气虚、怔仲	黄芪、龙骨、党参、白术、大枣、白芍、牡蛎、炙甘草、桂枝、陈皮	桂枝加龙骨牡蛎汤
恶露、脉来细弱、苔淡白少华、脾阳不振、心悸、饮食减少、暴崩、舌淡白少华、怔仲、腹痛、气虚	黄芪、龙骨、党参、白术、大枣、白芍、牡蛎、炙甘草、桂枝、陈皮	桂枝加龙骨牡蛎汤
夜尿多、遗精、疼、大便时溏、头部空虚、舌淡红、头痛、腰痛、苔薄白面润、小便多、脉沉弦细	龙骨、白术、酒、桂枝、附子	天雄散
头痛、舌淡红、腰痛、头部空虚、遗精、大便时溏、小便多、疼、脉沉弦细、夜尿多、苔薄白面润	龙骨、白术、酒、桂枝、附子	天雄散
小便多、遗精、大便时溏、头部空虚、头痛、疼、苔薄白面润、腰痛、舌淡红、夜尿多、脉沉弦细	龙骨、白术、酒、桂枝、附子	天雄散
脉沉弦细、疼、头痛、头部空虚、苔薄白面润、舌淡红、遗精、夜尿多、腰痛、小便多、大便时溏	龙骨、白术、酒、桂枝、附子	天雄散
大便时溏、夜尿多、疼、遗精、舌淡红、脉沉弦细、头部空虚、腰痛、小便多、苔薄白面润、头痛	龙骨、白术、酒、桂枝、附子	天雄散
夜尿多、遗精、苔薄白面润、大便时溏、头部空虚、疼、舌淡红、头痛、小便多、腰痛、脉沉弦细	龙骨、白术、酒、桂枝、附子	天雄散
头痛、脉沉弦细、腰痛、夜尿多、苔薄白面润、头部空虚、大便时溏、小便多、舌淡红、遗精、疼	龙骨、白术、酒、桂枝、附子	天雄散
舌淡红、小便多、夜尿多、头部空虚、脉沉弦细、腰痛、遗精、头痛、疼、苔薄白面润、大便时溏	龙骨、白术、酒、桂枝、附子	天雄散
头部空虚、舌淡红、苔薄白面润、大便时溏、疼、头痛、夜尿多、腰痛、脉沉弦细、小便多、遗精	龙骨、白术、酒、桂枝、附子	天雄散
脉双弦、吐血、失精	炙甘草、桂枝、白芍、大枣	小建中汤
脉双弦、吐血、失精	炙甘草、桂枝、白芍、大枣	小建中汤
耳珠不黄、目珠不黄、寒湿、湿热、黄痘、小便自利、脉细弱、发黄、身面俱黄、手足烦热	白芍、党参、大枣、炙甘草、桂枝、当归	小建中汤
寒湿、脉细弱、小便自利、目珠不黄、发黄、湿热、身面俱黄、黄痘、手足烦热、耳珠不黄	白芍、党参、大枣、炙甘草、桂枝、当归	小建中汤
砂闹不安、面色苍白、胃窦部稍见粗糙、阵发性腹痛、二脉沉细而数、苔薄白	白芍、大枣、煨姜、炙甘草、桂枝	小建中汤
面色苍白、二脉沉细而数、苔薄白、阵发性腹痛、砂闹不安、胃窦部稍见粗糙	白芍、大枣、煨姜、炙甘草、桂枝	小建中汤
形体消瘦、脉缓无力、咳吐泡痰、舌淡红、口淡、饮食减少、苔薄白、咳嗽、胸满	白芍、大枣、半夏、炙甘草、桂枝、饴糖	小建中汤
口淡、苔薄白、咳吐泡痰、咳嗽、形体消瘦、脉缓无力、胸满、饮食减少、舌淡红	白芍、大枣、半夏、炙甘草、桂枝、饴糖	小建中汤
嗽、馁弱、脉得虚数、少气、咳、气机不析、短气、气急、肺之喘急	黄芪、白芍、大枣、炙甘草、桂枝	黄芪建中汤
气急、脉得虚数、馁弱、短气、气机不析、嗽、肺之喘急、咳、少气	黄芪、白芍、大枣、炙甘草、桂枝	黄芪建中汤
呼吸气微、不欲食、脉大、全身极度疲乏、少气、恶寒、口淡、苔唇舌、唇舌淡白、发热、虚黄、溶血性黄、虚热、面目发黄、头晕、心悸、盗汗	黄芪、白芍、大枣、白术、党参、茯苓、桂枝、附子、茵陈、当归	黄芪建中汤
唇舌淡白、少气、虚黄、口淡、恶寒、不欲食、头晕、心悸、呼吸气微、发热、溶血性黄、盗汗、苔唇舌、脉大、全身极度疲乏、虚热、面目发黄	黄芪、白芍、大枣、白术、党参、茯苓、桂枝、附子、茵陈、当归	黄芪建中汤
脉弱、面色光白、大便欠调、头晕、苔薄、多汗	黄芪、白芍、大枣、鸡血藤、党参、茯苓、炙甘草、桂枝、当归	黄芪建中汤
苔薄、头晕、脉弱、大便欠调、面色光白、多汗	黄芪、白芍、大枣、鸡血藤、党参、茯苓、炙甘草、桂枝、当归	黄芪建中汤
疹块、出疹、体温36.6℃、麻疹、浮肿、奇痒、脉微缓、出血	大枣、苦杏仁、赤芍、麻黄、桂枝、甘草	桂枝麻黄各半汤
脉微缓、出疹、出血、疹块、浮肿、奇痒、体温36.6℃、麻疹	大枣、苦杏仁、赤芍、麻黄、桂枝、甘草	桂枝麻黄各半汤
出血、出疹、麻疹、脉微缓、奇痒、浮肿、疹块、体温36.6℃	大枣、苦杏仁、赤芍、麻黄、桂枝、甘草	桂枝麻黄各半汤
疹块、体温36.6℃、出血、脉微缓、出疹、浮肿、奇痒、麻疹	大枣、苦杏仁、赤芍、麻黄、桂枝、甘草	桂枝麻黄各半汤
出血、麻疹、体温36.6℃、脉微缓、浮肿、疹块、出疹、奇痒	大枣、苦杏仁、赤芍、麻黄、桂枝、甘草	桂枝麻黄各半汤
出疹、疹块、体温36.6℃、奇痒、脉微缓、浮肿、麻疹、出血	大枣、苦杏仁、赤芍、麻黄、桂枝、甘草	桂枝麻黄各半汤
浮肿、脉微缓、麻疹、体温36.6℃、出疹、疹块、出血、奇痒	大枣、苦杏仁、赤芍、麻黄、桂枝、甘草	桂枝麻黄各半汤
奇痒、麻疹、浮肿、出血、出疹、疹块、体温36.6℃、脉微缓	大枣、苦杏仁、赤芍、麻黄、桂枝、甘草	桂枝麻黄各半汤
疹块、脉微缓、浮肿、体温36.6℃、麻疹、奇痒、出疹、出血	大枣、苦杏仁、赤芍、麻黄、桂枝、甘草	桂枝麻黄各半汤
面色萎黄无华、汗出、舌淡苔薄白、纳少、头上冷、舌质淡、脉缓、疼痛、神疲	黄芪、白芍、大枣、炙甘草、桂枝、甘草、当归	黄芪建中汤
疼痛、头上冷、纳少、舌淡苔薄白、舌质淡、神疲、面色萎黄无华、脉缓、汗出	黄芪、白芍、大枣、炙甘草、桂枝、甘草、当归	黄芪建中汤
咳痰、小便不利、饮食少思、大便不实、手足俱冷、腹胀	牡丹皮、山药、生地、泽泻、山茱萸、茯苓、桂枝、附子	金匮肾气丸
小便不利、咳痰、腹胀、饮食少思、大便不实、手足俱冷	牡丹皮、山药、生地、泽泻、山茱萸、茯苓、桂枝、附子	金匮肾气丸
口渴、神疲、神志清明、舌润、睛光亦好、吐泻、脾泻、尿多渴、微细、尿清长、虚热、唇淡白、肢冷、苔无苔	牡丹皮、山药、生地、泽泻、山茱萸、茯苓、桂枝、附子	金匮肾气丸
唇淡白、神疲、吐泻、舌润、睛光亦好、微细、口渴、脾泻、尿清长、苔无苔、虚热、神志清明、尿多渴、肢冷	牡丹皮、山药、生地、泽泻、山茱萸、茯苓、桂枝、附子	金匮肾气丸
脉洪大、红润、口渴、恶寒、发热、浮阳	牡丹皮、山药、生地、五味子、泽泻、山茱萸、茯苓、桂枝、附子	金匮肾气丸
脉洪大、恶寒、红润、浮阳、口渴、发热	牡丹皮、山药、生地、五味子、泽泻、山茱萸、茯苓、桂枝、附子	金匮肾气丸
夜咳、微细欲绝、脉两寸俱大、气短、痰壅作咳	牡丹皮、山药、泽泻、山茱萸、麻黄、茯苓、熟地、肉桂、附子	金匮肾气丸
夜咳、痰壅作咳、脉两寸俱大、气短、微细欲绝	牡丹皮、山药、泽泻、山茱萸、麻黄、茯苓、熟地、肉桂、附子	金匮肾气丸
溺色清、不痛、身材魁梧、舌舌象无改变、苔舌象无改变、肥胖、跌倒、脉稍数无力、发烧、步态不稳	牡丹皮、黄芪、山药、生地、泽泻、茯苓、肉桂、附子、橘络	金匮肾气丸
苔舌象无改变、发烧、步态不稳、脉稍数无力、肥胖、不痛、舌舌象无改变、跌倒、溺色清、身材魁梧	牡丹皮、黄芪、山药、生地、泽泻、茯苓、肉桂、附子、橘络	金匮肾气丸
面色苍白、咳嗽、下利、发热、潮热、食少、腹痛、身疼、喘息、下痢	山药、阿胶、干姜、白芍、大枣、苦杏仁、白术、白敛、生地、麦冬、防风、甘草、川芎、人参、当归、柴胡、茯苓、桔梗、桂枝	薯蓣丸
喘息、腹痛、身疼、潮热、发热、面色苍白、下痢、食少、下利、咳嗽	山药、阿胶、干姜、白芍、大枣、苦杏仁、白术、白敛、生地、麦冬、防风、甘草、川芎、人参、当归、柴胡、茯苓、桔梗、桂枝	薯蓣丸
咳嗽、潮热、腹痛、食少、下利、身疼、下痢、面色苍白、发热、喘息	山药、阿胶、干姜、白芍、大枣、苦杏仁、白术、白敛、生地、麦冬、防风、甘草、川芎、人参、当归、柴胡、茯苓、桔梗、桂枝	薯蓣丸
下利、身疼、食少、面色苍白、腹痛、发热、下痢、潮热、咳嗽、喘息	山药、阿胶、干姜、白芍、大枣、苦杏仁、白术、白敛、生地、麦冬、防风、甘草、川芎、人参、当归、柴胡、茯苓、桔梗、桂枝	薯蓣丸
消瘦、食不知味、心神恍惚、食少、目眩、舌胖、精神倦息、心悸、大便燥结、脉缓而无力、肠鸣、舌淡、面色白少华、头晕、耳鸣、腹泻、盗汗、舌光无苔、失眠、潮热	山药、阿胶、干姜、白芍、大枣、苦杏仁、白术、白敛、生地、麦冬、防风、甘草、川芎、人参、当归、柴胡、茯苓、桔梗、桂枝	薯蓣丸
精神倦息、心神恍惚、面色白少华、大便燥结、失眠、腹泻、盗汗、舌胖、消瘦、食少、舌光无苔、食不知味、头晕、心悸、耳鸣、目眩、舌淡、脉缓而无力、肠鸣、潮热	山药、阿胶、干姜、白芍、大枣、苦杏仁、白术、白敛、生地、麦冬、防风、甘草、川芎、人参、当归、柴胡、茯苓、桔梗、桂枝	薯蓣丸
面色白少华、食不知味、脉缓而无力、消瘦、肠鸣、大便燥结、潮热、心神恍惚、舌胖、盗汗、目眩、舌淡、心悸、耳鸣、腹泻、舌光无苔、食少、精神倦息、头晕、失眠	山药、阿胶、干姜、白芍、大枣、苦杏仁、白术、白敛、生地、麦冬、防风、甘草、川芎、人参、当归、柴胡、茯苓、桔梗、桂枝	薯蓣丸
头晕、心悸、腹泻、舌淡、耳鸣、精神倦息、失眠、消瘦、潮热、心神恍惚、肠鸣、大便燥结、面色白少华、舌胖、脉缓而无力、盗汗、舌光无苔、目眩、食不知味、食少	山药、阿胶、干姜、白芍、大枣、苦杏仁、白术、白敛、生地、麦冬、防风、甘草、川芎、人参、当归、柴胡、茯苓、桔梗、桂枝	薯蓣丸
脾胃虚弱、头眩、畏寒、苔薄、气怯、风冷、惧热、脉虚、恍惚	山药、党参、阿胶、大豆黄卷、干姜、白芍、大枣、苦杏仁、白术、生地、麦冬、防风、甘草、六神曲、川芎、酒、当归、柴胡、茯苓、桔梗、桂枝	薯蓣丸
头眩、气怯、惧热、脉虚、脾胃虚弱、苔薄、风冷、恍惚、畏寒	山药、党参、阿胶、大豆黄卷、干姜、白芍、大枣、苦杏仁、白术、生地、麦冬、防风、甘草、六神曲、川芎、酒、当归、柴胡、茯苓、桔梗、桂枝	薯蓣丸
风冷、恍惚、头眩、脉虚、惧热、苔薄、气怯、脾胃虚弱、畏寒	山药、党参、阿胶、大豆黄卷、干姜、白芍、大枣、苦杏仁、白术、生地、麦冬、防风、甘草、六神曲、川芎、酒、当归、柴胡、茯苓、桔梗、桂枝	薯蓣丸
气怯、苔薄、恍惚、脉虚、头眩、惧热、风冷、畏寒、脾胃虚弱	山药、党参、阿胶、大豆黄卷、干姜、白芍、大枣、苦杏仁、白术、生地、麦冬、防风、甘草、六神曲、川芎、酒、当归、柴胡、茯苓、桔梗、桂枝	薯蓣丸
疼痛、肿大、无苔、两尺脉细、口渴、酸麻、舌光红	桑寄生、山药、白芍、党参、白术、川芎、茯苓、熟地、炙甘草、麦冬、桂枝、独活、杜仲、当归、牛膝	薯蓣丸
疼痛、无苔、口渴、舌光红、肿大、酸麻、两尺脉细	桑寄生、山药、白芍、党参、白术、川芎、茯苓、熟地、炙甘草、麦冬、桂枝、独活、杜仲、当归、牛膝	薯蓣丸
舌光红、疼痛、肿大、无苔、两尺脉细、酸麻、口渴	桑寄生、山药、白芍、党参、白术、川芎、茯苓、熟地、炙甘草、麦冬、桂枝、独活、杜仲、当归、牛膝	薯蓣丸
疼痛、无苔、舌光红、口渴、酸麻、两尺脉细、肿大	桑寄生、山药、白芍、党参、白术、川芎、茯苓、熟地、炙甘草、麦冬、桂枝、独活、杜仲、当归、牛膝	薯蓣丸
头晕、舌质正常、舌正常无苔、气短、心慌、嗜睡、血压80/20毫米汞柱、昏倒、苔无苔、汗出、脉两寸尺沉细有力、汗多、目眩	蒺藜、茯神、女贞子、龟甲、石决明、大枣、川芎、炙甘草、地骨皮、知母、珍珠母、牛膝	酸枣仁汤
舌正常无苔、心慌、舌质正常、血压80/20毫米汞柱、汗多、脉两寸尺沉细有力、昏倒、苔无苔、头晕、嗜睡、气短、汗出、目眩	蒺藜、茯神、女贞子、龟甲、石决明、大枣、川芎、炙甘草、地骨皮、知母、珍珠母、牛膝	酸枣仁汤
汗多、头晕、脉两寸尺沉细有力、昏倒、舌正常无苔、嗜睡、心慌、血压80/20毫米汞柱、目眩、苔无苔、舌质正常、汗出、气短	蒺藜、茯神、女贞子、龟甲、石决明、大枣、川芎、炙甘草、地骨皮、知母、珍珠母、牛膝	酸枣仁汤
疼痛、呕吐、脉弦有力、失眠	大枣、川芎、茯苓、知母、甘草	酸枣仁汤
脉弦有力、失眠、疼痛、呕吐	大枣、川芎、茯苓、知母、甘草	酸枣仁汤
呕吐、失眠、脉弦有力、疼痛	大枣、川芎、茯苓、知母、甘草	酸枣仁汤
舌黄、脉弦细	茯神、黄连、大枣、白芍、甘草、赤芍、生地、茯苓、远志、知母、朱砂、黄芩	酸枣仁汤
脉弦细、舌黄	茯神、黄连、大枣、白芍、甘草、赤芍、生地、茯苓、远志、知母、朱砂、黄芩	酸枣仁汤
舌黄、脉弦细	茯神、黄连、大枣、白芍、甘草、赤芍、生地、茯苓、远志、知母、朱砂、黄芩	酸枣仁汤
心烦、肝血不足、舌质红苔薄白、夜不安寐、虚烦、眩晕、舌红、面色少华、乏力、神疲、脉弦细	蒺藜、郁金、白芍、大枣、佛手、川芎、茯苓、丹参、知母、甘草、当归	酸枣仁汤
神疲、面色少华、脉弦细、肝血不足、舌质红苔薄白、眩晕、乏力、心烦、虚烦、舌红、夜不安寐	蒺藜、郁金、白芍、大枣、佛手、川芎、茯苓、丹参、知母、甘草、当归	酸枣仁汤
面色少华、眩晕、心烦、舌质红苔薄白、脉弦细、肝血不足、夜不安寐、神疲、舌红、乏力、虚烦	蒺藜、郁金、白芍、大枣、佛手、川芎、茯苓、丹参、知母、甘草、当归	酸枣仁汤
肉脱皮瘪、咳逆、津少、皮肉消脱、盗汗、唇舌过赤、身热、虚数、腹皮急、潮热、肌肤甲错、困憋、脉数	土鳖虫、虻虫、大黄、生地、白芍、苦杏仁、鳖甲、水蛭、蛴螬、白薇、桃仁、紫菀、干漆、甘草、百部、当归、黄芩	大黄蛰虫丸
盗汗、肉脱皮瘪、唇舌过赤、皮肉消脱、虚数、身热、肌肤甲错、脉数、咳逆、潮热、津少、腹皮急、困憋	土鳖虫、虻虫、大黄、生地、白芍、苦杏仁、鳖甲、水蛭、蛴螬、白薇、桃仁、紫菀、干漆、甘草、百部、当归、黄芩	大黄蛰虫丸
消瘦、食欲日益减退、脉细小数、舌质黯红、胀痛、舌缘青紫干燥、面色黯滞、口渴、脐下摸到一块	虻虫、土鳖虫、大黄、生地、白芍、苦杏仁、水蛭、蛴螬、桃仁、干漆、甘草、黄芩	大黄蛰虫丸
脐下摸到一块、舌缘青紫干燥、食欲日益减退、脉细小数、口渴、面色黯滞、消瘦、舌质黯红、胀痛	虻虫、土鳖虫、大黄、生地、白芍、苦杏仁、水蛭、蛴螬、桃仁、干漆、甘草、黄芩	大黄蛰虫丸
湿热、抽搐、肝肋下4.5厘米、腹泻、呕吐、涩象、肝硬、疼痛、瘀斑、血压110/56mmHg、高热、食欲减退、胁痛、阴损、昏迷、苔舌边尖、恶心、体温达40℃、气阴两虚、消瘦	虻虫、土鳖虫、大黄、生地、白芍、苦杏仁、水蛭、蛴螬、桃仁、干漆、甘草、黄芩	大黄蛰虫丸
血压110/56mmHg、气阴两虚、瘀斑、肝肋下4.5厘米、食欲减退、高热、苔舌边尖、腹泻、消瘦、涩象、湿热、昏迷、疼痛、恶心、肝硬、阴损、抽搐、呕吐、体温达40℃、胁痛	虻虫、土鳖虫、大黄、生地、白芍、苦杏仁、水蛭、蛴螬、桃仁、干漆、甘草、黄芩	大黄蛰虫丸
数遗、遗尿、胃纳略减、舌白润、苔白润无苔、遗出、大便溏薄、小便清长、口淡、消渴、肾气虚损、脾胃虚寒	炙甘草、干姜	甘草干姜汤
肾气虚损、遗出、大便溏薄、小便清长、脾胃虚寒、胃纳略减、数遗、遗尿、苔白润无苔、口淡、舌白润、消渴	炙甘草、干姜	甘草干姜汤
苔无苔、发热、颧红、麻疹、肌肉消瘦、低热、唇淡、咳嗽、脉沉迟无力、色绿、皮肤枯燥、不思饮食、舌淡	干姜、党参、大枣、炙甘草、粳米	甘草干姜汤
苔无苔、皮肤枯燥、不思饮食、麻疹、肌肉消瘦、发热、唇淡、脉沉迟无力、色绿、咳嗽、舌淡、颧红、低热	干姜、党参、大枣、炙甘草、粳米	甘草干姜汤
脉若有若无、神智已失、滴沥不止、鼻血	干姜、甘草	甘草干姜汤
滴沥不止、鼻血、神智已失、脉若有若无	干姜、甘草	甘草干姜汤
面色苍白、咽干、神疲、舌无苔少津液、口淡、赢瘦、头眩晕、两脉细缓、化痰、体乏	干姜、甘草	甘草干姜汤
头眩晕、两脉细缓、舌无苔少津液、体乏、口淡、化痰、赢瘦、神疲、咽干、面色苍白	干姜、甘草	甘草干姜汤
遗尿、血色鲜红、鼻衄、血小板正常、鼻血、脉沉细、鼻虹、舌淡、苔薄白、反频	阿胶、干姜、甘草、艾叶	甘草干姜汤
血色鲜红、鼻血、脉沉细、鼻虹、鼻衄、苔薄白、舌淡、血小板正常、反频、遗尿	阿胶、干姜、甘草、艾叶	甘草干姜汤
脉虚、体温38~40℃、大便黄色粘稠、食纳差、舌红、高热、咳嗽、精神萎靡、两肺呼吸音粗糙、喘促、脉搏104次/分、呼吸不畅、面色苍白、痰阻、痰多、体温39℃、呕吐、苔无苔、烦躁	干姜、半夏、五味子、大枣、麻黄、紫菀、细辛	射干麻黄汤
高热、呕吐、精神萎靡、咳嗽、烦躁、舌红、苔无苔、体温39℃、食纳差、体温38~40℃、脉虚、大便黄色粘稠、两肺呼吸音粗糙、脉搏104次/分、痰阻、面色苍白、呼吸不畅、喘促、痰多	干姜、半夏、五味子、大枣、麻黄、紫菀、细辛	射干麻黄汤
痰阻、咳嗽、舌红、脉虚、精神萎靡、食纳差、脉搏104次/分、呼吸不畅、喘促、大便黄色粘稠、烦躁、呕吐、体温38~40℃、面色苍白、体温39℃、高热、两肺呼吸音粗糙、痰多、苔无苔	干姜、半夏、五味子、大枣、麻黄、紫菀、细辛	射干麻黄汤
两肺呼吸音粗糙、痰阻、苔无苔、咳嗽、面色苍白、体温39℃、喘促、呕吐、高热、舌红、呼吸不畅、脉搏104次/分、食纳差、精神萎靡、脉虚、体温38~40℃、痰多、烦躁、大便黄色粘稠	干姜、半夏、五味子、大枣、麻黄、紫菀、细辛	射干麻黄汤
高热、精神萎靡、脉虚、脉搏104次/分、喘促、大便黄色粘稠、烦躁、痰阻、痰多、咳嗽、体温38~40℃、两肺呼吸音粗糙、舌红、体温39℃、苔无苔、食纳差、呼吸不畅、呕吐、面色苍白	干姜、半夏、五味子、大枣、麻黄、紫菀、细辛	射干麻黄汤
喘促、呕吐、体温38~40℃、精神萎靡、食纳差、脉虚、痰多、痰阻、苔无苔、呼吸不畅、脉搏104次/分、体温39℃、咳嗽、面色苍白、高热、舌红、大便黄色粘稠、烦躁、两肺呼吸音粗糙	干姜、半夏、五味子、大枣、麻黄、紫菀、细辛	射干麻黄汤
呼吸不畅、大便黄色粘稠、体温39℃、高热、喘促、痰多、脉虚、痰阻、烦躁、精神萎靡、苔无苔、呕吐、脉搏104次/分、两肺呼吸音粗糙、食纳差、面色苍白、体温38~40℃、舌红、咳嗽	干姜、半夏、五味子、大枣、麻黄、紫菀、细辛	射干麻黄汤
咳嗽、烦躁、体温38~40℃、痰多、食纳差、舌红、两肺呼吸音粗糙、苔无苔、喘促、脉搏104次/分、痰阻、呕吐、呼吸不畅、脉虚、面色苍白、精神萎靡、体温39℃、大便黄色粘稠、高热	干姜、半夏、五味子、大枣、麻黄、紫菀、细辛	射干麻黄汤
咳嗽、精神萎靡、体温39℃、面色苍白、大便黄色粘稠、脉虚、体温38~40℃、痰阻、呕吐、呼吸不畅、食纳差、两肺呼吸音粗糙、脉搏104次/分、喘促、苔无苔、高热、痰多、烦躁、舌红	干姜、半夏、五味子、大枣、麻黄、紫菀、细辛	射干麻黄汤
脉虚、痰多、咳嗽、两肺呼吸音粗糙、食纳差、苔无苔、高热、舌红、喘促、体温39℃、痰阻、面色苍白、脉搏104次/分、精神萎靡、大便黄色粘稠、烦躁、呼吸不畅、体温38~40℃、呕吐	干姜、半夏、五味子、大枣、麻黄、紫菀、细辛	射干麻黄汤
体温38~40℃、面色苍白、高热、痰阻、舌红、两肺呼吸音粗糙、咳嗽、呕吐、食纳差、痰多、大便黄色粘稠、脉虚、烦躁、体温39℃、脉搏104次/分、苔无苔、喘促、呼吸不畅、精神萎靡	干姜、半夏、五味子、大枣、麻黄、紫菀、细辛	射干麻黄汤
高热、面色苍白、脉搏104次/分、苔无苔、喘促、呼吸不畅、痰多、咳嗽、痰阻、两肺呼吸音粗糙、呕吐、食纳差、体温38~40℃、脉虚、大便黄色粘稠、精神萎靡、舌红、烦躁、体温39℃	干姜、半夏、五味子、大枣、麻黄、紫菀、细辛	射干麻黄汤
两肺呼吸音粗糙、呼吸不畅、高热、舌红、大便黄色粘稠、脉虚、食纳差、呕吐、咳嗽、烦躁、苔无苔、精神萎靡、体温38~40℃、体温39℃、面色苍白、痰多、痰阻、脉搏104次/分、喘促	干姜、半夏、五味子、大枣、麻黄、紫菀、细辛	射干麻黄汤
喘息、脉浮苔白、咳嗽、痰声	半夏、五味子、大枣、款冬花、麻黄、紫菀、细辛	射干麻黄汤
痰声、脉浮苔白、咳嗽、喘息	半夏、五味子、大枣、款冬花、麻黄、紫菀、细辛	射干麻黄汤
脉浮苔白、咳嗽、痰声、喘息	半夏、五味子、大枣、款冬花、麻黄、紫菀、细辛	射干麻黄汤
痰声、咳嗽、喘息、脉浮苔白	半夏、五味子、大枣、款冬花、麻黄、紫菀、细辛	射干麻黄汤
脉浮苔白、痰声、喘息、咳嗽	半夏、五味子、大枣、款冬花、麻黄、紫菀、细辛	射干麻黄汤
喘息、脉浮苔白、咳嗽、痰声	半夏、五味子、大枣、款冬花、麻黄、紫菀、细辛	射干麻黄汤
咳嗽、痰声、喘息、脉浮苔白	半夏、五味子、大枣、款冬花、麻黄、紫菀、细辛	射干麻黄汤
喘息、咳嗽、脉浮苔白、痰声	半夏、五味子、大枣、款冬花、麻黄、紫菀、细辛	射干麻黄汤
咳嗽、痰声、脉浮苔白、喘息	半夏、五味子、大枣、款冬花、麻黄、紫菀、细辛	射干麻黄汤
咳嗽、痰声、脉浮苔白、喘息	半夏、五味子、大枣、款冬花、麻黄、紫菀、细辛	射干麻黄汤
痰声、喘息、脉浮苔白、咳嗽	半夏、五味子、大枣、款冬花、麻黄、紫菀、细辛	射干麻黄汤
喘息、咳嗽、脉浮苔白、痰声	半夏、五味子、大枣、款冬花、麻黄、紫菀、细辛	射干麻黄汤
喘息、咳嗽、痰声、脉浮苔白	半夏、五味子、大枣、款冬花、麻黄、紫菀、细辛	射干麻黄汤
咳、浊痰、吐浊、上气、烟癖、喘息	皂荚、大枣	皂荚丸
浊痰、烟癖、喘息、上气、吐浊、咳	皂荚、大枣	皂荚丸
咳、吐浊、烟癖、喘息、上气、浊痰	皂荚、大枣	皂荚丸
烟癖、浊痰、喘息、吐浊、咳、上气	皂荚、大枣	皂荚丸
喘息、烟癖、咳、上气、浊痰、吐浊	皂荚、大枣	皂荚丸
喘息、烟癖、咳、浊痰、吐浊、上气	皂荚、大枣	皂荚丸
烟癖、上气、浊痰、喘息、吐浊、咳	皂荚、大枣	皂荚丸
吐浊、浊痰、烟癖、咳、喘息、上气	皂荚、大枣	皂荚丸
上气、烟癖、浊痰、喘息、咳、吐浊	皂荚、大枣	皂荚丸
喘息、烟癖、吐浊、浊痰、上气、咳	皂荚、大枣	皂荚丸
咳、烟癖、浊痰、吐浊、上气、喘息	皂荚、大枣	皂荚丸
咳、浊痰、烟癖、吐浊、上气、喘息	皂荚、大枣	皂荚丸
烟癖、上气、喘息、咳、吐浊、浊痰	皂荚、大枣	皂荚丸
烟癖、浊痰、吐浊、咳、喘息、上气	皂荚、大枣	皂荚丸
喘息、咳、吐浊、烟癖、上气、浊痰	皂荚、大枣	皂荚丸
喘息、咳、浊痰、吐浊、上气、烟癖	皂荚、大枣	皂荚丸
上气、浊痰、喘息、咳、吐浊、烟癖	皂荚、大枣	皂荚丸
气急、痰积、脉浮、气促、咳嗽、胸闷、烦渴、恶寒、胸满、郁热、小便黄短、尿短、燥渴、口燥、气机不利、色黄、头疼	小麦、干姜、半夏、苦杏仁、麻黄、石膏	厚朴麻黄汤
痰积、燥渴、胸满、小便黄短、气促、脉浮、尿短、气机不利、烦渴、色黄、气急、胸闷、口燥、头疼、郁热、恶寒、咳嗽	小麦、干姜、半夏、苦杏仁、麻黄、石膏	厚朴麻黄汤
气促、口燥、胸闷、小便黄短、气机不利、痰积、色黄、尿短、咳嗽、燥渴、脉浮、恶寒、胸满、头疼、郁热、烦渴、气急	小麦、干姜、半夏、苦杏仁、麻黄、石膏	厚朴麻黄汤
胸满、头疼、气急、尿短、口燥、气机不利、气促、痰积、咳嗽、燥渴、郁热、脉浮、胸闷、小便黄短、烦渴、恶寒、色黄	小麦、干姜、半夏、苦杏仁、麻黄、石膏	厚朴麻黄汤
胸满、痰积、气促、气机不利、咳嗽、脉浮、胸闷、口燥、头疼、烦渴、色黄、燥渴、郁热、小便黄短、恶寒、尿短、气急	小麦、干姜、半夏、苦杏仁、麻黄、石膏	厚朴麻黄汤
烦渴、色黄、小便黄短、胸闷、脉浮、气急、燥渴、恶寒、气促、胸满、头疼、咳嗽、尿短、痰积、口燥、气机不利、郁热	小麦、干姜、半夏、苦杏仁、麻黄、石膏	厚朴麻黄汤
烦渴、郁热、恶寒、气急、气促、脉浮、胸满、燥渴、头疼、色黄、痰积、气机不利、胸闷、尿短、咳嗽、小便黄短、口燥	小麦、干姜、半夏、苦杏仁、麻黄、石膏	厚朴麻黄汤
痰积、气急、口燥、尿短、气促、脉浮、头疼、色黄、胸闷、小便黄短、气机不利、郁热、胸满、燥渴、咳嗽、烦渴、恶寒	小麦、干姜、半夏、苦杏仁、麻黄、石膏	厚朴麻黄汤
小便黄短、色黄、痰积、头疼、郁热、气机不利、咳嗽、脉浮、尿短、口燥、恶寒、胸满、气急、胸闷、燥渴、气促、烦渴	小麦、干姜、半夏、苦杏仁、麻黄、石膏	厚朴麻黄汤
郁热、燥渴、脉浮、烦渴、色黄、胸满、气促、恶寒、口燥、咳嗽、尿短、胸闷、痰积、小便黄短、气急、气机不利、头疼	小麦、干姜、半夏、苦杏仁、麻黄、石膏	厚朴麻黄汤
咳嗽、头疼、郁热、小便黄短、气机不利、胸闷、恶寒、气促、脉浮、胸满、色黄、痰积、烦渴、尿短、燥渴、气急、口燥	小麦、干姜、半夏、苦杏仁、麻黄、石膏	厚朴麻黄汤
郁热、脉浮、恶寒、头疼、燥渴、口燥、烦渴、尿短、气急、小便黄短、色黄、咳嗽、气机不利、痰积、胸满、气促、胸闷	小麦、干姜、半夏、苦杏仁、麻黄、石膏	厚朴麻黄汤
气促、气机不利、气急、燥渴、郁热、咳嗽、脉浮、尿短、痰积、烦渴、头疼、口燥、色黄、胸闷、小便黄短、胸满、恶寒	小麦、干姜、半夏、苦杏仁、麻黄、石膏	厚朴麻黄汤
脉浮、恶寒、气促、胸满、小便黄短、燥渴、咳嗽、烦渴、尿短、气机不利、郁热、痰积、色黄、头疼、胸闷、口燥、气急	小麦、干姜、半夏、苦杏仁、麻黄、石膏	厚朴麻黄汤
痰积、燥渴、口燥、尿短、胸闷、脉浮、胸满、郁热、气急、烦渴、色黄、气促、气机不利、咳嗽、小便黄短、恶寒、头疼	小麦、干姜、半夏、苦杏仁、麻黄、石膏	厚朴麻黄汤
尿短、燥渴、小便黄短、恶寒、胸闷、头疼、脉浮、色黄、气促、气急、痰积、胸满、咳嗽、口燥、烦渴、气机不利、郁热	小麦、干姜、半夏、苦杏仁、麻黄、石膏	厚朴麻黄汤
气急、胸满、头疼、燥渴、口燥、痰积、胸闷、色黄、小便黄短、恶寒、脉浮、气促、郁热、咳嗽、气机不利、尿短、烦渴	小麦、干姜、半夏、苦杏仁、麻黄、石膏	厚朴麻黄汤
烦虑、苔略滑、干燥、脉浮、咳嗽、气喘、骨楚、畏寒	小麦、干姜、厚朴、半夏、五味子、麻黄、石膏、细辛	厚朴麻黄汤
骨楚、咳嗽、气喘、苔略滑、脉浮、畏寒、干燥、烦虑	小麦、干姜、厚朴、半夏、五味子、麻黄、石膏、细辛	厚朴麻黄汤
干燥、脉浮、苔略滑、咳嗽、骨楚、气喘、畏寒、烦虑	小麦、干姜、厚朴、半夏、五味子、麻黄、石膏、细辛	厚朴麻黄汤
烦虑、脉浮、苔略滑、咳嗽、畏寒、干燥、骨楚、气喘	小麦、干姜、厚朴、半夏、五味子、麻黄、石膏、细辛	厚朴麻黄汤
脉浮、骨楚、烦虑、畏寒、咳嗽、苔略滑、气喘、干燥	小麦、干姜、厚朴、半夏、五味子、麻黄、石膏、细辛	厚朴麻黄汤
烦虑、咳嗽、苔略滑、畏寒、骨楚、干燥、脉浮、气喘	小麦、干姜、厚朴、半夏、五味子、麻黄、石膏、细辛	厚朴麻黄汤
咳嗽、干燥、骨楚、气喘、畏寒、苔略滑、烦虑、脉浮	小麦、干姜、厚朴、半夏、五味子、麻黄、石膏、细辛	厚朴麻黄汤
气喘、脉浮、骨楚、干燥、苔略滑、烦虑、畏寒、咳嗽	小麦、干姜、厚朴、半夏、五味子、麻黄、石膏、细辛	厚朴麻黄汤
苔略滑、气喘、畏寒、咳嗽、脉浮、骨楚、烦虑、干燥	小麦、干姜、厚朴、半夏、五味子、麻黄、石膏、细辛	厚朴麻黄汤
骨楚、干燥、烦虑、苔略滑、脉浮、畏寒、气喘、咳嗽	小麦、干姜、厚朴、半夏、五味子、麻黄、石膏、细辛	厚朴麻黄汤
烦虑、畏寒、骨楚、干燥、咳嗽、气喘、苔略滑、脉浮	小麦、干姜、厚朴、半夏、五味子、麻黄、石膏、细辛	厚朴麻黄汤
气喘、干燥、骨楚、苔略滑、烦虑、咳嗽、畏寒、脉浮	小麦、干姜、厚朴、半夏、五味子、麻黄、石膏、细辛	厚朴麻黄汤
干燥、烦虑、苔略滑、畏寒、气喘、脉浮、咳嗽、骨楚	小麦、干姜、厚朴、半夏、五味子、麻黄、石膏、细辛	厚朴麻黄汤
干燥、气喘、畏寒、骨楚、咳嗽、脉浮、烦虑、苔略滑	小麦、干姜、厚朴、半夏、五味子、麻黄、石膏、细辛	厚朴麻黄汤
苔略滑、脉浮、干燥、气喘、骨楚、畏寒、烦虑、咳嗽	小麦、干姜、厚朴、半夏、五味子、麻黄、石膏、细辛	厚朴麻黄汤
干燥、气喘、烦虑、脉浮、骨楚、畏寒、苔略滑、咳嗽	小麦、干姜、厚朴、半夏、五味子、麻黄、石膏、细辛	厚朴麻黄汤
烦虑、畏寒、脉浮、骨楚、干燥、咳嗽、气喘、苔略滑	小麦、干姜、厚朴、半夏、五味子、麻黄、石膏、细辛	厚朴麻黄汤
喘息、小便短少、吐泡沫痰、大便时干、脉不浮、腹泻、苔薄白有津、咳吐、肺胀、咳喘、形体尚壮实、舌根苔微黄、水饮内停、气郁、咳嗽、四、口渴、舌苔薄白、口腻、浮肿	生姜、半夏、桂枝、泽漆、白前、甘草、黄芩	泽漆汤
吐泡沫痰、脉不浮、大便时干、舌苔薄白、小便短少、气郁、浮肿、四、口渴、咳嗽、水饮内停、喘息、咳喘、咳吐、口腻、形体尚壮实、舌根苔微黄、肺胀、腹泻、苔薄白有津	生姜、半夏、桂枝、泽漆、白前、甘草、黄芩	泽漆汤
舌根苔微黄、口渴、浮肿、四、形体尚壮实、咳喘、水饮内停、吐泡沫痰、气郁、咳嗽、咳吐、舌苔薄白、苔薄白有津、脉不浮、小便短少、口腻、肺胀、喘息、腹泻、大便时干	生姜、半夏、桂枝、泽漆、白前、甘草、黄芩	泽漆汤
大便时干、四、舌根苔微黄、口渴、舌苔薄白、肺胀、咳喘、脉不浮、小便短少、水饮内停、吐泡沫痰、形体尚壮实、咳嗽、喘息、苔薄白有津、腹泻、浮肿、咳吐、气郁、口腻	生姜、半夏、桂枝、泽漆、白前、甘草、黄芩	泽漆汤
浮肿、舌苔薄白、咳喘、苔薄白有津、咳嗽、舌根苔微黄、喘息、口渴、气郁、四、咳吐、脉不浮、腹泻、口腻、小便短少、吐泡沫痰、肺胀、水饮内停、形体尚壮实、大便时干	生姜、半夏、桂枝、泽漆、白前、甘草、黄芩	泽漆汤
肺胀、咳嗽、大便时干、脉不浮、吐泡沫痰、口腻、水饮内停、浮肿、四、口渴、形体尚壮实、腹泻、咳吐、苔薄白有津、舌根苔微黄、气郁、咳喘、小便短少、舌苔薄白、喘息	生姜、半夏、桂枝、泽漆、白前、甘草、黄芩	泽漆汤
吐泡沫痰、口腻、咳喘、口渴、喘息、脉不浮、大便时干、咳嗽、小便短少、四、舌根苔微黄、苔薄白有津、舌苔薄白、气郁、咳吐、腹泻、形体尚壮实、肺胀、水饮内停、浮肿	生姜、半夏、桂枝、泽漆、白前、甘草、黄芩	泽漆汤
舌苔薄白、脉不浮、小便短少、苔薄白有津、吐泡沫痰、四、咳喘、腹泻、水饮内停、气郁、喘息、咳嗽、口渴、舌根苔微黄、形体尚壮实、浮肿、口腻、咳吐、大便时干、肺胀	生姜、半夏、桂枝、泽漆、白前、甘草、黄芩	泽漆汤
小便短少、苔薄白有津、舌苔薄白、气郁、腹泻、肺胀、咳喘、浮肿、吐泡沫痰、咳吐、脉不浮、舌根苔微黄、形体尚壮实、咳嗽、口渴、口腻、四、水饮内停、喘息、大便时干	生姜、半夏、桂枝、泽漆、白前、甘草、黄芩	泽漆汤
浮肿、苔薄白有津、肺胀、小便短少、气郁、大便时干、水饮内停、舌苔薄白、咳嗽、口渴、舌根苔微黄、咳喘、口腻、脉不浮、腹泻、吐泡沫痰、四、咳吐、喘息、形体尚壮实	生姜、半夏、桂枝、泽漆、白前、甘草、黄芩	泽漆汤
大便时干、咳喘、四、喘息、舌苔薄白、水饮内停、脉不浮、吐泡沫痰、咳吐、口腻、苔薄白有津、口渴、咳嗽、腹泻、肺胀、浮肿、舌根苔微黄、形体尚壮实、小便短少、气郁	生姜、半夏、桂枝、泽漆、白前、甘草、黄芩	泽漆汤
脉不浮、浮肿、咳嗽、四、形体尚壮实、气郁、舌苔薄白、水饮内停、吐泡沫痰、小便短少、咳吐、大便时干、肺胀、腹泻、喘息、咳喘、口渴、苔薄白有津、舌根苔微黄、口腻	生姜、半夏、桂枝、泽漆、白前、甘草、黄芩	泽漆汤
喘息、腹泻、脉不浮、舌根苔微黄、小便短少、口腻、咳吐、水饮内停、吐泡沫痰、咳嗽、形体尚壮实、口渴、咳喘、浮肿、气郁、四、苔薄白有津、舌苔薄白、大便时干、肺胀	生姜、半夏、桂枝、泽漆、白前、甘草、黄芩	泽漆汤
形体尚壮实、小便短少、水饮内停、舌苔薄白、吐泡沫痰、咳吐、大便时干、腹泻、苔薄白有津、口腻、浮肿、气郁、口渴、喘息、肺胀、咳喘、四、舌根苔微黄、脉不浮、咳嗽	生姜、半夏、桂枝、泽漆、白前、甘草、黄芩	泽漆汤
口腻、舌苔薄白、口渴、咳喘、咳嗽、咳吐、吐泡沫痰、苔薄白有津、小便短少、四、气郁、舌根苔微黄、浮肿、脉不浮、水饮内停、肺胀、形体尚壮实、喘息、大便时干、腹泻	生姜、半夏、桂枝、泽漆、白前、甘草、黄芩	泽漆汤
咳吐、脉不浮、水饮内停、喘息、口腻、浮肿、咳嗽、肺胀、四、咳喘、腹泻、苔薄白有津、形体尚壮实、大便时干、气郁、口渴、吐泡沫痰、舌根苔微黄、小便短少、舌苔薄白	生姜、半夏、桂枝、泽漆、白前、甘草、黄芩	泽漆汤
咳喘、浮肿、脉不浮、口渴、腹泻、水饮内停、口腻、四、苔薄白有津、舌根苔微黄、喘息、舌苔薄白、咳吐、气郁、吐泡沫痰、形体尚壮实、肺胀、小便短少、咳嗽、大便时干	生姜、半夏、桂枝、泽漆、白前、甘草、黄芩	泽漆汤
少气、心中空空、苔白滑、脉来虚数、四肢无力、知饥不食、饥不思食、痰涎盛、舌红	大枣、半夏、茯苓、麦冬、粳米、红参、甘草	麦门冬汤
舌红、脉来虚数、饥不思食、痰涎盛、四肢无力、知饥不食、苔白滑、心中空空、少气	大枣、半夏、茯苓、麦冬、粳米、红参、甘草	麦门冬汤
苔白滑、饥不思食、舌红、脉来虚数、知饥不食、四肢无力、心中空空、少气、痰涎盛	大枣、半夏、茯苓、麦冬、粳米、红参、甘草	麦门冬汤
痰涎盛、知饥不食、脉来虚数、饥不思食、少气、苔白滑、四肢无力、心中空空、舌红	大枣、半夏、茯苓、麦冬、粳米、红参、甘草	麦门冬汤
鼻衄、咳嗽、舌红、苔薄白、鼻出血	大枣、半夏、党参、竹茹、蜜、炙甘草、麦冬	麦门冬汤
鼻衄、苔薄白、咳嗽、鼻出血、舌红	大枣、半夏、党参、竹茹、蜜、炙甘草、麦冬	麦门冬汤
苔薄白、咳嗽、舌红、鼻出血、鼻衄	大枣、半夏、党参、竹茹、蜜、炙甘草、麦冬	麦门冬汤
鼻衄、鼻出血、苔薄白、舌红、咳嗽	大枣、半夏、党参、竹茹、蜜、炙甘草、麦冬	麦门冬汤
气嘴息促、脉虚缓、吐出大量白色涎沫、发热、口淡、舌淡红少苔、面色萎黄、气喘、咳嗽、苔淡红	大枣、半夏、党参、茯苓、炙甘草、麦冬、粳米、甘草	麦门冬汤
苔淡红、气嘴息促、发热、气喘、脉虚缓、吐出大量白色涎沫、口淡、面色萎黄、咳嗽、舌淡红少苔	大枣、半夏、党参、茯苓、炙甘草、麦冬、粳米、甘草	麦门冬汤
吐出大量白色涎沫、面色萎黄、脉虚缓、口淡、气喘、气嘴息促、舌淡红少苔、咳嗽、苔淡红、发热	大枣、半夏、党参、茯苓、炙甘草、麦冬、粳米、甘草	麦门冬汤
口淡、脉虚缓、发热、面色萎黄、气喘、吐出大量白色涎沫、舌淡红少苔、苔淡红、咳嗽、气嘴息促	大枣、半夏、党参、茯苓、炙甘草、麦冬、粳米、甘草	麦门冬汤
吐涎沫、肺痛、咳嗽、内痛、脉滑实、吐脓、胸满胀、喘、浊痰、塞塞	葶苈子	葶苈大枣泻肺汤
咳嗽、吐脓、内痛、喘、肺痛、吐涎沫、胸满胀、脉滑实、浊痰、塞塞	葶苈子	葶苈大枣泻肺汤
脉滑实、胸满胀、吐涎沫、咳嗽、吐脓、浊痰、塞塞、肺痛、喘、内痛	葶苈子	葶苈大枣泻肺汤
内痛、吐涎沫、胸满胀、塞塞、浊痰、吐脓、喘、肺痛、咳嗽、脉滑实	葶苈子	葶苈大枣泻肺汤
吐脓、塞塞、内痛、胸满胀、浊痰、喘、咳嗽、吐涎沫、脉滑实、肺痛	葶苈子	葶苈大枣泻肺汤
肺痛、浊痰、脉滑实、吐脓、喘、塞塞、胸满胀、咳嗽、内痛、吐涎沫	葶苈子	葶苈大枣泻肺汤
肺痛、塞塞、喘、内痛、浊痰、咳嗽、吐涎沫、胸满胀、吐脓、脉滑实	葶苈子	葶苈大枣泻肺汤
内痛、浊痰、咳嗽、胸满胀、喘、吐涎沫、脉滑实、吐脓、肺痛、塞塞	葶苈子	葶苈大枣泻肺汤
塞塞、吐脓、咳嗽、脉滑实、浊痰、喘、肺痛、吐涎沫、内痛、胸满胀	葶苈子	葶苈大枣泻肺汤
喘、胸满胀、浊痰、肺痛、吐脓、咳嗽、脉滑实、塞塞、内痛、吐涎沫	葶苈子	葶苈大枣泻肺汤
脉滑实、吐涎沫、塞塞、内痛、喘、吐脓、胸满胀、浊痰、咳嗽、肺痛	葶苈子	葶苈大枣泻肺汤
肺痛、吐脓、塞塞、脉滑实、内痛、浊痰、吐涎沫、咳嗽、胸满胀、喘	葶苈子	葶苈大枣泻肺汤
咳嗽、内痛、塞塞、胸满胀、肺痛、吐涎沫、脉滑实、喘、浊痰、吐脓	葶苈子	葶苈大枣泻肺汤
胸满胀、浊痰、内痛、吐涎沫、塞塞、咳嗽、吐脓、肺痛、喘、脉滑实	葶苈子	葶苈大枣泻肺汤
内痛、脉滑实、咳嗽、塞塞、浊痰、吐涎沫、吐脓、肺痛、喘、胸满胀	葶苈子	葶苈大枣泻肺汤
脉滑实、内痛、胸满胀、浊痰、咳嗽、塞塞、肺痛、吐脓、喘、吐涎沫	葶苈子	葶苈大枣泻肺汤
吐脓、吐涎沫、浊痰、肺痛、塞塞、咳嗽、脉滑实、胸满胀、内痛、喘	葶苈子	葶苈大枣泻肺汤
胸满胀、咳嗽、内痛、吐脓、浊痰、喘、塞塞、肺痛、脉滑实、吐涎沫	葶苈子	葶苈大枣泻肺汤
内痛、塞塞、胸满胀、喘、咳嗽、肺痛、脉滑实、吐脓、吐涎沫、浊痰	葶苈子	葶苈大枣泻肺汤
胸满胀、塞塞、吐脓、内痛、肺痛、脉滑实、浊痰、咳嗽、吐涎沫、喘	葶苈子	葶苈大枣泻肺汤
咳嗽、内痛、胸满胀、吐涎沫、吐脓、塞塞、浊痰、喘、肺痛、脉滑实	葶苈子	葶苈大枣泻肺汤
脉滑实、内痛、肺痛、塞塞、胸满胀、吐涎沫、喘、浊痰、吐脓、咳嗽	葶苈子	葶苈大枣泻肺汤
内痛、胸满胀、脉滑实、吐涎沫、肺痛、咳嗽、浊痰、喘、吐脓、塞塞	葶苈子	葶苈大枣泻肺汤
脉滑实、吐脓、内痛、肺痛、咳嗽、塞塞、喘、浊痰、吐涎沫、胸满胀	葶苈子	葶苈大枣泻肺汤
肺痛、吐脓、塞塞、胸满胀、咳嗽、内痛、脉滑实、浊痰、喘、吐涎沫	葶苈子	葶苈大枣泻肺汤
厌油、恶风、纳呆、出微汗、头痛、舌淡、苔薄白、脉弱而缓、发热、四肢乏力	白芍、大枣、苦杏仁、麻黄、炙甘草、桂枝	桂枝麻黄各半汤
出微汗、厌油、脉弱而缓、头痛、苔薄白、纳呆、四肢乏力、恶风、发热、舌淡	白芍、大枣、苦杏仁、麻黄、炙甘草、桂枝	桂枝麻黄各半汤
四肢乏力、恶风、苔薄白、纳呆、厌油、脉弱而缓、发热、出微汗、舌淡、头痛	白芍、大枣、苦杏仁、麻黄、炙甘草、桂枝	桂枝麻黄各半汤
纳呆、厌油、脉弱而缓、发热、四肢乏力、恶风、头痛、出微汗、苔薄白、舌淡	白芍、大枣、苦杏仁、麻黄、炙甘草、桂枝	桂枝麻黄各半汤
出微汗、舌淡、恶风、厌油、发热、苔薄白、头痛、脉弱而缓、四肢乏力、纳呆	白芍、大枣、苦杏仁、麻黄、炙甘草、桂枝	桂枝麻黄各半汤
脉弱而缓、头痛、厌油、舌淡、四肢乏力、出微汗、发热、恶风、苔薄白、纳呆	白芍、大枣、苦杏仁、麻黄、炙甘草、桂枝	桂枝麻黄各半汤
厌油、发热、苔薄白、纳呆、舌淡、四肢乏力、头痛、脉弱而缓、出微汗、恶风	白芍、大枣、苦杏仁、麻黄、炙甘草、桂枝	桂枝麻黄各半汤
纳呆、发热、厌油、脉弱而缓、舌淡、四肢乏力、恶风、出微汗、头痛、苔薄白	白芍、大枣、苦杏仁、麻黄、炙甘草、桂枝	桂枝麻黄各半汤
苔薄白、四肢乏力、发热、恶风、舌淡、头痛、厌油、脉弱而缓、出微汗、纳呆	白芍、大枣、苦杏仁、麻黄、炙甘草、桂枝	桂枝麻黄各半汤
气喘促、脉滑苔白、化痰、痰多、舌红、咳逆、胸闷、胁胀、大便较千、小便短少、面部浮	半夏、甘草、冬瓜仁、大枣	葶苈大枣泻肺汤
小便短少、痰多、胁胀、胸闷、气喘促、面部浮、化痰、脉滑苔白、大便较千、舌红、咳逆	半夏、甘草、冬瓜仁、大枣	葶苈大枣泻肺汤
咳逆、面部浮、气喘促、大便较千、化痰、痰多、脉滑苔白、胁胀、胸闷、舌红、小便短少	半夏、甘草、冬瓜仁、大枣	葶苈大枣泻肺汤
面部浮、脉滑苔白、小便短少、胸闷、大便较千、咳逆、气喘促、舌红、胁胀、痰多、化痰	半夏、甘草、冬瓜仁、大枣	葶苈大枣泻肺汤
化痰、脉滑苔白、舌红、面部浮、气喘促、胸闷、咳逆、痰多、胁胀、大便较千、小便短少	半夏、甘草、冬瓜仁、大枣	葶苈大枣泻肺汤
面部浮、痰多、化痰、舌红、脉滑苔白、胸闷、大便较千、咳逆、胁胀、气喘促、小便短少	半夏、甘草、冬瓜仁、大枣	葶苈大枣泻肺汤
胁胀、气喘促、痰多、面部浮、胸闷、舌红、小便短少、大便较千、咳逆、化痰、脉滑苔白	半夏、甘草、冬瓜仁、大枣	葶苈大枣泻肺汤
胁胀、脉滑苔白、咳逆、大便较千、小便短少、面部浮、胸闷、化痰、气喘促、痰多、舌红	半夏、甘草、冬瓜仁、大枣	葶苈大枣泻肺汤
舌红、咳逆、化痰、大便较千、气喘促、小便短少、脉滑苔白、胸闷、胁胀、痰多、面部浮	半夏、甘草、冬瓜仁、大枣	葶苈大枣泻肺汤
咳逆、胸闷、胁胀、舌红、气喘促、小便短少、痰多、面部浮、大便较千、脉滑苔白、化痰	半夏、甘草、冬瓜仁、大枣	葶苈大枣泻肺汤
舌红、面部浮、化痰、气喘促、痰多、胁胀、大便较千、咳逆、小便短少、脉滑苔白、胸闷	半夏、甘草、冬瓜仁、大枣	葶苈大枣泻肺汤
舌红、胸闷、化痰、咳逆、胁胀、大便较千、气喘促、痰多、小便短少、面部浮、脉滑苔白	半夏、甘草、冬瓜仁、大枣	葶苈大枣泻肺汤
痰多、胁胀、舌红、咳逆、化痰、气喘促、面部浮、小便短少、大便较千、脉滑苔白、胸闷	半夏、甘草、冬瓜仁、大枣	葶苈大枣泻肺汤
胁胀、面部浮、大便较千、脉滑苔白、舌红、气喘促、小便短少、胸闷、化痰、咳逆、痰多	半夏、甘草、冬瓜仁、大枣	葶苈大枣泻肺汤
舌红、小便短少、面部浮、气喘促、胸闷、脉滑苔白、痰多、咳逆、大便较千、胁胀、化痰	半夏、甘草、冬瓜仁、大枣	葶苈大枣泻肺汤
小便短少、气喘促、胁胀、面部浮、痰多、咳逆、舌红、大便较千、脉滑苔白、化痰、胸闷	半夏、甘草、冬瓜仁、大枣	葶苈大枣泻肺汤
气喘促、咳逆、痰多、小便短少、脉滑苔白、大便较千、胁胀、胸闷、面部浮、舌红、化痰	半夏、甘草、冬瓜仁、大枣	葶苈大枣泻肺汤
气喘促、脉滑苔白、咳逆、大便较千、胸闷、化痰、面部浮、小便短少、胁胀、痰多、舌红	半夏、甘草、冬瓜仁、大枣	葶苈大枣泻肺汤
痰多、脉滑苔白、胁胀、咳逆、舌红、气喘促、面部浮、化痰、胸闷、小便短少、大便较千	半夏、甘草、冬瓜仁、大枣	葶苈大枣泻肺汤
脉滑苔白、大便较千、面部浮、化痰、舌红、小便短少、咳逆、胸闷、胁胀、痰多、气喘促	半夏、甘草、冬瓜仁、大枣	葶苈大枣泻肺汤
大便较千、气喘促、小便短少、面部浮、舌红、胁胀、痰多、咳逆、胸闷、化痰、脉滑苔白	半夏、甘草、冬瓜仁、大枣	葶苈大枣泻肺汤
小便短少、面部浮、化痰、胸闷、脉滑苔白、胁胀、痰多、大便较千、咳逆、气喘促、舌红	半夏、甘草、冬瓜仁、大枣	葶苈大枣泻肺汤
面部浮、胁胀、脉滑苔白、小便短少、大便较千、咳逆、胸闷、痰多、气喘促、舌红、化痰	半夏、甘草、冬瓜仁、大枣	葶苈大枣泻肺汤
大便较千、面部浮、小便短少、咳逆、胁胀、脉滑苔白、气喘促、胸闷、化痰、痰多、舌红	半夏、甘草、冬瓜仁、大枣	葶苈大枣泻肺汤
小便短少、胁胀、面部浮、痰多、咳逆、脉滑苔白、舌红、气喘促、大便较千、胸闷、化痰	半夏、甘草、冬瓜仁、大枣	葶苈大枣泻肺汤
喉痛	甘草、桔梗	桔梗汤
喉痛	甘草、桔梗	桔梗汤
喉痛	甘草、桔梗	桔梗汤
喉痛	甘草、桔梗	桔梗汤
喉痛	甘草、桔梗	桔梗汤
喉痛	甘草、桔梗	桔梗汤
喉痛	甘草、桔梗	桔梗汤
喉痛	甘草、桔梗	桔梗汤
喉痛	甘草、桔梗	桔梗汤
右寸脉象滑数、咳嗽、舌荟微绛、吐痰盈盆、胸中隐隐作痛	白芨、紫菀、桔梗、半夏	桔梗汤
胸中隐隐作痛、右寸脉象滑数、咳嗽、舌荟微绛、吐痰盈盆	白芨、紫菀、桔梗、半夏	桔梗汤
吐痰盈盆、咳嗽、右寸脉象滑数、舌荟微绛、胸中隐隐作痛	白芨、紫菀、桔梗、半夏	桔梗汤
右寸脉象滑数、吐痰盈盆、舌荟微绛、咳嗽、胸中隐隐作痛	白芨、紫菀、桔梗、半夏	桔梗汤
右寸脉象滑数、舌荟微绛、吐痰盈盆、胸中隐隐作痛、咳嗽	白芨、紫菀、桔梗、半夏	桔梗汤
胸中隐隐作痛、右寸脉象滑数、咳嗽、吐痰盈盆、舌荟微绛	白芨、紫菀、桔梗、半夏	桔梗汤
吐痰盈盆、右寸脉象滑数、胸中隐隐作痛、舌荟微绛、咳嗽	白芨、紫菀、桔梗、半夏	桔梗汤
吐痰盈盆、舌荟微绛、胸中隐隐作痛、咳嗽、右寸脉象滑数	白芨、紫菀、桔梗、半夏	桔梗汤
右寸脉象滑数、吐痰盈盆、胸中隐隐作痛、舌荟微绛、咳嗽	白芨、紫菀、桔梗、半夏	桔梗汤
汗出、脉沉紧、肺气郁闭、大便稀、心膈无异常、发热、舌淡苔白、烦躁、唇淡、肺气肿、咳喘、小便黄、高热、气促、两肺布满水泡音	半夏、甘草、麻黄、大枣	越婢加半夏汤
舌淡苔白、高热、气促、大便稀、发热、唇淡、肺气郁闭、两肺布满水泡音、小便黄、脉沉紧、烦躁、咳喘、汗出、肺气肿、心膈无异常	半夏、甘草、麻黄、大枣	越婢加半夏汤
气促、小便黄、脉沉紧、肺气肿、发热、心膈无异常、咳喘、唇淡、高热、烦躁、肺气郁闭、大便稀、舌淡苔白、汗出、两肺布满水泡音	半夏、甘草、麻黄、大枣	越婢加半夏汤
肺气郁闭、高热、汗出、心膈无异常、大便稀、发热、小便黄、两肺布满水泡音、脉沉紧、肺气肿、烦躁、舌淡苔白、气促、咳喘、唇淡	半夏、甘草、麻黄、大枣	越婢加半夏汤
唇淡、舌淡苔白、气促、肺气郁闭、大便稀、脉沉紧、肺气肿、汗出、两肺布满水泡音、烦躁、心膈无异常、高热、发热、小便黄、咳喘	半夏、甘草、麻黄、大枣	越婢加半夏汤
汗出、两肺布满水泡音、咳喘、肺气肿、唇淡、脉沉紧、舌淡苔白、肺气郁闭、大便稀、烦躁、高热、发热、心膈无异常、小便黄、气促	半夏、甘草、麻黄、大枣	越婢加半夏汤
唇淡、发热、肺气郁闭、咳喘、心膈无异常、舌淡苔白、高热、汗出、烦躁、两肺布满水泡音、小便黄、大便稀、气促、脉沉紧、肺气肿	半夏、甘草、麻黄、大枣	越婢加半夏汤
肺气郁闭、心膈无异常、大便稀、咳喘、汗出、两肺布满水泡音、唇淡、脉沉紧、舌淡苔白、烦躁、发热、肺气肿、小便黄、气促、高热	半夏、甘草、麻黄、大枣	越婢加半夏汤
唇淡、心膈无异常、烦躁、肺气郁闭、舌淡苔白、两肺布满水泡音、脉沉紧、发热、大便稀、咳喘、高热、小便黄、汗出、气促、肺气肿	半夏、甘草、麻黄、大枣	越婢加半夏汤
发热、唇淡、高热、汗出、心膈无异常、肺气肿、小便黄、大便稀、两肺布满水泡音、气促、肺气郁闭、咳喘、脉沉紧、烦躁、舌淡苔白	半夏、甘草、麻黄、大枣	越婢加半夏汤
鼻衄、咳喘、腹水增加、口渴、呕逆、恶风、浮肿、气逆、浮数、胃热、咳嗽、舌粗白尖红、发热	半夏、苦杏仁、大枣、麻黄、石膏、甘草	越婢加半夏汤
腹水增加、浮数、口渴、鼻衄、咳喘、气逆、胃热、发热、呕逆、恶风、浮肿、咳嗽、舌粗白尖红	半夏、苦杏仁、大枣、麻黄、石膏、甘草	越婢加半夏汤
腹水增加、胃热、气逆、浮数、咳喘、恶风、鼻衄、咳嗽、舌粗白尖红、浮肿、呕逆、口渴、发热	半夏、苦杏仁、大枣、麻黄、石膏、甘草	越婢加半夏汤
呕逆、胃热、咳喘、恶风、口渴、腹水增加、浮肿、发热、咳嗽、浮数、气逆、舌粗白尖红、鼻衄	半夏、苦杏仁、大枣、麻黄、石膏、甘草	越婢加半夏汤
胃热、恶风、呕逆、舌粗白尖红、口渴、咳喘、浮数、鼻衄、浮肿、发热、气逆、腹水增加、咳嗽	半夏、苦杏仁、大枣、麻黄、石膏、甘草	越婢加半夏汤
发热、胃热、气逆、浮数、鼻衄、口渴、舌粗白尖红、腹水增加、咳喘、咳嗽、恶风、呕逆、浮肿	半夏、苦杏仁、大枣、麻黄、石膏、甘草	越婢加半夏汤
咳喘、鼻衄、发热、咳嗽、浮肿、气逆、呕逆、恶风、舌粗白尖红、腹水增加、口渴、胃热、浮数	半夏、苦杏仁、大枣、麻黄、石膏、甘草	越婢加半夏汤
呕逆、舌粗白尖红、浮肿、发热、腹水增加、气逆、恶风、口渴、浮数、咳嗽、咳喘、鼻衄、胃热	半夏、苦杏仁、大枣、麻黄、石膏、甘草	越婢加半夏汤
鼻衄、恶风、腹水增加、呕逆、胃热、发热、口渴、浮数、气逆、舌粗白尖红、咳嗽、浮肿、咳喘	半夏、苦杏仁、大枣、麻黄、石膏、甘草	越婢加半夏汤
鼻衄、舌粗白尖红、呕逆、腹水增加、咳喘、恶风、浮肿、气逆、浮数、咳嗽、发热、口渴、胃热	半夏、苦杏仁、大枣、麻黄、石膏、甘草	越婢加半夏汤
发憋、发热、咳嗽、舌淡、肺部罗音较多、面青白、气喘、苔灰黑、下利、脉滑数	干姜、白芍、大枣、五味子、半夏、苦杏仁、麻黄、石膏、炙甘草、桂枝、细辛	小青龙加石膏汤
舌淡、肺部罗音较多、苔灰黑、发憋、气喘、面青白、咳嗽、下利、发热、脉滑数	干姜、白芍、大枣、五味子、半夏、苦杏仁、麻黄、石膏、炙甘草、桂枝、细辛	小青龙加石膏汤
面青白、发热、肺部罗音较多、脉滑数、发憋、咳嗽、气喘、下利、舌淡、苔灰黑	干姜、白芍、大枣、五味子、半夏、苦杏仁、麻黄、石膏、炙甘草、桂枝、细辛	小青龙加石膏汤
发热、苔灰黑、咳嗽、脉滑数、气喘、肺部罗音较多、发憋、面青白、下利、舌淡	干姜、白芍、大枣、五味子、半夏、苦杏仁、麻黄、石膏、炙甘草、桂枝、细辛	小青龙加石膏汤
肺部罗音较多、面青白、发憋、脉滑数、发热、咳嗽、气喘、下利、苔灰黑、舌淡	干姜、白芍、大枣、五味子、半夏、苦杏仁、麻黄、石膏、炙甘草、桂枝、细辛	小青龙加石膏汤
下利、发热、肺部罗音较多、咳嗽、脉滑数、气喘、面青白、苔灰黑、发憋、舌淡	干姜、白芍、大枣、五味子、半夏、苦杏仁、麻黄、石膏、炙甘草、桂枝、细辛	小青龙加石膏汤
气喘、发憋、脉滑数、面青白、肺部罗音较多、苔灰黑、咳嗽、下利、发热、舌淡	干姜、白芍、大枣、五味子、半夏、苦杏仁、麻黄、石膏、炙甘草、桂枝、细辛	小青龙加石膏汤
发热、下利、舌淡、苔灰黑、肺部罗音较多、脉滑数、面青白、发憋、咳嗽、气喘	干姜、白芍、大枣、五味子、半夏、苦杏仁、麻黄、石膏、炙甘草、桂枝、细辛	小青龙加石膏汤
发热、气喘、肺部罗音较多、咳嗽、脉滑数、苔灰黑、发憋、下利、舌淡、面青白	干姜、白芍、大枣、五味子、半夏、苦杏仁、麻黄、石膏、炙甘草、桂枝、细辛	小青龙加石膏汤
喉痒、肌肤燥、脉数、白腻、苔白、咳嗽、咯痰	干姜、五味子、苦杏仁、麻黄、石膏、桂枝、细辛、甘草	小青龙加石膏汤
喉痒、咳嗽、白腻、咯痰、脉数、肌肤燥、苔白	干姜、五味子、苦杏仁、麻黄、石膏、桂枝、细辛、甘草	小青龙加石膏汤
苔白、喉痒、咯痰、肌肤燥、咳嗽、白腻、脉数	干姜、五味子、苦杏仁、麻黄、石膏、桂枝、细辛、甘草	小青龙加石膏汤
喉痒、白腻、咯痰、苔白、肌肤燥、脉数、咳嗽	干姜、五味子、苦杏仁、麻黄、石膏、桂枝、细辛、甘草	小青龙加石膏汤
脉数、苔白、喉痒、咯痰、白腻、咳嗽、肌肤燥	干姜、五味子、苦杏仁、麻黄、石膏、桂枝、细辛、甘草	小青龙加石膏汤
苔白、白腻、咯痰、肌肤燥、咳嗽、喉痒、脉数	干姜、五味子、苦杏仁、麻黄、石膏、桂枝、细辛、甘草	小青龙加石膏汤
咯痰、白腻、脉数、喉痒、咳嗽、肌肤燥、苔白	干姜、五味子、苦杏仁、麻黄、石膏、桂枝、细辛、甘草	小青龙加石膏汤
苔白、肌肤燥、白腻、咳嗽、脉数、咯痰、喉痒	干姜、五味子、苦杏仁、麻黄、石膏、桂枝、细辛、甘草	小青龙加石膏汤
脉数、白腻、咯痰、肌肤燥、苔白、喉痒、咳嗽	干姜、五味子、苦杏仁、麻黄、石膏、桂枝、细辛、甘草	小青龙加石膏汤
寒热	白背、半夏、粉葛、瓜蒌、川芎、荆芥、甘草、当归、黄芩	奔豚汤
寒热	白背、半夏、粉葛、瓜蒌、川芎、荆芥、甘草、当归、黄芩	奔豚汤
寒热	白背、半夏、粉葛、瓜蒌、川芎、荆芥、甘草、当归、黄芩	奔豚汤
寒热	白背、半夏、粉葛、瓜蒌、川芎、荆芥、甘草、当归、黄芩	奔豚汤
恶寒、脉数、苔白、腹中作痛、发热、口渴	白背、半夏、粉葛、瓜蒌、川芎、荆芥、甘草、当归、黄芩	奔豚汤
脉数、腹中作痛、口渴、恶寒、苔白、发热	白背、半夏、粉葛、瓜蒌、川芎、荆芥、甘草、当归、黄芩	奔豚汤
脉数、发热、口渴、恶寒、腹中作痛、苔白	白背、半夏、粉葛、瓜蒌、川芎、荆芥、甘草、当归、黄芩	奔豚汤
脉数、苔白、口渴、发热、腹中作痛、恶寒	白背、半夏、粉葛、瓜蒌、川芎、荆芥、甘草、当归、黄芩	奔豚汤
恶露、浊气、腹痛、积气、手足发冷	炙甘草、桂枝、白芍、大枣	桂枝加桂汤
浊气、手足发冷、腹痛、积气、恶露	炙甘草、桂枝、白芍、大枣	桂枝加桂汤
腹痛、手足发冷、积气、恶露、浊气	炙甘草、桂枝、白芍、大枣	桂枝加桂汤
手足发冷、恶露、浊气、腹痛、积气	炙甘草、桂枝、白芍、大枣	桂枝加桂汤
呕吐、腹痛、苦闷	炙甘草、桂枝、白芍、大枣	桂枝加桂汤
苦闷、呕吐、腹痛	炙甘草、桂枝、白芍、大枣	桂枝加桂汤
呕吐、腹痛、苦闷	炙甘草、桂枝、白芍、大枣	桂枝加桂汤
腹痛、呕吐、苦闷	炙甘草、桂枝、白芍、大枣	桂枝加桂汤
眩晕、汗出、心悸、脉缓、苔薄润	白芍、大枣、茯苓、炙甘草、桂枝	桂枝加桂汤
汗出、眩晕、苔薄润、脉缓、心悸	白芍、大枣、茯苓、炙甘草、桂枝	桂枝加桂汤
苔薄润、心悸、脉缓、汗出、眩晕	白芍、大枣、茯苓、炙甘草、桂枝	桂枝加桂汤
脉缓、苔薄润、心悸、眩晕、汗出	白芍、大枣、茯苓、炙甘草、桂枝	桂枝加桂汤
舌淡润、手脚发冷、痛、脉沉而弦、手指冷、头眩、腹弦急、口淡、面色苍黄、苔薄白、恶风、恶寒、全身冷汗	大枣、赤芍、肉桂、炙甘草、桂枝、丁香	桂枝加桂汤
手脚发冷、腹弦急、痛、恶寒、舌淡润、脉沉而弦、手指冷、口淡、头眩、恶风、全身冷汗、苔薄白、面色苍黄	大枣、赤芍、肉桂、炙甘草、桂枝、丁香	桂枝加桂汤
恶风、手脚发冷、苔薄白、恶寒、脉沉而弦、舌淡润、全身冷汗、头眩、口淡、腹弦急、手指冷、面色苍黄、痛	大枣、赤芍、肉桂、炙甘草、桂枝、丁香	桂枝加桂汤
手指冷、面色苍黄、全身冷汗、舌淡润、恶风、头眩、恶寒、口淡、苔薄白、脉沉而弦、腹弦急、手脚发冷、痛	大枣、赤芍、肉桂、炙甘草、桂枝、丁香	桂枝加桂汤
舌略黯紫、神志清晰、四肢厥冷、室闷、角弓反张、抽搐、项强背反、脉细弦、疼痛、昏厥、胀滞、便闭、四厥冷	天冬、山药、生地、龙骨、全蝎、百合、牡蛎、茯苓、桂枝、麦冬、甘草	苓桂枣甘汤
抽搐、舌略黯紫、昏厥、便闭、项强背反、脉细弦、四厥冷、四肢厥冷、神志清晰、疼痛、角弓反张、室闷、胀滞	天冬、山药、生地、龙骨、全蝎、百合、牡蛎、茯苓、桂枝、麦冬、甘草	苓桂枣甘汤
角弓反张、脉细弦、便闭、室闷、项强背反、四肢厥冷、胀滞、抽搐、舌略黯紫、疼痛、昏厥、神志清晰、四厥冷	天冬、山药、生地、龙骨、全蝎、百合、牡蛎、茯苓、桂枝、麦冬、甘草	苓桂枣甘汤
抽搐、四肢厥冷、舌略黯紫、昏厥、四厥冷、脉细弦、便闭、角弓反张、项强背反、神志清晰、疼痛、胀滞、室闷	天冬、山药、生地、龙骨、全蝎、百合、牡蛎、茯苓、桂枝、麦冬、甘草	苓桂枣甘汤
胀滞、神志清晰、角弓反张、室闷、便闭、脉细弦、四厥冷、抽搐、舌略黯紫、项强背反、疼痛、四肢厥冷、昏厥	天冬、山药、生地、龙骨、全蝎、百合、牡蛎、茯苓、桂枝、麦冬、甘草	苓桂枣甘汤
四厥冷、四肢厥冷、舌略黯紫、神志清晰、脉细弦、室闷、项强背反、疼痛、角弓反张、抽搐、便闭、昏厥、胀滞	天冬、山药、生地、龙骨、全蝎、百合、牡蛎、茯苓、桂枝、麦冬、甘草	苓桂枣甘汤
舌略黯紫、神志清晰、项强背反、角弓反张、便闭、疼痛、抽搐、四肢厥冷、脉细弦、四厥冷、胀滞、室闷、昏厥	天冬、山药、生地、龙骨、全蝎、百合、牡蛎、茯苓、桂枝、麦冬、甘草	苓桂枣甘汤
舌胖、苔薄白微腻、麻木、疼痛、神识清楚、昏沉、濡滑而弦、知觉障碍	小麦、茯神、大枣、白术、苍术、枳实、牡蛎、茯苓、肉桂、炙甘草、桔梗、桂枝、紫石英	苓桂枣甘汤
神识清楚、疼痛、濡滑而弦、麻木、苔薄白微腻、昏沉、舌胖、知觉障碍	小麦、茯神、大枣、白术、苍术、枳实、牡蛎、茯苓、肉桂、炙甘草、桔梗、桂枝、紫石英	苓桂枣甘汤
舌胖、昏沉、疼痛、麻木、苔薄白微腻、知觉障碍、神识清楚、濡滑而弦	小麦、茯神、大枣、白术、苍术、枳实、牡蛎、茯苓、肉桂、炙甘草、桔梗、桂枝、紫石英	苓桂枣甘汤
疼痛、神识清楚、知觉障碍、麻木、濡滑而弦、苔薄白微腻、昏沉、舌胖	小麦、茯神、大枣、白术、苍术、枳实、牡蛎、茯苓、肉桂、炙甘草、桔梗、桂枝、紫石英	苓桂枣甘汤
濡滑而弦、舌胖、知觉障碍、疼痛、麻木、昏沉、苔薄白微腻、神识清楚	小麦、茯神、大枣、白术、苍术、枳实、牡蛎、茯苓、肉桂、炙甘草、桔梗、桂枝、紫石英	苓桂枣甘汤
神识清楚、舌胖、疼痛、知觉障碍、濡滑而弦、昏沉、麻木、苔薄白微腻	小麦、茯神、大枣、白术、苍术、枳实、牡蛎、茯苓、肉桂、炙甘草、桔梗、桂枝、紫石英	苓桂枣甘汤
疼痛、知觉障碍、濡滑而弦、苔薄白微腻、舌胖、昏沉、麻木、神识清楚	小麦、茯神、大枣、白术、苍术、枳实、牡蛎、茯苓、肉桂、炙甘草、桔梗、桂枝、紫石英	苓桂枣甘汤
作痛、喘息、胸闷、胸痹、咳吐、沉而涩	酒、薤白	瓜蒌薤白白酒汤
沉而涩、咳吐、作痛、喘息、胸闷、胸痹	酒、薤白	瓜蒌薤白白酒汤
沉而涩、胸痹、作痛、喘息、胸闷、咳吐	酒、薤白	瓜蒌薤白白酒汤
咳吐、胸闷、作痛、胸痹、沉而涩、喘息	酒、薤白	瓜蒌薤白白酒汤
咳吐、喘息、胸痹、沉而涩、胸闷、作痛	酒、薤白	瓜蒌薤白白酒汤
胸膈满闷、呼吸急喘	枳实、瓜蒌、酒、薤白、陈皮	瓜蒌薤白白酒汤
胸膈满闷、呼吸急喘	枳实、瓜蒌、酒、薤白、陈皮	瓜蒌薤白白酒汤
呼吸急喘、胸膈满闷	枳实、瓜蒌、酒、薤白、陈皮	瓜蒌薤白白酒汤
胸膈满闷、呼吸急喘	枳实、瓜蒌、酒、薤白、陈皮	瓜蒌薤白白酒汤
呼吸急喘、胸膈满闷	枳实、瓜蒌、酒、薤白、陈皮	瓜蒌薤白白酒汤
胃中有气上冲、咳嗽、噯气、大便不畅、胸中宿满、痰浊上塞、肺气郁结	苦杏仁、竹茹、枳实、瓜蒌、川贝母、桔梗、白前、陈皮、旋覆花	瓜蒌薤白白酒汤
肺气郁结、噯气、胸中宿满、大便不畅、咳嗽、痰浊上塞、胃中有气上冲	苦杏仁、竹茹、枳实、瓜蒌、川贝母、桔梗、白前、陈皮、旋覆花	瓜蒌薤白白酒汤
胸中宿满、痰浊上塞、大便不畅、噯气、胃中有气上冲、咳嗽、肺气郁结	苦杏仁、竹茹、枳实、瓜蒌、川贝母、桔梗、白前、陈皮、旋覆花	瓜蒌薤白白酒汤
胸中宿满、痰浊上塞、咳嗽、胃中有气上冲、噯气、肺气郁结、大便不畅	苦杏仁、竹茹、枳实、瓜蒌、川贝母、桔梗、白前、陈皮、旋覆花	瓜蒌薤白白酒汤
噯气、痰浊上塞、大便不畅、胸中宿满、咳嗽、肺气郁结、胃中有气上冲	苦杏仁、竹茹、枳实、瓜蒌、川贝母、桔梗、白前、陈皮、旋覆花	瓜蒌薤白白酒汤
欲泛、苔布粗厚、胸闷不畅、脉弦大有力、痰气	礞石、海浮石、玄明粉、僵蚕、紫苏梗、瓜蒌、薄荷、文蛤、薤白、紫苏子、青黛	瓜蒌薤白白酒汤
痰气、苔布粗厚、欲泛、脉弦大有力、胸闷不畅	礞石、海浮石、玄明粉、僵蚕、紫苏梗、瓜蒌、薄荷、文蛤、薤白、紫苏子、青黛	瓜蒌薤白白酒汤
脉弦大有力、痰气、欲泛、苔布粗厚、胸闷不畅	礞石、海浮石、玄明粉、僵蚕、紫苏梗、瓜蒌、薄荷、文蛤、薤白、紫苏子、青黛	瓜蒌薤白白酒汤
脉弦大有力、胸闷不畅、欲泛、痰气、苔布粗厚	礞石、海浮石、玄明粉、僵蚕、紫苏梗、瓜蒌、薄荷、文蛤、薤白、紫苏子、青黛	瓜蒌薤白白酒汤
脉弦大有力、胸闷不畅、苔布粗厚、欲泛、痰气	礞石、海浮石、玄明粉、僵蚕、紫苏梗、瓜蒌、薄荷、文蛤、薤白、紫苏子、青黛	瓜蒌薤白白酒汤
血脉痹阻、气机不畅、胸闷、心前区疼痛、心中容塞、苔白质淡边齿痕、气短、脉弦细、疲乏	黄芪、生姜、半夏、党参、香附、瓜蒌、桂枝、薤白、陈皮	瓜蒌薤白半夏汤
血脉痹阻、疲乏、胸闷、心前区疼痛、气短、苔白质淡边齿痕、气机不畅、心中容塞、脉弦细	黄芪、生姜、半夏、党参、香附、瓜蒌、桂枝、薤白、陈皮	瓜蒌薤白半夏汤
脉弦细、气机不畅、疲乏、心前区疼痛、胸闷、心中容塞、气短、苔白质淡边齿痕、血脉痹阻	黄芪、生姜、半夏、党参、香附、瓜蒌、桂枝、薤白、陈皮	瓜蒌薤白半夏汤
胸闷、气机不畅、心中容塞、血脉痹阻、苔白质淡边齿痕、脉弦细、疲乏、心前区疼痛、气短	黄芪、生姜、半夏、党参、香附、瓜蒌、桂枝、薤白、陈皮	瓜蒌薤白半夏汤
血脉痹阻、心中容塞、胸闷、苔白质淡边齿痕、脉弦细、心前区疼痛、气短、气机不畅、疲乏	黄芪、生姜、半夏、党参、香附、瓜蒌、桂枝、薤白、陈皮	瓜蒌薤白半夏汤
苔白质淡边齿痕、胸闷、气短、脉弦细、血脉痹阻、气机不畅、疲乏、心中容塞、心前区疼痛	黄芪、生姜、半夏、党参、香附、瓜蒌、桂枝、薤白、陈皮	瓜蒌薤白半夏汤
胸满、心阳不振、冒心、气结、苔薄白、胁下逆抢心、脉弦雨紧、呼吸引痛、胸痹	郁金、蒺藜、半夏、瓜蒌、枳壳、芥子、酒、薤白、青皮、川楝子、旋覆花	瓜蒌薤白半夏汤
冒心、呼吸引痛、胸满、脉弦雨紧、气结、苔薄白、心阳不振、胸痹、胁下逆抢心	郁金、蒺藜、半夏、瓜蒌、枳壳、芥子、酒、薤白、青皮、川楝子、旋覆花	瓜蒌薤白半夏汤
胸满、呼吸引痛、胁下逆抢心、冒心、脉弦雨紧、胸痹、气结、心阳不振、苔薄白	郁金、蒺藜、半夏、瓜蒌、枳壳、芥子、酒、薤白、青皮、川楝子、旋覆花	瓜蒌薤白半夏汤
冒心、气结、胸痹、呼吸引痛、苔薄白、胸满、胁下逆抢心、心阳不振、脉弦雨紧	郁金、蒺藜、半夏、瓜蒌、枳壳、芥子、酒、薤白、青皮、川楝子、旋覆花	瓜蒌薤白半夏汤
胸痹、气结、冒心、胸满、脉弦雨紧、苔薄白、心阳不振、呼吸引痛、胁下逆抢心	郁金、蒺藜、半夏、瓜蒌、枳壳、芥子、酒、薤白、青皮、川楝子、旋覆花	瓜蒌薤白半夏汤
苔薄白、胸满、胸痹、心阳不振、呼吸引痛、冒心、气结、胁下逆抢心、脉弦雨紧	郁金、蒺藜、半夏、瓜蒌、枳壳、芥子、酒、薤白、青皮、川楝子、旋覆花	瓜蒌薤白半夏汤
肢麻、心悸、气闷、脉微弦数、苔白、胸痹、腹胀	半夏、太子参、佛手、瓜蒌、柏子仁、沉香、麦冬、丹参、薤白、远志、玄参	瓜蒌薤白半夏汤
肢麻、胸痹、腹胀、心悸、气闷、苔白、脉微弦数	半夏、太子参、佛手、瓜蒌、柏子仁、沉香、麦冬、丹参、薤白、远志、玄参	瓜蒌薤白半夏汤
气闷、苔白、肢麻、腹胀、脉微弦数、心悸、胸痹	半夏、太子参、佛手、瓜蒌、柏子仁、沉香、麦冬、丹参、薤白、远志、玄参	瓜蒌薤白半夏汤
胸痹、脉微弦数、心悸、腹胀、气闷、苔白、肢麻	半夏、太子参、佛手、瓜蒌、柏子仁、沉香、麦冬、丹参、薤白、远志、玄参	瓜蒌薤白半夏汤
脉微弦数、腹胀、气闷、心悸、苔白、肢麻、胸痹	半夏、太子参、佛手、瓜蒌、柏子仁、沉香、麦冬、丹参、薤白、远志、玄参	瓜蒌薤白半夏汤
胸痹、苔白、气闷、心悸、腹胀、脉微弦数、肢麻	半夏、太子参、佛手、瓜蒌、柏子仁、沉香、麦冬、丹参、薤白、远志、玄参	瓜蒌薤白半夏汤
舌红润、苔薄白、水泡周围微红、头面发际等处有小红疹、指纹色红而浮、咳嗽、流涕、鼻塞、小便淡黄、不思饮食	苦杏仁、麻黄、牛蒡子、连翘、甘草、金银花	麻黄连翘赤小豆汤
流涕、水泡周围微红、头面发际等处有小红疹、不思饮食、舌红润、指纹色红而浮、小便淡黄、咳嗽、苔薄白、鼻塞	苦杏仁、麻黄、牛蒡子、连翘、甘草、金银花	麻黄连翘赤小豆汤
苔薄白、小便淡黄、不思饮食、头面发际等处有小红疹、舌红润、咳嗽、指纹色红而浮、鼻塞、水泡周围微红、流涕	苦杏仁、麻黄、牛蒡子、连翘、甘草、金银花	麻黄连翘赤小豆汤
水泡周围微红、流涕、头面发际等处有小红疹、鼻塞、指纹色红而浮、苔薄白、不思饮食、舌红润、小便淡黄、咳嗽	苦杏仁、麻黄、牛蒡子、连翘、甘草、金银花	麻黄连翘赤小豆汤
鼻塞、疼痛、发热、咳嗽、苔苔薄糙腻、乏力、气机不通、脉细涩、痰浊	薏苡仁、半夏、苦杏仁、化橘红、瓜蒌、茯苓、枳壳、桔梗、薤白、橘络	瓜蒌薤白半夏汤
发热、苔苔薄糙腻、疼痛、痰浊、鼻塞、咳嗽、乏力、气机不通、脉细涩	薏苡仁、半夏、苦杏仁、化橘红、瓜蒌、茯苓、枳壳、桔梗、薤白、橘络	瓜蒌薤白半夏汤
气机不通、乏力、脉细涩、发热、苔苔薄糙腻、疼痛、鼻塞、痰浊、咳嗽	薏苡仁、半夏、苦杏仁、化橘红、瓜蒌、茯苓、枳壳、桔梗、薤白、橘络	瓜蒌薤白半夏汤
疼痛、痰浊、乏力、气机不通、咳嗽、鼻塞、苔苔薄糙腻、脉细涩、发热	薏苡仁、半夏、苦杏仁、化橘红、瓜蒌、茯苓、枳壳、桔梗、薤白、橘络	瓜蒌薤白半夏汤
发热、乏力、痰浊、鼻塞、脉细涩、咳嗽、疼痛、气机不通、苔苔薄糙腻	薏苡仁、半夏、苦杏仁、化橘红、瓜蒌、茯苓、枳壳、桔梗、薤白、橘络	瓜蒌薤白半夏汤
发热、气机不通、咳嗽、苔苔薄糙腻、疼痛、脉细涩、鼻塞、痰浊、乏力	薏苡仁、半夏、苦杏仁、化橘红、瓜蒌、茯苓、枳壳、桔梗、薤白、橘络	瓜蒌薤白半夏汤
脉象沉迟、胸痛、舌淡红、痹痛、苔淡红	厚朴、半夏、瓜蒌、枳壳、桂枝、薤白、陈皮	枳实薤白桂枝汤
苔淡红、舌淡红、胸痛、脉象沉迟、痹痛	厚朴、半夏、瓜蒌、枳壳、桂枝、薤白、陈皮	枳实薤白桂枝汤
舌淡红、痹痛、胸痛、脉象沉迟、苔淡红	厚朴、半夏、瓜蒌、枳壳、桂枝、薤白、陈皮	枳实薤白桂枝汤
舌淡红、脉象沉迟、胸痛、痹痛、苔淡红	厚朴、半夏、瓜蒌、枳壳、桂枝、薤白、陈皮	枳实薤白桂枝汤
舌淡红、胸痛、痹痛、脉象沉迟、苔淡红	厚朴、半夏、瓜蒌、枳壳、桂枝、薤白、陈皮	枳实薤白桂枝汤
苔淡红、痹痛、脉象沉迟、舌淡红、胸痛	厚朴、半夏、瓜蒌、枳壳、桂枝、薤白、陈皮	枳实薤白桂枝汤
胸痛、舌淡红、脉象沉迟、苔淡红、痹痛	厚朴、半夏、瓜蒌、枳壳、桂枝、薤白、陈皮	枳实薤白桂枝汤
胸闷、痛	郁金、厚朴、半夏、苦杏仁、香附、枳实、桂枝、薤白、甘草	枳实薤白桂枝汤
胸闷、痛	郁金、厚朴、半夏、苦杏仁、香附、枳实、桂枝、薤白、甘草	枳实薤白桂枝汤
痛、胸闷	郁金、厚朴、半夏、苦杏仁、香附、枳实、桂枝、薤白、甘草	枳实薤白桂枝汤
痛、胸闷	郁金、厚朴、半夏、苦杏仁、香附、枳实、桂枝、薤白、甘草	枳实薤白桂枝汤
痛、胸闷	郁金、厚朴、半夏、苦杏仁、香附、枳实、桂枝、薤白、甘草	枳实薤白桂枝汤
胸闷、痛	郁金、厚朴、半夏、苦杏仁、香附、枳实、桂枝、薤白、甘草	枳实薤白桂枝汤
胸闷、痛	郁金、厚朴、半夏、苦杏仁、香附、枳实、桂枝、薤白、甘草	枳实薤白桂枝汤
脉缓、黄疸、痰饮、呕吐、腹痛、冷汗、发热、剧痛、弦小、疼痛	蒺藜、厚朴、胆南星、瓜蒌、茯苓、枳壳、肉桂、高良姜、沉香	枳实薤白桂枝汤
疼痛、呕吐、痰饮、黄疸、腹痛、弦小、冷汗、脉缓、剧痛、发热	蒺藜、厚朴、胆南星、瓜蒌、茯苓、枳壳、肉桂、高良姜、沉香	枳实薤白桂枝汤
呕吐、弦小、脉缓、剧痛、黄疸、疼痛、冷汗、痰饮、腹痛、发热	蒺藜、厚朴、胆南星、瓜蒌、茯苓、枳壳、肉桂、高良姜、沉香	枳实薤白桂枝汤
黄疸、发热、呕吐、弦小、冷汗、腹痛、脉缓、疼痛、痰饮、剧痛	蒺藜、厚朴、胆南星、瓜蒌、茯苓、枳壳、肉桂、高良姜、沉香	枳实薤白桂枝汤
呕吐、黄疸、弦小、腹痛、冷汗、发热、脉缓、痰饮、疼痛、剧痛	蒺藜、厚朴、胆南星、瓜蒌、茯苓、枳壳、肉桂、高良姜、沉香	枳实薤白桂枝汤
冷汗、脉缓、剧痛、呕吐、黄疸、弦小、疼痛、发热、腹痛、痰饮	蒺藜、厚朴、胆南星、瓜蒌、茯苓、枳壳、肉桂、高良姜、沉香	枳实薤白桂枝汤
发热、冷汗、呕吐、弦小、腹痛、黄疸、痰饮、脉缓、剧痛、疼痛	蒺藜、厚朴、胆南星、瓜蒌、茯苓、枳壳、肉桂、高良姜、沉香	枳实薤白桂枝汤
苔白、四肢不温、舌淡	白芍、党参、炙甘草、炮姜、附子、当归	人参汤
苔白、舌淡、四肢不温	白芍、党参、炙甘草、炮姜、附子、当归	人参汤
舌淡、苔白、四肢不温	白芍、党参、炙甘草、炮姜、附子、当归	人参汤
舌淡、苔白、四肢不温	白芍、党参、炙甘草、炮姜、附子、当归	人参汤
苔白、四肢不温、舌淡	白芍、党参、炙甘草、炮姜、附子、当归	人参汤
舌淡、苔白、四肢不温	白芍、党参、炙甘草、炮姜、附子、当归	人参汤
舌淡、四肢不温、苔白	白芍、党参、炙甘草、炮姜、附子、当归	人参汤
四肢不温、苔白、舌淡	白芍、党参、炙甘草、炮姜、附子、当归	人参汤
四肢不温、苔白、舌淡	白芍、党参、炙甘草、炮姜、附子、当归	人参汤
舌淡、四肢不温、苔白	白芍、党参、炙甘草、炮姜、附子、当归	人参汤
苔白、舌淡、四肢不温	白芍、党参、炙甘草、炮姜、附子、当归	人参汤
四肢不温、苔白、舌淡	白芍、党参、炙甘草、炮姜、附子、当归	人参汤
舌淡、四肢不温、苔白	白芍、党参、炙甘草、炮姜、附子、当归	人参汤
舌淡、四肢不温、苔白	白芍、党参、炙甘草、炮姜、附子、当归	人参汤
四肢不温、舌淡、苔白	白芍、党参、炙甘草、炮姜、附子、当归	人参汤
苔白、舌淡、四肢不温	白芍、党参、炙甘草、炮姜、附子、当归	人参汤
四肢不温、苔白、舌淡	白芍、党参、炙甘草、炮姜、附子、当归	人参汤
四肢不温、舌淡、苔白	白芍、党参、炙甘草、炮姜、附子、当归	人参汤
苔白、舌淡、四肢不温	白芍、党参、炙甘草、炮姜、附子、当归	人参汤
四肢不温、苔白、舌淡	白芍、党参、炙甘草、炮姜、附子、当归	人参汤
舌淡、四肢不温、苔白	白芍、党参、炙甘草、炮姜、附子、当归	人参汤
苔白、四肢不温、舌淡	白芍、党参、炙甘草、炮姜、附子、当归	人参汤
舌淡、四肢不温、苔白	白芍、党参、炙甘草、炮姜、附子、当归	人参汤
四肢不温、舌淡、苔白	白芍、党参、炙甘草、炮姜、附子、当归	人参汤
四肢不温、苔白、舌淡	白芍、党参、炙甘草、炮姜、附子、当归	人参汤
胸痛、不下咽、手足微厥、不能食、脉沉结	白术、干姜、甘草、人参	人参汤
胸痛、不能食、脉沉结、手足微厥、不下咽	白术、干姜、甘草、人参	人参汤
不下咽、脉沉结、胸痛、不能食、手足微厥	白术、干姜、甘草、人参	人参汤
不下咽、脉沉结、胸痛、手足微厥、不能食	白术、干姜、甘草、人参	人参汤
不能食、不下咽、手足微厥、胸痛、脉沉结	白术、干姜、甘草、人参	人参汤
手足微厥、胸痛、不能食、不下咽、脉沉结	白术、干姜、甘草、人参	人参汤
手足微厥、脉沉结、不下咽、胸痛、不能食	白术、干姜、甘草、人参	人参汤
脉沉结、不下咽、胸痛、手足微厥、不能食	白术、干姜、甘草、人参	人参汤
脉沉结、不能食、胸痛、不下咽、手足微厥	白术、干姜、甘草、人参	人参汤
不能食、脉沉结、胸痛、手足微厥、不下咽	白术、干姜、甘草、人参	人参汤
手足微厥、脉沉结、不能食、不下咽、胸痛	白术、干姜、甘草、人参	人参汤
手足微厥、脉沉结、不能食、胸痛、不下咽	白术、干姜、甘草、人参	人参汤
脉沉结、胸痛、手足微厥、不下咽、不能食	白术、干姜、甘草、人参	人参汤
不下咽、不能食、手足微厥、脉沉结、胸痛	白术、干姜、甘草、人参	人参汤
脉沉结、不下咽、手足微厥、不能食、胸痛	白术、干姜、甘草、人参	人参汤
不下咽、胸痛、不能食、手足微厥、脉沉结	白术、干姜、甘草、人参	人参汤
脉沉结、胸痛、手足微厥、不下咽、不能食	白术、干姜、甘草、人参	人参汤
胸痛、不下咽、手足微厥、脉沉结、不能食	白术、干姜、甘草、人参	人参汤
胸痛、脉沉结、不能食、不下咽、手足微厥	白术、干姜、甘草、人参	人参汤
胸痛、手足微厥、不能食、不下咽、脉沉结	白术、干姜、甘草、人参	人参汤
胸痛、不下咽、不能食、手足微厥、脉沉结	白术、干姜、甘草、人参	人参汤
不能食、脉沉结、胸痛、手足微厥、不下咽	白术、干姜、甘草、人参	人参汤
脉沉结、手足微厥、不能食、胸痛、不下咽	白术、干姜、甘草、人参	人参汤
手足微厥、胸痛、不能食、脉沉结、不下咽	白术、干姜、甘草、人参	人参汤
胸痛、手足微厥、不下咽、脉沉结、不能食	白术、干姜、甘草、人参	人参汤
脉沉微、面色青、胸中悸	苦杏仁、甘草、茯苓	茯苓杏仁甘草汤
脉沉微、面色青、胸中悸	苦杏仁、甘草、茯苓	茯苓杏仁甘草汤
面色青、胸中悸、脉沉微	苦杏仁、甘草、茯苓	茯苓杏仁甘草汤
面色青、胸中悸、脉沉微	苦杏仁、甘草、茯苓	茯苓杏仁甘草汤
脉沉微、胸中悸、面色青	苦杏仁、甘草、茯苓	茯苓杏仁甘草汤
胸中悸、面色青、脉沉微	苦杏仁、甘草、茯苓	茯苓杏仁甘草汤
脉沉微、胸中悸、面色青	苦杏仁、甘草、茯苓	茯苓杏仁甘草汤
面色青、脉沉微、胸中悸	苦杏仁、甘草、茯苓	茯苓杏仁甘草汤
胸中悸、脉沉微、面色青	苦杏仁、甘草、茯苓	茯苓杏仁甘草汤
脉沉微、胸中悸、面色青	苦杏仁、甘草、茯苓	茯苓杏仁甘草汤
苔薄白、畏寒、纳减、痰、咳嗽、短气、久嗽、脉迟而细、气塞	枳实、茯苓、陈皮、半夏	橘枳姜汤
痰、纳减、脉迟而细、久嗽、短气、气塞、咳嗽、苔薄白、畏寒	枳实、茯苓、陈皮、半夏	橘枳姜汤
脉迟而细、短气、苔薄白、痰、久嗽、纳减、咳嗽、畏寒、气塞	枳实、茯苓、陈皮、半夏	橘枳姜汤
畏寒、咳嗽、纳减、痰、久嗽、短气、脉迟而细、气塞、苔薄白	枳实、茯苓、陈皮、半夏	橘枳姜汤
咳嗽、畏寒、短气、气塞、久嗽、脉迟而细、苔薄白、痰、纳减	枳实、茯苓、陈皮、半夏	橘枳姜汤
脉迟而细、苔薄白、气塞、短气、久嗽、纳减、咳嗽、畏寒、痰	枳实、茯苓、陈皮、半夏	橘枳姜汤
纳减、痰、脉迟而细、气塞、咳嗽、畏寒、短气、久嗽、苔薄白	枳实、茯苓、陈皮、半夏	橘枳姜汤
短气、咳嗽、久嗽、苔薄白、痰、气塞、纳减、脉迟而细、畏寒	枳实、茯苓、陈皮、半夏	橘枳姜汤
气塞、咳嗽、畏寒、苔薄白、短气、痰、纳减、脉迟而细、久嗽	枳实、茯苓、陈皮、半夏	橘枳姜汤
脉迟而细、畏寒、咳嗽、久嗽、气塞、短气、痰、纳减、苔薄白	枳实、茯苓、陈皮、半夏	橘枳姜汤
畏寒、脉迟而细、短气、痰、咳嗽、气塞、久嗽、纳减、苔薄白	枳实、茯苓、陈皮、半夏	橘枳姜汤
咳嗽、久嗽、苔薄白、纳减、脉迟而细、痰、气塞、短气、畏寒	枳实、茯苓、陈皮、半夏	橘枳姜汤
畏寒、脉迟而细、纳减、久嗽、短气、痰、气塞、苔薄白、咳嗽	枳实、茯苓、陈皮、半夏	橘枳姜汤
畏寒、气塞、短气、咳嗽、久嗽、脉迟而细、纳减、痰、苔薄白	枳实、茯苓、陈皮、半夏	橘枳姜汤
久嗽、痰、苔薄白、畏寒、纳减、脉迟而细、咳嗽、短气、气塞	枳实、茯苓、陈皮、半夏	橘枳姜汤
畏寒、短气、痰、苔薄白、久嗽、脉迟而细、气塞、纳减、咳嗽	枳实、茯苓、陈皮、半夏	橘枳姜汤
苔薄白、纳减、痰、短气、脉迟而细、咳嗽、畏寒、久嗽、气塞	枳实、茯苓、陈皮、半夏	橘枳姜汤
脉迟而细、短气、痰、畏寒、久嗽、苔薄白、气塞、纳减、咳嗽	枳实、茯苓、陈皮、半夏	橘枳姜汤
气塞、短气、畏寒、苔薄白、咳嗽、脉迟而细、纳减、久嗽、痰	枳实、茯苓、陈皮、半夏	橘枳姜汤
脉迟而细、咳嗽、畏寒、气塞、纳减、痰、久嗽、短气、苔薄白	枳实、茯苓、陈皮、半夏	橘枳姜汤
苔薄白、短气、纳减、气塞、咳嗽、畏寒、痰、脉迟而细、久嗽	枳实、茯苓、陈皮、半夏	橘枳姜汤
纳减、脉迟而细、苔薄白、短气、气塞、咳嗽、痰、畏寒、久嗽	枳实、茯苓、陈皮、半夏	橘枳姜汤
痰、脉迟而细、纳减、久嗽、苔薄白、短气、咳嗽、气塞、畏寒	枳实、茯苓、陈皮、半夏	橘枳姜汤
畏寒、气塞、久嗽、苔薄白、痰、短气、咳嗽、脉迟而细、纳减	枳实、茯苓、陈皮、半夏	橘枳姜汤
畏寒、咳嗽、脉迟而细、久嗽、气塞、痰、纳减、短气、苔薄白	枳实、茯苓、陈皮、半夏	橘枳姜汤
头晕、痰浊上壅、舌红、苔淡白薄滑、肿大、头痛、心肺无异常、沉而微弦、乏力、咳嗽、肝脾不肿、血压110/75mmHg、痛重、气滞、食欲减退、体温37℃、闷痛	化橘红、瓜蒌、枳实、酒、丹参、降香、薤白、甘草	橘枳姜汤
闷痛、沉而微弦、头晕、痰浊上壅、肿大、苔淡白薄滑、食欲减退、肝脾不肿、心肺无异常、舌红、气滞、血压110/75mmHg、痛重、乏力、头痛、咳嗽、体温37℃	化橘红、瓜蒌、枳实、酒、丹参、降香、薤白、甘草	橘枳姜汤
咳嗽、苔淡白薄滑、肿大、气滞、体温37℃、乏力、心肺无异常、舌红、痛重、闷痛、血压110/75mmHg、痰浊上壅、沉而微弦、肝脾不肿、头痛、食欲减退、头晕	化橘红、瓜蒌、枳实、酒、丹参、降香、薤白、甘草	橘枳姜汤
头晕、痰浊上壅、苔淡白薄滑、气滞、乏力、沉而微弦、肿大、心肺无异常、舌红、头痛、食欲减退、体温37℃、血压110/75mmHg、痛重、咳嗽、闷痛、肝脾不肿	化橘红、瓜蒌、枳实、酒、丹参、降香、薤白、甘草	橘枳姜汤
闷痛、头晕、痰浊上壅、咳嗽、乏力、苔淡白薄滑、血压110/75mmHg、气滞、心肺无异常、沉而微弦、体温37℃、头痛、舌红、痛重、肝脾不肿、食欲减退、肿大	化橘红、瓜蒌、枳实、酒、丹参、降香、薤白、甘草	橘枳姜汤
头痛、肝脾不肿、咳嗽、心肺无异常、乏力、体温37℃、气滞、血压110/75mmHg、痰浊上壅、头晕、痛重、食欲减退、闷痛、舌红、肿大、沉而微弦、苔淡白薄滑	化橘红、瓜蒌、枳实、酒、丹参、降香、薤白、甘草	橘枳姜汤
头痛、咳嗽、血压110/75mmHg、痛重、食欲减退、苔淡白薄滑、痰浊上壅、沉而微弦、头晕、体温37℃、闷痛、心肺无异常、气滞、舌红、乏力、肿大、肝脾不肿	化橘红、瓜蒌、枳实、酒、丹参、降香、薤白、甘草	橘枳姜汤
心肺无异常、头痛、闷痛、气滞、沉而微弦、舌红、肝脾不肿、肿大、体温37℃、食欲减退、咳嗽、头晕、痛重、乏力、血压110/75mmHg、痰浊上壅、苔淡白薄滑	化橘红、瓜蒌、枳实、酒、丹参、降香、薤白、甘草	橘枳姜汤
头痛、气滞、体温37℃、痰浊上壅、舌红、沉而微弦、肿大、心肺无异常、痛重、血压110/75mmHg、咳嗽、闷痛、苔淡白薄滑、乏力、肝脾不肿、食欲减退、头晕	化橘红、瓜蒌、枳实、酒、丹参、降香、薤白、甘草	橘枳姜汤
肝脾不肿、舌红、咳嗽、苔淡白薄滑、血压110/75mmHg、痛重、闷痛、头痛、食欲减退、痰浊上壅、乏力、沉而微弦、体温37℃、头晕、心肺无异常、肿大、气滞	化橘红、瓜蒌、枳实、酒、丹参、降香、薤白、甘草	橘枳姜汤
沉而微弦、头痛、闷痛、乏力、心肺无异常、苔淡白薄滑、痛重、舌红、食欲减退、肝脾不肿、血压110/75mmHg、痰浊上壅、气滞、咳嗽、肿大、头晕、体温37℃	化橘红、瓜蒌、枳实、酒、丹参、降香、薤白、甘草	橘枳姜汤
心肺无异常、苔淡白薄滑、血压110/75mmHg、肿大、咳嗽、痛重、食欲减退、肝脾不肿、体温37℃、乏力、头痛、痰浊上壅、气滞、头晕、闷痛、沉而微弦、舌红	化橘红、瓜蒌、枳实、酒、丹参、降香、薤白、甘草	橘枳姜汤
气滞、咳嗽、血压110/75mmHg、痰浊上壅、头痛、痛重、苔淡白薄滑、乏力、体温37℃、闷痛、心肺无异常、舌红、肿大、沉而微弦、食欲减退、肝脾不肿、头晕	化橘红、瓜蒌、枳实、酒、丹参、降香、薤白、甘草	橘枳姜汤
头晕、肝脾不肿、肿大、头痛、闷痛、痰浊上壅、乏力、沉而微弦、血压110/75mmHg、苔淡白薄滑、痛重、体温37℃、心肺无异常、气滞、咳嗽、舌红、食欲减退	化橘红、瓜蒌、枳实、酒、丹参、降香、薤白、甘草	橘枳姜汤
肝脾不肿、舌红、痰浊上壅、气滞、沉而微弦、心肺无异常、肿大、咳嗽、体温37℃、痛重、血压110/75mmHg、头痛、闷痛、头晕、食欲减退、苔淡白薄滑、乏力	化橘红、瓜蒌、枳实、酒、丹参、降香、薤白、甘草	橘枳姜汤
痰浊上壅、肝脾不肿、血压110/75mmHg、头晕、体温37℃、肿大、乏力、苔淡白薄滑、闷痛、食欲减退、心肺无异常、气滞、舌红、咳嗽、痛重、头痛、沉而微弦	化橘红、瓜蒌、枳实、酒、丹参、降香、薤白、甘草	橘枳姜汤
食欲减退、头痛、血压110/75mmHg、咳嗽、气滞、体温37℃、肿大、肝脾不肿、头晕、痛重、苔淡白薄滑、沉而微弦、舌红、痰浊上壅、闷痛、乏力、心肺无异常	化橘红、瓜蒌、枳实、酒、丹参、降香、薤白、甘草	橘枳姜汤
乏力、血压110/75mmHg、痰浊上壅、闷痛、肿大、肝脾不肿、食欲减退、头晕、体温37℃、咳嗽、痛重、沉而微弦、舌红、头痛、气滞、苔淡白薄滑、心肺无异常	化橘红、瓜蒌、枳实、酒、丹参、降香、薤白、甘草	橘枳姜汤
头痛、体温37℃、舌红、气滞、血压110/75mmHg、咳嗽、闷痛、痰浊上壅、沉而微弦、头晕、乏力、痛重、肝脾不肿、心肺无异常、苔淡白薄滑、食欲减退、肿大	化橘红、瓜蒌、枳实、酒、丹参、降香、薤白、甘草	橘枳姜汤
苔淡白薄滑、痰浊上壅、舌红、体温37℃、乏力、气滞、肝脾不肿、头晕、咳嗽、沉而微弦、闷痛、心肺无异常、头痛、肿大、食欲减退、血压110/75mmHg、痛重	化橘红、瓜蒌、枳实、酒、丹参、降香、薤白、甘草	橘枳姜汤
乏力、痛重、沉而微弦、食欲减退、体温37℃、咳嗽、气滞、舌红、闷痛、头痛、头晕、肿大、心肺无异常、血压110/75mmHg、痰浊上壅、肝脾不肿、苔淡白薄滑	化橘红、瓜蒌、枳实、酒、丹参、降香、薤白、甘草	橘枳姜汤
肝脾不肿、苔淡白薄滑、血压110/75mmHg、闷痛、头痛、食欲减退、痛重、肿大、头晕、舌红、痰浊上壅、心肺无异常、沉而微弦、咳嗽、体温37℃、气滞、乏力	化橘红、瓜蒌、枳实、酒、丹参、降香、薤白、甘草	橘枳姜汤
痰浊上壅、沉而微弦、苔淡白薄滑、头晕、肝脾不肿、血压110/75mmHg、头痛、气滞、舌红、心肺无异常、痛重、咳嗽、闷痛、食欲减退、肿大、乏力、体温37℃	化橘红、瓜蒌、枳实、酒、丹参、降香、薤白、甘草	橘枳姜汤
气滞、肝脾不肿、痰浊上壅、体温37℃、痛重、沉而微弦、心肺无异常、食欲减退、咳嗽、乏力、头晕、头痛、闷痛、苔淡白薄滑、肿大、舌红、血压110/75mmHg	化橘红、瓜蒌、枳实、酒、丹参、降香、薤白、甘草	橘枳姜汤
头痛、心肺无异常、肝脾不肿、血压110/75mmHg、闷痛、痛重、咳嗽、苔淡白薄滑、气滞、食欲减退、痰浊上壅、沉而微弦、舌红、头晕、肿大、乏力、体温37℃	化橘红、瓜蒌、枳实、酒、丹参、降香、薤白、甘草	橘枳姜汤
舌淡、苔白润多水、胀痛、肢冷、畏寒、呕恶感、疼痛、脉细弦、胃部有振水音	薏苡仁、附子	薏苡附子散
呕恶感、胃部有振水音、舌淡、苔白润多水、肢冷、畏寒、脉细弦、胀痛、疼痛	薏苡仁、附子	薏苡附子散
呕恶感、胀痛、脉细弦、疼痛、舌淡、畏寒、胃部有振水音、肢冷、苔白润多水	薏苡仁、附子	薏苡附子散
畏寒、胀痛、肢冷、脉细弦、疼痛、舌淡、苔白润多水、胃部有振水音、呕恶感	薏苡仁、附子	薏苡附子散
胃部有振水音、脉细弦、呕恶感、舌淡、胀痛、疼痛、苔白润多水、肢冷、畏寒	薏苡仁、附子	薏苡附子散
苔白润多水、呕恶感、脉细弦、舌淡、胀痛、畏寒、胃部有振水音、疼痛、肢冷	薏苡仁、附子	薏苡附子散
[truncated: 12,211 more rows]
