# Supplementary material for: PRDAGE: a prescription recommendation framework for traditional Chinese medicine based on data augmentation and multi-graph embedding
Source: PeerJ Comput Sci. 2025 Aug 6;11:e2974. doi: 10.7717/peerj-cs.2974 (PMC12453781; doi:10.7717/peerj-cs.2974)
Supplement: Supplemental Information 1 — The raw data used for training and testing in the dataset are medical case records in Chinese text. This study is trained based on Chinese text. To facilitate non-Chinese researchers, we have provided the English names of the attributes in the dataset and mapped them to their corresponding Chinese names. The .pickle file can be read using Python language editing software, such as PyCharm. The *.pickle file in this program is a serialized file in Python dictionary format, containing key-value data, where the key is the symptom name and the corresponding value is the symptom embedding vector. The symptom name is the normalized symptom name, and the symptom embedding vector is generated by SBert. You can use the pickle.load() method from the pickle module in the program to restore the file as a Python dictionary variable. [file peerj-cs-11-2974-s001.zip › Code and data/TCMPR_ZS/data/dataset-agumentation-balance-symptoms-befor-60-2024_01_07 10_57_23.csv]

symptoms_standardization	herb_standardization	formula_standardization
耳鸣、头晕、自汗、形瘦面白、舌淡、倦怠、视力减退、视物模糊、心悸、麻木、乏力、苔薄白、肢麻、脉结代	生姜、白芍、龙骨、大枣、牡蛎、炙甘草、桂枝、甘草	桂枝汤
形瘦面白、舌淡、苔薄白、麻木、脉结代、耳鸣、自汗、头晕、心悸、视物模糊、肢麻、乏力、倦怠、视力减退	生姜、白芍、龙骨、大枣、牡蛎、炙甘草、桂枝、甘草	桂枝汤
边有齿印、脉细缓、自汗、恶露、色黯、舌淡、面色苍白、头痛	生姜、白芍、大枣、炙甘草、桂枝、当归、益母草	桂枝汤
脉细缓、恶露、边有齿印、面色苍白、自汗、头痛、舌淡、色黯	生姜、白芍、大枣、炙甘草、桂枝、当归、益母草	桂枝汤
酸疼、头晕痛、腠理不密、泛恶、色量一般、欲吐、舌淡润、苔薄白、鼻塞、脉沉不浮	生姜、白芍、大枣、川芎、炙甘草、桂枝、当归	桂枝汤
鼻塞、泛恶、舌淡润、腠理不密、色量一般、欲吐、脉沉不浮、苔薄白、酸疼、头晕痛	生姜、白芍、大枣、川芎、炙甘草、桂枝、当归	桂枝汤
苔薄白、脉细缓、稀薄、食臭、吐液涎、舌如平、心烦	生姜、白芍、大枣、炙甘草、桂枝	桂枝汤
稀薄、心烦、吐液涎、舌如平、苔薄白、食臭、脉细缓	生姜、白芍、大枣、炙甘草、桂枝	桂枝汤
恶风寒、四肢不温、唇舌淡白、遍身湿透、小腿拘急、小便短少、自汗、脉沉细	黄芪、生姜、白芍、大枣、桂枝、附子、当归	桂枝加附子汤
小便短少、脉沉细、小腿拘急、唇舌淡白、自汗、遍身湿透、恶风寒、四肢不温	黄芪、生姜、白芍、大枣、桂枝、附子、当归	桂枝加附子汤
自汗、恶风寒、小便短少、四肢不温、小腿拘急、遍身湿透、唇舌淡白、脉沉细	黄芪、生姜、白芍、大枣、桂枝、附子、当归	桂枝加附子汤
苔薄白、舌暗红、肿痛、疼痛、脉沉细弦	黄芪、生姜、白芍、党参、川芎、炙甘草、桂枝、附子、当归	桂枝加附子汤
肿痛、疼痛、苔薄白、脉沉细弦、舌暗红	黄芪、生姜、白芍、党参、川芎、炙甘草、桂枝、附子、当归	桂枝加附子汤
苔薄白、脉沉细弦、舌暗红、肿痛、疼痛	黄芪、生姜、白芍、党参、川芎、炙甘草、桂枝、附子、当归	桂枝加附子汤
小腹疼痛、带下、舌淡红、瘀块、苔薄白、月经量多、小腹痛、色暗红、脉沉细	牡丹皮、黄芪、鸡血藤、大枣、白芍、延胡索、茯苓、桃仁、桂枝、山楂、莪术、益母草	桂枝茯苓丸
色暗红、苔薄白、小腹疼痛、脉沉细、带下、小腹痛、舌淡红、月经量多、瘀块	牡丹皮、黄芪、鸡血藤、大枣、白芍、延胡索、茯苓、桃仁、桂枝、山楂、莪术、益母草	桂枝茯苓丸
胸胁苦满、舌红、色暗红、苔薄黄、脉弦数、口渴	牡丹皮、生姜、柴胡、大枣、党参、竹茹、瓜蒌、炙甘草、天花粉、当归、黄芩	小柴胡汤
脉弦数、舌红、色暗红、胸胁苦满、苔薄黄、口渴	牡丹皮、生姜、柴胡、大枣、党参、竹茹、瓜蒌、炙甘草、天花粉、当归、黄芩	小柴胡汤
硬痛、潮热、色暗红、紫块、口渴、苔薄黄干、恶露、脉沉实	大黄、玄明粉、延胡索、炙甘草、桃仁、桂枝、益母草	桃核承气汤
脉沉实、色暗红、苔薄黄干、紫块、口渴、硬痛、潮热、恶露	大黄、玄明粉、延胡索、炙甘草、桃仁、桂枝、益母草	桃核承气汤
舌如平、腰脊酸胀、肢节烦痛、臭秽、小便短涩、涕、苔白黄厚腻、带下量多、舌苔白黄、脉缓	白术、泽泻、防风、茯苓、桂枝、独活、猪苓、茵陈	茵陈五苓散
带下量多、臭秽、脉缓、舌苔白黄、舌如平、小便短涩、腰脊酸胀、涕、苔白黄厚腻、肢节烦痛	白术、泽泻、防风、茯苓、桂枝、独活、猪苓、茵陈	茵陈五苓散
舌苔白黄、苔白黄厚腻、带下量多、涕、小便短涩、肢节烦痛、舌如平、腰脊酸胀、臭秽、脉缓	白术、泽泻、防风、茯苓、桂枝、独活、猪苓、茵陈	茵陈五苓散
苔白黄厚腻、脉缓、舌如平、小便短涩、舌苔白黄、臭秽、带下量多、腰脊酸胀、涕、肢节烦痛	白术、泽泻、防风、茯苓、桂枝、独活、猪苓、茵陈	茵陈五苓散
肢节烦痛、舌如平、臭秽、舌苔白黄、带下量多、涕、小便短涩、苔白黄厚腻、脉缓、腰脊酸胀	白术、泽泻、防风、茯苓、桂枝、独活、猪苓、茵陈	茵陈五苓散
脉缓、肢节烦痛、小便短涩、舌苔白黄、臭秽、腰脊酸胀、涕、舌如平、带下量多、苔白黄厚腻	白术、泽泻、防风、茯苓、桂枝、独活、猪苓、茵陈	茵陈五苓散
脉缓、舌如平、腰脊酸胀、臭秽、涕、舌苔白黄、肢节烦痛、苔白黄厚腻、小便短涩、带下量多	白术、泽泻、防风、茯苓、桂枝、独活、猪苓、茵陈	茵陈五苓散
气短、耳鸣、懒言、舌淡嫩、苔薄白、关节酸疼、头晕、指节有麻感、脉虚细、精神不振、目眩	黄芪、白芍、大枣、通草、炙甘草、桂枝、细辛、甘草、当归	当归四逆汤
头晕、苔薄白、舌淡嫩、关节酸疼、目眩、脉虚细、精神不振、气短、指节有麻感、懒言、耳鸣	黄芪、白芍、大枣、通草、炙甘草、桂枝、细辛、甘草、当归	当归四逆汤
口唇发青、面色苍白、经色紫黯、肢冷、胀痛、脉象沉紧、昏厥、苔薄白	生姜、艾叶、白芍、吴茱萸、通草、大枣、炙甘草、桂枝、细辛、当归	当归四逆加吴茱萸生姜汤
面色苍白、口唇发青、胀痛、苔薄白、经色紫黯、昏厥、脉象沉紧、肢冷	生姜、艾叶、白芍、吴茱萸、通草、大枣、炙甘草、桂枝、细辛、当归	当归四逆加吴茱萸生姜汤
胀痛、脉象沉紧、经色紫黯、面色苍白、苔薄白、口唇发青、肢冷、昏厥	生姜、艾叶、白芍、吴茱萸、通草、大枣、炙甘草、桂枝、细辛、当归	当归四逆加吴茱萸生姜汤
口唇发青、经色紫黯、肢冷、昏厥、脉象沉紧、面色苍白、胀痛、苔薄白	生姜、艾叶、白芍、吴茱萸、通草、大枣、炙甘草、桂枝、细辛、当归	当归四逆加吴茱萸生姜汤
下肢微肿、舌苔白厚而腻、小便清长、眩晕、泛恶、脉象弦细、大便溏薄、头晕	生姜、白芍、白术、茯苓、附子	真武汤
头晕、泛恶、大便溏薄、下肢微肿、小便清长、脉象弦细、眩晕、舌苔白厚而腻	生姜、白芍、白术、茯苓、附子	真武汤
带下绵绵、小便频数、水津不化、舌薄白、经行紊乱、色淡、大便溏薄、腰酸、精神困疲、量多色白、脉象细弱、舌淡嫩	补骨脂、党参、白术、白芍、桑螵蛸、茯苓、益智仁、附子	附子汤
量多色白、色淡、水津不化、脉象细弱、小便频数、经行紊乱、舌薄白、腰酸、精神困疲、舌淡嫩、大便溏薄、带下绵绵	补骨脂、党参、白术、白芍、桑螵蛸、茯苓、益智仁、附子	附子汤
舌淡嫩、量多色白、小便频数、色淡、精神困疲、舌薄白、脉象细弱、经行紊乱、水津不化、大便溏薄、带下绵绵、腰酸	补骨脂、党参、白术、白芍、桑螵蛸、茯苓、益智仁、附子	附子汤
四肢乏力、脉象虚迟、色淡质稀、便溏、舌淡嫩、浮肿、带下量多、苔薄白、纳差、色白质稀	谷芽、白芍、党参、茯苓、炙甘草、益智仁、附子、当归、乌药	附子汤
脉象虚迟、浮肿、便溏、苔薄白、色淡质稀、四肢乏力、色白质稀、舌淡嫩、纳差、带下量多	谷芽、白芍、党参、茯苓、炙甘草、益智仁、附子、当归、乌药	附子汤
色白质稀、苔薄白、便溏、四肢乏力、带下量多、舌淡嫩、纳差、脉象虚迟、色淡质稀、浮肿	谷芽、白芍、党参、茯苓、炙甘草、益智仁、附子、当归、乌药	附子汤
带下量多、脉沉细迟、苔薄白、舌淡嫩、腿膝困软、量少、色淡、尿多、便溏、腰酸、色白质稀如水	山药、白芍、桑螵蛸、白术、党参、茯苓、附子、益智仁、乌药	附子汤
便溏、尿多、苔薄白、带下量多、色白质稀如水、腰酸、量少、色淡、脉沉细迟、腿膝困软、舌淡嫩	山药、白芍、桑螵蛸、白术、党参、茯苓、附子、益智仁、乌药	附子汤
尿多、脉沉细迟、腰酸、色白质稀如水、带下量多、量少、腿膝困软、苔薄白、便溏、舌淡嫩、色淡	山药、白芍、桑螵蛸、白术、党参、茯苓、附子、益智仁、乌药	附子汤
停经、带下量多、腰酸、头晕、舌淡、脉沉细、苔薄白、肢体倦怠、色白质稀如水、胃纳不振	山药、白芍、桑螵蛸、白术、党参、茯苓、巴戟天、附子、益智仁、乌药	附子汤
脉沉细、胃纳不振、停经、苔薄白、舌淡、色白质稀如水、肢体倦怠、带下量多、头晕、腰酸	山药、白芍、桑螵蛸、白术、党参、茯苓、巴戟天、附子、益智仁、乌药	附子汤
带下量多、舌淡、头晕、停经、苔薄白、色白质稀如水、胃纳不振、脉沉细、腰酸、肢体倦怠	山药、白芍、桑螵蛸、白术、党参、茯苓、巴戟天、附子、益智仁、乌药	附子汤
阴痒、脉细略数、绝经、便溏、纳差、苔黄薄腻、涩痛、头晕、舌尖稍红、瘙痒、乏力	白芍、龙胆、桑枝、何首乌、甘草	芍药甘草汤
绝经、乏力、苔黄薄腻、脉细略数、舌尖稍红、纳差、阴痒、头晕、涩痛、便溏、瘙痒	白芍、龙胆、桑枝、何首乌、甘草	芍药甘草汤
放屁样、口干不欲饮、头晕、腿膝乏力、耳鸣、大便干结、脉细弱、量少、臭味、唇色淡白、肢体困倦、经行错后	何首乌、甘草、当归、白芍	芍药甘草汤
放屁样、耳鸣、口干不欲饮、肢体困倦、经行错后、臭味、唇色淡白、大便干结、腿膝乏力、脉细弱、量少、头晕	何首乌、甘草、当归、白芍	芍药甘草汤
心烦、心悸、口苦、目眩、不欲饮、经常失眠、咽干、多梦、头晕、脉细数、质红、舌红、苔少	首乌藤、白芍、黄连、阿胶、麦冬、黄芩	黄连阿胶汤
目眩、头晕、脉细数、质红、苔少、经常失眠、咽干、多梦、口苦、心悸、不欲饮、舌红、心烦	首乌藤、白芍、黄连、阿胶、麦冬、黄芩	黄连阿胶汤
头晕、不欲饮、咽干、质红、心悸、心烦、脉细数、苔少、目眩、口苦、经常失眠、舌红、多梦	首乌藤、白芍、黄连、阿胶、麦冬、黄芩	黄连阿胶汤
吐涎、脉虚细、上、量少色淡、苔薄白、呕恶、大便溏薄、微肿、舌淡	生姜、白芍、大枣、白术、党参、吴茱萸、川芎、炙甘草、附子、当归	吴茱萸汤
苔薄白、大便溏薄、脉虚细、量少色淡、上、舌淡、微肿、吐涎、呕恶	生姜、白芍、大枣、白术、党参、吴茱萸、川芎、炙甘草、附子、当归	吴茱萸汤
舌淡嫩、无力、苔薄白、尿急、气怯、口干、精神萎靡、面色苍白、寸口脉	牡丹皮、山药、生地、苦杏仁、泽泻、山茱萸、茯苓、大腹皮、桔梗、桂枝、附子	金匮肾气丸
舌淡嫩、面色苍白、无力、尿急、口干、苔薄白、精神萎靡、寸口脉、气怯	牡丹皮、山药、生地、苦杏仁、泽泻、山茱萸、茯苓、大腹皮、桔梗、桂枝、附子	金匮肾气丸
舌淡、肢体乏力、恶露、小腹绵绵而痛、苔薄白、膝软、脉象虚细、胃纳不振、色淡、腰酸	生姜、龙眼肉、黑豆、羊肉、当归	当归生姜羊肉汤
舌淡、腰酸、色淡、小腹绵绵而痛、膝软、恶露、脉象虚细、胃纳不振、苔薄白、肢体乏力	生姜、龙眼肉、黑豆、羊肉、当归	当归生姜羊肉汤
舌淡、色淡、腰酸、膝软、脉象虚细、胃纳不振、肢体乏力、小腹绵绵而痛、恶露、苔薄白	生姜、龙眼肉、黑豆、羊肉、当归	当归生姜羊肉汤
胃纳不振、小腹绵绵而痛、色淡、脉象虚细、腰酸、恶露、苔薄白、膝软、肢体乏力、舌淡	生姜、龙眼肉、黑豆、羊肉、当归	当归生姜羊肉汤
腰酸、小腹绵绵而痛、膝软、肢体乏力、脉象虚细、舌淡、色淡、恶露、胃纳不振、苔薄白	生姜、龙眼肉、黑豆、羊肉、当归	当归生姜羊肉汤
苔薄白、微黄、色红、漏下不止、出血量多、脉沉细、腹痛	艾叶、白芍、生地、党参、阿胶、菟丝子、川芎、墨旱莲、何首乌、甘草、当归	胶艾汤
脉沉细、出血量多、微黄、色红、腹痛、苔薄白、漏下不止	艾叶、白芍、生地、党参、阿胶、菟丝子、川芎、墨旱莲、何首乌、甘草、当归	胶艾汤
微黄、腹痛、苔薄白、漏下不止、脉沉细、色红、出血量多	艾叶、白芍、生地、党参、阿胶、菟丝子、川芎、墨旱莲、何首乌、甘草、当归	胶艾汤
脉沉细、微黄、漏下不止、腹痛、出血量多、色红、苔薄白	艾叶、白芍、生地、党参、阿胶、菟丝子、川芎、墨旱莲、何首乌、甘草、当归	胶艾汤
漏下不止、苔薄白、脉沉细、腹痛、色红、微黄、出血量多	艾叶、白芍、生地、党参、阿胶、菟丝子、川芎、墨旱莲、何首乌、甘草、当归	胶艾汤
痛过于胀、纳差、脉象沉紧、苔薄白、色黯、小腹胀痛、大便已3日不解、恶露、舌一般	大黄、赤芍、川芎、枳实、桃仁、当归	枳实芍药散
舌一般、苔薄白、色黯、痛过于胀、纳差、小腹胀痛、恶露、脉象沉紧、大便已3日不解	大黄、赤芍、川芎、枳实、桃仁、当归	枳实芍药散
恶露、舌一般、小腹胀痛、苔薄白、痛过于胀、脉象沉紧、色黯、纳差、大便已3日不解	大黄、赤芍、川芎、枳实、桃仁、当归	枳实芍药散
纳差、恶露、舌一般、脉象沉紧、痛过于胀、色黯、小腹胀痛、苔薄白、大便已3日不解	大黄、赤芍、川芎、枳实、桃仁、当归	枳实芍药散
色黯、大便已3日不解、脉象沉紧、舌一般、痛过于胀、苔薄白、纳差、恶露、小腹胀痛	大黄、赤芍、川芎、枳实、桃仁、当归	枳实芍药散
痛过于胀、大便已3日不解、舌一般、纳差、色黯、恶露、脉象沉紧、小腹胀痛、苔薄白	大黄、赤芍、川芎、枳实、桃仁、当归	枳实芍药散
大便已3日不解、脉象沉紧、色黯、痛过于胀、小腹胀痛、恶露、纳差、苔薄白、舌一般	大黄、赤芍、川芎、枳实、桃仁、当归	枳实芍药散
苔薄白、纳差、色黯、痛过于胀、恶露、小腹胀痛、舌一般、脉象沉紧、大便已3日不解	大黄、赤芍、川芎、枳实、桃仁、当归	枳实芍药散
小腹胀痛、痛过于胀、色黯、脉象沉紧、恶露、舌一般、纳差、苔薄白、大便已3日不解	大黄、赤芍、川芎、枳实、桃仁、当归	枳实芍药散
舌一般、痛过于胀、大便已3日不解、脉象沉紧、小腹胀痛、纳差、色黯、恶露、苔薄白	大黄、赤芍、川芎、枳实、桃仁、当归	枳实芍药散
大便已3日不解、色黯、恶露、舌一般、苔薄白、痛过于胀、纳差、脉象沉紧、小腹胀痛	大黄、赤芍、川芎、枳实、桃仁、当归	枳实芍药散
痛过于胀、色黯、脉象沉紧、苔薄白、恶露、纳差、大便已3日不解、小腹胀痛、舌一般	大黄、赤芍、川芎、枳实、桃仁、当归	枳实芍药散
小腹胀痛、痛过于胀、纳差、苔薄白、大便已3日不解、恶露、舌一般、色黯、脉象沉紧	大黄、赤芍、川芎、枳实、桃仁、当归	枳实芍药散
苔薄白、纳差、小腹胀痛、大便已3日不解、恶露、脉象沉紧、舌一般、痛过于胀、色黯	大黄、赤芍、川芎、枳实、桃仁、当归	枳实芍药散
舌一般、纳差、小腹胀痛、恶露、脉象沉紧、苔薄白、大便已3日不解、色黯、痛过于胀	大黄、赤芍、川芎、枳实、桃仁、当归	枳实芍药散
苔薄白、胃纳不振、肢体困倦、脉象虚缓、舌淡嫩、浮肿、大便稀薄	黄芪、白芍、补骨脂、白术、泽泻、川芎、茯苓、木瓜、当归	当归芍药散
肢体困倦、大便稀薄、脉象虚缓、苔薄白、胃纳不振、浮肿、舌淡嫩	黄芪、白芍、补骨脂、白术、泽泻、川芎、茯苓、木瓜、当归	当归芍药散
月经量多、心闷、胀痛、头晕、脉细缓、苔薄白、宫颈下唇见13~25cm肌瘤、舌淡红	海藻、白术、泽泻、赤芍、香附、川芎、牡蛎、茯苓、川贝母、当归、玄参	当归芍药散
苔薄白、宫颈下唇见13~25cm肌瘤、胀痛、月经量多、头晕、心闷、舌淡红、脉细缓	海藻、白术、泽泻、赤芍、香附、川芎、牡蛎、茯苓、川贝母、当归、玄参	当归芍药散
阴痒、黄浊臭秽、带下量多、小腹隐痛、脉濡细、舌淡红、苔薄黄、瘙痒	千里光、槟榔、白芍、苍术、白术、泽泻、川芎、关黄柏、茯苓、当归	当归芍药散
脉濡细、瘙痒、阴痒、小腹隐痛、带下量多、舌淡红、黄浊臭秽、苔薄黄	千里光、槟榔、白芍、苍术、白术、泽泻、川芎、关黄柏、茯苓、当归	当归芍药散
头晕、舌淡嫩、失眠、头痛、脉细尺弱	炙甘草、桂枝、白芍、大枣	桂枝汤
失眠、脉细尺弱、头晕、舌淡嫩、头痛	炙甘草、桂枝、白芍、大枣	桂枝汤
大便干、纳差、苔淡黄厚润、夜尿多、畏寒、肝脾无异常、面色暗红、前列腺肥大、心肺无异常、下肢发冷、流涕、血、脉数、浮滑、舌胖嫩、体温、流清涕、怕风、无力	甘草、桂枝、白芍、大枣	桂枝汤
肝脾无异常、浮滑、舌胖嫩、血、流涕、纳差、畏寒、体温、怕风、苔淡黄厚润、脉数、夜尿多、下肢发冷、无力、大便干、心肺无异常、面色暗红、前列腺肥大、流清涕	甘草、桂枝、白芍、大枣	桂枝汤
脉促沉细无力、苔薄白、憋闷、晦暗、舌淡胖嫩、心悸、水肿、喘促、心衰、面色苍白、气促、紫绀	黄芪、白芍、白术、茯苓、炙甘草、桂枝、附子、丹参、防己	桂枝甘草汤
脉促沉细无力、苔薄白、晦暗、水肿、喘促、舌淡胖嫩、心衰、面色苍白、心悸、紫绀、憋闷、气促	黄芪、白芍、白术、茯苓、炙甘草、桂枝、附子、丹参、防己	桂枝甘草汤
气促、水肿、苔薄白、心悸、喘促、憋闷、面色苍白、心衰、舌淡胖嫩、脉促沉细无力、晦暗、紫绀	黄芪、白芍、白术、茯苓、炙甘草、桂枝、附子、丹参、防己	桂枝甘草汤
苔薄白、心衰、心悸、喘促、晦暗、脉促沉细无力、面色苍白、水肿、气促、憋闷、紫绀、舌淡胖嫩	黄芪、白芍、白术、茯苓、炙甘草、桂枝、附子、丹参、防己	桂枝甘草汤
脉促沉细无力、气促、憋闷、喘促、舌淡胖嫩、心悸、紫绀、水肿、面色苍白、苔薄白、晦暗、心衰	黄芪、白芍、白术、茯苓、炙甘草、桂枝、附子、丹参、防己	桂枝甘草汤
脉结代、早搏、心界不大、疲倦、眠差、心率66次/分、头痛、口干、准头欠光泽、舌淡黯边有齿印、苔少、胸闷、乏力、郁闷、鼻塞、心慌心跳、律欠齐、心悸	生姜、生地、党参、大枣、阿胶、火麻仁、炙甘草、桂枝、麦冬	炙甘草汤
郁闷、准头欠光泽、胸闷、舌淡黯边有齿印、苔少、早搏、律欠齐、眠差、鼻塞、心率66次/分、心界不大、头痛、乏力、疲倦、心悸、心慌心跳、口干、脉结代	生姜、生地、党参、大枣、阿胶、火麻仁、炙甘草、桂枝、麦冬	炙甘草汤
心界不大、苔少、心率66次/分、口干、心悸、早搏、胸闷、舌淡黯边有齿印、心慌心跳、脉结代、郁闷、乏力、头痛、眠差、鼻塞、准头欠光泽、律欠齐、疲倦	生姜、生地、党参、大枣、阿胶、火麻仁、炙甘草、桂枝、麦冬	炙甘草汤
大便干结、乏力、四肢呈手套、口干、空腹血糖9.6mmol/L、苔少、脉弦细数、麻木、舌偏红、袜套样痛觉减退	黄芪、女贞子、生姜、山药、大枣、肉苁蓉、白芍、太子参、麦冬、桂枝、粳米、玉竹	黄芪桂枝五物汤
脉弦细数、舌偏红、袜套样痛觉减退、大便干结、苔少、口干、空腹血糖9.6mmol/L、四肢呈手套、乏力、麻木	黄芪、女贞子、生姜、山药、大枣、肉苁蓉、白芍、太子参、麦冬、桂枝、粳米、玉竹	黄芪桂枝五物汤
舌体胖嫩、舌边尖布满红点、胀痛、苔薄白、浮肿、乏力、脉沉弱、肝掌、形体丰	泽兰、柴胡、半夏、白术、太子参、香附、牡蛎、延胡索、茯苓、桂枝、猪苓、黄芩	柴胡桂枝干姜汤
乏力、苔薄白、浮肿、肝掌、舌体胖嫩、舌边尖布满红点、胀痛、脉沉弱、形体丰	泽兰、柴胡、半夏、白术、太子参、香附、牡蛎、延胡索、茯苓、桂枝、猪苓、黄芩	柴胡桂枝干姜汤
舌边尖布满红点、形体丰、肝掌、舌体胖嫩、乏力、苔薄白、胀痛、脉沉弱、浮肿	泽兰、柴胡、半夏、白术、太子参、香附、牡蛎、延胡索、茯苓、桂枝、猪苓、黄芩	柴胡桂枝干姜汤
脉沉细弱、腰酸痛、吐白痰、苔苔薄稍黄、汗出、哮喘、喉中哮鸣音、怕冷、虚喘、舌稍紫尖边赤、手足发凉、畏寒	白芍、补骨脂、五味子、半夏、款冬花、麻黄、炙甘草、桃仁、桂枝、细辛、红参、射干、甘草、核桃	射干麻黄汤
喉中哮鸣音、舌稍紫尖边赤、畏寒、怕冷、汗出、哮喘、脉沉细弱、苔苔薄稍黄、腰酸痛、虚喘、吐白痰、手足发凉	白芍、补骨脂、五味子、半夏、款冬花、麻黄、炙甘草、桃仁、桂枝、细辛、红参、射干、甘草、核桃	射干麻黄汤
喉中哮鸣音、虚喘、脉沉细弱、苔苔薄稍黄、汗出、哮喘、畏寒、吐白痰、手足发凉、腰酸痛、舌稍紫尖边赤、怕冷	白芍、补骨脂、五味子、半夏、款冬花、麻黄、炙甘草、桃仁、桂枝、细辛、红参、射干、甘草、核桃	射干麻黄汤
腰酸痛、手足发凉、喉中哮鸣音、苔苔薄稍黄、畏寒、怕冷、哮喘、吐白痰、脉沉细弱、舌稍紫尖边赤、虚喘、汗出	白芍、补骨脂、五味子、半夏、款冬花、麻黄、炙甘草、桃仁、桂枝、细辛、红参、射干、甘草、核桃	射干麻黄汤
脉沉细弱、畏寒、手足发凉、哮喘、腰酸痛、吐白痰、怕冷、虚喘、喉中哮鸣音、苔苔薄稍黄、舌稍紫尖边赤、汗出	白芍、补骨脂、五味子、半夏、款冬花、麻黄、炙甘草、桃仁、桂枝、细辛、红参、射干、甘草、核桃	射干麻黄汤
舌稍紫尖边赤、畏寒、脉沉细弱、腰酸痛、虚喘、喉中哮鸣音、吐白痰、苔苔薄稍黄、哮喘、手足发凉、怕冷、汗出	白芍、补骨脂、五味子、半夏、款冬花、麻黄、炙甘草、桃仁、桂枝、细辛、红参、射干、甘草、核桃	射干麻黄汤
腰酸痛、虚喘、吐白痰、脉沉细弱、手足发凉、畏寒、汗出、喉中哮鸣音、舌稍紫尖边赤、苔苔薄稍黄、哮喘、怕冷	白芍、补骨脂、五味子、半夏、款冬花、麻黄、炙甘草、桃仁、桂枝、细辛、红参、射干、甘草、核桃	射干麻黄汤
腰酸痛、手足发凉、脉沉细弱、畏寒、苔苔薄稍黄、虚喘、怕冷、哮喘、喉中哮鸣音、舌稍紫尖边赤、吐白痰、汗出	白芍、补骨脂、五味子、半夏、款冬花、麻黄、炙甘草、桃仁、桂枝、细辛、红参、射干、甘草、核桃	射干麻黄汤
脉沉细弱、舌稍紫尖边赤、哮喘、怕冷、手足发凉、虚喘、畏寒、喉中哮鸣音、汗出、吐白痰、苔苔薄稍黄、腰酸痛	白芍、补骨脂、五味子、半夏、款冬花、麻黄、炙甘草、桃仁、桂枝、细辛、红参、射干、甘草、核桃	射干麻黄汤
手足发凉、脉沉细弱、吐白痰、汗出、怕冷、喉中哮鸣音、哮喘、舌稍紫尖边赤、腰酸痛、虚喘、畏寒、苔苔薄稍黄	白芍、补骨脂、五味子、半夏、款冬花、麻黄、炙甘草、桃仁、桂枝、细辛、红参、射干、甘草、核桃	射干麻黄汤
吐白痰、脉沉细弱、手足发凉、虚喘、舌稍紫尖边赤、汗出、畏寒、腰酸痛、苔苔薄稍黄、喉中哮鸣音、哮喘、怕冷	白芍、补骨脂、五味子、半夏、款冬花、麻黄、炙甘草、桃仁、桂枝、细辛、红参、射干、甘草、核桃	射干麻黄汤
手足发凉、腰酸痛、畏寒、脉沉细弱、虚喘、舌稍紫尖边赤、汗出、喉中哮鸣音、怕冷、苔苔薄稍黄、吐白痰、哮喘	白芍、补骨脂、五味子、半夏、款冬花、麻黄、炙甘草、桃仁、桂枝、细辛、红参、射干、甘草、核桃	射干麻黄汤
手足发凉、怕冷、吐白痰、畏寒、苔苔薄稍黄、喉中哮鸣音、哮喘、腰酸痛、舌稍紫尖边赤、虚喘、脉沉细弱、汗出	白芍、补骨脂、五味子、半夏、款冬花、麻黄、炙甘草、桃仁、桂枝、细辛、红参、射干、甘草、核桃	射干麻黄汤
手足发凉、舌稍紫尖边赤、怕冷、苔苔薄稍黄、吐白痰、虚喘、腰酸痛、汗出、畏寒、哮喘、脉沉细弱、喉中哮鸣音	白芍、补骨脂、五味子、半夏、款冬花、麻黄、炙甘草、桃仁、桂枝、细辛、红参、射干、甘草、核桃	射干麻黄汤
吐白痰、畏寒、腰酸痛、哮喘、脉沉细弱、怕冷、虚喘、苔苔薄稍黄、手足发凉、舌稍紫尖边赤、喉中哮鸣音、汗出	白芍、补骨脂、五味子、半夏、款冬花、麻黄、炙甘草、桃仁、桂枝、细辛、红参、射干、甘草、核桃	射干麻黄汤
恶心、寒热错杂，中焦痞塞、胃热、反胃、口臭、呕吐、吐清水、胃寒	干姜、黄连、大枣、太子参、半夏、竹茹、枳壳、沉香、炙甘草、陈皮、黄芩	半夏泻心汤
胃热、恶心、寒热错杂，中焦痞塞、反胃、呕吐、胃寒、吐清水、口臭	干姜、黄连、大枣、太子参、半夏、竹茹、枳壳、沉香、炙甘草、陈皮、黄芩	半夏泻心汤
舌尖边红苔白、口苦、矢气、吐酸、胃脘胀痛、腹无结、脉弦细、嗳气	郁金、柴胡、白芍、琥珀、太子参、茯苓、枳壳、五灵脂、蒲黄、甘草	四逆散
胃脘胀痛、嗳气、舌尖边红苔白、吐酸、口苦、腹无结、矢气、脉弦细	郁金、柴胡、白芍、琥珀、太子参、茯苓、枳壳、五灵脂、蒲黄、甘草	四逆散
脸红、汗出、肾均正常、多梦、身热、心悸、潮热、怕热、出汗、神疲	鸡子黄、浮小麦、白芍、生地、黄连、阿胶、牡蛎、炙甘草、龙齿、黄芩	黄连阿胶汤
脸红、汗出、神疲、肾均正常、出汗、怕热、身热、心悸、多梦、潮热	鸡子黄、浮小麦、白芍、生地、黄连、阿胶、牡蛎、炙甘草、龙齿、黄芩	黄连阿胶汤
出汗、脸红、怕热、身热、潮热、心悸、多梦、肾均正常、神疲、汗出	鸡子黄、浮小麦、白芍、生地、黄连、阿胶、牡蛎、炙甘草、龙齿、黄芩	黄连阿胶汤
寒呕、呕吐、饥饿感、呕酸水、纳差、清痰	生姜、大枣、白术、吴茱萸、党参、半夏、茯苓、炙甘草、桂枝	吴茱萸汤
清痰、寒呕、饥饿感、纳差、呕酸水、呕吐	生姜、大枣、白术、吴茱萸、党参、半夏、茯苓、炙甘草、桂枝	吴茱萸汤
手足皲裂、肿痛、脾气虚弱、舌脉无明显异常	黄芪、山药、百合、猪肤	猪肤汤
脾气虚弱、肿痛、手足皲裂、舌脉无明显异常	黄芪、山药、百合、猪肤	猪肤汤
脾气虚弱、舌脉无明显异常、肿痛、手足皲裂	黄芪、山药、百合、猪肤	猪肤汤
肿痛、手足皲裂、舌脉无明显异常、脾气虚弱	黄芪、山药、百合、猪肤	猪肤汤
脾气虚弱、肿痛、手足皲裂、舌脉无明显异常	黄芪、山药、百合、猪肤	猪肤汤
手足皲裂、舌脉无明显异常、肿痛、脾气虚弱	黄芪、山药、百合、猪肤	猪肤汤
手足皲裂、舌脉无明显异常、脾气虚弱、肿痛	黄芪、山药、百合、猪肤	猪肤汤
手足皲裂、舌脉无明显异常、脾气虚弱、肿痛	黄芪、山药、百合、猪肤	猪肤汤
手足皲裂、脾气虚弱、肿痛、舌脉无明显异常	黄芪、山药、百合、猪肤	猪肤汤
手足皲裂、舌脉无明显异常、肿痛、脾气虚弱	黄芪、山药、百合、猪肤	猪肤汤
舌脉无明显异常、手足皲裂、脾气虚弱、肿痛	黄芪、山药、百合、猪肤	猪肤汤
舌脉无明显异常、肿痛、脾气虚弱、手足皲裂	黄芪、山药、百合、猪肤	猪肤汤
手足皲裂、脾气虚弱、肿痛、舌脉无明显异常	黄芪、山药、百合、猪肤	猪肤汤
脾气虚弱、舌脉无明显异常、肿痛、手足皲裂	黄芪、山药、百合、猪肤	猪肤汤
脾气虚弱、手足皲裂、舌脉无明显异常、肿痛	黄芪、山药、百合、猪肤	猪肤汤
便色黄褐、肝肋下3cm、头痛、懒动、里急后重、疲乏、小便色黄、舌老、体温低于37.5℃、低热、体温37.5℃、头晕、苔黄浊边白、脉弦数、口无味而干	郁金、黄连、关黄柏、木香、白头翁、金钱草、甘草、秦皮	白头翁汤
体温低于37.5℃、头痛、肝肋下3cm、懒动、里急后重、舌老、体温37.5℃、脉弦数、头晕、便色黄褐、低热、小便色黄、口无味而干、苔黄浊边白、疲乏	郁金、黄连、关黄柏、木香、白头翁、金钱草、甘草、秦皮	白头翁汤
发热、腹痛	牡丹皮、大黄、芒硝、桃仁、冬瓜仁	大黄牡丹皮汤
腹痛、发热	牡丹皮、大黄、芒硝、桃仁、冬瓜仁	大黄牡丹皮汤
腹痛、发热	牡丹皮、大黄、芒硝、桃仁、冬瓜仁	大黄牡丹皮汤
发热、腹痛	牡丹皮、大黄、芒硝、桃仁、冬瓜仁	大黄牡丹皮汤
腰大肌征、苔黄、疼痛、舌红、全腹均有明显的压痛、发热、畏寒、体温39.3℃、腹肌紧张如板、脉弦滑数、腹痛	牡丹皮、大黄、蒲公英、玄明粉、赤芍、关黄柏、皂角刺、薄荷、卷柏、桃仁、连翘、冬瓜仁、金银花	大黄牡丹皮汤
苔黄、发热、腹肌紧张如板、全腹均有明显的压痛、舌红、畏寒、体温39.3℃、疼痛、腹痛、腰大肌征、脉弦滑数	牡丹皮、大黄、蒲公英、玄明粉、赤芍、关黄柏、皂角刺、薄荷、卷柏、桃仁、连翘、冬瓜仁、金银花	大黄牡丹皮汤
体温39.3℃、腹痛、腹肌紧张如板、疼痛、发热、苔黄、畏寒、腰大肌征、脉弦滑数、全腹均有明显的压痛、舌红	牡丹皮、大黄、蒲公英、玄明粉、赤芍、关黄柏、皂角刺、薄荷、卷柏、桃仁、连翘、冬瓜仁、金银花	大黄牡丹皮汤
腰大肌征、体温39.3℃、苔黄、舌红、畏寒、疼痛、脉弦滑数、腹肌紧张如板、全腹均有明显的压痛、腹痛、发热	牡丹皮、大黄、蒲公英、玄明粉、赤芍、关黄柏、皂角刺、薄荷、卷柏、桃仁、连翘、冬瓜仁、金银花	大黄牡丹皮汤
听力正常、血压正常、耳鸣、脉弦稍浮、体温正常、呕吐、多梦、头晕、唇色正常、下肢酸软、腹痛、汗出、眩晕、面色如常、舌尖红、苔白稍干、恶心	白扁豆、大枣、麦芽、茯苓、钩藤、甘草	甘麦大枣汤
舌尖红、脉弦稍浮、恶心、呕吐、眩晕、血压正常、面色如常、汗出、苔白稍干、头晕、听力正常、耳鸣、下肢酸软、体温正常、腹痛、唇色正常、多梦	白扁豆、大枣、麦芽、茯苓、钩藤、甘草	甘麦大枣汤
自汗、脉弦、恶寒、两寸弱、舌稍红、头痛、血压100/64mmHg、脉搏92次/分、体温37.4℃、苔白、胃痛、五心烦热、大汗不止、心悸不安、腰膝酸软、腹胀、乏力	浮小麦、黄芪、白芍、大枣、太子参、茯苓、糯稻根、甘草	甘麦大枣汤
恶寒、腹胀、自汗、头痛、体温37.4℃、脉弦、苔白、血压100/64mmHg、脉搏92次/分、两寸弱、五心烦热、乏力、腰膝酸软、心悸不安、大汗不止、胃痛、舌稍红	浮小麦、黄芪、白芍、大枣、太子参、茯苓、糯稻根、甘草	甘麦大枣汤
头痛、便溏、心悸、心慌、发麻、头晕、胃纳减、舌嫩、恶风寒、面色唇色如常、脉弦、苔薄白	浮小麦、大枣、半夏、竹茹、化橘红、茯苓、枳壳、甘草	甘麦大枣汤
舌嫩、脉弦、头痛、发麻、苔薄白、心慌、心悸、头晕、面色唇色如常、恶风寒、便溏、胃纳减	浮小麦、大枣、半夏、竹茹、化橘红、茯苓、枳壳、甘草	甘麦大枣汤
脉细、麻、关节疼痛、难受、舌黯淡、苔白薄、心慌、全身疼痛	黄芪、大枣、白术、防风、甘草	甘麦大枣汤
脉细、难受、全身疼痛、舌黯淡、心慌、关节疼痛、麻、苔白薄	黄芪、大枣、白术、防风、甘草	甘麦大枣汤
舌胖嫩、失眠、右关弱、苔白、疲乏、脉细、大便秘结、时寐时醒、纳差、尿频、头昏、心悸	黄芪、党参、白术、大枣、肉苁蓉、茯苓、木香、炙甘草、远志、甘草、当归	甘麦大枣汤
尿频、时寐时醒、大便秘结、疲乏、右关弱、头昏、纳差、心悸、苔白、舌胖嫩、脉细、失眠	黄芪、党参、白术、大枣、肉苁蓉、茯苓、木香、炙甘草、远志、甘草、当归	甘麦大枣汤
血压161/116mmHg、苔白润、舌如常、头晕、脉弦滑、头痛、失眠	浮小麦、代赭石、大枣、半夏、竹茹、化橘红、茯苓、甘草	甘麦大枣汤
舌如常、头晕、脉弦滑、失眠、苔白润、头痛、血压161/116mmHg	浮小麦、代赭石、大枣、半夏、竹茹、化橘红、茯苓、甘草	甘麦大枣汤
痛苦面容、鳞屑、口干、舌质暗、四、皮温正常、便干、皮肤瘙痒、苔白、多皮屑、溲黄、皮肤粗糙、脉沉滑数、肤热	薏苡仁、生地、防风、赤芍、关黄柏、甘草、石膏、茯苓、炙甘草、桔梗、苦参、牛蒡子、玄参	桔梗汤
鳞屑、皮肤瘙痒、舌质暗、苔白、肤热、痛苦面容、四、口干、皮肤粗糙、皮温正常、便干、溲黄、多皮屑、脉沉滑数	薏苡仁、生地、防风、赤芍、关黄柏、甘草、石膏、茯苓、炙甘草、桔梗、苦参、牛蒡子、玄参	桔梗汤
舌质暗、脉沉滑数、苔白、皮温正常、溲黄、鳞屑、多皮屑、便干、四、皮肤瘙痒、痛苦面容、肤热、口干、皮肤粗糙	薏苡仁、生地、防风、赤芍、关黄柏、甘草、石膏、茯苓、炙甘草、桔梗、苦参、牛蒡子、玄参	桔梗汤
四、苔白、鳞屑、皮肤瘙痒、溲黄、多皮屑、痛苦面容、便干、肤热、皮温正常、舌质暗、脉沉滑数、皮肤粗糙、口干	薏苡仁、生地、防风、赤芍、关黄柏、甘草、石膏、茯苓、炙甘草、桔梗、苦参、牛蒡子、玄参	桔梗汤
苔白、多皮屑、皮肤粗糙、皮肤瘙痒、四、痛苦面容、鳞屑、便干、皮温正常、舌质暗、肤热、口干、脉沉滑数、溲黄	薏苡仁、生地、防风、赤芍、关黄柏、甘草、石膏、茯苓、炙甘草、桔梗、苦参、牛蒡子、玄参	桔梗汤
溲黄、多皮屑、舌质暗、皮肤瘙痒、痛苦面容、脉沉滑数、皮温正常、苔白、皮肤粗糙、鳞屑、四、便干、口干、肤热	薏苡仁、生地、防风、赤芍、关黄柏、甘草、石膏、茯苓、炙甘草、桔梗、苦参、牛蒡子、玄参	桔梗汤
鳞屑、四、肤热、皮肤瘙痒、口干、皮肤粗糙、痛苦面容、便干、舌质暗、溲黄、脉沉滑数、苔白、皮温正常、多皮屑	薏苡仁、生地、防风、赤芍、关黄柏、甘草、石膏、茯苓、炙甘草、桔梗、苦参、牛蒡子、玄参	桔梗汤
肤热、四、皮肤粗糙、舌质暗、溲黄、鳞屑、皮温正常、便干、口干、痛苦面容、多皮屑、皮肤瘙痒、脉沉滑数、苔白	薏苡仁、生地、防风、赤芍、关黄柏、甘草、石膏、茯苓、炙甘草、桔梗、苦参、牛蒡子、玄参	桔梗汤
四、苔白、肤热、皮肤粗糙、鳞屑、便干、皮肤瘙痒、舌质暗、口干、痛苦面容、多皮屑、溲黄、脉沉滑数、皮温正常	薏苡仁、生地、防风、赤芍、关黄柏、甘草、石膏、茯苓、炙甘草、桔梗、苦参、牛蒡子、玄参	桔梗汤
痛苦面容、便干、皮温正常、多皮屑、舌质暗、皮肤瘙痒、苔白、四、皮肤粗糙、脉沉滑数、鳞屑、口干、肤热、溲黄	薏苡仁、生地、防风、赤芍、关黄柏、甘草、石膏、茯苓、炙甘草、桔梗、苦参、牛蒡子、玄参	桔梗汤
脉缓、扁桃体不大、痰少、舌淡、咽略红、咽痒、双肺呼吸音清、咳嗽	生地、板蓝根、茯苓、薄荷、炙甘草、玉竹、麦冬、连翘、桔梗、丝瓜络、甘草、马勃、北沙参、玄参	桔梗汤
咽痒、痰少、扁桃体不大、咳嗽、脉缓、双肺呼吸音清、咽略红、舌淡	生地、板蓝根、茯苓、薄荷、炙甘草、玉竹、麦冬、连翘、桔梗、丝瓜络、甘草、马勃、北沙参、玄参	桔梗汤
痰少、扁桃体不大、舌淡、双肺呼吸音清、咽痒、咽略红、咳嗽、脉缓	生地、板蓝根、茯苓、薄荷、炙甘草、玉竹、麦冬、连翘、桔梗、丝瓜络、甘草、马勃、北沙参、玄参	桔梗汤
痰少、双肺呼吸音清、扁桃体不大、脉缓、咽痒、咽略红、咳嗽、舌淡	生地、板蓝根、茯苓、薄荷、炙甘草、玉竹、麦冬、连翘、桔梗、丝瓜络、甘草、马勃、北沙参、玄参	桔梗汤
脉缓、扁桃体不大、咳嗽、双肺呼吸音清、咽痒、舌淡、痰少、咽略红	生地、板蓝根、茯苓、薄荷、炙甘草、玉竹、麦冬、连翘、桔梗、丝瓜络、甘草、马勃、北沙参、玄参	桔梗汤
脉缓、咳嗽、扁桃体不大、舌淡、痰少、咽略红、双肺呼吸音清、咽痒	生地、板蓝根、茯苓、薄荷、炙甘草、玉竹、麦冬、连翘、桔梗、丝瓜络、甘草、马勃、北沙参、玄参	桔梗汤
咽痒、脉缓、双肺呼吸音清、咳嗽、痰少、舌淡、咽略红、扁桃体不大	生地、板蓝根、茯苓、薄荷、炙甘草、玉竹、麦冬、连翘、桔梗、丝瓜络、甘草、马勃、北沙参、玄参	桔梗汤
咽略红、脉缓、双肺呼吸音清、痰少、咳嗽、咽痒、舌淡、扁桃体不大	生地、板蓝根、茯苓、薄荷、炙甘草、玉竹、麦冬、连翘、桔梗、丝瓜络、甘草、马勃、北沙参、玄参	桔梗汤
脉缓、舌淡、咽略红、扁桃体不大、痰少、咽痒、咳嗽、双肺呼吸音清	生地、板蓝根、茯苓、薄荷、炙甘草、玉竹、麦冬、连翘、桔梗、丝瓜络、甘草、马勃、北沙参、玄参	桔梗汤
扁桃体不大、咳嗽、咽痒、双肺呼吸音清、痰少、舌淡、脉缓、咽略红	生地、板蓝根、茯苓、薄荷、炙甘草、玉竹、麦冬、连翘、桔梗、丝瓜络、甘草、马勃、北沙参、玄参	桔梗汤
鼻痒、苔白润、脉浮缓、鼻涕、心烦、左眼眶频频跳动、鼻塞、口和、全身不适、鼻鸣	蝉蜕、辛夷、生姜、白芍、大枣、僵蚕、炙甘草、桂枝、防风、甘草	桂枝汤
鼻涕、苔白润、鼻痒、口和、鼻鸣、心烦、全身不适、左眼眶频频跳动、脉浮缓、鼻塞	蝉蜕、辛夷、生姜、白芍、大枣、僵蚕、炙甘草、桂枝、防风、甘草	桂枝汤
咳嗽、指纹淡紫、夜间啼哭、面色青暗、双肺满布干湿啰音、痰多、精神萎靡、流清鼻涕、心音低钝、呼吸短促、苔白滑	厚朴、白芍、大枣、苦杏仁、桂枝、甘草	桂枝加厚朴杏子汤
心音低钝、呼吸短促、指纹淡紫、苔白滑、咳嗽、夜间啼哭、面色青暗、精神萎靡、双肺满布干湿啰音、痰多、流清鼻涕	厚朴、白芍、大枣、苦杏仁、桂枝、甘草	桂枝加厚朴杏子汤
面色青暗、夜间啼哭、咳嗽、精神萎靡、苔白滑、双肺满布干湿啰音、心音低钝、指纹淡紫、痰多、呼吸短促、流清鼻涕	厚朴、白芍、大枣、苦杏仁、桂枝、甘草	桂枝加厚朴杏子汤
面色青暗、夜间啼哭、心音低钝、苔白滑、咳嗽、双肺满布干湿啰音、痰多、精神萎靡、指纹淡紫、呼吸短促、流清鼻涕	厚朴、白芍、大枣、苦杏仁、桂枝、甘草	桂枝加厚朴杏子汤
精神萎靡、心音低钝、痰多、呼吸短促、流清鼻涕、苔白滑、面色青暗、指纹淡紫、夜间啼哭、咳嗽、双肺满布干湿啰音	厚朴、白芍、大枣、苦杏仁、桂枝、甘草	桂枝加厚朴杏子汤
呼吸短促、面色青暗、精神萎靡、咳嗽、心音低钝、双肺满布干湿啰音、流清鼻涕、痰多、指纹淡紫、夜间啼哭、苔白滑	厚朴、白芍、大枣、苦杏仁、桂枝、甘草	桂枝加厚朴杏子汤
夜间啼哭、流清鼻涕、心音低钝、双肺满布干湿啰音、精神萎靡、苔白滑、面色青暗、呼吸短促、咳嗽、指纹淡紫、痰多	厚朴、白芍、大枣、苦杏仁、桂枝、甘草	桂枝加厚朴杏子汤
心慌、面色苍暗少华、气弱、眼花、心率45~50次/分、畏寒冷、乏力、心率45次/分、耳鸣、血瘀、脉迟沉细涩而弱、少气、舌淡苔白润、头晕、心悸	黄芪、五味子、麻黄、炙甘草、麦冬、细辛、附子、桂枝、丹参、甘草、红参、当归	桂枝甘草汤
少气、乏力、面色苍暗少华、眼花、头晕、血瘀、舌淡苔白润、心慌、心率45次/分、心悸、心率45~50次/分、耳鸣、气弱、畏寒冷、脉迟沉细涩而弱	黄芪、五味子、麻黄、炙甘草、麦冬、细辛、附子、桂枝、丹参、甘草、红参、当归	桂枝甘草汤
心慌、畏寒冷、心率45~50次/分、脉迟沉细涩而弱、血瘀、少气、头晕、眼花、面色苍暗少华、气弱、心率45次/分、乏力、舌淡苔白润、耳鸣、心悸	黄芪、五味子、麻黄、炙甘草、麦冬、细辛、附子、桂枝、丹参、甘草、红参、当归	桂枝甘草汤
脉迟沉细涩而弱、心慌、心率45次/分、乏力、舌淡苔白润、少气、畏寒冷、心率45~50次/分、面色苍暗少华、耳鸣、头晕、眼花、气弱、血瘀、心悸	黄芪、五味子、麻黄、炙甘草、麦冬、细辛、附子、桂枝、丹参、甘草、红参、当归	桂枝甘草汤
少气、心率45~50次/分、脉迟沉细涩而弱、眼花、心悸、舌淡苔白润、耳鸣、头晕、畏寒冷、气弱、血瘀、乏力、心率45次/分、心慌、面色苍暗少华	黄芪、五味子、麻黄、炙甘草、麦冬、细辛、附子、桂枝、丹参、甘草、红参、当归	桂枝甘草汤
心空、心悸、血压12/8kPa、头晕、苔薄白、气虚血弱、胸闷塞、瘀滞、心烦、无力、形体偏瘦、乏力、脉促细、舌淡、心慌、气短	黄芪、生姜、生地、大枣、阿胶、炙甘草、麦冬、桂枝、丹参、红参	炙甘草汤
心悸、心空、舌淡、血压12/8kPa、头晕、心慌、乏力、胸闷塞、脉促细、气虚血弱、心烦、无力、苔薄白、形体偏瘦、瘀滞、气短	黄芪、生姜、生地、大枣、阿胶、炙甘草、麦冬、桂枝、丹参、红参	炙甘草汤
苔薄白、形体偏瘦、胸闷塞、无力、心烦、气虚血弱、气短、乏力、心空、脉促细、心慌、头晕、心悸、瘀滞、血压12/8kPa、舌淡	黄芪、生姜、生地、大枣、阿胶、炙甘草、麦冬、桂枝、丹参、红参	炙甘草汤
脉弦数、气紧、面色暗、苔白、唇紫绀、吐风泡痰、胸闷、咳嗽、舌红	鱼腥草、地龙、苦杏仁、全蝎、僵蚕、麻黄、石膏、紫菀、桃仁、甘草、枇杷叶、黄芩	麻杏石甘汤
胸闷、唇紫绀、咳嗽、吐风泡痰、脉弦数、舌红、苔白、气紧、面色暗	鱼腥草、地龙、苦杏仁、全蝎、僵蚕、麻黄、石膏、紫菀、桃仁、甘草、枇杷叶、黄芩	麻杏石甘汤
苔白滑、呼吸不利、胸部紧闷、脉滑数、气短、痰液、舌淡、精神萎靡、咳嗽、喘如拉锯	地龙、干姜、厚朴、半夏、全蝎、苦杏仁、僵蚕、白果、麻黄、甘草	小青龙汤
精神萎靡、舌淡、喘如拉锯、胸部紧闷、痰液、脉滑数、呼吸不利、咳嗽、气短、苔白滑	地龙、干姜、厚朴、半夏、全蝎、苦杏仁、僵蚕、白果、麻黄、甘草	小青龙汤
晕眩、心率每分钟40~50次、短气不续、畏寒、闷塞、舌淡嫩、气短、血压90/60mmHg、舌质淡嫩苔白润、血寒、气弱、头晕、心悸、面色萎黄少华、晕倒	黄芪、羌活、五味子、麻黄、麦冬、桂枝、附子、细辛、丹参、红参、当归	麻黄附子细辛汤
心率每分钟40~50次、闷塞、晕倒、头晕、气弱、舌质淡嫩苔白润、晕眩、舌淡嫩、血压90/60mmHg、血寒、短气不续、心悸、气短、面色萎黄少华、畏寒	黄芪、羌活、五味子、麻黄、麦冬、桂枝、附子、细辛、丹参、红参、当归	麻黄附子细辛汤
头晕、面色萎黄少华、血寒、晕倒、心率每分钟40~50次、血压90/60mmHg、舌质淡嫩苔白润、舌淡嫩、短气不续、晕眩、心悸、闷塞、畏寒、气短、气弱	黄芪、羌活、五味子、麻黄、麦冬、桂枝、附子、细辛、丹参、红参、当归	麻黄附子细辛汤
舌淡嫩、血压90/60mmHg、闷塞、面色萎黄少华、气短、短气不续、心悸、气弱、心率每分钟40~50次、畏寒、晕眩、头晕、血寒、舌质淡嫩苔白润、晕倒	黄芪、羌活、五味子、麻黄、麦冬、桂枝、附子、细辛、丹参、红参、当归	麻黄附子细辛汤
心率35~40次/分、舌淡苔白润、脉率45次/分、乏力、无力、昏倒、疲乏、神差懒言，四肢欠温、脉迟涩结代尚有力、隐痛、心悸动、眼花、头晕	黄芪、麻黄、细辛、附子、丹参、当归	麻黄附子细辛汤
疲乏、乏力、神差懒言，四肢欠温、心悸动、昏倒、脉率45次/分、舌淡苔白润、脉迟涩结代尚有力、眼花、头晕、隐痛、无力、心率35~40次/分	黄芪、麻黄、细辛、附子、丹参、当归	麻黄附子细辛汤
疲乏、无力、舌淡苔白润、昏倒、眼花、头晕、心悸动、脉迟涩结代尚有力、隐痛、脉率45次/分、乏力、心率35~40次/分、神差懒言，四肢欠温	黄芪、麻黄、细辛、附子、丹参、当归	麻黄附子细辛汤
舌淡苔白润、无力、疲乏、昏倒、头晕、神差懒言，四肢欠温、眼花、脉率45次/分、脉迟涩结代尚有力、心率35~40次/分、乏力、心悸动、隐痛	黄芪、麻黄、细辛、附子、丹参、当归	麻黄附子细辛汤
流清涕、脉浮滑、四肢不温、恶寒、喘鸣、胸紧、咳嗽、喘息、咽塞、喘促、慢性病容、面色晦暗、气喘、吐痰、发热、舌红、苔薄白	黄芪、麻黄、细辛、附子、丹参、当归	小青龙加石膏汤
脉浮滑、气喘、咽塞、喘息、恶寒、发热、苔薄白、喘鸣、吐痰、流清涕、胸紧、舌红、慢性病容、喘促、面色晦暗、咳嗽、四肢不温	黄芪、麻黄、细辛、附子、丹参、当归	小青龙加石膏汤
发热、慢性病容、吐痰、胸紧、喘鸣、喘促、流清涕、脉浮滑、四肢不温、咳嗽、面色晦暗、咽塞、气喘、苔薄白、舌红、喘息、恶寒	黄芪、麻黄、细辛、附子、丹参、当归	小青龙加石膏汤
咳嗽、吐痰、胸紧、恶寒、舌红、慢性病容、喘鸣、面色晦暗、流清涕、四肢不温、发热、喘促、咽塞、气喘、脉浮滑、苔薄白、喘息	黄芪、麻黄、细辛、附子、丹参、当归	小青龙加石膏汤
舌红、四肢不温、胸紧、喘促、咳嗽、咽塞、脉浮滑、流清涕、恶寒、吐痰、气喘、发热、喘鸣、面色晦暗、喘息、慢性病容、苔薄白	黄芪、麻黄、细辛、附子、丹参、当归	小青龙加石膏汤
慢性病容、喘鸣、喘息、咽塞、恶寒、脉浮滑、喘促、胸紧、舌红、咳嗽、流清涕、气喘、发热、吐痰、面色晦暗、四肢不温、苔薄白	黄芪、麻黄、细辛、附子、丹参、当归	小青龙加石膏汤
恶寒、吐痰、慢性病容、发热、胸紧、脉浮滑、喘鸣、气喘、喘促、咳嗽、咽塞、喘息、舌红、流清涕、四肢不温、苔薄白、面色晦暗	黄芪、麻黄、细辛、附子、丹参、当归	小青龙加石膏汤
恶寒、咽塞、舌红、发热、四肢不温、气喘、面色晦暗、苔薄白、胸紧、脉浮滑、慢性病容、流清涕、咳嗽、喘息、喘促、吐痰、喘鸣	黄芪、麻黄、细辛、附子、丹参、当归	小青龙加石膏汤
咳嗽、苔薄白、气喘、吐痰、慢性病容、舌红、喘息、喘促、胸紧、四肢不温、恶寒、脉浮滑、喘鸣、流清涕、咽塞、发热、面色晦暗	黄芪、麻黄、细辛、附子、丹参、当归	小青龙加石膏汤
胸紧、咽塞、苔薄白、面色晦暗、喘息、吐痰、喘促、舌红、恶寒、流清涕、喘鸣、脉浮滑、气喘、四肢不温、发热、咳嗽、慢性病容	黄芪、麻黄、细辛、附子、丹参、当归	小青龙加石膏汤
苔白、畏风、面色暗淡、恶寒、脉弦细而浮、心跳、呕恶、疼痛、咽干、心累、舌淡、欲吐、口苦、发热	生姜、柴胡、白芍、大枣、党参、半夏、桂枝、甘草、黄芩	柴胡桂枝汤
欲吐、苔白、恶寒、呕恶、口苦、发热、心累、心跳、面色暗淡、脉弦细而浮、舌淡、疼痛、畏风、咽干	生姜、柴胡、白芍、大枣、党参、半夏、桂枝、甘草、黄芩	柴胡桂枝汤
心跳、面色暗淡、欲吐、舌淡、苔白、畏风、脉弦细而浮、心累、呕恶、恶寒、发热、口苦、疼痛、咽干	生姜、柴胡、白芍、大枣、党参、半夏、桂枝、甘草、黄芩	柴胡桂枝汤
苔薄黄、小便频急、舌上有瘀点、尿频、大便干结、寒热、急胀、口苦、尿色清、腰胀痛、烧灼、口干、面色萎黄、脉沉细、尿急	牡丹皮、大黄、甘草、赤芍、枳壳、桃仁、桂枝、车前草	桃核承气汤
舌上有瘀点、口苦、大便干结、尿频、烧灼、急胀、面色萎黄、尿色清、苔薄黄、寒热、口干、小便频急、脉沉细、腰胀痛、尿急	牡丹皮、大黄、甘草、赤芍、枳壳、桃仁、桂枝、车前草	桃核承气汤
脉洪数、汗出、高热、体温39℃、欲呕、心烦、头疼、恶风寒、身痛、口苦、唇红、脉浮洪滑数、疼痛、舌红苔白干、恶寒、口渴、发热、体温：39.2℃、面色红光、微痛、体温又上升、咽干	谷芽、柴胡、羌活、半夏、粉葛、板蓝根、石膏、牛蒡子、连翘、防风、知母、甘草、金银花、黄芩	白虎汤
体温：39.2℃、体温又上升、身痛、心烦、口苦、舌红苔白干、汗出、面色红光、微痛、脉洪数、脉浮洪滑数、头疼、恶风寒、恶寒、疼痛、咽干、高热、唇红、口渴、体温39℃、发热、欲呕	谷芽、柴胡、羌活、半夏、粉葛、板蓝根、石膏、牛蒡子、连翘、防风、知母、甘草、金银花、黄芩	白虎汤
脉浮洪滑数、口苦、体温又上升、咽干、面色红光、欲呕、头疼、高热、体温39℃、汗出、发热、唇红、恶寒、舌红苔白干、心烦、恶风寒、脉洪数、疼痛、体温：39.2℃、身痛、口渴、微痛	谷芽、柴胡、羌活、半夏、粉葛、板蓝根、石膏、牛蒡子、连翘、防风、知母、甘草、金银花、黄芩	白虎汤
神志尚清、腰痛、脉弦数、双肾区有叩击痛、舌紫暗、疼痛、口干苦、全腹均有压痛、舌根白滑、面色青暗无华	柴胡、白芍、枳实、青皮、甘草、大血藤、乌药、川楝子	四逆散
腰痛、舌紫暗、脉弦数、舌根白滑、面色青暗无华、神志尚清、双肾区有叩击痛、疼痛、全腹均有压痛、口干苦	柴胡、白芍、枳实、青皮、甘草、大血藤、乌药、川楝子	四逆散
舌质紫暗、屋漏、苔薄、厥冷、白腻、痰少、胸闷胀、面色苍暗、语音低、心悸、小便少、头晕、气短、浮肿、唇甲青紫、咳嗽、宿满	黄芪、生姜、白芍、五味子、白术、茯苓、麦冬、桂枝、附子、丹参、红参	真武汤
心悸、宿满、痰少、气短、咳嗽、胸闷胀、苔薄、唇甲青紫、厥冷、浮肿、舌质紫暗、面色苍暗、小便少、屋漏、语音低、白腻、头晕	黄芪、生姜、白芍、五味子、白术、茯苓、麦冬、桂枝、附子、丹参、红参	真武汤
浮肿、畏寒、语音低微断续、心慌、汗多、心悸、潮红、气短、冰凉、舌淡苔白、水肿、脉沉微	黄芪、黄精、白术、泽泻、太子参、延胡索、茯苓、桂枝、人参、附子、猪苓、丹参、玉竹、防己	防己地黄汤
舌淡苔白、心悸、畏寒、心慌、汗多、水肿、潮红、浮肿、语音低微断续、气短、冰凉、脉沉微	黄芪、黄精、白术、泽泻、太子参、延胡索、茯苓、桂枝、人参、附子、猪苓、丹参、玉竹、防己	防己地黄汤
脉沉微、心慌、冰凉、舌淡苔白、汗多、水肿、语音低微断续、畏寒、气短、浮肿、潮红、心悸	黄芪、黄精、白术、泽泻、太子参、延胡索、茯苓、桂枝、人参、附子、猪苓、丹参、玉竹、防己	防己地黄汤
心慌、潮红、汗多、浮肿、畏寒、气短、脉沉微、心悸、冰凉、舌淡苔白、语音低微断续、水肿	黄芪、黄精、白术、泽泻、太子参、延胡索、茯苓、桂枝、人参、附子、猪苓、丹参、玉竹、防己	防己地黄汤
苔中略有厚腻、足肿、关节作痛、舌胖、脉弦、早搏	小麦、干姜、六神曲、百合、生地、党参、大枣、阿胶、火麻仁、厚朴、炙甘草、桂枝	炙甘草汤
足肿、早搏、舌胖、脉弦、苔中略有厚腻、关节作痛	小麦、干姜、六神曲、百合、生地、党参、大枣、阿胶、火麻仁、厚朴、炙甘草、桂枝	炙甘草汤
苔中略有厚腻、足肿、舌胖、关节作痛、早搏、脉弦	小麦、干姜、六神曲、百合、生地、党参、大枣、阿胶、火麻仁、厚朴、炙甘草、桂枝	炙甘草汤
舌上红瘰、溃疡、狐惑、口腔出现瘰疹、大便较干	黄连、白芍、赤芍、淡竹叶、连翘、甘草、金银花、当归、黄芩	甘草泻心汤
大便较干、舌上红瘰、溃疡、狐惑、口腔出现瘰疹	黄连、白芍、赤芍、淡竹叶、连翘、甘草、金银花、当归、黄芩	甘草泻心汤
舌上红瘰、口腔出现瘰疹、狐惑、大便较干、溃疡	黄连、白芍、赤芍、淡竹叶、连翘、甘草、金银花、当归、黄芩	甘草泻心汤
舌淡红、白带里夹有血丝、大便稀烂、脉弦、语音低弱、阴道出血、苔薄、面色苍黄、全身乏力	黄芪、干姜、女贞子、黄精、龙骨、黄连、薏苡仁、大枣、太子参、厚朴、牡蛎、黑豆、矮地茶、何首乌、黄芩	泻心汤
面色苍黄、阴道出血、全身乏力、白带里夹有血丝、苔薄、大便稀烂、语音低弱、脉弦、舌淡红	黄芪、干姜、女贞子、黄精、龙骨、黄连、薏苡仁、大枣、太子参、厚朴、牡蛎、黑豆、矮地茶、何首乌、黄芩	泻心汤
语音低弱、大便稀烂、苔薄、舌淡红、白带里夹有血丝、全身乏力、阴道出血、面色苍黄、脉弦	黄芪、干姜、女贞子、黄精、龙骨、黄连、薏苡仁、大枣、太子参、厚朴、牡蛎、黑豆、矮地茶、何首乌、黄芩	泻心汤
面色苍黄、语音低弱、脉弦、舌淡红、阴道出血、苔薄、白带里夹有血丝、大便稀烂、全身乏力	黄芪、干姜、女贞子、黄精、龙骨、黄连、薏苡仁、大枣、太子参、厚朴、牡蛎、黑豆、矮地茶、何首乌、黄芩	泻心汤
语音低弱、苔薄、大便稀烂、面色苍黄、白带里夹有血丝、舌淡红、脉弦、阴道出血、全身乏力	黄芪、干姜、女贞子、黄精、龙骨、黄连、薏苡仁、大枣、太子参、厚朴、牡蛎、黑豆、矮地茶、何首乌、黄芩	泻心汤
苔薄、舌淡红、全身乏力、语音低弱、大便稀烂、白带里夹有血丝、阴道出血、脉弦、面色苍黄	黄芪、干姜、女贞子、黄精、龙骨、黄连、薏苡仁、大枣、太子参、厚朴、牡蛎、黑豆、矮地茶、何首乌、黄芩	泻心汤
舌淡红、大便稀烂、白带里夹有血丝、面色苍黄、语音低弱、脉弦、苔薄、阴道出血、全身乏力	黄芪、干姜、女贞子、黄精、龙骨、黄连、薏苡仁、大枣、太子参、厚朴、牡蛎、黑豆、矮地茶、何首乌、黄芩	泻心汤
苔薄、面色苍黄、全身乏力、阴道出血、白带里夹有血丝、脉弦、舌淡红、大便稀烂、语音低弱	黄芪、干姜、女贞子、黄精、龙骨、黄连、薏苡仁、大枣、太子参、厚朴、牡蛎、黑豆、矮地茶、何首乌、黄芩	泻心汤
面色苍黄、阴道出血、脉弦、语音低弱、白带里夹有血丝、苔薄、舌淡红、大便稀烂、全身乏力	黄芪、干姜、女贞子、黄精、龙骨、黄连、薏苡仁、大枣、太子参、厚朴、牡蛎、黑豆、矮地茶、何首乌、黄芩	泻心汤
大便稀烂、脉弦、白带里夹有血丝、面色苍黄、全身乏力、阴道出血、舌淡红、苔薄、语音低弱	黄芪、干姜、女贞子、黄精、龙骨、黄连、薏苡仁、大枣、太子参、厚朴、牡蛎、黑豆、矮地茶、何首乌、黄芩	泻心汤
泛泛欲吐、大便溏烂、疼痛、脉弦、苔腻、胆囊大、饮食减少、热灼感	干姜、黄连、党参、大枣、半夏、炙甘草、桂枝	黄连汤
泛泛欲吐、大便溏烂、热灼感、疼痛、脉弦、饮食减少、苔腻、胆囊大	干姜、黄连、党参、大枣、半夏、炙甘草、桂枝	黄连汤
苔腻、疼痛、泛泛欲吐、大便溏烂、脉弦、胆囊大、饮食减少、热灼感	干姜、黄连、党参、大枣、半夏、炙甘草、桂枝	黄连汤
脉弦、饮食减少、热灼感、苔腻、泛泛欲吐、胆囊大、大便溏烂、疼痛	干姜、黄连、党参、大枣、半夏、炙甘草、桂枝	黄连汤
疼痛、饮食减少、热灼感、脉弦、大便溏烂、苔腻、胆囊大、泛泛欲吐	干姜、黄连、党参、大枣、半夏、炙甘草、桂枝	黄连汤
苔厚腻、油腻、脉弦、胁痛、胃部疼痛、思呕泛、吐苦味绿色水、大便较稀、厌食、胸闷	干姜、黄连、大枣、太子参、半夏、竹茹、炙甘草、桂枝	黄连汤
苔厚腻、厌食、油腻、脉弦、胁痛、吐苦味绿色水、胃部疼痛、胸闷、大便较稀、思呕泛	干姜、黄连、大枣、太子参、半夏、竹茹、炙甘草、桂枝	黄连汤
油腻、厌食、胃部疼痛、胸闷、胁痛、脉弦、苔厚腻、吐苦味绿色水、思呕泛、大便较稀	干姜、黄连、大枣、太子参、半夏、竹茹、炙甘草、桂枝	黄连汤
吐苦味绿色水、胁痛、大便较稀、脉弦、胸闷、苔厚腻、思呕泛、胃部疼痛、厌食、油腻	干姜、黄连、大枣、太子参、半夏、竹茹、炙甘草、桂枝	黄连汤
胃部疼痛、大便较稀、厌食、脉弦、胁痛、胸闷、吐苦味绿色水、苔厚腻、油腻、思呕泛	干姜、黄连、大枣、太子参、半夏、竹茹、炙甘草、桂枝	黄连汤
溲黄、欲吐、胸膈闷滞、右上腹部时痛、纳滞、油腻、热灼感、大便偏溏、脉弦、厌食、苔黄腻、腹痛	干姜、黄连、党参、大枣、半夏、炙甘草、桂枝	黄连汤
胸膈闷滞、脉弦、油腻、纳滞、腹痛、厌食、右上腹部时痛、苔黄腻、欲吐、大便偏溏、热灼感、溲黄	干姜、黄连、党参、大枣、半夏、炙甘草、桂枝	黄连汤
油腻、厌食、大便偏溏、溲黄、右上腹部时痛、热灼感、纳滞、胸膈闷滞、腹痛、欲吐、苔黄腻、脉弦	干姜、黄连、党参、大枣、半夏、炙甘草、桂枝	黄连汤
胸膈闷滞、厌食、苔黄腻、脉弦、大便偏溏、热灼感、油腻、溲黄、欲吐、腹痛、纳滞、右上腹部时痛	干姜、黄连、党参、大枣、半夏、炙甘草、桂枝	黄连汤
热灼感、厌食、右上腹部时痛、溲黄、腹痛、油腻、欲吐、苔黄腻、胸膈闷滞、纳滞、大便偏溏、脉弦	干姜、黄连、党参、大枣、半夏、炙甘草、桂枝	黄连汤
面色发青、口有秽气、疼痛、脉弦、发冷、苔厚、恶心、呕吐	柴胡、莱菔子、白芍、延胡索、炙甘草、茵陈、川楝子	芍药甘草汤
疼痛、发冷、面色发青、脉弦、恶心、口有秽气、苔厚、呕吐	柴胡、莱菔子、白芍、延胡索、炙甘草、茵陈、川楝子	芍药甘草汤
胃部有隐隐痛、甲状腺肿块、腹泻、脉长苔白、易哑、多痰、颈部有块	厚朴、苍术、半夏、紫苏梗、茯苓、沉香、炙甘草、夏枯草、藏青果	半夏厚朴汤
易哑、多痰、腹泻、胃部有隐隐痛、甲状腺肿块、颈部有块、脉长苔白	厚朴、苍术、半夏、紫苏梗、茯苓、沉香、炙甘草、夏枯草、藏青果	半夏厚朴汤
易哑、胃部有隐隐痛、甲状腺肿块、脉长苔白、腹泻、颈部有块、多痰	厚朴、苍术、半夏、紫苏梗、茯苓、沉香、炙甘草、夏枯草、藏青果	半夏厚朴汤
痰聚、便干、苔白、脉弦涩、右侧甲状腺瘤3.8cm×3.5cm、气滞、痰黏、舌中	厚朴、半夏、黄药子、茯苓、昆布、紫苏叶、夏枯草	半夏厚朴汤
苔白、便干、脉弦涩、痰聚、气滞、右侧甲状腺瘤3.8cm×3.5cm、舌中、痰黏	厚朴、半夏、黄药子、茯苓、昆布、紫苏叶、夏枯草	半夏厚朴汤
苔白、右侧甲状腺瘤3.8cm×3.5cm、痰黏、舌中、脉弦涩、痰聚、便干、气滞	厚朴、半夏、黄药子、茯苓、昆布、紫苏叶、夏枯草	半夏厚朴汤
痰凝、舌中、脉涩、气滞、苔薄、右颈肿大	生姜、厚朴、半夏、紫苏梗、黄药子、昆布、茯苓、桃仁、夏枯草	半夏厚朴汤
苔薄、气滞、痰凝、脉涩、右颈肿大、舌中	生姜、厚朴、半夏、紫苏梗、黄药子、昆布、茯苓、桃仁、夏枯草	半夏厚朴汤
痰凝、脉涩、气滞、苔薄、舌中、右颈肿大	生姜、厚朴、半夏、紫苏梗、黄药子、昆布、茯苓、桃仁、夏枯草	半夏厚朴汤
苔微厚、舌偏中、疼痛、脉弦、颈咽右侧有一肿块、隆起、出血	厚朴、半夏、紫苏梗、黄药子、茯苓、鸡内金、沉香、丹参、夏枯草	半夏厚朴汤
出血、舌偏中、脉弦、苔微厚、颈咽右侧有一肿块、疼痛、隆起	厚朴、半夏、紫苏梗、黄药子、茯苓、鸡内金、沉香、丹参、夏枯草	半夏厚朴汤
隆起、苔微厚、出血、脉弦、颈咽右侧有一肿块、舌偏中、疼痛	厚朴、半夏、紫苏梗、黄药子、茯苓、鸡内金、沉香、丹参、夏枯草	半夏厚朴汤
烦躁、色青紫、发育良好、咽喉天突穴处有一花生米大小的青紫肿物、痰浊凝结、隆起	牡丹皮、生姜、厚朴、半夏、紫苏梗、赤芍、茯苓、桃仁、桂枝	半夏厚朴汤
痰浊凝结、咽喉天突穴处有一花生米大小的青紫肿物、色青紫、烦躁、隆起、发育良好	牡丹皮、生姜、厚朴、半夏、紫苏梗、赤芍、茯苓、桃仁、桂枝	半夏厚朴汤
咽喉天突穴处有一花生米大小的青紫肿物、发育良好、痰浊凝结、隆起、烦躁、色青紫	牡丹皮、生姜、厚朴、半夏、紫苏梗、赤芍、茯苓、桃仁、桂枝	半夏厚朴汤
脉沉、舌硬、苔白腻、化痰、颈部两侧淋巴结肿、浮肿	生姜、厚朴、半夏、紫苏梗、冬瓜、茯苓、夏枯草、地骷髅、苦丁茶	半夏厚朴汤
颈部两侧淋巴结肿、化痰、苔白腻、浮肿、舌硬、脉沉	生姜、厚朴、半夏、紫苏梗、冬瓜、茯苓、夏枯草、地骷髅、苦丁茶	半夏厚朴汤
苔白腻、舌硬、浮肿、脉沉、颈部两侧淋巴结肿、化痰	生姜、厚朴、半夏、紫苏梗、冬瓜、茯苓、夏枯草、地骷髅、苦丁茶	半夏厚朴汤
声音嘶哑、苔薄、脉细、舌绛	胖大海、天冬、百合、阿胶、凤凰衣、麦冬、射干、马兜铃、木蝴蝶、牛蒡子、糯米、北沙参、玄参	百合地黄汤
脉细、声音嘶哑、苔薄、舌绛	胖大海、天冬、百合、阿胶、凤凰衣、麦冬、射干、马兜铃、木蝴蝶、牛蒡子、糯米、北沙参、玄参	百合地黄汤
脉细、舌绛、苔薄、声音嘶哑	胖大海、天冬、百合、阿胶、凤凰衣、麦冬、射干、马兜铃、木蝴蝶、牛蒡子、糯米、北沙参、玄参	百合地黄汤
舌绛、声音嘶哑、脉细、苔薄	胖大海、天冬、百合、阿胶、凤凰衣、麦冬、射干、马兜铃、木蝴蝶、牛蒡子、糯米、北沙参、玄参	百合地黄汤
苔薄、舌绛、脉细、声音嘶哑	胖大海、天冬、百合、阿胶、凤凰衣、麦冬、射干、马兜铃、木蝴蝶、牛蒡子、糯米、北沙参、玄参	百合地黄汤
舌绛、声音嘶哑、脉细、苔薄	胖大海、天冬、百合、阿胶、凤凰衣、麦冬、射干、马兜铃、木蝴蝶、牛蒡子、糯米、北沙参、玄参	百合地黄汤
舌绛、苔薄、声音嘶哑、脉细	胖大海、天冬、百合、阿胶、凤凰衣、麦冬、射干、马兜铃、木蝴蝶、牛蒡子、糯米、北沙参、玄参	百合地黄汤
声音嘶哑、舌绛、脉细、苔薄	胖大海、天冬、百合、阿胶、凤凰衣、麦冬、射干、马兜铃、木蝴蝶、牛蒡子、糯米、北沙参、玄参	百合地黄汤
舌绛、脉细、声音嘶哑、苔薄	胖大海、天冬、百合、阿胶、凤凰衣、麦冬、射干、马兜铃、木蝴蝶、牛蒡子、糯米、北沙参、玄参	百合地黄汤
声音嘶哑、舌绛、脉细、苔薄	胖大海、天冬、百合、阿胶、凤凰衣、麦冬、射干、马兜铃、木蝴蝶、牛蒡子、糯米、北沙参、玄参	百合地黄汤
脉细、舌绛、声音嘶哑、苔薄	胖大海、天冬、百合、阿胶、凤凰衣、麦冬、射干、马兜铃、木蝴蝶、牛蒡子、糯米、北沙参、玄参	百合地黄汤
脉细、苔薄、舌绛、声音嘶哑	胖大海、天冬、百合、阿胶、凤凰衣、麦冬、射干、马兜铃、木蝴蝶、牛蒡子、糯米、北沙参、玄参	百合地黄汤
血压160/120mmHg、手足乏重、发冷、虚数、苔白	黄芪、干姜、党参、白术、菊花、川芎、白矾、牡蛎、茯苓、桔梗、桂枝、细辛、防风、当归	侯氏黑散
苔白、手足乏重、虚数、血压160/120mmHg、发冷	黄芪、干姜、党参、白术、菊花、川芎、白矾、牡蛎、茯苓、桔梗、桂枝、细辛、防风、当归	侯氏黑散
虚数、血压160/120mmHg、手足乏重、苔白、发冷	黄芪、干姜、党参、白术、菊花、川芎、白矾、牡蛎、茯苓、桔梗、桂枝、细辛、防风、当归	侯氏黑散
发冷、血压160/120mmHg、手足乏重、虚数、苔白	黄芪、干姜、党参、白术、菊花、川芎、白矾、牡蛎、茯苓、桔梗、桂枝、细辛、防风、当归	侯氏黑散
足肿、便溏、苔白根腻、脉沉缓、腰痛、溲利、两脚逆冷、面浮、汗出	干姜、白术、续断、茯苓、葫芦壳、杜仲、甘草	甘草干姜茯苓白术汤
脉沉缓、汗出、便溏、溲利、两脚逆冷、腰痛、足肿、苔白根腻、面浮	干姜、白术、续断、茯苓、葫芦壳、杜仲、甘草	甘草干姜茯苓白术汤
足肿、腰痛、溲利、苔白根腻、两脚逆冷、脉沉缓、汗出、面浮、便溏	干姜、白术、续断、茯苓、葫芦壳、杜仲、甘草	甘草干姜茯苓白术汤
腰痛、足肿、脉沉缓、两脚逆冷、面浮、汗出、便溏、苔白根腻、溲利	干姜、白术、续断、茯苓、葫芦壳、杜仲、甘草	甘草干姜茯苓白术汤
足肿、溲利、腰痛、汗出、苔白根腻、面浮、脉沉缓、两脚逆冷、便溏	干姜、白术、续断、茯苓、葫芦壳、杜仲、甘草	甘草干姜茯苓白术汤
脉迟、大便溏泻、疼痛、吐酸、苔白	干姜、党参、白术、花椒、乌头、炙甘草、高良姜、瓦楞子、附子、赤石脂	乌头赤石脂丸
脉迟、苔白、疼痛、吐酸、大便溏泻	干姜、党参、白术、花椒、乌头、炙甘草、高良姜、瓦楞子、附子、赤石脂	乌头赤石脂丸
吐酸、大便溏泻、脉迟、苔白、疼痛	干姜、党参、白术、花椒、乌头、炙甘草、高良姜、瓦楞子、附子、赤石脂	乌头赤石脂丸
大便溏泻、苔白、吐酸、脉迟、疼痛	干姜、党参、白术、花椒、乌头、炙甘草、高良姜、瓦楞子、附子、赤石脂	乌头赤石脂丸
吐酸、疼痛、脉迟、大便溏泻、苔白	干姜、党参、白术、花椒、乌头、炙甘草、高良姜、瓦楞子、附子、赤石脂	乌头赤石脂丸
疼痛、大便溏泻、脉迟、苔白、吐酸	干姜、党参、白术、花椒、乌头、炙甘草、高良姜、瓦楞子、附子、赤石脂	乌头赤石脂丸
吐酸、苔白、疼痛、大便溏泻、脉迟	干姜、党参、白术、花椒、乌头、炙甘草、高良姜、瓦楞子、附子、赤石脂	乌头赤石脂丸
脉迟、大便溏泻、疼痛、吐酸、苔白	干姜、党参、白术、花椒、乌头、炙甘草、高良姜、瓦楞子、附子、赤石脂	乌头赤石脂丸
疼痛、脉迟、吐酸、大便溏泻、苔白	干姜、党参、白术、花椒、乌头、炙甘草、高良姜、瓦楞子、附子、赤石脂	乌头赤石脂丸
心窝下按之有坚实感、痞结、大便或艰、肠鸣、胃下垂、脉细涩、苔白、乏力、胃气虚弱、脾胃虚弱	白术、枳实	枳术汤
大便或艰、心窝下按之有坚实感、脉细涩、乏力、肠鸣、胃下垂、苔白、胃气虚弱、脾胃虚弱、痞结	白术、枳实	枳术汤
脾胃虚弱、大便或艰、乏力、胃下垂、胃气虚弱、苔白、痞结、心窝下按之有坚实感、肠鸣、脉细涩	白术、枳实	枳术汤
大便或艰、胃下垂、苔白、乏力、脾胃虚弱、痞结、心窝下按之有坚实感、胃气虚弱、脉细涩、肠鸣	白术、枳实	枳术汤
心窝下按之有坚实感、肠鸣、脉细涩、苔白、胃下垂、痞结、脾胃虚弱、乏力、胃气虚弱、大便或艰	白术、枳实	枳术汤
心窝下按之有坚实感、乏力、苔白、肠鸣、脾胃虚弱、痞结、胃气虚弱、脉细涩、大便或艰、胃下垂	白术、枳实	枳术汤
悸动不宁、脉滑苔白	蜜、麻黄、半夏	半夏麻黄汤
悸动不宁、脉滑苔白	蜜、麻黄、半夏	半夏麻黄汤
悸动不宁、脉滑苔白	蜜、麻黄、半夏	半夏麻黄汤
脉滑苔白、悸动不宁	蜜、麻黄、半夏	半夏麻黄汤
脉滑苔白、悸动不宁	蜜、麻黄、半夏	半夏麻黄汤
悸动不宁、脉滑苔白	蜜、麻黄、半夏	半夏麻黄汤
悸动不宁、脉滑苔白	蜜、麻黄、半夏	半夏麻黄汤
悸动不宁、脉滑苔白	蜜、麻黄、半夏	半夏麻黄汤
脉滑苔白、悸动不宁	蜜、麻黄、半夏	半夏麻黄汤
脉滑苔白、悸动不宁	蜜、麻黄、半夏	半夏麻黄汤
脉滑苔白、悸动不宁	蜜、麻黄、半夏	半夏麻黄汤
脉滑苔白、悸动不宁	蜜、麻黄、半夏	半夏麻黄汤
脉滑苔白、悸动不宁	蜜、麻黄、半夏	半夏麻黄汤
悸动不宁、脉滑苔白	蜜、麻黄、半夏	半夏麻黄汤
悸动不宁、脉滑苔白	蜜、麻黄、半夏	半夏麻黄汤
悸动不宁、脉滑苔白	蜜、麻黄、半夏	半夏麻黄汤
悸动不宁、脉滑苔白	蜜、麻黄、半夏	半夏麻黄汤
脉滑苔白、悸动不宁	蜜、麻黄、半夏	半夏麻黄汤
悸动不宁、脉滑苔白	蜜、麻黄、半夏	半夏麻黄汤
脉滑苔白、悸动不宁	蜜、麻黄、半夏	半夏麻黄汤
苔薄、呕逆、脉虚数、寒栗状、头昏、喜躁、心烦、乏力、身热、舌红	大枣、半夏、竹茹、石膏、白薇、桂枝、甘草	竹皮大丸
喜躁、寒栗状、脉虚数、心烦、乏力、身热、头昏、苔薄、舌红、呕逆	大枣、半夏、竹茹、石膏、白薇、桂枝、甘草	竹皮大丸
寒栗状、头昏、脉虚数、乏力、喜躁、身热、心烦、舌红、呕逆、苔薄	大枣、半夏、竹茹、石膏、白薇、桂枝、甘草	竹皮大丸
头昏、乏力、心烦、舌红、苔薄、身热、脉虚数、呕逆、喜躁、寒栗状	大枣、半夏、竹茹、石膏、白薇、桂枝、甘草	竹皮大丸
喜躁、乏力、呕逆、头昏、舌红、心烦、寒栗状、苔薄、脉虚数、身热	大枣、半夏、竹茹、石膏、白薇、桂枝、甘草	竹皮大丸
舌淡、恍惚、失眠、脉弦细、苔净、惊怖	小麦、首乌藤、琥珀、百合、生地、大枣、炙甘草、丹参、当归	甘麦大枣汤
苔净、惊怖、恍惚、舌淡、失眠、脉弦细	小麦、首乌藤、琥珀、百合、生地、大枣、炙甘草、丹参、当归	甘麦大枣汤
咽干、高热、口苦、疼痛、发烧、便溏、凉痛、烦躁、呕恶	柴胡、厚朴、大枣、半夏、板蓝根、羚羊角、白茅根、桂枝、连翘、芦根、蔓荆子、甘草、黄芩	小柴胡汤
高热、呕恶、便溏、凉痛、咽干、发烧、疼痛、烦躁、口苦	柴胡、厚朴、大枣、半夏、板蓝根、羚羊角、白茅根、桂枝、连翘、芦根、蔓荆子、甘草、黄芩	小柴胡汤
疼痛、消瘦、肿胀、脉沉细、晨僵、面色无华、苔薄白、纳差、舌淡红、乏力	黄芪、六神曲、白芍、鸡血藤、麦芽、乌头、桂枝、山楂、苦参、当归、淫羊藿	黄芪桂枝五物汤
晨僵、纳差、疼痛、乏力、脉沉细、苔薄白、肿胀、面色无华、消瘦、舌淡红	黄芪、六神曲、白芍、鸡血藤、麦芽、乌头、桂枝、山楂、苦参、当归、淫羊藿	黄芪桂枝五物汤
舌淡、乏力、苔白、疼痛、困倦、胀痛、脉濡细	黄芪、生姜、白芍、大枣、海螵蛸、炙甘草、桂枝、浙贝母、饴糖	黄芪建中汤
疼痛、乏力、胀痛、脉濡细、困倦、舌淡、苔白	黄芪、生姜、白芍、大枣、海螵蛸、炙甘草、桂枝、浙贝母、饴糖	黄芪建中汤
脉濡细、舌淡、疼痛、苔白、困倦、乏力、胀痛	黄芪、生姜、白芍、大枣、海螵蛸、炙甘草、桂枝、浙贝母、饴糖	黄芪建中汤
脉弦细、吞咽困难、纳差、哽噎不顺、不欲进食、舌淡红、面色少华、苔花剥苔、进食噎不顺、舌薄、形瘦、烦闷	蚕沙、郁李仁、柴胡、大枣、半夏、西洋参、沉香、桃仁、甘草、黄芩	小柴胡汤
纳差、舌薄、苔花剥苔、进食噎不顺、舌淡红、哽噎不顺、烦闷、脉弦细、不欲进食、形瘦、吞咽困难、面色少华	蚕沙、郁李仁、柴胡、大枣、半夏、西洋参、沉香、桃仁、甘草、黄芩	小柴胡汤
苔白腻、欲吐、高热、倦怠、小便混浊、有痰、发热、恶心、舌稍红、乏力、脉弦滑、化热、咳嗽、舌体稍胖大	广藿香、柴胡、厚朴、大枣、党参、半夏、粉葛、牡蛎、鳖甲、知母、甘草、豆蔻、黄芩	小柴胡汤
有痰、发热、咳嗽、舌体稍胖大、苔白腻、乏力、恶心、脉弦滑、舌稍红、化热、欲吐、倦怠、小便混浊、高热	广藿香、柴胡、厚朴、大枣、党参、半夏、粉葛、牡蛎、鳖甲、知母、甘草、豆蔻、黄芩	小柴胡汤
消瘦、痰多、胸闷、咽红、憋气、面色萎黄、神倦、咳嗽、心烦、脉弦、肝气郁滞、咽痒、舌淡红略胖、苔微黄腻、食欲减退、呕吐	代赭石、厚朴、党参、半夏、竹茹、陈皮、茯苓、枳壳、桔梗、射干、芦根、山豆根、枇杷叶、旋覆花	旋覆代赭汤
呕吐、神倦、消瘦、咽痒、憋气、食欲减退、胸闷、肝气郁滞、脉弦、心烦、咽红、苔微黄腻、咳嗽、面色萎黄、舌淡红略胖、痰多	代赭石、厚朴、党参、半夏、竹茹、陈皮、茯苓、枳壳、桔梗、射干、芦根、山豆根、枇杷叶、旋覆花	旋覆代赭汤
咳嗽、苔微黄腻、神倦、咽红、憋气、面色萎黄、心烦、脉弦、呕吐、胸闷、痰多、舌淡红略胖、肝气郁滞、咽痒、消瘦、食欲减退	代赭石、厚朴、党参、半夏、竹茹、陈皮、茯苓、枳壳、桔梗、射干、芦根、山豆根、枇杷叶、旋覆花	旋覆代赭汤
失血过多，淋漓不断者月余，致使身体极度虚弱、神疲、四末不温、矢气状、阴道常有气体排出、下腹坠胀、面色白、畏寒、舌淡、肢懒、嗳气、苔白、阴道经常有气体排出、胃脘隐痛	黄芪、白芍、龙骨、佛手、甘松、牡蛎、茯苓、炙甘草、桂枝、饴糖、升麻、甘草、当归	小建中汤
嗳气、神疲、阴道经常有气体排出、苔白、四末不温、胃脘隐痛、畏寒、舌淡、失血过多，淋漓不断者月余，致使身体极度虚弱、阴道常有气体排出、面色白、矢气状、肢懒、下腹坠胀	黄芪、白芍、龙骨、佛手、甘松、牡蛎、茯苓、炙甘草、桂枝、饴糖、升麻、甘草、当归	小建中汤
脉沉、唇紫绀、舌淡胖、猝喘、面色灰暗、头晕、恶心、胸闷、浮肿、呼吸急促、短气不续、苔秽滑腻、烦躁	炙甘草、桂枝	桂枝甘草汤
浮肿、短气不续、面色灰暗、唇紫绀、恶心、胸闷、烦躁、头晕、舌淡胖、脉沉、猝喘、苔秽滑腻、呼吸急促	炙甘草、桂枝	桂枝甘草汤
脉沉、面色灰暗、恶心、猝喘、呼吸急促、胸闷、苔秽滑腻、浮肿、舌淡胖、短气不续、唇紫绀、头晕、烦躁	炙甘草、桂枝	桂枝甘草汤
面色灰暗、胸闷、苔秽滑腻、唇紫绀、烦躁、浮肿、短气不续、呼吸急促、猝喘、头晕、脉沉、恶心、舌淡胖	炙甘草、桂枝	桂枝甘草汤
舌淡胖、烦躁、短气不续、胸闷、呼吸急促、面色灰暗、恶心、头晕、脉沉、唇紫绀、浮肿、猝喘、苔秽滑腻	炙甘草、桂枝	桂枝甘草汤
白腻、疼痛、月经量少、宫体中位偏后、宫颈轻度糜烂、恶心、头晕、右侧附件能触及鸡蛋大小的包块、色黯、坠胀、舌胖暗有瘀斑、腰酸、脉沉弦小滑、血块、两侧附件增厚	牡丹皮、白芍、赤芍、延胡索、茯苓、鳖甲、莪术、桂枝、甘草	桂枝茯苓丸
腰酸、右侧附件能触及鸡蛋大小的包块、白腻、疼痛、恶心、舌胖暗有瘀斑、坠胀、脉沉弦小滑、色黯、宫颈轻度糜烂、宫体中位偏后、头晕、血块、两侧附件增厚、月经量少	牡丹皮、白芍、赤芍、延胡索、茯苓、鳖甲、莪术、桂枝、甘草	桂枝茯苓丸
头晕、酸痛、脉沉细、肿胀、干燥、苔无苔、畏寒、眼睛干涩、全身关节疼痛、口渴、舌红有裂纹、大便溏薄、肢冷	黄芪、干姜、羌活、白芍、生地、白术、赤芍、麻黄、石膏、没药、炙甘草、桂枝、附子、防风、乌梢蛇、知母、乳香	桂枝芍药知母汤
全身关节疼痛、脉沉细、酸痛、干燥、大便溏薄、苔无苔、口渴、眼睛干涩、肿胀、头晕、肢冷、舌红有裂纹、畏寒	黄芪、干姜、羌活、白芍、生地、白术、赤芍、麻黄、石膏、没药、炙甘草、桂枝、附子、防风、乌梢蛇、知母、乳香	桂枝芍药知母汤
眼睛干涩、肿胀、脉沉细、肢冷、苔无苔、干燥、口渴、舌红有裂纹、头晕、酸痛、畏寒、全身关节疼痛、大便溏薄	黄芪、干姜、羌活、白芍、生地、白术、赤芍、麻黄、石膏、没药、炙甘草、桂枝、附子、防风、乌梢蛇、知母、乳香	桂枝芍药知母汤
肢冷、全身关节疼痛、酸痛、肿胀、头晕、苔无苔、大便溏薄、畏寒、舌红有裂纹、脉沉细、眼睛干涩、干燥、口渴	黄芪、干姜、羌活、白芍、生地、白术、赤芍、麻黄、石膏、没药、炙甘草、桂枝、附子、防风、乌梢蛇、知母、乳香	桂枝芍药知母汤
面色少华、便秘、疼痛、口干、苔薄白、舌暗淡、脉细弱、酸楚、倦怠、乏力	地龙、黄芪、生地、白芍、赤芍、重楼、木瓜、蜂房、桑枝、秦艽、丹参、穿山甲、海桐皮	黄芪桂枝五物汤
口干、酸楚、面色少华、疼痛、脉细弱、便秘、乏力、舌暗淡、苔薄白、倦怠	地龙、黄芪、生地、白芍、赤芍、重楼、木瓜、蜂房、桑枝、秦艽、丹参、穿山甲、海桐皮	黄芪桂枝五物汤
胸膈室闷、胸膈膈闷、胀痞、舌淡、气短、脉象沉细、喑哑、纳呆、疼痛、咽痛、音哑、声音嘶哑、怕冷、舌体胖有齿痕、苔腻、体重下降	大黄、青果、半夏、麻黄、细辛、附子、甘草	麻黄附子细辛汤
胸膈膈闷、胀痞、纳呆、声音嘶哑、气短、音哑、胸膈室闷、苔腻、舌体胖有齿痕、体重下降、咽痛、疼痛、怕冷、脉象沉细、喑哑、舌淡	大黄、青果、半夏、麻黄、细辛、附子、甘草	麻黄附子细辛汤
脉象沉细、胸膈膈闷、纳呆、胀痞、喑哑、苔腻、体重下降、咽痛、音哑、怕冷、胸膈室闷、气短、疼痛、舌体胖有齿痕、声音嘶哑、舌淡	大黄、青果、半夏、麻黄、细辛、附子、甘草	麻黄附子细辛汤
疼痛、喑哑、胸膈室闷、咽痛、胸膈膈闷、怕冷、音哑、气短、舌淡、脉象沉细、声音嘶哑、舌体胖有齿痕、体重下降、苔腻、胀痞、纳呆	大黄、青果、半夏、麻黄、细辛、附子、甘草	麻黄附子细辛汤
疼痛、不红、舌淡、晦暗、苔薄白、脉沉弦紧	鹿角霜、桑寄生、生地、麻黄、桂枝、细辛、附子、乌梢蛇、淫羊藿、狗脊	麻黄附子细辛汤
疼痛、脉沉弦紧、舌淡、苔薄白、晦暗、不红	鹿角霜、桑寄生、生地、麻黄、桂枝、细辛、附子、乌梢蛇、淫羊藿、狗脊	麻黄附子细辛汤
疼痛、晦暗、苔薄白、舌淡、不红、脉沉弦紧	鹿角霜、桑寄生、生地、麻黄、桂枝、细辛、附子、乌梢蛇、淫羊藿、狗脊	麻黄附子细辛汤
舌淡、苔薄白、脉沉弦紧、疼痛、不红、晦暗	鹿角霜、桑寄生、生地、麻黄、桂枝、细辛、附子、乌梢蛇、淫羊藿、狗脊	麻黄附子细辛汤
苔白腻、气短、疼痛、血沉43mm/h、困重、酸痛、恶风、纳呆、发热、舌淡红、晨僵、大便偏稀、脉濡而细数	薏苡仁、羌活、半夏、白术、苦杏仁、麻黄、桂枝、甘草、陈皮	麻黄加术汤
血沉43mm/h、舌淡红、脉濡而细数、纳呆、晨僵、气短、酸痛、疼痛、大便偏稀、苔白腻、恶风、困重、发热	薏苡仁、羌活、半夏、白术、苦杏仁、麻黄、桂枝、甘草、陈皮	麻黄加术汤
恶风、晨僵、气短、发热、舌淡红、疼痛、大便偏稀、脉濡而细数、酸痛、困重、血沉43mm/h、纳呆、苔白腻	薏苡仁、羌活、半夏、白术、苦杏仁、麻黄、桂枝、甘草、陈皮	麻黄加术汤
晨僵、大便偏稀、血沉43mm/h、舌淡红、苔白腻、酸痛、脉濡而细数、困重、纳呆、气短、疼痛、发热、恶风	薏苡仁、羌活、半夏、白术、苦杏仁、麻黄、桂枝、甘草、陈皮	麻黄加术汤
恶风、血沉43mm/h、舌淡红、晨僵、困重、气短、苔白腻、大便偏稀、纳呆、脉濡而细数、发热、疼痛、酸痛	薏苡仁、羌活、半夏、白术、苦杏仁、麻黄、桂枝、甘草、陈皮	麻黄加术汤
恶风、晨僵、酸痛、发热、苔白腻、疼痛、纳呆、气短、舌淡红、大便偏稀、脉濡而细数、困重、血沉43mm/h	薏苡仁、羌活、半夏、白术、苦杏仁、麻黄、桂枝、甘草、陈皮	麻黄加术汤
血沉43mm/h、困重、恶风、脉濡而细数、晨僵、舌淡红、发热、气短、苔白腻、大便偏稀、纳呆、疼痛、酸痛	薏苡仁、羌活、半夏、白术、苦杏仁、麻黄、桂枝、甘草、陈皮	麻黄加术汤
酸痛、发热、疼痛、大便偏稀、困重、恶风、舌淡红、脉濡而细数、纳呆、晨僵、苔白腻、血沉43mm/h、气短	薏苡仁、羌活、半夏、白术、苦杏仁、麻黄、桂枝、甘草、陈皮	麻黄加术汤
尿黄、眩晕、苔灰白腻、目黄、疲乏、呕恶、周身皮肤黄如烟熏、咽干、渴不多饮、面黄、黄痘、舌淡红、水滑、身黄、大便稀溏、脉沉细数、口苦	干姜、广藿香、柴胡、半夏、白术、泽泻、白矾、茯苓、炙甘草、人参、附子、甘草、茵陈、豆蔻、黄芩	小柴胡汤
苔灰白腻、身黄、咽干、呕恶、舌淡红、水滑、渴不多饮、大便稀溏、脉沉细数、周身皮肤黄如烟熏、黄痘、尿黄、眩晕、口苦、面黄、疲乏、目黄	干姜、广藿香、柴胡、半夏、白术、泽泻、白矾、茯苓、炙甘草、人参、附子、甘草、茵陈、豆蔻、黄芩	小柴胡汤
憋闷、胀满、心绞痛、舌暗略红、头昏沉、郁闷、苔薄白微腻、疼痛、口干苦、脉弦细滑、心烦热	郁金、柴胡、半夏、大枣、川芎、瓜蒌、水蛭、炙甘草、石菖蒲、人参、丹参、薤白、黄芩	小柴胡汤
胀满、郁闷、舌暗略红、头昏沉、心绞痛、心烦热、苔薄白微腻、憋闷、疼痛、口干苦、脉弦细滑	郁金、柴胡、半夏、大枣、川芎、瓜蒌、水蛭、炙甘草、石菖蒲、人参、丹参、薤白、黄芩	小柴胡汤
血压180/110mmHg、恶心、舌红、眩晕、目赤、面红、抽搐、血压240/120mmHg、头痛、烦闷、呕吐、脉沉弦有力、血压在150~170/90~100mmHg、胀满、苔黄厚腻	大黄、厚朴、黄连、半夏、枳实、瓜蒌、天麻、钩藤、蔓荆子	小承气汤
血压240/120mmHg、舌红、胀满、血压180/110mmHg、恶心、面红、目赤、抽搐、血压在150~170/90~100mmHg、呕吐、脉沉弦有力、头痛、苔黄厚腻、烦闷、眩晕	大黄、厚朴、黄连、半夏、枳实、瓜蒌、天麻、钩藤、蔓荆子	小承气汤
烦闷、舌红、脉沉弦有力、抽搐、面红、血压240/120mmHg、苔黄厚腻、血压180/110mmHg、呕吐、头痛、恶心、目赤、眩晕、血压在150~170/90~100mmHg、胀满	大黄、厚朴、黄连、半夏、枳实、瓜蒌、天麻、钩藤、蔓荆子	小承气汤
腹痛、舌淡红而润、里急后重、苔淡红而润、口苦、脉细无力、苔薄、寒热、肠鸣、抽搐、腹泻	生姜、黄连、党参、白芍、半夏、枳壳、甘草、当归、黄芩	生姜泻心汤
苔淡红而润、脉细无力、舌淡红而润、里急后重、肠鸣、寒热、抽搐、腹泻、口苦、腹痛、苔薄	生姜、黄连、党参、白芍、半夏、枳壳、甘草、当归、黄芩	生姜泻心汤
里急后重、口苦、脉细无力、舌淡红而润、苔淡红而润、腹泻、寒热、抽搐、腹痛、肠鸣、苔薄	生姜、黄连、党参、白芍、半夏、枳壳、甘草、当归、黄芩	生姜泻心汤
脉细无力、抽搐、苔薄、肠鸣、里急后重、口苦、寒热、腹痛、舌淡红而润、苔淡红而润、腹泻	生姜、黄连、党参、白芍、半夏、枳壳、甘草、当归、黄芩	生姜泻心汤
口苦、苔薄、苔淡红而润、腹泻、脉细无力、寒热、肠鸣、里急后重、腹痛、抽搐、舌淡红而润	生姜、黄连、党参、白芍、半夏、枳壳、甘草、当归、黄芩	生姜泻心汤
脉细无力、里急后重、寒热、腹痛、舌淡红而润、苔淡红而润、口苦、抽搐、腹泻、苔薄、肠鸣	生姜、黄连、党参、白芍、半夏、枳壳、甘草、当归、黄芩	生姜泻心汤
抽搐、脉细无力、寒热、舌淡红而润、腹泻、口苦、里急后重、苔薄、苔淡红而润、肠鸣、腹痛	生姜、黄连、党参、白芍、半夏、枳壳、甘草、当归、黄芩	生姜泻心汤
抽搐、腹泻、舌淡红而润、口苦、肠鸣、苔薄、苔淡红而润、里急后重、寒热、脉细无力、腹痛	生姜、黄连、党参、白芍、半夏、枳壳、甘草、当归、黄芩	生姜泻心汤
苔淡红而润、口苦、舌淡红而润、苔薄、里急后重、抽搐、腹痛、脉细无力、腹泻、寒热、肠鸣	生姜、黄连、党参、白芍、半夏、枳壳、甘草、当归、黄芩	生姜泻心汤
脉细无力、腹泻、苔淡红而润、腹痛、口苦、里急后重、舌淡红而润、肠鸣、抽搐、寒热、苔薄	生姜、黄连、党参、白芍、半夏、枳壳、甘草、当归、黄芩	生姜泻心汤
里急后重、腹泻、脉细无力、肠鸣、口苦、抽搐、寒热、腹痛、苔薄、苔淡红而润、舌淡红而润	生姜、黄连、党参、白芍、半夏、枳壳、甘草、当归、黄芩	生姜泻心汤
脉细无力、寒热、腹痛、苔薄、抽搐、腹泻、里急后重、肠鸣、舌淡红而润、苔淡红而润、口苦	生姜、黄连、党参、白芍、半夏、枳壳、甘草、当归、黄芩	生姜泻心汤
口苦、腹泻、腹痛、脉细无力、里急后重、苔薄、抽搐、寒热、苔淡红而润、肠鸣、舌淡红而润	生姜、黄连、党参、白芍、半夏、枳壳、甘草、当归、黄芩	生姜泻心汤
寒热、脉细无力、肠鸣、腹痛、里急后重、抽搐、苔淡红而润、苔薄、舌淡红而润、口苦、腹泻	生姜、黄连、党参、白芍、半夏、枳壳、甘草、当归、黄芩	生姜泻心汤
苔淡红而润、抽搐、肠鸣、苔薄、舌淡红而润、腹痛、脉细无力、寒热、里急后重、腹泻、口苦	生姜、黄连、党参、白芍、半夏、枳壳、甘草、当归、黄芩	生姜泻心汤
肿大、苔薄白、溃疡、红晕、肝大右肋下及0.5厘米、发热、头晕、纳差、扁桃体不肿、白膜、腹股沟淋巴结均不肿、舌稍红、疼痛、渗出物、糜烂、脉弦细、渴不欲饮、畏寒、咽不、心肺无异常、浮肿	黄芪、干姜、生地、半夏、黄连、甘草、关黄柏、肉桂、木香、细辛、车前草、川木通、黄芩	甘草泻心汤
疼痛、心肺无异常、畏寒、腹股沟淋巴结均不肿、扁桃体不肿、白膜、苔薄白、渴不欲饮、发热、肝大右肋下及0.5厘米、渗出物、浮肿、溃疡、舌稍红、咽不、纳差、红晕、糜烂、头晕、脉弦细、肿大	黄芪、干姜、生地、半夏、黄连、甘草、关黄柏、肉桂、木香、细辛、车前草、川木通、黄芩	甘草泻心汤
纳差、发热、咽不、扁桃体不肿、脉弦细、溃疡、心肺无异常、红晕、舌稍红、疼痛、糜烂、渴不欲饮、白膜、肿大、腹股沟淋巴结均不肿、肝大右肋下及0.5厘米、浮肿、头晕、畏寒、苔薄白、渗出物	黄芪、干姜、生地、半夏、黄连、甘草、关黄柏、肉桂、木香、细辛、车前草、川木通、黄芩	甘草泻心汤
大便时干、自汗、脉弦细微数、腹胀、舌红、嗳气、懊恼、气短、小便时黄、苔薄黄、矢气、肿胀、背痛、心慌	干姜、白芍、黄连、太子参、半夏、甘草、黄芩	半夏泻心汤
矢气、舌红、肿胀、苔薄黄、自汗、嗳气、腹胀、背痛、大便时干、小便时黄、心慌、气短、脉弦细微数、懊恼	干姜、白芍、黄连、太子参、半夏、甘草、黄芩	半夏泻心汤
口腔溃疡、低热、皮肤疖肿、脉滑、腹泻、苔白厚腻、发热、舌暗、阴部溃疡、关节疼痛不适、溏便	牡丹皮、干姜、薏苡仁、砂仁、厚朴、广藿香、半夏、太子参、泽泻、防风、佛手、关黄柏、石膏、丹参、甘草	半夏泻心汤
苔白厚腻、低热、关节疼痛不适、脉滑、腹泻、发热、口腔溃疡、舌暗、阴部溃疡、溏便、皮肤疖肿	牡丹皮、干姜、薏苡仁、砂仁、厚朴、广藿香、半夏、太子参、泽泻、防风、佛手、关黄柏、石膏、丹参、甘草	半夏泻心汤
心悸、舌红、心烦、鼻衄、脉弦细数、量多色红、鼻出血、苔薄、气短、胸闷	大黄、黄连、白茅根、黄芩、牛膝	大黄黄连泻心汤
鼻出血、舌红、鼻衄、气短、脉弦细数、量多色红、心悸、苔薄、心烦、胸闷	大黄、黄连、白茅根、黄芩、牛膝	大黄黄连泻心汤
舌红、苔薄、鼻出血、量多色红、心烦、胸闷、鼻衄、脉弦细数、心悸、气短	大黄、黄连、白茅根、黄芩、牛膝	大黄黄连泻心汤
舌红、心烦、脉弦细数、气短、鼻衄、量多色红、鼻出血、胸闷、心悸、苔薄	大黄、黄连、白茅根、黄芩、牛膝	大黄黄连泻心汤
心下痞、胃中冷、苔黄腻、舌暗红、气机不畅、欲哭、大便略干不爽、脉沉弱、手足麻木、出汗	大黄、附子、黄连、黄芩	附子泻心汤
舌暗红、脉沉弱、欲哭、苔黄腻、手足麻木、出汗、气机不畅、大便略干不爽、胃中冷、心下痞	大黄、附子、黄连、黄芩	附子泻心汤
胃中冷、脉沉弱、出汗、大便略干不爽、气机不畅、欲哭、心下痞、手足麻木、苔黄腻、舌暗红	大黄、附子、黄连、黄芩	附子泻心汤
胃中冷、脉沉弱、苔黄腻、手足麻木、大便略干不爽、欲哭、舌暗红、心下痞、出汗、气机不畅	大黄、附子、黄连、黄芩	附子泻心汤
脉沉弱、出汗、气机不畅、胃中冷、欲哭、苔黄腻、舌暗红、手足麻木、大便略干不爽、心下痞	大黄、附子、黄连、黄芩	附子泻心汤
心烦、舌紫暗、耳鸣、苔薄黄、口疮、口腔溃疡、烧灼、咳嗽、头晕、口苦、咳痰、舌胖、便干、大便3天未解、咳吐黄痰、口干、恶心、胃脘胀满、脉滑数	枇杷叶、莱菔子、蒲公英、半夏、苦杏仁、火麻仁、紫苏梗、佛手、瓜蒌、鸡内金、紫菀、桔梗、桃仁、甘草、百部、当归、黄芩	竹叶石膏汤
大便3天未解、口苦、烧灼、脉滑数、咳吐黄痰、咳痰、口疮、心烦、耳鸣、舌胖、咳嗽、胃脘胀满、便干、苔薄黄、恶心、口腔溃疡、舌紫暗、头晕、口干	枇杷叶、莱菔子、蒲公英、半夏、苦杏仁、火麻仁、紫苏梗、佛手、瓜蒌、鸡内金、紫菀、桔梗、桃仁、甘草、百部、当归、黄芩	竹叶石膏汤
咳吐黄痰、便干、头晕、耳鸣、苔薄黄、咳痰、心烦、口疮、口苦、恶心、烧灼、大便3天未解、咳嗽、口腔溃疡、舌胖、脉滑数、胃脘胀满、口干、舌紫暗	枇杷叶、莱菔子、蒲公英、半夏、苦杏仁、火麻仁、紫苏梗、佛手、瓜蒌、鸡内金、紫菀、桔梗、桃仁、甘草、百部、当归、黄芩	竹叶石膏汤
烧灼、恶心、便干、口干、心烦、咳痰、耳鸣、口苦、舌紫暗、大便3天未解、口腔溃疡、口疮、咳嗽、苔薄黄、舌胖、胃脘胀满、头晕、脉滑数、咳吐黄痰	枇杷叶、莱菔子、蒲公英、半夏、苦杏仁、火麻仁、紫苏梗、佛手、瓜蒌、鸡内金、紫菀、桔梗、桃仁、甘草、百部、当归、黄芩	竹叶石膏汤
抑郁、纳差、腰酸、痄腮、红绛、色黄、停经、脉弦滑、苔薄、体积8.8cm3、四肢不温、神疲、舌尖红赤、大便稍干、口干	谷芽、黄连、大枣、半夏、佛手、粉葛、石膏、麦芽、白茅根、麦冬、桔梗、芦根、乌梅、知母、玉竹、茵陈、枇杷叶、紫石英	竹叶石膏汤
口干、舌尖红赤、抑郁、停经、色黄、四肢不温、大便稍干、纳差、痄腮、体积8.8cm3、苔薄、脉弦滑、神疲、红绛、腰酸	谷芽、黄连、大枣、半夏、佛手、粉葛、石膏、麦芽、白茅根、麦冬、桔梗、芦根、乌梅、知母、玉竹、茵陈、枇杷叶、紫石英	竹叶石膏汤
大便稍干、体积8.8cm3、舌尖红赤、腰酸、四肢不温、神疲、口干、抑郁、红绛、脉弦滑、色黄、停经、纳差、痄腮、苔薄	谷芽、黄连、大枣、半夏、佛手、粉葛、石膏、麦芽、白茅根、麦冬、桔梗、芦根、乌梅、知母、玉竹、茵陈、枇杷叶、紫石英	竹叶石膏汤
腰酸、大便稍干、抑郁、四肢不温、红绛、停经、脉弦滑、色黄、苔薄、舌尖红赤、神疲、痄腮、口干、体积8.8cm3、纳差	谷芽、黄连、大枣、半夏、佛手、粉葛、石膏、麦芽、白茅根、麦冬、桔梗、芦根、乌梅、知母、玉竹、茵陈、枇杷叶、紫石英	竹叶石膏汤
关节功能活动受限、头晕、苔黄腻、红肿、肿痛、脉弦滑细数、舌红暗、汗出、疼痛、头痛、烦闷	蚕沙、薏苡仁、全蝎、石膏、没药、桂枝、粳米、乌梢蛇、知母、甘草、忍冬藤、防己	白虎加桂枝汤
舌红暗、头晕、烦闷、关节功能活动受限、苔黄腻、红肿、脉弦滑细数、肿痛、汗出、疼痛、头痛	蚕沙、薏苡仁、全蝎、石膏、没药、桂枝、粳米、乌梢蛇、知母、甘草、忍冬藤、防己	白虎加桂枝汤
脉弦滑细数、肿痛、舌红暗、汗出、头晕、烦闷、苔黄腻、头痛、疼痛、关节功能活动受限、红肿	蚕沙、薏苡仁、全蝎、石膏、没药、桂枝、粳米、乌梢蛇、知母、甘草、忍冬藤、防己	白虎加桂枝汤
疼痛、头痛、苔黄腻、舌红暗、肿痛、汗出、头晕、关节功能活动受限、脉弦滑细数、烦闷、红肿	蚕沙、薏苡仁、全蝎、石膏、没药、桂枝、粳米、乌梢蛇、知母、甘草、忍冬藤、防己	白虎加桂枝汤
头痛、头晕、汗出、红肿、舌红暗、烦闷、疼痛、关节功能活动受限、苔黄腻、肿痛、脉弦滑细数	蚕沙、薏苡仁、全蝎、石膏、没药、桂枝、粳米、乌梢蛇、知母、甘草、忍冬藤、防己	白虎加桂枝汤
舌红暗、头晕、苔黄腻、关节功能活动受限、疼痛、肿痛、汗出、头痛、红肿、烦闷、脉弦滑细数	蚕沙、薏苡仁、全蝎、石膏、没药、桂枝、粳米、乌梢蛇、知母、甘草、忍冬藤、防己	白虎加桂枝汤
汗出、关节功能活动受限、脉弦滑细数、头晕、头痛、苔黄腻、疼痛、舌红暗、烦闷、肿痛、红肿	蚕沙、薏苡仁、全蝎、石膏、没药、桂枝、粳米、乌梢蛇、知母、甘草、忍冬藤、防己	白虎加桂枝汤
舌红暗、肿痛、脉弦滑细数、烦闷、关节功能活动受限、红肿、汗出、疼痛、苔黄腻、头痛、头晕	蚕沙、薏苡仁、全蝎、石膏、没药、桂枝、粳米、乌梢蛇、知母、甘草、忍冬藤、防己	白虎加桂枝汤
疼痛、头痛、红肿、烦闷、舌红暗、关节功能活动受限、苔黄腻、肿痛、脉弦滑细数、汗出、头晕	蚕沙、薏苡仁、全蝎、石膏、没药、桂枝、粳米、乌梢蛇、知母、甘草、忍冬藤、防己	白虎加桂枝汤
脉弦滑细数、关节功能活动受限、烦闷、汗出、苔黄腻、红肿、肿痛、头晕、疼痛、头痛、舌红暗	蚕沙、薏苡仁、全蝎、石膏、没药、桂枝、粳米、乌梢蛇、知母、甘草、忍冬藤、防己	白虎加桂枝汤
肿痛、汗出、头晕、苔黄腻、烦闷、舌红暗、红肿、疼痛、关节功能活动受限、脉弦滑细数、头痛	蚕沙、薏苡仁、全蝎、石膏、没药、桂枝、粳米、乌梢蛇、知母、甘草、忍冬藤、防己	白虎加桂枝汤
脉弦滑细数、舌红暗、疼痛、苔黄腻、头痛、汗出、头晕、红肿、肿痛、烦闷、关节功能活动受限	蚕沙、薏苡仁、全蝎、石膏、没药、桂枝、粳米、乌梢蛇、知母、甘草、忍冬藤、防己	白虎加桂枝汤
肿痛、头晕、舌红暗、苔黄腻、关节功能活动受限、红肿、脉弦滑细数、烦闷、汗出、头痛、疼痛	蚕沙、薏苡仁、全蝎、石膏、没药、桂枝、粳米、乌梢蛇、知母、甘草、忍冬藤、防己	白虎加桂枝汤
肿痛、脉弦滑细数、红肿、苔黄腻、汗出、舌红暗、疼痛、头晕、关节功能活动受限、烦闷、头痛	蚕沙、薏苡仁、全蝎、石膏、没药、桂枝、粳米、乌梢蛇、知母、甘草、忍冬藤、防己	白虎加桂枝汤
脉弦滑细数、关节功能活动受限、头晕、汗出、头痛、烦闷、疼痛、舌红暗、苔黄腻、红肿、肿痛	蚕沙、薏苡仁、全蝎、石膏、没药、桂枝、粳米、乌梢蛇、知母、甘草、忍冬藤、防己	白虎加桂枝汤
手足逆冷、软弱无力、脉细数、呕吐（秽浊中阻）。西医诊断：慢性肾炎尿毒症期。12月22日因肺部感染，下病危通知。23日临睡前，突然胸闷憋气，心悸加重，张口抬肩，翕胸撷肚，气喘欲窒，语言困难，烦躁不安，面色惊恐，神志恍惚，舌淡润、腰痛、浮肿、面色无华、苔薄黄微腻，脉沉细无力。化验：血红蛋白3.8g%,尿蛋白定性(++)，尿素氮70mg%,肌酐9.9mg%,酚红试验“0”，肾图：双侧各段不清，呈水平延长，属无功能图形。中医诊断：虚损（阴阳两亏）、舌淡胖、身冷、下肢肿胀	干姜、党参、茯苓、炙甘草、附子、甘草	茯苓四逆汤
软弱无力、呕吐（秽浊中阻）。西医诊断：慢性肾炎尿毒症期。12月22日因肺部感染，下病危通知。23日临睡前，突然胸闷憋气，心悸加重，张口抬肩，翕胸撷肚，气喘欲窒，语言困难，烦躁不安，面色惊恐，神志恍惚，舌淡润、浮肿、身冷、下肢肿胀、面色无华、脉细数、苔薄黄微腻，脉沉细无力。化验：血红蛋白3.8g%,尿蛋白定性(++)，尿素氮70mg%,肌酐9.9mg%,酚红试验“0”，肾图：双侧各段不清，呈水平延长，属无功能图形。中医诊断：虚损（阴阳两亏）、舌淡胖、腰痛、手足逆冷	干姜、党参、茯苓、炙甘草、附子、甘草	茯苓四逆汤
身冷、手足逆冷、下肢肿胀、脉细数、呕吐（秽浊中阻）。西医诊断：慢性肾炎尿毒症期。12月22日因肺部感染，下病危通知。23日临睡前，突然胸闷憋气，心悸加重，张口抬肩，翕胸撷肚，气喘欲窒，语言困难，烦躁不安，面色惊恐，神志恍惚，舌淡润、舌淡胖、腰痛、苔薄黄微腻，脉沉细无力。化验：血红蛋白3.8g%,尿蛋白定性(++)，尿素氮70mg%,肌酐9.9mg%,酚红试验“0”，肾图：双侧各段不清，呈水平延长，属无功能图形。中医诊断：虚损（阴阳两亏）、软弱无力、浮肿、面色无华	干姜、党参、茯苓、炙甘草、附子、甘草	茯苓四逆汤
腰痛、下肢肿胀、舌淡胖、身冷、软弱无力、呕吐（秽浊中阻）。西医诊断：慢性肾炎尿毒症期。12月22日因肺部感染，下病危通知。23日临睡前，突然胸闷憋气，心悸加重，张口抬肩，翕胸撷肚，气喘欲窒，语言困难，烦躁不安，面色惊恐，神志恍惚，舌淡润、浮肿、脉细数、手足逆冷、苔薄黄微腻，脉沉细无力。化验：血红蛋白3.8g%,尿蛋白定性(++)，尿素氮70mg%,肌酐9.9mg%,酚红试验“0”，肾图：双侧各段不清，呈水平延长，属无功能图形。中医诊断：虚损（阴阳两亏）、面色无华	干姜、党参、茯苓、炙甘草、附子、甘草	茯苓四逆汤
呕吐（秽浊中阻）。西医诊断：慢性肾炎尿毒症期。12月22日因肺部感染，下病危通知。23日临睡前，突然胸闷憋气，心悸加重，张口抬肩，翕胸撷肚，气喘欲窒，语言困难，烦躁不安，面色惊恐，神志恍惚，舌淡润、面色无华、腰痛、脉细数、舌淡胖、手足逆冷、身冷、软弱无力、苔薄黄微腻，脉沉细无力。化验：血红蛋白3.8g%,尿蛋白定性(++)，尿素氮70mg%,肌酐9.9mg%,酚红试验“0”，肾图：双侧各段不清，呈水平延长，属无功能图形。中医诊断：虚损（阴阳两亏）、浮肿、下肢肿胀	干姜、党参、茯苓、炙甘草、附子、甘草	茯苓四逆汤
面色淡白、昏厥、月经不调、冷痛、苔薄白而润、逆冷、血脉瘀滞、恶心、瘀斑、腰痛、痛经、呕吐、脉来沉弦而细、舌淡红略暗	小茴香、白芍、半夏、通草、大枣、吴茱萸、桂枝、炮姜、甘草、当归	当归四逆汤
冷痛、恶心、舌淡红略暗、苔薄白而润、面色淡白、腰痛、血脉瘀滞、瘀斑、月经不调、呕吐、逆冷、痛经、脉来沉弦而细、昏厥	小茴香、白芍、半夏、通草、大枣、吴茱萸、桂枝、炮姜、甘草、当归	当归四逆汤
心悸、浮肿、舌胖、大便溏、憋闷、脉沉细、心痛、苔白滑、胸闷、短气、大汗出、疼痛、胸痛、舌淡红、恶寒	干姜、桑寄生、白芍、白术、檀香、太子参、川芎、肉桂、巴戟天、附子、丹参	真武汤
脉沉细、心痛、大汗出、胸痛、舌淡红、大便溏、恶寒、舌胖、疼痛、心悸、胸闷、憋闷、浮肿、苔白滑、短气	干姜、桑寄生、白芍、白术、檀香、太子参、川芎、肉桂、巴戟天、附子、丹参	真武汤
唇甲紫绀、苔白滑、全身重度水肿、手足冰冷、语声低微、舌淡紫、腹大如鼓、脉沉细欲绝、大腿及以下俱肿、肢体水肿、两颧暗红晦滞、呼吸困难、喘咳、畏寒、肢冷、咳吐大量泡沫样清稀痰	干姜、白芍、大枣、五味子、葶苈子、白术、苦杏仁、茯苓、炙甘草、桂枝、人参、附子、甘草	真武汤
畏寒、全身重度水肿、腹大如鼓、唇甲紫绀、咳吐大量泡沫样清稀痰、肢冷、两颧暗红晦滞、喘咳、舌淡紫、手足冰冷、呼吸困难、大腿及以下俱肿、语声低微、脉沉细欲绝、苔白滑、肢体水肿	干姜、白芍、大枣、五味子、葶苈子、白术、苦杏仁、茯苓、炙甘草、桂枝、人参、附子、甘草	真武汤
痞满、汗出、左侧肾孟有块状阴影、胀坠、腹泻、怕冷、肢倦、腰痛、舌质淡苔白、乏力、舌淡、大便溏薄、脉象弦滑、头晕、左侧肾脏未触及、疼痛、恶心、苔白湿润	白芍、白术、茯苓、人参、附子	附子汤
左侧肾孟有块状阴影、乏力、恶心、疼痛、怕冷、腰痛、胀坠、头晕、苔白湿润、左侧肾脏未触及、舌质淡苔白、汗出、肢倦、痞满、腹泻、舌淡、大便溏薄、脉象弦滑	白芍、白术、茯苓、人参、附子	附子汤
汗出、肢倦、乏力、舌淡、脉象弦滑、头晕、腹泻、苔白湿润、舌质淡苔白、疼痛、痞满、大便溏薄、左侧肾脏未触及、左侧肾孟有块状阴影、怕冷、恶心、腰痛、胀坠	白芍、白术、茯苓、人参、附子	附子汤
眼花目暗、口干、胸闷、舌淡、眩晕、脉细缓、头晕、呕吐、神倦、乏力、耳鸣、心悸、恶心、脑胀、苔白	厚朴、党参、白术、泽泻、大枣、茯苓、远志、桂枝、甘草	苓桂术甘汤
神倦、心悸、呕吐、舌淡、苔白、眼花目暗、眩晕、脑胀、乏力、耳鸣、恶心、胸闷、脉细缓、头晕、口干	厚朴、党参、白术、泽泻、大枣、茯苓、远志、桂枝、甘草	苓桂术甘汤
恶心、面色白、脉濡滑、夜寐欠安、听力减退、眩晕、苔白滑腻、舌淡、便溏、肢体困倦、乏力、耳鸣、胸闷、头重、语音低钝、头晕、纳呆	薏苡仁、党参、白术、半夏、茯苓、桂枝、甘草、陈皮、黄芩	苓桂术甘汤
苔白滑腻、头重、耳鸣、便溏、舌淡、乏力、眩晕、语音低钝、肢体困倦、面色白、胸闷、头晕、听力减退、脉濡滑、恶心、夜寐欠安、纳呆	薏苡仁、党参、白术、半夏、茯苓、桂枝、甘草、陈皮、黄芩	苓桂术甘汤
疼痛、舌体胖大、脉弦滑、舌淡、肿、小腹胀满、苔薄白、口气较重、口腔溃疡、大便干燥、溃疡面色白、大便千燥、发热	牡丹皮、广藿香、薏苡仁、砂仁、厚朴、大黄、紫苏梗、枳实、石膏、当归、防风、甘草、茵陈、栀子	茵陈蒿汤
脉弦滑、口腔溃疡、大便干燥、口气较重、大便千燥、溃疡面色白、舌体胖大、小腹胀满、发热、肿、舌淡、疼痛、苔薄白	牡丹皮、广藿香、薏苡仁、砂仁、厚朴、大黄、紫苏梗、枳实、石膏、当归、防风、甘草、茵陈、栀子	茵陈蒿汤
脉弦滑、苔薄白、口气较重、疼痛、口腔溃疡、大便干燥、大便千燥、溃疡面色白、舌体胖大、舌淡、肿、发热、小腹胀满	牡丹皮、广藿香、薏苡仁、砂仁、厚朴、大黄、紫苏梗、枳实、石膏、当归、防风、甘草、茵陈、栀子	茵陈蒿汤
小腹胀满、发热、口气较重、溃疡面色白、疼痛、苔薄白、舌淡、大便干燥、肿、脉弦滑、口腔溃疡、大便千燥、舌体胖大	牡丹皮、广藿香、薏苡仁、砂仁、厚朴、大黄、紫苏梗、枳实、石膏、当归、防风、甘草、茵陈、栀子	茵陈蒿汤
大便不成形、月经未潮、月经始潮、乏力、脉沉细滑、月经稀少、形体丰满、经闭、性欲淡漠、体重78kg、小便量少、出血、汗出、带下清稀、下肢肿胀、苔白腻、闭经、发胖、舌略暗、恶风寒、神疲、舌体胖有齿痕	黄芪、白术、泽泻、香附、紫苏梗、茯苓、炙甘草、防风、车前草、益母草、防己	防己黄芪汤
带下清稀、舌体胖有齿痕、闭经、脉沉细滑、苔白腻、出血、小便量少、神疲、下肢肿胀、恶风寒、大便不成形、月经始潮、发胖、体重78kg、形体丰满、舌略暗、乏力、汗出、性欲淡漠、月经未潮、月经稀少、经闭	黄芪、白术、泽泻、香附、紫苏梗、茯苓、炙甘草、防风、车前草、益母草、防己	防己黄芪汤
乏力、舌略暗、大便不成形、体重78kg、恶风寒、月经稀少、小便量少、闭经、出血、下肢肿胀、形体丰满、月经未潮、月经始潮、神疲、性欲淡漠、舌体胖有齿痕、经闭、带下清稀、苔白腻、汗出、发胖、脉沉细滑	黄芪、白术、泽泻、香附、紫苏梗、茯苓、炙甘草、防风、车前草、益母草、防己	防己黄芪汤
发胖、大便不成形、恶风寒、体重78kg、舌略暗、出血、苔白腻、闭经、性欲淡漠、形体丰满、乏力、经闭、汗出、神疲、月经始潮、带下清稀、月经稀少、小便量少、舌体胖有齿痕、下肢肿胀、脉沉细滑、月经未潮	黄芪、白术、泽泻、香附、紫苏梗、茯苓、炙甘草、防风、车前草、益母草、防己	防己黄芪汤
恶心、头晕、口吐清涎、白腻、舌淡、畏寒、肿痛、纳减、发热、食少、体温37.8℃、疼痛、腰酸、消瘦、面色白、倦怠、体温渐退、乏力、肢冷、头昏、酸痛、脉沉细、麻木	牡丹皮、山药、鸡血藤、白芍、半夏、大枣、山茱萸、茯苓、肉桂、秦艽、独活、附子、当归、淫羊藿	金匮肾气丸
舌淡、头昏、腰酸、口吐清涎、酸痛、肢冷、体温37.8℃、肿痛、食少、畏寒、面色白、纳减、发热、头晕、体温渐退、乏力、恶心、疼痛、脉沉细、消瘦、白腻、倦怠、麻木	牡丹皮、山药、鸡血藤、白芍、半夏、大枣、山茱萸、茯苓、肉桂、秦艽、独活、附子、当归、淫羊藿	金匮肾气丸
大便偏稀、畏风、困难、多汗、疼痛、口不渴、舌淡红、苔白腻滑、脉沉细、腰骶部活动受限、怕冷、强直、乏力	黄芪、干姜、白术、茯苓、炙甘草、徐长卿、附子、杜仲	甘草干姜茯苓白术汤
大便偏稀、强直、腰骶部活动受限、乏力、疼痛、苔白腻滑、怕冷、多汗、口不渴、困难、舌淡红、畏风、脉沉细	黄芪、干姜、白术、茯苓、炙甘草、徐长卿、附子、杜仲	甘草干姜茯苓白术汤
脉沉细、困难、腰骶部活动受限、多汗、怕冷、乏力、畏风、强直、口不渴、大便偏稀、舌淡红、苔白腻滑、疼痛	黄芪、干姜、白术、茯苓、炙甘草、徐长卿、附子、杜仲	甘草干姜茯苓白术汤
怕冷、疼痛、强直、口不渴、腰骶部活动受限、舌淡红、困难、畏风、苔白腻滑、脉沉细、多汗、乏力、大便偏稀	黄芪、干姜、白术、茯苓、炙甘草、徐长卿、附子、杜仲	甘草干姜茯苓白术汤
大便偏稀、强直、多汗、困难、口不渴、脉沉细、怕冷、疼痛、畏风、舌淡红、苔白腻滑、腰骶部活动受限、乏力	黄芪、干姜、白术、茯苓、炙甘草、徐长卿、附子、杜仲	甘草干姜茯苓白术汤
失眠、苔白、气短、脉沉弦小滑、畏寒、恶风、不寐、脾胃虚弱、精神抑郁、胸闷、大便稀溏、自汗、舌暗红、汗出	郁金、黄芪、谷芽、浮小麦、厚朴、白芍、大枣、苦杏仁、白术、赤芍、香附、半夏、麦芽、枳壳、桃仁、桔梗、防风、甘草	甘麦大枣汤
精神抑郁、舌暗红、失眠、不寐、脉沉弦小滑、大便稀溏、畏寒、自汗、胸闷、脾胃虚弱、恶风、气短、苔白、汗出	郁金、黄芪、谷芽、浮小麦、厚朴、白芍、大枣、苦杏仁、白术、赤芍、香附、半夏、麦芽、枳壳、桃仁、桔梗、防风、甘草	甘麦大枣汤
闭经、四肢不温、畏寒、舌紫黯、苔薄白、月经来潮、白带多、肢体倦怠、切脉细滑尺弱、经闭、食欲不振、怕冷、停经	牡丹皮、白芍、党参、吴茱萸、半夏、香附、赤芍、川芎、肉桂、炙甘草、当归	温经汤
白带多、经闭、四肢不温、苔薄白、停经、闭经、畏寒、切脉细滑尺弱、肢体倦怠、月经来潮、食欲不振、舌紫黯、怕冷	牡丹皮、白芍、党参、吴茱萸、半夏、香附、赤芍、川芎、肉桂、炙甘草、当归	温经汤
苔薄白、切脉细滑尺弱、白带多、肢体倦怠、畏寒、怕冷、经闭、四肢不温、月经来潮、食欲不振、停经、闭经、舌紫黯	牡丹皮、白芍、党参、吴茱萸、半夏、香附、赤芍、川芎、肉桂、炙甘草、当归	温经汤
苔白、疼痛、痛经、汗出、脉弦涩、舌暗红边紫、瘀块	牡丹皮、小茴香、白芍、吴茱萸、半夏、香附、桂枝、炮姜、当归	温经汤
瘀块、脉弦涩、苔白、疼痛、汗出、舌暗红边紫、痛经	牡丹皮、小茴香、白芍、吴茱萸、半夏、香附、桂枝、炮姜、当归	温经汤
瘀块、舌暗红边紫、苔白、疼痛、汗出、痛经、脉弦涩	牡丹皮、小茴香、白芍、吴茱萸、半夏、香附、桂枝、炮姜、当归	温经汤
律不齐、早搏、苔薄、脉结代、心悸、心率85次/分、出冷汗、右耳鸣	生姜、生地、大枣、党参、阿胶、火麻仁、炙甘草、麦冬、桂枝	炙甘草汤
苔薄、心悸、出冷汗、右耳鸣、律不齐、早搏、心率85次/分、脉结代	生姜、生地、大枣、党参、阿胶、火麻仁、炙甘草、麦冬、桂枝	炙甘草汤
右耳鸣、脉结代、心率85次/分、苔薄、心悸、律不齐、出冷汗、早搏	生姜、生地、大枣、党参、阿胶、火麻仁、炙甘草、麦冬、桂枝	炙甘草汤
畏寒、恶寒、脉浮紧、无汗、苔薄腻、头痛、战栗、体温41℃、口渴、高热、咳嗽、疼痛、汗出	苦杏仁、桂枝、麻黄	麻黄汤
脉浮紧、恶寒、畏寒、战栗、无汗、头痛、苔薄腻、口渴、高热、汗出、疼痛、体温41℃、咳嗽	苦杏仁、桂枝、麻黄	麻黄汤
咳嗽、汗出、体温41℃、口渴、无汗、战栗、畏寒、恶寒、疼痛、头痛、高热、苔薄腻、脉浮紧	苦杏仁、桂枝、麻黄	麻黄汤
下利清稀、血压4.0/0kPa、血压升至13.3/6.7kPa、恶寒、脉重按不至、四肢清冷、脉不至、发热	麻黄、炙甘草、细辛、附子、甘草	麻黄附子细辛汤
下利清稀、恶寒、脉重按不至、四肢清冷、血压4.0/0kPa、脉不至、血压升至13.3/6.7kPa、发热	麻黄、炙甘草、细辛、附子、甘草	麻黄附子细辛汤
四肢清冷、血压4.0/0kPa、脉不至、发热、恶寒、下利清稀、血压升至13.3/6.7kPa、脉重按不至	麻黄、炙甘草、细辛、附子、甘草	麻黄附子细辛汤
脉不至、四肢清冷、发热、恶寒、血压升至13.3/6.7kPa、血压4.0/0kPa、下利清稀、脉重按不至	麻黄、炙甘草、细辛、附子、甘草	麻黄附子细辛汤
汗自出、口渴、舌淡红、脉沉细、胃痛、BP105/75mmHg、呕吐、恶心、心烦、大便色黑、泛酸、畏寒、苔黄	大黄、黄连、海螵蛸、三七、浙贝母、附子、白及、黄芩	附子泻心汤
大便色黑、苔黄、恶心、BP105/75mmHg、脉沉细、泛酸、畏寒、胃痛、口渴、舌淡红、呕吐、心烦、汗自出	大黄、黄连、海螵蛸、三七、浙贝母、附子、白及、黄芩	附子泻心汤
恶心、呕吐、心烦、汗自出、舌淡红、大便色黑、苔黄、泛酸、脉沉细、口渴、胃痛、畏寒、BP105/75mmHg	大黄、黄连、海螵蛸、三七、浙贝母、附子、白及、黄芩	附子泻心汤
舌淡红、呕吐、心烦、胃痛、脉沉细、大便色黑、恶心、口渴、BP105/75mmHg、汗自出、泛酸、苔黄、畏寒	大黄、黄连、海螵蛸、三七、浙贝母、附子、白及、黄芩	附子泻心汤
恶心、大便色黑、苔黄、BP105/75mmHg、呕吐、泛酸、舌淡红、畏寒、口渴、汗自出、心烦、胃痛、脉沉细	大黄、黄连、海螵蛸、三七、浙贝母、附子、白及、黄芩	附子泻心汤
脉沉细、苔白腻、舌质淡而胖、眩晕、悸动、耳鸣、血压常在24.0~25.3/13.3~14.7kPa、舌淡、视物昏糊	生姜、白芍、白术、牡蛎、茯苓、桂枝、附子、车前草、磁石	真武汤
脉沉细、舌淡、悸动、舌质淡而胖、苔白腻、血压常在24.0~25.3/13.3~14.7kPa、耳鸣、视物昏糊、眩晕	生姜、白芍、白术、牡蛎、茯苓、桂枝、附子、车前草、磁石	真武汤
面色苍白、神志清明、腹痛、不痛、肢冷、不渴、恶寒、脉沉细、苔薄润、疼痛、便溏	白芍、党参、白术、茯苓、附子	附子汤
苔薄润、疼痛、腹痛、恶寒、不渴、肢冷、不痛、面色苍白、脉沉细、便溏、神志清明	白芍、党参、白术、茯苓、附子	附子汤
不痛、腹痛、脉沉细、神志清明、苔薄润、便溏、疼痛、不渴、肢冷、恶寒、面色苍白	白芍、党参、白术、茯苓、附子	附子汤
脉浮、苔薄腻、无汗、脉细数、苔黄质红、咳嗽、烦热、寒热、胸痞、舌红、纳少、恶寒、精神萎顿、气逆、舌苔、头痛、高热	鸡子黄、白芍、黄连、阿胶、黄芩	黄连阿胶汤
胸痞、苔薄腻、舌红、纳少、苔黄质红、无汗、寒热、舌苔、烦热、咳嗽、脉浮、高热、恶寒、精神萎顿、气逆、头痛、脉细数	鸡子黄、白芍、黄连、阿胶、黄芩	黄连阿胶汤
咳嗽、气逆、烦热、纳少、无汗、头痛、舌苔、苔薄腻、脉细数、恶寒、胸痞、苔黄质红、脉浮、精神萎顿、高热、寒热、舌红	鸡子黄、白芍、黄连、阿胶、黄芩	黄连阿胶汤
发热、体温38.5度、恶寒、痢下脓血、积滞、腹痛、苔黄腻、寒热、舌红、神烦、脉沉细数	干姜、黄连、白芍、阿胶、木香、山楂、赤石脂、黄芩	桃花汤
神烦、体温38.5度、舌红、发热、寒热、脉沉细数、腹痛、苔黄腻、积滞、恶寒、痢下脓血	干姜、黄连、白芍、阿胶、木香、山楂、赤石脂、黄芩	桃花汤
寒热、恶寒、体温38.5度、发热、痢下脓血、神烦、腹痛、苔黄腻、舌红、积滞、脉沉细数	干姜、黄连、白芍、阿胶、木香、山楂、赤石脂、黄芩	桃花汤
恶寒、脉沉细数、积滞、痢下脓血、苔黄腻、舌红、腹痛、发热、神烦、体温38.5度、寒热	干姜、黄连、白芍、阿胶、木香、山楂、赤石脂、黄芩	桃花汤
气促、小溲不畅、面色白无华、蛋白尿、口不渴、纳不馨、浮肿、肿大、神萎、肿胀、脉沉细、苔薄、泛恶多、眼睑虚浮	黄芪、大枣、泽泻、牡蛎、黑豆	牡蛎泽泻散
口不渴、苔薄、泛恶多、神萎、气促、蛋白尿、眼睑虚浮、肿大、小溲不畅、面色白无华、纳不馨、脉沉细、浮肿、肿胀	黄芪、大枣、泽泻、牡蛎、黑豆	牡蛎泽泻散
浮肿、泛恶多、口不渴、神萎、肿大、气促、面色白无华、蛋白尿、肿胀、苔薄、纳不馨、眼睑虚浮、小溲不畅、脉沉细	黄芪、大枣、泽泻、牡蛎、黑豆	牡蛎泽泻散
口不渴、苔薄、面色白无华、泛恶多、纳不馨、蛋白尿、眼睑虚浮、肿大、脉沉细、肿胀、小溲不畅、浮肿、气促、神萎	黄芪、大枣、泽泻、牡蛎、黑豆	牡蛎泽泻散
纳不馨、面色白无华、肿大、肿胀、苔薄、小溲不畅、泛恶多、神萎、口不渴、气促、浮肿、眼睑虚浮、脉沉细、蛋白尿	黄芪、大枣、泽泻、牡蛎、黑豆	牡蛎泽泻散
蛋白尿、小溲不畅、纳不馨、肿大、面色白无华、口不渴、泛恶多、眼睑虚浮、脉沉细、气促、神萎、浮肿、苔薄、肿胀	黄芪、大枣、泽泻、牡蛎、黑豆	牡蛎泽泻散
肿大、口不渴、肿胀、面色白无华、浮肿、气促、蛋白尿、泛恶多、眼睑虚浮、脉沉细、苔薄、神萎、纳不馨、小溲不畅	黄芪、大枣、泽泻、牡蛎、黑豆	牡蛎泽泻散
苔薄、面色白无华、肿胀、肿大、蛋白尿、眼睑虚浮、脉沉细、神萎、纳不馨、泛恶多、气促、浮肿、口不渴、小溲不畅	黄芪、大枣、泽泻、牡蛎、黑豆	牡蛎泽泻散
小溲不畅、口不渴、面色白无华、泛恶多、蛋白尿、气促、苔薄、浮肿、脉沉细、纳不馨、神萎、肿胀、肿大、眼睑虚浮	黄芪、大枣、泽泻、牡蛎、黑豆	牡蛎泽泻散
肿大、苔薄、肿胀、小溲不畅、口不渴、蛋白尿、纳不馨、脉沉细、浮肿、神萎、面色白无华、气促、眼睑虚浮、泛恶多	黄芪、大枣、泽泻、牡蛎、黑豆	牡蛎泽泻散
脉沉缓无力、头痛、流涕、舌淡红、喉痒、头晕、反温、鼻塞、酸楚、咳嗽、口唇红润、苔薄白而润，尺肤微热	甘草、桂枝、白芍、大枣	桂枝汤
反温、鼻塞、舌淡红、头晕、流涕、喉痒、脉沉缓无力、头痛、咳嗽、酸楚、苔薄白而润，尺肤微热、口唇红润	甘草、桂枝、白芍、大枣	桂枝汤
胸腹不畅、胃呆、心烦、不寐、声音正常、脉象沉弦有力、鼻头色泽无异常变、头胀、呼吸平匀、面红、口苦、眩晕、多怒、四、多梦、舌红苔薄白而滑、便燥、月经失常、欲吐、溺黄、欲哭	柴胡、生地、半夏、龙骨、首乌藤、陈皮、黄芩	小柴胡汤
心烦、呼吸平匀、多怒、不寐、多梦、胸腹不畅、欲吐、口苦、胃呆、头胀、月经失常、脉象沉弦有力、舌红苔薄白而滑、便燥、鼻头色泽无异常变、面红、四、溺黄、欲哭、声音正常、眩晕	柴胡、生地、半夏、龙骨、首乌藤、陈皮、黄芩	小柴胡汤
满闷、头痛、恶心、舌淡红、疼痛、欲呕、恶寒、发热、脉微略数、苔薄	柴胡、半夏、大枣、桂枝、人参、甘草、黄芩	柴胡桂枝汤
苔薄、舌淡红、恶心、发热、恶寒、头痛、疼痛、欲呕、满闷、脉微略数	柴胡、半夏、大枣、桂枝、人参、甘草、黄芩	柴胡桂枝汤
欲呕、恶寒、发热、脉微略数、恶心、头痛、满闷、疼痛、苔薄、舌淡红	柴胡、半夏、大枣、桂枝、人参、甘草、黄芩	柴胡桂枝汤
急躁、舌硬色黑、脾气不升、乏力、气短、纳呆、肠鸣、舌淡、食少、左下腹可触及条索样硬块、脉沉虚无力、腹痛、手足凉、腹胀痛、便秘、消瘦、血压125/80mmHg、面色青黄、尿少、苔白	肉苁蓉、党参、苦杏仁、枳实、枸杞子、荷叶、鸡内金、紫菀、桃仁、皂角、当归	大承气汤
舌淡、手足凉、脉沉虚无力、血压125/80mmHg、尿少、左下腹可触及条索样硬块、乏力、脾气不升、腹痛、消瘦、急躁、苔白、肠鸣、腹胀痛、纳呆、便秘、气短、面色青黄、食少、舌硬色黑	肉苁蓉、党参、苦杏仁、枳实、枸杞子、荷叶、鸡内金、紫菀、桃仁、皂角、当归	大承气汤
畏寒、脉象弦滑、面色晦滞、全腹痛、肢冷、矢气、呕吐、腹满、便躁、喜热、呃逆、恶心、汗出、脾胃虚弱、苔白滑、白细胞计数：21600	白芷、大黄、厚朴、苦杏仁、枳壳、木香、独活、柿蒂、皂角、川楝子	厚朴三物汤
矢气、苔白滑、脉象弦滑、畏寒、呃逆、白细胞计数：21600、呕吐、面色晦滞、喜热、汗出、全腹痛、便躁、恶心、肢冷、脾胃虚弱、腹满	白芷、大黄、厚朴、苦杏仁、枳壳、木香、独活、柿蒂、皂角、川楝子	厚朴三物汤
苔白滑、面色晦滞、矢气、腹满、便躁、恶心、呕吐、呃逆、脾胃虚弱、白细胞计数：21600、全腹痛、畏寒、汗出、肢冷、脉象弦滑、喜热	白芷、大黄、厚朴、苦杏仁、枳壳、木香、独活、柿蒂、皂角、川楝子	厚朴三物汤
苔白滑、呃逆、矢气、呕吐、肢冷、便躁、脉象弦滑、腹满、恶心、喜热、面色晦滞、汗出、畏寒、白细胞计数：21600、脾胃虚弱、全腹痛	白芷、大黄、厚朴、苦杏仁、枳壳、木香、独活、柿蒂、皂角、川楝子	厚朴三物汤
全腹痛、汗出、白细胞计数：21600、畏寒、便躁、呃逆、苔白滑、矢气、脾胃虚弱、脉象弦滑、呕吐、肢冷、喜热、腹满、面色晦滞、恶心	白芷、大黄、厚朴、苦杏仁、枳壳、木香、独活、柿蒂、皂角、川楝子	厚朴三物汤
全腹痛、汗出、畏寒、苔白滑、便躁、矢气、呃逆、脉象弦滑、面色晦滞、喜热、脾胃虚弱、白细胞计数：21600、腹满、恶心、呕吐、肢冷	白芷、大黄、厚朴、苦杏仁、枳壳、木香、独活、柿蒂、皂角、川楝子	厚朴三物汤
畏寒、恶心、全腹痛、呃逆、矢气、脉象弦滑、苔白滑、呕吐、面色晦滞、喜热、白细胞计数：21600、肢冷、汗出、便躁、腹满、脾胃虚弱	白芷、大黄、厚朴、苦杏仁、枳壳、木香、独活、柿蒂、皂角、川楝子	厚朴三物汤
呃逆、脉象弦滑、恶心、汗出、便躁、白细胞计数：21600、矢气、苔白滑、脾胃虚弱、肢冷、呕吐、面色晦滞、喜热、腹满、畏寒、全腹痛	白芷、大黄、厚朴、苦杏仁、枳壳、木香、独活、柿蒂、皂角、川楝子	厚朴三物汤
肢冷、畏寒、全腹痛、呃逆、苔白滑、便躁、面色晦滞、脾胃虚弱、白细胞计数：21600、恶心、腹满、脉象弦滑、喜热、呕吐、矢气、汗出	白芷、大黄、厚朴、苦杏仁、枳壳、木香、独活、柿蒂、皂角、川楝子	厚朴三物汤
喜热、全腹痛、腹满、呕吐、矢气、恶心、脉象弦滑、呃逆、脾胃虚弱、汗出、畏寒、苔白滑、肢冷、白细胞计数：21600、面色晦滞、便躁	白芷、大黄、厚朴、苦杏仁、枳壳、木香、独活、柿蒂、皂角、川楝子	厚朴三物汤
面色晦滞、恶心、喜热、呕吐、便躁、呃逆、白细胞计数：21600、矢气、肢冷、脾胃虚弱、苔白滑、脉象弦滑、全腹痛、畏寒、腹满、汗出	白芷、大黄、厚朴、苦杏仁、枳壳、木香、独活、柿蒂、皂角、川楝子	厚朴三物汤
矢气、白细胞计数：21600、便躁、腹满、恶心、脾胃虚弱、面色晦滞、喜热、肢冷、脉象弦滑、全腹痛、呕吐、汗出、苔白滑、呃逆、畏寒	白芷、大黄、厚朴、苦杏仁、枳壳、木香、独活、柿蒂、皂角、川楝子	厚朴三物汤
绞痛、舌红、大便秘结、腹痛、呕吐、疼痛、全腹胀满、脉弦数有力、苔黄腻、矢气	白芷、大黄、羌活、厚朴、枳实、木香、桃仁、柿蒂、皂角、川楝子	厚朴三物汤
全腹胀满、腹痛、呕吐、舌红、苔黄腻、疼痛、大便秘结、绞痛、脉弦数有力、矢气	白芷、大黄、羌活、厚朴、枳实、木香、桃仁、柿蒂、皂角、川楝子	厚朴三物汤
脉弦数有力、苔黄腻、腹痛、呕吐、舌红、绞痛、大便秘结、疼痛、全腹胀满、矢气	白芷、大黄、羌活、厚朴、枳实、木香、桃仁、柿蒂、皂角、川楝子	厚朴三物汤
腹痛、脉弦数有力、苔黄腻、呕吐、大便秘结、矢气、舌红、疼痛、绞痛、全腹胀满	白芷、大黄、羌活、厚朴、枳实、木香、桃仁、柿蒂、皂角、川楝子	厚朴三物汤
绞痛、疼痛、脉弦数有力、大便秘结、全腹胀满、呕吐、苔黄腻、舌红、矢气、腹痛	白芷、大黄、羌活、厚朴、枳实、木香、桃仁、柿蒂、皂角、川楝子	厚朴三物汤
腹痛、脉弦数有力、苔黄腻、矢气、全腹胀满、舌红、疼痛、呕吐、大便秘结、绞痛	白芷、大黄、羌活、厚朴、枳实、木香、桃仁、柿蒂、皂角、川楝子	厚朴三物汤
矢气、苔黄腻、绞痛、呕吐、脉弦数有力、疼痛、舌红、全腹胀满、腹痛、大便秘结	白芷、大黄、羌活、厚朴、枳实、木香、桃仁、柿蒂、皂角、川楝子	厚朴三物汤
矢气、疼痛、绞痛、大便秘结、全腹胀满、舌红、呕吐、腹痛、脉弦数有力、苔黄腻	白芷、大黄、羌活、厚朴、枳实、木香、桃仁、柿蒂、皂角、川楝子	厚朴三物汤
疼痛、舌红、脉弦数有力、呕吐、腹痛、大便秘结、苔黄腻、绞痛、全腹胀满、矢气	白芷、大黄、羌活、厚朴、枳实、木香、桃仁、柿蒂、皂角、川楝子	厚朴三物汤
脉弦数有力、呕吐、大便秘结、腹痛、绞痛、疼痛、舌红、矢气、苔黄腻、全腹胀满	白芷、大黄、羌活、厚朴、枳实、木香、桃仁、柿蒂、皂角、川楝子	厚朴三物汤
舌红、绞痛、苔黄腻、疼痛、呕吐、大便秘结、腹痛、矢气、全腹胀满、脉弦数有力	白芷、大黄、羌活、厚朴、枳实、木香、桃仁、柿蒂、皂角、川楝子	厚朴三物汤
腹痛、舌红、大便秘结、苔黄腻、绞痛、疼痛、脉弦数有力、呕吐、全腹胀满、矢气	白芷、大黄、羌活、厚朴、枳实、木香、桃仁、柿蒂、皂角、川楝子	厚朴三物汤
嗳气、苔腻、舌淡红、腹满、闷痛、脉沉弦而迟、痞满、胀满	大黄、黄连、半夏、附子、升麻、黄芩	附子泻心汤
脉沉弦而迟、舌淡红、胀满、闷痛、嗳气、苔腻、腹满、痞满	大黄、黄连、半夏、附子、升麻、黄芩	附子泻心汤
痞满、脉沉弦而迟、嗳气、舌淡红、苔腻、腹满、胀满、闷痛	大黄、黄连、半夏、附子、升麻、黄芩	附子泻心汤
舌淡红、脉沉弦而迟、腹满、痞满、嗳气、苔腻、闷痛、胀满	大黄、黄连、半夏、附子、升麻、黄芩	附子泻心汤
闷痛、嗳气、舌淡红、脉沉弦而迟、腹满、胀满、苔腻、痞满	大黄、黄连、半夏、附子、升麻、黄芩	附子泻心汤
休克、高烧、昏迷	关黄柏、白头翁、秦皮、黄连	白头翁汤
昏迷、高烧、休克	关黄柏、白头翁、秦皮、黄连	白头翁汤
气滞、舌质红、嗳气、化热、有裂纹、肝郁、胀闷、舌微红、胀痛、脉弦、闷胀	柴胡、莱菔子、槟榔、百合、佛手、麦芽、茯苓、枳壳、炙甘草、桔梗、乌药、陈皮	四逆散
胀痛、胀闷、有裂纹、舌微红、肝郁、化热、气滞、嗳气、脉弦、闷胀、舌质红	柴胡、莱菔子、槟榔、百合、佛手、麦芽、茯苓、枳壳、炙甘草、桔梗、乌药、陈皮	四逆散
幽门水肿、呕吐、脉小弦、消瘦、神怠、苔白、食少、涎水	干姜、生姜、半夏、泽泻、茯苓	小半夏汤
苔白、神怠、涎水、食少、幽门水肿、呕吐、脉小弦、消瘦	干姜、生姜、半夏、泽泻、茯苓	小半夏汤
脉小弦、食少、神怠、呕吐、涎水、苔白、消瘦、幽门水肿	干姜、生姜、半夏、泽泻、茯苓	小半夏汤
涎水、苔白、幽门水肿、食少、呕吐、消瘦、脉小弦、神怠	干姜、生姜、半夏、泽泻、茯苓	小半夏汤
涎水、呕吐、幽门水肿、神怠、脉小弦、消瘦、食少、苔白	干姜、生姜、半夏、泽泻、茯苓	小半夏汤
涎水、神怠、幽门水肿、食少、呕吐、消瘦、脉小弦、苔白	干姜、生姜、半夏、泽泻、茯苓	小半夏汤
神怠、呕吐、幽门水肿、涎水、食少、消瘦、苔白、脉小弦	干姜、生姜、半夏、泽泻、茯苓	小半夏汤
幽门水肿、消瘦、神怠、苔白、食少、涎水、脉小弦、呕吐	干姜、生姜、半夏、泽泻、茯苓	小半夏汤
食少、消瘦、脉小弦、幽门水肿、神怠、涎水、呕吐、苔白	干姜、生姜、半夏、泽泻、茯苓	小半夏汤
食少、神怠、苔白、幽门水肿、脉小弦、涎水、消瘦、呕吐	干姜、生姜、半夏、泽泻、茯苓	小半夏汤
神怠、涎水、苔白、消瘦、脉小弦、食少、呕吐、幽门水肿	干姜、生姜、半夏、泽泻、茯苓	小半夏汤
呕吐、苔白、涎水、消瘦、神怠、食少、幽门水肿、脉小弦	干姜、生姜、半夏、泽泻、茯苓	小半夏汤
口渴、胸闷、心烦、寒战、咳嗽、出汗、发热、苔薄白、两脉弦数、全身酸困	黄芪、柴胡、槟榔、半夏、茯苓、蜀漆、常山	蜀漆汤
两脉弦数、全身酸困、寒战、胸闷、口渴、咳嗽、出汗、苔薄白、心烦、发热	黄芪、柴胡、槟榔、半夏、茯苓、蜀漆、常山	蜀漆汤
心烦、出汗、发热、苔薄白、口渴、全身酸困、两脉弦数、咳嗽、寒战、胸闷	黄芪、柴胡、槟榔、半夏、茯苓、蜀漆、常山	蜀漆汤
寒战、出汗、口渴、两脉弦数、发热、心烦、胸闷、苔薄白、咳嗽、全身酸困	黄芪、柴胡、槟榔、半夏、茯苓、蜀漆、常山	蜀漆汤
咳嗽、出汗、两脉弦数、胸闷、全身酸困、心烦、发热、苔薄白、口渴、寒战	黄芪、柴胡、槟榔、半夏、茯苓、蜀漆、常山	蜀漆汤
发热、出汗、全身酸困、寒战、胸闷、心烦、苔薄白、口渴、两脉弦数、咳嗽	黄芪、柴胡、槟榔、半夏、茯苓、蜀漆、常山	蜀漆汤
口渴、寒战、胸闷、咳嗽、苔薄白、两脉弦数、发热、心烦、全身酸困、出汗	黄芪、柴胡、槟榔、半夏、茯苓、蜀漆、常山	蜀漆汤
苔薄白、寒战、咳嗽、发热、出汗、全身酸困、口渴、心烦、两脉弦数、胸闷	黄芪、柴胡、槟榔、半夏、茯苓、蜀漆、常山	蜀漆汤
咳嗽、口渴、全身酸困、胸闷、寒战、发热、苔薄白、出汗、心烦、两脉弦数	黄芪、柴胡、槟榔、半夏、茯苓、蜀漆、常山	蜀漆汤
苔薄白、两脉弦数、全身酸困、寒战、发热、出汗、咳嗽、胸闷、心烦、口渴	黄芪、柴胡、槟榔、半夏、茯苓、蜀漆、常山	蜀漆汤
心烦、寒战、咳嗽、苔薄白、两脉弦数、口渴、出汗、全身酸困、发热、胸闷	黄芪、柴胡、槟榔、半夏、茯苓、蜀漆、常山	蜀漆汤
胸闷、苔薄白、全身酸困、心烦、发热、两脉弦数、寒战、出汗、口渴、咳嗽	黄芪、柴胡、槟榔、半夏、茯苓、蜀漆、常山	蜀漆汤
苔薄白、胸闷、出汗、寒战、咳嗽、发热、口渴、全身酸困、两脉弦数、心烦	黄芪、柴胡、槟榔、半夏、茯苓、蜀漆、常山	蜀漆汤
口渴、全身酸困、心烦、咳嗽、寒战、发热、出汗、胸闷、苔薄白、两脉弦数	黄芪、柴胡、槟榔、半夏、茯苓、蜀漆、常山	蜀漆汤
两脉弦数、胸闷、心烦、苔薄白、寒战、全身酸困、发热、口渴、咳嗽、出汗	黄芪、柴胡、槟榔、半夏、茯苓、蜀漆、常山	蜀漆汤
纳少、喜暖、便溏、胃脘痛、激惹、苔薄、舌淡、畏寒、神疲、脉虚弦	黄芪、九香虫、白芍、大枣、茯苓、炙甘草、桂枝、饴糖	黄芪建中汤
激惹、纳少、便溏、畏寒、胃脘痛、脉虚弦、舌淡、苔薄、喜暖、神疲	黄芪、九香虫、白芍、大枣、茯苓、炙甘草、桂枝、饴糖	黄芪建中汤
神疲、喜暖、纳少、舌淡、苔薄、胃脘痛、畏寒、激惹、便溏、脉虚弦	黄芪、九香虫、白芍、大枣、茯苓、炙甘草、桂枝、饴糖	黄芪建中汤
舌红、咽痒、苔薄腻、咯痰、痰热、脉弦滑小数、呛咳、喘息	半夏、苦杏仁、葶苈子、甘草、化橘红、麻黄、石膏、浙贝母、桔梗、车前草、百部	麻杏石甘汤
喘息、呛咳、舌红、咯痰、脉弦滑小数、苔薄腻、咽痒、痰热	半夏、苦杏仁、葶苈子、甘草、化橘红、麻黄、石膏、浙贝母、桔梗、车前草、百部	麻杏石甘汤
咳喘、脉滑、苔白腻、形瘦、胸中窒闷、舌淡、咯大量白沫痰、口唇紫绀	干姜、白芍、半夏、五味子、苦杏仁、紫苏梗、麻黄、桂枝、细辛、附子、甘草	小青龙汤
咳喘、胸中窒闷、口唇紫绀、脉滑、舌淡、苔白腻、形瘦、咯大量白沫痰	干姜、白芍、半夏、五味子、苦杏仁、紫苏梗、麻黄、桂枝、细辛、附子、甘草	小青龙汤
痰饮、苔薄腻、脉沉细、畏寒、喉咙不适、咯痰、气促、痰多白沫、咳嗽、胸痛、肺纹理增粗	干姜、白芍、半夏、五味子、葶苈子、化橘红、麻黄、茯苓、桔梗、细辛、附子、桂枝、车前草、甘草	小青龙汤
畏寒、痰饮、气促、胸痛、脉沉细、苔薄腻、喉咙不适、咯痰、咳嗽、痰多白沫、肺纹理增粗	干姜、白芍、半夏、五味子、葶苈子、化橘红、麻黄、茯苓、桔梗、细辛、附子、桂枝、车前草、甘草	小青龙汤
心悸、神萎乏力、胸痛、形体丰腴、苔白、脉沉细、面色苍白、心痛、脉络不通、昏厥、胸闷、痞闷、舌紫	九香虫、白芍、赤芍、麻黄、延胡索、炙甘草、桂枝、细辛、附子、山楂、甘草	麻黄附子细辛汤
脉沉细、痞闷、苔白、心痛、脉络不通、形体丰腴、面色苍白、舌紫、胸闷、心悸、神萎乏力、昏厥、胸痛	九香虫、白芍、赤芍、麻黄、延胡索、炙甘草、桂枝、细辛、附子、山楂、甘草	麻黄附子细辛汤
心痛、胸痛、苔白、面色苍白、舌紫、痞闷、昏厥、脉沉细、心悸、胸闷、神萎乏力、脉络不通、形体丰腴	九香虫、白芍、赤芍、麻黄、延胡索、炙甘草、桂枝、细辛、附子、山楂、甘草	麻黄附子细辛汤
胸闷、心悸、脉沉细、面色苍白、胸痛、痞闷、脉络不通、形体丰腴、神萎乏力、舌紫、心痛、昏厥、苔白	九香虫、白芍、赤芍、麻黄、延胡索、炙甘草、桂枝、细辛、附子、山楂、甘草	麻黄附子细辛汤
胸闷、心悸、苔白、胸痛、舌紫、面色苍白、心阳不振、脉沉细、心痛、昏厥	九香虫、白芍、龙骨、赤芍、牡蛎、麻黄、延胡索、炙甘草、桂枝、细辛、山楂、附子、甘草	麻黄附子细辛汤
心痛、胸闷、舌紫、心悸、脉沉细、昏厥、苔白、胸痛、面色苍白、心阳不振	九香虫、白芍、龙骨、赤芍、牡蛎、麻黄、延胡索、炙甘草、桂枝、细辛、山楂、附子、甘草	麻黄附子细辛汤
苔白、胸痛、心悸、昏厥、脉沉细、面色苍白、胸闷、心阳不振、舌紫、心痛	九香虫、白芍、龙骨、赤芍、牡蛎、麻黄、延胡索、炙甘草、桂枝、细辛、山楂、附子、甘草	麻黄附子细辛汤
心阳不振、昏厥、苔白、舌紫、心悸、心痛、面色苍白、胸痛、胸闷、脉沉细	九香虫、白芍、龙骨、赤芍、牡蛎、麻黄、延胡索、炙甘草、桂枝、细辛、山楂、附子、甘草	麻黄附子细辛汤
舌红紫、苔少欠津、潮红、喘咳、欲吐不吐、浮肿、气促、心悸、痰热、黄涎痰、心烦、胀满、痰饮、舌体肥、尿短少、苔绛少津	细辛、麻黄、附子	麻黄附子细辛汤
潮红、苔少欠津、欲吐不吐、舌红紫、心悸、舌体肥、胀满、痰热、喘咳、心烦、浮肿、苔绛少津、痰饮、气促、黄涎痰、尿短少	细辛、麻黄、附子	麻黄附子细辛汤
欲吐不吐、心悸、浮肿、痰热、舌红紫、痰饮、舌体肥、喘咳、黄涎痰、胀满、苔绛少津、苔少欠津、尿短少、潮红、气促、心烦	细辛、麻黄、附子	麻黄附子细辛汤
浮肿、心烦、舌体肥、舌红紫、苔少欠津、痰热、喘咳、尿短少、心悸、潮红、黄涎痰、气促、欲吐不吐、苔绛少津、痰饮、胀满	细辛、麻黄、附子	麻黄附子细辛汤
胸部透视无异常、胸闷、里热内蕴、烦躁不安、脉小数、苔白腻、发热、呻吟、高热、咳嗽	生姜、柴胡、白芍、党参、半夏、大枣、桂枝、甘草、黄芩	柴胡桂枝汤
咳嗽、里热内蕴、高热、苔白腻、呻吟、脉小数、胸闷、发热、胸部透视无异常、烦躁不安	生姜、柴胡、白芍、党参、半夏、大枣、桂枝、甘草、黄芩	柴胡桂枝汤
胸闷、里热内蕴、咳嗽、烦躁不安、呻吟、发热、高热、苔白腻、脉小数、胸部透视无异常	生姜、柴胡、白芍、党参、半夏、大枣、桂枝、甘草、黄芩	柴胡桂枝汤
两下肺闻及于湿性罗音、烦躁、苔无苔、浮肿、水肿、舌红绛无苔、口唇紫绀、嗜睡、咳喘、胸闷、神志尚清、脉细滑、呼吸喘急	大黄、苏木、海浮石、半夏、葶苈子、大枣、枳实、水蛭、石菖蒲、降香	抵当汤
两下肺闻及于湿性罗音、呼吸喘急、苔无苔、浮肿、水肿、脉细滑、嗜睡、胸闷、口唇紫绀、烦躁、咳喘、神志尚清、舌红绛无苔	大黄、苏木、海浮石、半夏、葶苈子、大枣、枳实、水蛭、石菖蒲、降香	抵当汤
烦躁、嗜睡、呼吸喘急、水肿、咳喘、浮肿、脉细滑、神志尚清、两下肺闻及于湿性罗音、胸闷、苔无苔、舌红绛无苔、口唇紫绀	大黄、苏木、海浮石、半夏、葶苈子、大枣、枳实、水蛭、石菖蒲、降香	抵当汤
咽痛、咳嗽、恶寒、发热、手足躁动、谵语、胸痛、神昏	大戟、芫花、甘遂、大枣	十枣汤
咳嗽、神昏、恶寒、谵语、胸痛、手足躁动、咽痛、发热	大戟、芫花、甘遂、大枣	十枣汤
咽痛、恶寒、胸痛、神昏、手足躁动、咳嗽、谵语、发热	大戟、芫花、甘遂、大枣	十枣汤
消瘦、心率98次/分、肌肉关节酸楚、肝胆脾未见异常、出热、全身皮肤无斑、肿大、血沉49mm/h、浅表淋巴结无明显肿、脉濡细数、腹泻、律齐、畏寒、肥达氏反应、体温在39.5~40.3℃、体温虽稍有下降，但仍在39℃、舌红绛、苔薄净、口渴、咳嗽、腹部无压、两肺无干湿性罗、发热、咯痰	西洋参、石斛、石膏、鳖甲、人参、天花粉、知母、青蒿	白虎加人参汤
苔薄净、肝胆脾未见异常、出热、律齐、浅表淋巴结无明显肿、口渴、体温虽稍有下降，但仍在39℃、两肺无干湿性罗、血沉49mm/h、肥达氏反应、消瘦、舌红绛、肌肉关节酸楚、全身皮肤无斑、心率98次/分、肿大、腹部无压、脉濡细数、体温在39.5~40.3℃、咳嗽、发热、腹泻、畏寒、咯痰	西洋参、石斛、石膏、鳖甲、人参、天花粉、知母、青蒿	白虎加人参汤
体温在39.5~40.3℃、律齐、腹部无压、心率98次/分、腹泻、肝胆脾未见异常、血沉49mm/h、发热、咳嗽、浅表淋巴结无明显肿、苔薄净、畏寒、舌红绛、咯痰、两肺无干湿性罗、口渴、肥达氏反应、出热、消瘦、全身皮肤无斑、肌肉关节酸楚、脉濡细数、肿大、体温虽稍有下降，但仍在39℃	西洋参、石斛、石膏、鳖甲、人参、天花粉、知母、青蒿	白虎加人参汤
晕厥、脉沉迟、四肢发冷、面色萎黄少华、心率仍在40次/分、心悸、舌苔薄白而干、心阳不振、胸闷、心脉失畅、神疲、口干	干姜、黄芪、火葱、生地、党参、五味子、炙甘草、麦冬、桂枝、附子、石菖蒲	通脉四逆汤
心率仍在40次/分、口干、晕厥、心脉失畅、脉沉迟、心阳不振、心悸、舌苔薄白而干、四肢发冷、神疲、面色萎黄少华、胸闷	干姜、黄芪、火葱、生地、党参、五味子、炙甘草、麦冬、桂枝、附子、石菖蒲	通脉四逆汤
四肢发冷、心率仍在40次/分、脉沉迟、心阳不振、神疲、心悸、心脉失畅、胸闷、面色萎黄少华、舌苔薄白而干、口干、晕厥	干姜、黄芪、火葱、生地、党参、五味子、炙甘草、麦冬、桂枝、附子、石菖蒲	通脉四逆汤
神疲、舌苔薄白而干、胸闷、心悸、四肢发冷、晕厥、心脉失畅、口干、心阳不振、脉沉迟、面色萎黄少华、心率仍在40次/分	干姜、黄芪、火葱、生地、党参、五味子、炙甘草、麦冬、桂枝、附子、石菖蒲	通脉四逆汤
晕厥、神疲、心脉失畅、心阳不振、舌苔薄白而干、心悸、心率仍在40次/分、面色萎黄少华、脉沉迟、胸闷、口干、四肢发冷	干姜、黄芪、火葱、生地、党参、五味子、炙甘草、麦冬、桂枝、附子、石菖蒲	通脉四逆汤
苔白腻、口干、肢冷、脉沉弦、不欲饮、呕吐、脘腹痛、不能饮水进食，朝食暮吐、舌淡	白芍、白术、茯苓、人参、附子	附子汤
不能饮水进食，朝食暮吐、舌淡、口干、不欲饮、脉沉弦、肢冷、脘腹痛、苔白腻、呕吐	白芍、白术、茯苓、人参、附子	附子汤
口干、呕吐、脉沉弦、脘腹痛、不欲饮、苔白腻、舌淡、肢冷、不能饮水进食，朝食暮吐	白芍、白术、茯苓、人参、附子	附子汤
脉络阻滞、心痛、心悸、大便溏、心脉不通、气促、胸闷、时汗自出、神疲、脉沉细、恶寒、苔薄、舌紫	党参、白术、粉葛、赤芍、三七、茯苓、附子、丹参、血竭、甘草	附子汤
时汗自出、脉络阻滞、苔薄、脉沉细、心脉不通、心痛、气促、胸闷、大便溏、心悸、恶寒、神疲、舌紫	党参、白术、粉葛、赤芍、三七、茯苓、附子、丹参、血竭、甘草	附子汤
舌紫、大便溏、胸闷、气促、脉沉细、苔薄、恶寒、神疲、心脉不通、心悸、脉络阻滞、时汗自出、心痛	党参、白术、粉葛、赤芍、三七、茯苓、附子、丹参、血竭、甘草	附子汤
面色苍灰、胸闷、苔薄腻、肢肿、浮肿、舌淡紫而胖、气急、脉沉、咳喘、四肢不温、唇甲青紫、神萎、痰	半夏、白术、泽泻、化橘红、麻黄、茯苓、桂枝、细辛、附子、蒲黄、车前草、益母草	苓桂术甘汤
咳喘、气急、肢肿、胸闷、神萎、脉沉、浮肿、四肢不温、舌淡紫而胖、痰、唇甲青紫、苔薄腻、面色苍灰	半夏、白术、泽泻、化橘红、麻黄、茯苓、桂枝、细辛、附子、蒲黄、车前草、益母草	苓桂术甘汤
痞闷、泛酸、痰多、口干苦、易早醒、胃痛、舌尖红、苔薄、胀气、脉弦数、头重、腹泻、呕吐、恶心、嗳气	生姜、厚朴、代赭石、吴茱萸、黄连、半夏、枳实、茯苓、丁香、旋覆花	小半夏加茯苓汤
胀气、腹泻、胃痛、痰多、口干苦、舌尖红、恶心、头重、痞闷、泛酸、苔薄、嗳气、脉弦数、呕吐、易早醒	生姜、厚朴、代赭石、吴茱萸、黄连、半夏、枳实、茯苓、丁香、旋覆花	小半夏加茯苓汤
头重、脉弦数、痞闷、恶心、易早醒、舌尖红、胃痛、口干苦、痰多、苔薄、泛酸、呕吐、胀气、腹泻、嗳气	生姜、厚朴、代赭石、吴茱萸、黄连、半夏、枳实、茯苓、丁香、旋覆花	小半夏加茯苓汤
脉弦数、呕吐、舌尖红、易早醒、苔薄、口干苦、腹泻、泛酸、胀气、恶心、痞闷、痰多、胃痛、头重、嗳气	生姜、厚朴、代赭石、吴茱萸、黄连、半夏、枳实、茯苓、丁香、旋覆花	小半夏加茯苓汤
脉弦数、恶心、胀气、易早醒、呕吐、头重、舌尖红、痰多、痞闷、胃痛、腹泻、口干苦、泛酸、嗳气、苔薄	生姜、厚朴、代赭石、吴茱萸、黄连、半夏、枳实、茯苓、丁香、旋覆花	小半夏加茯苓汤
胃痛、腹泻、痞闷、呕吐、易早醒、痰多、泛酸、胀气、舌尖红、苔薄、脉弦数、恶心、头重、口干苦、嗳气	生姜、厚朴、代赭石、吴茱萸、黄连、半夏、枳实、茯苓、丁香、旋覆花	小半夏加茯苓汤
口干苦、痰多、脉弦数、苔薄、呕吐、舌尖红、胀气、头重、恶心、痞闷、易早醒、泛酸、腹泻、胃痛、嗳气	生姜、厚朴、代赭石、吴茱萸、黄连、半夏、枳实、茯苓、丁香、旋覆花	小半夏加茯苓汤
苔薄黄、头晕、脉弦细而数、胀痛、面部潮红、大便干燥、血压：24/16kPa	滑石粉、大黄、龙骨、石决明、牡蛎、石膏、寒水石、川牛膝、杜仲、甘草	风引汤
头晕、血压：24/16kPa、大便干燥、胀痛、脉弦细而数、苔薄黄、面部潮红	滑石粉、大黄、龙骨、石决明、牡蛎、石膏、寒水石、川牛膝、杜仲、甘草	风引汤
血压：24/16kPa、头晕、脉弦细而数、苔薄黄、胀痛、面部潮红、大便干燥	滑石粉、大黄、龙骨、石决明、牡蛎、石膏、寒水石、川牛膝、杜仲、甘草	风引汤
苔薄黄、胀痛、面部潮红、脉弦细而数、头晕、血压：24/16kPa、大便干燥	滑石粉、大黄、龙骨、石决明、牡蛎、石膏、寒水石、川牛膝、杜仲、甘草	风引汤
水肿、面色萎黄、吐血、恶心、吐鲜血、充血、出血、呕吐、舌淡红、色黑、大便稀、苔薄黄、脉细软无力、手足发冷、阳气不守、胃痛	牡丹皮、山药、生地、泽泻、山茱萸、茯苓、桂枝、附子	金匮肾气丸
恶心、吐鲜血、苔薄黄、色黑、出血、呕吐、脉细软无力、吐血、水肿、胃痛、面色萎黄、舌淡红、充血、大便稀、手足发冷、阳气不守	牡丹皮、山药、生地、泽泻、山茱萸、茯苓、桂枝、附子	金匮肾气丸
心悸、刺痛、舌淡紫、脉细涩结代	郁金、香附、瓜蒌、延胡索、炙甘草、桃仁、丹参、降香、薤白	瓜蒌薤白白酒汤
舌淡紫、心悸、刺痛、脉细涩结代	郁金、香附、瓜蒌、延胡索、炙甘草、桃仁、丹参、降香、薤白	瓜蒌薤白白酒汤
心悸、舌淡紫、脉细涩结代、刺痛	郁金、香附、瓜蒌、延胡索、炙甘草、桃仁、丹参、降香、薤白	瓜蒌薤白白酒汤
心悸、刺痛、舌淡紫、脉细涩结代	郁金、香附、瓜蒌、延胡索、炙甘草、桃仁、丹参、降香、薤白	瓜蒌薤白白酒汤
舌淡紫、刺痛、脉细涩结代、心悸	郁金、香附、瓜蒌、延胡索、炙甘草、桃仁、丹参、降香、薤白	瓜蒌薤白白酒汤
心悸、舌淡紫、脉细涩结代、刺痛	郁金、香附、瓜蒌、延胡索、炙甘草、桃仁、丹参、降香、薤白	瓜蒌薤白白酒汤
饱胀、脉细软、神疲、舌淡、便血、下血、苔薄	生地、伏龙肝、白术、阿胶、附子、甘草、黄芩	黄土汤
舌淡、下血、脉细软、神疲、苔薄、便血、饱胀	生地、伏龙肝、白术、阿胶、附子、甘草、黄芩	黄土汤
便血、舌淡、饱胀、下血、脉细软、苔薄、神疲	生地、伏龙肝、白术、阿胶、附子、甘草、黄芩	黄土汤
舌淡、便血、下血、脉细软、神疲、饱胀、苔薄	生地、伏龙肝、白术、阿胶、附子、甘草、黄芩	黄土汤
经量较少、舌紫、色暗紫、苔薄腻、恶心、四肢逆冷、腹痛、大便溏薄、眼眶发黑、乳房胀痛、脉沉迟、面色苍白、痛经	小茴香、白芍、党参、吴茱萸、阿胶、赤芍、川芎、延胡索、桂枝、当归、紫石英	温经汤
脉沉迟、色暗紫、恶心、苔薄腻、面色苍白、痛经、四肢逆冷、眼眶发黑、腹痛、舌紫、乳房胀痛、大便溏薄、经量较少	小茴香、白芍、党参、吴茱萸、阿胶、赤芍、川芎、延胡索、桂枝、当归、紫石英	温经汤
经量较少、腹痛、四肢逆冷、色暗紫、大便溏薄、恶心、苔薄腻、面色苍白、眼眶发黑、乳房胀痛、痛经、舌紫、脉沉迟	小茴香、白芍、党参、吴茱萸、阿胶、赤芍、川芎、延胡索、桂枝、当归、紫石英	温经汤
大便3天未行、口不渴、脉弦细、胃下垂、苔薄微黄、纳呆、舌暗、不喜饮水、胃脘痛、口苦	谷芽、厚朴、白术、玄明粉、枳实、瓜蒌、鸡内金、冬瓜仁、决明子	大承气汤
口不渴、纳呆、苔薄微黄、胃下垂、胃脘痛、大便3天未行、不喜饮水、舌暗、脉弦细、口苦	谷芽、厚朴、白术、玄明粉、枳实、瓜蒌、鸡内金、冬瓜仁、决明子	大承气汤
脘痞、呢逆、呃逆、脉濡滑、胃下垂、舌淡、吐清水、苔白根腻、呕恶、肠鸣、溏、纳差、嗳气	黄芪、薏苡仁、谷芽、六神曲、党参、白术、泽泻、半夏、麦芽、茯苓、枳壳、炙甘草、桂枝、甘草、陈皮	苓桂术甘汤
脘痞、胃下垂、呃逆、溏、呕恶、肠鸣、苔白根腻、脉濡滑、嗳气、呢逆、舌淡、纳差、吐清水	黄芪、薏苡仁、谷芽、六神曲、党参、白术、泽泻、半夏、麦芽、茯苓、枳壳、炙甘草、桂枝、甘草、陈皮	苓桂术甘汤
苔薄腻、头晕、脉弦滑、嗳气、神倦、便溏、肠鸣、形体消瘦、舌淡、呕吐、胃下垂、胀满	砂仁、生姜、六神曲、党参、白术、泽泻、半夏、麦芽、茯苓、枳壳、炙甘草、桂枝、山楂、陈皮	苓桂术甘汤
形体消瘦、头晕、脉弦滑、胃下垂、呕吐、舌淡、便溏、胀满、苔薄腻、嗳气、神倦、肠鸣	砂仁、生姜、六神曲、党参、白术、泽泻、半夏、麦芽、茯苓、枳壳、炙甘草、桂枝、山楂、陈皮	苓桂术甘汤
脉滑、面色白、心中空虚、气短、浮肿、舌淡红、血浆蛋白偏低、乏力、身倦、苔白	小麦、黄芪、生姜、白芍、大枣、桂枝、甘草	桂枝加黄芪汤
浮肿、乏力、心中空虚、血浆蛋白偏低、气短、舌淡红、面色白、脉滑、苔白、身倦	小麦、黄芪、生姜、白芍、大枣、桂枝、甘草	桂枝加黄芪汤
面色白、身倦、心中空虚、乏力、气短、舌淡红、血浆蛋白偏低、脉滑、浮肿、苔白	小麦、黄芪、生姜、白芍、大枣、桂枝、甘草	桂枝加黄芪汤
苔白、浮肿、乏力、心中空虚、气短、脉滑、血浆蛋白偏低、身倦、面色白、舌淡红	小麦、黄芪、生姜、白芍、大枣、桂枝、甘草	桂枝加黄芪汤
心中空虚、乏力、身倦、脉滑、面色白、苔白、气短、舌淡红、浮肿、血浆蛋白偏低	小麦、黄芪、生姜、白芍、大枣、桂枝、甘草	桂枝加黄芪汤
浮肿、乏力、气短、苔白、心中空虚、血浆蛋白偏低、舌淡红、面色白、身倦、脉滑	小麦、黄芪、生姜、白芍、大枣、桂枝、甘草	桂枝加黄芪汤
舌淡红、气短、脉滑、血浆蛋白偏低、苔白、身倦、心中空虚、面色白、乏力、浮肿	小麦、黄芪、生姜、白芍、大枣、桂枝、甘草	桂枝加黄芪汤
舌淡红、身倦、乏力、气短、浮肿、血浆蛋白偏低、心中空虚、苔白、面色白、脉滑	小麦、黄芪、生姜、白芍、大枣、桂枝、甘草	桂枝加黄芪汤
浮肿、肢冷、苔滑、尿少、舌润、畏寒、面色无华、腹胀满、脉沉	生姜、大枣、麻黄、桂枝、细辛、附子、甘草	桂枝去芍药加麻黄附子细辛汤
畏寒、脉沉、舌润、面色无华、尿少、浮肿、腹胀满、苔滑、肢冷	生姜、大枣、麻黄、桂枝、细辛、附子、甘草	桂枝去芍药加麻黄附子细辛汤
脉沉、畏寒、尿少、肢冷、浮肿、舌润、腹胀满、苔滑、面色无华	生姜、大枣、麻黄、桂枝、细辛、附子、甘草	桂枝去芍药加麻黄附子细辛汤
面色无华、浮肿、尿少、脉沉、苔滑、腹胀满、舌润、畏寒、肢冷	生姜、大枣、麻黄、桂枝、细辛、附子、甘草	桂枝去芍药加麻黄附子细辛汤
浮肿、肢冷、苔滑、舌润、面色无华、脉沉、腹胀满、尿少、畏寒	生姜、大枣、麻黄、桂枝、细辛、附子、甘草	桂枝去芍药加麻黄附子细辛汤
脉沉、舌润、肢冷、浮肿、畏寒、面色无华、苔滑、腹胀满、尿少	生姜、大枣、麻黄、桂枝、细辛、附子、甘草	桂枝去芍药加麻黄附子细辛汤
面色无华、肢冷、浮肿、腹胀满、苔滑、脉沉、畏寒、尿少、舌润	生姜、大枣、麻黄、桂枝、细辛、附子、甘草	桂枝去芍药加麻黄附子细辛汤
脉缓、低热、咳嗽、高热、体温波动在37~38℃、舌红、出汗、高烧、苔白、体温最高38℃、体温下降	牡丹皮、黄芪、柴胡、大枣、太子参、茯苓、薄荷、炙甘草、地骨皮、麦冬、酒、连翘、青蒿、陈皮、黄芩	小柴胡汤
体温最高38℃、低热、体温波动在37~38℃、高烧、高热、咳嗽、苔白、体温下降、脉缓、出汗、舌红	牡丹皮、黄芪、柴胡、大枣、太子参、茯苓、薄荷、炙甘草、地骨皮、麦冬、酒、连翘、青蒿、陈皮、黄芩	小柴胡汤
体温38.5℃、大便秘、发热、苔白燥、消瘦、舌苔燥、剧痛、脉弦数、干呕、上腹痛、恶心、痛醒	牡丹皮、大黄、柴胡、大枣、半夏、赤芍、枳实、桃仁、连翘、甘草、金银花、黄芩	大柴胡汤
痛醒、剧痛、干呕、发热、消瘦、上腹痛、脉弦数、舌苔燥、苔白燥、恶心、体温38.5℃、大便秘	牡丹皮、大黄、柴胡、大枣、半夏、赤芍、枳实、桃仁、连翘、甘草、金银花、黄芩	大柴胡汤
心悸、舌边尖红、脉弦、失眠、胸闷、气郁、手抖、心烦、痰湿、易怒、多梦、白腻、不寐、倦怠	大黄、百合、牡蛎、石菖蒲、红参、生地、大枣、白芍、麦冬、远志、甘草、珍珠母、半夏、黄芩、代赭石、柴胡、首乌藤、五味子、茯苓、桂枝	柴胡加龙骨牡蛎汤
心烦、不寐、手抖、多梦、易怒、脉弦、白腻、胸闷、舌边尖红、气郁、心悸、倦怠、失眠、痰湿	大黄、百合、牡蛎、石菖蒲、红参、生地、大枣、白芍、麦冬、远志、甘草、珍珠母、半夏、黄芩、代赭石、柴胡、首乌藤、五味子、茯苓、桂枝	柴胡加龙骨牡蛎汤
口干、隐痛、乏力、尿道时有阻塞感、尿血色紫有块、舌紫、脉沉滑有力、腰酸、纳呆、苔少津、食少、小腹痛、手足心热	大黄、生地、小蓟、赤芍、白茅根、桃仁、桂枝、侧柏叶、甘草	桃核承气汤
腰酸、小腹痛、尿血色紫有块、食少、口干、脉沉滑有力、舌紫、苔少津、手足心热、隐痛、乏力、尿道时有阻塞感、纳呆	大黄、生地、小蓟、赤芍、白茅根、桃仁、桂枝、侧柏叶、甘草	桃核承气汤
饥饿痛、舌红紫、大便秘结、烧心、痛如刀割、胃脘痛、吞酸、苔白而少津，脉弦滑	干姜、大黄、黄连、甘草、黄芩	甘草泻心汤
胃脘痛、痛如刀割、舌红紫、苔白而少津，脉弦滑、大便秘结、饥饿痛、烧心、吞酸	干姜、大黄、黄连、甘草、黄芩	甘草泻心汤
大便秘结、舌红紫、痛如刀割、苔白而少津，脉弦滑、饥饿痛、吞酸、烧心、胃脘痛	干姜、大黄、黄连、甘草、黄芩	甘草泻心汤
腹痛、畏寒、喜暖、腹泻、水肿、大量黏液脓血便、乏力、厌食、苔白厚、倦怠、便下大量黏液脓血、脉沉迟、舌紫	牡丹皮、干姜、山药、黄连、赤芍、三七、关黄柏、花椒、桃仁、桂枝、乌梅、附子、细辛、人参、当归	乌梅丸
厌食、腹痛、喜暖、苔白厚、畏寒、水肿、乏力、舌紫、大量黏液脓血便、脉沉迟、便下大量黏液脓血、腹泻、倦怠	牡丹皮、干姜、山药、黄连、赤芍、三七、关黄柏、花椒、桃仁、桂枝、乌梅、附子、细辛、人参、当归	乌梅丸
干、白腻、舌红胖大、尿少色赤、腰以下肿甚、脉滑、阴囊肿大、腹胀满	五加皮、海藻、葶苈子、泽泻、商陆、牡蛎、常山、天花粉、车前草	牡蛎泽泻散
阴囊肿大、干、舌红胖大、白腻、腹胀满、腰以下肿甚、尿少色赤、脉滑	五加皮、海藻、葶苈子、泽泻、商陆、牡蛎、常山、天花粉、车前草	牡蛎泽泻散
白腻、舌红胖大、脉滑、尿少色赤、阴囊肿大、腰以下肿甚、腹胀满、干	五加皮、海藻、葶苈子、泽泻、商陆、牡蛎、常山、天花粉、车前草	牡蛎泽泻散
腹胀满、尿少色赤、阴囊肿大、舌红胖大、脉滑、腰以下肿甚、干、白腻	五加皮、海藻、葶苈子、泽泻、商陆、牡蛎、常山、天花粉、车前草	牡蛎泽泻散
腹胀满、腰以下肿甚、舌红胖大、白腻、脉滑、干、尿少色赤、阴囊肿大	五加皮、海藻、葶苈子、泽泻、商陆、牡蛎、常山、天花粉、车前草	牡蛎泽泻散
舌红胖大、阴囊肿大、腰以下肿甚、脉滑、白腻、腹胀满、干、尿少色赤	五加皮、海藻、葶苈子、泽泻、商陆、牡蛎、常山、天花粉、车前草	牡蛎泽泻散
舌红胖大、阴囊肿大、腹胀满、白腻、腰以下肿甚、干、脉滑、尿少色赤	五加皮、海藻、葶苈子、泽泻、商陆、牡蛎、常山、天花粉、车前草	牡蛎泽泻散
白腻、干、尿少色赤、阴囊肿大、腹胀满、腰以下肿甚、舌红胖大、脉滑	五加皮、海藻、葶苈子、泽泻、商陆、牡蛎、常山、天花粉、车前草	牡蛎泽泻散
腰以下肿甚、尿少色赤、舌红胖大、脉滑、干、阴囊肿大、腹胀满、白腻	五加皮、海藻、葶苈子、泽泻、商陆、牡蛎、常山、天花粉、车前草	牡蛎泽泻散
舌红胖大、尿少色赤、腰以下肿甚、白腻、腹胀满、阴囊肿大、干、脉滑	五加皮、海藻、葶苈子、泽泻、商陆、牡蛎、常山、天花粉、车前草	牡蛎泽泻散
化热、腹水、舌红、纳少、脉沉弦数、脾大平脐、腹胀、肝掌、鼻衄、面色黧黑、苔白厚、齿龈出血、羸瘦	牡丹皮、郁金、黄芪、女贞子、柴胡、白芍、黄连、白术、山茱萸、枸杞子、茯苓、鳖甲、虎杖、红参、茵陈、栀子	鳖甲煎丸
鼻衄、苔白厚、脉沉弦数、面色黧黑、羸瘦、腹水、腹胀、舌红、肝掌、齿龈出血、脾大平脐、化热、纳少	牡丹皮、郁金、黄芪、女贞子、柴胡、白芍、黄连、白术、山茱萸、枸杞子、茯苓、鳖甲、虎杖、红参、茵陈、栀子	鳖甲煎丸
化热、肝掌、苔白厚、舌红、齿龈出血、面色黧黑、纳少、脉沉弦数、腹水、腹胀、脾大平脐、羸瘦、鼻衄	牡丹皮、郁金、黄芪、女贞子、柴胡、白芍、黄连、白术、山茱萸、枸杞子、茯苓、鳖甲、虎杖、红参、茵陈、栀子	鳖甲煎丸
腹胀、纳少、舌红、脉沉弦数、齿龈出血、苔白厚、鼻衄、腹水、羸瘦、肝掌、脾大平脐、面色黧黑、化热	牡丹皮、郁金、黄芪、女贞子、柴胡、白芍、黄连、白术、山茱萸、枸杞子、茯苓、鳖甲、虎杖、红参、茵陈、栀子	鳖甲煎丸
化热、腹水、脾大平脐、舌红、腹胀、齿龈出血、脉沉弦数、面色黧黑、纳少、鼻衄、苔白厚、肝掌、羸瘦	牡丹皮、郁金、黄芪、女贞子、柴胡、白芍、黄连、白术、山茱萸、枸杞子、茯苓、鳖甲、虎杖、红参、茵陈、栀子	鳖甲煎丸
脉沉弦数、纳少、舌红、齿龈出血、腹水、脾大平脐、肝掌、苔白厚、羸瘦、腹胀、面色黧黑、化热、鼻衄	牡丹皮、郁金、黄芪、女贞子、柴胡、白芍、黄连、白术、山茱萸、枸杞子、茯苓、鳖甲、虎杖、红参、茵陈、栀子	鳖甲煎丸
羸瘦、纳少、齿龈出血、腹水、面色黧黑、脉沉弦数、苔白厚、肝掌、鼻衄、腹胀、脾大平脐、舌红、化热	牡丹皮、郁金、黄芪、女贞子、柴胡、白芍、黄连、白术、山茱萸、枸杞子、茯苓、鳖甲、虎杖、红参、茵陈、栀子	鳖甲煎丸
腹水、脾大平脐、羸瘦、纳少、鼻衄、脉沉弦数、面色黧黑、齿龈出血、化热、舌红、腹胀、肝掌、苔白厚	牡丹皮、郁金、黄芪、女贞子、柴胡、白芍、黄连、白术、山茱萸、枸杞子、茯苓、鳖甲、虎杖、红参、茵陈、栀子	鳖甲煎丸
舌红、纳少、肝掌、腹水、脾大平脐、脉沉弦数、腹胀、鼻衄、齿龈出血、面色黧黑、苔白厚、羸瘦、化热	牡丹皮、郁金、黄芪、女贞子、柴胡、白芍、黄连、白术、山茱萸、枸杞子、茯苓、鳖甲、虎杖、红参、茵陈、栀子	鳖甲煎丸
脉细、气化不利、苔白、无力、乏力、浮肿、下肢冷、咽痛、上热下寒、舌红、燥热、口干、尿少、腰酸	黄芪、山药、蒲公英、生地、泽泻、茯苓、附子、天花粉、甘草、瞿麦	瓜蒌瞿麦丸
口干、舌红、浮肿、无力、燥热、咽痛、尿少、腰酸、气化不利、脉细、下肢冷、上热下寒、苔白、乏力	黄芪、山药、蒲公英、生地、泽泻、茯苓、附子、天花粉、甘草、瞿麦	瓜蒌瞿麦丸
尿少、舌红、咽痛、上热下寒、口干、浮肿、脉细、气化不利、燥热、苔白、下肢冷、腰酸、乏力、无力	黄芪、山药、蒲公英、生地、泽泻、茯苓、附子、天花粉、甘草、瞿麦	瓜蒌瞿麦丸
腰酸、下肢冷、尿少、气化不利、咽痛、脉细、苔白、燥热、浮肿、口干、乏力、上热下寒、无力、舌红	黄芪、山药、蒲公英、生地、泽泻、茯苓、附子、天花粉、甘草、瞿麦	瓜蒌瞿麦丸
下肢冷、燥热、苔白、无力、脉细、上热下寒、腰酸、尿少、浮肿、舌红、口干、乏力、气化不利、咽痛	黄芪、山药、蒲公英、生地、泽泻、茯苓、附子、天花粉、甘草、瞿麦	瓜蒌瞿麦丸
苔白、尿少、浮肿、舌红、腰酸、气化不利、燥热、无力、脉细、下肢冷、咽痛、上热下寒、乏力、口干	黄芪、山药、蒲公英、生地、泽泻、茯苓、附子、天花粉、甘草、瞿麦	瓜蒌瞿麦丸
恶寒、脉浮缓、易汗、发热、舌红、苔薄白、畏风感	黄芪、白芍、大枣、桂枝、附子、甘草	桂枝汤
畏风感、苔薄白、脉浮缓、发热、恶寒、易汗、舌红	黄芪、白芍、大枣、桂枝、附子、甘草	桂枝汤
精神欠佳、苔薄白、面色微黄、易汗、发低烧、舌淡红、脉浮缓无力	白芍、大枣、桂枝、附子、甘草	桂枝加附子汤
精神欠佳、发低烧、易汗、脉浮缓无力、面色微黄、苔薄白、舌淡红	白芍、大枣、桂枝、附子、甘草	桂枝加附子汤
舌淡红、脉浮缓无力、发低烧、易汗、苔薄白、精神欠佳、面色微黄	白芍、大枣、桂枝、附子、甘草	桂枝加附子汤
肠道不畅、肝气不舒、苔白、消化无力、脉沉迟、泛酸、舌红、消化不良、胀痛、嘈杂、脘腹不适	干姜、白芍、黄连、吴茱萸、甘松、肉桂、鸡内金、枳壳、甘草、豆蔻	小建中汤
泛酸、消化无力、嘈杂、脉沉迟、消化不良、苔白、胀痛、肝气不舒、脘腹不适、舌红、肠道不畅	干姜、白芍、黄连、吴茱萸、甘松、肉桂、鸡内金、枳壳、甘草、豆蔻	小建中汤
苔白滑、脉沉迟、疼痛难忍、舌红	白芍、大枣、甘松、肉桂、枳壳、木香、炙甘草、豆蔻	小建中汤
苔白滑、脉沉迟、疼痛难忍、舌红	白芍、大枣、甘松、肉桂、枳壳、木香、炙甘草、豆蔻	小建中汤
消化不良、气短、舌淡红、脾阳不振、体瘦、肠道滞气、苔白滑、畏寒、体质虚弱、大泻、腹痛、腹中雷鸣、食欲不振、面瘦、脉迟细	干姜、砂仁、党参、白术、茯苓、木香、炙甘草、附子、甘草、豆蔻	小建中汤
气短、腹痛、大泻、食欲不振、体质虚弱、舌淡红、脉迟细、畏寒、苔白滑、面瘦、脾阳不振、腹中雷鸣、肠道滞气、消化不良、体瘦	干姜、砂仁、党参、白术、茯苓、木香、炙甘草、附子、甘草、豆蔻	小建中汤
体弱、苔白滑、脉实、疼痛、面色青、舌淡红、脉沉紧、唇苍白	白芍、香附、川芎、肉桂、枳壳、炙甘草、当归	小建中汤
舌淡红、面色青、苔白滑、脉实、疼痛、脉沉紧、体弱、唇苍白	白芍、香附、川芎、肉桂、枳壳、炙甘草、当归	小建中汤
苔白薄、寒湿、面色萎黄、倦怠、尺脉弱甚、红苔、腹中疼痛、腹部胀满、嗳气、大便有时稀溏、吐酸、脉沉迟无力、舌淡	砂仁、山药、白芍、半夏、苍术、肉桂、鸡内金、木香、炙甘草、枳壳、附子、丁香、甘草	小建中汤
舌淡、腹部胀满、脉沉迟无力、尺脉弱甚、吐酸、腹中疼痛、面色萎黄、嗳气、红苔、倦怠、苔白薄、大便有时稀溏、寒湿	砂仁、山药、白芍、半夏、苍术、肉桂、鸡内金、木香、炙甘草、枳壳、附子、丁香、甘草	小建中汤
尺脉较弱、脉滞、月经失调、寒冷、腹痛、苔白、血块、腰痛、停经、舌红	牡丹皮、白芍、香附、川芎、茯苓、桃仁、桂枝、丹参、当归	桂枝茯苓丸
苔白、尺脉较弱、腰痛、寒冷、停经、舌红、脉滞、血块、月经失调、腹痛	牡丹皮、白芍、香附、川芎、茯苓、桃仁、桂枝、丹参、当归	桂枝茯苓丸
腹不痛、血块、停经、子宫血出	牡丹皮、阿胶、川芎、茯苓、桂枝、当归	桂枝茯苓丸
子宫血出、血块、腹不痛、停经	牡丹皮、阿胶、川芎、茯苓、桂枝、当归	桂枝茯苓丸
血量少、月事不调、色黑、尺脉尤弱、脉迟细、舌淡红、苔薄白、腰腿疼痛、白带较多、经期亦失调	牡丹皮、白芍、川芎、茯苓、炙甘草、桃仁、红花、桂枝、丹参、炮姜、甘草、当归	桂枝茯苓丸
尺脉尤弱、经期亦失调、色黑、月事不调、脉迟细、白带较多、苔薄白、舌淡红、血量少、腰腿疼痛	牡丹皮、白芍、川芎、茯苓、炙甘草、桃仁、红花、桂枝、丹参、炮姜、甘草、当归	桂枝茯苓丸
小便黄、恶寒、舌红、脉沉而有力、高热、关节活动困难、大便不畅、高烧、关节疼痛、唇燥、苔黄腻、发热、体胖大、全身瘫软、面红、口渴	白芍、白术、麻黄、桂枝、附子、防风、知母、甘草	桂枝芍药知母汤
关节活动困难、大便不畅、舌红、全身瘫软、苔黄腻、高热、口渴、脉沉而有力、面红、高烧、唇燥、体胖大、恶寒、小便黄、发热、关节疼痛	白芍、白术、麻黄、桂枝、附子、防风、知母、甘草	桂枝芍药知母汤
关节疼痛、体胖大、高烧、发热、小便黄、面红、苔黄腻、舌红、高热、脉沉而有力、唇燥、大便不畅、关节活动困难、口渴、恶寒、全身瘫软	白芍、白术、麻黄、桂枝、附子、防风、知母、甘草	桂枝芍药知母汤
唇燥、恶寒、口渴、苔黄腻、体胖大、高热、面红、全身瘫软、高烧、关节活动困难、小便黄、关节疼痛、脉沉而有力、舌红、大便不畅、发热	白芍、白术、麻黄、桂枝、附子、防风、知母、甘草	桂枝芍药知母汤
四肢重滞、舌红、关节不舒、恶露、一身尽痛、苔薄白、脉浮紧	黄芪、苍术、川牛膝、威灵仙、桂枝、独活、防风、甘草、当归	黄芪桂枝五物汤
苔薄白、四肢重滞、恶露、舌红、关节不舒、一身尽痛、脉浮紧	黄芪、苍术、川牛膝、威灵仙、桂枝、独活、防风、甘草、当归	黄芪桂枝五物汤
无汗、微咳、发热、面色白、打喷嚏、脉浮数、苔白、舌红、高烧不退、恶寒、咳嗽	苦杏仁、前胡、紫苏梗、金银花、薄荷、川贝母、桔梗、连翘、白前、甘草、百部	麻杏石甘汤
舌红、面色白、打喷嚏、苔白、恶寒、脉浮数、咳嗽、微咳、发热、高烧不退、无汗	苦杏仁、前胡、紫苏梗、金银花、薄荷、川贝母、桔梗、连翘、白前、甘草、百部	麻杏石甘汤
泄泻、肛门灼热、身热、口渴、舌红、小便黄赤、脉沉数、苔黄	黄连、白芍、粉葛、木香、甘草、黄芩	葛根芩连汤
小便黄赤、苔黄、舌红、肛门灼热、泄泻、脉沉数、口渴、身热	黄连、白芍、粉葛、木香、甘草、黄芩	葛根芩连汤
泄泻、身热、口渴、舌红、苔黄、肛门灼热、小便黄赤、脉沉数	黄连、白芍、粉葛、木香、甘草、黄芩	葛根芩连汤
小便黄赤、苔黄、口渴、肛门灼热、身热、泄泻、脉沉数、舌红	黄连、白芍、粉葛、木香、甘草、黄芩	葛根芩连汤
脉弦数、头痛、苔微黄、发热、寒热、谵语、身热、身痛、舌红、恶寒、大便不干	柴胡、半夏、党参、大枣、甘草、黄芩	小柴胡汤
寒热、谵语、发热、头痛、舌红、大便不干、身痛、恶寒、脉弦数、身热、苔微黄	柴胡、半夏、党参、大枣、甘草、黄芩	小柴胡汤
微咳、舌红、气血虚弱、发热、苔薄白、脉浮数、风寒、恶寒	干姜、柴胡、半夏、五味子、党参、甘草、黄芩	小柴胡汤
苔薄白、脉浮数、微咳、舌红、气血虚弱、恶寒、发热、风寒	干姜、柴胡、半夏、五味子、党参、甘草、黄芩	小柴胡汤
疼痛、苔黄、舌红、口干、气郁、头汗不止、脉弦数、头汗出	柴胡、白芍、半夏、香附、延胡索、鸡内金、枳壳、甘草、黄芩	小柴胡汤
脉弦数、头汗不止、头汗出、气郁、苔黄、口干、疼痛、舌红	柴胡、白芍、半夏、香附、延胡索、鸡内金、枳壳、甘草、黄芩	小柴胡汤
食少、胁痛、寒热、舌红、面容憔悴、痰、咳嗽、乏力、苔白薄、刺痛、脉浮弦而数、汗	柴胡、半夏、茯苓、枳壳、川贝母、桔梗、麦冬、甘草、陈皮、北沙参、黄芩	小柴胡汤
脉浮弦而数、寒热、刺痛、苔白薄、咳嗽、乏力、舌红、面容憔悴、食少、汗、痰、胁痛	柴胡、半夏、茯苓、枳壳、川贝母、桔梗、麦冬、甘草、陈皮、北沙参、黄芩	小柴胡汤
苔白厚、喜温、胁脘部撑胀、舌红、胃甚畏寒、两尺脉弱、痛胀、腻	郁金、砂仁、柴胡、白芍、半夏、鸡内金、枳壳、大腹皮、青皮、甘草、陈皮、黄芩	小柴胡汤
痛胀、喜温、两尺脉弱、腻、胁脘部撑胀、苔白厚、胃甚畏寒、舌红	郁金、砂仁、柴胡、白芍、半夏、鸡内金、枳壳、大腹皮、青皮、甘草、陈皮、黄芩	小柴胡汤
木气横逆、舌红、苔黄、口苦、痛胀、脉弦数	郁金、柴胡、黄连、白芍、半夏、甘草、栀子、黄芩	小柴胡汤
脉弦数、木气横逆、苔黄、口苦、舌红、痛胀	郁金、柴胡、黄连、白芍、半夏、甘草、栀子、黄芩	小柴胡汤
脉浮弦、消化不良、寒热、黄疸、舌红、食欲不振、面色萎黄、小便黄赤、皮肤均现黄色、苔微黄、胃口有烧灼感	郁金、柴胡、半夏、党参、枳实、鸡内金、甘草、茵陈、栀子、黄芩	小柴胡汤
小便黄赤、黄疸、舌红、消化不良、食欲不振、面色萎黄、寒热、苔微黄、胃口有烧灼感、脉浮弦、皮肤均现黄色	郁金、柴胡、半夏、党参、枳实、鸡内金、甘草、茵陈、栀子、黄芩	小柴胡汤
寒热、脉弦数、舌红、苔白微黄、口渴、微汗、头痛、无汗	柴胡、白芍、大枣、半夏、党参、桂枝、甘草、黄芩	柴胡桂枝汤
寒热、口渴、微汗、舌红、头痛、无汗、脉弦数、苔白微黄	柴胡、白芍、大枣、半夏、党参、桂枝、甘草、黄芩	柴胡桂枝汤
脉弦数、苔白微黄、无汗、舌红、寒热、口渴、头痛、微汗	柴胡、白芍、大枣、半夏、党参、桂枝、甘草、黄芩	柴胡桂枝汤
苔微黄、周身不适、舌红、恶寒、二便不利、恶心、发热、脉数大有力、烦悸、寒热、厌食、食欲不振	大黄、柴胡、半夏、党参、泽泻、大枣、牡蛎、茯苓、桂枝、黄芩	柴胡加龙骨牡蛎汤
发热、食欲不振、脉数大有力、舌红、恶心、苔微黄、烦悸、厌食、恶寒、寒热、二便不利、周身不适	大黄、柴胡、半夏、党参、泽泻、大枣、牡蛎、茯苓、桂枝、黄芩	柴胡加龙骨牡蛎汤
脉沉而有力、气怒、舌红、大便不通、胀满、谷道闭塞不通、苔黄、腹部暴痛	大黄、厚朴、槟榔、枳实、延胡索、鸡内金、川楝子	小承气汤
气怒、胀满、苔黄、谷道闭塞不通、脉沉而有力、舌红、大便不通、腹部暴痛	大黄、厚朴、槟榔、枳实、延胡索、鸡内金、川楝子	小承气汤
谷道闭塞不通、腹部暴痛、胀满、气怒、苔黄、大便不通、脉沉而有力、舌红	大黄、厚朴、槟榔、枳实、延胡索、鸡内金、川楝子	小承气汤
舌红、壮热、面部发痒、面部潮红、肢体别部正常、口渴、面部多处小红疙瘩、脉浮而有力、苔黄	蒲公英、菊花、石膏、连翘、知母、甘草、金银花	白虎汤
面部潮红、壮热、脉浮而有力、肢体别部正常、面部发痒、面部多处小红疙瘩、口渴、舌红、苔黄	蒲公英、菊花、石膏、连翘、知母、甘草、金银花	白虎汤
口渴、面部多处小红疙瘩、苔黄、面部潮红、面部发痒、脉浮而有力、壮热、舌红、肢体别部正常	蒲公英、菊花、石膏、连翘、知母、甘草、金银花	白虎汤
苔白而滑、乏力、舌淡红、胀饱、面色萎黄、咳嗽、脉沉而无力、疼痛、食欲不振、气短、大便时溏	砂仁、山药、厚朴、苍术、白术、泽泻、茯苓、肉桂、猪苓、甘草、陈皮	五苓散
面色萎黄、气短、苔白而滑、食欲不振、大便时溏、脉沉而无力、咳嗽、疼痛、舌淡红、乏力、胀饱	砂仁、山药、厚朴、苍术、白术、泽泻、茯苓、肉桂、猪苓、甘草、陈皮	五苓散
凹陷、脉沉缓、气短、苔白而滑、水肿、面目肿甚、食欲不振、水气泛滥、小便不利、舌红	姜皮、砂仁、白术、泽泻、桑白皮、茯苓、肉桂、大腹皮、猪苓、车前草、陈皮	五苓散
水气泛滥、水肿、苔白而滑、脉沉缓、舌红、小便不利、凹陷、气短、面目肿甚、食欲不振	姜皮、砂仁、白术、泽泻、桑白皮、茯苓、肉桂、大腹皮、猪苓、车前草、陈皮	五苓散
小便不通、苔黄、烦闷、小便更为不畅、膀胱出血、大便亦闭结不通、恶心、舌红、脉沉数	滑石粉、芒硝、泽泻、阿胶、茯苓、蜜、猪苓	猪苓汤
恶心、脉沉数、小便不通、苔黄、烦闷、膀胱出血、舌红、小便更为不畅、大便亦闭结不通	滑石粉、芒硝、泽泻、阿胶、茯苓、蜜、猪苓	猪苓汤
脓头、色紫黯、脓疡、脉沉迟、脓液、尖端破溃、水肿、两下肢厥冷、左大趾端冷	白芍、大枣、通草、炙甘草、桂枝、细辛、金银花、当归	当归四逆汤
左大趾端冷、两下肢厥冷、脓头、水肿、脉沉迟、尖端破溃、脓疡、色紫黯、脓液	白芍、大枣、通草、炙甘草、桂枝、细辛、金银花、当归	当归四逆汤
口干裂、苔黄、尺沉弱、头晕、心烦、左手寸关滑动、脉象、失眠较重、右手沉弦、舌红、大便不畅、睡眠欠佳	白芍、生地、大枣、阿胶、竹茹、黄连、莲子、合欢皮、知母、黄芩	黄连阿胶汤
尺沉弱、睡眠欠佳、大便不畅、头晕、右手沉弦、左手寸关滑动、脉象、心烦、舌红、苔黄、口干裂、失眠较重	白芍、生地、大枣、阿胶、竹茹、黄连、莲子、合欢皮、知母、黄芩	黄连阿胶汤
左手寸关滑动、头晕、尺沉弱、睡眠欠佳、舌红、口干裂、右手沉弦、苔黄、失眠较重、心烦、大便不畅、脉象	白芍、生地、大枣、阿胶、竹茹、黄连、莲子、合欢皮、知母、黄芩	黄连阿胶汤
苔黄腻、肛门有窘迫感、大便带有脓血状物、腹部不适、均无大变	关黄柏、白头翁、秦皮、黄连	白头翁汤
肛门有窘迫感、苔黄腻、大便带有脓血状物、均无大变、腹部不适	关黄柏、白头翁、秦皮、黄连	白头翁汤
胎漏、色正红、脉沉数、胎动不安、苔薄白、腹痛、舌红	砂仁、生地、阿胶、川芎、杜仲、甘草、当归	胶艾汤
苔薄白、胎动不安、色正红、胎漏、舌红、腹痛、脉沉数	砂仁、生地、阿胶、川芎、杜仲、甘草、当归	胶艾汤
胎动不安、苔薄白、胎漏、舌红、腹痛、色正红、脉沉数	砂仁、生地、阿胶、川芎、杜仲、甘草、当归	胶艾汤
舌红、胎漏、脉沉数、胎动不安、腹痛、色正红、苔薄白	砂仁、生地、阿胶、川芎、杜仲、甘草、当归	胶艾汤
色正红、苔薄白、舌红、胎漏、胎动不安、脉沉数、腹痛	砂仁、生地、阿胶、川芎、杜仲、甘草、当归	胶艾汤
脉沉缓无力、气血不畅、疼痛、郁滞、腹痛	牡丹皮、白芍、川芎、茯苓、肉桂、炙甘草、桃仁、五灵脂、甘草、当归	当归芍药散
郁滞、腹痛、气血不畅、疼痛、脉沉缓无力	牡丹皮、白芍、川芎、茯苓、肉桂、炙甘草、桃仁、五灵脂、甘草、当归	当归芍药散
咽痛、体温39℃、面赤、疼痛、前半苔黄少润、高热、发热、脉细数、黄染、神志清晰、舌根白腻、恶心、咽部充血、扁桃体肿大、干燥、头痛	郁金、菊花、瓜蒌、大豆黄卷、枳壳、桑叶、连翘、钩藤、牛蒡子、金银花、黄芩	竹叶石膏汤
咽痛、神志清晰、恶心、咽部充血、头痛、扁桃体肿大、疼痛、前半苔黄少润、面赤、体温39℃、舌根白腻、黄染、干燥、脉细数、发热、高热	郁金、菊花、瓜蒌、大豆黄卷、枳壳、桑叶、连翘、钩藤、牛蒡子、金银花、黄芩	竹叶石膏汤
头痛、脉细数、体温39℃、咽部充血、黄染、恶心、发热、舌根白腻、咽痛、神志清晰、面赤、干燥、疼痛、前半苔黄少润、高热、扁桃体肿大	郁金、菊花、瓜蒌、大豆黄卷、枳壳、桑叶、连翘、钩藤、牛蒡子、金银花、黄芩	竹叶石膏汤
恶心、疼痛、扁桃体肿大、神志清晰、黄染、面赤、脉细数、咽部充血、干燥、发热、高热、头痛、体温39℃、前半苔黄少润、咽痛、舌根白腻	郁金、菊花、瓜蒌、大豆黄卷、枳壳、桑叶、连翘、钩藤、牛蒡子、金银花、黄芩	竹叶石膏汤
痰多、真心痛、脉弦细滑、胸闷、苔薄腻、舌淡红	谷芽、太子参、竹茹、丹参、茯神、白芍、赤芍、香附、枳壳、薤白、甘草、远志、小麦、半夏、瓜蒌、桃仁、首乌藤、炙甘草、陈皮	瓜蒌薤白半夏汤
脉弦细滑、胸闷、苔薄腻、舌淡红、痰多、真心痛	谷芽、太子参、竹茹、丹参、茯神、白芍、赤芍、香附、枳壳、薤白、甘草、远志、小麦、半夏、瓜蒌、桃仁、首乌藤、炙甘草、陈皮	瓜蒌薤白半夏汤
真心痛、脉弦细滑、舌淡红、苔薄腻、痰多、胸闷	谷芽、太子参、竹茹、丹参、茯神、白芍、赤芍、香附、枳壳、薤白、甘草、远志、小麦、半夏、瓜蒌、桃仁、首乌藤、炙甘草、陈皮	瓜蒌薤白半夏汤
真心痛、苔薄腻、痰多、舌淡红、胸闷、脉弦细滑	谷芽、太子参、竹茹、丹参、茯神、白芍、赤芍、香附、枳壳、薤白、甘草、远志、小麦、半夏、瓜蒌、桃仁、首乌藤、炙甘草、陈皮	瓜蒌薤白半夏汤
脉弦细滑、真心痛、舌淡红、胸闷、痰多、苔薄腻	谷芽、太子参、竹茹、丹参、茯神、白芍、赤芍、香附、枳壳、薤白、甘草、远志、小麦、半夏、瓜蒌、桃仁、首乌藤、炙甘草、陈皮	瓜蒌薤白半夏汤
舌淡红、苔薄腻、脉弦细滑、痰多、真心痛、胸闷	谷芽、太子参、竹茹、丹参、茯神、白芍、赤芍、香附、枳壳、薤白、甘草、远志、小麦、半夏、瓜蒌、桃仁、首乌藤、炙甘草、陈皮	瓜蒌薤白半夏汤
舌淡红、痰多、真心痛、苔薄腻、胸闷、脉弦细滑	谷芽、太子参、竹茹、丹参、茯神、白芍、赤芍、香附、枳壳、薤白、甘草、远志、小麦、半夏、瓜蒌、桃仁、首乌藤、炙甘草、陈皮	瓜蒌薤白半夏汤
身痛、尿黄赤、咽喉痛、舌淡青、脉反沉、体温高达41℃、腰痛、体温虽高、恶寒、发热	板蓝根、麻黄、细辛、附子、甘草	麻黄附子细辛汤
体温虽高、身痛、咽喉痛、腰痛、恶寒、脉反沉、体温高达41℃、发热、尿黄赤、舌淡青	板蓝根、麻黄、细辛、附子、甘草	麻黄附子细辛汤
体温高达41℃、尿黄赤、身痛、脉反沉、舌淡青、腰痛、体温虽高、发热、咽喉痛、恶寒	板蓝根、麻黄、细辛、附子、甘草	麻黄附子细辛汤
腰痛、脉反沉、尿黄赤、身痛、发热、咽喉痛、恶寒、体温高达41℃、舌淡青、体温虽高	板蓝根、麻黄、细辛、附子、甘草	麻黄附子细辛汤
手足冰冷、瘙痒、咽喉干燥、苔薄黄腻、周身皮肤起白色风团、脉细、舌偏红	苍耳子、黄芪、白芍、党参、白术、紫苏梗、炙甘草、桂枝、防风	桂枝汤
瘙痒、手足冰冷、周身皮肤起白色风团、舌偏红、咽喉干燥、脉细、苔薄黄腻	苍耳子、黄芪、白芍、党参、白术、紫苏梗、炙甘草、桂枝、防风	桂枝汤
脉细、怕冷、无汗、舌暗红、怕风、瘙痒、四肢清冷、咽干、疹块、苔薄黄、隆起、肌肤发疹	苍耳子、白芷、黄芪、鸡血藤、大枣、白术、白芍、炙甘草、桂枝、附子、防风、甘草	桂枝加附子汤
四肢清冷、脉细、怕冷、肌肤发疹、瘙痒、隆起、咽干、怕风、苔薄黄、无汗、舌暗红、疹块	苍耳子、白芷、黄芪、鸡血藤、大枣、白术、白芍、炙甘草、桂枝、附子、防风、甘草	桂枝加附子汤
肌肤发疹、怕风、无汗、隆起、舌暗红、瘙痒、四肢清冷、苔薄黄、咽干、怕冷、脉细、疹块	苍耳子、白芷、黄芪、鸡血藤、大枣、白术、白芍、炙甘草、桂枝、附子、防风、甘草	桂枝加附子汤
胸闷、头疼、苔薄、心悸、舌淡紫、牙痛、干涩、头昏、易汗、目眩、脉细弦滑、房颤	生地、龙骨、党参、黄连、粉葛、川芎、牡蛎、炙甘草、桂枝、麦冬、附子、红花、石菖蒲、丹参、甘草、淫羊藿	桂枝甘草龙骨牡蛎汤
头疼、房颤、胸闷、易汗、头昏、目眩、脉细弦滑、舌淡紫、心悸、苔薄、牙痛、干涩	生地、龙骨、党参、黄连、粉葛、川芎、牡蛎、炙甘草、桂枝、麦冬、附子、红花、石菖蒲、丹参、甘草、淫羊藿	桂枝甘草龙骨牡蛎汤
头疼、头昏、胸闷、易汗、干涩、心悸、目眩、脉细弦滑、苔薄、舌淡紫、牙痛、房颤	生地、龙骨、党参、黄连、粉葛、川芎、牡蛎、炙甘草、桂枝、麦冬、附子、红花、石菖蒲、丹参、甘草、淫羊藿	桂枝甘草龙骨牡蛎汤
心悸、干涩、胸闷、脉细弦滑、苔薄、舌淡紫、易汗、头昏、目眩、头疼、牙痛、房颤	生地、龙骨、党参、黄连、粉葛、川芎、牡蛎、炙甘草、桂枝、麦冬、附子、红花、石菖蒲、丹参、甘草、淫羊藿	桂枝甘草龙骨牡蛎汤
脉细弦滑、头疼、易汗、舌淡紫、干涩、苔薄、房颤、心悸、胸闷、头昏、目眩、牙痛	生地、龙骨、党参、黄连、粉葛、川芎、牡蛎、炙甘草、桂枝、麦冬、附子、红花、石菖蒲、丹参、甘草、淫羊藿	桂枝甘草龙骨牡蛎汤
苔薄、易汗、脉细弦滑、舌淡紫、头昏、头疼、干涩、牙痛、房颤、胸闷、目眩、心悸	生地、龙骨、党参、黄连、粉葛、川芎、牡蛎、炙甘草、桂枝、麦冬、附子、红花、石菖蒲、丹参、甘草、淫羊藿	桂枝甘草龙骨牡蛎汤
心悸、易汗、房颤、目眩、头昏、干涩、舌淡紫、脉细弦滑、苔薄、胸闷、牙痛、头疼	生地、龙骨、党参、黄连、粉葛、川芎、牡蛎、炙甘草、桂枝、麦冬、附子、红花、石菖蒲、丹参、甘草、淫羊藿	桂枝甘草龙骨牡蛎汤
舌偏黯、大便偏溏、早搏、胸闷、心慌不安、脉参伍不调、口干、苔淡黄薄腻	苦参、龙骨、大枣、五味子、党参、大麦、牡蛎、合欢皮、炙甘草、桂枝、石菖蒲、丹参、灯芯草	桂枝甘草龙骨牡蛎汤
早搏、胸闷、脉参伍不调、舌偏黯、心慌不安、苔淡黄薄腻、大便偏溏、口干	苦参、龙骨、大枣、五味子、党参、大麦、牡蛎、合欢皮、炙甘草、桂枝、石菖蒲、丹参、灯芯草	桂枝甘草龙骨牡蛎汤
苔淡黄薄腻、大便偏溏、早搏、胸闷、脉参伍不调、舌偏黯、口干、心慌不安	苦参、龙骨、大枣、五味子、党参、大麦、牡蛎、合欢皮、炙甘草、桂枝、石菖蒲、丹参、灯芯草	桂枝甘草龙骨牡蛎汤
大便偏溏、舌偏黯、脉参伍不调、苔淡黄薄腻、心慌不安、口干、胸闷、早搏	苦参、龙骨、大枣、五味子、党参、大麦、牡蛎、合欢皮、炙甘草、桂枝、石菖蒲、丹参、灯芯草	桂枝甘草龙骨牡蛎汤
脉参伍不调、大便偏溏、苔淡黄薄腻、口干、早搏、舌偏黯、心慌不安、胸闷	苦参、龙骨、大枣、五味子、党参、大麦、牡蛎、合欢皮、炙甘草、桂枝、石菖蒲、丹参、灯芯草	桂枝甘草龙骨牡蛎汤
胸闷、舌偏黯、口干、苔淡黄薄腻、脉参伍不调、大便偏溏、早搏、心慌不安	苦参、龙骨、大枣、五味子、党参、大麦、牡蛎、合欢皮、炙甘草、桂枝、石菖蒲、丹参、灯芯草	桂枝甘草龙骨牡蛎汤
早搏、胸闷、心慌不安、脉参伍不调、舌偏黯、苔淡黄薄腻、口干、大便偏溏	苦参、龙骨、大枣、五味子、党参、大麦、牡蛎、合欢皮、炙甘草、桂枝、石菖蒲、丹参、灯芯草	桂枝甘草龙骨牡蛎汤
鼻塞、脉细弱、苔薄白、肢清、头昏、舌淡红	楮实子、白芍、百合、龙骨、山茱萸、牡蛎、枸杞子、炙甘草、桂枝、甘草、淫羊藿	桂枝甘草龙骨牡蛎汤
舌淡红、头昏、鼻塞、肢清、脉细弱、苔薄白	楮实子、白芍、百合、龙骨、山茱萸、牡蛎、枸杞子、炙甘草、桂枝、甘草、淫羊藿	桂枝甘草龙骨牡蛎汤
头昏、脉细弱、苔薄白、鼻塞、舌淡红、肢清	楮实子、白芍、百合、龙骨、山茱萸、牡蛎、枸杞子、炙甘草、桂枝、甘草、淫羊藿	桂枝甘草龙骨牡蛎汤
苔薄白、肢清、头昏、舌淡红、鼻塞、脉细弱	楮实子、白芍、百合、龙骨、山茱萸、牡蛎、枸杞子、炙甘草、桂枝、甘草、淫羊藿	桂枝甘草龙骨牡蛎汤
鼻塞、肢清、舌淡红、苔薄白、脉细弱、头昏	楮实子、白芍、百合、龙骨、山茱萸、牡蛎、枸杞子、炙甘草、桂枝、甘草、淫羊藿	桂枝甘草龙骨牡蛎汤
苔薄白、舌淡红、头昏、脉细弱、鼻塞、肢清	楮实子、白芍、百合、龙骨、山茱萸、牡蛎、枸杞子、炙甘草、桂枝、甘草、淫羊藿	桂枝甘草龙骨牡蛎汤
肢清、苔薄白、头昏、舌淡红、鼻塞、脉细弱	楮实子、白芍、百合、龙骨、山茱萸、牡蛎、枸杞子、炙甘草、桂枝、甘草、淫羊藿	桂枝甘草龙骨牡蛎汤
苔白滑而润、呼吸急促、咯吐不爽、怕冷、脉细弦、面色晦滞、喘哮、咯痰、咳、舌苔白滑、胸膈满闷、色白有泡沫	干姜、半夏、苦杏仁、紫苏梗、款冬花、麻黄、炙甘草、紫菀、桂枝、白前、细辛、甘草、陈皮	小青龙汤
胸膈满闷、咳、怕冷、咯吐不爽、苔白滑而润、喘哮、脉细弦、咯痰、色白有泡沫、舌苔白滑、呼吸急促、面色晦滞	干姜、半夏、苦杏仁、紫苏梗、款冬花、麻黄、炙甘草、紫菀、桂枝、白前、细辛、甘草、陈皮	小青龙汤
两肺透亮度增强、闷塞、舌润、苔白腻、气急、咯痰、咳喘、痰鸣、寒热、脉细滑、有汗不解、咳嗽	干姜、白芍、半夏、五味子、紫苏梗、麻黄、炙甘草、桂枝、细辛、白前	小青龙汤
气急、舌润、寒热、脉细滑、咳嗽、有汗不解、咳喘、苔白腻、闷塞、咯痰、两肺透亮度增强、痰鸣	干姜、白芍、半夏、五味子、紫苏梗、麻黄、炙甘草、桂枝、细辛、白前	小青龙汤
腹水征、膨胀、咯吐、脘下触有包块、苔白、咳喘、脉弦、发热	干姜、白芍、半夏、五味子、麻黄、桂枝、细辛、甘草	小青龙汤
脉弦、咳喘、发热、苔白、咯吐、膨胀、腹水征、脘下触有包块	干姜、白芍、半夏、五味子、麻黄、桂枝、细辛、甘草	小青龙汤
脉细滑数、喉有水鸡声、怕冷、舌红、胸膈满闷、痰黄稠、舌苔黄、气急、咳喘、痰多、苔薄黄、大便溏薄、脉细数(110次/分)、哮喘、头汗多	苦杏仁、竹茹、紫苏梗、麻黄、石膏、文蛤、川贝母、射干、桑白皮、甘草、黄芩	麻杏石甘汤
苔薄黄、胸膈满闷、怕冷、脉细滑数、气急、痰多、大便溏薄、喉有水鸡声、咳喘、舌红、痰黄稠、头汗多、脉细数(110次/分)、哮喘、舌苔黄	苦杏仁、竹茹、紫苏梗、麻黄、石膏、文蛤、川贝母、射干、桑白皮、甘草、黄芩	麻杏石甘汤
尿急、尿频、痰、舌偏红、舌苔黄薄腻质偏红、体温38.5℃、咽痒、脉弦细、咳嗽、尿痛、纳差、汗出、鼻塞、发热、泛恶、体温高达39℃~40℃	半枝莲、柴胡、厚朴、党参、鸭跖草、蒲公英、半夏、炙甘草、漏芦、北沙参、黄芩	小柴胡汤
体温38.5℃、咽痒、舌偏红、泛恶、脉弦细、舌苔黄薄腻质偏红、发热、咳嗽、鼻塞、尿急、痰、体温高达39℃~40℃、尿痛、尿频、纳差、汗出	半枝莲、柴胡、厚朴、党参、鸭跖草、蒲公英、半夏、炙甘草、漏芦、北沙参、黄芩	小柴胡汤
腹胀、脉细滑、面黄不华、胸胁闷痛、苔薄黄、大便或干、精神萎靡、舌红	大黄、柴胡、九香虫、黄连、半夏、太子参、赤芍、枳实、瓜蒌、延胡索、六神曲、麦冬、莪术、茵陈、黄芩	大柴胡汤
舌红、苔薄黄、面黄不华、胸胁闷痛、腹胀、脉细滑、精神萎靡、大便或干	大黄、柴胡、九香虫、黄连、半夏、太子参、赤芍、枳实、瓜蒌、延胡索、六神曲、麦冬、莪术、茵陈、黄芩	大柴胡汤
厌食、形寒、小便黄、恶心、欲吐、身热、体温40℃、口苦黏、腹胀、口中频频渗吐黏沫、脉濡数、尿少、恶寒、汗出不多、头昏、苔白嫩、寒热、胸闷、发热、渴不欲饮、汗少	滑石粉、干姜、薏苡仁、柴胡、苍术、通草、泽泻、关黄柏、茯苓、桂枝、猪苓、车前草、黄芩	柴胡桂枝干姜汤
小便黄、形寒、苔白嫩、恶心、胸闷、寒热、身热、欲吐、体温40℃、头昏、汗少、尿少、渴不欲饮、汗出不多、口苦黏、发热、恶寒、腹胀、脉濡数、厌食、口中频频渗吐黏沫	滑石粉、干姜、薏苡仁、柴胡、苍术、通草、泽泻、关黄柏、茯苓、桂枝、猪苓、车前草、黄芩	柴胡桂枝干姜汤
欲吐、口中频频渗吐黏沫、尿少、发热、口苦黏、恶心、苔白嫩、厌食、身热、汗少、恶寒、寒热、小便黄、汗出不多、形寒、脉濡数、胸闷、头昏、腹胀、体温40℃、渴不欲饮	滑石粉、干姜、薏苡仁、柴胡、苍术、通草、泽泻、关黄柏、茯苓、桂枝、猪苓、车前草、黄芩	柴胡桂枝干姜汤
失音、寒热、脉象沉迟细弱、喉痛、舌淡白、发音不扬、咳痰、声嘶、少苔	半夏、麻黄、枸杞子、茯苓、巴戟天、石菖蒲、细辛、附子、甘草、玄参	麻黄细辛附子汤
脉象沉迟细弱、失音、少苔、声嘶、发音不扬、舌淡白、喉痛、寒热、咳痰	半夏、麻黄、枸杞子、茯苓、巴戟天、石菖蒲、细辛、附子、甘草、玄参	麻黄细辛附子汤
舌淡白、少苔、喉痛、发音不扬、声嘶、脉象沉迟细弱、寒热、咳痰、失音	半夏、麻黄、枸杞子、茯苓、巴戟天、石菖蒲、细辛、附子、甘草、玄参	麻黄细辛附子汤
脉象沉迟细弱、喉痛、咳痰、寒热、发音不扬、声嘶、舌淡白、少苔、失音	半夏、麻黄、枸杞子、茯苓、巴戟天、石菖蒲、细辛、附子、甘草、玄参	麻黄细辛附子汤
喉痛、声嘶、少苔、失音、发音不扬、寒热、咳痰、脉象沉迟细弱、舌淡白	半夏、麻黄、枸杞子、茯苓、巴戟天、石菖蒲、细辛、附子、甘草、玄参	麻黄细辛附子汤
喉痛、声嘶、脉象沉迟细弱、失音、咳痰、发音不扬、寒热、少苔、舌淡白	半夏、麻黄、枸杞子、茯苓、巴戟天、石菖蒲、细辛、附子、甘草、玄参	麻黄细辛附子汤
疼痛、气血涩滞、舌苔薄、脉弦、大便偏干、舌红偏黯、麻木、苔质红偏黯、腰痛、苔薄黄腻、左手臂不能活动	骨碎补、泽兰、大黄、片姜黄、全蝎、续断、水蛭、天南星、桃仁、穿山甲、牛膝	抵当汤
疼痛、舌红偏黯、舌苔薄、苔质红偏黯、麻木、腰痛、左手臂不能活动、苔薄黄腻、气血涩滞、脉弦、大便偏干	骨碎补、泽兰、大黄、片姜黄、全蝎、续断、水蛭、天南星、桃仁、穿山甲、牛膝	抵当汤
脉弦、大便偏干、苔质红偏黯、疼痛、腰痛、麻木、左手臂不能活动、舌苔薄、苔薄黄腻、气血涩滞、舌红偏黯	骨碎补、泽兰、大黄、片姜黄、全蝎、续断、水蛭、天南星、桃仁、穿山甲、牛膝	抵当汤
足肿、大便干结、苔黄薄腻、脉细滑、癫痛、舌黯、右手活动欠灵	地龙、桑寄生、大黄、生地、续断、僵蚕、石斛、水蛭、天南星、桃仁、益智仁、稀签草、鬼箭羽、路路通、牛膝	抵当汤
右手活动欠灵、舌黯、癫痛、脉细滑、大便干结、足肿、苔黄薄腻	地龙、桑寄生、大黄、生地、续断、僵蚕、石斛、水蛭、天南星、桃仁、益智仁、稀签草、鬼箭羽、路路通、牛膝	抵当汤
脉细滑、癫痛、大便干结、右手活动欠灵、苔黄薄腻、舌黯、足肿	地龙、桑寄生、大黄、生地、续断、僵蚕、石斛、水蛭、天南星、桃仁、益智仁、稀签草、鬼箭羽、路路通、牛膝	抵当汤
苔薄黄、大便干结、尿黄、浮肿、脉小滑、肿胀、口干、舌暗红、稀溏、双下肢冷、麻木、矢气多	土鳖虫、大黄、槟榔、全蝎、续断、天仙藤、石斛、葫芦瓢、水蛭、蜈蚣、细辛、桃仁、附子、路路通、牛膝	抵当汤
稀溏、口干、麻木、舌暗红、肿胀、大便干结、矢气多、双下肢冷、脉小滑、浮肿、苔薄黄、尿黄	土鳖虫、大黄、槟榔、全蝎、续断、天仙藤、石斛、葫芦瓢、水蛭、蜈蚣、细辛、桃仁、附子、路路通、牛膝	抵当汤
双下肢冷、口干、浮肿、脉小滑、苔薄黄、麻木、尿黄、肿胀、稀溏、矢气多、大便干结、舌暗红	土鳖虫、大黄、槟榔、全蝎、续断、天仙藤、石斛、葫芦瓢、水蛭、蜈蚣、细辛、桃仁、附子、路路通、牛膝	抵当汤
纳谷减少、泛酸、满胀、脉细弦、噫气、怕冷、气滞、舌红、大便欠实、隐痛、苔黄薄腻	干姜、厚朴、黄连、半夏、党参、紫苏梗、竹茹、枳壳、陈皮、黄芩	半夏泻心汤
大便欠实、纳谷减少、隐痛、舌红、苔黄薄腻、气滞、脉细弦、泛酸、满胀、怕冷、噫气	干姜、厚朴、黄连、半夏、党参、紫苏梗、竹茹、枳壳、陈皮、黄芩	半夏泻心汤
脾胃虚弱、尿意不畅、脉细、舌黯红、肾盂积水、头昏、欲吐、苔薄黄、寒意、食不知味、胃气上逆、头痛、恶心	泽兰、干姜、代赭石、黄连、党参、苍术、泽泻、吴茱萸、枳实、半夏、白术、茯苓、沉香、桂枝、猪苓、旋覆花	旋覆代赭汤
食不知味、脉细、头昏、苔薄黄、胃气上逆、恶心、舌黯红、尿意不畅、寒意、脾胃虚弱、肾盂积水、头痛、欲吐	泽兰、干姜、代赭石、黄连、党参、苍术、泽泻、吴茱萸、枳实、半夏、白术、茯苓、沉香、桂枝、猪苓、旋覆花	旋覆代赭汤
头痛、脉细、寒意、欲吐、舌黯红、尿意不畅、肾盂积水、恶心、胃气上逆、脾胃虚弱、头昏、食不知味、苔薄黄	泽兰、干姜、代赭石、黄连、党参、苍术、泽泻、吴茱萸、枳实、半夏、白术、茯苓、沉香、桂枝、猪苓、旋覆花	旋覆代赭汤
脉小弦滑、恶心、大便干结、舌偏暗、消化道反应、上腹部有梗塞感、口稍干、苔淡黄厚腻	薏苡仁、代赭石、半夏、太子参、枳壳、瓦楞子、麦冬、泽漆、山慈菇、降香、白花蛇舌草、旋覆花	旋覆代赭汤
恶心、消化道反应、苔淡黄厚腻、大便干结、舌偏暗、口稍干、脉小弦滑、上腹部有梗塞感	薏苡仁、代赭石、半夏、太子参、枳壳、瓦楞子、麦冬、泽漆、山慈菇、降香、白花蛇舌草、旋覆花	旋覆代赭汤
口稍干、上腹部有梗塞感、苔淡黄厚腻、脉小弦滑、恶心、舌偏暗、消化道反应、大便干结	薏苡仁、代赭石、半夏、太子参、枳壳、瓦楞子、麦冬、泽漆、山慈菇、降香、白花蛇舌草、旋覆花	旋覆代赭汤
左下腹隐痛、剑突下3cm、恶寒、左下腹有轻度压痛、口干、面红、呼吸较快、精神倦怠、左下腹隐隐作痛、汗出不解、左侧鼠蹊部有豌豆大淋巴结、高热、恶露黏稠、热重于寒、唇干、左侧附件轻度增厚、脉濡数、头发湿润、头昏痛、多汗、二侧肾区无明显压、阴道见少量脓性分泌物、肝大肋下1.5cm、发热	黄芪、泽兰、柴胡、白芍、大枣、川芎、青蒿、茯苓、白薇、桂枝、荆芥、甘草、当归、黄芩	白虎加人参汤
恶寒、发热、呼吸较快、剑突下3cm、左侧附件轻度增厚、脉濡数、精神倦怠、头昏痛、左下腹隐隐作痛、头发湿润、阴道见少量脓性分泌物、左侧鼠蹊部有豌豆大淋巴结、肝大肋下1.5cm、恶露黏稠、多汗、口干、左下腹隐痛、左下腹有轻度压痛、面红、唇干、热重于寒、高热、二侧肾区无明显压、汗出不解	黄芪、泽兰、柴胡、白芍、大枣、川芎、青蒿、茯苓、白薇、桂枝、荆芥、甘草、当归、黄芩	白虎加人参汤
高热、左侧鼠蹊部有豌豆大淋巴结、面红、肝大肋下1.5cm、口干、左下腹有轻度压痛、呼吸较快、脉濡数、发热、恶露黏稠、左下腹隐隐作痛、头发湿润、精神倦怠、汗出不解、唇干、多汗、左下腹隐痛、左侧附件轻度增厚、二侧肾区无明显压、热重于寒、阴道见少量脓性分泌物、剑突下3cm、恶寒、头昏痛	黄芪、泽兰、柴胡、白芍、大枣、川芎、青蒿、茯苓、白薇、桂枝、荆芥、甘草、当归、黄芩	白虎加人参汤
肤色苍白、寸口脉细、苔少、两手清冷、身体虽热、舌淡隐紫、气血失调	黄芪、赤芍、川芎、水蛭、炙甘草、桂枝、细辛、红花、路路通、甘草、当归	当归四逆汤
气血失调、身体虽热、肤色苍白、两手清冷、寸口脉细、苔少、舌淡隐紫	黄芪、赤芍、川芎、水蛭、炙甘草、桂枝、细辛、红花、路路通、甘草、当归	当归四逆汤
大便偏软、吐酸、咳痰不多、咽喉不顺、脉濡滑、饮食不顺、胃胀、左侧胸腔大量积液、舌红、纳差、咳嗽、胸闷、苔中部块状腐腻、口干、气急	泽兰、黄芪、泽泻、紫苏梗、商陆、花椒、广藿香、白术、瓦楞子、泽漆、六神曲、黄连、半夏、芥子、桑白皮、防己、莱菔子、吴茱萸、葶苈子、陈皮、北沙参	己椒苈黄丸
气急、咳嗽、咳痰不多、脉濡滑、吐酸、左侧胸腔大量积液、咽喉不顺、胸闷、苔中部块状腐腻、饮食不顺、口干、大便偏软、纳差、胃胀、舌红	泽兰、黄芪、泽泻、紫苏梗、商陆、花椒、广藿香、白术、瓦楞子、泽漆、六神曲、黄连、半夏、芥子、桑白皮、防己、莱菔子、吴茱萸、葶苈子、陈皮、北沙参	己椒苈黄丸
吐酸、纳差、舌红、苔中部块状腐腻、大便偏软、咳痰不多、胸闷、饮食不顺、脉濡滑、咽喉不顺、口干、胃胀、咳嗽、左侧胸腔大量积液、气急	泽兰、黄芪、泽泻、紫苏梗、商陆、花椒、广藿香、白术、瓦楞子、泽漆、六神曲、黄连、半夏、芥子、桑白皮、防己、莱菔子、吴茱萸、葶苈子、陈皮、北沙参	己椒苈黄丸
胃胀、咽喉不顺、大便偏软、吐酸、饮食不顺、舌红、口干、气急、胸闷、纳差、苔中部块状腐腻、咳嗽、咳痰不多、左侧胸腔大量积液、脉濡滑	泽兰、黄芪、泽泻、紫苏梗、商陆、花椒、广藿香、白术、瓦楞子、泽漆、六神曲、黄连、半夏、芥子、桑白皮、防己、莱菔子、吴茱萸、葶苈子、陈皮、北沙参	己椒苈黄丸
脉濡滑、咳痰不多、饮食不顺、气急、咳嗽、胸闷、左侧胸腔大量积液、口干、苔中部块状腐腻、吐酸、舌红、胃胀、纳差、咽喉不顺、大便偏软	泽兰、黄芪、泽泻、紫苏梗、商陆、花椒、广藿香、白术、瓦楞子、泽漆、六神曲、黄连、半夏、芥子、桑白皮、防己、莱菔子、吴茱萸、葶苈子、陈皮、北沙参	己椒苈黄丸
胸闷、纳差、咽喉不顺、口干、咳痰不多、舌红、苔中部块状腐腻、左侧胸腔大量积液、气急、饮食不顺、吐酸、咳嗽、大便偏软、胃胀、脉濡滑	泽兰、黄芪、泽泻、紫苏梗、商陆、花椒、广藿香、白术、瓦楞子、泽漆、六神曲、黄连、半夏、芥子、桑白皮、防己、莱菔子、吴茱萸、葶苈子、陈皮、北沙参	己椒苈黄丸
目黄、脉细缓、黄染、苔花剥、心悸、黄疸	小麦、黄芪、白芍、生地、桂枝、红花、天花粉、丹参、当归	小建中汤
黄疸、脉细缓、心悸、黄染、苔花剥、目黄	小麦、黄芪、白芍、生地、桂枝、红花、天花粉、丹参、当归	小建中汤
咳喘、舌黯紫、腹水、脉沉细、苔薄、腹大、面色灰滞、浮肿、心悸	大枣、麻黄、桂枝、细辛、附子、甘草	桂枝去芍药加麻黄附子细辛汤
舌黯紫、面色灰滞、腹水、脉沉细、苔薄、咳喘、浮肿、心悸、腹大	大枣、麻黄、桂枝、细辛、附子、甘草	桂枝去芍药加麻黄附子细辛汤
心悸、咳喘、脉沉细、腹大、面色灰滞、浮肿、腹水、舌黯紫、苔薄	大枣、麻黄、桂枝、细辛、附子、甘草	桂枝去芍药加麻黄附子细辛汤
腹大、苔薄、腹水、面色灰滞、舌黯紫、咳喘、心悸、浮肿、脉沉细	大枣、麻黄、桂枝、细辛、附子、甘草	桂枝去芍药加麻黄附子细辛汤
脉沉细、浮肿、腹水、咳喘、腹大、面色灰滞、心悸、舌黯紫、苔薄	大枣、麻黄、桂枝、细辛、附子、甘草	桂枝去芍药加麻黄附子细辛汤
腹水、脉沉细、浮肿、腹大、面色灰滞、舌黯紫、苔薄、心悸、咳喘	大枣、麻黄、桂枝、细辛、附子、甘草	桂枝去芍药加麻黄附子细辛汤
咳喘、腹水、面色灰滞、腹大、苔薄、浮肿、脉沉细、心悸、舌黯紫	大枣、麻黄、桂枝、细辛、附子、甘草	桂枝去芍药加麻黄附子细辛汤
口干、脉细弦、疼痛、苔薄黄腻、舌红、消瘦、冷痛	土鳖虫、薏苡仁、白芍、生地、乌头、桂枝、虎杖、知母、甘草、当归	桂枝芍药知母汤
冷痛、脉细弦、消瘦、舌红、疼痛、苔薄黄腻、口干	土鳖虫、薏苡仁、白芍、生地、乌头、桂枝、虎杖、知母、甘草、当归	桂枝芍药知母汤
苔薄黄腻、冷痛、舌红、疼痛、脉细弦、口干、消瘦	土鳖虫、薏苡仁、白芍、生地、乌头、桂枝、虎杖、知母、甘草、当归	桂枝芍药知母汤
脉细弦、冷痛、疼痛、舌红、消瘦、苔薄黄腻、口干	土鳖虫、薏苡仁、白芍、生地、乌头、桂枝、虎杖、知母、甘草、当归	桂枝芍药知母汤
脉浮数、便难、苔薄黄、右上肺有少许细啰音、发热、口干、呼吸较促、T39.6℃、咳呛、头痛、微汗不畅、鼻塞	鱼腥草、大黄、苦杏仁、麻黄、石膏、天花粉、甘草、黄芩	麻杏石甘汤
头痛、脉浮数、呼吸较促、口干、便难、发热、微汗不畅、鼻塞、咳呛、右上肺有少许细啰音、苔薄黄、T39.6℃	鱼腥草、大黄、苦杏仁、麻黄、石膏、天花粉、甘草、黄芩	麻杏石甘汤
不排大便、升降失常、纳食不馨、面色萎黄、脉沉细、腹部胀满、便秘、神疲、舌淡、苦不欲言、苔薄白	干姜、党参、白术、粉葛、枳实、炙甘草	理中丸
神疲、舌淡、苔薄白、脉沉细、腹部胀满、不排大便、面色萎黄、升降失常、便秘、苦不欲言、纳食不馨	干姜、党参、白术、粉葛、枳实、炙甘草	理中丸
腹部胀满、面色萎黄、升降失常、便秘、纳食不馨、神疲、苦不欲言、脉沉细、苔薄白、不排大便、舌淡	干姜、党参、白术、粉葛、枳实、炙甘草	理中丸
便秘、腹部胀满、升降失常、脉沉细、面色萎黄、纳食不馨、舌淡、神疲、苦不欲言、不排大便、苔薄白	干姜、党参、白术、粉葛、枳实、炙甘草	理中丸
便秘、苔薄白、舌淡、不排大便、神疲、纳食不馨、苦不欲言、脉沉细、升降失常、面色萎黄、腹部胀满	干姜、党参、白术、粉葛、枳实、炙甘草	理中丸
便秘、腹部胀满、舌淡、神疲、升降失常、纳食不馨、苦不欲言、苔薄白、不排大便、面色萎黄、脉沉细	干姜、党参、白术、粉葛、枳实、炙甘草	理中丸
不排大便、便秘、苦不欲言、脉沉细、纳食不馨、舌淡、苔薄白、神疲、面色萎黄、升降失常、腹部胀满	干姜、党参、白术、粉葛、枳实、炙甘草	理中丸
舌淡、纳食不馨、面色萎黄、升降失常、神疲、不排大便、脉沉细、便秘、腹部胀满、苦不欲言、苔薄白	干姜、党参、白术、粉葛、枳实、炙甘草	理中丸
纳食不馨、苔薄白、脉沉细、舌淡、面色萎黄、不排大便、便秘、升降失常、苦不欲言、神疲、腹部胀满	干姜、党参、白术、粉葛、枳实、炙甘草	理中丸
神疲、不排大便、腹部胀满、面色萎黄、升降失常、苔薄白、便秘、纳食不馨、舌淡、苦不欲言、脉沉细	干姜、党参、白术、粉葛、枳实、炙甘草	理中丸
不排大便、舌淡、便秘、苔薄白、纳食不馨、面色萎黄、苦不欲言、神疲、脉沉细、腹部胀满、升降失常	干姜、党参、白术、粉葛、枳实、炙甘草	理中丸
脉沉细、面色萎黄、神疲、纳食不馨、便秘、舌淡、苦不欲言、腹部胀满、不排大便、升降失常、苔薄白	干姜、党参、白术、粉葛、枳实、炙甘草	理中丸
腹部胀满、苔薄白、便秘、苦不欲言、脉沉细、升降失常、不排大便、神疲、面色萎黄、纳食不馨、舌淡	干姜、党参、白术、粉葛、枳实、炙甘草	理中丸
神疲、纳食不馨、腹部胀满、舌淡、苦不欲言、升降失常、不排大便、面色萎黄、苔薄白、脉沉细、便秘	干姜、党参、白术、粉葛、枳实、炙甘草	理中丸
神疲、脉沉细、便秘、舌淡、升降失常、面色萎黄、纳食不馨、苔薄白、苦不欲言、不排大便、腹部胀满	干姜、党参、白术、粉葛、枳实、炙甘草	理中丸
脉细微数、脉涩、舌偏红、心悸、面浮、口苦、足肿、苔薄黄、形体赢瘦、胸闷、低热、口干、周身关节疼痛	薏苡仁、生地、桑枝、桂枝、虎杖、防风、知母、甘草、忍冬藤、防己	防己地黄汤
面浮、足肿、苔薄黄、形体赢瘦、口干、脉涩、口苦、周身关节疼痛、低热、舌偏红、心悸、胸闷、脉细微数	薏苡仁、生地、桑枝、桂枝、虎杖、防风、知母、甘草、忍冬藤、防己	防己地黄汤
舌偏红、脉细微数、形体赢瘦、低热、苔薄黄、周身关节疼痛、足肿、面浮、脉涩、心悸、胸闷、口苦、口干	薏苡仁、生地、桑枝、桂枝、虎杖、防风、知母、甘草、忍冬藤、防己	防己地黄汤
心悸、脉细微数、脉涩、形体赢瘦、舌偏红、足肿、周身关节疼痛、面浮、胸闷、口干、低热、苔薄黄、口苦	薏苡仁、生地、桑枝、桂枝、虎杖、防风、知母、甘草、忍冬藤、防己	防己地黄汤
脉细软数、心慌、忧郁、头晕、苔薄白、胆怯、虚烦、善忘	首乌藤、大枣、太子参、川芎、柏子仁、合欢皮、粳米、知母、甘草	酸枣仁汤
虚烦、忧郁、心慌、善忘、头晕、胆怯、脉细软数、苔薄白	首乌藤、大枣、太子参、川芎、柏子仁、合欢皮、粳米、知母、甘草	酸枣仁汤
头晕、脉细软数、虚烦、善忘、心慌、忧郁、胆怯、苔薄白	首乌藤、大枣、太子参、川芎、柏子仁、合欢皮、粳米、知母、甘草	酸枣仁汤
胆怯、善忘、脉细软数、苔薄白、头晕、虚烦、心慌、忧郁	首乌藤、大枣、太子参、川芎、柏子仁、合欢皮、粳米、知母、甘草	酸枣仁汤
上消化道出血、心悸、唇甲惨淡、溏便、晕厥、怔仲、少气、头昏、发热、脉沉涩、声音低微、舌淡、全身酸软、逆冷、面色苍白、目眩、吐血、苔白薄、发烧	白术、阿胶、三七、炙甘草、乌梅、附子、红参	黄土汤
全身酸软、怔仲、舌淡、脉沉涩、吐血、心悸、逆冷、面色苍白、发热、苔白薄、上消化道出血、声音低微、晕厥、发烧、溏便、目眩、少气、头昏、唇甲惨淡	白术、阿胶、三七、炙甘草、乌梅、附子、红参	黄土汤
目眩、面色苍白、吐血、声音低微、晕厥、舌淡、发烧、溏便、全身酸软、怔仲、发热、逆冷、心悸、上消化道出血、脉沉涩、头昏、苔白薄、少气、唇甲惨淡	白术、阿胶、三七、炙甘草、乌梅、附子、红参	黄土汤
怔仲、吐血、晕厥、心悸、面色苍白、脉沉涩、发烧、上消化道出血、逆冷、头昏、舌淡、苔白薄、少气、发热、声音低微、目眩、溏便、全身酸软、唇甲惨淡	白术、阿胶、三七、炙甘草、乌梅、附子、红参	黄土汤
胸闷、脏躁、举发无常、涕泪交流	小麦、首乌藤、大枣、太子参、茯苓、合欢皮、石菖蒲、猪苓、甘草、淫羊藿	甘麦大枣汤
胸闷、脏躁、举发无常、涕泪交流	小麦、首乌藤、大枣、太子参、茯苓、合欢皮、石菖蒲、猪苓、甘草、淫羊藿	甘麦大枣汤
汗出、指尖发冷、目斜、苔薄黄、四渴、手足搐搦、角弓反张、身热、项强、指纹浮紫	白芍、大枣、瓜蒌、桂枝、甘草	瓜蒌桂枝汤
苔薄黄、汗出、四渴、指纹浮紫、角弓反张、手足搐搦、目斜、指尖发冷、身热、项强	白芍、大枣、瓜蒌、桂枝、甘草	瓜蒌桂枝汤
指尖发冷、身热、指纹浮紫、手足搐搦、四渴、项强、汗出、苔薄黄、角弓反张、目斜	白芍、大枣、瓜蒌、桂枝、甘草	瓜蒌桂枝汤
汗出、目斜、项强、苔薄黄、指纹浮紫、角弓反张、指尖发冷、四渴、身热、手足搐搦	白芍、大枣、瓜蒌、桂枝、甘草	瓜蒌桂枝汤
四渴、苔薄黄、身热、汗出、指纹浮紫、角弓反张、目斜、指尖发冷、手足搐搦、项强	白芍、大枣、瓜蒌、桂枝、甘草	瓜蒌桂枝汤
角弓反张、目斜、汗出、身热、四渴、项强、苔薄黄、手足搐搦、指纹浮紫、指尖发冷	白芍、大枣、瓜蒌、桂枝、甘草	瓜蒌桂枝汤
目斜、汗出、苔薄黄、指尖发冷、身热、手足搐搦、四渴、指纹浮紫、角弓反张、项强	白芍、大枣、瓜蒌、桂枝、甘草	瓜蒌桂枝汤
苔薄黄、目斜、指尖发冷、身热、指纹浮紫、手足搐搦、四渴、角弓反张、项强、汗出	白芍、大枣、瓜蒌、桂枝、甘草	瓜蒌桂枝汤
手足搐搦、指尖发冷、项强、角弓反张、指纹浮紫、汗出、苔薄黄、身热、四渴、目斜	白芍、大枣、瓜蒌、桂枝、甘草	瓜蒌桂枝汤
身热、指尖发冷、苔薄黄、目斜、手足搐搦、四渴、角弓反张、项强、汗出、指纹浮紫	白芍、大枣、瓜蒌、桂枝、甘草	瓜蒌桂枝汤
头摇、头仰、面赤、项背强直、自汗、脉见沉迟	白芍、大枣、炙甘草、桂枝、天花粉	瓜蒌桂枝汤
自汗、头摇、项背强直、面赤、头仰、脉见沉迟	白芍、大枣、炙甘草、桂枝、天花粉	瓜蒌桂枝汤
脉见沉迟、自汗、项背强直、头摇、面赤、头仰	白芍、大枣、炙甘草、桂枝、天花粉	瓜蒌桂枝汤
头摇、头仰、自汗、项背强直、脉见沉迟、面赤	白芍、大枣、炙甘草、桂枝、天花粉	瓜蒌桂枝汤
头仰、脉见沉迟、自汗、头摇、项背强直、面赤	白芍、大枣、炙甘草、桂枝、天花粉	瓜蒌桂枝汤
脉见沉迟、自汗、面赤、头摇、项背强直、头仰	白芍、大枣、炙甘草、桂枝、天花粉	瓜蒌桂枝汤
项背强直、头仰、自汗、头摇、面赤、脉见沉迟	白芍、大枣、炙甘草、桂枝、天花粉	瓜蒌桂枝汤
项背强直、头仰、自汗、脉见沉迟、面赤、头摇	白芍、大枣、炙甘草、桂枝、天花粉	瓜蒌桂枝汤
项背强直、头仰、头摇、脉见沉迟、自汗、面赤	白芍、大枣、炙甘草、桂枝、天花粉	瓜蒌桂枝汤
面赤、自汗、头摇、脉见沉迟、项背强直、头仰	白芍、大枣、炙甘草、桂枝、天花粉	瓜蒌桂枝汤
流血、面色淡白、呵欠、头晕、脉弦缓无力、昏迷、张大、流涎、汗多、冷汗	黄芪、白芍、大枣、瓜蒌、炙甘草、桂枝、人参、附子、甘草	瓜蒌桂枝汤
冷汗、昏迷、面色淡白、流涎、张大、汗多、脉弦缓无力、流血、头晕、呵欠	黄芪、白芍、大枣、瓜蒌、炙甘草、桂枝、人参、附子、甘草	瓜蒌桂枝汤
张大、冷汗、流血、汗多、头晕、脉弦缓无力、面色淡白、呵欠、昏迷、流涎	黄芪、白芍、大枣、瓜蒌、炙甘草、桂枝、人参、附子、甘草	瓜蒌桂枝汤
流血、昏迷、流涎、冷汗、面色淡白、呵欠、头晕、汗多、张大、脉弦缓无力	黄芪、白芍、大枣、瓜蒌、炙甘草、桂枝、人参、附子、甘草	瓜蒌桂枝汤
呵欠、流血、流涎、昏迷、汗多、脉弦缓无力、面色淡白、张大、头晕、冷汗	黄芪、白芍、大枣、瓜蒌、炙甘草、桂枝、人参、附子、甘草	瓜蒌桂枝汤
呵欠、头晕、流血、昏迷、脉弦缓无力、面色淡白、张大、流涎、汗多、冷汗	黄芪、白芍、大枣、瓜蒌、炙甘草、桂枝、人参、附子、甘草	瓜蒌桂枝汤
脉弦缓无力、呵欠、昏迷、流涎、面色淡白、头晕、张大、冷汗、流血、汗多	黄芪、白芍、大枣、瓜蒌、炙甘草、桂枝、人参、附子、甘草	瓜蒌桂枝汤
张大、头晕、呵欠、汗多、冷汗、面色淡白、流涎、流血、昏迷、脉弦缓无力	黄芪、白芍、大枣、瓜蒌、炙甘草、桂枝、人参、附子、甘草	瓜蒌桂枝汤
头晕、流血、面色淡白、脉弦缓无力、昏迷、流涎、汗多、冷汗、呵欠、张大	黄芪、白芍、大枣、瓜蒌、炙甘草、桂枝、人参、附子、甘草	瓜蒌桂枝汤
脉弦缓无力、昏迷、流血、汗多、面色淡白、流涎、张大、冷汗、呵欠、头晕	黄芪、白芍、大枣、瓜蒌、炙甘草、桂枝、人参、附子、甘草	瓜蒌桂枝汤
恶寒、咳嗽、拘紧、脉浮、气促、饮食不香、转侧困难、身热、周身骨楚、溲黄、苔厚	滑石粉、白芍、大枣、粉葛、麻黄、桑枝、桂枝、金银花	葛根汤
咳嗽、苔厚、身热、饮食不香、脉浮、拘紧、溲黄、气促、周身骨楚、恶寒、转侧困难	滑石粉、白芍、大枣、粉葛、麻黄、桑枝、桂枝、金银花	葛根汤
左前额抬头纹消失、漏气、舌向右歪斜、左鼻唇沟消失、漏口水、吐字不清	生姜、白芍、大枣、粉葛、麻黄、炙甘草、桃仁、桂枝、当归	葛根汤
左鼻唇沟消失、吐字不清、漏气、舌向右歪斜、左前额抬头纹消失、漏口水	生姜、白芍、大枣、粉葛、麻黄、炙甘草、桃仁、桂枝、当归	葛根汤
脉紧数、酸重、口噤、抽搐、生理反射正常、气血阻滞、憋气、体温37.5℃、反张、刚痉、项背强直、苔薄白、筋脉挛急、血压110/70mmHg	白芍、大枣、全蝎、粉葛、麻黄、蜈蚣、桂枝、天花粉、甘草	葛根汤
抽搐、体温37.5℃、口噤、生理反射正常、苔薄白、筋脉挛急、血压110/70mmHg、刚痉、反张、憋气、脉紧数、酸重、项背强直、气血阻滞	白芍、大枣、全蝎、粉葛、麻黄、蜈蚣、桂枝、天花粉、甘草	葛根汤
骨瘦、大痛、面赤、脉沉洪有力、黑而有毛	大黄、厚朴、芒硝、枳实	大承气汤
脉沉洪有力、大痛、骨瘦、黑而有毛、面赤	大黄、厚朴、芒硝、枳实	大承气汤
无大便、苔厚黄、阳脉、两颜赤、胸翳、心烦、谵语、神昏、发热、干、两手脉隐伏不显	大黄、厚朴、芒硝、枳实	大承气汤
干、两手脉隐伏不显、两颜赤、谵语、无大便、苔厚黄、胸翳、心烦、神昏、阳脉、发热	大黄、厚朴、芒硝、枳实	大承气汤
苔黄、痉不止、便不通、舌燥、脉见数实、热不退	大黄、厚朴、芒硝、枳实	大承气汤
热不退、舌燥、脉见数实、苔黄、便不通、痉不止	大黄、厚朴、芒硝、枳实	大承气汤
未解大便、腹痛、小便短赤、腹胀、不发热、苔黄厚、肠鸣音亢进、脉沉滑有力、呕吐	大黄、厚朴、莱菔子、玄明粉、枳实	大承气汤
小便短赤、苔黄厚、不发热、肠鸣音亢进、呕吐、脉沉滑有力、未解大便、腹胀、腹痛	大黄、厚朴、莱菔子、玄明粉、枳实	大承气汤
苔白腻、手脚迟重、口中淡、微汗、右缓左紧、寒湿	苍术、苦杏仁、麻黄、炙甘草、桂枝	麻黄加术汤
手脚迟重、口中淡、右缓左紧、寒湿、微汗、苔白腻	苍术、苦杏仁、麻黄、炙甘草、桂枝	麻黄加术汤
寒湿、手脚迟重、微汗、右缓左紧、口中淡、苔白腻	苍术、苦杏仁、麻黄、炙甘草、桂枝	麻黄加术汤
微汗、苔白腻、寒湿、手脚迟重、口中淡、右缓左紧	苍术、苦杏仁、麻黄、炙甘草、桂枝	麻黄加术汤
口中淡、寒湿、手脚迟重、微汗、苔白腻、右缓左紧	苍术、苦杏仁、麻黄、炙甘草、桂枝	麻黄加术汤
微汗、口中淡、右缓左紧、手脚迟重、寒湿、苔白腻	苍术、苦杏仁、麻黄、炙甘草、桂枝	麻黄加术汤
右缓左紧、微汗、苔白腻、手脚迟重、寒湿、口中淡	苍术、苦杏仁、麻黄、炙甘草、桂枝	麻黄加术汤
寒湿、手脚迟重、口中淡、右缓左紧、微汗、苔白腻	苍术、苦杏仁、麻黄、炙甘草、桂枝	麻黄加术汤
无汗、身热、头重、鼻塞、酸痛	薏苡仁、生姜、白术、苦杏仁、麻黄、桂枝、甘草	麻黄加术汤
鼻塞、无汗、头重、身热、酸痛	薏苡仁、生姜、白术、苦杏仁、麻黄、桂枝、甘草	麻黄加术汤
无汗、头重、身热、酸痛、鼻塞	薏苡仁、生姜、白术、苦杏仁、麻黄、桂枝、甘草	麻黄加术汤
鼻塞、无汗、身热、酸痛、头重	薏苡仁、生姜、白术、苦杏仁、麻黄、桂枝、甘草	麻黄加术汤
酸痛、头重、鼻塞、身热、无汗	薏苡仁、生姜、白术、苦杏仁、麻黄、桂枝、甘草	麻黄加术汤
头重、身热、无汗、鼻塞、酸痛	薏苡仁、生姜、白术、苦杏仁、麻黄、桂枝、甘草	麻黄加术汤
酸痛、身热、鼻塞、头重、无汗	薏苡仁、生姜、白术、苦杏仁、麻黄、桂枝、甘草	麻黄加术汤
身热、无汗、头重、鼻塞、酸痛	薏苡仁、生姜、白术、苦杏仁、麻黄、桂枝、甘草	麻黄加术汤
头痛、苔白腻、疼痛、恶寒、脉紧	苦杏仁、白术、麻黄、桂枝、甘草	麻黄加术汤
脉紧、苔白腻、疼痛、头痛、恶寒	苦杏仁、白术、麻黄、桂枝、甘草	麻黄加术汤
苔白腻、脉紧、头痛、恶寒、疼痛	苦杏仁、白术、麻黄、桂枝、甘草	麻黄加术汤
疼痛、脉紧、头痛、苔白腻、恶寒	苦杏仁、白术、麻黄、桂枝、甘草	麻黄加术汤
苔白腻、疼痛、脉紧、头痛、恶寒	苦杏仁、白术、麻黄、桂枝、甘草	麻黄加术汤
恶寒、头痛、苔白腻、疼痛、脉紧	苦杏仁、白术、麻黄、桂枝、甘草	麻黄加术汤
头痛、苔白腻、恶寒、脉紧、疼痛	苦杏仁、白术、麻黄、桂枝、甘草	麻黄加术汤
疼痛、苔白腻、头痛、恶寒、脉紧	苦杏仁、白术、麻黄、桂枝、甘草	麻黄加术汤
咳嗽、内郁、苔白厚、化热、疼痛、发热、燥、恶寒、汗出热	苦杏仁、炙甘草、麻黄	麻杏薏甘汤
化热、恶寒、咳嗽、内郁、燥、汗出热、疼痛、发热、苔白厚	苦杏仁、炙甘草、麻黄	麻杏薏甘汤
咳嗽、发热、化热、苔白厚、疼痛、汗出热、内郁、恶寒、燥	苦杏仁、炙甘草、麻黄	麻杏薏甘汤
咳嗽、发热、燥、内郁、汗出热、苔白厚、疼痛、化热、恶寒	苦杏仁、炙甘草、麻黄	麻杏薏甘汤
燥、恶寒、内郁、苔白厚、发热、汗出热、咳嗽、疼痛、化热	苦杏仁、炙甘草、麻黄	麻杏薏甘汤
发热、燥、恶寒、内郁、汗出热、苔白厚、疼痛、化热、咳嗽	苦杏仁、炙甘草、麻黄	麻杏薏甘汤
大便结，漫赤、体温40.1℃、脉搏每分钟120次、苔白中薄黄、汗出、发热、心悸、精神不安、恶寒、咳嗽	薏苡仁、苦杏仁、麻黄、连翘、甘草、茵陈	麻杏薏甘汤
脉搏每分钟120次、精神不安、发热、汗出、体温40.1℃、咳嗽、苔白中薄黄、大便结，漫赤、心悸、恶寒	薏苡仁、苦杏仁、麻黄、连翘、甘草、茵陈	麻杏薏甘汤
心悸、咳嗽、脉搏每分钟120次、大便结，漫赤、精神不安、体温40.1℃、汗出、恶寒、发热、苔白中薄黄	薏苡仁、苦杏仁、麻黄、连翘、甘草、茵陈	麻杏薏甘汤
咳嗽、汗出、发热、心悸、体温40.1℃、精神不安、恶寒、苔白中薄黄、大便结，漫赤、脉搏每分钟120次	薏苡仁、苦杏仁、麻黄、连翘、甘草、茵陈	麻杏薏甘汤
心悸、恶寒、体温40.1℃、精神不安、发热、大便结，漫赤、脉搏每分钟120次、汗出、苔白中薄黄、咳嗽	薏苡仁、苦杏仁、麻黄、连翘、甘草、茵陈	麻杏薏甘汤
心悸、咳嗽、大便结，漫赤、精神不安、脉搏每分钟120次、发热、体温40.1℃、汗出、苔白中薄黄、恶寒	薏苡仁、苦杏仁、麻黄、连翘、甘草、茵陈	麻杏薏甘汤
偏肿、鼻腔有红疮、脚趾有水泡、苔白、脉数、微咳	蝉蜕、苦杏仁、甘草、僵蚕、化橘红、麻黄、川贝母、射干、桔梗、桑白皮、牛蒡子	麻杏薏甘汤
鼻腔有红疮、脚趾有水泡、微咳、苔白、偏肿、脉数	蝉蜕、苦杏仁、甘草、僵蚕、化橘红、麻黄、川贝母、射干、桔梗、桑白皮、牛蒡子	麻杏薏甘汤
脉数、苔白、鼻腔有红疮、微咳、偏肿、脚趾有水泡	蝉蜕、苦杏仁、甘草、僵蚕、化橘红、麻黄、川贝母、射干、桔梗、桑白皮、牛蒡子	麻杏薏甘汤
苔白、脉数、脚趾有水泡、鼻腔有红疮、偏肿、微咳	蝉蜕、苦杏仁、甘草、僵蚕、化橘红、麻黄、川贝母、射干、桔梗、桑白皮、牛蒡子	麻杏薏甘汤
苔白、脚趾有水泡、脉数、鼻腔有红疮、微咳、偏肿	蝉蜕、苦杏仁、甘草、僵蚕、化橘红、麻黄、川贝母、射干、桔梗、桑白皮、牛蒡子	麻杏薏甘汤
脉数、偏肿、鼻腔有红疮、微咳、脚趾有水泡、苔白	蝉蜕、苦杏仁、甘草、僵蚕、化橘红、麻黄、川贝母、射干、桔梗、桑白皮、牛蒡子	麻杏薏甘汤
筋骨不甚舒展、脉小弱、四肢痹痛	黄芪、薏苡仁、白术、茯苓、独活、防己	防己黄芪汤
筋骨不甚舒展、脉小弱、四肢痹痛	黄芪、薏苡仁、白术、茯苓、独活、防己	防己黄芪汤
脉小弱、筋骨不甚舒展、四肢痹痛	黄芪、薏苡仁、白术、茯苓、独活、防己	防己黄芪汤
脉小弱、筋骨不甚舒展、四肢痹痛	黄芪、薏苡仁、白术、茯苓、独活、防己	防己黄芪汤
脉亦虚、浮肿、足跟痛、虚数、舌淡白、沉重、汗出、恶风	黄芪、大枣、白术、炙甘草、防己	防己黄芪汤
足跟痛、脉亦虚、恶风、沉重、汗出、虚数、舌淡白、浮肿	黄芪、大枣、白术、炙甘草、防己	防己黄芪汤
足跟痛、浮肿、虚数、汗出、恶风、脉亦虚、沉重、舌淡白	黄芪、大枣、白术、炙甘草、防己	防己黄芪汤
沉重、虚数、浮肿、汗出、舌淡白、足跟痛、脉亦虚、恶风	黄芪、大枣、白术、炙甘草、防己	防己黄芪汤
脉浮中带滞、自汗、恶风、舌淡红、抽搐、苔白腻、呼吸停止	黄芪、大枣、白术、炙甘草、防己	防己黄芪汤
恶风、自汗、脉浮中带滞、呼吸停止、舌淡红、抽搐、苔白腻	黄芪、大枣、白术、炙甘草、防己	防己黄芪汤
呼吸停止、恶风、自汗、舌淡红、苔白腻、脉浮中带滞、抽搐	黄芪、大枣、白术、炙甘草、防己	防己黄芪汤
脉浮中带滞、呼吸停止、恶风、舌淡红、苔白腻、自汗、抽搐	黄芪、大枣、白术、炙甘草、防己	防己黄芪汤
脉浮虚、疼痛、唇乌、畏寒、头昏、腰痛、面色青暗、发热、手脚麻木、身痛、苔白滑腻、舌微红	桂枝、附子、大枣	桂枝附子汤
畏寒、唇乌、身痛、腰痛、手脚麻木、头昏、发热、疼痛、舌微红、苔白滑腻、脉浮虚、面色青暗	桂枝、附子、大枣	桂枝附子汤
身痛、面色青暗、脉浮虚、发热、舌微红、畏寒、疼痛、手脚麻木、腰痛、苔白滑腻、头昏、唇乌	桂枝、附子、大枣	桂枝附子汤
疼痛、身痛、手脚麻木、舌微红、脉浮虚、苔白滑腻、唇乌、腰痛、面色青暗、头昏、畏寒、发热	桂枝、附子、大枣	桂枝附子汤
身痛、唇乌、疼痛、面色青暗、发热、头昏、舌微红、脉浮虚、手脚麻木、腰痛、畏寒、苔白滑腻	桂枝、附子、大枣	桂枝附子汤
头昏、腰痛、手脚麻木、舌微红、疼痛、发热、畏寒、面色青暗、苔白滑腻、身痛、脉浮虚、唇乌	桂枝、附子、大枣	桂枝附子汤
面色青暗、脉浮虚、疼痛、唇乌、身痛、畏寒、苔白滑腻、手脚麻木、头昏、发热、腰痛、舌微红	桂枝、附子、大枣	桂枝附子汤
舌淡、汗出、肌肉痛、大便烂、体胖面白、苔白润滑、脉浮弦	炙甘草、桂枝、附子、大枣	桂枝附子汤
汗出、肌肉痛、苔白润滑、大便烂、脉浮弦、体胖面白、舌淡	炙甘草、桂枝、附子、大枣	桂枝附子汤
苔白润滑、体胖面白、舌淡、脉浮弦、汗出、肌肉痛、大便烂	炙甘草、桂枝、附子、大枣	桂枝附子汤
体胖面白、肌肉痛、舌淡、大便烂、脉浮弦、汗出、苔白润滑	炙甘草、桂枝、附子、大枣	桂枝附子汤
舌淡、大便烂、汗出、肌肉痛、苔白润滑、脉浮弦、体胖面白	炙甘草、桂枝、附子、大枣	桂枝附子汤
肌肉痛、体胖面白、大便烂、汗出、脉浮弦、舌淡、苔白润滑	炙甘草、桂枝、附子、大枣	桂枝附子汤
脉浮弦、大便烂、汗出、体胖面白、舌淡、肌肉痛、苔白润滑	炙甘草、桂枝、附子、大枣	桂枝附子汤
厥痛、舌白润、脉微细、呕吐、溏泄、痢转泻、泻利、苔白润、手足厥冷、遗肾	白术、炙甘草、附子、大枣	桂枝附子去桂加白术汤
脉微细、舌白润、溏泄、呕吐、厥痛、手足厥冷、遗肾、苔白润、痢转泻、泻利	白术、炙甘草、附子、大枣	桂枝附子去桂加白术汤
手足厥冷、遗肾、溏泄、厥痛、痢转泻、苔白润、脉微细、舌白润、呕吐、泻利	白术、炙甘草、附子、大枣	桂枝附子去桂加白术汤
痢转泻、呕吐、厥痛、苔白润、手足厥冷、遗肾、脉微细、溏泄、泻利、舌白润	白术、炙甘草、附子、大枣	桂枝附子去桂加白术汤
厥痛、泻利、脉微细、痢转泻、溏泄、舌白润、苔白润、遗肾、呕吐、手足厥冷	白术、炙甘草、附子、大枣	桂枝附子去桂加白术汤
手足厥冷、呕吐、痢转泻、厥痛、溏泄、泻利、苔白润、脉微细、舌白润、遗肾	白术、炙甘草、附子、大枣	桂枝附子去桂加白术汤
泻利、舌白润、手足厥冷、溏泄、苔白润、厥痛、呕吐、痢转泻、遗肾、脉微细	白术、炙甘草、附子、大枣	桂枝附子去桂加白术汤
厥痛、呕吐、舌白润、溏泄、遗肾、苔白润、痢转泻、泻利、脉微细、手足厥冷	白术、炙甘草、附子、大枣	桂枝附子去桂加白术汤
痢转泻、溏泄、呕吐、苔白润、手足厥冷、舌白润、泻利、脉微细、遗肾、厥痛	白术、炙甘草、附子、大枣	桂枝附子去桂加白术汤
脉微细、痢转泻、厥痛、舌白润、手足厥冷、苔白润、泻利、呕吐、遗肾、溏泄	白术、炙甘草、附子、大枣	桂枝附子去桂加白术汤
苔白润、遗肾、痢转泻、手足厥冷、舌白润、脉微细、溏泄、呕吐、厥痛、泻利	白术、炙甘草、附子、大枣	桂枝附子去桂加白术汤
溏泄、舌白润、呕吐、苔白润、痢转泻、脉微细、厥痛、遗肾、手足厥冷、泻利	白术、炙甘草、附子、大枣	桂枝附子去桂加白术汤
痢转泻、舌白润、泻利、遗肾、呕吐、厥痛、脉微细、手足厥冷、溏泄、苔白润	白术、炙甘草、附子、大枣	桂枝附子去桂加白术汤
溏泄、厥痛、舌白润、遗肾、手足厥冷、呕吐、泻利、脉微细、苔白润、痢转泻	白术、炙甘草、附子、大枣	桂枝附子去桂加白术汤
厥痛、苔白润、泻利、溏泄、痢转泻、遗肾、舌白润、呕吐、手足厥冷、脉微细	白术、炙甘草、附子、大枣	桂枝附子去桂加白术汤
厥痛、苔白润、手足厥冷、溏泄、痢转泻、舌白润、泻利、呕吐、遗肾、脉微细	白术、炙甘草、附子、大枣	桂枝附子去桂加白术汤
溏泄、舌白润、厥痛、遗肾、痢转泻、手足厥冷、苔白润、泻利、脉微细、呕吐	白术、炙甘草、附子、大枣	桂枝附子去桂加白术汤
泻利、脉微细、厥痛、遗肾、苔白润、舌白润、痢转泻、手足厥冷、溏泄、呕吐	白术、炙甘草、附子、大枣	桂枝附子去桂加白术汤
手足厥冷、苔白润、痢转泻、呕吐、脉微细、泻利、遗肾、厥痛、舌白润、溏泄	白术、炙甘草、附子、大枣	桂枝附子去桂加白术汤
痢转泻、泻利、遗肾、厥痛、苔白润、溏泄、脉微细、手足厥冷、舌白润、呕吐	白术、炙甘草、附子、大枣	桂枝附子去桂加白术汤
脉浮紧、肢节作痛、恶见风寒、盗汗、小便短少、自汗	白术、炙甘草、桂枝、附子	甘草附子汤
肢节作痛、盗汗、恶见风寒、自汗、小便短少、脉浮紧	白术、炙甘草、桂枝、附子	甘草附子汤
盗汗、自汗、脉浮紧、肢节作痛、小便短少、恶见风寒	白术、炙甘草、桂枝、附子	甘草附子汤
小便短少、恶见风寒、脉浮紧、肢节作痛、自汗、盗汗	白术、炙甘草、桂枝、附子	甘草附子汤
肢节作痛、盗汗、小便短少、脉浮紧、自汗、恶见风寒	白术、炙甘草、桂枝、附子	甘草附子汤
恶见风寒、脉浮紧、肢节作痛、盗汗、小便短少、自汗	白术、炙甘草、桂枝、附子	甘草附子汤
微肿、微汗、疼痛、脉象颇大、发汗、气不相续	白术、炙甘草、桂枝、附子	甘草附子汤
脉象颇大、发汗、疼痛、气不相续、微肿、微汗	白术、炙甘草、桂枝、附子	甘草附子汤
微汗、发汗、气不相续、微肿、疼痛、脉象颇大	白术、炙甘草、桂枝、附子	甘草附子汤
微汗、微肿、发汗、疼痛、气不相续、脉象颇大	白术、炙甘草、桂枝、附子	甘草附子汤
气不相续、发汗、脉象颇大、疼痛、微汗、微肿	白术、炙甘草、桂枝、附子	甘草附子汤
气不相续、发汗、脉象颇大、微汗、微肿、疼痛	白术、炙甘草、桂枝、附子	甘草附子汤
吐血、右关洪滑、血即上溢、口渴、自汗	大黄、西洋参、石膏、炙甘草、人参、粳米、知母	白虎加人参汤
吐血、自汗、血即上溢、右关洪滑、口渴	大黄、西洋参、石膏、炙甘草、人参、粳米、知母	白虎加人参汤
自汗、血即上溢、右关洪滑、口渴、吐血	大黄、西洋参、石膏、炙甘草、人参、粳米、知母	白虎加人参汤
脉微带数、苔薄白、消热、面部时觉烧热、浮火、形体消瘦、消谷	山药、党参、粉葛、文蛤、知母	白虎加人参汤
脉微带数、浮火、消谷、形体消瘦、消热、苔薄白、面部时觉烧热	山药、党参、粉葛、文蛤、知母	白虎加人参汤
苔薄白、消热、面部时觉烧热、浮火、消谷、脉微带数、形体消瘦	山药、党参、粉葛、文蛤、知母	白虎加人参汤
苔黄燥、暑厥、脉象洪大、汗多、邪热内迫、神昏、洪大而、多汗、肢厥、牙关微紧、身热、脉见洪大、四肢反见厥冷、昏不知人、气粗	石膏、人参、粳米、知母、甘草	白虎加人参汤
身热、汗多、昏不知人、四肢反见厥冷、脉象洪大、脉见洪大、多汗、苔黄燥、肢厥、洪大而、邪热内迫、暑厥、神昏、气粗、牙关微紧	石膏、人参、粳米、知母、甘草	白虎加人参汤
肢厥、多汗、邪热内迫、暑厥、四肢反见厥冷、气粗、身热、昏不知人、汗多、洪大而、牙关微紧、脉象洪大、脉见洪大、苔黄燥、神昏	石膏、人参、粳米、知母、甘草	白虎加人参汤
舌红、气促、烦渴、身热、汗多、唇干、头痛、脉洪大、肿痛	生地、党参、赤芍、粳米、天花粉、知母、甘草、北沙参	白虎加人参汤
舌红、肿痛、头痛、汗多、脉洪大、身热、唇干、烦渴、气促	生地、党参、赤芍、粳米、天花粉、知母、甘草、北沙参	白虎加人参汤
汗多、舌红、脉洪大、唇干、身热、气促、头痛、烦渴、肿痛	生地、党参、赤芍、粳米、天花粉、知母、甘草、北沙参	白虎加人参汤
反弱、泛恶、体温38℃、口渴、汗出、脉洪大、发热、少苔、舌红、昏迷、吐出、面红带垢	牡丹皮、党参、太子参、石斛、关黄柏、石膏、粳米、知母、甘草、北沙参	白虎加人参汤
脉洪大、汗出、吐出、少苔、体温38℃、发热、舌红、口渴、昏迷、泛恶、面红带垢、反弱	牡丹皮、党参、太子参、石斛、关黄柏、石膏、粳米、知母、甘草、北沙参	白虎加人参汤
面红带垢、汗出、口渴、发热、反弱、吐出、脉洪大、少苔、泛恶、体温38℃、昏迷、舌红	牡丹皮、党参、太子参、石斛、关黄柏、石膏、粳米、知母、甘草、北沙参	白虎加人参汤
不吐、呕吐、微弱、口渴、晕倒	瓜蒂	瓜蒂散
微弱、口渴、呕吐、不吐、晕倒	瓜蒂	瓜蒂散
微弱、晕倒、口渴、呕吐、不吐	瓜蒂	瓜蒂散
晕倒、口渴、不吐、微弱、呕吐	瓜蒂	瓜蒂散
癫、臭	瓜蒂	瓜蒂散
癫、臭	瓜蒂	瓜蒂散
臭、癫	瓜蒂	瓜蒂散
癫、臭	瓜蒂	瓜蒂散
痛苦、不能说话、后颈项不能竖起	知母、百合	百合知母汤、瓜蒌牡蛎散
痛苦、后颈项不能竖起、不能说话	知母、百合	百合知母汤、瓜蒌牡蛎散
不能说话、痛苦、后颈项不能竖起	知母、百合	百合知母汤、瓜蒌牡蛎散
不能说话、后颈项不能竖起、痛苦	知母、百合	百合知母汤、瓜蒌牡蛎散
后颈项不能竖起、痛苦、不能说话	知母、百合	百合知母汤、瓜蒌牡蛎散
后颈项不能竖起、不能说话、痛苦	知母、百合	百合知母汤、瓜蒌牡蛎散
狂乱、神魂颠倒、腹水、舌红、脉虚、精神错乱、克鲍二氏征、腹围减到71厘米、啼哭不宁	鸡子黄、百合	百合鸡子汤
腹围减到71厘米、脉虚、狂乱、神魂颠倒、腹水、克鲍二氏征、精神错乱、舌红、啼哭不宁	鸡子黄、百合	百合鸡子汤
精神错乱、脉虚、腹围减到71厘米、啼哭不宁、神魂颠倒、克鲍二氏征、腹水、狂乱、舌红	鸡子黄、百合	百合鸡子汤
神魂颠倒、腹水、舌红、狂乱、啼哭不宁、克鲍二氏征、脉虚、精神错乱、腹围减到71厘米	鸡子黄、百合	百合鸡子汤
神魂颠倒、舌红、啼哭不宁、精神错乱、脉虚、腹围减到71厘米、狂乱、腹水、克鲍二氏征	鸡子黄、百合	百合鸡子汤
克鲍二氏征、腹水、舌红、神魂颠倒、腹围减到71厘米、脉虚、啼哭不宁、狂乱、精神错乱	鸡子黄、百合	百合鸡子汤
腹水、精神错乱、腹围减到71厘米、脉虚、啼哭不宁、神魂颠倒、克鲍二氏征、舌红、狂乱	鸡子黄、百合	百合鸡子汤
啼哭不宁、腹围减到71厘米、脉虚、神魂颠倒、克鲍二氏征、狂乱、腹水、精神错乱、舌红	鸡子黄、百合	百合鸡子汤
脉虚、神魂颠倒、啼哭不宁、狂乱、腹水、精神错乱、克鲍二氏征、腹围减到71厘米、舌红	鸡子黄、百合	百合鸡子汤
腹围减到71厘米、腹水、舌红、啼哭不宁、精神错乱、神魂颠倒、克鲍二氏征、狂乱、脉虚	鸡子黄、百合	百合鸡子汤
精神错乱、狂乱、啼哭不宁、腹水、克鲍二氏征、舌红、神魂颠倒、腹围减到71厘米、脉虚	鸡子黄、百合	百合鸡子汤
啼哭不宁、狂乱、精神错乱、克鲍二氏征、腹水、脉虚、腹围减到71厘米、舌红、神魂颠倒	鸡子黄、百合	百合鸡子汤
神魂颠倒、狂乱、腹水、脉虚、克鲍二氏征、腹围减到71厘米、啼哭不宁、精神错乱、舌红	鸡子黄、百合	百合鸡子汤
克鲍二氏征、腹围减到71厘米、狂乱、精神错乱、舌红、脉虚、腹水、神魂颠倒、啼哭不宁	鸡子黄、百合	百合鸡子汤
精神错乱、神魂颠倒、啼哭不宁、脉虚、腹水、腹围减到71厘米、舌红、克鲍二氏征、狂乱	鸡子黄、百合	百合鸡子汤
舌红、脉虚、狂乱、神魂颠倒、啼哭不宁、精神错乱、腹围减到71厘米、腹水、克鲍二氏征	鸡子黄、百合	百合鸡子汤
腹水、神魂颠倒、脉虚、腹围减到71厘米、克鲍二氏征、啼哭不宁、精神错乱、狂乱、舌红	鸡子黄、百合	百合鸡子汤
精神错乱、啼哭不宁、狂乱、脉虚、神魂颠倒、克鲍二氏征、腹水、舌红、腹围减到71厘米	鸡子黄、百合	百合鸡子汤
啼哭不宁、腹水、脉虚、克鲍二氏征、腹围减到71厘米、舌红、神魂颠倒、狂乱、精神错乱	鸡子黄、百合	百合鸡子汤
克鲍二氏征、狂乱、舌红、啼哭不宁、精神错乱、神魂颠倒、腹水、腹围减到71厘米、脉虚	鸡子黄、百合	百合鸡子汤
脉虚、腹围减到71厘米、腹水、舌红、啼哭不宁、精神错乱、克鲍二氏征、神魂颠倒、狂乱	鸡子黄、百合	百合鸡子汤
啼哭不宁、精神错乱、舌红、腹围减到71厘米、腹水、克鲍二氏征、脉虚、神魂颠倒、狂乱	鸡子黄、百合	百合鸡子汤
狂乱、腹围减到71厘米、脉虚、啼哭不宁、腹水、神魂颠倒、精神错乱、克鲍二氏征、舌红	鸡子黄、百合	百合鸡子汤
精神错乱、啼哭不宁、腹水、神魂颠倒、腹围减到71厘米、舌红、脉虚、克鲍二氏征、狂乱	鸡子黄、百合	百合鸡子汤
啼哭不宁、腹水、克鲍二氏征、狂乱、脉虚、舌红、腹围减到71厘米、精神错乱、神魂颠倒	鸡子黄、百合	百合鸡子汤
腹围减到71厘米、舌红、精神错乱、啼哭不宁、神魂颠倒、腹水、克鲍二氏征、脉虚、狂乱	鸡子黄、百合	百合鸡子汤
脉虚、克鲍二氏征、腹水、狂乱、腹围减到71厘米、啼哭不宁、精神错乱、神魂颠倒、舌红	鸡子黄、百合	百合鸡子汤
腹围减到71厘米、狂乱、精神错乱、克鲍二氏征、脉虚、神魂颠倒、舌红、腹水、啼哭不宁	鸡子黄、百合	百合鸡子汤
精神错乱、舌红、脉虚、腹围减到71厘米、啼哭不宁、神魂颠倒、狂乱、腹水、克鲍二氏征	鸡子黄、百合	百合鸡子汤
狂乱、舌红、腹围减到71厘米、克鲍二氏征、脉虚、神魂颠倒、啼哭不宁、腹水、精神错乱	鸡子黄、百合	百合鸡子汤
神魂颠倒、舌红、脉虚、腹水、啼哭不宁、腹围减到71厘米、狂乱、精神错乱、克鲍二氏征	鸡子黄、百合	百合鸡子汤
啼哭不宁、脉虚、克鲍二氏征、神魂颠倒、腹围减到71厘米、精神错乱、腹水、狂乱、舌红	鸡子黄、百合	百合鸡子汤
神魂颠倒、狂乱、腹水、精神错乱、克鲍二氏征、腹围减到71厘米、脉虚、舌红、啼哭不宁	鸡子黄、百合	百合鸡子汤
腹围减到71厘米、舌红、克鲍二氏征、腹水、狂乱、啼哭不宁、精神错乱、神魂颠倒、脉虚	鸡子黄、百合	百合鸡子汤
腹围减到71厘米、神魂颠倒、精神错乱、啼哭不宁、腹水、舌红、脉虚、狂乱、克鲍二氏征	鸡子黄、百合	百合鸡子汤
腹围减到71厘米、啼哭不宁、精神错乱、克鲍二氏征、脉虚、狂乱、神魂颠倒、腹水、舌红	鸡子黄、百合	百合鸡子汤
腹围减到71厘米、克鲍二氏征、精神错乱、舌红、狂乱、啼哭不宁、腹水、脉虚、神魂颠倒	鸡子黄、百合	百合鸡子汤
克鲍二氏征、狂乱、精神错乱、神魂颠倒、舌红、腹围减到71厘米、脉虚、腹水、啼哭不宁	鸡子黄、百合	百合鸡子汤
啼哭不宁、脉虚、精神错乱、腹围减到71厘米、舌红、神魂颠倒、克鲍二氏征、腹水、狂乱	鸡子黄、百合	百合鸡子汤
神魂颠倒、脉虚、精神错乱、啼哭不宁、舌红、狂乱、腹围减到71厘米、腹水、克鲍二氏征	鸡子黄、百合	百合鸡子汤
舌红、啼哭不宁、狂乱、脉虚、腹水、腹围减到71厘米、精神错乱、克鲍二氏征、神魂颠倒	鸡子黄、百合	百合鸡子汤
克鲍二氏征、腹围减到71厘米、啼哭不宁、精神错乱、腹水、脉虚、神魂颠倒、舌红、狂乱	鸡子黄、百合	百合鸡子汤
腹围减到71厘米、精神错乱、啼哭不宁、狂乱、舌红、神魂颠倒、腹水、克鲍二氏征、脉虚	鸡子黄、百合	百合鸡子汤
脉虚、腹水、舌红、神魂颠倒、克鲍二氏征、腹围减到71厘米、精神错乱、狂乱、啼哭不宁	鸡子黄、百合	百合鸡子汤
腹水、精神错乱、狂乱、腹围减到71厘米、脉虚、神魂颠倒、舌红、克鲍二氏征、啼哭不宁	鸡子黄、百合	百合鸡子汤
腹水、神魂颠倒、脉虚、腹围减到71厘米、狂乱、精神错乱、啼哭不宁、舌红、克鲍二氏征	鸡子黄、百合	百合鸡子汤
舌红、啼哭不宁、脉虚、神魂颠倒、腹水、狂乱、腹围减到71厘米、克鲍二氏征、精神错乱	鸡子黄、百合	百合鸡子汤
舌红、狂乱、神魂颠倒、腹水、精神错乱、脉虚、腹围减到71厘米、克鲍二氏征、啼哭不宁	鸡子黄、百合	百合鸡子汤
克鲍二氏征、神魂颠倒、精神错乱、腹水、脉虚、啼哭不宁、腹围减到71厘米、舌红、狂乱	鸡子黄、百合	百合鸡子汤
狂乱、克鲍二氏征、啼哭不宁、腹水、精神错乱、舌红、脉虚、神魂颠倒、腹围减到71厘米	鸡子黄、百合	百合鸡子汤
精神错乱、克鲍二氏征、腹水、脉虚、腹围减到71厘米、啼哭不宁、舌红、狂乱、神魂颠倒	鸡子黄、百合	百合鸡子汤
克鲍二氏征、脉虚、神魂颠倒、腹水、精神错乱、啼哭不宁、腹围减到71厘米、狂乱、舌红	鸡子黄、百合	百合鸡子汤
脉虚、腹水、精神错乱、啼哭不宁、舌红、狂乱、腹围减到71厘米、克鲍二氏征、神魂颠倒	鸡子黄、百合	百合鸡子汤
狂乱、腹围减到71厘米、精神错乱、脉虚、舌红、克鲍二氏征、神魂颠倒、啼哭不宁、腹水	鸡子黄、百合	百合鸡子汤
精神错乱、神魂颠倒、狂乱、啼哭不宁、腹围减到71厘米、腹水、克鲍二氏征、脉虚、舌红	鸡子黄、百合	百合鸡子汤
舌红、克鲍二氏征、腹水、精神错乱、脉虚、腹围减到71厘米、啼哭不宁、神魂颠倒、狂乱	鸡子黄、百合	百合鸡子汤
舌红、精神错乱、腹水、神魂颠倒、狂乱、啼哭不宁、腹围减到71厘米、脉虚、克鲍二氏征	鸡子黄、百合	百合鸡子汤
脉虚、克鲍二氏征、神魂颠倒、精神错乱、啼哭不宁、腹水、腹围减到71厘米、舌红、狂乱	鸡子黄、百合	百合鸡子汤
狂乱、克鲍二氏征、精神错乱、腹水、腹围减到71厘米、舌红、脉虚、啼哭不宁、神魂颠倒	鸡子黄、百合	百合鸡子汤
啼哭不宁、腹水、舌红、狂乱、神魂颠倒、腹围减到71厘米、精神错乱、克鲍二氏征、脉虚	鸡子黄、百合	百合鸡子汤
舌红、头晕、小便赤色、夜寐不安、身热、胸痛、苔薄白、脉细数、全身乏力、口苦、月经多	大蓟、百合、生地、党参、甘草、小蓟、淡竹叶、白茅根、麦冬、车前草	百合地黄汤
口苦、苔薄白、月经多、舌红、夜寐不安、头晕、胸痛、全身乏力、小便赤色、身热、脉细数	大蓟、百合、生地、党参、甘草、小蓟、淡竹叶、白茅根、麦冬、车前草	百合地黄汤
苔薄白、身热、头晕、月经多、夜寐不安、全身乏力、口苦、脉细数、胸痛、舌红、小便赤色	大蓟、百合、生地、党参、甘草、小蓟、淡竹叶、白茅根、麦冬、车前草	百合地黄汤
苔薄白、头晕、月经多、身热、舌红、胸痛、脉细数、口苦、小便赤色、夜寐不安、全身乏力	大蓟、百合、生地、党参、甘草、小蓟、淡竹叶、白茅根、麦冬、车前草	百合地黄汤
脉细数、月经多、头晕、身热、舌红、夜寐不安、小便赤色、全身乏力、苔薄白、口苦、胸痛	大蓟、百合、生地、党参、甘草、小蓟、淡竹叶、白茅根、麦冬、车前草	百合地黄汤
全身乏力、身热、月经多、脉细数、舌红、口苦、小便赤色、头晕、夜寐不安、胸痛、苔薄白	大蓟、百合、生地、党参、甘草、小蓟、淡竹叶、白茅根、麦冬、车前草	百合地黄汤
全身乏力、头晕、夜寐不安、苔薄白、舌红、胸痛、小便赤色、身热、脉细数、月经多、口苦	大蓟、百合、生地、党参、甘草、小蓟、淡竹叶、白茅根、麦冬、车前草	百合地黄汤
脉细数、月经多、头晕、苔薄白、胸痛、口苦、身热、全身乏力、小便赤色、夜寐不安、舌红	大蓟、百合、生地、党参、甘草、小蓟、淡竹叶、白茅根、麦冬、车前草	百合地黄汤
月经多、脉细数、身热、胸痛、夜寐不安、头晕、苔薄白、舌红、全身乏力、口苦、小便赤色	大蓟、百合、生地、党参、甘草、小蓟、淡竹叶、白茅根、麦冬、车前草	百合地黄汤
苔薄白、全身乏力、小便赤色、身热、脉细数、夜寐不安、胸痛、月经多、口苦、头晕、舌红	大蓟、百合、生地、党参、甘草、小蓟、淡竹叶、白茅根、麦冬、车前草	百合地黄汤
小便赤色、月经多、头晕、身热、口苦、全身乏力、舌红、脉细数、夜寐不安、苔薄白、胸痛	大蓟、百合、生地、党参、甘草、小蓟、淡竹叶、白茅根、麦冬、车前草	百合地黄汤
脉细数、胸痛、口苦、月经多、身热、头晕、苔薄白、小便赤色、全身乏力、舌红、夜寐不安	大蓟、百合、生地、党参、甘草、小蓟、淡竹叶、白茅根、麦冬、车前草	百合地黄汤
舌裂、鼻血、脉仍细软、痰红	茯神、茜草、山药、白背、百合、地榆、白芨、熟地、麦冬、芦根、甘草、当归、北沙参	百合地黄汤
脉仍细软、痰红、舌裂、鼻血	茯神、茜草、山药、白背、百合、地榆、白芨、熟地、麦冬、芦根、甘草、当归、北沙参	百合地黄汤
鼻血、舌裂、痰红、脉仍细软	茯神、茜草、山药、白背、百合、地榆、白芨、熟地、麦冬、芦根、甘草、当归、北沙参	百合地黄汤
舌裂、脉仍细软、痰红、鼻血	茯神、茜草、山药、白背、百合、地榆、白芨、熟地、麦冬、芦根、甘草、当归、北沙参	百合地黄汤
痰红、舌裂、鼻血、脉仍细软	茯神、茜草、山药、白背、百合、地榆、白芨、熟地、麦冬、芦根、甘草、当归、北沙参	百合地黄汤
痰红、舌裂、鼻血、脉仍细软	茯神、茜草、山药、白背、百合、地榆、白芨、熟地、麦冬、芦根、甘草、当归、北沙参	百合地黄汤
脉仍细软、鼻血、舌裂、痰红	茯神、茜草、山药、白背、百合、地榆、白芨、熟地、麦冬、芦根、甘草、当归、北沙参	百合地黄汤
脉仍细软、鼻血、舌裂、痰红	茯神、茜草、山药、白背、百合、地榆、白芨、熟地、麦冬、芦根、甘草、当归、北沙参	百合地黄汤
脉仍细软、痰红、舌裂、鼻血	茯神、茜草、山药、白背、百合、地榆、白芨、熟地、麦冬、芦根、甘草、当归、北沙参	百合地黄汤
舌裂、痰红、脉仍细软、鼻血	茯神、茜草、山药、白背、百合、地榆、白芨、熟地、麦冬、芦根、甘草、当归、北沙参	百合地黄汤
鼻血、脉仍细软、舌裂、痰红	茯神、茜草、山药、白背、百合、地榆、白芨、熟地、麦冬、芦根、甘草、当归、北沙参	百合地黄汤
痰红、舌裂、鼻血、脉仍细软	茯神、茜草、山药、白背、百合、地榆、白芨、熟地、麦冬、芦根、甘草、当归、北沙参	百合地黄汤
痴呆、精神错乱、小溲仍赤、虚烦、神志清、口渴	滑石粉、薏苡仁、百合、生地、石决明、淡竹叶、牡蛎、麦冬、砂糖、芦根、天花粉、知母、玉竹、玄参	百合地黄汤
虚烦、痴呆、精神错乱、小溲仍赤、口渴、神志清	滑石粉、薏苡仁、百合、生地、石决明、淡竹叶、牡蛎、麦冬、砂糖、芦根、天花粉、知母、玉竹、玄参	百合地黄汤
痴呆、口渴、精神错乱、小溲仍赤、虚烦、神志清	滑石粉、薏苡仁、百合、生地、石决明、淡竹叶、牡蛎、麦冬、砂糖、芦根、天花粉、知母、玉竹、玄参	百合地黄汤
神志清、小溲仍赤、精神错乱、痴呆、口渴、虚烦	滑石粉、薏苡仁、百合、生地、石决明、淡竹叶、牡蛎、麦冬、砂糖、芦根、天花粉、知母、玉竹、玄参	百合地黄汤
精神错乱、口渴、虚烦、痴呆、小溲仍赤、神志清	滑石粉、薏苡仁、百合、生地、石决明、淡竹叶、牡蛎、麦冬、砂糖、芦根、天花粉、知母、玉竹、玄参	百合地黄汤
小溲仍赤、虚烦、精神错乱、痴呆、口渴、神志清	滑石粉、薏苡仁、百合、生地、石决明、淡竹叶、牡蛎、麦冬、砂糖、芦根、天花粉、知母、玉竹、玄参	百合地黄汤
虚烦、精神错乱、小溲仍赤、口渴、神志清、痴呆	滑石粉、薏苡仁、百合、生地、石决明、淡竹叶、牡蛎、麦冬、砂糖、芦根、天花粉、知母、玉竹、玄参	百合地黄汤
精神错乱、口渴、痴呆、小溲仍赤、神志清、虚烦	滑石粉、薏苡仁、百合、生地、石决明、淡竹叶、牡蛎、麦冬、砂糖、芦根、天花粉、知母、玉竹、玄参	百合地黄汤
痴呆、神志清、口渴、虚烦、精神错乱、小溲仍赤	滑石粉、薏苡仁、百合、生地、石决明、淡竹叶、牡蛎、麦冬、砂糖、芦根、天花粉、知母、玉竹、玄参	百合地黄汤
精神错乱、口渴、虚烦、小溲仍赤、神志清、痴呆	滑石粉、薏苡仁、百合、生地、石决明、淡竹叶、牡蛎、麦冬、砂糖、芦根、天花粉、知母、玉竹、玄参	百合地黄汤
小溲仍赤、精神错乱、痴呆、口渴、神志清、虚烦	滑石粉、薏苡仁、百合、生地、石决明、淡竹叶、牡蛎、麦冬、砂糖、芦根、天花粉、知母、玉竹、玄参	百合地黄汤
虚烦、神志清、口渴、精神错乱、小溲仍赤、痴呆	滑石粉、薏苡仁、百合、生地、石决明、淡竹叶、牡蛎、麦冬、砂糖、芦根、天花粉、知母、玉竹、玄参	百合地黄汤
情绪低落、遍身疹、苔红赤少苔、烦躁、舌红赤少苔、神志恍馋、情绪不定、心慌、遍身生疮、里热偏盛、欲行不能行、舌质红赤、口苦、小便黄、心神涣散、脉弦略数、欲动不能动、口渴	滑石粉、知母、百合、生地	百合地黄汤
里热偏盛、遍身疹、心慌、情绪低落、烦躁、神志恍馋、情绪不定、口苦、遍身生疮、苔红赤少苔、欲行不能行、舌质红赤、口渴、心神涣散、欲动不能动、舌红赤少苔、脉弦略数、小便黄	滑石粉、知母、百合、生地	百合地黄汤
欲动不能动、口苦、舌红赤少苔、苔红赤少苔、舌质红赤、烦躁、遍身生疮、神志恍馋、小便黄、心慌、口渴、欲行不能行、情绪低落、遍身疹、里热偏盛、心神涣散、脉弦略数、情绪不定	滑石粉、知母、百合、生地	百合地黄汤
欲行不能行、脉弦略数、舌红赤少苔、舌质红赤、口苦、烦躁、情绪不定、小便黄、欲动不能动、心神涣散、遍身生疮、口渴、神志恍馋、心慌、里热偏盛、苔红赤少苔、情绪低落、遍身疹	滑石粉、知母、百合、生地	百合地黄汤
情绪不定、遍身生疮、欲行不能行、遍身疹、口苦、脉弦略数、心慌、情绪低落、舌质红赤、神志恍馋、欲动不能动、心神涣散、舌红赤少苔、苔红赤少苔、口渴、小便黄、烦躁、里热偏盛	滑石粉、知母、百合、生地	百合地黄汤
情绪不定、烦躁、脉弦略数、欲行不能行、舌质红赤、小便黄、遍身疹、遍身生疮、苔红赤少苔、心慌、情绪低落、口渴、口苦、里热偏盛、神志恍馋、心神涣散、舌红赤少苔、欲动不能动	滑石粉、知母、百合、生地	百合地黄汤
欲动不能动、舌红赤少苔、里热偏盛、情绪低落、脉弦略数、舌质红赤、心神涣散、小便黄、苔红赤少苔、遍身疹、遍身生疮、心慌、欲行不能行、神志恍馋、情绪不定、烦躁、口渴、口苦	滑石粉、知母、百合、生地	百合地黄汤
遍身生疮、情绪不定、心神涣散、里热偏盛、脉弦略数、心慌、烦躁、情绪低落、苔红赤少苔、欲行不能行、舌质红赤、口苦、小便黄、遍身疹、神志恍馋、口渴、舌红赤少苔、欲动不能动	滑石粉、知母、百合、生地	百合地黄汤
小便黄、脉弦略数、神志恍馋、情绪低落、遍身生疮、烦躁、口苦、里热偏盛、舌质红赤、苔红赤少苔、遍身疹、欲行不能行、欲动不能动、心慌、情绪不定、舌红赤少苔、口渴、心神涣散	滑石粉、知母、百合、生地	百合地黄汤
口苦、心慌、苔红赤少苔、脉弦略数、遍身生疮、舌红赤少苔、小便黄、口渴、神志恍馋、遍身疹、欲动不能动、欲行不能行、心神涣散、情绪不定、情绪低落、里热偏盛、烦躁、舌质红赤	滑石粉、知母、百合、生地	百合地黄汤
口渴、遍身疹、情绪不定、舌红赤少苔、烦躁、欲行不能行、苔红赤少苔、欲动不能动、遍身生疮、心慌、情绪低落、脉弦略数、舌质红赤、心神涣散、神志恍馋、小便黄、里热偏盛、口苦	滑石粉、知母、百合、生地	百合地黄汤
舌红赤少苔、神志恍馋、遍身生疮、欲动不能动、欲行不能行、苔红赤少苔、舌质红赤、口渴、里热偏盛、心慌、烦躁、情绪低落、遍身疹、心神涣散、口苦、情绪不定、小便黄、脉弦略数	滑石粉、知母、百合、生地	百合地黄汤
壮热、高热、下利、发热、脉细弱、昏昏欲馈，双目露睛、苔黄、唇舌鲜红	山药、百合、莲子、天花粉、桑叶、金银花	百合洗方
脉细弱、苔黄、下利、壮热、唇舌鲜红、发热、昏昏欲馈，双目露睛、高热	山药、百合、莲子、天花粉、桑叶、金银花	百合洗方
壮热、昏昏欲馈，双目露睛、脉细弱、发热、下利、唇舌鲜红、苔黄、高热	山药、百合、莲子、天花粉、桑叶、金银花	百合洗方
苔黄、发热、昏昏欲馈，双目露睛、壮热、脉细弱、唇舌鲜红、下利、高热	山药、百合、莲子、天花粉、桑叶、金银花	百合洗方
唇舌鲜红、苔黄、下利、脉细弱、壮热、高热、昏昏欲馈，双目露睛、发热	山药、百合、莲子、天花粉、桑叶、金银花	百合洗方
壮热、唇舌鲜红、发热、脉细弱、苔黄、下利、昏昏欲馈，双目露睛、高热	山药、百合、莲子、天花粉、桑叶、金银花	百合洗方
苔黄、脉细弱、昏昏欲馈，双目露睛、高热、壮热、发热、唇舌鲜红、下利	山药、百合、莲子、天花粉、桑叶、金银花	百合洗方
下利、苔黄、脉细弱、昏昏欲馈，双目露睛、唇舌鲜红、高热、壮热、发热	山药、百合、莲子、天花粉、桑叶、金银花	百合洗方
唇舌鲜红、高热、昏昏欲馈，双目露睛、发热、脉细弱、下利、苔黄、壮热	山药、百合、莲子、天花粉、桑叶、金银花	百合洗方
下利、高热、脉细弱、壮热、唇舌鲜红、苔黄、昏昏欲馈，双目露睛、发热	山药、百合、莲子、天花粉、桑叶、金银花	百合洗方
脉细弱、唇舌鲜红、下利、发热、壮热、昏昏欲馈，双目露睛、高热、苔黄	山药、百合、莲子、天花粉、桑叶、金银花	百合洗方
发热、高热、壮热、脉细弱、唇舌鲜红、下利、昏昏欲馈，双目露睛、苔黄	山药、百合、莲子、天花粉、桑叶、金银花	百合洗方
壮热、脉细弱、下利、发热、唇舌鲜红、昏昏欲馈，双目露睛、高热、苔黄	山药、百合、莲子、天花粉、桑叶、金银花	百合洗方
壮热、发热、唇舌鲜红、下利、高热、苔黄、昏昏欲馈，双目露睛、脉细弱	山药、百合、莲子、天花粉、桑叶、金银花	百合洗方
下利、昏昏欲馈，双目露睛、高热、发热、唇舌鲜红、脉细弱、壮热、苔黄	山药、百合、莲子、天花粉、桑叶、金银花	百合洗方
下利、脉细弱、高热、昏昏欲馈，双目露睛、壮热、唇舌鲜红、发热、苔黄	山药、百合、莲子、天花粉、桑叶、金银花	百合洗方
昏昏欲馈，双目露睛、苔黄、脉细弱、发热、壮热、唇舌鲜红、下利、高热	山药、百合、莲子、天花粉、桑叶、金银花	百合洗方
发热、昏昏欲馈，双目露睛、唇舌鲜红、下利、高热、苔黄、脉细弱、壮热	山药、百合、莲子、天花粉、桑叶、金银花	百合洗方
苔黄、下利、壮热、昏昏欲馈，双目露睛、发热、高热、唇舌鲜红、脉细弱	山药、百合、莲子、天花粉、桑叶、金银花	百合洗方
脉细弱、苔黄、昏昏欲馈，双目露睛、高热、下利、发热、唇舌鲜红、壮热	山药、百合、莲子、天花粉、桑叶、金银花	百合洗方
高热、苔黄、唇舌鲜红、发热、壮热、昏昏欲馈，双目露睛、下利、脉细弱	山药、百合、莲子、天花粉、桑叶、金银花	百合洗方
壮热、唇舌鲜红、昏昏欲馈，双目露睛、苔黄、高热、脉细弱、下利、发热	山药、百合、莲子、天花粉、桑叶、金银花	百合洗方
下利、高热、壮热、苔黄、昏昏欲馈，双目露睛、唇舌鲜红、脉细弱、发热	山药、百合、莲子、天花粉、桑叶、金银花	百合洗方
唇舌鲜红、昏昏欲馈，双目露睛、壮热、脉细弱、发热、苔黄、高热、下利	山药、百合、莲子、天花粉、桑叶、金银花	百合洗方
发热、高热、苔黄、壮热、脉细弱、下利、昏昏欲馈，双目露睛、唇舌鲜红	山药、百合、莲子、天花粉、桑叶、金银花	百合洗方
高热、发热、昏昏欲馈，双目露睛、唇舌鲜红、壮热、下利、脉细弱、苔黄	山药、百合、莲子、天花粉、桑叶、金银花	百合洗方
昏昏欲馈，双目露睛、高热、苔黄、脉细弱、下利、壮热、发热、唇舌鲜红	山药、百合、莲子、天花粉、桑叶、金银花	百合洗方
苔黄、脉细弱、唇舌鲜红、下利、高热、壮热、昏昏欲馈，双目露睛、发热	山药、百合、莲子、天花粉、桑叶、金银花	百合洗方
脉细弱、发热、唇舌鲜红、下利、高热、壮热、苔黄、昏昏欲馈，双目露睛	山药、百合、莲子、天花粉、桑叶、金银花	百合洗方
唇舌鲜红、下利、发热、苔黄、壮热、昏昏欲馈，双目露睛、脉细弱、高热	山药、百合、莲子、天花粉、桑叶、金银花	百合洗方
苔黄、昏昏欲馈，双目露睛、下利、脉细弱、高热、唇舌鲜红、壮热、发热	山药、百合、莲子、天花粉、桑叶、金银花	百合洗方
脉细弱、下利、高热、发热、唇舌鲜红、壮热、苔黄、昏昏欲馈，双目露睛	山药、百合、莲子、天花粉、桑叶、金银花	百合洗方
昏昏欲馈，双目露睛、唇舌鲜红、下利、苔黄、发热、脉细弱、高热、壮热	山药、百合、莲子、天花粉、桑叶、金银花	百合洗方
昏昏欲馈，双目露睛、壮热、下利、脉细弱、苔黄、唇舌鲜红、高热、发热	山药、百合、莲子、天花粉、桑叶、金银花	百合洗方
壮热、苔黄、昏昏欲馈，双目露睛、唇舌鲜红、发热、脉细弱、高热、下利	山药、百合、莲子、天花粉、桑叶、金银花	百合洗方
苔黄、唇舌鲜红、高热、壮热、下利、昏昏欲馈，双目露睛、脉细弱、发热	山药、百合、莲子、天花粉、桑叶、金银花	百合洗方
高热、唇舌鲜红、苔黄、壮热、脉细弱、昏昏欲馈，双目露睛、下利、发热	山药、百合、莲子、天花粉、桑叶、金银花	百合洗方
昏昏欲馈，双目露睛、高热、壮热、唇舌鲜红、脉细弱、发热、下利、苔黄	山药、百合、莲子、天花粉、桑叶、金银花	百合洗方
昏昏欲馈，双目露睛、发热、下利、脉细弱、高热、唇舌鲜红、苔黄、壮热	山药、百合、莲子、天花粉、桑叶、金银花	百合洗方
苔黄、发热、唇舌鲜红、昏昏欲馈，双目露睛、下利、高热、脉细弱、壮热	山药、百合、莲子、天花粉、桑叶、金银花	百合洗方
唇舌鲜红、壮热、下利、高热、脉细弱、苔黄、发热、昏昏欲馈，双目露睛	山药、百合、莲子、天花粉、桑叶、金银花	百合洗方
下利、高热、脉细弱、壮热、苔黄、唇舌鲜红、发热、昏昏欲馈，双目露睛	山药、百合、莲子、天花粉、桑叶、金银花	百合洗方
苔黄、唇舌鲜红、壮热、昏昏欲馈，双目露睛、高热、脉细弱、发热、下利	山药、百合、莲子、天花粉、桑叶、金银花	百合洗方
发热、昏昏欲馈，双目露睛、高热、脉细弱、唇舌鲜红、壮热、苔黄、下利	山药、百合、莲子、天花粉、桑叶、金银花	百合洗方
唇舌鲜红、壮热、苔黄、脉细弱、高热、发热、下利、昏昏欲馈，双目露睛	山药、百合、莲子、天花粉、桑叶、金银花	百合洗方
发热、壮热、脉细弱、苔黄、昏昏欲馈，双目露睛、高热、唇舌鲜红、下利	山药、百合、莲子、天花粉、桑叶、金银花	百合洗方
发热、高热、脉细弱、昏昏欲馈，双目露睛、壮热、下利、苔黄、唇舌鲜红	山药、百合、莲子、天花粉、桑叶、金银花	百合洗方
脉细弱、壮热、唇舌鲜红、发热、高热、昏昏欲馈，双目露睛、苔黄、下利	山药、百合、莲子、天花粉、桑叶、金银花	百合洗方
壮热、发热、昏昏欲馈，双目露睛、高热、脉细弱、下利、唇舌鲜红、苔黄	山药、百合、莲子、天花粉、桑叶、金银花	百合洗方
壮热、高热、昏昏欲馈，双目露睛、下利、唇舌鲜红、发热、苔黄、脉细弱	山药、百合、莲子、天花粉、桑叶、金银花	百合洗方
发热、唇舌鲜红、下利、昏昏欲馈，双目露睛、高热、苔黄、壮热、脉细弱	山药、百合、莲子、天花粉、桑叶、金银花	百合洗方
脉细弱、苔黄、昏昏欲馈，双目露睛、下利、壮热、高热、唇舌鲜红、发热	山药、百合、莲子、天花粉、桑叶、金银花	百合洗方
苔黄、发热、昏昏欲馈，双目露睛、壮热、脉细弱、下利、唇舌鲜红、高热	山药、百合、莲子、天花粉、桑叶、金银花	百合洗方
唇舌鲜红、高热、下利、脉细弱、发热、苔黄、壮热、昏昏欲馈，双目露睛	山药、百合、莲子、天花粉、桑叶、金银花	百合洗方
下利、发热、高热、昏昏欲馈，双目露睛、唇舌鲜红、壮热、苔黄、脉细弱	山药、百合、莲子、天花粉、桑叶、金银花	百合洗方
昏昏欲馈，双目露睛、唇舌鲜红、壮热、高热、发热、苔黄、脉细弱、下利	山药、百合、莲子、天花粉、桑叶、金银花	百合洗方
唇舌鲜红、高热、发热、苔黄、壮热、脉细弱、下利、昏昏欲馈，双目露睛	山药、百合、莲子、天花粉、桑叶、金银花	百合洗方
发热、昏昏欲馈，双目露睛、高热、壮热、苔黄、下利、唇舌鲜红、脉细弱	山药、百合、莲子、天花粉、桑叶、金银花	百合洗方
下利、苔黄、壮热、脉细弱、发热、昏昏欲馈，双目露睛、唇舌鲜红、高热	山药、百合、莲子、天花粉、桑叶、金银花	百合洗方
脉细弱、高热、昏昏欲馈，双目露睛、壮热、下利、唇舌鲜红、发热、苔黄	山药、百合、莲子、天花粉、桑叶、金银花	百合洗方
唇焦、津液缺芝、心悸、小便短赤、神疲、头痛、食欲不振、舌红、营养不良、脉数而软、精神憔悴、口渴、精神倦息、寒热、大便闭结、畏烦	滑石粉、薏苡仁、百合、生地、石决明、麦冬、芦根、天花粉、玉竹	百合滑石散
舌红、心悸、脉数而软、津液缺芝、大便闭结、口渴、食欲不振、精神倦息、神疲、寒热、精神憔悴、畏烦、头痛、唇焦、营养不良、小便短赤	滑石粉、薏苡仁、百合、生地、石决明、麦冬、芦根、天花粉、玉竹	百合滑石散
舌红、神疲、头痛、寒热、津液缺芝、食欲不振、脉数而软、小便短赤、口渴、精神倦息、营养不良、心悸、精神憔悴、畏烦、唇焦、大便闭结	滑石粉、薏苡仁、百合、生地、石决明、麦冬、芦根、天花粉、玉竹	百合滑石散
神疲、食欲不振、心悸、唇焦、口渴、小便短赤、寒热、大便闭结、精神倦息、精神憔悴、畏烦、头痛、脉数而软、舌红、津液缺芝、营养不良	滑石粉、薏苡仁、百合、生地、石决明、麦冬、芦根、天花粉、玉竹	百合滑石散
精神倦息、大便闭结、舌红、头痛、畏烦、津液缺芝、寒热、小便短赤、神疲、心悸、脉数而软、精神憔悴、食欲不振、唇焦、营养不良、口渴	滑石粉、薏苡仁、百合、生地、石决明、麦冬、芦根、天花粉、玉竹	百合滑石散
头痛、大便闭结、营养不良、小便短赤、食欲不振、脉数而软、舌红、津液缺芝、畏烦、神疲、精神憔悴、口渴、寒热、唇焦、精神倦息、心悸	滑石粉、薏苡仁、百合、生地、石决明、麦冬、芦根、天花粉、玉竹	百合滑石散
小便短赤、唇焦、营养不良、大便闭结、食欲不振、寒热、脉数而软、舌红、心悸、口渴、津液缺芝、头痛、精神倦息、畏烦、精神憔悴、神疲	滑石粉、薏苡仁、百合、生地、石决明、麦冬、芦根、天花粉、玉竹	百合滑石散
营养不良、脉数而软、头痛、畏烦、神疲、口渴、寒热、小便短赤、舌红、大便闭结、心悸、精神倦息、唇焦、精神憔悴、津液缺芝、食欲不振	滑石粉、薏苡仁、百合、生地、石决明、麦冬、芦根、天花粉、玉竹	百合滑石散
津液缺芝、唇焦、小便短赤、头痛、食欲不振、舌红、畏烦、寒热、营养不良、大便闭结、脉数而软、精神倦息、口渴、心悸、精神憔悴、神疲	滑石粉、薏苡仁、百合、生地、石决明、麦冬、芦根、天花粉、玉竹	百合滑石散
畏烦、津液缺芝、精神憔悴、大便闭结、小便短赤、食欲不振、脉数而软、舌红、神疲、唇焦、寒热、头痛、精神倦息、营养不良、口渴、心悸	滑石粉、薏苡仁、百合、生地、石决明、麦冬、芦根、天花粉、玉竹	百合滑石散
津液缺芝、寒热、口渴、舌红、神疲、食欲不振、精神倦息、精神憔悴、心悸、畏烦、头痛、小便短赤、营养不良、唇焦、大便闭结、脉数而软	滑石粉、薏苡仁、百合、生地、石决明、麦冬、芦根、天花粉、玉竹	百合滑石散
神疲、唇焦、舌红、口渴、脉数而软、大便闭结、小便短赤、寒热、精神倦息、营养不良、头痛、畏烦、精神憔悴、食欲不振、心悸、津液缺芝	滑石粉、薏苡仁、百合、生地、石决明、麦冬、芦根、天花粉、玉竹	百合滑石散
畏烦、头痛、营养不良、精神倦息、舌红、小便短赤、口渴、寒热、脉数而软、大便闭结、神疲、津液缺芝、食欲不振、心悸、精神憔悴、唇焦	滑石粉、薏苡仁、百合、生地、石决明、麦冬、芦根、天花粉、玉竹	百合滑石散
心悸、唇焦、营养不良、精神憔悴、脉数而软、神疲、寒热、口渴、大便闭结、头痛、食欲不振、津液缺芝、小便短赤、畏烦、舌红、精神倦息	滑石粉、薏苡仁、百合、生地、石决明、麦冬、芦根、天花粉、玉竹	百合滑石散
脉数而软、寒热、小便短赤、头痛、唇焦、口渴、营养不良、精神憔悴、大便闭结、神疲、精神倦息、津液缺芝、舌红、畏烦、心悸、食欲不振	滑石粉、薏苡仁、百合、生地、石决明、麦冬、芦根、天花粉、玉竹	百合滑石散
头痛、口渴、舌红、心悸、精神倦息、畏烦、精神憔悴、小便短赤、大便闭结、唇焦、津液缺芝、食欲不振、脉数而软、营养不良、寒热、神疲	滑石粉、薏苡仁、百合、生地、石决明、麦冬、芦根、天花粉、玉竹	百合滑石散
精神倦息、大便闭结、营养不良、口渴、舌红、心悸、神疲、头痛、津液缺芝、脉数而软、食欲不振、精神憔悴、寒热、唇焦、小便短赤、畏烦	滑石粉、薏苡仁、百合、生地、石决明、麦冬、芦根、天花粉、玉竹	百合滑石散
畏烦、唇焦、营养不良、头痛、神疲、食欲不振、大便闭结、心悸、小便短赤、舌红、精神憔悴、津液缺芝、脉数而软、口渴、寒热、精神倦息	滑石粉、薏苡仁、百合、生地、石决明、麦冬、芦根、天花粉、玉竹	百合滑石散
精神憔悴、神疲、寒热、食欲不振、津液缺芝、营养不良、头痛、口渴、畏烦、脉数而软、小便短赤、精神倦息、大便闭结、唇焦、心悸、舌红	滑石粉、薏苡仁、百合、生地、石决明、麦冬、芦根、天花粉、玉竹	百合滑石散
寒热、口渴、营养不良、头痛、心悸、食欲不振、神疲、大便闭结、畏烦、舌红、津液缺芝、脉数而软、精神倦息、唇焦、精神憔悴、小便短赤	滑石粉、薏苡仁、百合、生地、石决明、麦冬、芦根、天花粉、玉竹	百合滑石散
精神倦息、脉数而软、心悸、小便短赤、营养不良、寒热、津液缺芝、精神憔悴、舌红、头痛、唇焦、畏烦、口渴、大便闭结、食欲不振、神疲	滑石粉、薏苡仁、百合、生地、石决明、麦冬、芦根、天花粉、玉竹	百合滑石散
精神憔悴、营养不良、神疲、心悸、津液缺芝、食欲不振、唇焦、大便闭结、舌红、头痛、畏烦、脉数而软、精神倦息、小便短赤、寒热、口渴	滑石粉、薏苡仁、百合、生地、石决明、麦冬、芦根、天花粉、玉竹	百合滑石散
神疲、津液缺芝、寒热、大便闭结、头痛、脉数而软、营养不良、畏烦、舌红、小便短赤、食欲不振、心悸、精神憔悴、唇焦、精神倦息、口渴	滑石粉、薏苡仁、百合、生地、石决明、麦冬、芦根、天花粉、玉竹	百合滑石散
心悸、头痛、唇焦、津液缺芝、畏烦、舌红、精神倦息、大便闭结、食欲不振、脉数而软、营养不良、小便短赤、神疲、口渴、寒热、精神憔悴	滑石粉、薏苡仁、百合、生地、石决明、麦冬、芦根、天花粉、玉竹	百合滑石散
口渴、小便短赤、精神倦息、食欲不振、舌红、畏烦、脉数而软、神疲、头痛、津液缺芝、营养不良、心悸、大便闭结、寒热、唇焦、精神憔悴	滑石粉、薏苡仁、百合、生地、石决明、麦冬、芦根、天花粉、玉竹	百合滑石散
头痛、口渴、脉数而软、精神倦息、寒热、大便闭结、心悸、小便短赤、畏烦、食欲不振、精神憔悴、营养不良、舌红、津液缺芝、神疲、唇焦	滑石粉、薏苡仁、百合、生地、石决明、麦冬、芦根、天花粉、玉竹	百合滑石散
畏烦、寒热、心悸、津液缺芝、精神倦息、头痛、营养不良、口渴、小便短赤、舌红、唇焦、精神憔悴、大便闭结、神疲、脉数而软、食欲不振	滑石粉、薏苡仁、百合、生地、石决明、麦冬、芦根、天花粉、玉竹	百合滑石散
畏烦、头痛、精神憔悴、脉数而软、营养不良、精神倦息、小便短赤、大便闭结、心悸、唇焦、舌红、食欲不振、寒热、口渴、神疲、津液缺芝	滑石粉、薏苡仁、百合、生地、石决明、麦冬、芦根、天花粉、玉竹	百合滑石散
舌红、小便短赤、精神憔悴、大便闭结、津液缺芝、心悸、营养不良、神疲、头痛、唇焦、畏烦、食欲不振、寒热、精神倦息、口渴、脉数而软	滑石粉、薏苡仁、百合、生地、石决明、麦冬、芦根、天花粉、玉竹	百合滑石散
头痛、精神倦息、营养不良、舌红、口渴、寒热、神疲、脉数而软、津液缺芝、唇焦、精神憔悴、畏烦、小便短赤、食欲不振、大便闭结、心悸	滑石粉、薏苡仁、百合、生地、石决明、麦冬、芦根、天花粉、玉竹	百合滑石散
寒热、精神憔悴、心悸、津液缺芝、畏烦、口渴、大便闭结、舌红、小便短赤、唇焦、营养不良、脉数而软、神疲、精神倦息、食欲不振、头痛	滑石粉、薏苡仁、百合、生地、石决明、麦冬、芦根、天花粉、玉竹	百合滑石散
小便短赤、畏烦、舌红、食欲不振、脉数而软、津液缺芝、口渴、寒热、头痛、精神倦息、神疲、唇焦、营养不良、心悸、精神憔悴、大便闭结	滑石粉、薏苡仁、百合、生地、石决明、麦冬、芦根、天花粉、玉竹	百合滑石散
头痛、小便短赤、营养不良、津液缺芝、舌红、畏烦、精神憔悴、食欲不振、口渴、神疲、精神倦息、唇焦、心悸、脉数而软、寒热、大便闭结	滑石粉、薏苡仁、百合、生地、石决明、麦冬、芦根、天花粉、玉竹	百合滑石散
心悸、食欲不振、脉数而软、大便闭结、精神倦息、头痛、畏烦、寒热、精神憔悴、营养不良、津液缺芝、唇焦、舌红、口渴、神疲、小便短赤	滑石粉、薏苡仁、百合、生地、石决明、麦冬、芦根、天花粉、玉竹	百合滑石散
精神憔悴、舌红、神疲、口渴、大便闭结、食欲不振、脉数而软、精神倦息、唇焦、营养不良、畏烦、头痛、寒热、心悸、小便短赤、津液缺芝	滑石粉、薏苡仁、百合、生地、石决明、麦冬、芦根、天花粉、玉竹	百合滑石散
食欲不振、精神倦息、头痛、精神憔悴、舌红、小便短赤、津液缺芝、脉数而软、唇焦、寒热、营养不良、畏烦、神疲、口渴、大便闭结、心悸	滑石粉、薏苡仁、百合、生地、石决明、麦冬、芦根、天花粉、玉竹	百合滑石散
神疲、舌红、脉数而软、津液缺芝、食欲不振、寒热、营养不良、畏烦、唇焦、口渴、精神憔悴、大便闭结、心悸、头痛、精神倦息、小便短赤	滑石粉、薏苡仁、百合、生地、石决明、麦冬、芦根、天花粉、玉竹	百合滑石散
精神憔悴、津液缺芝、口渴、食欲不振、寒热、唇焦、心悸、头痛、大便闭结、精神倦息、脉数而软、营养不良、神疲、舌红、畏烦、小便短赤	滑石粉、薏苡仁、百合、生地、石决明、麦冬、芦根、天花粉、玉竹	百合滑石散
舌红、小便短赤、心悸、脉数而软、畏烦、寒热、神疲、精神倦息、唇焦、营养不良、口渴、精神憔悴、大便闭结、津液缺芝、食欲不振、头痛	滑石粉、薏苡仁、百合、生地、石决明、麦冬、芦根、天花粉、玉竹	百合滑石散
大便闭结、营养不良、心悸、小便短赤、畏烦、头痛、脉数而软、舌红、寒热、精神憔悴、津液缺芝、唇焦、神疲、精神倦息、食欲不振、口渴	滑石粉、薏苡仁、百合、生地、石决明、麦冬、芦根、天花粉、玉竹	百合滑石散
小便短赤、神疲、舌红、营养不良、精神憔悴、唇焦、寒热、口渴、精神倦息、大便闭结、食欲不振、津液缺芝、心悸、脉数而软、畏烦、头痛	滑石粉、薏苡仁、百合、生地、石决明、麦冬、芦根、天花粉、玉竹	百合滑石散
神疲、脉数而软、舌红、大便闭结、小便短赤、寒热、唇焦、口渴、头痛、营养不良、食欲不振、精神倦息、津液缺芝、精神憔悴、畏烦、心悸	滑石粉、薏苡仁、百合、生地、石决明、麦冬、芦根、天花粉、玉竹	百合滑石散
精神憔悴、唇焦、舌红、口渴、营养不良、脉数而软、食欲不振、精神倦息、津液缺芝、大便闭结、小便短赤、心悸、神疲、头痛、畏烦、寒热	滑石粉、薏苡仁、百合、生地、石决明、麦冬、芦根、天花粉、玉竹	百合滑石散
精神憔悴、唇焦、小便短赤、脉数而软、津液缺芝、寒热、营养不良、畏烦、神疲、精神倦息、食欲不振、口渴、头痛、心悸、大便闭结、舌红	滑石粉、薏苡仁、百合、生地、石决明、麦冬、芦根、天花粉、玉竹	百合滑石散
舌红、心悸、津液缺芝、唇焦、精神憔悴、食欲不振、神疲、口渴、小便短赤、畏烦、营养不良、寒热、精神倦息、头痛、大便闭结、脉数而软	滑石粉、薏苡仁、百合、生地、石决明、麦冬、芦根、天花粉、玉竹	百合滑石散
脉数而软、神疲、头痛、畏烦、口渴、寒热、津液缺芝、舌红、大便闭结、心悸、精神憔悴、小便短赤、营养不良、唇焦、食欲不振、精神倦息	滑石粉、薏苡仁、百合、生地、石决明、麦冬、芦根、天花粉、玉竹	百合滑石散
津液缺芝、唇焦、大便闭结、脉数而软、精神憔悴、精神倦息、舌红、神疲、头痛、营养不良、寒热、食欲不振、心悸、口渴、小便短赤、畏烦	滑石粉、薏苡仁、百合、生地、石决明、麦冬、芦根、天花粉、玉竹	百合滑石散
津液缺芝、神疲、畏烦、寒热、精神憔悴、头痛、唇焦、小便短赤、大便闭结、食欲不振、精神倦息、心悸、营养不良、口渴、脉数而软、舌红	滑石粉、薏苡仁、百合、生地、石决明、麦冬、芦根、天花粉、玉竹	百合滑石散
唇焦、神疲、舌红、寒热、脉数而软、头痛、心悸、畏烦、津液缺芝、精神倦息、食欲不振、大便闭结、小便短赤、口渴、营养不良、精神憔悴	滑石粉、薏苡仁、百合、生地、石决明、麦冬、芦根、天花粉、玉竹	百合滑石散
口渴、舌红、寒热、心悸、神疲、唇焦、食欲不振、营养不良、精神憔悴、头痛、精神倦息、津液缺芝、大便闭结、畏烦、小便短赤、脉数而软	滑石粉、薏苡仁、百合、生地、石决明、麦冬、芦根、天花粉、玉竹	百合滑石散
食欲不振、大便闭结、津液缺芝、小便短赤、畏烦、心悸、头痛、寒热、脉数而软、精神倦息、唇焦、神疲、舌红、精神憔悴、营养不良、口渴	滑石粉、薏苡仁、百合、生地、石决明、麦冬、芦根、天花粉、玉竹	百合滑石散
神疲、小便短赤、舌红、口渴、头痛、食欲不振、精神倦息、大便闭结、唇焦、精神憔悴、寒热、脉数而软、营养不良、津液缺芝、心悸、畏烦	滑石粉、薏苡仁、百合、生地、石决明、麦冬、芦根、天花粉、玉竹	百合滑石散
津液缺芝、小便短赤、大便闭结、神疲、精神倦息、食欲不振、口渴、营养不良、舌红、寒热、心悸、精神憔悴、畏烦、唇焦、头痛、脉数而软	滑石粉、薏苡仁、百合、生地、石决明、麦冬、芦根、天花粉、玉竹	百合滑石散
津液缺芝、寒热、畏烦、食欲不振、大便闭结、小便短赤、精神憔悴、心悸、唇焦、舌红、营养不良、神疲、头痛、脉数而软、精神倦息、口渴	滑石粉、薏苡仁、百合、生地、石决明、麦冬、芦根、天花粉、玉竹	百合滑石散
小便短赤、津液缺芝、口渴、大便闭结、心悸、畏烦、头痛、精神倦息、精神憔悴、脉数而软、舌红、食欲不振、神疲、营养不良、寒热、唇焦	滑石粉、薏苡仁、百合、生地、石决明、麦冬、芦根、天花粉、玉竹	百合滑石散
寒热、头痛、精神倦息、大便闭结、营养不良、唇焦、畏烦、食欲不振、神疲、精神憔悴、心悸、小便短赤、舌红、津液缺芝、脉数而软、口渴	滑石粉、薏苡仁、百合、生地、石决明、麦冬、芦根、天花粉、玉竹	百合滑石散
小便短赤、营养不良、心悸、脉数而软、唇焦、畏烦、精神憔悴、口渴、大便闭结、神疲、头痛、舌红、精神倦息、寒热、津液缺芝、食欲不振	滑石粉、薏苡仁、百合、生地、石决明、麦冬、芦根、天花粉、玉竹	百合滑石散
神疲、大便闭结、食欲不振、畏烦、脉数而软、营养不良、精神憔悴、唇焦、寒热、头痛、小便短赤、津液缺芝、口渴、精神倦息、舌红、心悸	滑石粉、薏苡仁、百合、生地、石决明、麦冬、芦根、天花粉、玉竹	百合滑石散
精神憔悴、口渴、舌红、唇焦、寒热、神疲、大便闭结、精神倦息、心悸、头痛、食欲不振、畏烦、营养不良、津液缺芝、脉数而软、小便短赤	滑石粉、薏苡仁、百合、生地、石决明、麦冬、芦根、天花粉、玉竹	百合滑石散
头痛、寒热、口渴、心悸、舌红、脉数而软、津液缺芝、畏烦、食欲不振、神疲、营养不良、小便短赤、大便闭结、精神倦息、精神憔悴、唇焦	滑石粉、薏苡仁、百合、生地、石决明、麦冬、芦根、天花粉、玉竹	百合滑石散
苔薄白、胃纳欠佳、口淡、气寒、脉迟弱、胃痛、舌淡白、右上腹部有明显压痛、神疲	白术、干姜、桂枝、党参	桂枝人参汤
右上腹部有明显压痛、胃纳欠佳、口淡、舌淡白、胃痛、脉迟弱、神疲、气寒、苔薄白	白术、干姜、桂枝、党参	桂枝人参汤
右上腹部有明显压痛、胃纳欠佳、神疲、苔薄白、胃痛、脉迟弱、舌淡白、口淡、气寒	白术、干姜、桂枝、党参	桂枝人参汤
舌淡白、神疲、胃纳欠佳、胃痛、右上腹部有明显压痛、苔薄白、气寒、脉迟弱、口淡	白术、干姜、桂枝、党参	桂枝人参汤
脉迟弱、口淡、气寒、苔薄白、右上腹部有明显压痛、舌淡白、神疲、胃痛、胃纳欠佳	白术、干姜、桂枝、党参	桂枝人参汤
右上腹部有明显压痛、胃纳欠佳、胃痛、脉迟弱、舌淡白、气寒、口淡、苔薄白、神疲	白术、干姜、桂枝、党参	桂枝人参汤
气寒、口淡、舌淡白、右上腹部有明显压痛、胃纳欠佳、胃痛、脉迟弱、神疲、苔薄白	白术、干姜、桂枝、党参	桂枝人参汤
狐惑、溃疡、大便较干、舌上红察、口腔出现疹	白芍、黄连、赤芍、淡竹叶、连翘、甘草、金银花、当归、黄芩	甘草泻心汤
狐惑、舌上红察、口腔出现疹、大便较干、溃疡	白芍、黄连、赤芍、淡竹叶、连翘、甘草、金银花、当归、黄芩	甘草泻心汤
狐惑、大便较干、溃疡、舌上红察、口腔出现疹	白芍、黄连、赤芍、淡竹叶、连翘、甘草、金银花、当归、黄芩	甘草泻心汤
声嘶、肛门作痒	干姜、黄连、大枣、半夏、党参、甘草、黄芩	甘草泻心汤
声嘶、肛门作痒	干姜、黄连、大枣、半夏、党参、甘草、黄芩	甘草泻心汤
肛门作痒、声嘶	干姜、黄连、大枣、半夏、党参、甘草、黄芩	甘草泻心汤
阴道未见滴虫、痒、白带下注、炎症	苦参	苦参汤
阴道未见滴虫、白带下注、炎症、痒	苦参	苦参汤
痒、白带下注、炎症、阴道未见滴虫	苦参	苦参汤
阴道未见滴虫、炎症、白带下注、痒	苦参	苦参汤
阴道未见滴虫、白带下注、痒、炎症	苦参	苦参汤
痒、阴道未见滴虫、炎症、白带下注	苦参	苦参汤
阴道未见滴虫、白带下注、炎症、痒	苦参	苦参汤
阴道未见滴虫、痒、炎症、白带下注	苦参	苦参汤
白带下注、痒、炎症、阴道未见滴虫	苦参	苦参汤
炎症、白带下注、阴道未见滴虫、痒	苦参	苦参汤
痒、炎症、阴道未见滴虫、白带下注	苦参	苦参汤
炎症、痒、阴道未见滴虫、白带下注	苦参	苦参汤
阴道未见滴虫、炎症、白带下注、痒	苦参	苦参汤
痒、白带下注、炎症、阴道未见滴虫	苦参	苦参汤
炎症、阴道未见滴虫、痒、白带下注	苦参	苦参汤
白带下注、炎症、痒、阴道未见滴虫	苦参	苦参汤
痒、阴道未见滴虫、白带下注、炎症	苦参	苦参汤
炎症、痒、白带下注、阴道未见滴虫	苦参	苦参汤
阴道未见滴虫、痒、炎症、白带下注	苦参	苦参汤
阴道未见滴虫、炎症、痒、白带下注	苦参	苦参汤
烦热、溃疡、脉滑数、遗疡、满舌白如粉霜、发冷、目赤、疼痛、手足指趾硬斑、咽干、奇痒、发烧、大便干结、色紫	雄黄	雄黄熏方
烦热、满舌白如粉霜、发烧、溃疡、奇痒、大便干结、脉滑数、发冷、疼痛、遗疡、目赤、咽干、手足指趾硬斑、色紫	雄黄	雄黄熏方
溃疡、烦热、咽干、遗疡、奇痒、发烧、大便干结、脉滑数、满舌白如粉霜、色紫、手足指趾硬斑、目赤、发冷、疼痛	雄黄	雄黄熏方
疼痛、溃疡、手足指趾硬斑、大便干结、咽干、满舌白如粉霜、发冷、色紫、发烧、脉滑数、烦热、奇痒、遗疡、目赤	雄黄	雄黄熏方
大便干结、手足指趾硬斑、脉滑数、奇痒、遗疡、咽干、满舌白如粉霜、疼痛、发烧、目赤、色紫、溃疡、烦热、发冷	雄黄	雄黄熏方
大便干结、奇痒、目赤、发冷、发烧、满舌白如粉霜、咽干、手足指趾硬斑、疼痛、遗疡、脉滑数、烦热、色紫、溃疡	雄黄	雄黄熏方
手足指趾硬斑、烦热、遗疡、大便干结、发烧、疼痛、满舌白如粉霜、发冷、咽干、奇痒、溃疡、脉滑数、目赤、色紫	雄黄	雄黄熏方
咽干、满舌白如粉霜、大便干结、溃疡、脉滑数、奇痒、色紫、目赤、发冷、手足指趾硬斑、发烧、疼痛、烦热、遗疡	雄黄	雄黄熏方
手足指趾硬斑、发烧、大便干结、疼痛、色紫、溃疡、目赤、满舌白如粉霜、烦热、咽干、奇痒、脉滑数、遗疡、发冷	雄黄	雄黄熏方
色紫、发冷、疼痛、遗疡、发烧、烦热、脉滑数、咽干、手足指趾硬斑、奇痒、满舌白如粉霜、大便干结、目赤、溃疡	雄黄	雄黄熏方
疼痛、遗疡、发烧、脉滑数、大便干结、咽干、满舌白如粉霜、手足指趾硬斑、奇痒、目赤、溃疡、烦热、发冷、色紫	雄黄	雄黄熏方
疼痛、溃疡、遗疡、手足指趾硬斑、脉滑数、咽干、色紫、奇痒、发冷、发烧、目赤、大便干结、满舌白如粉霜、烦热	雄黄	雄黄熏方
奇痒、发烧、满舌白如粉霜、疼痛、手足指趾硬斑、烦热、遗疡、大便干结、溃疡、发冷、咽干、目赤、脉滑数、色紫	雄黄	雄黄熏方
满舌白如粉霜、手足指趾硬斑、发冷、奇痒、发烧、烦热、溃疡、疼痛、色紫、脉滑数、目赤、咽干、遗疡、大便干结	雄黄	雄黄熏方
奇痒、脉滑数、烦热、目赤、发冷、疼痛、色紫、遗疡、满舌白如粉霜、溃疡、手足指趾硬斑、发烧、咽干、大便干结	雄黄	雄黄熏方
手足指趾硬斑、遗疡、脉滑数、色紫、疼痛、奇痒、发冷、大便干结、发烧、烦热、咽干、满舌白如粉霜、目赤、溃疡	雄黄	雄黄熏方
疼痛、发冷、脉滑数、手足指趾硬斑、咽干、色紫、满舌白如粉霜、奇痒、目赤、烦热、溃疡、遗疡、发烧、大便干结	雄黄	雄黄熏方
大便干结、脉滑数、满舌白如粉霜、目赤、手足指趾硬斑、遗疡、疼痛、溃疡、发烧、发冷、色紫、咽干、奇痒、烦热	雄黄	雄黄熏方
满舌白如粉霜、大便干结、脉滑数、奇痒、咽干、溃疡、发烧、手足指趾硬斑、遗疡、疼痛、烦热、色紫、目赤、发冷	雄黄	雄黄熏方
奇痒、咽干、溃疡、烦热、大便干结、疼痛、脉滑数、遗疡、色紫、手足指趾硬斑、发冷、目赤、满舌白如粉霜、发烧	雄黄	雄黄熏方
咽干、脉滑数、烦热、遗疡、大便干结、奇痒、疼痛、满舌白如粉霜、发烧、色紫、溃疡、目赤、发冷、手足指趾硬斑	雄黄	雄黄熏方
大便干结、疼痛、发烧、烦热、奇痒、色紫、目赤、脉滑数、满舌白如粉霜、溃疡、遗疡、发冷、咽干、手足指趾硬斑	雄黄	雄黄熏方
疼痛、溃疡、脉滑数、目赤、奇痒、满舌白如粉霜、咽干、发冷、大便干结、色紫、发烧、手足指趾硬斑、遗疡、烦热	雄黄	雄黄熏方
发冷、满舌白如粉霜、烦热、奇痒、溃疡、色紫、大便干结、咽干、遗疡、目赤、脉滑数、发烧、手足指趾硬斑、疼痛	雄黄	雄黄熏方
烦热、满舌白如粉霜、溃疡、目赤、大便干结、发冷、奇痒、疼痛、脉滑数、色紫、咽干、发烧、遗疡、手足指趾硬斑	雄黄	雄黄熏方
发烧、目赤、手足指趾硬斑、满舌白如粉霜、发冷、色紫、脉滑数、疼痛、遗疡、溃疡、烦热、咽干、奇痒、大便干结	雄黄	雄黄熏方
满舌白如粉霜、发烧、溃疡、疼痛、烦热、奇痒、脉滑数、色紫、发冷、咽干、遗疡、大便干结、手足指趾硬斑、目赤	雄黄	雄黄熏方
发冷、咽干、遗疡、烦热、疼痛、色紫、溃疡、脉滑数、目赤、手足指趾硬斑、满舌白如粉霜、奇痒、大便干结、发烧	雄黄	雄黄熏方
目赤、烦热、咽干、溃疡、发冷、大便干结、手足指趾硬斑、奇痒、遗疡、疼痛、发烧、脉滑数、色紫、满舌白如粉霜	雄黄	雄黄熏方
脉滑数、烦热、疼痛、手足指趾硬斑、发烧、目赤、遗疡、溃疡、发冷、咽干、满舌白如粉霜、奇痒、大便干结、色紫	雄黄	雄黄熏方
身热、苔薄黄、胀痛、烦躁、脉象滑数、气滞、血瘀、口渴	半枝莲、大黄、蒲公英、赤芍、没药、赤小豆、桃仁、五灵脂、乳香、金银花、当归	赤小豆当归散
气滞、烦躁、身热、口渴、血瘀、胀痛、苔薄黄、脉象滑数	半枝莲、大黄、蒲公英、赤芍、没药、赤小豆、桃仁、五灵脂、乳香、金银花、当归	赤小豆当归散
烦躁、口渴、身热、血瘀、脉象滑数、苔薄黄、胀痛、气滞	半枝莲、大黄、蒲公英、赤芍、没药、赤小豆、桃仁、五灵脂、乳香、金银花、当归	赤小豆当归散
口渴、苔薄黄、脉象滑数、烦躁、胀痛、血瘀、身热、气滞	半枝莲、大黄、蒲公英、赤芍、没药、赤小豆、桃仁、五灵脂、乳香、金银花、当归	赤小豆当归散
苔薄黄、气滞、身热、胀痛、烦躁、口渴、血瘀、脉象滑数	半枝莲、大黄、蒲公英、赤芍、没药、赤小豆、桃仁、五灵脂、乳香、金银花、当归	赤小豆当归散
苔薄黄、气滞、身热、血瘀、烦躁、口渴、胀痛、脉象滑数	半枝莲、大黄、蒲公英、赤芍、没药、赤小豆、桃仁、五灵脂、乳香、金银花、当归	赤小豆当归散
身热、苔薄黄、烦躁、胀痛、血瘀、口渴、气滞、脉象滑数	半枝莲、大黄、蒲公英、赤芍、没药、赤小豆、桃仁、五灵脂、乳香、金银花、当归	赤小豆当归散
脉浮有力。此属风热瘾疹、剧痒、搔痒、舌红、苔薄、周身风疹、小便色赤	生地、茯苓、赤小豆、连翘、当归、忍冬藤	赤小豆当归散
剧痒、苔薄、搔痒、周身风疹、舌红、小便色赤、脉浮有力。此属风热瘾疹	生地、茯苓、赤小豆、连翘、当归、忍冬藤	赤小豆当归散
舌红、剧痒、脉浮有力。此属风热瘾疹、搔痒、周身风疹、小便色赤、苔薄	生地、茯苓、赤小豆、连翘、当归、忍冬藤	赤小豆当归散
剧痒、周身风疹、搔痒、小便色赤、苔薄、脉浮有力。此属风热瘾疹、舌红	生地、茯苓、赤小豆、连翘、当归、忍冬藤	赤小豆当归散
苔薄、脉浮有力。此属风热瘾疹、搔痒、舌红、周身风疹、小便色赤、剧痒	生地、茯苓、赤小豆、连翘、当归、忍冬藤	赤小豆当归散
舌红、小便色赤、脉浮有力。此属风热瘾疹、搔痒、剧痒、苔薄、周身风疹	生地、茯苓、赤小豆、连翘、当归、忍冬藤	赤小豆当归散
剧痒、舌红、苔薄、小便色赤、脉浮有力。此属风热瘾疹、周身风疹、搔痒	生地、茯苓、赤小豆、连翘、当归、忍冬藤	赤小豆当归散
子宫脱垂、龈血、鼻妞、面色青灰、舌淡、咽痛、身软、周身皮肤有青紫块、肢酸、脉弱	黄芪、艾叶、白芍、生地、阿胶、赤芍、鳖甲、仙鹤草、升麻、甘草、当归、玄参	升麻鳖甲汤
脉弱、咽痛、肢酸、龈血、周身皮肤有青紫块、面色青灰、身软、舌淡、子宫脱垂、鼻妞	黄芪、艾叶、白芍、生地、阿胶、赤芍、鳖甲、仙鹤草、升麻、甘草、当归、玄参	升麻鳖甲汤
肢酸、脉弱、面色青灰、子宫脱垂、鼻妞、咽痛、龈血、舌淡、身软、周身皮肤有青紫块	黄芪、艾叶、白芍、生地、阿胶、赤芍、鳖甲、仙鹤草、升麻、甘草、当归、玄参	升麻鳖甲汤
脉弱、身软、鼻妞、面色青灰、舌淡、子宫脱垂、咽痛、龈血、周身皮肤有青紫块、肢酸	黄芪、艾叶、白芍、生地、阿胶、赤芍、鳖甲、仙鹤草、升麻、甘草、当归、玄参	升麻鳖甲汤
龈血、面色青灰、子宫脱垂、周身皮肤有青紫块、脉弱、身软、舌淡、肢酸、鼻妞、咽痛	黄芪、艾叶、白芍、生地、阿胶、赤芍、鳖甲、仙鹤草、升麻、甘草、当归、玄参	升麻鳖甲汤
身软、龈血、鼻妞、咽痛、肢酸、舌淡、面色青灰、子宫脱垂、脉弱、周身皮肤有青紫块	黄芪、艾叶、白芍、生地、阿胶、赤芍、鳖甲、仙鹤草、升麻、甘草、当归、玄参	升麻鳖甲汤
肢酸、周身皮肤有青紫块、面色青灰、龈血、咽痛、鼻妞、子宫脱垂、舌淡、脉弱、身软	黄芪、艾叶、白芍、生地、阿胶、赤芍、鳖甲、仙鹤草、升麻、甘草、当归、玄参	升麻鳖甲汤
周身皮肤有青紫块、身软、舌淡、脉弱、子宫脱垂、鼻妞、龈血、咽痛、肢酸、面色青灰	黄芪、艾叶、白芍、生地、阿胶、赤芍、鳖甲、仙鹤草、升麻、甘草、当归、玄参	升麻鳖甲汤
咽痛、龈血、面色青灰、脉弱、身软、子宫脱垂、鼻妞、舌淡、肢酸、周身皮肤有青紫块	黄芪、艾叶、白芍、生地、阿胶、赤芍、鳖甲、仙鹤草、升麻、甘草、当归、玄参	升麻鳖甲汤
身软、子宫脱垂、脉弱、肢酸、面色青灰、龈血、周身皮肤有青紫块、咽痛、舌淡、鼻妞	黄芪、艾叶、白芍、生地、阿胶、赤芍、鳖甲、仙鹤草、升麻、甘草、当归、玄参	升麻鳖甲汤
舌淡、龈血、子宫脱垂、咽痛、脉弱、周身皮肤有青紫块、肢酸、身软、鼻妞、面色青灰	黄芪、艾叶、白芍、生地、阿胶、赤芍、鳖甲、仙鹤草、升麻、甘草、当归、玄参	升麻鳖甲汤
舌淡、面色青灰、龈血、周身皮肤有青紫块、脉弱、子宫脱垂、肢酸、身软、鼻妞、咽痛	黄芪、艾叶、白芍、生地、阿胶、赤芍、鳖甲、仙鹤草、升麻、甘草、当归、玄参	升麻鳖甲汤
鼻妞、龈血、周身皮肤有青紫块、面色青灰、子宫脱垂、身软、舌淡、脉弱、肢酸、咽痛	黄芪、艾叶、白芍、生地、阿胶、赤芍、鳖甲、仙鹤草、升麻、甘草、当归、玄参	升麻鳖甲汤
鼻妞、肢酸、周身皮肤有青紫块、脉弱、咽痛、龈血、舌淡、面色青灰、子宫脱垂、身软	黄芪、艾叶、白芍、生地、阿胶、赤芍、鳖甲、仙鹤草、升麻、甘草、当归、玄参	升麻鳖甲汤
脉弱、面色青灰、子宫脱垂、龈血、身软、肢酸、周身皮肤有青紫块、舌淡、鼻妞、咽痛	黄芪、艾叶、白芍、生地、阿胶、赤芍、鳖甲、仙鹤草、升麻、甘草、当归、玄参	升麻鳖甲汤
脉弱、咽痛、周身皮肤有青紫块、肢酸、身软、鼻妞、子宫脱垂、面色青灰、舌淡、龈血	黄芪、艾叶、白芍、生地、阿胶、赤芍、鳖甲、仙鹤草、升麻、甘草、当归、玄参	升麻鳖甲汤
龈血、身软、子宫脱垂、面色青灰、鼻妞、脉弱、周身皮肤有青紫块、舌淡、咽痛、肢酸	黄芪、艾叶、白芍、生地、阿胶、赤芍、鳖甲、仙鹤草、升麻、甘草、当归、玄参	升麻鳖甲汤
周身皮肤有青紫块、身软、面色青灰、子宫脱垂、鼻妞、舌淡、咽痛、龈血、肢酸、脉弱	黄芪、艾叶、白芍、生地、阿胶、赤芍、鳖甲、仙鹤草、升麻、甘草、当归、玄参	升麻鳖甲汤
舌淡、龈血、子宫脱垂、肢酸、面色青灰、周身皮肤有青紫块、咽痛、鼻妞、身软、脉弱	黄芪、艾叶、白芍、生地、阿胶、赤芍、鳖甲、仙鹤草、升麻、甘草、当归、玄参	升麻鳖甲汤
身软、咽痛、肢酸、面色青灰、龈血、子宫脱垂、周身皮肤有青紫块、脉弱、鼻妞、舌淡	黄芪、艾叶、白芍、生地、阿胶、赤芍、鳖甲、仙鹤草、升麻、甘草、当归、玄参	升麻鳖甲汤
脉弱、鼻妞、周身皮肤有青紫块、身软、龈血、面色青灰、咽痛、肢酸、子宫脱垂、舌淡	黄芪、艾叶、白芍、生地、阿胶、赤芍、鳖甲、仙鹤草、升麻、甘草、当归、玄参	升麻鳖甲汤
鼻妞、脉弱、龈血、肢酸、舌淡、子宫脱垂、咽痛、身软、周身皮肤有青紫块、面色青灰	黄芪、艾叶、白芍、生地、阿胶、赤芍、鳖甲、仙鹤草、升麻、甘草、当归、玄参	升麻鳖甲汤
龈血、舌淡、面色青灰、子宫脱垂、周身皮肤有青紫块、肢酸、咽痛、脉弱、鼻妞、身软	黄芪、艾叶、白芍、生地、阿胶、赤芍、鳖甲、仙鹤草、升麻、甘草、当归、玄参	升麻鳖甲汤
舌淡、子宫脱垂、咽痛、身软、脉弱、鼻妞、肢酸、周身皮肤有青紫块、面色青灰、龈血	黄芪、艾叶、白芍、生地、阿胶、赤芍、鳖甲、仙鹤草、升麻、甘草、当归、玄参	升麻鳖甲汤
龈血、舌淡、面色青灰、身软、子宫脱垂、周身皮肤有青紫块、鼻妞、咽痛、肢酸、脉弱	黄芪、艾叶、白芍、生地、阿胶、赤芍、鳖甲、仙鹤草、升麻、甘草、当归、玄参	升麻鳖甲汤
面色青灰、舌淡、脉弱、咽痛、周身皮肤有青紫块、子宫脱垂、身软、肢酸、龈血、鼻妞	黄芪、艾叶、白芍、生地、阿胶、赤芍、鳖甲、仙鹤草、升麻、甘草、当归、玄参	升麻鳖甲汤
面色青灰、咽痛、身软、鼻妞、龈血、脉弱、肢酸、舌淡、周身皮肤有青紫块、子宫脱垂	黄芪、艾叶、白芍、生地、阿胶、赤芍、鳖甲、仙鹤草、升麻、甘草、当归、玄参	升麻鳖甲汤
舌淡、鼻妞、面色青灰、身软、脉弱、周身皮肤有青紫块、龈血、咽痛、子宫脱垂、肢酸	黄芪、艾叶、白芍、生地、阿胶、赤芍、鳖甲、仙鹤草、升麻、甘草、当归、玄参	升麻鳖甲汤
脉弱、鼻妞、肢酸、咽痛、龈血、子宫脱垂、舌淡、身软、周身皮肤有青紫块、面色青灰	黄芪、艾叶、白芍、生地、阿胶、赤芍、鳖甲、仙鹤草、升麻、甘草、当归、玄参	升麻鳖甲汤
肢酸、子宫脱垂、身软、咽痛、面色青灰、脉弱、周身皮肤有青紫块、舌淡、鼻妞、龈血	黄芪、艾叶、白芍、生地、阿胶、赤芍、鳖甲、仙鹤草、升麻、甘草、当归、玄参	升麻鳖甲汤
抽筋、脉象细弱、舌淡而胖润、紫斑、皮质硬、腰酸、皮下出血、头眩、心悸、崩漏、四肢酸楚、苔舌质淡	牡丹皮、白芍、阿胶、鳖甲、熟地、炙甘草、升麻、甘草、当归	升麻鳖甲汤
四肢酸楚、崩漏、舌淡而胖润、抽筋、脉象细弱、紫斑、腰酸、皮下出血、皮质硬、苔舌质淡、头眩、心悸	牡丹皮、白芍、阿胶、鳖甲、熟地、炙甘草、升麻、甘草、当归	升麻鳖甲汤
腰酸、头眩、紫斑、四肢酸楚、崩漏、苔舌质淡、脉象细弱、皮下出血、舌淡而胖润、心悸、抽筋、皮质硬	牡丹皮、白芍、阿胶、鳖甲、熟地、炙甘草、升麻、甘草、当归	升麻鳖甲汤
苔舌质淡、心悸、脉象细弱、崩漏、腰酸、四肢酸楚、舌淡而胖润、头眩、紫斑、皮质硬、皮下出血、抽筋	牡丹皮、白芍、阿胶、鳖甲、熟地、炙甘草、升麻、甘草、当归	升麻鳖甲汤
舌淡而胖润、皮下出血、皮质硬、崩漏、抽筋、腰酸、紫斑、苔舌质淡、头眩、四肢酸楚、脉象细弱、心悸	牡丹皮、白芍、阿胶、鳖甲、熟地、炙甘草、升麻、甘草、当归	升麻鳖甲汤
紫斑、脉象细弱、皮下出血、舌淡而胖润、抽筋、苔舌质淡、心悸、皮质硬、腰酸、四肢酸楚、头眩、崩漏	牡丹皮、白芍、阿胶、鳖甲、熟地、炙甘草、升麻、甘草、当归	升麻鳖甲汤
腰酸、崩漏、抽筋、紫斑、头眩、舌淡而胖润、苔舌质淡、脉象细弱、心悸、四肢酸楚、皮下出血、皮质硬	牡丹皮、白芍、阿胶、鳖甲、熟地、炙甘草、升麻、甘草、当归	升麻鳖甲汤
皮质硬、紫斑、心悸、崩漏、苔舌质淡、腰酸、舌淡而胖润、皮下出血、头眩、抽筋、四肢酸楚、脉象细弱	牡丹皮、白芍、阿胶、鳖甲、熟地、炙甘草、升麻、甘草、当归	升麻鳖甲汤
心悸、抽筋、舌淡而胖润、脉象细弱、皮下出血、头眩、苔舌质淡、皮质硬、崩漏、四肢酸楚、腰酸、紫斑	牡丹皮、白芍、阿胶、鳖甲、熟地、炙甘草、升麻、甘草、当归	升麻鳖甲汤
苔舌质淡、崩漏、头眩、舌淡而胖润、抽筋、腰酸、紫斑、皮下出血、皮质硬、心悸、脉象细弱、四肢酸楚	牡丹皮、白芍、阿胶、鳖甲、熟地、炙甘草、升麻、甘草、当归	升麻鳖甲汤
崩漏、脉象细弱、舌淡而胖润、心悸、皮下出血、腰酸、苔舌质淡、头眩、抽筋、四肢酸楚、紫斑、皮质硬	牡丹皮、白芍、阿胶、鳖甲、熟地、炙甘草、升麻、甘草、当归	升麻鳖甲汤
苔舌质淡、四肢酸楚、紫斑、心悸、皮下出血、崩漏、抽筋、脉象细弱、舌淡而胖润、皮质硬、头眩、腰酸	牡丹皮、白芍、阿胶、鳖甲、熟地、炙甘草、升麻、甘草、当归	升麻鳖甲汤
皮质硬、腰酸、皮下出血、舌淡而胖润、苔舌质淡、抽筋、脉象细弱、崩漏、紫斑、头眩、心悸、四肢酸楚	牡丹皮、白芍、阿胶、鳖甲、熟地、炙甘草、升麻、甘草、当归	升麻鳖甲汤
皮下出血、四肢酸楚、心悸、舌淡而胖润、脉象细弱、腰酸、头眩、崩漏、皮质硬、紫斑、苔舌质淡、抽筋	牡丹皮、白芍、阿胶、鳖甲、熟地、炙甘草、升麻、甘草、当归	升麻鳖甲汤
四肢酸楚、苔舌质淡、心悸、紫斑、皮下出血、舌淡而胖润、腰酸、崩漏、脉象细弱、皮质硬、抽筋、头眩	牡丹皮、白芍、阿胶、鳖甲、熟地、炙甘草、升麻、甘草、当归	升麻鳖甲汤
舌淡而胖润、腰酸、皮质硬、崩漏、心悸、抽筋、脉象细弱、头眩、苔舌质淡、皮下出血、紫斑、四肢酸楚	牡丹皮、白芍、阿胶、鳖甲、熟地、炙甘草、升麻、甘草、当归	升麻鳖甲汤
脉象细弱、紫斑、皮质硬、心悸、皮下出血、苔舌质淡、舌淡而胖润、四肢酸楚、抽筋、崩漏、腰酸、头眩	牡丹皮、白芍、阿胶、鳖甲、熟地、炙甘草、升麻、甘草、当归	升麻鳖甲汤
皮下出血、心悸、皮质硬、抽筋、腰酸、崩漏、四肢酸楚、紫斑、舌淡而胖润、脉象细弱、苔舌质淡、头眩	牡丹皮、白芍、阿胶、鳖甲、熟地、炙甘草、升麻、甘草、当归	升麻鳖甲汤
心悸、崩漏、四肢酸楚、紫斑、脉象细弱、抽筋、舌淡而胖润、头眩、腰酸、苔舌质淡、皮质硬、皮下出血	牡丹皮、白芍、阿胶、鳖甲、熟地、炙甘草、升麻、甘草、当归	升麻鳖甲汤
皮质硬、四肢酸楚、心悸、舌淡而胖润、抽筋、腰酸、紫斑、脉象细弱、崩漏、苔舌质淡、皮下出血、头眩	牡丹皮、白芍、阿胶、鳖甲、熟地、炙甘草、升麻、甘草、当归	升麻鳖甲汤
头眩、四肢酸楚、皮质硬、抽筋、苔舌质淡、脉象细弱、紫斑、腰酸、心悸、崩漏、皮下出血、舌淡而胖润	牡丹皮、白芍、阿胶、鳖甲、熟地、炙甘草、升麻、甘草、当归	升麻鳖甲汤
腰酸、四肢酸楚、紫斑、崩漏、皮下出血、舌淡而胖润、苔舌质淡、头眩、心悸、抽筋、皮质硬、脉象细弱	牡丹皮、白芍、阿胶、鳖甲、熟地、炙甘草、升麻、甘草、当归	升麻鳖甲汤
舌淡而胖润、腰酸、皮质硬、心悸、紫斑、四肢酸楚、头眩、皮下出血、崩漏、脉象细弱、抽筋、苔舌质淡	牡丹皮、白芍、阿胶、鳖甲、熟地、炙甘草、升麻、甘草、当归	升麻鳖甲汤
心悸、皮下出血、脉象细弱、头眩、四肢酸楚、崩漏、苔舌质淡、抽筋、舌淡而胖润、皮质硬、紫斑、腰酸	牡丹皮、白芍、阿胶、鳖甲、熟地、炙甘草、升麻、甘草、当归	升麻鳖甲汤
皮下出血、皮质硬、舌淡而胖润、抽筋、苔舌质淡、崩漏、头眩、四肢酸楚、心悸、腰酸、脉象细弱、紫斑	牡丹皮、白芍、阿胶、鳖甲、熟地、炙甘草、升麻、甘草、当归	升麻鳖甲汤
紫斑、皮质硬、脉象细弱、四肢酸楚、头眩、心悸、苔舌质淡、腰酸、崩漏、舌淡而胖润、抽筋、皮下出血	牡丹皮、白芍、阿胶、鳖甲、熟地、炙甘草、升麻、甘草、当归	升麻鳖甲汤
皮质硬、紫斑、腰酸、舌淡而胖润、心悸、皮下出血、崩漏、苔舌质淡、脉象细弱、四肢酸楚、抽筋、头眩	牡丹皮、白芍、阿胶、鳖甲、熟地、炙甘草、升麻、甘草、当归	升麻鳖甲汤
腰酸、舌淡而胖润、皮质硬、皮下出血、头眩、心悸、紫斑、崩漏、四肢酸楚、抽筋、苔舌质淡、脉象细弱	牡丹皮、白芍、阿胶、鳖甲、熟地、炙甘草、升麻、甘草、当归	升麻鳖甲汤
紫斑、四肢酸楚、抽筋、苔舌质淡、头眩、舌淡而胖润、脉象细弱、腰酸、皮质硬、心悸、皮下出血、崩漏	牡丹皮、白芍、阿胶、鳖甲、熟地、炙甘草、升麻、甘草、当归	升麻鳖甲汤
腰酸、崩漏、苔舌质淡、皮下出血、脉象细弱、抽筋、皮质硬、舌淡而胖润、心悸、紫斑、四肢酸楚、头眩	牡丹皮、白芍、阿胶、鳖甲、熟地、炙甘草、升麻、甘草、当归	升麻鳖甲汤
热少、神色欠佳、面亦不华、寒多、脾脏肿大、胁下容硬	黄芪、厚朴、鸡血藤、党参、酒、常山、何首乌、当归、草果	鳖甲煎丸
脾脏肿大、热少、寒多、胁下容硬、神色欠佳、面亦不华	黄芪、厚朴、鸡血藤、党参、酒、常山、何首乌、当归、草果	鳖甲煎丸
寒多、热少、脾脏肿大、神色欠佳、面亦不华、胁下容硬	黄芪、厚朴、鸡血藤、党参、酒、常山、何首乌、当归、草果	鳖甲煎丸
脾脏肿大、面亦不华、热少、胁下容硬、寒多、神色欠佳	黄芪、厚朴、鸡血藤、党参、酒、常山、何首乌、当归、草果	鳖甲煎丸
脾脏肿大、面亦不华、热少、胁下容硬、神色欠佳、寒多	黄芪、厚朴、鸡血藤、党参、酒、常山、何首乌、当归、草果	鳖甲煎丸
热少、寒多、神色欠佳、脾脏肿大、面亦不华、胁下容硬	黄芪、厚朴、鸡血藤、党参、酒、常山、何首乌、当归、草果	鳖甲煎丸
热少、胁下容硬、寒多、脾脏肿大、面亦不华、神色欠佳	黄芪、厚朴、鸡血藤、党参、酒、常山、何首乌、当归、草果	鳖甲煎丸
胁下容硬、脾脏肿大、面亦不华、热少、寒多、神色欠佳	黄芪、厚朴、鸡血藤、党参、酒、常山、何首乌、当归、草果	鳖甲煎丸
寒多、面亦不华、神色欠佳、脾脏肿大、胁下容硬、热少	黄芪、厚朴、鸡血藤、党参、酒、常山、何首乌、当归、草果	鳖甲煎丸
食欲不振、脾脏肿大、消瘦、气促、浮肿、脾大、脾脏继续肿大、脉数而弱、舌胖有齿印、发寒热、胸满、贫血、脾肿大、发低热、胀痛、发热、腹胀、消化迟滞	大黄、芒硝、阿胶、瞿麦、牡丹皮、干姜、白芍、鳖甲、半夏、桃仁、人参、鼠妇、黄芩、厚朴、柴胡、葶苈子、蜂房、射干、桂枝、蜣螂	鳖甲煎丸
脾脏肿大、脉数而弱、胀痛、脾脏继续肿大、发热、消化迟滞、发低热、气促、贫血、消瘦、脾大、发寒热、胸满、浮肿、脾肿大、腹胀、舌胖有齿印、食欲不振	大黄、芒硝、阿胶、瞿麦、牡丹皮、干姜、白芍、鳖甲、半夏、桃仁、人参、鼠妇、黄芩、厚朴、柴胡、葶苈子、蜂房、射干、桂枝、蜣螂	鳖甲煎丸
脾肿大、食欲不振、发低热、脾脏肿大、腹胀、浮肿、贫血、消瘦、舌胖有齿印、脉数而弱、发寒热、消化迟滞、胀痛、脾大、发热、气促、脾脏继续肿大、胸满	大黄、芒硝、阿胶、瞿麦、牡丹皮、干姜、白芍、鳖甲、半夏、桃仁、人参、鼠妇、黄芩、厚朴、柴胡、葶苈子、蜂房、射干、桂枝、蜣螂	鳖甲煎丸
贫血、发低热、发寒热、发热、脉数而弱、舌胖有齿印、脾脏继续肿大、食欲不振、脾肿大、脾大、消化迟滞、浮肿、胀痛、消瘦、腹胀、胸满、脾脏肿大、气促	大黄、芒硝、阿胶、瞿麦、牡丹皮、干姜、白芍、鳖甲、半夏、桃仁、人参、鼠妇、黄芩、厚朴、柴胡、葶苈子、蜂房、射干、桂枝、蜣螂	鳖甲煎丸
脉数而弱、脾脏肿大、脾脏继续肿大、浮肿、消瘦、食欲不振、发低热、胸满、脾肿大、腹胀、发热、气促、贫血、发寒热、脾大、胀痛、消化迟滞、舌胖有齿印	大黄、芒硝、阿胶、瞿麦、牡丹皮、干姜、白芍、鳖甲、半夏、桃仁、人参、鼠妇、黄芩、厚朴、柴胡、葶苈子、蜂房、射干、桂枝、蜣螂	鳖甲煎丸
贫血、胸满、消化迟滞、脾脏继续肿大、腹胀、脉数而弱、食欲不振、发寒热、脾大、气促、脾脏肿大、发低热、舌胖有齿印、脾肿大、胀痛、消瘦、发热、浮肿	大黄、芒硝、阿胶、瞿麦、牡丹皮、干姜、白芍、鳖甲、半夏、桃仁、人参、鼠妇、黄芩、厚朴、柴胡、葶苈子、蜂房、射干、桂枝、蜣螂	鳖甲煎丸
腹胀、食欲不振、脾脏继续肿大、贫血、发低热、气促、胸满、舌胖有齿印、消瘦、脾肿大、发寒热、脉数而弱、胀痛、消化迟滞、脾脏肿大、脾大、浮肿、发热	大黄、芒硝、阿胶、瞿麦、牡丹皮、干姜、白芍、鳖甲、半夏、桃仁、人参、鼠妇、黄芩、厚朴、柴胡、葶苈子、蜂房、射干、桂枝、蜣螂	鳖甲煎丸
消瘦、脾大、胀痛、胸满、舌胖有齿印、消化迟滞、食欲不振、脉数而弱、浮肿、气促、发热、贫血、脾脏继续肿大、发低热、发寒热、腹胀、脾脏肿大、脾肿大	大黄、芒硝、阿胶、瞿麦、牡丹皮、干姜、白芍、鳖甲、半夏、桃仁、人参、鼠妇、黄芩、厚朴、柴胡、葶苈子、蜂房、射干、桂枝、蜣螂	鳖甲煎丸
脉数而弱、发热、脾肿大、脾脏肿大、发低热、脾大、胸满、浮肿、腹胀、气促、脾脏继续肿大、舌胖有齿印、胀痛、消瘦、食欲不振、贫血、消化迟滞、发寒热	大黄、芒硝、阿胶、瞿麦、牡丹皮、干姜、白芍、鳖甲、半夏、桃仁、人参、鼠妇、黄芩、厚朴、柴胡、葶苈子、蜂房、射干、桂枝、蜣螂	鳖甲煎丸
气粗、苔黄腻、口渴、脉象洪数、热多、心烦、暑热、汗多	石膏、桂枝、连翘、粳米、天花粉、知母、甘草、金银花	白虎加桂枝汤
口渴、热多、气粗、心烦、脉象洪数、汗多、暑热、苔黄腻	石膏、桂枝、连翘、粳米、天花粉、知母、甘草、金银花	白虎加桂枝汤
心烦、气粗、苔黄腻、热多、汗多、脉象洪数、暑热、口渴	石膏、桂枝、连翘、粳米、天花粉、知母、甘草、金银花	白虎加桂枝汤
汗多、暑热、脉象洪数、气粗、心烦、苔黄腻、口渴、热多	石膏、桂枝、连翘、粳米、天花粉、知母、甘草、金银花	白虎加桂枝汤
汗多、口渴、脉象洪数、热多、气粗、苔黄腻、暑热、心烦	石膏、桂枝、连翘、粳米、天花粉、知母、甘草、金银花	白虎加桂枝汤
气粗、苔黄腻、热多、心烦、脉象洪数、口渴、汗多、暑热	石膏、桂枝、连翘、粳米、天花粉、知母、甘草、金银花	白虎加桂枝汤
口渴、汗多、暑热、心烦、苔黄腻、脉象洪数、气粗、热多	石膏、桂枝、连翘、粳米、天花粉、知母、甘草、金银花	白虎加桂枝汤
热多、口渴、汗多、苔黄腻、气粗、暑热、心烦、脉象洪数	石膏、桂枝、连翘、粳米、天花粉、知母、甘草、金银花	白虎加桂枝汤
口渴、脉象洪数、心烦、热多、苔黄腻、汗多、暑热、气粗	石膏、桂枝、连翘、粳米、天花粉、知母、甘草、金银花	白虎加桂枝汤
汗多、心烦、热多、气粗、苔黄腻、口渴、暑热、脉象洪数	石膏、桂枝、连翘、粳米、天花粉、知母、甘草、金银花	白虎加桂枝汤
口渴、气粗、汗多、热多、暑热、苔黄腻、脉象洪数、心烦	石膏、桂枝、连翘、粳米、天花粉、知母、甘草、金银花	白虎加桂枝汤
气粗、口渴、心烦、热多、暑热、苔黄腻、汗多、脉象洪数	石膏、桂枝、连翘、粳米、天花粉、知母、甘草、金银花	白虎加桂枝汤
热多、苔黄腻、脉象洪数、心烦、汗多、气粗、暑热、口渴	石膏、桂枝、连翘、粳米、天花粉、知母、甘草、金银花	白虎加桂枝汤
口渴、热多、心烦、苔黄腻、脉象洪数、气粗、暑热、汗多	石膏、桂枝、连翘、粳米、天花粉、知母、甘草、金银花	白虎加桂枝汤
心烦、汗多、口渴、热多、气粗、苔黄腻、暑热、脉象洪数	石膏、桂枝、连翘、粳米、天花粉、知母、甘草、金银花	白虎加桂枝汤
喜饮、恶风、寒少、汗大出、热多、烦渴、脉洪滑	炙甘草、桂枝、石膏、粳米	白虎加桂枝汤
喜饮、脉洪滑、烦渴、寒少、热多、恶风、汗大出	炙甘草、桂枝、石膏、粳米	白虎加桂枝汤
烦渴、脉洪滑、热多、喜饮、寒少、汗大出、恶风	炙甘草、桂枝、石膏、粳米	白虎加桂枝汤
汗大出、热多、烦渴、寒少、脉洪滑、喜饮、恶风	炙甘草、桂枝、石膏、粳米	白虎加桂枝汤
烦渴、脉洪滑、汗大出、寒少、恶风、热多、喜饮	炙甘草、桂枝、石膏、粳米	白虎加桂枝汤
恶风、热多、喜饮、烦渴、寒少、汗大出、脉洪滑	炙甘草、桂枝、石膏、粳米	白虎加桂枝汤
热多、喜饮、烦渴、寒少、汗大出、脉洪滑、恶风	炙甘草、桂枝、石膏、粳米	白虎加桂枝汤
恶风、喜饮、脉洪滑、寒少、烦渴、热多、汗大出	炙甘草、桂枝、石膏、粳米	白虎加桂枝汤
烦渴、寒少、汗大出、喜饮、脉洪滑、恶风、热多	炙甘草、桂枝、石膏、粳米	白虎加桂枝汤
热多、汗大出、脉洪滑、寒少、烦渴、喜饮、恶风	炙甘草、桂枝、石膏、粳米	白虎加桂枝汤
恶风、汗大出、寒少、热多、烦渴、喜饮、脉洪滑	炙甘草、桂枝、石膏、粳米	白虎加桂枝汤
喜饮、脉洪滑、烦渴、恶风、寒少、汗大出、热多	炙甘草、桂枝、石膏、粳米	白虎加桂枝汤
喜饮、汗大出、脉洪滑、烦渴、热多、寒少、恶风	炙甘草、桂枝、石膏、粳米	白虎加桂枝汤
热多、寒少、喜饮、恶风、脉洪滑、烦渴、汗大出	炙甘草、桂枝、石膏、粳米	白虎加桂枝汤
烦渴、恶风、热多、汗大出、喜饮、脉洪滑、寒少	炙甘草、桂枝、石膏、粳米	白虎加桂枝汤
疼痛、红肿、舌质红、脉洪、灼热、苔薄黄	生地、石膏、桑枝、桂枝、天花粉、知母、甘草、忍冬藤、牛膝	白虎加桂枝汤
疼痛、灼热、舌质红、苔薄黄、脉洪、红肿	生地、石膏、桑枝、桂枝、天花粉、知母、甘草、忍冬藤、牛膝	白虎加桂枝汤
脉洪、疼痛、苔薄黄、舌质红、灼热、红肿	生地、石膏、桑枝、桂枝、天花粉、知母、甘草、忍冬藤、牛膝	白虎加桂枝汤
苔薄黄、疼痛、灼热、脉洪、舌质红、红肿	生地、石膏、桑枝、桂枝、天花粉、知母、甘草、忍冬藤、牛膝	白虎加桂枝汤
疼痛、红肿、苔薄黄、脉洪、灼热、舌质红	生地、石膏、桑枝、桂枝、天花粉、知母、甘草、忍冬藤、牛膝	白虎加桂枝汤
灼热、疼痛、舌质红、脉洪、苔薄黄、红肿	生地、石膏、桑枝、桂枝、天花粉、知母、甘草、忍冬藤、牛膝	白虎加桂枝汤
红肿、脉洪、灼热、苔薄黄、疼痛、舌质红	生地、石膏、桑枝、桂枝、天花粉、知母、甘草、忍冬藤、牛膝	白虎加桂枝汤
疼痛、红肿、舌质红、脉洪、灼热、苔薄黄	生地、石膏、桑枝、桂枝、天花粉、知母、甘草、忍冬藤、牛膝	白虎加桂枝汤
灼热、舌质红、红肿、脉洪、苔薄黄、疼痛	生地、石膏、桑枝、桂枝、天花粉、知母、甘草、忍冬藤、牛膝	白虎加桂枝汤
苔薄黄、舌质红、脉洪、红肿、疼痛、灼热	生地、石膏、桑枝、桂枝、天花粉、知母、甘草、忍冬藤、牛膝	白虎加桂枝汤
脉洪、舌质红、灼热、疼痛、苔薄黄、红肿	生地、石膏、桑枝、桂枝、天花粉、知母、甘草、忍冬藤、牛膝	白虎加桂枝汤
灼热、舌质红、苔薄黄、疼痛、红肿、脉洪	生地、石膏、桑枝、桂枝、天花粉、知母、甘草、忍冬藤、牛膝	白虎加桂枝汤
灼热、脉洪、红肿、苔薄黄、舌质红、疼痛	生地、石膏、桑枝、桂枝、天花粉、知母、甘草、忍冬藤、牛膝	白虎加桂枝汤
舌质红、红肿、脉洪、苔薄黄、灼热、疼痛	生地、石膏、桑枝、桂枝、天花粉、知母、甘草、忍冬藤、牛膝	白虎加桂枝汤
脉洪、灼热、舌质红、红肿、疼痛、苔薄黄	生地、石膏、桑枝、桂枝、天花粉、知母、甘草、忍冬藤、牛膝	白虎加桂枝汤
舌淡白、脉沉迟、苔淡白、阳陷、热少、下血	蜀漆、龙骨、附子、茯苓	蜀漆汤
下血、阳陷、苔淡白、舌淡白、热少、脉沉迟	蜀漆、龙骨、附子、茯苓	蜀漆汤
脉沉迟、热少、阳陷、苔淡白、下血、舌淡白	蜀漆、龙骨、附子、茯苓	蜀漆汤
热少、脉沉迟、苔淡白、下血、阳陷、舌淡白	蜀漆、龙骨、附子、茯苓	蜀漆汤
阳陷、下血、舌淡白、热少、脉沉迟、苔淡白	蜀漆、龙骨、附子、茯苓	蜀漆汤
舌淡白、阳陷、脉沉迟、下血、热少、苔淡白	蜀漆、龙骨、附子、茯苓	蜀漆汤
阳陷、苔淡白、下血、热少、舌淡白、脉沉迟	蜀漆、龙骨、附子、茯苓	蜀漆汤
阳陷、热少、苔淡白、舌淡白、下血、脉沉迟	蜀漆、龙骨、附子、茯苓	蜀漆汤
苔淡白、下血、脉沉迟、舌淡白、热少、阳陷	蜀漆、龙骨、附子、茯苓	蜀漆汤
热少、下血、阳陷、舌淡白、脉沉迟、苔淡白	蜀漆、龙骨、附子、茯苓	蜀漆汤
舌淡白、下血、脉沉迟、苔淡白、热少、阳陷	蜀漆、龙骨、附子、茯苓	蜀漆汤
热少、舌淡白、苔淡白、下血、脉沉迟、阳陷	蜀漆、龙骨、附子、茯苓	蜀漆汤
阳陷、脉沉迟、下血、热少、舌淡白、苔淡白	蜀漆、龙骨、附子、茯苓	蜀漆汤
热少、舌淡白、下血、苔淡白、脉沉迟、阳陷	蜀漆、龙骨、附子、茯苓	蜀漆汤
舌淡白、苔淡白、阳陷、热少、脉沉迟、下血	蜀漆、龙骨、附子、茯苓	蜀漆汤
神志清楚、苔薄白、左半身瘫痪、发热、恶寒、脉浮、舌红	干姜、党参、白术、菊花、川芎、白矾、牡蛎、茯苓、桔梗、桂枝、细辛、防风、当归、黄芩	侯氏黑散
发热、舌红、左半身瘫痪、苔薄白、脉浮、恶寒、神志清楚	干姜、党参、白术、菊花、川芎、白矾、牡蛎、茯苓、桔梗、桂枝、细辛、防风、当归、黄芩	侯氏黑散
左半身瘫痪、舌红、脉浮、恶寒、苔薄白、神志清楚、发热	干姜、党参、白术、菊花、川芎、白矾、牡蛎、茯苓、桔梗、桂枝、细辛、防风、当归、黄芩	侯氏黑散
舌红、脉浮、苔薄白、神志清楚、发热、左半身瘫痪、恶寒	干姜、党参、白术、菊花、川芎、白矾、牡蛎、茯苓、桔梗、桂枝、细辛、防风、当归、黄芩	侯氏黑散
疼痛、身形胖大、肌肉丰满	干姜、白术、菊花、川芎、白矾、牡蛎、茯苓、桔梗、人参、细辛、防风、桂枝、当归、黄芩	侯氏黑散
身形胖大、肌肉丰满、疼痛	干姜、白术、菊花、川芎、白矾、牡蛎、茯苓、桔梗、人参、细辛、防风、桂枝、当归、黄芩	侯氏黑散
身形胖大、疼痛、肌肉丰满	干姜、白术、菊花、川芎、白矾、牡蛎、茯苓、桔梗、人参、细辛、防风、桂枝、当归、黄芩	侯氏黑散
肌肉丰满、身形胖大、疼痛	干姜、白术、菊花、川芎、白矾、牡蛎、茯苓、桔梗、人参、细辛、防风、桂枝、当归、黄芩	侯氏黑散
血压160/120mmHg、发冷、脉虚数、沉重、手足、苔白	干姜、党参、白术、菊花、川芎、白矾、牡蛎、茯苓、桔梗、桂枝、细辛、防风、当归、黄芩	侯氏黑散
发冷、苔白、沉重、手足、血压160/120mmHg、脉虚数	干姜、党参、白术、菊花、川芎、白矾、牡蛎、茯苓、桔梗、桂枝、细辛、防风、当归、黄芩	侯氏黑散
手足、脉虚数、沉重、苔白、发冷、血压160/120mmHg	干姜、党参、白术、菊花、川芎、白矾、牡蛎、茯苓、桔梗、桂枝、细辛、防风、当归、黄芩	侯氏黑散
手足、脉虚数、血压160/120mmHg、发冷、苔白、沉重	干姜、党参、白术、菊花、川芎、白矾、牡蛎、茯苓、桔梗、桂枝、细辛、防风、当归、黄芩	侯氏黑散
苔厚、神志不清、痰鸣、脉弦、癫痫、手足搐动	滑石粉、干姜、大黄、龙骨、牡蛎、石膏、寒水石、石菖蒲、桂枝、赤石脂、甘草、紫石英	风引汤
痰鸣、手足搐动、癫痫、苔厚、神志不清、脉弦	滑石粉、干姜、大黄、龙骨、牡蛎、石膏、寒水石、石菖蒲、桂枝、赤石脂、甘草、紫石英	风引汤
手足搐动、苔厚、神志不清、癫痫、痰鸣、脉弦	滑石粉、干姜、大黄、龙骨、牡蛎、石膏、寒水石、石菖蒲、桂枝、赤石脂、甘草、紫石英	风引汤
苔厚、痰鸣、手足搐动、癫痫、脉弦、神志不清	滑石粉、干姜、大黄、龙骨、牡蛎、石膏、寒水石、石菖蒲、桂枝、赤石脂、甘草、紫石英	风引汤
气厥、呼吸喘促、两手指微弯、下颌紧、僵直、口张	滑石粉、干姜、大黄、龙骨、牡蛎、石膏、寒水石、桂枝、赤石脂、白石英、紫石英	风引汤
呼吸喘促、口张、两手指微弯、下颌紧、气厥、僵直	滑石粉、干姜、大黄、龙骨、牡蛎、石膏、寒水石、桂枝、赤石脂、白石英、紫石英	风引汤
下颌紧、气厥、两手指微弯、僵直、呼吸喘促、口张	滑石粉、干姜、大黄、龙骨、牡蛎、石膏、寒水石、桂枝、赤石脂、白石英、紫石英	风引汤
下颌紧、呼吸喘促、口张、僵直、两手指微弯、气厥	滑石粉、干姜、大黄、龙骨、牡蛎、石膏、寒水石、桂枝、赤石脂、白石英、紫石英	风引汤
酸楚、络脉空虚、腰背灼痛、脉浮滑、火灼	龙骨、白芍、玄参、牡蛎、磁石、寒水石、石膏、黄芩、赤石脂、甘草、当归、紫石英	风引汤
脉浮滑、酸楚、腰背灼痛、火灼、络脉空虚	龙骨、白芍、玄参、牡蛎、磁石、寒水石、石膏、黄芩、赤石脂、甘草、当归、紫石英	风引汤
腰背灼痛、火灼、酸楚、脉浮滑、络脉空虚	龙骨、白芍、玄参、牡蛎、磁石、寒水石、石膏、黄芩、赤石脂、甘草、当归、紫石英	风引汤
腰背灼痛、络脉空虚、脉浮滑、酸楚、火灼	龙骨、白芍、玄参、牡蛎、磁石、寒水石、石膏、黄芩、赤石脂、甘草、当归、紫石英	风引汤
火气妄凌、痞闷、痰涎泛溢、神志失常、吐涎、苔舌绛无苔	生地、香附、竹沥、桂枝、何首乌、甘草、防己	防己地黄汤
神志失常、吐涎、苔舌绛无苔、痞闷、痰涎泛溢、火气妄凌	生地、香附、竹沥、桂枝、何首乌、甘草、防己	防己地黄汤
神志失常、吐涎、痰涎泛溢、痞闷、苔舌绛无苔、火气妄凌	生地、香附、竹沥、桂枝、何首乌、甘草、防己	防己地黄汤
吐涎、痞闷、火气妄凌、神志失常、苔舌绛无苔、痰涎泛溢	生地、香附、竹沥、桂枝、何首乌、甘草、防己	防己地黄汤
经常咽痛、脉濡、屈伸不利、诸关节酸痛、苔薄	蒲公英、羌活、生地、桂枝、防风、甘草、防己	防己地黄汤
脉濡、经常咽痛、苔薄、诸关节酸痛、屈伸不利	蒲公英、羌活、生地、桂枝、防风、甘草、防己	防己地黄汤
屈伸不利、诸关节酸痛、经常咽痛、脉濡、苔薄	蒲公英、羌活、生地、桂枝、防风、甘草、防己	防己地黄汤
经常咽痛、屈伸不利、苔薄、脉濡、诸关节酸痛	蒲公英、羌活、生地、桂枝、防风、甘草、防己	防己地黄汤
恶寒、身热、下利不止、倦容、恶臭气、体温39℃、头痛、脉数、舌尚正常、黄色粪水、体温反升至39.5℃	干姜、白术、桂枝、人参、甘草	桂枝人参汤
身热、下利不止、脉数、体温反升至39.5℃、黄色粪水、体温39℃、头痛、恶寒、恶臭气、倦容、舌尚正常	干姜、白术、桂枝、人参、甘草	桂枝人参汤
下利不止、倦容、体温反升至39.5℃、身热、头痛、体温39℃、恶臭气、脉数、黄色粪水、恶寒、舌尚正常	干姜、白术、桂枝、人参、甘草	桂枝人参汤
恶臭气、身热、下利不止、倦容、体温39℃、恶寒、头痛、体温反升至39.5℃、脉数、舌尚正常、黄色粪水	干姜、白术、桂枝、人参、甘草	桂枝人参汤
黄色粪水、头痛、体温39℃、倦容、下利不止、身热、脉数、体温反升至39.5℃、恶臭气、舌尚正常、恶寒	干姜、白术、桂枝、人参、甘草	桂枝人参汤
恶臭气、下利不止、体温39℃、恶寒、身热、倦容、脉数、头痛、体温反升至39.5℃、舌尚正常、黄色粪水	干姜、白术、桂枝、人参、甘草	桂枝人参汤
恶臭气、舌尚正常、倦容、头痛、体温反升至39.5℃、黄色粪水、体温39℃、脉数、下利不止、身热、恶寒	干姜、白术、桂枝、人参、甘草	桂枝人参汤
畏风、头痛	盐、附子	头风摩散
头痛、畏风	盐、附子	头风摩散
头痛、畏风	盐、附子	头风摩散
头痛、畏风	盐、附子	头风摩散
头痛、畏风	盐、附子	头风摩散
头痛、畏风	盐、附子	头风摩散
畏风、头痛	盐、附子	头风摩散
畏风、头痛	盐、附子	头风摩散
畏风、头痛	盐、附子	头风摩散
畏风、头痛	盐、附子	头风摩散
畏风、头痛	盐、附子	头风摩散
畏风、头痛	盐、附子	头风摩散
畏风、头痛	盐、附子	头风摩散
头痛、畏风	盐、附子	头风摩散
畏风、头痛	盐、附子	头风摩散
畏风、头痛	盐、附子	头风摩散
头痛、畏风	盐、附子	头风摩散
畏风、头痛	盐、附子	头风摩散
头痛、畏风	盐、附子	头风摩散
畏风、头痛	盐、附子	头风摩散
头痛、畏风	盐、附子	头风摩散
畏风、头痛	盐、附子	头风摩散
头痛、畏风	盐、附子	头风摩散
畏风、头痛	盐、附子	头风摩散
头痛、畏风	盐、附子	头风摩散
畏风、头痛	盐、附子	头风摩散
头痛、畏风	盐、附子	头风摩散
头痛、畏风	盐、附子	头风摩散
头痛、畏风	盐、附子	头风摩散
头痛、畏风	盐、附子	头风摩散
遗精、羸瘦、两足酸麻、汗出、脚膝肿大	白芍、白术、麻黄、桂枝、附子、防风、知母、甘草	桂枝芍药知母汤
两足酸麻、汗出、脚膝肿大、羸瘦、遗精	白芍、白术、麻黄、桂枝、附子、防风、知母、甘草	桂枝芍药知母汤
羸瘦、遗精、脚膝肿大、两足酸麻、汗出	白芍、白术、麻黄、桂枝、附子、防风、知母、甘草	桂枝芍药知母汤
遗精、脚膝肿大、两足酸麻、羸瘦、汗出	白芍、白术、麻黄、桂枝、附子、防风、知母、甘草	桂枝芍药知母汤
阴痒、晕倒、疼痛、血虚、腹痛	龙骨、党参、牡蛎、熟地、当归	桂枝芍药知母汤
晕倒、血虚、疼痛、阴痒、腹痛	龙骨、党参、牡蛎、熟地、当归	桂枝芍药知母汤
晕倒、腹痛、阴痒、血虚、疼痛	龙骨、党参、牡蛎、熟地、当归	桂枝芍药知母汤
疼痛、阴痒、血虚、晕倒、腹痛	龙骨、党参、牡蛎、熟地、当归	桂枝芍药知母汤
痹痛、舌淡、消瘦、纳滞、思呕、自汗、脉数、头眩、酸痛、肿、气促	白术、炙甘草、细辛、桂枝、附子、防风、忍冬藤	桂枝芍药知母汤
气促、舌淡、肿、头眩、脉数、消瘦、酸痛、思呕、痹痛、自汗、纳滞	白术、炙甘草、细辛、桂枝、附子、防风、忍冬藤	桂枝芍药知母汤
酸痛、思呕、纳滞、消瘦、自汗、脉数、气促、头眩、肿、痹痛、舌淡	白术、炙甘草、细辛、桂枝、附子、防风、忍冬藤	桂枝芍药知母汤
酸痛、纳滞、思呕、消瘦、舌淡、气促、自汗、脉数、痹痛、肿、头眩	白术、炙甘草、细辛、桂枝、附子、防风、忍冬藤	桂枝芍药知母汤
两膝热滋、两膝关节疼痛、苔薄糙、舌边略有青紫点、两膝酸痛	地龙、赤芍、川牛膝、桂枝、络石藤、附子、丝瓜络、知母、甘草、当归、忍冬藤	桂枝芍药知母汤
两膝关节疼痛、苔薄糙、两膝热滋、舌边略有青紫点、两膝酸痛	地龙、赤芍、川牛膝、桂枝、络石藤、附子、丝瓜络、知母、甘草、当归、忍冬藤	桂枝芍药知母汤
苔薄糙、舌边略有青紫点、两膝关节疼痛、两膝酸痛、两膝热滋	地龙、赤芍、川牛膝、桂枝、络石藤、附子、丝瓜络、知母、甘草、当归、忍冬藤	桂枝芍药知母汤
两膝热滋、舌边略有青紫点、两膝酸痛、苔薄糙、两膝关节疼痛	地龙、赤芍、川牛膝、桂枝、络石藤、附子、丝瓜络、知母、甘草、当归、忍冬藤	桂枝芍药知母汤
四肢瘫痪、脉细小、气逆、疼痛、面色青白	白芍、麻黄、乌头、炙甘草、黄芩	乌头汤
四肢瘫痪、疼痛、脉细小、气逆、面色青白	白芍、麻黄、乌头、炙甘草、黄芩	乌头汤
脉细小、面色青白、四肢瘫痪、疼痛、气逆	白芍、麻黄、乌头、炙甘草、黄芩	乌头汤
脉细小、四肢瘫痪、疼痛、面色青白、气逆	白芍、麻黄、乌头、炙甘草、黄芩	乌头汤
疼痛、苔薄白、舌淡红、脉弦细而紧、怕冷	黄芪、淡豆豉、白芍、白术、麻黄、乌头、桂枝、香樟	乌头汤
疼痛、脉弦细而紧、苔薄白、舌淡红、怕冷	黄芪、淡豆豉、白芍、白术、麻黄、乌头、桂枝、香樟	乌头汤
怕冷、脉弦细而紧、舌淡红、疼痛、苔薄白	黄芪、淡豆豉、白芍、白术、麻黄、乌头、桂枝、香樟	乌头汤
脉弦细而紧、苔薄白、疼痛、舌淡红、怕冷	黄芪、淡豆豉、白芍、白术、麻黄、乌头、桂枝、香樟	乌头汤
血流不止、血痹、面色白、出血、虚弱小紧、舌淡、麻痹、昏迷、难产、贫血、血虚	黄芪、桂枝、白芍、大枣	黄芪桂枝五物汤
昏迷、麻痹、血痹、血虚、虚弱小紧、出血、难产、血流不止、面色白、舌淡、贫血	黄芪、桂枝、白芍、大枣	黄芪桂枝五物汤
痛痒、麻木、肌肤不仁	地龙、黄芪、白芍、大枣、木瓜、桂枝、人参、红花、当归	黄芪桂枝五物汤
痛痒、麻木、肌肤不仁	地龙、黄芪、白芍、大枣、木瓜、桂枝、人参、红花、当归	黄芪桂枝五物汤
梦泄	生姜、龙骨、大枣、白芍、牡蛎、桂枝、甘草	桂枝加龙骨牡蛎汤
梦泄	生姜、龙骨、大枣、白芍、牡蛎、桂枝、甘草	桂枝加龙骨牡蛎汤
梦泄	生姜、龙骨、大枣、白芍、牡蛎、桂枝、甘草	桂枝加龙骨牡蛎汤
汗出、自汗、浮越	生姜、龙骨、大枣、白芍、牡蛎、桂枝、甘草	桂枝加龙骨牡蛎汤
自汗、浮越、汗出	生姜、龙骨、大枣、白芍、牡蛎、桂枝、甘草	桂枝加龙骨牡蛎汤
浮越、自汗、汗出	生姜、龙骨、大枣、白芍、牡蛎、桂枝、甘草	桂枝加龙骨牡蛎汤
自汗、脉芤而紧、失眠、心悸、头胀、遗精、酸软、面色光白、舌淡、耳眩	茯神、白芍、龙骨、菟丝子、柏子仁、牡蛎、莲须、炙甘草、桂枝、丹参	桂枝加龙骨牡蛎汤
自汗、头胀、脉芤而紧、面色光白、失眠、酸软、舌淡、遗精、耳眩、心悸	茯神、白芍、龙骨、菟丝子、柏子仁、牡蛎、莲须、炙甘草、桂枝、丹参	桂枝加龙骨牡蛎汤
舌淡、心悸、面色光白、失眠、酸软、脉芤而紧、自汗、耳眩、头胀、遗精	茯神、白芍、龙骨、菟丝子、柏子仁、牡蛎、莲须、炙甘草、桂枝、丹参	桂枝加龙骨牡蛎汤
脉细舌白、遗精	黄芪、龟甲、生姜、龙骨、白芍、五味子、大枣、赤芍、牡蛎、桂枝、益智仁、甘草	桂枝加龙骨牡蛎汤
遗精、脉细舌白	黄芪、龟甲、生姜、龙骨、白芍、五味子、大枣、赤芍、牡蛎、桂枝、益智仁、甘草	桂枝加龙骨牡蛎汤
脉细舌白、遗精	黄芪、龟甲、生姜、龙骨、白芍、五味子、大枣、赤芍、牡蛎、桂枝、益智仁、甘草	桂枝加龙骨牡蛎汤
脾阳不振、恶露、苔淡白少华、怔仲、气虚、舌淡白少华、脉来细弱、暴崩、心悸、饮食减少、腹痛	黄芪、龙骨、党参、白术、大枣、白芍、牡蛎、炙甘草、桂枝、陈皮	桂枝加龙骨牡蛎汤
气虚、饮食减少、怔仲、脉来细弱、苔淡白少华、恶露、暴崩、腹痛、心悸、脾阳不振、舌淡白少华	黄芪、龙骨、党参、白术、大枣、白芍、牡蛎、炙甘草、桂枝、陈皮	桂枝加龙骨牡蛎汤
气虚、脉来细弱、饮食减少、心悸、苔淡白少华、脾阳不振、暴崩、恶露、腹痛、怔仲、舌淡白少华	黄芪、龙骨、党参、白术、大枣、白芍、牡蛎、炙甘草、桂枝、陈皮	桂枝加龙骨牡蛎汤
遗精、头部空虚、苔薄白面润、夜尿多、腰痛、大便时溏、脉沉弦细、疼、小便多、头痛、舌淡红	龙骨、白术、酒、桂枝、附子	天雄散
舌淡红、头部空虚、脉沉弦细、苔薄白面润、小便多、头痛、夜尿多、遗精、大便时溏、疼、腰痛	龙骨、白术、酒、桂枝、附子	天雄散
头痛、舌淡红、大便时溏、头部空虚、脉沉弦细、夜尿多、腰痛、小便多、疼、遗精、苔薄白面润	龙骨、白术、酒、桂枝、附子	天雄散
腰痛、头部空虚、疼、脉沉弦细、遗精、舌淡红、夜尿多、大便时溏、苔薄白面润、头痛、小便多	龙骨、白术、酒、桂枝、附子	天雄散
遗精、头痛、苔薄白面润、小便多、夜尿多、疼、腰痛、大便时溏、头部空虚、舌淡红、脉沉弦细	龙骨、白术、酒、桂枝、附子	天雄散
脉沉弦细、大便时溏、遗精、小便多、夜尿多、头部空虚、疼、腰痛、舌淡红、头痛、苔薄白面润	龙骨、白术、酒、桂枝、附子	天雄散
腰痛、头痛、头部空虚、苔薄白面润、疼、脉沉弦细、遗精、小便多、大便时溏、舌淡红、夜尿多	龙骨、白术、酒、桂枝、附子	天雄散
头部空虚、大便时溏、头痛、夜尿多、遗精、舌淡红、苔薄白面润、疼、脉沉弦细、腰痛、小便多	龙骨、白术、酒、桂枝、附子	天雄散
脉沉弦细、苔薄白面润、头部空虚、大便时溏、遗精、舌淡红、腰痛、夜尿多、疼、头痛、小便多	龙骨、白术、酒、桂枝、附子	天雄散
小便多、脉沉弦细、舌淡红、腰痛、头部空虚、大便时溏、头痛、苔薄白面润、疼、夜尿多、遗精	龙骨、白术、酒、桂枝、附子	天雄散
失精、脉双弦、吐血	炙甘草、桂枝、白芍、大枣	小建中汤
脉双弦、失精、吐血	炙甘草、桂枝、白芍、大枣	小建中汤
黄痘、目珠不黄、手足烦热、身面俱黄、寒湿、发黄、耳珠不黄、小便自利、脉细弱、湿热	白芍、党参、大枣、炙甘草、桂枝、当归	小建中汤
发黄、寒湿、脉细弱、湿热、身面俱黄、耳珠不黄、目珠不黄、小便自利、手足烦热、黄痘	白芍、党参、大枣、炙甘草、桂枝、当归	小建中汤
面色苍白、砂闹不安、胃窦部稍见粗糙、苔薄白、二脉沉细而数、阵发性腹痛	白芍、大枣、煨姜、炙甘草、桂枝	小建中汤
砂闹不安、二脉沉细而数、阵发性腹痛、苔薄白、面色苍白、胃窦部稍见粗糙	白芍、大枣、煨姜、炙甘草、桂枝	小建中汤
胸满、苔薄白、形体消瘦、口淡、舌淡红、咳吐泡痰、饮食减少、脉缓无力、咳嗽	白芍、大枣、半夏、炙甘草、桂枝、饴糖	小建中汤
形体消瘦、苔薄白、饮食减少、口淡、舌淡红、咳吐泡痰、胸满、脉缓无力、咳嗽	白芍、大枣、半夏、炙甘草、桂枝、饴糖	小建中汤
气急、短气、咳、脉得虚数、嗽、少气、肺之喘急、气机不析、馁弱	黄芪、白芍、大枣、炙甘草、桂枝	黄芪建中汤
嗽、气机不析、短气、少气、馁弱、咳、肺之喘急、脉得虚数、气急	黄芪、白芍、大枣、炙甘草、桂枝	黄芪建中汤
短气、气机不析、气急、咳、少气、脉得虚数、嗽、肺之喘急、馁弱	黄芪、白芍、大枣、炙甘草、桂枝	黄芪建中汤
口淡、呼吸气微、面目发黄、苔唇舌、唇舌淡白、脉大、溶血性黄、恶寒、盗汗、虚黄、少气、不欲食、头晕、虚热、心悸、发热、全身极度疲乏	黄芪、白芍、大枣、白术、党参、茯苓、桂枝、附子、茵陈、当归	黄芪建中汤
不欲食、面目发黄、盗汗、少气、虚黄、发热、唇舌淡白、呼吸气微、口淡、苔唇舌、全身极度疲乏、心悸、头晕、虚热、溶血性黄、恶寒、脉大	黄芪、白芍、大枣、白术、党参、茯苓、桂枝、附子、茵陈、当归	黄芪建中汤
发热、唇舌淡白、呼吸气微、溶血性黄、口淡、心悸、全身极度疲乏、恶寒、虚黄、面目发黄、不欲食、盗汗、脉大、头晕、苔唇舌、少气、虚热	黄芪、白芍、大枣、白术、党参、茯苓、桂枝、附子、茵陈、当归	黄芪建中汤
大便欠调、面色光白、多汗、头晕、脉弱、苔薄	黄芪、白芍、大枣、鸡血藤、党参、茯苓、炙甘草、桂枝、当归	黄芪建中汤
头晕、脉弱、面色光白、大便欠调、苔薄、多汗	黄芪、白芍、大枣、鸡血藤、党参、茯苓、炙甘草、桂枝、当归	黄芪建中汤
多汗、头晕、脉弱、苔薄、面色光白、大便欠调	黄芪、白芍、大枣、鸡血藤、党参、茯苓、炙甘草、桂枝、当归	黄芪建中汤
麻疹、浮肿、奇痒、出疹、出血、体温36.6℃、疹块、脉微缓	大枣、苦杏仁、赤芍、麻黄、桂枝、甘草	桂枝麻黄各半汤
疹块、奇痒、麻疹、出血、出疹、浮肿、体温36.6℃、脉微缓	大枣、苦杏仁、赤芍、麻黄、桂枝、甘草	桂枝麻黄各半汤
奇痒、麻疹、脉微缓、出疹、浮肿、体温36.6℃、出血、疹块	大枣、苦杏仁、赤芍、麻黄、桂枝、甘草	桂枝麻黄各半汤
疹块、出疹、体温36.6℃、出血、奇痒、脉微缓、浮肿、麻疹	大枣、苦杏仁、赤芍、麻黄、桂枝、甘草	桂枝麻黄各半汤
出疹、麻疹、体温36.6℃、出血、脉微缓、疹块、浮肿、奇痒	大枣、苦杏仁、赤芍、麻黄、桂枝、甘草	桂枝麻黄各半汤
疹块、脉微缓、浮肿、体温36.6℃、出疹、麻疹、出血、奇痒	大枣、苦杏仁、赤芍、麻黄、桂枝、甘草	桂枝麻黄各半汤
麻疹、出疹、脉微缓、体温36.6℃、浮肿、奇痒、疹块、出血	大枣、苦杏仁、赤芍、麻黄、桂枝、甘草	桂枝麻黄各半汤
脉微缓、体温36.6℃、出血、奇痒、浮肿、麻疹、疹块、出疹	大枣、苦杏仁、赤芍、麻黄、桂枝、甘草	桂枝麻黄各半汤
出血、脉微缓、浮肿、体温36.6℃、奇痒、疹块、出疹、麻疹	大枣、苦杏仁、赤芍、麻黄、桂枝、甘草	桂枝麻黄各半汤
疹块、浮肿、麻疹、脉微缓、出血、奇痒、出疹、体温36.6℃	大枣、苦杏仁、赤芍、麻黄、桂枝、甘草	桂枝麻黄各半汤
疼痛、纳少、神疲、舌淡苔薄白、脉缓、舌质淡、汗出、头上冷、面色萎黄无华	黄芪、白芍、大枣、炙甘草、桂枝、甘草、当归	黄芪建中汤
面色萎黄无华、汗出、神疲、舌淡苔薄白、舌质淡、头上冷、脉缓、疼痛、纳少	黄芪、白芍、大枣、炙甘草、桂枝、甘草、当归	黄芪建中汤
脉缓、疼痛、舌淡苔薄白、面色萎黄无华、汗出、头上冷、神疲、舌质淡、纳少	黄芪、白芍、大枣、炙甘草、桂枝、甘草、当归	黄芪建中汤
大便不实、手足俱冷、咳痰、饮食少思、小便不利、腹胀	牡丹皮、山药、生地、泽泻、山茱萸、茯苓、桂枝、附子	金匮肾气丸
大便不实、咳痰、手足俱冷、腹胀、饮食少思、小便不利	牡丹皮、山药、生地、泽泻、山茱萸、茯苓、桂枝、附子	金匮肾气丸
口渴、微细、虚热、唇淡白、苔无苔、脾泻、尿清长、吐泻、尿多渴、神疲、神志清明、睛光亦好、舌润、肢冷	牡丹皮、山药、生地、泽泻、山茱萸、茯苓、桂枝、附子	金匮肾气丸
神志清明、脾泻、微细、唇淡白、口渴、虚热、肢冷、尿清长、吐泻、尿多渴、舌润、睛光亦好、神疲、苔无苔	牡丹皮、山药、生地、泽泻、山茱萸、茯苓、桂枝、附子	金匮肾气丸
红润、浮阳、口渴、发热、恶寒、脉洪大	牡丹皮、山药、生地、五味子、泽泻、山茱萸、茯苓、桂枝、附子	金匮肾气丸
红润、发热、浮阳、脉洪大、恶寒、口渴	牡丹皮、山药、生地、五味子、泽泻、山茱萸、茯苓、桂枝、附子	金匮肾气丸
气短、脉两寸俱大、夜咳、痰壅作咳、微细欲绝	牡丹皮、山药、泽泻、山茱萸、麻黄、茯苓、熟地、肉桂、附子	金匮肾气丸
脉两寸俱大、痰壅作咳、微细欲绝、气短、夜咳	牡丹皮、山药、泽泻、山茱萸、麻黄、茯苓、熟地、肉桂、附子	金匮肾气丸
跌倒、脉稍数无力、肥胖、苔舌象无改变、舌舌象无改变、不痛、发烧、身材魁梧、步态不稳、溺色清	牡丹皮、黄芪、山药、生地、泽泻、茯苓、肉桂、附子、橘络	金匮肾气丸
发烧、跌倒、不痛、舌舌象无改变、肥胖、苔舌象无改变、溺色清、步态不稳、身材魁梧、脉稍数无力	牡丹皮、黄芪、山药、生地、泽泻、茯苓、肉桂、附子、橘络	金匮肾气丸
身疼、下利、面色苍白、食少、腹痛、发热、咳嗽、下痢、喘息、潮热	山药、阿胶、干姜、白芍、大枣、苦杏仁、白术、白敛、生地、麦冬、防风、甘草、川芎、人参、当归、柴胡、茯苓、桔梗、桂枝	薯蓣丸
下痢、食少、面色苍白、身疼、腹痛、喘息、下利、潮热、发热、咳嗽	山药、阿胶、干姜、白芍、大枣、苦杏仁、白术、白敛、生地、麦冬、防风、甘草、川芎、人参、当归、柴胡、茯苓、桔梗、桂枝	薯蓣丸
食少、下利、下痢、喘息、身疼、发热、面色苍白、潮热、腹痛、咳嗽	山药、阿胶、干姜、白芍、大枣、苦杏仁、白术、白敛、生地、麦冬、防风、甘草、川芎、人参、当归、柴胡、茯苓、桔梗、桂枝	薯蓣丸
潮热、食少、下痢、面色苍白、咳嗽、身疼、下利、喘息、腹痛、发热	山药、阿胶、干姜、白芍、大枣、苦杏仁、白术、白敛、生地、麦冬、防风、甘草、川芎、人参、当归、柴胡、茯苓、桔梗、桂枝	薯蓣丸
身疼、腹痛、潮热、下利、喘息、咳嗽、发热、面色苍白、下痢、食少	山药、阿胶、干姜、白芍、大枣、苦杏仁、白术、白敛、生地、麦冬、防风、甘草、川芎、人参、当归、柴胡、茯苓、桔梗、桂枝	薯蓣丸
脉缓而无力、心悸、舌淡、心神恍惚、食不知味、食少、精神倦息、面色白少华、肠鸣、盗汗、舌光无苔、耳鸣、潮热、舌胖、大便燥结、头晕、消瘦、腹泻、目眩、失眠	山药、阿胶、干姜、白芍、大枣、苦杏仁、白术、白敛、生地、麦冬、防风、甘草、川芎、人参、当归、柴胡、茯苓、桔梗、桂枝	薯蓣丸
舌淡、面色白少华、消瘦、食不知味、精神倦息、目眩、失眠、盗汗、心神恍惚、心悸、食少、潮热、腹泻、舌胖、大便燥结、舌光无苔、肠鸣、耳鸣、头晕、脉缓而无力	山药、阿胶、干姜、白芍、大枣、苦杏仁、白术、白敛、生地、麦冬、防风、甘草、川芎、人参、当归、柴胡、茯苓、桔梗、桂枝	薯蓣丸
脉缓而无力、盗汗、精神倦息、潮热、心悸、失眠、舌淡、头晕、舌光无苔、食不知味、耳鸣、腹泻、大便燥结、目眩、食少、心神恍惚、肠鸣、面色白少华、舌胖、消瘦	山药、阿胶、干姜、白芍、大枣、苦杏仁、白术、白敛、生地、麦冬、防风、甘草、川芎、人参、当归、柴胡、茯苓、桔梗、桂枝	薯蓣丸
腹泻、食少、舌淡、食不知味、精神倦息、舌胖、心神恍惚、大便燥结、潮热、失眠、肠鸣、盗汗、心悸、消瘦、目眩、头晕、面色白少华、耳鸣、脉缓而无力、舌光无苔	山药、阿胶、干姜、白芍、大枣、苦杏仁、白术、白敛、生地、麦冬、防风、甘草、川芎、人参、当归、柴胡、茯苓、桔梗、桂枝	薯蓣丸
目眩、失眠、食少、心悸、精神倦息、舌光无苔、潮热、头晕、腹泻、耳鸣、脉缓而无力、舌胖、肠鸣、心神恍惚、舌淡、盗汗、食不知味、面色白少华、消瘦、大便燥结	山药、阿胶、干姜、白芍、大枣、苦杏仁、白术、白敛、生地、麦冬、防风、甘草、川芎、人参、当归、柴胡、茯苓、桔梗、桂枝	薯蓣丸
惧热、脉虚、苔薄、气怯、风冷、脾胃虚弱、头眩、恍惚、畏寒	山药、党参、阿胶、大豆黄卷、干姜、白芍、大枣、苦杏仁、白术、生地、麦冬、防风、甘草、六神曲、川芎、酒、当归、柴胡、茯苓、桔梗、桂枝	薯蓣丸
风冷、恍惚、苔薄、惧热、畏寒、头眩、脉虚、脾胃虚弱、气怯	山药、党参、阿胶、大豆黄卷、干姜、白芍、大枣、苦杏仁、白术、生地、麦冬、防风、甘草、六神曲、川芎、酒、当归、柴胡、茯苓、桔梗、桂枝	薯蓣丸
脉虚、苔薄、恍惚、惧热、畏寒、气怯、脾胃虚弱、头眩、风冷	山药、党参、阿胶、大豆黄卷、干姜、白芍、大枣、苦杏仁、白术、生地、麦冬、防风、甘草、六神曲、川芎、酒、当归、柴胡、茯苓、桔梗、桂枝	薯蓣丸
气怯、头眩、苔薄、畏寒、脾胃虚弱、风冷、恍惚、脉虚、惧热	山药、党参、阿胶、大豆黄卷、干姜、白芍、大枣、苦杏仁、白术、生地、麦冬、防风、甘草、六神曲、川芎、酒、当归、柴胡、茯苓、桔梗、桂枝	薯蓣丸
气怯、头眩、风冷、苔薄、惧热、脾胃虚弱、恍惚、畏寒、脉虚	山药、党参、阿胶、大豆黄卷、干姜、白芍、大枣、苦杏仁、白术、生地、麦冬、防风、甘草、六神曲、川芎、酒、当归、柴胡、茯苓、桔梗、桂枝	薯蓣丸
口渴、肿大、酸麻、舌光红、两尺脉细、疼痛、无苔	桑寄生、山药、白芍、党参、白术、川芎、茯苓、熟地、炙甘草、麦冬、桂枝、独活、杜仲、当归、牛膝	薯蓣丸
疼痛、两尺脉细、肿大、舌光红、口渴、无苔、酸麻	桑寄生、山药、白芍、党参、白术、川芎、茯苓、熟地、炙甘草、麦冬、桂枝、独活、杜仲、当归、牛膝	薯蓣丸
两尺脉细、舌光红、疼痛、酸麻、无苔、口渴、肿大	桑寄生、山药、白芍、党参、白术、川芎、茯苓、熟地、炙甘草、麦冬、桂枝、独活、杜仲、当归、牛膝	薯蓣丸
两尺脉细、舌光红、酸麻、无苔、疼痛、口渴、肿大	桑寄生、山药、白芍、党参、白术、川芎、茯苓、熟地、炙甘草、麦冬、桂枝、独活、杜仲、当归、牛膝	薯蓣丸
疼痛、两尺脉细、口渴、舌光红、无苔、酸麻、肿大	桑寄生、山药、白芍、党参、白术、川芎、茯苓、熟地、炙甘草、麦冬、桂枝、独活、杜仲、当归、牛膝	薯蓣丸
昏倒、舌正常无苔、汗多、心慌、目眩、苔无苔、血压80/20毫米汞柱、气短、嗜睡、汗出、舌质正常、头晕、脉两寸尺沉细有力	蒺藜、茯神、女贞子、龟甲、石决明、大枣、川芎、炙甘草、地骨皮、知母、珍珠母、牛膝	酸枣仁汤
汗多、汗出、苔无苔、脉两寸尺沉细有力、头晕、血压80/20毫米汞柱、舌正常无苔、舌质正常、目眩、昏倒、气短、心慌、嗜睡	蒺藜、茯神、女贞子、龟甲、石决明、大枣、川芎、炙甘草、地骨皮、知母、珍珠母、牛膝	酸枣仁汤
头晕、汗出、舌质正常、脉两寸尺沉细有力、心慌、舌正常无苔、气短、目眩、血压80/20毫米汞柱、嗜睡、苔无苔、汗多、昏倒	蒺藜、茯神、女贞子、龟甲、石决明、大枣、川芎、炙甘草、地骨皮、知母、珍珠母、牛膝	酸枣仁汤
汗多、血压80/20毫米汞柱、苔无苔、目眩、昏倒、头晕、心慌、舌正常无苔、舌质正常、汗出、嗜睡、脉两寸尺沉细有力、气短	蒺藜、茯神、女贞子、龟甲、石决明、大枣、川芎、炙甘草、地骨皮、知母、珍珠母、牛膝	酸枣仁汤
失眠、脉弦有力、呕吐、疼痛	大枣、川芎、茯苓、知母、甘草	酸枣仁汤
疼痛、失眠、呕吐、脉弦有力	大枣、川芎、茯苓、知母、甘草	酸枣仁汤
呕吐、疼痛、失眠、脉弦有力	大枣、川芎、茯苓、知母、甘草	酸枣仁汤
呕吐、失眠、脉弦有力、疼痛	大枣、川芎、茯苓、知母、甘草	酸枣仁汤
脉弦细、舌黄	茯神、黄连、大枣、白芍、甘草、赤芍、生地、茯苓、远志、知母、朱砂、黄芩	酸枣仁汤
脉弦细、舌黄	茯神、黄连、大枣、白芍、甘草、赤芍、生地、茯苓、远志、知母、朱砂、黄芩	酸枣仁汤
脉弦细、舌黄	茯神、黄连、大枣、白芍、甘草、赤芍、生地、茯苓、远志、知母、朱砂、黄芩	酸枣仁汤
脉弦细、舌黄	茯神、黄连、大枣、白芍、甘草、赤芍、生地、茯苓、远志、知母、朱砂、黄芩	酸枣仁汤
乏力、肝血不足、虚烦、夜不安寐、舌质红苔薄白、心烦、面色少华、眩晕、神疲、脉弦细、舌红	蒺藜、郁金、白芍、大枣、佛手、川芎、茯苓、丹参、知母、甘草、当归	酸枣仁汤
舌红、乏力、舌质红苔薄白、虚烦、脉弦细、夜不安寐、心烦、神疲、肝血不足、眩晕、面色少华	蒺藜、郁金、白芍、大枣、佛手、川芎、茯苓、丹参、知母、甘草、当归	酸枣仁汤
虚烦、舌质红苔薄白、神疲、乏力、面色少华、肝血不足、眩晕、脉弦细、舌红、夜不安寐、心烦	蒺藜、郁金、白芍、大枣、佛手、川芎、茯苓、丹参、知母、甘草、当归	酸枣仁汤
神疲、脉弦细、夜不安寐、虚烦、舌红、肝血不足、舌质红苔薄白、面色少华、眩晕、心烦、乏力	蒺藜、郁金、白芍、大枣、佛手、川芎、茯苓、丹参、知母、甘草、当归	酸枣仁汤
咳逆、盗汗、困憋、肌肤甲错、虚数、皮肉消脱、唇舌过赤、肉脱皮瘪、脉数、潮热、身热、腹皮急、津少	土鳖虫、虻虫、大黄、生地、白芍、苦杏仁、鳖甲、水蛭、蛴螬、白薇、桃仁、紫菀、干漆、甘草、百部、当归、黄芩	大黄蛰虫丸
肉脱皮瘪、虚数、困憋、脉数、潮热、肌肤甲错、盗汗、咳逆、腹皮急、津少、皮肉消脱、身热、唇舌过赤	土鳖虫、虻虫、大黄、生地、白芍、苦杏仁、鳖甲、水蛭、蛴螬、白薇、桃仁、紫菀、干漆、甘草、百部、当归、黄芩	大黄蛰虫丸
胀痛、口渴、脉细小数、舌质黯红、脐下摸到一块、食欲日益减退、消瘦、舌缘青紫干燥、面色黯滞	虻虫、土鳖虫、大黄、生地、白芍、苦杏仁、水蛭、蛴螬、桃仁、干漆、甘草、黄芩	大黄蛰虫丸
脉细小数、胀痛、舌质黯红、面色黯滞、口渴、食欲日益减退、脐下摸到一块、消瘦、舌缘青紫干燥	虻虫、土鳖虫、大黄、生地、白芍、苦杏仁、水蛭、蛴螬、桃仁、干漆、甘草、黄芩	大黄蛰虫丸
疼痛、血压110/56mmHg、瘀斑、湿热、苔舌边尖、昏迷、恶心、抽搐、食欲减退、体温达40℃、呕吐、腹泻、肝肋下4.5厘米、胁痛、肝硬、高热、阴损、涩象、消瘦、气阴两虚	虻虫、土鳖虫、大黄、生地、白芍、苦杏仁、水蛭、蛴螬、桃仁、干漆、甘草、黄芩	大黄蛰虫丸
高热、涩象、血压110/56mmHg、气阴两虚、胁痛、体温达40℃、肝肋下4.5厘米、昏迷、食欲减退、恶心、消瘦、瘀斑、呕吐、苔舌边尖、疼痛、抽搐、阴损、湿热、腹泻、肝硬	虻虫、土鳖虫、大黄、生地、白芍、苦杏仁、水蛭、蛴螬、桃仁、干漆、甘草、黄芩	大黄蛰虫丸
消渴、脾胃虚寒、舌白润、遗尿、胃纳略减、口淡、大便溏薄、数遗、肾气虚损、遗出、苔白润无苔、小便清长	炙甘草、干姜	甘草干姜汤
数遗、小便清长、遗出、消渴、肾气虚损、遗尿、苔白润无苔、口淡、舌白润、胃纳略减、脾胃虚寒、大便溏薄	炙甘草、干姜	甘草干姜汤
小便清长、大便溏薄、脾胃虚寒、遗出、胃纳略减、遗尿、消渴、苔白润无苔、舌白润、肾气虚损、数遗、口淡	炙甘草、干姜	甘草干姜汤
苔无苔、颧红、麻疹、色绿、皮肤枯燥、舌淡、唇淡、脉沉迟无力、不思饮食、咳嗽、发热、肌肉消瘦、低热	干姜、党参、大枣、炙甘草、粳米	甘草干姜汤
肌肉消瘦、不思饮食、麻疹、色绿、咳嗽、颧红、皮肤枯燥、低热、苔无苔、发热、舌淡、唇淡、脉沉迟无力	干姜、党参、大枣、炙甘草、粳米	甘草干姜汤
脉沉迟无力、颧红、咳嗽、色绿、不思饮食、麻疹、苔无苔、皮肤枯燥、舌淡、低热、肌肉消瘦、发热、唇淡	干姜、党参、大枣、炙甘草、粳米	甘草干姜汤
鼻血、神智已失、滴沥不止、脉若有若无	干姜、甘草	甘草干姜汤
鼻血、脉若有若无、神智已失、滴沥不止	干姜、甘草	甘草干姜汤
神智已失、鼻血、脉若有若无、滴沥不止	干姜、甘草	甘草干姜汤
咽干、神疲、舌无苔少津液、口淡、体乏、赢瘦、面色苍白、化痰、头眩晕、两脉细缓	干姜、甘草	甘草干姜汤
化痰、舌无苔少津液、咽干、两脉细缓、体乏、神疲、口淡、赢瘦、头眩晕、面色苍白	干姜、甘草	甘草干姜汤
头眩晕、两脉细缓、口淡、面色苍白、神疲、舌无苔少津液、化痰、体乏、赢瘦、咽干	干姜、甘草	甘草干姜汤
血色鲜红、鼻虹、鼻血、舌淡、反频、鼻衄、脉沉细、苔薄白、遗尿、血小板正常	阿胶、干姜、甘草、艾叶	甘草干姜汤
脉沉细、苔薄白、血色鲜红、血小板正常、鼻血、鼻虹、鼻衄、舌淡、遗尿、反频	阿胶、干姜、甘草、艾叶	甘草干姜汤
脉沉细、苔薄白、舌淡、血小板正常、血色鲜红、鼻衄、遗尿、鼻血、反频、鼻虹	阿胶、干姜、甘草、艾叶	甘草干姜汤
大便黄色粘稠、食纳差、呼吸不畅、脉搏104次/分、痰多、精神萎靡、体温39℃、呕吐、两肺呼吸音粗糙、舌红、体温38~40℃、烦躁、脉虚、喘促、面色苍白、苔无苔、痰阻、咳嗽、高热	干姜、半夏、五味子、大枣、麻黄、紫菀、细辛	射干麻黄汤
脉搏104次/分、苔无苔、体温39℃、痰阻、呕吐、呼吸不畅、面色苍白、喘促、体温38~40℃、舌红、痰多、精神萎靡、高热、脉虚、大便黄色粘稠、烦躁、食纳差、两肺呼吸音粗糙、咳嗽	干姜、半夏、五味子、大枣、麻黄、紫菀、细辛	射干麻黄汤
两肺呼吸音粗糙、痰阻、喘促、体温38~40℃、呕吐、烦躁、高热、呼吸不畅、脉虚、舌红、食纳差、体温39℃、痰多、脉搏104次/分、苔无苔、大便黄色粘稠、精神萎靡、咳嗽、面色苍白	干姜、半夏、五味子、大枣、麻黄、紫菀、细辛	射干麻黄汤
两肺呼吸音粗糙、脉搏104次/分、面色苍白、痰多、高热、脉虚、大便黄色粘稠、舌红、体温39℃、痰阻、体温38~40℃、咳嗽、喘促、食纳差、精神萎靡、呼吸不畅、苔无苔、呕吐、烦躁	干姜、半夏、五味子、大枣、麻黄、紫菀、细辛	射干麻黄汤
大便黄色粘稠、脉虚、咳嗽、痰多、高热、烦躁、呼吸不畅、痰阻、喘促、精神萎靡、舌红、体温38~40℃、食纳差、苔无苔、脉搏104次/分、呕吐、两肺呼吸音粗糙、体温39℃、面色苍白	干姜、半夏、五味子、大枣、麻黄、紫菀、细辛	射干麻黄汤
痰阻、喘促、食纳差、高热、烦躁、脉搏104次/分、痰多、呼吸不畅、咳嗽、体温39℃、大便黄色粘稠、两肺呼吸音粗糙、舌红、面色苍白、体温38~40℃、脉虚、苔无苔、精神萎靡、呕吐	干姜、半夏、五味子、大枣、麻黄、紫菀、细辛	射干麻黄汤
面色苍白、精神萎靡、舌红、烦躁、痰多、脉虚、体温39℃、呼吸不畅、喘促、苔无苔、脉搏104次/分、体温38~40℃、食纳差、两肺呼吸音粗糙、大便黄色粘稠、呕吐、痰阻、高热、咳嗽	干姜、半夏、五味子、大枣、麻黄、紫菀、细辛	射干麻黄汤
体温38~40℃、食纳差、痰多、脉搏104次/分、烦躁、脉虚、呼吸不畅、喘促、高热、痰阻、苔无苔、面色苍白、精神萎靡、咳嗽、两肺呼吸音粗糙、舌红、呕吐、体温39℃、大便黄色粘稠	干姜、半夏、五味子、大枣、麻黄、紫菀、细辛	射干麻黄汤
体温38~40℃、痰阻、高热、脉虚、呕吐、体温39℃、烦躁、痰多、苔无苔、两肺呼吸音粗糙、精神萎靡、喘促、舌红、呼吸不畅、咳嗽、面色苍白、大便黄色粘稠、脉搏104次/分、食纳差	干姜、半夏、五味子、大枣、麻黄、紫菀、细辛	射干麻黄汤
烦躁、脉搏104次/分、痰多、咳嗽、呼吸不畅、舌红、大便黄色粘稠、脉虚、体温38~40℃、精神萎靡、痰阻、食纳差、高热、两肺呼吸音粗糙、体温39℃、呕吐、面色苍白、喘促、苔无苔	干姜、半夏、五味子、大枣、麻黄、紫菀、细辛	射干麻黄汤
呼吸不畅、面色苍白、体温39℃、大便黄色粘稠、痰阻、呕吐、脉虚、两肺呼吸音粗糙、咳嗽、痰多、烦躁、精神萎靡、苔无苔、喘促、食纳差、高热、舌红、体温38~40℃、脉搏104次/分	干姜、半夏、五味子、大枣、麻黄、紫菀、细辛	射干麻黄汤
大便黄色粘稠、体温39℃、舌红、体温38~40℃、痰阻、脉搏104次/分、面色苍白、高热、烦躁、精神萎靡、食纳差、两肺呼吸音粗糙、脉虚、咳嗽、喘促、呼吸不畅、苔无苔、痰多、呕吐	干姜、半夏、五味子、大枣、麻黄、紫菀、细辛	射干麻黄汤
体温39℃、舌红、呼吸不畅、脉虚、食纳差、痰多、体温38~40℃、苔无苔、脉搏104次/分、精神萎靡、大便黄色粘稠、痰阻、高热、咳嗽、面色苍白、两肺呼吸音粗糙、烦躁、呕吐、喘促	干姜、半夏、五味子、大枣、麻黄、紫菀、细辛	射干麻黄汤
舌红、苔无苔、高热、大便黄色粘稠、食纳差、体温38~40℃、咳嗽、两肺呼吸音粗糙、痰阻、呕吐、脉虚、喘促、痰多、呼吸不畅、体温39℃、精神萎靡、烦躁、面色苍白、脉搏104次/分	干姜、半夏、五味子、大枣、麻黄、紫菀、细辛	射干麻黄汤
呕吐、痰多、脉搏104次/分、体温39℃、食纳差、脉虚、喘促、痰阻、两肺呼吸音粗糙、高热、大便黄色粘稠、苔无苔、烦躁、呼吸不畅、咳嗽、面色苍白、精神萎靡、舌红、体温38~40℃	干姜、半夏、五味子、大枣、麻黄、紫菀、细辛	射干麻黄汤
痰声、喘息、咳嗽、脉浮苔白	半夏、五味子、大枣、款冬花、麻黄、紫菀、细辛	射干麻黄汤
喘息、脉浮苔白、咳嗽、痰声	半夏、五味子、大枣、款冬花、麻黄、紫菀、细辛	射干麻黄汤
喘息、痰声、脉浮苔白、咳嗽	半夏、五味子、大枣、款冬花、麻黄、紫菀、细辛	射干麻黄汤
脉浮苔白、咳嗽、痰声、喘息	半夏、五味子、大枣、款冬花、麻黄、紫菀、细辛	射干麻黄汤
喘息、脉浮苔白、咳嗽、痰声	半夏、五味子、大枣、款冬花、麻黄、紫菀、细辛	射干麻黄汤
痰声、脉浮苔白、咳嗽、喘息	半夏、五味子、大枣、款冬花、麻黄、紫菀、细辛	射干麻黄汤
脉浮苔白、喘息、咳嗽、痰声	半夏、五味子、大枣、款冬花、麻黄、紫菀、细辛	射干麻黄汤
喘息、痰声、咳嗽、脉浮苔白	半夏、五味子、大枣、款冬花、麻黄、紫菀、细辛	射干麻黄汤
咳嗽、脉浮苔白、喘息、痰声	半夏、五味子、大枣、款冬花、麻黄、紫菀、细辛	射干麻黄汤
痰声、脉浮苔白、喘息、咳嗽	半夏、五味子、大枣、款冬花、麻黄、紫菀、细辛	射干麻黄汤
咳嗽、痰声、喘息、脉浮苔白	半夏、五味子、大枣、款冬花、麻黄、紫菀、细辛	射干麻黄汤
咳嗽、脉浮苔白、痰声、喘息	半夏、五味子、大枣、款冬花、麻黄、紫菀、细辛	射干麻黄汤
痰声、咳嗽、脉浮苔白、喘息	半夏、五味子、大枣、款冬花、麻黄、紫菀、细辛	射干麻黄汤
痰声、喘息、脉浮苔白、咳嗽	半夏、五味子、大枣、款冬花、麻黄、紫菀、细辛	射干麻黄汤
痰声、咳嗽、喘息、脉浮苔白	半夏、五味子、大枣、款冬花、麻黄、紫菀、细辛	射干麻黄汤
烟癖、吐浊、浊痰、喘息、咳、上气	皂荚、大枣	皂荚丸
烟癖、上气、咳、喘息、吐浊、浊痰	皂荚、大枣	皂荚丸
烟癖、咳、上气、喘息、吐浊、浊痰	皂荚、大枣	皂荚丸
喘息、吐浊、浊痰、上气、咳、烟癖	皂荚、大枣	皂荚丸
浊痰、喘息、烟癖、咳、上气、吐浊	皂荚、大枣	皂荚丸
喘息、咳、烟癖、上气、浊痰、吐浊	皂荚、大枣	皂荚丸
喘息、浊痰、吐浊、烟癖、咳、上气	皂荚、大枣	皂荚丸
上气、咳、浊痰、吐浊、喘息、烟癖	皂荚、大枣	皂荚丸
烟癖、上气、咳、浊痰、吐浊、喘息	皂荚、大枣	皂荚丸
烟癖、吐浊、上气、咳、喘息、浊痰	皂荚、大枣	皂荚丸
烟癖、浊痰、上气、咳、喘息、吐浊	皂荚、大枣	皂荚丸
咳、浊痰、上气、烟癖、喘息、吐浊	皂荚、大枣	皂荚丸
浊痰、烟癖、喘息、上气、咳、吐浊	皂荚、大枣	皂荚丸
上气、咳、浊痰、吐浊、烟癖、喘息	皂荚、大枣	皂荚丸
上气、喘息、烟癖、吐浊、浊痰、咳	皂荚、大枣	皂荚丸
烟癖、吐浊、浊痰、上气、咳、喘息	皂荚、大枣	皂荚丸
咳、浊痰、烟癖、喘息、上气、吐浊	皂荚、大枣	皂荚丸
吐浊、上气、浊痰、烟癖、咳、喘息	皂荚、大枣	皂荚丸
烟癖、上气、吐浊、咳、喘息、浊痰	皂荚、大枣	皂荚丸
喘息、烟癖、吐浊、咳、浊痰、上气	皂荚、大枣	皂荚丸
气机不利、尿短、恶寒、燥渴、烦渴、郁热、气促、胸闷、脉浮、小便黄短、口燥、咳嗽、色黄、胸满、气急、痰积、头疼	小麦、干姜、半夏、苦杏仁、麻黄、石膏	厚朴麻黄汤
头疼、郁热、胸闷、恶寒、气促、咳嗽、尿短、胸满、色黄、脉浮、烦渴、小便黄短、燥渴、口燥、痰积、气急、气机不利	小麦、干姜、半夏、苦杏仁、麻黄、石膏	厚朴麻黄汤
烦渴、气急、咳嗽、恶寒、郁热、燥渴、尿短、气机不利、痰积、口燥、胸闷、小便黄短、脉浮、气促、胸满、头疼、色黄	小麦、干姜、半夏、苦杏仁、麻黄、石膏	厚朴麻黄汤
气机不利、头疼、恶寒、气急、色黄、小便黄短、烦渴、燥渴、气促、尿短、胸满、痰积、脉浮、口燥、胸闷、郁热、咳嗽	小麦、干姜、半夏、苦杏仁、麻黄、石膏	厚朴麻黄汤
恶寒、痰积、胸满、气急、燥渴、色黄、气机不利、脉浮、咳嗽、气促、小便黄短、胸闷、郁热、尿短、头疼、烦渴、口燥	小麦、干姜、半夏、苦杏仁、麻黄、石膏	厚朴麻黄汤
恶寒、脉浮、气促、气机不利、尿短、燥渴、头疼、胸闷、咳嗽、痰积、烦渴、色黄、郁热、口燥、小便黄短、胸满、气急	小麦、干姜、半夏、苦杏仁、麻黄、石膏	厚朴麻黄汤
胸闷、燥渴、咳嗽、恶寒、尿短、气急、气促、气机不利、郁热、脉浮、小便黄短、色黄、烦渴、口燥、头疼、胸满、痰积	小麦、干姜、半夏、苦杏仁、麻黄、石膏	厚朴麻黄汤
小便黄短、色黄、尿短、恶寒、胸满、郁热、气急、咳嗽、气机不利、胸闷、痰积、头疼、口燥、脉浮、气促、燥渴、烦渴	小麦、干姜、半夏、苦杏仁、麻黄、石膏	厚朴麻黄汤
燥渴、气促、头疼、气急、小便黄短、郁热、痰积、咳嗽、恶寒、胸闷、胸满、口燥、色黄、脉浮、烦渴、气机不利、尿短	小麦、干姜、半夏、苦杏仁、麻黄、石膏	厚朴麻黄汤
燥渴、气促、郁热、胸满、气急、咳嗽、痰积、脉浮、尿短、恶寒、头疼、口燥、小便黄短、烦渴、气机不利、色黄、胸闷	小麦、干姜、半夏、苦杏仁、麻黄、石膏	厚朴麻黄汤
头疼、气促、烦渴、燥渴、胸满、咳嗽、恶寒、痰积、气急、郁热、口燥、胸闷、色黄、气机不利、尿短、脉浮、小便黄短	小麦、干姜、半夏、苦杏仁、麻黄、石膏	厚朴麻黄汤
胸满、气机不利、尿短、胸闷、咳嗽、恶寒、气急、郁热、烦渴、口燥、脉浮、小便黄短、痰积、气促、燥渴、头疼、色黄	小麦、干姜、半夏、苦杏仁、麻黄、石膏	厚朴麻黄汤
口燥、燥渴、尿短、气急、气机不利、烦渴、痰积、咳嗽、小便黄短、气促、郁热、色黄、脉浮、恶寒、头疼、胸闷、胸满	小麦、干姜、半夏、苦杏仁、麻黄、石膏	厚朴麻黄汤
脉浮、气促、口燥、头疼、小便黄短、烦渴、恶寒、燥渴、郁热、气急、咳嗽、色黄、气机不利、尿短、痰积、胸满、胸闷	小麦、干姜、半夏、苦杏仁、麻黄、石膏	厚朴麻黄汤
胸满、气机不利、头疼、气急、郁热、燥渴、烦渴、口燥、脉浮、色黄、小便黄短、咳嗽、尿短、气促、痰积、恶寒、胸闷	小麦、干姜、半夏、苦杏仁、麻黄、石膏	厚朴麻黄汤
郁热、头疼、恶寒、小便黄短、胸满、燥渴、气促、烦渴、痰积、脉浮、气急、色黄、气机不利、咳嗽、口燥、胸闷、尿短	小麦、干姜、半夏、苦杏仁、麻黄、石膏	厚朴麻黄汤
气促、气急、燥渴、胸满、痰积、烦渴、咳嗽、头疼、恶寒、郁热、气机不利、尿短、色黄、口燥、脉浮、胸闷、小便黄短	小麦、干姜、半夏、苦杏仁、麻黄、石膏	厚朴麻黄汤
燥渴、胸满、咳嗽、恶寒、脉浮、痰积、尿短、头疼、气促、烦渴、小便黄短、郁热、色黄、气机不利、胸闷、气急、口燥	小麦、干姜、半夏、苦杏仁、麻黄、石膏	厚朴麻黄汤
燥渴、烦渴、郁热、色黄、气急、胸满、小便黄短、胸闷、气机不利、咳嗽、口燥、痰积、恶寒、头疼、气促、脉浮、尿短	小麦、干姜、半夏、苦杏仁、麻黄、石膏	厚朴麻黄汤
燥渴、脉浮、烦渴、尿短、痰积、胸闷、恶寒、头疼、气机不利、郁热、咳嗽、气促、色黄、口燥、气急、胸满、小便黄短	小麦、干姜、半夏、苦杏仁、麻黄、石膏	厚朴麻黄汤
气喘、骨楚、畏寒、干燥、脉浮、咳嗽、烦虑、苔略滑	小麦、干姜、厚朴、半夏、五味子、麻黄、石膏、细辛	厚朴麻黄汤
骨楚、畏寒、干燥、气喘、烦虑、苔略滑、脉浮、咳嗽	小麦、干姜、厚朴、半夏、五味子、麻黄、石膏、细辛	厚朴麻黄汤
苔略滑、气喘、烦虑、干燥、咳嗽、脉浮、畏寒、骨楚	小麦、干姜、厚朴、半夏、五味子、麻黄、石膏、细辛	厚朴麻黄汤
咳嗽、气喘、骨楚、苔略滑、干燥、畏寒、烦虑、脉浮	小麦、干姜、厚朴、半夏、五味子、麻黄、石膏、细辛	厚朴麻黄汤
脉浮、骨楚、气喘、畏寒、苔略滑、干燥、烦虑、咳嗽	小麦、干姜、厚朴、半夏、五味子、麻黄、石膏、细辛	厚朴麻黄汤
苔略滑、气喘、烦虑、干燥、畏寒、骨楚、咳嗽、脉浮	小麦、干姜、厚朴、半夏、五味子、麻黄、石膏、细辛	厚朴麻黄汤
脉浮、气喘、畏寒、骨楚、苔略滑、咳嗽、烦虑、干燥	小麦、干姜、厚朴、半夏、五味子、麻黄、石膏、细辛	厚朴麻黄汤
苔略滑、气喘、干燥、咳嗽、畏寒、脉浮、烦虑、骨楚	小麦、干姜、厚朴、半夏、五味子、麻黄、石膏、细辛	厚朴麻黄汤
骨楚、气喘、脉浮、烦虑、咳嗽、畏寒、干燥、苔略滑	小麦、干姜、厚朴、半夏、五味子、麻黄、石膏、细辛	厚朴麻黄汤
咳嗽、气喘、脉浮、烦虑、干燥、骨楚、苔略滑、畏寒	小麦、干姜、厚朴、半夏、五味子、麻黄、石膏、细辛	厚朴麻黄汤
苔略滑、气喘、畏寒、烦虑、脉浮、骨楚、咳嗽、干燥	小麦、干姜、厚朴、半夏、五味子、麻黄、石膏、细辛	厚朴麻黄汤
苔略滑、骨楚、咳嗽、气喘、脉浮、畏寒、烦虑、干燥	小麦、干姜、厚朴、半夏、五味子、麻黄、石膏、细辛	厚朴麻黄汤
畏寒、气喘、苔略滑、脉浮、咳嗽、干燥、骨楚、烦虑	小麦、干姜、厚朴、半夏、五味子、麻黄、石膏、细辛	厚朴麻黄汤
脉浮、烦虑、咳嗽、干燥、骨楚、气喘、苔略滑、畏寒	小麦、干姜、厚朴、半夏、五味子、麻黄、石膏、细辛	厚朴麻黄汤
苔略滑、畏寒、骨楚、脉浮、咳嗽、气喘、烦虑、干燥	小麦、干姜、厚朴、半夏、五味子、麻黄、石膏、细辛	厚朴麻黄汤
烦虑、脉浮、苔略滑、干燥、咳嗽、畏寒、骨楚、气喘	小麦、干姜、厚朴、半夏、五味子、麻黄、石膏、细辛	厚朴麻黄汤
苔略滑、烦虑、畏寒、骨楚、脉浮、气喘、干燥、咳嗽	小麦、干姜、厚朴、半夏、五味子、麻黄、石膏、细辛	厚朴麻黄汤
干燥、脉浮、畏寒、骨楚、烦虑、咳嗽、气喘、苔略滑	小麦、干姜、厚朴、半夏、五味子、麻黄、石膏、细辛	厚朴麻黄汤
气喘、脉浮、苔略滑、咳嗽、骨楚、干燥、畏寒、烦虑	小麦、干姜、厚朴、半夏、五味子、麻黄、石膏、细辛	厚朴麻黄汤
咳嗽、苔略滑、气喘、骨楚、干燥、畏寒、烦虑、脉浮	小麦、干姜、厚朴、半夏、五味子、麻黄、石膏、细辛	厚朴麻黄汤
舌苔薄白、形体尚壮实、喘息、四、小便短少、腹泻、苔薄白有津、脉不浮、咳嗽、舌根苔微黄、吐泡沫痰、咳喘、口腻、浮肿、肺胀、水饮内停、口渴、咳吐、气郁、大便时干	生姜、半夏、桂枝、泽漆、白前、甘草、黄芩	泽漆汤
舌苔薄白、气郁、四、咳吐、吐泡沫痰、浮肿、喘息、咳嗽、苔薄白有津、脉不浮、大便时干、口渴、形体尚壮实、口腻、水饮内停、肺胀、小便短少、腹泻、咳喘、舌根苔微黄	生姜、半夏、桂枝、泽漆、白前、甘草、黄芩	泽漆汤
苔薄白有津、形体尚壮实、水饮内停、喘息、肺胀、腹泻、咳喘、咳嗽、舌根苔微黄、气郁、舌苔薄白、吐泡沫痰、大便时干、小便短少、口渴、四、咳吐、口腻、浮肿、脉不浮	生姜、半夏、桂枝、泽漆、白前、甘草、黄芩	泽漆汤
浮肿、舌苔薄白、水饮内停、大便时干、脉不浮、咳吐、口渴、吐泡沫痰、四、形体尚壮实、小便短少、咳嗽、气郁、腹泻、口腻、咳喘、喘息、苔薄白有津、舌根苔微黄、肺胀	生姜、半夏、桂枝、泽漆、白前、甘草、黄芩	泽漆汤
形体尚壮实、脉不浮、腹泻、大便时干、吐泡沫痰、舌根苔微黄、咳嗽、咳喘、水饮内停、四、浮肿、口腻、口渴、咳吐、小便短少、苔薄白有津、舌苔薄白、气郁、喘息、肺胀	生姜、半夏、桂枝、泽漆、白前、甘草、黄芩	泽漆汤
舌根苔微黄、咳嗽、咳喘、脉不浮、形体尚壮实、口腻、喘息、气郁、大便时干、水饮内停、腹泻、吐泡沫痰、浮肿、小便短少、苔薄白有津、四、口渴、舌苔薄白、咳吐、肺胀	生姜、半夏、桂枝、泽漆、白前、甘草、黄芩	泽漆汤
腹泻、浮肿、肺胀、舌根苔微黄、四、喘息、苔薄白有津、舌苔薄白、咳嗽、脉不浮、口腻、大便时干、咳吐、吐泡沫痰、咳喘、气郁、小便短少、口渴、形体尚壮实、水饮内停	生姜、半夏、桂枝、泽漆、白前、甘草、黄芩	泽漆汤
咳吐、咳喘、舌苔薄白、大便时干、形体尚壮实、浮肿、口腻、口渴、气郁、吐泡沫痰、喘息、腹泻、咳嗽、脉不浮、小便短少、水饮内停、舌根苔微黄、肺胀、四、苔薄白有津	生姜、半夏、桂枝、泽漆、白前、甘草、黄芩	泽漆汤
咳喘、咳嗽、苔薄白有津、大便时干、脉不浮、喘息、水饮内停、吐泡沫痰、口腻、舌根苔微黄、腹泻、肺胀、口渴、四、气郁、浮肿、咳吐、小便短少、形体尚壮实、舌苔薄白	生姜、半夏、桂枝、泽漆、白前、甘草、黄芩	泽漆汤
小便短少、咳吐、腹泻、四、咳嗽、苔薄白有津、口渴、形体尚壮实、肺胀、舌根苔微黄、脉不浮、舌苔薄白、水饮内停、喘息、咳喘、气郁、吐泡沫痰、浮肿、大便时干、口腻	生姜、半夏、桂枝、泽漆、白前、甘草、黄芩	泽漆汤
浮肿、脉不浮、肺胀、大便时干、吐泡沫痰、咳吐、腹泻、舌苔薄白、小便短少、形体尚壮实、气郁、水饮内停、舌根苔微黄、咳喘、口腻、苔薄白有津、口渴、喘息、四、咳嗽	生姜、半夏、桂枝、泽漆、白前、甘草、黄芩	泽漆汤
浮肿、舌根苔微黄、脉不浮、四、形体尚壮实、气郁、口腻、吐泡沫痰、喘息、咳吐、肺胀、腹泻、咳嗽、口渴、咳喘、苔薄白有津、舌苔薄白、小便短少、大便时干、水饮内停	生姜、半夏、桂枝、泽漆、白前、甘草、黄芩	泽漆汤
舌苔薄白、咳吐、口渴、咳喘、吐泡沫痰、苔薄白有津、形体尚壮实、腹泻、大便时干、脉不浮、气郁、肺胀、四、小便短少、水饮内停、喘息、浮肿、口腻、咳嗽、舌根苔微黄	生姜、半夏、桂枝、泽漆、白前、甘草、黄芩	泽漆汤
腹泻、舌苔薄白、小便短少、口渴、咳喘、水饮内停、口腻、浮肿、四、大便时干、喘息、咳嗽、脉不浮、吐泡沫痰、舌根苔微黄、咳吐、形体尚壮实、苔薄白有津、肺胀、气郁	生姜、半夏、桂枝、泽漆、白前、甘草、黄芩	泽漆汤
肺胀、形体尚壮实、腹泻、咳吐、气郁、吐泡沫痰、舌苔薄白、苔薄白有津、脉不浮、口腻、口渴、水饮内停、大便时干、喘息、四、咳嗽、咳喘、舌根苔微黄、浮肿、小便短少	生姜、半夏、桂枝、泽漆、白前、甘草、黄芩	泽漆汤
腹泻、肺胀、咳嗽、大便时干、口腻、咳喘、脉不浮、水饮内停、小便短少、吐泡沫痰、形体尚壮实、四、口渴、气郁、舌苔薄白、浮肿、咳吐、喘息、苔薄白有津、舌根苔微黄	生姜、半夏、桂枝、泽漆、白前、甘草、黄芩	泽漆汤
小便短少、喘息、大便时干、水饮内停、脉不浮、浮肿、形体尚壮实、咳喘、咳吐、口渴、吐泡沫痰、咳嗽、苔薄白有津、口腻、肺胀、气郁、舌苔薄白、腹泻、四、舌根苔微黄	生姜、半夏、桂枝、泽漆、白前、甘草、黄芩	泽漆汤
脉不浮、腹泻、咳嗽、肺胀、咳喘、喘息、形体尚壮实、口腻、四、舌根苔微黄、小便短少、大便时干、咳吐、口渴、气郁、水饮内停、苔薄白有津、浮肿、吐泡沫痰、舌苔薄白	生姜、半夏、桂枝、泽漆、白前、甘草、黄芩	泽漆汤
脉不浮、浮肿、口腻、气郁、咳吐、舌苔薄白、肺胀、咳喘、小便短少、苔薄白有津、喘息、腹泻、四、口渴、形体尚壮实、水饮内停、咳嗽、舌根苔微黄、吐泡沫痰、大便时干	生姜、半夏、桂枝、泽漆、白前、甘草、黄芩	泽漆汤
咳喘、咳吐、咳嗽、舌根苔微黄、舌苔薄白、形体尚壮实、水饮内停、喘息、浮肿、大便时干、吐泡沫痰、肺胀、腹泻、口渴、四、气郁、小便短少、口腻、苔薄白有津、脉不浮	生姜、半夏、桂枝、泽漆、白前、甘草、黄芩	泽漆汤
心中空空、舌红、四肢无力、脉来虚数、饥不思食、苔白滑、知饥不食、痰涎盛、少气	大枣、半夏、茯苓、麦冬、粳米、红参、甘草	麦门冬汤
四肢无力、知饥不食、饥不思食、脉来虚数、苔白滑、心中空空、少气、痰涎盛、舌红	大枣、半夏、茯苓、麦冬、粳米、红参、甘草	麦门冬汤
苔白滑、知饥不食、脉来虚数、饥不思食、心中空空、少气、四肢无力、痰涎盛、舌红	大枣、半夏、茯苓、麦冬、粳米、红参、甘草	麦门冬汤
舌红、四肢无力、知饥不食、苔白滑、脉来虚数、少气、心中空空、痰涎盛、饥不思食	大枣、半夏、茯苓、麦冬、粳米、红参、甘草	麦门冬汤
苔薄白、咳嗽、鼻衄、舌红、鼻出血	大枣、半夏、党参、竹茹、蜜、炙甘草、麦冬	麦门冬汤
鼻出血、苔薄白、咳嗽、舌红、鼻衄	大枣、半夏、党参、竹茹、蜜、炙甘草、麦冬	麦门冬汤
咳嗽、苔薄白、舌红、鼻衄、鼻出血	大枣、半夏、党参、竹茹、蜜、炙甘草、麦冬	麦门冬汤
鼻衄、舌红、鼻出血、苔薄白、咳嗽	大枣、半夏、党参、竹茹、蜜、炙甘草、麦冬	麦门冬汤
舌淡红少苔、面色萎黄、脉虚缓、口淡、吐出大量白色涎沫、气嘴息促、气喘、苔淡红、咳嗽、发热	大枣、半夏、党参、茯苓、炙甘草、麦冬、粳米、甘草	麦门冬汤
气嘴息促、苔淡红、口淡、吐出大量白色涎沫、脉虚缓、面色萎黄、咳嗽、发热、舌淡红少苔、气喘	大枣、半夏、党参、茯苓、炙甘草、麦冬、粳米、甘草	麦门冬汤
吐出大量白色涎沫、苔淡红、脉虚缓、舌淡红少苔、面色萎黄、咳嗽、气喘、发热、口淡、气嘴息促	大枣、半夏、党参、茯苓、炙甘草、麦冬、粳米、甘草	麦门冬汤
面色萎黄、脉虚缓、苔淡红、气喘、发热、咳嗽、舌淡红少苔、吐出大量白色涎沫、气嘴息促、口淡	大枣、半夏、党参、茯苓、炙甘草、麦冬、粳米、甘草	麦门冬汤
浊痰、吐脓、喘、咳嗽、吐涎沫、脉滑实、塞塞、内痛、肺痛、胸满胀	葶苈子	葶苈大枣泻肺汤
浊痰、吐脓、内痛、肺痛、脉滑实、胸满胀、喘、吐涎沫、塞塞、咳嗽	葶苈子	葶苈大枣泻肺汤
内痛、咳嗽、浊痰、吐涎沫、塞塞、脉滑实、吐脓、喘、肺痛、胸满胀	葶苈子	葶苈大枣泻肺汤
吐涎沫、喘、塞塞、肺痛、吐脓、浊痰、胸满胀、咳嗽、脉滑实、内痛	葶苈子	葶苈大枣泻肺汤
内痛、喘、吐脓、吐涎沫、肺痛、塞塞、脉滑实、胸满胀、浊痰、咳嗽	葶苈子	葶苈大枣泻肺汤
脉滑实、浊痰、胸满胀、喘、吐涎沫、肺痛、吐脓、内痛、咳嗽、塞塞	葶苈子	葶苈大枣泻肺汤
脉滑实、肺痛、吐脓、咳嗽、塞塞、吐涎沫、胸满胀、内痛、浊痰、喘	葶苈子	葶苈大枣泻肺汤
肺痛、喘、浊痰、吐涎沫、吐脓、塞塞、脉滑实、咳嗽、胸满胀、内痛	葶苈子	葶苈大枣泻肺汤
咳嗽、塞塞、吐涎沫、喘、吐脓、肺痛、脉滑实、胸满胀、内痛、浊痰	葶苈子	葶苈大枣泻肺汤
喘、浊痰、胸满胀、内痛、肺痛、塞塞、脉滑实、吐涎沫、咳嗽、吐脓	葶苈子	葶苈大枣泻肺汤
咳嗽、吐涎沫、内痛、浊痰、喘、脉滑实、塞塞、肺痛、吐脓、胸满胀	葶苈子	葶苈大枣泻肺汤
咳嗽、肺痛、浊痰、内痛、吐涎沫、吐脓、喘、塞塞、胸满胀、脉滑实	葶苈子	葶苈大枣泻肺汤
吐涎沫、喘、塞塞、咳嗽、肺痛、吐脓、胸满胀、脉滑实、浊痰、内痛	葶苈子	葶苈大枣泻肺汤
脉滑实、内痛、塞塞、胸满胀、吐脓、咳嗽、肺痛、喘、吐涎沫、浊痰	葶苈子	葶苈大枣泻肺汤
吐脓、肺痛、塞塞、咳嗽、喘、胸满胀、吐涎沫、脉滑实、浊痰、内痛	葶苈子	葶苈大枣泻肺汤
脉滑实、胸满胀、咳嗽、肺痛、喘、内痛、塞塞、吐涎沫、浊痰、吐脓	葶苈子	葶苈大枣泻肺汤
肺痛、塞塞、胸满胀、喘、吐脓、内痛、咳嗽、吐涎沫、脉滑实、浊痰	葶苈子	葶苈大枣泻肺汤
脉滑实、塞塞、咳嗽、吐涎沫、浊痰、胸满胀、吐脓、喘、肺痛、内痛	葶苈子	葶苈大枣泻肺汤
内痛、喘、咳嗽、胸满胀、吐涎沫、吐脓、塞塞、肺痛、脉滑实、浊痰	葶苈子	葶苈大枣泻肺汤
浊痰、肺痛、胸满胀、吐涎沫、吐脓、脉滑实、喘、咳嗽、内痛、塞塞	葶苈子	葶苈大枣泻肺汤
塞塞、内痛、脉滑实、肺痛、吐脓、胸满胀、浊痰、喘、吐涎沫、咳嗽	葶苈子	葶苈大枣泻肺汤
喘、吐涎沫、内痛、脉滑实、咳嗽、吐脓、浊痰、肺痛、胸满胀、塞塞	葶苈子	葶苈大枣泻肺汤
胸满胀、吐脓、塞塞、脉滑实、喘、浊痰、肺痛、吐涎沫、内痛、咳嗽	葶苈子	葶苈大枣泻肺汤
内痛、吐涎沫、塞塞、咳嗽、浊痰、喘、肺痛、胸满胀、吐脓、脉滑实	葶苈子	葶苈大枣泻肺汤
脉滑实、咳嗽、喘、塞塞、浊痰、内痛、肺痛、胸满胀、吐涎沫、吐脓	葶苈子	葶苈大枣泻肺汤
胸满胀、吐涎沫、吐脓、浊痰、肺痛、塞塞、脉滑实、内痛、咳嗽、喘	葶苈子	葶苈大枣泻肺汤
胸满胀、浊痰、吐涎沫、肺痛、脉滑实、内痛、吐脓、塞塞、咳嗽、喘	葶苈子	葶苈大枣泻肺汤
脉滑实、咳嗽、浊痰、吐涎沫、吐脓、肺痛、喘、内痛、胸满胀、塞塞	葶苈子	葶苈大枣泻肺汤
肺痛、胸满胀、吐涎沫、咳嗽、脉滑实、浊痰、吐脓、喘、塞塞、内痛	葶苈子	葶苈大枣泻肺汤
吐涎沫、咳嗽、内痛、喘、脉滑实、肺痛、吐脓、胸满胀、浊痰、塞塞	葶苈子	葶苈大枣泻肺汤
厌油、舌淡、头痛、脉弱而缓、苔薄白、恶风、出微汗、纳呆、四肢乏力、发热	白芍、大枣、苦杏仁、麻黄、炙甘草、桂枝	桂枝麻黄各半汤
头痛、厌油、纳呆、舌淡、脉弱而缓、四肢乏力、发热、出微汗、恶风、苔薄白	白芍、大枣、苦杏仁、麻黄、炙甘草、桂枝	桂枝麻黄各半汤
头痛、出微汗、发热、四肢乏力、脉弱而缓、恶风、舌淡、苔薄白、厌油、纳呆	白芍、大枣、苦杏仁、麻黄、炙甘草、桂枝	桂枝麻黄各半汤
四肢乏力、厌油、纳呆、舌淡、出微汗、脉弱而缓、头痛、发热、恶风、苔薄白	白芍、大枣、苦杏仁、麻黄、炙甘草、桂枝	桂枝麻黄各半汤
恶风、四肢乏力、脉弱而缓、发热、纳呆、厌油、苔薄白、头痛、出微汗、舌淡	白芍、大枣、苦杏仁、麻黄、炙甘草、桂枝	桂枝麻黄各半汤
脉弱而缓、发热、舌淡、厌油、头痛、苔薄白、出微汗、四肢乏力、纳呆、恶风	白芍、大枣、苦杏仁、麻黄、炙甘草、桂枝	桂枝麻黄各半汤
脉弱而缓、出微汗、纳呆、头痛、恶风、舌淡、苔薄白、四肢乏力、发热、厌油	白芍、大枣、苦杏仁、麻黄、炙甘草、桂枝	桂枝麻黄各半汤
苔薄白、舌淡、纳呆、头痛、发热、恶风、出微汗、厌油、四肢乏力、脉弱而缓	白芍、大枣、苦杏仁、麻黄、炙甘草、桂枝	桂枝麻黄各半汤
头痛、苔薄白、厌油、恶风、发热、脉弱而缓、纳呆、出微汗、四肢乏力、舌淡	白芍、大枣、苦杏仁、麻黄、炙甘草、桂枝	桂枝麻黄各半汤
脉弱而缓、四肢乏力、纳呆、头痛、苔薄白、恶风、舌淡、发热、厌油、出微汗	白芍、大枣、苦杏仁、麻黄、炙甘草、桂枝	桂枝麻黄各半汤
胁胀、气喘促、面部浮、大便较千、脉滑苔白、痰多、胸闷、咳逆、小便短少、化痰、舌红	半夏、甘草、冬瓜仁、大枣	葶苈大枣泻肺汤
化痰、脉滑苔白、胸闷、咳逆、胁胀、面部浮、大便较千、痰多、小便短少、舌红、气喘促	半夏、甘草、冬瓜仁、大枣	葶苈大枣泻肺汤
舌红、胁胀、胸闷、大便较千、痰多、化痰、脉滑苔白、面部浮、小便短少、气喘促、咳逆	半夏、甘草、冬瓜仁、大枣	葶苈大枣泻肺汤
胸闷、脉滑苔白、痰多、舌红、化痰、小便短少、大便较千、咳逆、面部浮、胁胀、气喘促	半夏、甘草、冬瓜仁、大枣	葶苈大枣泻肺汤
小便短少、舌红、胸闷、咳逆、化痰、脉滑苔白、面部浮、胁胀、气喘促、痰多、大便较千	半夏、甘草、冬瓜仁、大枣	葶苈大枣泻肺汤
舌红、咳逆、痰多、大便较千、胁胀、小便短少、化痰、胸闷、脉滑苔白、面部浮、气喘促	半夏、甘草、冬瓜仁、大枣	葶苈大枣泻肺汤
脉滑苔白、咳逆、气喘促、大便较千、痰多、小便短少、舌红、化痰、胁胀、胸闷、面部浮	半夏、甘草、冬瓜仁、大枣	葶苈大枣泻肺汤
大便较千、化痰、胁胀、面部浮、脉滑苔白、痰多、舌红、胸闷、咳逆、小便短少、气喘促	半夏、甘草、冬瓜仁、大枣	葶苈大枣泻肺汤
脉滑苔白、面部浮、舌红、化痰、大便较千、小便短少、痰多、胁胀、气喘促、胸闷、咳逆	半夏、甘草、冬瓜仁、大枣	葶苈大枣泻肺汤
化痰、脉滑苔白、胸闷、气喘促、大便较千、面部浮、小便短少、痰多、胁胀、咳逆、舌红	半夏、甘草、冬瓜仁、大枣	葶苈大枣泻肺汤
面部浮、胁胀、脉滑苔白、胸闷、气喘促、咳逆、小便短少、大便较千、化痰、舌红、痰多	半夏、甘草、冬瓜仁、大枣	葶苈大枣泻肺汤
气喘促、脉滑苔白、胸闷、小便短少、痰多、胁胀、面部浮、大便较千、化痰、舌红、咳逆	半夏、甘草、冬瓜仁、大枣	葶苈大枣泻肺汤
小便短少、胁胀、舌红、咳逆、脉滑苔白、化痰、气喘促、痰多、胸闷、大便较千、面部浮	半夏、甘草、冬瓜仁、大枣	葶苈大枣泻肺汤
胁胀、咳逆、痰多、化痰、舌红、胸闷、大便较千、面部浮、小便短少、气喘促、脉滑苔白	半夏、甘草、冬瓜仁、大枣	葶苈大枣泻肺汤
化痰、脉滑苔白、胸闷、舌红、面部浮、咳逆、大便较千、胁胀、小便短少、痰多、气喘促	半夏、甘草、冬瓜仁、大枣	葶苈大枣泻肺汤
痰多、脉滑苔白、舌红、化痰、大便较千、胸闷、胁胀、小便短少、面部浮、气喘促、咳逆	半夏、甘草、冬瓜仁、大枣	葶苈大枣泻肺汤
气喘促、面部浮、胁胀、舌红、化痰、痰多、脉滑苔白、咳逆、小便短少、胸闷、大便较千	半夏、甘草、冬瓜仁、大枣	葶苈大枣泻肺汤
小便短少、舌红、胸闷、大便较千、气喘促、化痰、胁胀、咳逆、面部浮、痰多、脉滑苔白	半夏、甘草、冬瓜仁、大枣	葶苈大枣泻肺汤
化痰、大便较千、气喘促、胸闷、胁胀、面部浮、咳逆、小便短少、痰多、舌红、脉滑苔白	半夏、甘草、冬瓜仁、大枣	葶苈大枣泻肺汤
小便短少、脉滑苔白、胁胀、大便较千、痰多、气喘促、胸闷、化痰、面部浮、舌红、咳逆	半夏、甘草、冬瓜仁、大枣	葶苈大枣泻肺汤
大便较千、舌红、咳逆、脉滑苔白、面部浮、胸闷、化痰、小便短少、痰多、气喘促、胁胀	半夏、甘草、冬瓜仁、大枣	葶苈大枣泻肺汤
脉滑苔白、小便短少、气喘促、化痰、舌红、痰多、胁胀、面部浮、大便较千、胸闷、咳逆	半夏、甘草、冬瓜仁、大枣	葶苈大枣泻肺汤
面部浮、脉滑苔白、小便短少、大便较千、舌红、胁胀、胸闷、咳逆、痰多、化痰、气喘促	半夏、甘草、冬瓜仁、大枣	葶苈大枣泻肺汤
痰多、胸闷、小便短少、大便较千、化痰、面部浮、胁胀、舌红、脉滑苔白、咳逆、气喘促	半夏、甘草、冬瓜仁、大枣	葶苈大枣泻肺汤
咳逆、大便较千、化痰、小便短少、胸闷、脉滑苔白、舌红、面部浮、胁胀、气喘促、痰多	半夏、甘草、冬瓜仁、大枣	葶苈大枣泻肺汤
化痰、大便较千、舌红、痰多、脉滑苔白、胁胀、胸闷、气喘促、面部浮、小便短少、咳逆	半夏、甘草、冬瓜仁、大枣	葶苈大枣泻肺汤
痰多、舌红、气喘促、咳逆、面部浮、脉滑苔白、大便较千、化痰、胁胀、胸闷、小便短少	半夏、甘草、冬瓜仁、大枣	葶苈大枣泻肺汤
化痰、脉滑苔白、大便较千、胸闷、气喘促、小便短少、胁胀、面部浮、痰多、舌红、咳逆	半夏、甘草、冬瓜仁、大枣	葶苈大枣泻肺汤
咳逆、面部浮、大便较千、脉滑苔白、胁胀、痰多、舌红、胸闷、气喘促、化痰、小便短少	半夏、甘草、冬瓜仁、大枣	葶苈大枣泻肺汤
痰多、胸闷、脉滑苔白、舌红、面部浮、胁胀、大便较千、化痰、气喘促、小便短少、咳逆	半夏、甘草、冬瓜仁、大枣	葶苈大枣泻肺汤
喉痛	甘草、桔梗	桔梗汤
喉痛	甘草、桔梗	桔梗汤
喉痛	甘草、桔梗	桔梗汤
喉痛	甘草、桔梗	桔梗汤
喉痛	甘草、桔梗	桔梗汤
喉痛	甘草、桔梗	桔梗汤
喉痛	甘草、桔梗	桔梗汤
喉痛	甘草、桔梗	桔梗汤
喉痛	甘草、桔梗	桔梗汤
喉痛	甘草、桔梗	桔梗汤
舌荟微绛、胸中隐隐作痛、右寸脉象滑数、吐痰盈盆、咳嗽	白芨、紫菀、桔梗、半夏	桔梗汤
舌荟微绛、吐痰盈盆、右寸脉象滑数、咳嗽、胸中隐隐作痛	白芨、紫菀、桔梗、半夏	桔梗汤
胸中隐隐作痛、舌荟微绛、吐痰盈盆、咳嗽、右寸脉象滑数	白芨、紫菀、桔梗、半夏	桔梗汤
舌荟微绛、胸中隐隐作痛、吐痰盈盆、右寸脉象滑数、咳嗽	白芨、紫菀、桔梗、半夏	桔梗汤
胸中隐隐作痛、咳嗽、舌荟微绛、吐痰盈盆、右寸脉象滑数	白芨、紫菀、桔梗、半夏	桔梗汤
咳嗽、吐痰盈盆、舌荟微绛、右寸脉象滑数、胸中隐隐作痛	白芨、紫菀、桔梗、半夏	桔梗汤
咳嗽、舌荟微绛、胸中隐隐作痛、吐痰盈盆、右寸脉象滑数	白芨、紫菀、桔梗、半夏	桔梗汤
舌荟微绛、右寸脉象滑数、咳嗽、胸中隐隐作痛、吐痰盈盆	白芨、紫菀、桔梗、半夏	桔梗汤
舌荟微绛、右寸脉象滑数、吐痰盈盆、胸中隐隐作痛、咳嗽	白芨、紫菀、桔梗、半夏	桔梗汤
咳嗽、胸中隐隐作痛、舌荟微绛、右寸脉象滑数、吐痰盈盆	白芨、紫菀、桔梗、半夏	桔梗汤
[truncated: 14,343 more rows]
