# Supplementary material for: PRDAGE: a prescription recommendation framework for traditional Chinese medicine based on data augmentation and multi-graph embedding
Source: PeerJ Comput Sci. 2025 Aug 6;11:e2974. doi: 10.7717/peerj-cs.2974 (PMC12453781; doi:10.7717/peerj-cs.2974)
Supplement: Supplemental Information 1 — The raw data used for training and testing in the dataset are medical case records in Chinese text. This study is trained based on Chinese text. To facilitate non-Chinese researchers, we have provided the English names of the attributes in the dataset and mapped them to their corresponding Chinese names. The .pickle file can be read using Python language editing software, such as PyCharm. The *.pickle file in this program is a serialized file in Python dictionary format, containing key-value data, where the key is the symptom name and the corresponding value is the symptom embedding vector. The symptom name is the normalized symptom name, and the symptom embedding vector is generated by SBert. You can use the pickle.load() method from the pickle module in the program to restore the file as a Python dictionary variable. [file peerj-cs-11-2974-s001.zip › Code and data/TCMPR_ZS/data/dataset-top-0agumentation-old-10.csv]

symptoms_standardization	herb_standardization	formula_standardization
视力减退、形瘦面白、麻木、视物模糊、心悸、苔薄白、倦怠、舌淡、脉结代、耳鸣、乏力、自汗、头晕、肢麻	生姜、白芍、龙骨、大枣、牡蛎、炙甘草、桂枝、甘草	桂枝汤
倦怠、头晕、视力减退、形瘦面白、麻木、耳鸣、自汗、苔薄白、视物模糊、肢麻、乏力、舌淡、心悸、脉结代	生姜、白芍、龙骨、大枣、牡蛎、炙甘草、桂枝、甘草	桂枝汤
耳鸣、视力减退、倦怠、头晕、自汗、乏力、脉结代、苔薄白、舌淡、心悸、形瘦面白、视物模糊、麻木、肢麻	生姜、白芍、龙骨、大枣、牡蛎、炙甘草、桂枝、甘草	桂枝汤
视物模糊、麻木、倦怠、形瘦面白、脉结代、头晕、视力减退、苔薄白、舌淡、乏力、心悸、自汗、耳鸣、肢麻	生姜、白芍、龙骨、大枣、牡蛎、炙甘草、桂枝、甘草	桂枝汤
倦怠、肢麻、视力减退、乏力、头晕、脉结代、视物模糊、耳鸣、舌淡、形瘦面白、自汗、苔薄白、麻木、心悸	生姜、白芍、龙骨、大枣、牡蛎、炙甘草、桂枝、甘草	桂枝汤
视物模糊、视力减退、苔薄白、自汗、形瘦面白、肢麻、舌淡、心悸、乏力、麻木、耳鸣、脉结代、头晕、倦怠	生姜、白芍、龙骨、大枣、牡蛎、炙甘草、桂枝、甘草	桂枝汤
肢麻、苔薄白、舌淡、心悸、头晕、麻木、形瘦面白、乏力、耳鸣、脉结代、视物模糊、倦怠、视力减退、自汗	生姜、白芍、龙骨、大枣、牡蛎、炙甘草、桂枝、甘草	桂枝汤
心悸、自汗、麻木、乏力、脉结代、形瘦面白、视力减退、肢麻、头晕、舌淡、苔薄白、视物模糊、倦怠、耳鸣	生姜、白芍、龙骨、大枣、牡蛎、炙甘草、桂枝、甘草	桂枝汤
舌淡、肢麻、倦怠、形瘦面白、脉结代、苔薄白、耳鸣、头晕、视物模糊、心悸、自汗、视力减退、乏力、麻木	生姜、白芍、龙骨、大枣、牡蛎、炙甘草、桂枝、甘草	桂枝汤
形瘦面白、视力减退、苔薄白、肢麻、乏力、麻木、自汗、头晕、心悸、脉结代、视物模糊、耳鸣、舌淡、倦怠	生姜、白芍、龙骨、大枣、牡蛎、炙甘草、桂枝、甘草	桂枝汤
自汗、边有齿印、头痛、恶露、脉细缓、面色苍白、舌淡、色黯	生姜、白芍、大枣、炙甘草、桂枝、当归、益母草	桂枝汤
脉细缓、自汗、色黯、恶露、面色苍白、舌淡、边有齿印、头痛	生姜、白芍、大枣、炙甘草、桂枝、当归、益母草	桂枝汤
面色苍白、边有齿印、色黯、自汗、头痛、脉细缓、恶露、舌淡	生姜、白芍、大枣、炙甘草、桂枝、当归、益母草	桂枝汤
脉细缓、舌淡、色黯、边有齿印、恶露、自汗、面色苍白、头痛	生姜、白芍、大枣、炙甘草、桂枝、当归、益母草	桂枝汤
恶露、舌淡、面色苍白、色黯、边有齿印、脉细缓、自汗、头痛	生姜、白芍、大枣、炙甘草、桂枝、当归、益母草	桂枝汤
自汗、脉细缓、头痛、舌淡、边有齿印、色黯、恶露、面色苍白	生姜、白芍、大枣、炙甘草、桂枝、当归、益母草	桂枝汤
边有齿印、脉细缓、面色苍白、舌淡、头痛、自汗、色黯、恶露	生姜、白芍、大枣、炙甘草、桂枝、当归、益母草	桂枝汤
恶露、脉细缓、头痛、色黯、自汗、舌淡、边有齿印、面色苍白	生姜、白芍、大枣、炙甘草、桂枝、当归、益母草	桂枝汤
面色苍白、舌淡、恶露、自汗、头痛、边有齿印、脉细缓、色黯	生姜、白芍、大枣、炙甘草、桂枝、当归、益母草	桂枝汤
边有齿印、面色苍白、自汗、脉细缓、舌淡、色黯、头痛、恶露	生姜、白芍、大枣、炙甘草、桂枝、当归、益母草	桂枝汤
色量一般、鼻塞、脉沉不浮、头晕痛、苔薄白、泛恶、腠理不密、欲吐、舌淡润、酸疼	生姜、白芍、大枣、川芎、炙甘草、桂枝、当归	桂枝汤
泛恶、鼻塞、酸疼、色量一般、舌淡润、苔薄白、脉沉不浮、欲吐、腠理不密、头晕痛	生姜、白芍、大枣、川芎、炙甘草、桂枝、当归	桂枝汤
舌淡润、色量一般、腠理不密、泛恶、头晕痛、苔薄白、欲吐、酸疼、脉沉不浮、鼻塞	生姜、白芍、大枣、川芎、炙甘草、桂枝、当归	桂枝汤
苔薄白、腠理不密、色量一般、泛恶、酸疼、舌淡润、欲吐、脉沉不浮、头晕痛、鼻塞	生姜、白芍、大枣、川芎、炙甘草、桂枝、当归	桂枝汤
酸疼、苔薄白、腠理不密、色量一般、欲吐、鼻塞、舌淡润、头晕痛、泛恶、脉沉不浮	生姜、白芍、大枣、川芎、炙甘草、桂枝、当归	桂枝汤
腠理不密、头晕痛、舌淡润、脉沉不浮、鼻塞、酸疼、泛恶、色量一般、欲吐、苔薄白	生姜、白芍、大枣、川芎、炙甘草、桂枝、当归	桂枝汤
泛恶、酸疼、头晕痛、色量一般、苔薄白、鼻塞、舌淡润、脉沉不浮、腠理不密、欲吐	生姜、白芍、大枣、川芎、炙甘草、桂枝、当归	桂枝汤
腠理不密、欲吐、酸疼、头晕痛、色量一般、泛恶、鼻塞、舌淡润、脉沉不浮、苔薄白	生姜、白芍、大枣、川芎、炙甘草、桂枝、当归	桂枝汤
舌淡润、欲吐、泛恶、苔薄白、鼻塞、头晕痛、色量一般、脉沉不浮、酸疼、腠理不密	生姜、白芍、大枣、川芎、炙甘草、桂枝、当归	桂枝汤
腠理不密、鼻塞、舌淡润、酸疼、头晕痛、色量一般、脉沉不浮、泛恶、苔薄白、欲吐	生姜、白芍、大枣、川芎、炙甘草、桂枝、当归	桂枝汤
吐液涎、苔薄白、心烦、舌如平、脉细缓、食臭、稀薄	生姜、白芍、大枣、炙甘草、桂枝	桂枝汤
吐液涎、苔薄白、舌如平、食臭、脉细缓、心烦、稀薄	生姜、白芍、大枣、炙甘草、桂枝	桂枝汤
舌如平、苔薄白、吐液涎、脉细缓、稀薄、心烦、食臭	生姜、白芍、大枣、炙甘草、桂枝	桂枝汤
食臭、苔薄白、心烦、脉细缓、吐液涎、舌如平、稀薄	生姜、白芍、大枣、炙甘草、桂枝	桂枝汤
脉细缓、吐液涎、心烦、苔薄白、舌如平、食臭、稀薄	生姜、白芍、大枣、炙甘草、桂枝	桂枝汤
心烦、舌如平、脉细缓、食臭、苔薄白、稀薄、吐液涎	生姜、白芍、大枣、炙甘草、桂枝	桂枝汤
食臭、脉细缓、心烦、吐液涎、舌如平、稀薄、苔薄白	生姜、白芍、大枣、炙甘草、桂枝	桂枝汤
心烦、苔薄白、舌如平、吐液涎、脉细缓、稀薄、食臭	生姜、白芍、大枣、炙甘草、桂枝	桂枝汤
苔薄白、食臭、稀薄、舌如平、心烦、脉细缓、吐液涎	生姜、白芍、大枣、炙甘草、桂枝	桂枝汤
苔薄白、稀薄、脉细缓、舌如平、食臭、吐液涎、心烦	生姜、白芍、大枣、炙甘草、桂枝	桂枝汤
四肢不温、自汗、恶风寒、遍身湿透、小腿拘急、小便短少、脉沉细、唇舌淡白	黄芪、生姜、白芍、大枣、桂枝、附子、当归	桂枝加附子汤
唇舌淡白、恶风寒、自汗、遍身湿透、小便短少、脉沉细、小腿拘急、四肢不温	黄芪、生姜、白芍、大枣、桂枝、附子、当归	桂枝加附子汤
小腿拘急、恶风寒、遍身湿透、自汗、四肢不温、脉沉细、唇舌淡白、小便短少	黄芪、生姜、白芍、大枣、桂枝、附子、当归	桂枝加附子汤
小腿拘急、小便短少、四肢不温、脉沉细、自汗、遍身湿透、唇舌淡白、恶风寒	黄芪、生姜、白芍、大枣、桂枝、附子、当归	桂枝加附子汤
小便短少、脉沉细、四肢不温、恶风寒、小腿拘急、唇舌淡白、自汗、遍身湿透	黄芪、生姜、白芍、大枣、桂枝、附子、当归	桂枝加附子汤
小便短少、脉沉细、唇舌淡白、小腿拘急、自汗、四肢不温、恶风寒、遍身湿透	黄芪、生姜、白芍、大枣、桂枝、附子、当归	桂枝加附子汤
遍身湿透、脉沉细、自汗、四肢不温、唇舌淡白、小腿拘急、恶风寒、小便短少	黄芪、生姜、白芍、大枣、桂枝、附子、当归	桂枝加附子汤
小便短少、唇舌淡白、四肢不温、恶风寒、遍身湿透、脉沉细、小腿拘急、自汗	黄芪、生姜、白芍、大枣、桂枝、附子、当归	桂枝加附子汤
四肢不温、恶风寒、唇舌淡白、小便短少、遍身湿透、小腿拘急、脉沉细、自汗	黄芪、生姜、白芍、大枣、桂枝、附子、当归	桂枝加附子汤
自汗、小腿拘急、遍身湿透、恶风寒、唇舌淡白、小便短少、脉沉细、四肢不温	黄芪、生姜、白芍、大枣、桂枝、附子、当归	桂枝加附子汤
疼痛、舌暗红、脉沉细弦、肿痛、苔薄白	黄芪、生姜、白芍、党参、川芎、炙甘草、桂枝、附子、当归	桂枝加附子汤
舌暗红、疼痛、脉沉细弦、苔薄白、肿痛	黄芪、生姜、白芍、党参、川芎、炙甘草、桂枝、附子、当归	桂枝加附子汤
苔薄白、舌暗红、肿痛、疼痛、脉沉细弦	黄芪、生姜、白芍、党参、川芎、炙甘草、桂枝、附子、当归	桂枝加附子汤
舌暗红、疼痛、脉沉细弦、苔薄白、肿痛	黄芪、生姜、白芍、党参、川芎、炙甘草、桂枝、附子、当归	桂枝加附子汤
肿痛、脉沉细弦、疼痛、舌暗红、苔薄白	黄芪、生姜、白芍、党参、川芎、炙甘草、桂枝、附子、当归	桂枝加附子汤
舌暗红、苔薄白、疼痛、脉沉细弦、肿痛	黄芪、生姜、白芍、党参、川芎、炙甘草、桂枝、附子、当归	桂枝加附子汤
疼痛、脉沉细弦、舌暗红、苔薄白、肿痛	黄芪、生姜、白芍、党参、川芎、炙甘草、桂枝、附子、当归	桂枝加附子汤
脉沉细弦、苔薄白、肿痛、疼痛、舌暗红	黄芪、生姜、白芍、党参、川芎、炙甘草、桂枝、附子、当归	桂枝加附子汤
舌暗红、脉沉细弦、疼痛、苔薄白、肿痛	黄芪、生姜、白芍、党参、川芎、炙甘草、桂枝、附子、当归	桂枝加附子汤
脉沉细弦、苔薄白、舌暗红、疼痛、肿痛	黄芪、生姜、白芍、党参、川芎、炙甘草、桂枝、附子、当归	桂枝加附子汤
脉沉细、小腹疼痛、瘀块、色暗红、舌淡红、苔薄白、小腹痛、带下、月经量多	牡丹皮、黄芪、鸡血藤、大枣、白芍、延胡索、茯苓、桃仁、桂枝、山楂、莪术、益母草	桂枝茯苓丸
色暗红、小腹疼痛、瘀块、舌淡红、脉沉细、小腹痛、带下、苔薄白、月经量多	牡丹皮、黄芪、鸡血藤、大枣、白芍、延胡索、茯苓、桃仁、桂枝、山楂、莪术、益母草	桂枝茯苓丸
脉沉细、小腹痛、苔薄白、色暗红、瘀块、带下、小腹疼痛、月经量多、舌淡红	牡丹皮、黄芪、鸡血藤、大枣、白芍、延胡索、茯苓、桃仁、桂枝、山楂、莪术、益母草	桂枝茯苓丸
月经量多、脉沉细、色暗红、小腹痛、小腹疼痛、带下、舌淡红、苔薄白、瘀块	牡丹皮、黄芪、鸡血藤、大枣、白芍、延胡索、茯苓、桃仁、桂枝、山楂、莪术、益母草	桂枝茯苓丸
带下、色暗红、小腹疼痛、舌淡红、苔薄白、小腹痛、脉沉细、瘀块、月经量多	牡丹皮、黄芪、鸡血藤、大枣、白芍、延胡索、茯苓、桃仁、桂枝、山楂、莪术、益母草	桂枝茯苓丸
苔薄白、舌淡红、小腹疼痛、小腹痛、瘀块、脉沉细、色暗红、月经量多、带下	牡丹皮、黄芪、鸡血藤、大枣、白芍、延胡索、茯苓、桃仁、桂枝、山楂、莪术、益母草	桂枝茯苓丸
脉沉细、小腹痛、带下、苔薄白、舌淡红、色暗红、瘀块、月经量多、小腹疼痛	牡丹皮、黄芪、鸡血藤、大枣、白芍、延胡索、茯苓、桃仁、桂枝、山楂、莪术、益母草	桂枝茯苓丸
色暗红、脉沉细、瘀块、带下、月经量多、小腹痛、舌淡红、苔薄白、小腹疼痛	牡丹皮、黄芪、鸡血藤、大枣、白芍、延胡索、茯苓、桃仁、桂枝、山楂、莪术、益母草	桂枝茯苓丸
瘀块、色暗红、月经量多、脉沉细、带下、苔薄白、舌淡红、小腹疼痛、小腹痛	牡丹皮、黄芪、鸡血藤、大枣、白芍、延胡索、茯苓、桃仁、桂枝、山楂、莪术、益母草	桂枝茯苓丸
色暗红、小腹痛、小腹疼痛、带下、苔薄白、舌淡红、月经量多、脉沉细、瘀块	牡丹皮、黄芪、鸡血藤、大枣、白芍、延胡索、茯苓、桃仁、桂枝、山楂、莪术、益母草	桂枝茯苓丸
色暗红、口渴、胸胁苦满、苔薄黄、脉弦数、舌红	牡丹皮、生姜、柴胡、大枣、党参、竹茹、瓜蒌、炙甘草、天花粉、当归、黄芩	小柴胡汤
色暗红、脉弦数、苔薄黄、口渴、舌红、胸胁苦满	牡丹皮、生姜、柴胡、大枣、党参、竹茹、瓜蒌、炙甘草、天花粉、当归、黄芩	小柴胡汤
苔薄黄、色暗红、舌红、口渴、胸胁苦满、脉弦数	牡丹皮、生姜、柴胡、大枣、党参、竹茹、瓜蒌、炙甘草、天花粉、当归、黄芩	小柴胡汤
口渴、苔薄黄、舌红、胸胁苦满、脉弦数、色暗红	牡丹皮、生姜、柴胡、大枣、党参、竹茹、瓜蒌、炙甘草、天花粉、当归、黄芩	小柴胡汤
色暗红、脉弦数、苔薄黄、胸胁苦满、口渴、舌红	牡丹皮、生姜、柴胡、大枣、党参、竹茹、瓜蒌、炙甘草、天花粉、当归、黄芩	小柴胡汤
色暗红、脉弦数、胸胁苦满、苔薄黄、口渴、舌红	牡丹皮、生姜、柴胡、大枣、党参、竹茹、瓜蒌、炙甘草、天花粉、当归、黄芩	小柴胡汤
色暗红、胸胁苦满、苔薄黄、舌红、口渴、脉弦数	牡丹皮、生姜、柴胡、大枣、党参、竹茹、瓜蒌、炙甘草、天花粉、当归、黄芩	小柴胡汤
胸胁苦满、色暗红、舌红、苔薄黄、脉弦数、口渴	牡丹皮、生姜、柴胡、大枣、党参、竹茹、瓜蒌、炙甘草、天花粉、当归、黄芩	小柴胡汤
口渴、胸胁苦满、脉弦数、舌红、苔薄黄、色暗红	牡丹皮、生姜、柴胡、大枣、党参、竹茹、瓜蒌、炙甘草、天花粉、当归、黄芩	小柴胡汤
舌红、口渴、色暗红、苔薄黄、胸胁苦满、脉弦数	牡丹皮、生姜、柴胡、大枣、党参、竹茹、瓜蒌、炙甘草、天花粉、当归、黄芩	小柴胡汤
脉沉实、紫块、恶露、色暗红、口渴、潮热、硬痛、苔薄黄干	大黄、玄明粉、延胡索、炙甘草、桃仁、桂枝、益母草	桃核承气汤
脉沉实、苔薄黄干、硬痛、口渴、潮热、恶露、色暗红、紫块	大黄、玄明粉、延胡索、炙甘草、桃仁、桂枝、益母草	桃核承气汤
色暗红、恶露、硬痛、潮热、紫块、脉沉实、口渴、苔薄黄干	大黄、玄明粉、延胡索、炙甘草、桃仁、桂枝、益母草	桃核承气汤
硬痛、紫块、恶露、潮热、口渴、苔薄黄干、脉沉实、色暗红	大黄、玄明粉、延胡索、炙甘草、桃仁、桂枝、益母草	桃核承气汤
硬痛、紫块、脉沉实、色暗红、口渴、恶露、苔薄黄干、潮热	大黄、玄明粉、延胡索、炙甘草、桃仁、桂枝、益母草	桃核承气汤
潮热、恶露、口渴、紫块、硬痛、色暗红、苔薄黄干、脉沉实	大黄、玄明粉、延胡索、炙甘草、桃仁、桂枝、益母草	桃核承气汤
色暗红、恶露、脉沉实、紫块、苔薄黄干、潮热、口渴、硬痛	大黄、玄明粉、延胡索、炙甘草、桃仁、桂枝、益母草	桃核承气汤
苔薄黄干、色暗红、脉沉实、紫块、恶露、潮热、口渴、硬痛	大黄、玄明粉、延胡索、炙甘草、桃仁、桂枝、益母草	桃核承气汤
硬痛、苔薄黄干、紫块、色暗红、口渴、潮热、恶露、脉沉实	大黄、玄明粉、延胡索、炙甘草、桃仁、桂枝、益母草	桃核承气汤
色暗红、口渴、苔薄黄干、潮热、脉沉实、紫块、硬痛、恶露	大黄、玄明粉、延胡索、炙甘草、桃仁、桂枝、益母草	桃核承气汤
肢节烦痛、脉缓、苔白黄厚腻、舌如平、腰脊酸胀、臭秽、带下量多、小便短涩、涕、舌苔白黄	白术、泽泻、防风、茯苓、桂枝、独活、猪苓、茵陈	茵陈五苓散
苔白黄厚腻、肢节烦痛、脉缓、腰脊酸胀、小便短涩、舌苔白黄、臭秽、舌如平、带下量多、涕	白术、泽泻、防风、茯苓、桂枝、独活、猪苓、茵陈	茵陈五苓散
小便短涩、带下量多、臭秽、苔白黄厚腻、舌苔白黄、腰脊酸胀、舌如平、肢节烦痛、涕、脉缓	白术、泽泻、防风、茯苓、桂枝、独活、猪苓、茵陈	茵陈五苓散
脉缓、苔白黄厚腻、带下量多、肢节烦痛、舌如平、舌苔白黄、腰脊酸胀、臭秽、小便短涩、涕	白术、泽泻、防风、茯苓、桂枝、独活、猪苓、茵陈	茵陈五苓散
脉缓、臭秽、肢节烦痛、涕、小便短涩、舌苔白黄、带下量多、苔白黄厚腻、腰脊酸胀、舌如平	白术、泽泻、防风、茯苓、桂枝、独活、猪苓、茵陈	茵陈五苓散
舌苔白黄、臭秽、脉缓、肢节烦痛、带下量多、舌如平、小便短涩、苔白黄厚腻、腰脊酸胀、涕	白术、泽泻、防风、茯苓、桂枝、独活、猪苓、茵陈	茵陈五苓散
腰脊酸胀、臭秽、小便短涩、舌如平、涕、舌苔白黄、带下量多、脉缓、肢节烦痛、苔白黄厚腻	白术、泽泻、防风、茯苓、桂枝、独活、猪苓、茵陈	茵陈五苓散
肢节烦痛、舌苔白黄、脉缓、苔白黄厚腻、舌如平、带下量多、涕、臭秽、腰脊酸胀、小便短涩	白术、泽泻、防风、茯苓、桂枝、独活、猪苓、茵陈	茵陈五苓散
臭秽、肢节烦痛、带下量多、小便短涩、涕、苔白黄厚腻、舌如平、腰脊酸胀、舌苔白黄、脉缓	白术、泽泻、防风、茯苓、桂枝、独活、猪苓、茵陈	茵陈五苓散
腰脊酸胀、舌如平、臭秽、苔白黄厚腻、脉缓、舌苔白黄、带下量多、小便短涩、肢节烦痛、涕	白术、泽泻、防风、茯苓、桂枝、独活、猪苓、茵陈	茵陈五苓散
指节有麻感、关节酸疼、脉虚细、苔薄白、舌淡嫩、耳鸣、目眩、气短、懒言、头晕、精神不振	黄芪、白芍、大枣、通草、炙甘草、桂枝、细辛、甘草、当归	当归四逆汤
懒言、脉虚细、耳鸣、苔薄白、目眩、气短、舌淡嫩、头晕、指节有麻感、关节酸疼、精神不振	黄芪、白芍、大枣、通草、炙甘草、桂枝、细辛、甘草、当归	当归四逆汤
懒言、关节酸疼、脉虚细、头晕、精神不振、气短、指节有麻感、目眩、舌淡嫩、耳鸣、苔薄白	黄芪、白芍、大枣、通草、炙甘草、桂枝、细辛、甘草、当归	当归四逆汤
关节酸疼、指节有麻感、耳鸣、气短、苔薄白、头晕、目眩、脉虚细、精神不振、懒言、舌淡嫩	黄芪、白芍、大枣、通草、炙甘草、桂枝、细辛、甘草、当归	当归四逆汤
懒言、舌淡嫩、气短、指节有麻感、脉虚细、关节酸疼、苔薄白、精神不振、耳鸣、目眩、头晕	黄芪、白芍、大枣、通草、炙甘草、桂枝、细辛、甘草、当归	当归四逆汤
关节酸疼、苔薄白、目眩、舌淡嫩、指节有麻感、精神不振、耳鸣、脉虚细、气短、头晕、懒言	黄芪、白芍、大枣、通草、炙甘草、桂枝、细辛、甘草、当归	当归四逆汤
耳鸣、苔薄白、脉虚细、舌淡嫩、精神不振、关节酸疼、目眩、指节有麻感、气短、懒言、头晕	黄芪、白芍、大枣、通草、炙甘草、桂枝、细辛、甘草、当归	当归四逆汤
苔薄白、头晕、舌淡嫩、精神不振、懒言、指节有麻感、目眩、耳鸣、脉虚细、关节酸疼、气短	黄芪、白芍、大枣、通草、炙甘草、桂枝、细辛、甘草、当归	当归四逆汤
指节有麻感、目眩、精神不振、耳鸣、懒言、气短、脉虚细、关节酸疼、头晕、苔薄白、舌淡嫩	黄芪、白芍、大枣、通草、炙甘草、桂枝、细辛、甘草、当归	当归四逆汤
苔薄白、耳鸣、目眩、头晕、脉虚细、精神不振、舌淡嫩、关节酸疼、懒言、气短、指节有麻感	黄芪、白芍、大枣、通草、炙甘草、桂枝、细辛、甘草、当归	当归四逆汤
口唇发青、脉象沉紧、经色紫黯、苔薄白、面色苍白、昏厥、肢冷、胀痛	生姜、艾叶、白芍、吴茱萸、通草、大枣、炙甘草、桂枝、细辛、当归	当归四逆加吴茱萸生姜汤
经色紫黯、肢冷、面色苍白、胀痛、脉象沉紧、口唇发青、昏厥、苔薄白	生姜、艾叶、白芍、吴茱萸、通草、大枣、炙甘草、桂枝、细辛、当归	当归四逆加吴茱萸生姜汤
肢冷、面色苍白、昏厥、苔薄白、经色紫黯、口唇发青、脉象沉紧、胀痛	生姜、艾叶、白芍、吴茱萸、通草、大枣、炙甘草、桂枝、细辛、当归	当归四逆加吴茱萸生姜汤
胀痛、经色紫黯、面色苍白、肢冷、苔薄白、口唇发青、脉象沉紧、昏厥	生姜、艾叶、白芍、吴茱萸、通草、大枣、炙甘草、桂枝、细辛、当归	当归四逆加吴茱萸生姜汤
口唇发青、脉象沉紧、面色苍白、苔薄白、昏厥、胀痛、肢冷、经色紫黯	生姜、艾叶、白芍、吴茱萸、通草、大枣、炙甘草、桂枝、细辛、当归	当归四逆加吴茱萸生姜汤
苔薄白、口唇发青、经色紫黯、胀痛、面色苍白、脉象沉紧、肢冷、昏厥	生姜、艾叶、白芍、吴茱萸、通草、大枣、炙甘草、桂枝、细辛、当归	当归四逆加吴茱萸生姜汤
经色紫黯、面色苍白、脉象沉紧、口唇发青、胀痛、昏厥、肢冷、苔薄白	生姜、艾叶、白芍、吴茱萸、通草、大枣、炙甘草、桂枝、细辛、当归	当归四逆加吴茱萸生姜汤
经色紫黯、口唇发青、面色苍白、脉象沉紧、苔薄白、肢冷、胀痛、昏厥	生姜、艾叶、白芍、吴茱萸、通草、大枣、炙甘草、桂枝、细辛、当归	当归四逆加吴茱萸生姜汤
肢冷、经色紫黯、胀痛、面色苍白、口唇发青、昏厥、苔薄白、脉象沉紧	生姜、艾叶、白芍、吴茱萸、通草、大枣、炙甘草、桂枝、细辛、当归	当归四逆加吴茱萸生姜汤
经色紫黯、口唇发青、胀痛、肢冷、脉象沉紧、苔薄白、面色苍白、昏厥	生姜、艾叶、白芍、吴茱萸、通草、大枣、炙甘草、桂枝、细辛、当归	当归四逆加吴茱萸生姜汤
舌苔白厚而腻、泛恶、脉象弦细、眩晕、下肢微肿、大便溏薄、头晕、小便清长	生姜、白芍、白术、茯苓、附子	真武汤
大便溏薄、眩晕、小便清长、头晕、脉象弦细、舌苔白厚而腻、下肢微肿、泛恶	生姜、白芍、白术、茯苓、附子	真武汤
小便清长、泛恶、脉象弦细、头晕、舌苔白厚而腻、眩晕、下肢微肿、大便溏薄	生姜、白芍、白术、茯苓、附子	真武汤
下肢微肿、脉象弦细、小便清长、眩晕、大便溏薄、头晕、泛恶、舌苔白厚而腻	生姜、白芍、白术、茯苓、附子	真武汤
眩晕、下肢微肿、小便清长、脉象弦细、头晕、泛恶、大便溏薄、舌苔白厚而腻	生姜、白芍、白术、茯苓、附子	真武汤
舌苔白厚而腻、脉象弦细、眩晕、头晕、小便清长、泛恶、大便溏薄、下肢微肿	生姜、白芍、白术、茯苓、附子	真武汤
小便清长、头晕、大便溏薄、舌苔白厚而腻、脉象弦细、下肢微肿、泛恶、眩晕	生姜、白芍、白术、茯苓、附子	真武汤
头晕、下肢微肿、舌苔白厚而腻、大便溏薄、眩晕、脉象弦细、泛恶、小便清长	生姜、白芍、白术、茯苓、附子	真武汤
小便清长、下肢微肿、泛恶、脉象弦细、舌苔白厚而腻、眩晕、头晕、大便溏薄	生姜、白芍、白术、茯苓、附子	真武汤
眩晕、大便溏薄、下肢微肿、泛恶、脉象弦细、小便清长、舌苔白厚而腻、头晕	生姜、白芍、白术、茯苓、附子	真武汤
大便溏薄、色淡、精神困疲、舌淡嫩、带下绵绵、脉象细弱、量多色白、舌薄白、经行紊乱、水津不化、腰酸、小便频数	补骨脂、党参、白术、白芍、桑螵蛸、茯苓、益智仁、附子	附子汤
脉象细弱、舌薄白、精神困疲、带下绵绵、水津不化、腰酸、小便频数、量多色白、舌淡嫩、色淡、大便溏薄、经行紊乱	补骨脂、党参、白术、白芍、桑螵蛸、茯苓、益智仁、附子	附子汤
经行紊乱、脉象细弱、精神困疲、量多色白、色淡、带下绵绵、小便频数、舌淡嫩、舌薄白、水津不化、腰酸、大便溏薄	补骨脂、党参、白术、白芍、桑螵蛸、茯苓、益智仁、附子	附子汤
色淡、脉象细弱、小便频数、腰酸、舌薄白、经行紊乱、大便溏薄、舌淡嫩、带下绵绵、量多色白、水津不化、精神困疲	补骨脂、党参、白术、白芍、桑螵蛸、茯苓、益智仁、附子	附子汤
腰酸、带下绵绵、水津不化、精神困疲、大便溏薄、舌薄白、小便频数、脉象细弱、经行紊乱、量多色白、色淡、舌淡嫩	补骨脂、党参、白术、白芍、桑螵蛸、茯苓、益智仁、附子	附子汤
量多色白、带下绵绵、脉象细弱、大便溏薄、腰酸、经行紊乱、精神困疲、色淡、舌淡嫩、水津不化、小便频数、舌薄白	补骨脂、党参、白术、白芍、桑螵蛸、茯苓、益智仁、附子	附子汤
经行紊乱、水津不化、小便频数、精神困疲、舌薄白、脉象细弱、大便溏薄、舌淡嫩、量多色白、带下绵绵、腰酸、色淡	补骨脂、党参、白术、白芍、桑螵蛸、茯苓、益智仁、附子	附子汤
量多色白、舌薄白、经行紊乱、腰酸、舌淡嫩、色淡、带下绵绵、大便溏薄、脉象细弱、水津不化、小便频数、精神困疲	补骨脂、党参、白术、白芍、桑螵蛸、茯苓、益智仁、附子	附子汤
小便频数、带下绵绵、脉象细弱、经行紊乱、精神困疲、量多色白、舌薄白、腰酸、大便溏薄、色淡、舌淡嫩、水津不化	补骨脂、党参、白术、白芍、桑螵蛸、茯苓、益智仁、附子	附子汤
精神困疲、带下绵绵、舌淡嫩、量多色白、色淡、水津不化、小便频数、脉象细弱、舌薄白、大便溏薄、经行紊乱、腰酸	补骨脂、党参、白术、白芍、桑螵蛸、茯苓、益智仁、附子	附子汤
带下量多、便溏、纳差、色白质稀、脉象虚迟、舌淡嫩、色淡质稀、苔薄白、浮肿、四肢乏力	谷芽、白芍、党参、茯苓、炙甘草、益智仁、附子、当归、乌药	附子汤
便溏、四肢乏力、浮肿、色白质稀、纳差、苔薄白、脉象虚迟、带下量多、色淡质稀、舌淡嫩	谷芽、白芍、党参、茯苓、炙甘草、益智仁、附子、当归、乌药	附子汤
脉象虚迟、苔薄白、舌淡嫩、纳差、便溏、色淡质稀、四肢乏力、浮肿、色白质稀、带下量多	谷芽、白芍、党参、茯苓、炙甘草、益智仁、附子、当归、乌药	附子汤
舌淡嫩、纳差、带下量多、苔薄白、色淡质稀、脉象虚迟、四肢乏力、便溏、浮肿、色白质稀	谷芽、白芍、党参、茯苓、炙甘草、益智仁、附子、当归、乌药	附子汤
便溏、脉象虚迟、苔薄白、浮肿、舌淡嫩、纳差、色淡质稀、四肢乏力、色白质稀、带下量多	谷芽、白芍、党参、茯苓、炙甘草、益智仁、附子、当归、乌药	附子汤
苔薄白、色白质稀、色淡质稀、四肢乏力、脉象虚迟、舌淡嫩、浮肿、便溏、带下量多、纳差	谷芽、白芍、党参、茯苓、炙甘草、益智仁、附子、当归、乌药	附子汤
舌淡嫩、色白质稀、四肢乏力、便溏、带下量多、纳差、色淡质稀、浮肿、脉象虚迟、苔薄白	谷芽、白芍、党参、茯苓、炙甘草、益智仁、附子、当归、乌药	附子汤
浮肿、色淡质稀、色白质稀、四肢乏力、纳差、舌淡嫩、脉象虚迟、带下量多、苔薄白、便溏	谷芽、白芍、党参、茯苓、炙甘草、益智仁、附子、当归、乌药	附子汤
带下量多、浮肿、苔薄白、纳差、舌淡嫩、四肢乏力、色白质稀、便溏、色淡质稀、脉象虚迟	谷芽、白芍、党参、茯苓、炙甘草、益智仁、附子、当归、乌药	附子汤
色淡质稀、色白质稀、舌淡嫩、便溏、带下量多、脉象虚迟、苔薄白、浮肿、四肢乏力、纳差	谷芽、白芍、党参、茯苓、炙甘草、益智仁、附子、当归、乌药	附子汤
苔薄白、便溏、色淡、色白质稀如水、量少、舌淡嫩、腰酸、腿膝困软、尿多、脉沉细迟、带下量多	山药、白芍、桑螵蛸、白术、党参、茯苓、附子、益智仁、乌药	附子汤
带下量多、色白质稀如水、脉沉细迟、尿多、舌淡嫩、便溏、苔薄白、色淡、腰酸、腿膝困软、量少	山药、白芍、桑螵蛸、白术、党参、茯苓、附子、益智仁、乌药	附子汤
色白质稀如水、色淡、尿多、腰酸、腿膝困软、便溏、脉沉细迟、带下量多、苔薄白、舌淡嫩、量少	山药、白芍、桑螵蛸、白术、党参、茯苓、附子、益智仁、乌药	附子汤
舌淡嫩、苔薄白、脉沉细迟、色白质稀如水、尿多、腰酸、腿膝困软、量少、带下量多、便溏、色淡	山药、白芍、桑螵蛸、白术、党参、茯苓、附子、益智仁、乌药	附子汤
腰酸、脉沉细迟、便溏、尿多、色白质稀如水、色淡、量少、腿膝困软、舌淡嫩、带下量多、苔薄白	山药、白芍、桑螵蛸、白术、党参、茯苓、附子、益智仁、乌药	附子汤
尿多、量少、带下量多、便溏、腿膝困软、色淡、脉沉细迟、腰酸、苔薄白、色白质稀如水、舌淡嫩	山药、白芍、桑螵蛸、白术、党参、茯苓、附子、益智仁、乌药	附子汤
脉沉细迟、苔薄白、腿膝困软、量少、带下量多、腰酸、色淡、舌淡嫩、色白质稀如水、便溏、尿多	山药、白芍、桑螵蛸、白术、党参、茯苓、附子、益智仁、乌药	附子汤
腰酸、腿膝困软、量少、色白质稀如水、舌淡嫩、便溏、苔薄白、脉沉细迟、色淡、带下量多、尿多	山药、白芍、桑螵蛸、白术、党参、茯苓、附子、益智仁、乌药	附子汤
色白质稀如水、腰酸、量少、带下量多、便溏、苔薄白、腿膝困软、尿多、脉沉细迟、色淡、舌淡嫩	山药、白芍、桑螵蛸、白术、党参、茯苓、附子、益智仁、乌药	附子汤
苔薄白、腿膝困软、量少、带下量多、尿多、腰酸、色白质稀如水、色淡、脉沉细迟、舌淡嫩、便溏	山药、白芍、桑螵蛸、白术、党参、茯苓、附子、益智仁、乌药	附子汤
舌淡、头晕、腰酸、苔薄白、色白质稀如水、停经、胃纳不振、脉沉细、肢体倦怠、带下量多	山药、白芍、桑螵蛸、白术、党参、茯苓、巴戟天、附子、益智仁、乌药	附子汤
舌淡、停经、肢体倦怠、腰酸、脉沉细、色白质稀如水、带下量多、胃纳不振、苔薄白、头晕	山药、白芍、桑螵蛸、白术、党参、茯苓、巴戟天、附子、益智仁、乌药	附子汤
舌淡、头晕、脉沉细、带下量多、肢体倦怠、色白质稀如水、苔薄白、胃纳不振、腰酸、停经	山药、白芍、桑螵蛸、白术、党参、茯苓、巴戟天、附子、益智仁、乌药	附子汤
舌淡、头晕、苔薄白、停经、胃纳不振、腰酸、带下量多、肢体倦怠、脉沉细、色白质稀如水	山药、白芍、桑螵蛸、白术、党参、茯苓、巴戟天、附子、益智仁、乌药	附子汤
带下量多、腰酸、色白质稀如水、头晕、舌淡、脉沉细、苔薄白、肢体倦怠、胃纳不振、停经	山药、白芍、桑螵蛸、白术、党参、茯苓、巴戟天、附子、益智仁、乌药	附子汤
腰酸、色白质稀如水、苔薄白、胃纳不振、停经、带下量多、脉沉细、舌淡、肢体倦怠、头晕	山药、白芍、桑螵蛸、白术、党参、茯苓、巴戟天、附子、益智仁、乌药	附子汤
腰酸、苔薄白、肢体倦怠、脉沉细、带下量多、头晕、舌淡、停经、色白质稀如水、胃纳不振	山药、白芍、桑螵蛸、白术、党参、茯苓、巴戟天、附子、益智仁、乌药	附子汤
脉沉细、头晕、腰酸、带下量多、苔薄白、肢体倦怠、舌淡、胃纳不振、停经、色白质稀如水	山药、白芍、桑螵蛸、白术、党参、茯苓、巴戟天、附子、益智仁、乌药	附子汤
腰酸、舌淡、色白质稀如水、苔薄白、脉沉细、带下量多、肢体倦怠、停经、头晕、胃纳不振	山药、白芍、桑螵蛸、白术、党参、茯苓、巴戟天、附子、益智仁、乌药	附子汤
胃纳不振、腰酸、停经、头晕、舌淡、带下量多、苔薄白、脉沉细、肢体倦怠、色白质稀如水	山药、白芍、桑螵蛸、白术、党参、茯苓、巴戟天、附子、益智仁、乌药	附子汤
瘙痒、阴痒、绝经、便溏、头晕、乏力、苔黄薄腻、纳差、涩痛、脉细略数、舌尖稍红	白芍、龙胆、桑枝、何首乌、甘草	芍药甘草汤
阴痒、头晕、舌尖稍红、便溏、苔黄薄腻、绝经、脉细略数、涩痛、纳差、乏力、瘙痒	白芍、龙胆、桑枝、何首乌、甘草	芍药甘草汤
瘙痒、纳差、头晕、阴痒、涩痛、脉细略数、苔黄薄腻、绝经、便溏、乏力、舌尖稍红	白芍、龙胆、桑枝、何首乌、甘草	芍药甘草汤
便溏、脉细略数、纳差、乏力、涩痛、苔黄薄腻、瘙痒、头晕、舌尖稍红、绝经、阴痒	白芍、龙胆、桑枝、何首乌、甘草	芍药甘草汤
便溏、乏力、头晕、纳差、脉细略数、瘙痒、阴痒、绝经、舌尖稍红、涩痛、苔黄薄腻	白芍、龙胆、桑枝、何首乌、甘草	芍药甘草汤
舌尖稍红、头晕、苔黄薄腻、阴痒、绝经、乏力、纳差、涩痛、便溏、瘙痒、脉细略数	白芍、龙胆、桑枝、何首乌、甘草	芍药甘草汤
便溏、苔黄薄腻、绝经、头晕、瘙痒、脉细略数、舌尖稍红、纳差、乏力、阴痒、涩痛	白芍、龙胆、桑枝、何首乌、甘草	芍药甘草汤
脉细略数、纳差、便溏、乏力、舌尖稍红、苔黄薄腻、绝经、瘙痒、涩痛、阴痒、头晕	白芍、龙胆、桑枝、何首乌、甘草	芍药甘草汤
纳差、涩痛、头晕、阴痒、脉细略数、绝经、苔黄薄腻、乏力、瘙痒、舌尖稍红、便溏	白芍、龙胆、桑枝、何首乌、甘草	芍药甘草汤
乏力、苔黄薄腻、舌尖稍红、纳差、脉细略数、涩痛、绝经、阴痒、便溏、瘙痒、头晕	白芍、龙胆、桑枝、何首乌、甘草	芍药甘草汤
肢体困倦、臭味、腿膝乏力、大便干结、耳鸣、放屁样、头晕、口干不欲饮、经行错后、量少、脉细弱、唇色淡白	何首乌、甘草、当归、白芍	芍药甘草汤
量少、肢体困倦、耳鸣、头晕、口干不欲饮、唇色淡白、脉细弱、腿膝乏力、大便干结、经行错后、臭味、放屁样	何首乌、甘草、当归、白芍	芍药甘草汤
量少、肢体困倦、臭味、耳鸣、唇色淡白、大便干结、脉细弱、口干不欲饮、放屁样、经行错后、头晕、腿膝乏力	何首乌、甘草、当归、白芍	芍药甘草汤
腿膝乏力、唇色淡白、头晕、口干不欲饮、臭味、大便干结、脉细弱、放屁样、肢体困倦、耳鸣、量少、经行错后	何首乌、甘草、当归、白芍	芍药甘草汤
臭味、头晕、放屁样、口干不欲饮、经行错后、肢体困倦、脉细弱、腿膝乏力、耳鸣、大便干结、量少、唇色淡白	何首乌、甘草、当归、白芍	芍药甘草汤
唇色淡白、腿膝乏力、头晕、经行错后、放屁样、口干不欲饮、肢体困倦、脉细弱、臭味、耳鸣、大便干结、量少	何首乌、甘草、当归、白芍	芍药甘草汤
腿膝乏力、唇色淡白、脉细弱、量少、耳鸣、口干不欲饮、臭味、头晕、放屁样、经行错后、肢体困倦、大便干结	何首乌、甘草、当归、白芍	芍药甘草汤
经行错后、耳鸣、头晕、腿膝乏力、肢体困倦、口干不欲饮、量少、唇色淡白、脉细弱、臭味、大便干结、放屁样	何首乌、甘草、当归、白芍	芍药甘草汤
脉细弱、肢体困倦、放屁样、耳鸣、大便干结、口干不欲饮、经行错后、量少、臭味、头晕、唇色淡白、腿膝乏力	何首乌、甘草、当归、白芍	芍药甘草汤
臭味、头晕、放屁样、量少、脉细弱、口干不欲饮、大便干结、腿膝乏力、肢体困倦、经行错后、耳鸣、唇色淡白	何首乌、甘草、当归、白芍	芍药甘草汤
目眩、经常失眠、舌红、不欲饮、心烦、心悸、头晕、脉细数、苔少、质红、咽干、多梦、口苦	首乌藤、白芍、黄连、阿胶、麦冬、黄芩	黄连阿胶汤
目眩、苔少、脉细数、头晕、多梦、咽干、经常失眠、心悸、口苦、心烦、舌红、质红、不欲饮	首乌藤、白芍、黄连、阿胶、麦冬、黄芩	黄连阿胶汤
不欲饮、口苦、苔少、心烦、咽干、质红、脉细数、目眩、多梦、经常失眠、头晕、舌红、心悸	首乌藤、白芍、黄连、阿胶、麦冬、黄芩	黄连阿胶汤
经常失眠、目眩、咽干、舌红、口苦、苔少、不欲饮、心悸、多梦、质红、心烦、头晕、脉细数	首乌藤、白芍、黄连、阿胶、麦冬、黄芩	黄连阿胶汤
舌红、咽干、多梦、目眩、心烦、不欲饮、苔少、脉细数、经常失眠、质红、头晕、口苦、心悸	首乌藤、白芍、黄连、阿胶、麦冬、黄芩	黄连阿胶汤
头晕、口苦、脉细数、目眩、心悸、咽干、经常失眠、舌红、不欲饮、质红、多梦、心烦、苔少	首乌藤、白芍、黄连、阿胶、麦冬、黄芩	黄连阿胶汤
不欲饮、苔少、咽干、口苦、质红、目眩、心烦、经常失眠、脉细数、多梦、舌红、心悸、头晕	首乌藤、白芍、黄连、阿胶、麦冬、黄芩	黄连阿胶汤
苔少、质红、心悸、脉细数、口苦、舌红、经常失眠、不欲饮、心烦、目眩、咽干、头晕、多梦	首乌藤、白芍、黄连、阿胶、麦冬、黄芩	黄连阿胶汤
目眩、咽干、心烦、质红、经常失眠、苔少、心悸、多梦、舌红、脉细数、头晕、不欲饮、口苦	首乌藤、白芍、黄连、阿胶、麦冬、黄芩	黄连阿胶汤
多梦、舌红、头晕、脉细数、经常失眠、咽干、目眩、苔少、心烦、心悸、不欲饮、质红、口苦	首乌藤、白芍、黄连、阿胶、麦冬、黄芩	黄连阿胶汤
吐涎、上、舌淡、苔薄白、大便溏薄、呕恶、量少色淡、脉虚细、微肿	生姜、白芍、大枣、白术、党参、吴茱萸、川芎、炙甘草、附子、当归	吴茱萸汤
微肿、上、舌淡、苔薄白、量少色淡、脉虚细、吐涎、大便溏薄、呕恶	生姜、白芍、大枣、白术、党参、吴茱萸、川芎、炙甘草、附子、当归	吴茱萸汤
舌淡、微肿、上、苔薄白、量少色淡、大便溏薄、脉虚细、呕恶、吐涎	生姜、白芍、大枣、白术、党参、吴茱萸、川芎、炙甘草、附子、当归	吴茱萸汤
舌淡、上、脉虚细、量少色淡、吐涎、微肿、呕恶、苔薄白、大便溏薄	生姜、白芍、大枣、白术、党参、吴茱萸、川芎、炙甘草、附子、当归	吴茱萸汤
上、量少色淡、呕恶、吐涎、微肿、脉虚细、苔薄白、大便溏薄、舌淡	生姜、白芍、大枣、白术、党参、吴茱萸、川芎、炙甘草、附子、当归	吴茱萸汤
量少色淡、上、苔薄白、呕恶、舌淡、吐涎、脉虚细、大便溏薄、微肿	生姜、白芍、大枣、白术、党参、吴茱萸、川芎、炙甘草、附子、当归	吴茱萸汤
苔薄白、大便溏薄、微肿、吐涎、上、量少色淡、脉虚细、舌淡、呕恶	生姜、白芍、大枣、白术、党参、吴茱萸、川芎、炙甘草、附子、当归	吴茱萸汤
脉虚细、呕恶、微肿、大便溏薄、吐涎、舌淡、苔薄白、上、量少色淡	生姜、白芍、大枣、白术、党参、吴茱萸、川芎、炙甘草、附子、当归	吴茱萸汤
舌淡、量少色淡、上、吐涎、苔薄白、呕恶、脉虚细、微肿、大便溏薄	生姜、白芍、大枣、白术、党参、吴茱萸、川芎、炙甘草、附子、当归	吴茱萸汤
吐涎、大便溏薄、微肿、脉虚细、苔薄白、上、舌淡、呕恶、量少色淡	生姜、白芍、大枣、白术、党参、吴茱萸、川芎、炙甘草、附子、当归	吴茱萸汤
精神萎靡、尿急、无力、舌淡嫩、苔薄白、气怯、寸口脉、口干、面色苍白	牡丹皮、山药、生地、苦杏仁、泽泻、山茱萸、茯苓、大腹皮、桔梗、桂枝、附子	金匮肾气丸
气怯、苔薄白、舌淡嫩、寸口脉、尿急、口干、精神萎靡、无力、面色苍白	牡丹皮、山药、生地、苦杏仁、泽泻、山茱萸、茯苓、大腹皮、桔梗、桂枝、附子	金匮肾气丸
舌淡嫩、口干、苔薄白、气怯、面色苍白、精神萎靡、寸口脉、无力、尿急	牡丹皮、山药、生地、苦杏仁、泽泻、山茱萸、茯苓、大腹皮、桔梗、桂枝、附子	金匮肾气丸
气怯、尿急、口干、精神萎靡、面色苍白、寸口脉、苔薄白、舌淡嫩、无力	牡丹皮、山药、生地、苦杏仁、泽泻、山茱萸、茯苓、大腹皮、桔梗、桂枝、附子	金匮肾气丸
寸口脉、舌淡嫩、无力、苔薄白、气怯、尿急、口干、面色苍白、精神萎靡	牡丹皮、山药、生地、苦杏仁、泽泻、山茱萸、茯苓、大腹皮、桔梗、桂枝、附子	金匮肾气丸
尿急、精神萎靡、舌淡嫩、口干、苔薄白、气怯、无力、面色苍白、寸口脉	牡丹皮、山药、生地、苦杏仁、泽泻、山茱萸、茯苓、大腹皮、桔梗、桂枝、附子	金匮肾气丸
寸口脉、苔薄白、气怯、精神萎靡、无力、面色苍白、舌淡嫩、口干、尿急	牡丹皮、山药、生地、苦杏仁、泽泻、山茱萸、茯苓、大腹皮、桔梗、桂枝、附子	金匮肾气丸
无力、苔薄白、寸口脉、精神萎靡、面色苍白、气怯、口干、舌淡嫩、尿急	牡丹皮、山药、生地、苦杏仁、泽泻、山茱萸、茯苓、大腹皮、桔梗、桂枝、附子	金匮肾气丸
无力、苔薄白、精神萎靡、尿急、舌淡嫩、气怯、口干、寸口脉、面色苍白	牡丹皮、山药、生地、苦杏仁、泽泻、山茱萸、茯苓、大腹皮、桔梗、桂枝、附子	金匮肾气丸
寸口脉、气怯、苔薄白、口干、精神萎靡、面色苍白、尿急、无力、舌淡嫩	牡丹皮、山药、生地、苦杏仁、泽泻、山茱萸、茯苓、大腹皮、桔梗、桂枝、附子	金匮肾气丸
肢体乏力、腰酸、舌淡、小腹绵绵而痛、色淡、胃纳不振、膝软、脉象虚细、恶露、苔薄白	生姜、龙眼肉、黑豆、羊肉、当归	当归生姜羊肉汤
脉象虚细、恶露、膝软、苔薄白、色淡、腰酸、小腹绵绵而痛、胃纳不振、肢体乏力、舌淡	生姜、龙眼肉、黑豆、羊肉、当归	当归生姜羊肉汤
膝软、肢体乏力、小腹绵绵而痛、色淡、胃纳不振、舌淡、脉象虚细、腰酸、苔薄白、恶露	生姜、龙眼肉、黑豆、羊肉、当归	当归生姜羊肉汤
肢体乏力、胃纳不振、色淡、舌淡、小腹绵绵而痛、脉象虚细、膝软、苔薄白、腰酸、恶露	生姜、龙眼肉、黑豆、羊肉、当归	当归生姜羊肉汤
恶露、肢体乏力、苔薄白、舌淡、胃纳不振、小腹绵绵而痛、腰酸、膝软、色淡、脉象虚细	生姜、龙眼肉、黑豆、羊肉、当归	当归生姜羊肉汤
舌淡、胃纳不振、苔薄白、脉象虚细、腰酸、膝软、恶露、小腹绵绵而痛、色淡、肢体乏力	生姜、龙眼肉、黑豆、羊肉、当归	当归生姜羊肉汤
脉象虚细、胃纳不振、肢体乏力、舌淡、苔薄白、恶露、膝软、腰酸、小腹绵绵而痛、色淡	生姜、龙眼肉、黑豆、羊肉、当归	当归生姜羊肉汤
色淡、腰酸、苔薄白、舌淡、肢体乏力、恶露、膝软、胃纳不振、小腹绵绵而痛、脉象虚细	生姜、龙眼肉、黑豆、羊肉、当归	当归生姜羊肉汤
舌淡、恶露、脉象虚细、膝软、肢体乏力、小腹绵绵而痛、色淡、苔薄白、腰酸、胃纳不振	生姜、龙眼肉、黑豆、羊肉、当归	当归生姜羊肉汤
膝软、脉象虚细、舌淡、小腹绵绵而痛、腰酸、恶露、肢体乏力、苔薄白、色淡、胃纳不振	生姜、龙眼肉、黑豆、羊肉、当归	当归生姜羊肉汤
腹痛、漏下不止、苔薄白、微黄、脉沉细、色红、出血量多	艾叶、白芍、生地、党参、阿胶、菟丝子、川芎、墨旱莲、何首乌、甘草、当归	胶艾汤
脉沉细、漏下不止、腹痛、苔薄白、出血量多、色红、微黄	艾叶、白芍、生地、党参、阿胶、菟丝子、川芎、墨旱莲、何首乌、甘草、当归	胶艾汤
漏下不止、色红、微黄、脉沉细、腹痛、苔薄白、出血量多	艾叶、白芍、生地、党参、阿胶、菟丝子、川芎、墨旱莲、何首乌、甘草、当归	胶艾汤
出血量多、脉沉细、苔薄白、漏下不止、微黄、腹痛、色红	艾叶、白芍、生地、党参、阿胶、菟丝子、川芎、墨旱莲、何首乌、甘草、当归	胶艾汤
色红、脉沉细、微黄、漏下不止、苔薄白、腹痛、出血量多	艾叶、白芍、生地、党参、阿胶、菟丝子、川芎、墨旱莲、何首乌、甘草、当归	胶艾汤
色红、微黄、出血量多、苔薄白、腹痛、脉沉细、漏下不止	艾叶、白芍、生地、党参、阿胶、菟丝子、川芎、墨旱莲、何首乌、甘草、当归	胶艾汤
漏下不止、苔薄白、微黄、色红、腹痛、出血量多、脉沉细	艾叶、白芍、生地、党参、阿胶、菟丝子、川芎、墨旱莲、何首乌、甘草、当归	胶艾汤
漏下不止、色红、苔薄白、腹痛、微黄、出血量多、脉沉细	艾叶、白芍、生地、党参、阿胶、菟丝子、川芎、墨旱莲、何首乌、甘草、当归	胶艾汤
漏下不止、微黄、苔薄白、腹痛、色红、出血量多、脉沉细	艾叶、白芍、生地、党参、阿胶、菟丝子、川芎、墨旱莲、何首乌、甘草、当归	胶艾汤
漏下不止、苔薄白、微黄、腹痛、出血量多、脉沉细、色红	艾叶、白芍、生地、党参、阿胶、菟丝子、川芎、墨旱莲、何首乌、甘草、当归	胶艾汤
大便已3日不解、脉象沉紧、小腹胀痛、色黯、苔薄白、痛过于胀、纳差、舌一般、恶露	大黄、赤芍、川芎、枳实、桃仁、当归	枳实芍药散
舌一般、苔薄白、色黯、脉象沉紧、痛过于胀、小腹胀痛、大便已3日不解、恶露、纳差	大黄、赤芍、川芎、枳实、桃仁、当归	枳实芍药散
痛过于胀、大便已3日不解、苔薄白、小腹胀痛、色黯、恶露、纳差、舌一般、脉象沉紧	大黄、赤芍、川芎、枳实、桃仁、当归	枳实芍药散
纳差、舌一般、色黯、苔薄白、痛过于胀、小腹胀痛、大便已3日不解、恶露、脉象沉紧	大黄、赤芍、川芎、枳实、桃仁、当归	枳实芍药散
色黯、脉象沉紧、恶露、痛过于胀、舌一般、苔薄白、小腹胀痛、纳差、大便已3日不解	大黄、赤芍、川芎、枳实、桃仁、当归	枳实芍药散
痛过于胀、纳差、恶露、脉象沉紧、舌一般、小腹胀痛、色黯、大便已3日不解、苔薄白	大黄、赤芍、川芎、枳实、桃仁、当归	枳实芍药散
恶露、小腹胀痛、痛过于胀、色黯、脉象沉紧、苔薄白、舌一般、纳差、大便已3日不解	大黄、赤芍、川芎、枳实、桃仁、当归	枳实芍药散
舌一般、大便已3日不解、苔薄白、恶露、小腹胀痛、痛过于胀、脉象沉紧、纳差、色黯	大黄、赤芍、川芎、枳实、桃仁、当归	枳实芍药散
脉象沉紧、色黯、苔薄白、纳差、小腹胀痛、恶露、大便已3日不解、痛过于胀、舌一般	大黄、赤芍、川芎、枳实、桃仁、当归	枳实芍药散
苔薄白、小腹胀痛、痛过于胀、纳差、舌一般、色黯、大便已3日不解、恶露、脉象沉紧	大黄、赤芍、川芎、枳实、桃仁、当归	枳实芍药散
大便稀薄、脉象虚缓、浮肿、苔薄白、胃纳不振、舌淡嫩、肢体困倦	黄芪、白芍、补骨脂、白术、泽泻、川芎、茯苓、木瓜、当归	当归芍药散
胃纳不振、舌淡嫩、浮肿、苔薄白、脉象虚缓、肢体困倦、大便稀薄	黄芪、白芍、补骨脂、白术、泽泻、川芎、茯苓、木瓜、当归	当归芍药散
苔薄白、胃纳不振、脉象虚缓、舌淡嫩、大便稀薄、浮肿、肢体困倦	黄芪、白芍、补骨脂、白术、泽泻、川芎、茯苓、木瓜、当归	当归芍药散
肢体困倦、胃纳不振、浮肿、苔薄白、脉象虚缓、大便稀薄、舌淡嫩	黄芪、白芍、补骨脂、白术、泽泻、川芎、茯苓、木瓜、当归	当归芍药散
脉象虚缓、浮肿、舌淡嫩、大便稀薄、苔薄白、肢体困倦、胃纳不振	黄芪、白芍、补骨脂、白术、泽泻、川芎、茯苓、木瓜、当归	当归芍药散
脉象虚缓、舌淡嫩、肢体困倦、苔薄白、胃纳不振、浮肿、大便稀薄	黄芪、白芍、补骨脂、白术、泽泻、川芎、茯苓、木瓜、当归	当归芍药散
浮肿、胃纳不振、大便稀薄、脉象虚缓、肢体困倦、苔薄白、舌淡嫩	黄芪、白芍、补骨脂、白术、泽泻、川芎、茯苓、木瓜、当归	当归芍药散
肢体困倦、胃纳不振、舌淡嫩、浮肿、大便稀薄、脉象虚缓、苔薄白	黄芪、白芍、补骨脂、白术、泽泻、川芎、茯苓、木瓜、当归	当归芍药散
舌淡嫩、脉象虚缓、大便稀薄、浮肿、胃纳不振、肢体困倦、苔薄白	黄芪、白芍、补骨脂、白术、泽泻、川芎、茯苓、木瓜、当归	当归芍药散
脉象虚缓、胃纳不振、浮肿、苔薄白、肢体困倦、舌淡嫩、大便稀薄	黄芪、白芍、补骨脂、白术、泽泻、川芎、茯苓、木瓜、当归	当归芍药散
心闷、舌淡红、苔薄白、胀痛、宫颈下唇见13~25cm肌瘤、月经量多、头晕、脉细缓	海藻、白术、泽泻、赤芍、香附、川芎、牡蛎、茯苓、川贝母、当归、玄参	当归芍药散
脉细缓、宫颈下唇见13~25cm肌瘤、苔薄白、胀痛、月经量多、舌淡红、心闷、头晕	海藻、白术、泽泻、赤芍、香附、川芎、牡蛎、茯苓、川贝母、当归、玄参	当归芍药散
脉细缓、月经量多、苔薄白、心闷、胀痛、头晕、宫颈下唇见13~25cm肌瘤、舌淡红	海藻、白术、泽泻、赤芍、香附、川芎、牡蛎、茯苓、川贝母、当归、玄参	当归芍药散
宫颈下唇见13~25cm肌瘤、脉细缓、头晕、胀痛、月经量多、舌淡红、苔薄白、心闷	海藻、白术、泽泻、赤芍、香附、川芎、牡蛎、茯苓、川贝母、当归、玄参	当归芍药散
胀痛、心闷、舌淡红、脉细缓、宫颈下唇见13~25cm肌瘤、苔薄白、月经量多、头晕	海藻、白术、泽泻、赤芍、香附、川芎、牡蛎、茯苓、川贝母、当归、玄参	当归芍药散
月经量多、头晕、脉细缓、苔薄白、心闷、舌淡红、宫颈下唇见13~25cm肌瘤、胀痛	海藻、白术、泽泻、赤芍、香附、川芎、牡蛎、茯苓、川贝母、当归、玄参	当归芍药散
宫颈下唇见13~25cm肌瘤、月经量多、胀痛、脉细缓、苔薄白、心闷、头晕、舌淡红	海藻、白术、泽泻、赤芍、香附、川芎、牡蛎、茯苓、川贝母、当归、玄参	当归芍药散
心闷、胀痛、脉细缓、宫颈下唇见13~25cm肌瘤、头晕、月经量多、舌淡红、苔薄白	海藻、白术、泽泻、赤芍、香附、川芎、牡蛎、茯苓、川贝母、当归、玄参	当归芍药散
宫颈下唇见13~25cm肌瘤、苔薄白、头晕、脉细缓、舌淡红、心闷、胀痛、月经量多	海藻、白术、泽泻、赤芍、香附、川芎、牡蛎、茯苓、川贝母、当归、玄参	当归芍药散
月经量多、脉细缓、苔薄白、心闷、头晕、舌淡红、胀痛、宫颈下唇见13~25cm肌瘤	海藻、白术、泽泻、赤芍、香附、川芎、牡蛎、茯苓、川贝母、当归、玄参	当归芍药散
苔薄黄、舌淡红、瘙痒、黄浊臭秽、阴痒、脉濡细、小腹隐痛、带下量多	千里光、槟榔、白芍、苍术、白术、泽泻、川芎、关黄柏、茯苓、当归	当归芍药散
瘙痒、带下量多、苔薄黄、舌淡红、脉濡细、阴痒、黄浊臭秽、小腹隐痛	千里光、槟榔、白芍、苍术、白术、泽泻、川芎、关黄柏、茯苓、当归	当归芍药散
瘙痒、小腹隐痛、脉濡细、黄浊臭秽、苔薄黄、带下量多、舌淡红、阴痒	千里光、槟榔、白芍、苍术、白术、泽泻、川芎、关黄柏、茯苓、当归	当归芍药散
带下量多、舌淡红、脉濡细、苔薄黄、小腹隐痛、黄浊臭秽、瘙痒、阴痒	千里光、槟榔、白芍、苍术、白术、泽泻、川芎、关黄柏、茯苓、当归	当归芍药散
脉濡细、阴痒、舌淡红、黄浊臭秽、瘙痒、带下量多、苔薄黄、小腹隐痛	千里光、槟榔、白芍、苍术、白术、泽泻、川芎、关黄柏、茯苓、当归	当归芍药散
舌淡红、阴痒、黄浊臭秽、脉濡细、小腹隐痛、苔薄黄、瘙痒、带下量多	千里光、槟榔、白芍、苍术、白术、泽泻、川芎、关黄柏、茯苓、当归	当归芍药散
脉濡细、瘙痒、小腹隐痛、黄浊臭秽、苔薄黄、阴痒、带下量多、舌淡红	千里光、槟榔、白芍、苍术、白术、泽泻、川芎、关黄柏、茯苓、当归	当归芍药散
带下量多、舌淡红、阴痒、小腹隐痛、瘙痒、苔薄黄、黄浊臭秽、脉濡细	千里光、槟榔、白芍、苍术、白术、泽泻、川芎、关黄柏、茯苓、当归	当归芍药散
舌淡红、脉濡细、小腹隐痛、阴痒、瘙痒、带下量多、苔薄黄、黄浊臭秽	千里光、槟榔、白芍、苍术、白术、泽泻、川芎、关黄柏、茯苓、当归	当归芍药散
黄浊臭秽、苔薄黄、脉濡细、阴痒、舌淡红、瘙痒、小腹隐痛、带下量多	千里光、槟榔、白芍、苍术、白术、泽泻、川芎、关黄柏、茯苓、当归	当归芍药散
头晕、头痛、失眠、舌淡嫩、脉细尺弱	炙甘草、桂枝、白芍、大枣	桂枝汤
头晕、脉细尺弱、失眠、头痛、舌淡嫩	炙甘草、桂枝、白芍、大枣	桂枝汤
失眠、头痛、脉细尺弱、头晕、舌淡嫩	炙甘草、桂枝、白芍、大枣	桂枝汤
失眠、脉细尺弱、舌淡嫩、头痛、头晕	炙甘草、桂枝、白芍、大枣	桂枝汤
舌淡嫩、失眠、脉细尺弱、头晕、头痛	炙甘草、桂枝、白芍、大枣	桂枝汤
失眠、脉细尺弱、舌淡嫩、头痛、头晕	炙甘草、桂枝、白芍、大枣	桂枝汤
头痛、脉细尺弱、头晕、舌淡嫩、失眠	炙甘草、桂枝、白芍、大枣	桂枝汤
头痛、头晕、脉细尺弱、舌淡嫩、失眠	炙甘草、桂枝、白芍、大枣	桂枝汤
脉细尺弱、头痛、舌淡嫩、头晕、失眠	炙甘草、桂枝、白芍、大枣	桂枝汤
舌淡嫩、头痛、脉细尺弱、失眠、头晕	炙甘草、桂枝、白芍、大枣	桂枝汤
肝脾无异常、夜尿多、畏寒、纳差、心肺无异常、舌胖嫩、浮滑、怕风、血、脉数、前列腺肥大、大便干、苔淡黄厚润、下肢发冷、流清涕、体温、面色暗红、无力、流涕	甘草、桂枝、白芍、大枣	桂枝汤
纳差、流涕、浮滑、无力、舌胖嫩、大便干、怕风、面色暗红、脉数、体温、流清涕、苔淡黄厚润、夜尿多、前列腺肥大、下肢发冷、血、心肺无异常、畏寒、肝脾无异常	甘草、桂枝、白芍、大枣	桂枝汤
脉数、心肺无异常、体温、纳差、夜尿多、流涕、畏寒、浮滑、肝脾无异常、无力、前列腺肥大、怕风、舌胖嫩、血、苔淡黄厚润、大便干、流清涕、下肢发冷、面色暗红	甘草、桂枝、白芍、大枣	桂枝汤
心肺无异常、脉数、浮滑、肝脾无异常、苔淡黄厚润、面色暗红、怕风、舌胖嫩、大便干、血、前列腺肥大、下肢发冷、夜尿多、畏寒、无力、纳差、体温、流清涕、流涕	甘草、桂枝、白芍、大枣	桂枝汤
前列腺肥大、大便干、流涕、舌胖嫩、心肺无异常、血、无力、浮滑、体温、畏寒、面色暗红、下肢发冷、脉数、夜尿多、流清涕、怕风、苔淡黄厚润、肝脾无异常、纳差	甘草、桂枝、白芍、大枣	桂枝汤
面色暗红、怕风、下肢发冷、前列腺肥大、畏寒、血、舌胖嫩、流涕、苔淡黄厚润、夜尿多、心肺无异常、流清涕、浮滑、肝脾无异常、大便干、脉数、体温、纳差、无力	甘草、桂枝、白芍、大枣	桂枝汤
大便干、舌胖嫩、心肺无异常、脉数、下肢发冷、无力、纳差、流涕、怕风、血、体温、浮滑、畏寒、面色暗红、前列腺肥大、流清涕、肝脾无异常、苔淡黄厚润、夜尿多	甘草、桂枝、白芍、大枣	桂枝汤
大便干、舌胖嫩、前列腺肥大、脉数、下肢发冷、畏寒、纳差、心肺无异常、怕风、面色暗红、血、流清涕、苔淡黄厚润、无力、体温、流涕、浮滑、肝脾无异常、夜尿多	甘草、桂枝、白芍、大枣	桂枝汤
浮滑、怕风、面色暗红、前列腺肥大、苔淡黄厚润、肝脾无异常、舌胖嫩、血、流涕、夜尿多、畏寒、大便干、脉数、体温、流清涕、无力、心肺无异常、纳差、下肢发冷	甘草、桂枝、白芍、大枣	桂枝汤
下肢发冷、苔淡黄厚润、心肺无异常、畏寒、肝脾无异常、夜尿多、浮滑、血、流清涕、面色暗红、大便干、无力、体温、舌胖嫩、前列腺肥大、脉数、流涕、怕风、纳差	甘草、桂枝、白芍、大枣	桂枝汤
憋闷、舌淡胖嫩、气促、水肿、晦暗、面色苍白、喘促、紫绀、苔薄白、脉促沉细无力、心衰、心悸	黄芪、白芍、白术、茯苓、炙甘草、桂枝、附子、丹参、防己	桂枝甘草汤
舌淡胖嫩、心衰、晦暗、憋闷、气促、紫绀、脉促沉细无力、面色苍白、喘促、苔薄白、水肿、心悸	黄芪、白芍、白术、茯苓、炙甘草、桂枝、附子、丹参、防己	桂枝甘草汤
脉促沉细无力、晦暗、水肿、心悸、憋闷、紫绀、喘促、苔薄白、舌淡胖嫩、面色苍白、心衰、气促	黄芪、白芍、白术、茯苓、炙甘草、桂枝、附子、丹参、防己	桂枝甘草汤
喘促、水肿、紫绀、心悸、苔薄白、憋闷、心衰、气促、脉促沉细无力、晦暗、面色苍白、舌淡胖嫩	黄芪、白芍、白术、茯苓、炙甘草、桂枝、附子、丹参、防己	桂枝甘草汤
面色苍白、舌淡胖嫩、心悸、脉促沉细无力、水肿、苔薄白、憋闷、喘促、紫绀、气促、心衰、晦暗	黄芪、白芍、白术、茯苓、炙甘草、桂枝、附子、丹参、防己	桂枝甘草汤
喘促、气促、心衰、舌淡胖嫩、水肿、晦暗、紫绀、面色苍白、心悸、苔薄白、脉促沉细无力、憋闷	黄芪、白芍、白术、茯苓、炙甘草、桂枝、附子、丹参、防己	桂枝甘草汤
水肿、憋闷、喘促、脉促沉细无力、面色苍白、苔薄白、紫绀、舌淡胖嫩、心衰、心悸、气促、晦暗	黄芪、白芍、白术、茯苓、炙甘草、桂枝、附子、丹参、防己	桂枝甘草汤
水肿、心悸、晦暗、憋闷、面色苍白、脉促沉细无力、喘促、苔薄白、紫绀、舌淡胖嫩、心衰、气促	黄芪、白芍、白术、茯苓、炙甘草、桂枝、附子、丹参、防己	桂枝甘草汤
苔薄白、舌淡胖嫩、喘促、水肿、心悸、晦暗、气促、心衰、紫绀、憋闷、面色苍白、脉促沉细无力	黄芪、白芍、白术、茯苓、炙甘草、桂枝、附子、丹参、防己	桂枝甘草汤
晦暗、面色苍白、心悸、水肿、喘促、气促、舌淡胖嫩、脉促沉细无力、紫绀、心衰、苔薄白、憋闷	黄芪、白芍、白术、茯苓、炙甘草、桂枝、附子、丹参、防己	桂枝甘草汤
脉结代、早搏、胸闷、疲倦、心界不大、心率66次/分、心悸、口干、头痛、乏力、鼻塞、心慌心跳、准头欠光泽、律欠齐、舌淡黯边有齿印、眠差、苔少、郁闷	生姜、生地、党参、大枣、阿胶、火麻仁、炙甘草、桂枝、麦冬	炙甘草汤
苔少、律欠齐、心慌心跳、准头欠光泽、乏力、口干、鼻塞、心悸、郁闷、头痛、心率66次/分、眠差、脉结代、舌淡黯边有齿印、疲倦、胸闷、心界不大、早搏	生姜、生地、党参、大枣、阿胶、火麻仁、炙甘草、桂枝、麦冬	炙甘草汤
舌淡黯边有齿印、乏力、苔少、准头欠光泽、眠差、胸闷、疲倦、心悸、早搏、心界不大、脉结代、郁闷、头痛、律欠齐、口干、心慌心跳、心率66次/分、鼻塞	生姜、生地、党参、大枣、阿胶、火麻仁、炙甘草、桂枝、麦冬	炙甘草汤
郁闷、心慌心跳、早搏、眠差、乏力、律欠齐、心率66次/分、心悸、头痛、舌淡黯边有齿印、心界不大、疲倦、口干、苔少、准头欠光泽、脉结代、胸闷、鼻塞	生姜、生地、党参、大枣、阿胶、火麻仁、炙甘草、桂枝、麦冬	炙甘草汤
脉结代、早搏、疲倦、准头欠光泽、心悸、眠差、乏力、心界不大、头痛、胸闷、心率66次/分、苔少、舌淡黯边有齿印、心慌心跳、郁闷、律欠齐、鼻塞、口干	生姜、生地、党参、大枣、阿胶、火麻仁、炙甘草、桂枝、麦冬	炙甘草汤
苔少、心界不大、脉结代、早搏、心悸、郁闷、眠差、鼻塞、乏力、心慌心跳、律欠齐、舌淡黯边有齿印、口干、疲倦、心率66次/分、准头欠光泽、头痛、胸闷	生姜、生地、党参、大枣、阿胶、火麻仁、炙甘草、桂枝、麦冬	炙甘草汤
早搏、口干、疲倦、脉结代、郁闷、乏力、律欠齐、头痛、鼻塞、胸闷、心慌心跳、心悸、心率66次/分、准头欠光泽、心界不大、苔少、舌淡黯边有齿印、眠差	生姜、生地、党参、大枣、阿胶、火麻仁、炙甘草、桂枝、麦冬	炙甘草汤
疲倦、头痛、乏力、心界不大、郁闷、胸闷、苔少、心悸、口干、律欠齐、脉结代、舌淡黯边有齿印、鼻塞、早搏、心慌心跳、心率66次/分、眠差、准头欠光泽	生姜、生地、党参、大枣、阿胶、火麻仁、炙甘草、桂枝、麦冬	炙甘草汤
准头欠光泽、心界不大、眠差、脉结代、心悸、乏力、苔少、鼻塞、口干、早搏、心慌心跳、心率66次/分、疲倦、头痛、胸闷、郁闷、舌淡黯边有齿印、律欠齐	生姜、生地、党参、大枣、阿胶、火麻仁、炙甘草、桂枝、麦冬	炙甘草汤
早搏、眠差、头痛、心悸、胸闷、乏力、心慌心跳、律欠齐、苔少、鼻塞、心率66次/分、心界不大、舌淡黯边有齿印、脉结代、疲倦、郁闷、口干、准头欠光泽	生姜、生地、党参、大枣、阿胶、火麻仁、炙甘草、桂枝、麦冬	炙甘草汤
麻木、乏力、口干、袜套样痛觉减退、脉弦细数、舌偏红、大便干结、空腹血糖9.6mmol/L、苔少、四肢呈手套	黄芪、女贞子、生姜、山药、大枣、肉苁蓉、白芍、太子参、麦冬、桂枝、粳米、玉竹	黄芪桂枝五物汤
大便干结、麻木、脉弦细数、乏力、舌偏红、口干、苔少、空腹血糖9.6mmol/L、四肢呈手套、袜套样痛觉减退	黄芪、女贞子、生姜、山药、大枣、肉苁蓉、白芍、太子参、麦冬、桂枝、粳米、玉竹	黄芪桂枝五物汤
苔少、大便干结、口干、空腹血糖9.6mmol/L、袜套样痛觉减退、舌偏红、麻木、四肢呈手套、脉弦细数、乏力	黄芪、女贞子、生姜、山药、大枣、肉苁蓉、白芍、太子参、麦冬、桂枝、粳米、玉竹	黄芪桂枝五物汤
麻木、苔少、乏力、空腹血糖9.6mmol/L、四肢呈手套、口干、大便干结、舌偏红、脉弦细数、袜套样痛觉减退	黄芪、女贞子、生姜、山药、大枣、肉苁蓉、白芍、太子参、麦冬、桂枝、粳米、玉竹	黄芪桂枝五物汤
脉弦细数、舌偏红、袜套样痛觉减退、空腹血糖9.6mmol/L、麻木、口干、乏力、大便干结、四肢呈手套、苔少	黄芪、女贞子、生姜、山药、大枣、肉苁蓉、白芍、太子参、麦冬、桂枝、粳米、玉竹	黄芪桂枝五物汤
袜套样痛觉减退、四肢呈手套、空腹血糖9.6mmol/L、大便干结、乏力、苔少、脉弦细数、麻木、口干、舌偏红	黄芪、女贞子、生姜、山药、大枣、肉苁蓉、白芍、太子参、麦冬、桂枝、粳米、玉竹	黄芪桂枝五物汤
麻木、空腹血糖9.6mmol/L、脉弦细数、乏力、四肢呈手套、大便干结、口干、袜套样痛觉减退、舌偏红、苔少	黄芪、女贞子、生姜、山药、大枣、肉苁蓉、白芍、太子参、麦冬、桂枝、粳米、玉竹	黄芪桂枝五物汤
麻木、脉弦细数、空腹血糖9.6mmol/L、口干、四肢呈手套、舌偏红、大便干结、乏力、苔少、袜套样痛觉减退	黄芪、女贞子、生姜、山药、大枣、肉苁蓉、白芍、太子参、麦冬、桂枝、粳米、玉竹	黄芪桂枝五物汤
舌偏红、脉弦细数、空腹血糖9.6mmol/L、袜套样痛觉减退、乏力、苔少、口干、大便干结、麻木、四肢呈手套	黄芪、女贞子、生姜、山药、大枣、肉苁蓉、白芍、太子参、麦冬、桂枝、粳米、玉竹	黄芪桂枝五物汤
麻木、脉弦细数、四肢呈手套、乏力、大便干结、舌偏红、苔少、口干、空腹血糖9.6mmol/L、袜套样痛觉减退	黄芪、女贞子、生姜、山药、大枣、肉苁蓉、白芍、太子参、麦冬、桂枝、粳米、玉竹	黄芪桂枝五物汤
脉沉弱、苔薄白、乏力、舌体胖嫩、胀痛、舌边尖布满红点、浮肿、肝掌、形体丰	泽兰、柴胡、半夏、白术、太子参、香附、牡蛎、延胡索、茯苓、桂枝、猪苓、黄芩	柴胡桂枝干姜汤
乏力、胀痛、舌边尖布满红点、肝掌、浮肿、苔薄白、脉沉弱、形体丰、舌体胖嫩	泽兰、柴胡、半夏、白术、太子参、香附、牡蛎、延胡索、茯苓、桂枝、猪苓、黄芩	柴胡桂枝干姜汤
胀痛、脉沉弱、浮肿、形体丰、舌体胖嫩、肝掌、苔薄白、舌边尖布满红点、乏力	泽兰、柴胡、半夏、白术、太子参、香附、牡蛎、延胡索、茯苓、桂枝、猪苓、黄芩	柴胡桂枝干姜汤
浮肿、苔薄白、舌体胖嫩、肝掌、舌边尖布满红点、胀痛、乏力、脉沉弱、形体丰	泽兰、柴胡、半夏、白术、太子参、香附、牡蛎、延胡索、茯苓、桂枝、猪苓、黄芩	柴胡桂枝干姜汤
形体丰、肝掌、舌体胖嫩、脉沉弱、胀痛、乏力、浮肿、舌边尖布满红点、苔薄白	泽兰、柴胡、半夏、白术、太子参、香附、牡蛎、延胡索、茯苓、桂枝、猪苓、黄芩	柴胡桂枝干姜汤
苔薄白、脉沉弱、肝掌、浮肿、乏力、胀痛、舌边尖布满红点、舌体胖嫩、形体丰	泽兰、柴胡、半夏、白术、太子参、香附、牡蛎、延胡索、茯苓、桂枝、猪苓、黄芩	柴胡桂枝干姜汤
肝掌、苔薄白、乏力、舌边尖布满红点、形体丰、浮肿、胀痛、舌体胖嫩、脉沉弱	泽兰、柴胡、半夏、白术、太子参、香附、牡蛎、延胡索、茯苓、桂枝、猪苓、黄芩	柴胡桂枝干姜汤
浮肿、脉沉弱、乏力、舌体胖嫩、肝掌、苔薄白、形体丰、舌边尖布满红点、胀痛	泽兰、柴胡、半夏、白术、太子参、香附、牡蛎、延胡索、茯苓、桂枝、猪苓、黄芩	柴胡桂枝干姜汤
乏力、肝掌、脉沉弱、舌边尖布满红点、苔薄白、形体丰、舌体胖嫩、胀痛、浮肿	泽兰、柴胡、半夏、白术、太子参、香附、牡蛎、延胡索、茯苓、桂枝、猪苓、黄芩	柴胡桂枝干姜汤
苔薄白、浮肿、舌边尖布满红点、胀痛、舌体胖嫩、形体丰、乏力、脉沉弱、肝掌	泽兰、柴胡、半夏、白术、太子参、香附、牡蛎、延胡索、茯苓、桂枝、猪苓、黄芩	柴胡桂枝干姜汤
脉沉细弱、畏寒、喉中哮鸣音、虚喘、吐白痰、汗出、手足发凉、舌稍紫尖边赤、腰酸痛、怕冷、苔苔薄稍黄、哮喘	白芍、补骨脂、五味子、半夏、款冬花、麻黄、炙甘草、桃仁、桂枝、细辛、红参、射干、甘草、核桃	射干麻黄汤
怕冷、手足发凉、哮喘、吐白痰、腰酸痛、畏寒、虚喘、脉沉细弱、汗出、苔苔薄稍黄、喉中哮鸣音、舌稍紫尖边赤	白芍、补骨脂、五味子、半夏、款冬花、麻黄、炙甘草、桃仁、桂枝、细辛、红参、射干、甘草、核桃	射干麻黄汤
手足发凉、苔苔薄稍黄、脉沉细弱、虚喘、吐白痰、畏寒、舌稍紫尖边赤、腰酸痛、哮喘、汗出、喉中哮鸣音、怕冷	白芍、补骨脂、五味子、半夏、款冬花、麻黄、炙甘草、桃仁、桂枝、细辛、红参、射干、甘草、核桃	射干麻黄汤
汗出、喉中哮鸣音、虚喘、畏寒、哮喘、腰酸痛、舌稍紫尖边赤、脉沉细弱、怕冷、吐白痰、手足发凉、苔苔薄稍黄	白芍、补骨脂、五味子、半夏、款冬花、麻黄、炙甘草、桃仁、桂枝、细辛、红参、射干、甘草、核桃	射干麻黄汤
哮喘、腰酸痛、畏寒、脉沉细弱、手足发凉、虚喘、吐白痰、舌稍紫尖边赤、汗出、怕冷、喉中哮鸣音、苔苔薄稍黄	白芍、补骨脂、五味子、半夏、款冬花、麻黄、炙甘草、桃仁、桂枝、细辛、红参、射干、甘草、核桃	射干麻黄汤
苔苔薄稍黄、汗出、怕冷、吐白痰、脉沉细弱、手足发凉、腰酸痛、虚喘、喉中哮鸣音、畏寒、哮喘、舌稍紫尖边赤	白芍、补骨脂、五味子、半夏、款冬花、麻黄、炙甘草、桃仁、桂枝、细辛、红参、射干、甘草、核桃	射干麻黄汤
喉中哮鸣音、汗出、畏寒、苔苔薄稍黄、虚喘、脉沉细弱、舌稍紫尖边赤、怕冷、哮喘、吐白痰、腰酸痛、手足发凉	白芍、补骨脂、五味子、半夏、款冬花、麻黄、炙甘草、桃仁、桂枝、细辛、红参、射干、甘草、核桃	射干麻黄汤
虚喘、喉中哮鸣音、苔苔薄稍黄、哮喘、舌稍紫尖边赤、畏寒、脉沉细弱、吐白痰、怕冷、腰酸痛、汗出、手足发凉	白芍、补骨脂、五味子、半夏、款冬花、麻黄、炙甘草、桃仁、桂枝、细辛、红参、射干、甘草、核桃	射干麻黄汤
虚喘、畏寒、手足发凉、舌稍紫尖边赤、怕冷、哮喘、喉中哮鸣音、腰酸痛、汗出、苔苔薄稍黄、吐白痰、脉沉细弱	白芍、补骨脂、五味子、半夏、款冬花、麻黄、炙甘草、桃仁、桂枝、细辛、红参、射干、甘草、核桃	射干麻黄汤
畏寒、哮喘、吐白痰、腰酸痛、虚喘、苔苔薄稍黄、喉中哮鸣音、舌稍紫尖边赤、汗出、手足发凉、脉沉细弱、怕冷	白芍、补骨脂、五味子、半夏、款冬花、麻黄、炙甘草、桃仁、桂枝、细辛、红参、射干、甘草、核桃	射干麻黄汤
胃寒、呕吐、寒热错杂，中焦痞塞、吐清水、恶心、胃热、反胃、口臭	干姜、黄连、大枣、太子参、半夏、竹茹、枳壳、沉香、炙甘草、陈皮、黄芩	半夏泻心汤
胃热、口臭、恶心、呕吐、反胃、胃寒、吐清水、寒热错杂，中焦痞塞	干姜、黄连、大枣、太子参、半夏、竹茹、枳壳、沉香、炙甘草、陈皮、黄芩	半夏泻心汤
寒热错杂，中焦痞塞、胃热、胃寒、反胃、口臭、吐清水、呕吐、恶心	干姜、黄连、大枣、太子参、半夏、竹茹、枳壳、沉香、炙甘草、陈皮、黄芩	半夏泻心汤
呕吐、口臭、恶心、胃热、胃寒、反胃、吐清水、寒热错杂，中焦痞塞	干姜、黄连、大枣、太子参、半夏、竹茹、枳壳、沉香、炙甘草、陈皮、黄芩	半夏泻心汤
寒热错杂，中焦痞塞、恶心、反胃、呕吐、吐清水、胃热、口臭、胃寒	干姜、黄连、大枣、太子参、半夏、竹茹、枳壳、沉香、炙甘草、陈皮、黄芩	半夏泻心汤
恶心、呕吐、胃热、口臭、胃寒、寒热错杂，中焦痞塞、吐清水、反胃	干姜、黄连、大枣、太子参、半夏、竹茹、枳壳、沉香、炙甘草、陈皮、黄芩	半夏泻心汤
吐清水、恶心、寒热错杂，中焦痞塞、口臭、反胃、胃热、呕吐、胃寒	干姜、黄连、大枣、太子参、半夏、竹茹、枳壳、沉香、炙甘草、陈皮、黄芩	半夏泻心汤
寒热错杂，中焦痞塞、胃热、吐清水、胃寒、恶心、反胃、口臭、呕吐	干姜、黄连、大枣、太子参、半夏、竹茹、枳壳、沉香、炙甘草、陈皮、黄芩	半夏泻心汤
口臭、恶心、寒热错杂，中焦痞塞、吐清水、反胃、胃寒、胃热、呕吐	干姜、黄连、大枣、太子参、半夏、竹茹、枳壳、沉香、炙甘草、陈皮、黄芩	半夏泻心汤
恶心、胃寒、反胃、胃热、口臭、寒热错杂，中焦痞塞、吐清水、呕吐	干姜、黄连、大枣、太子参、半夏、竹茹、枳壳、沉香、炙甘草、陈皮、黄芩	半夏泻心汤
口苦、吐酸、嗳气、腹无结、脉弦细、矢气、舌尖边红苔白、胃脘胀痛	郁金、柴胡、白芍、琥珀、太子参、茯苓、枳壳、五灵脂、蒲黄、甘草	四逆散
嗳气、矢气、胃脘胀痛、舌尖边红苔白、吐酸、口苦、腹无结、脉弦细	郁金、柴胡、白芍、琥珀、太子参、茯苓、枳壳、五灵脂、蒲黄、甘草	四逆散
舌尖边红苔白、胃脘胀痛、腹无结、脉弦细、矢气、吐酸、嗳气、口苦	郁金、柴胡、白芍、琥珀、太子参、茯苓、枳壳、五灵脂、蒲黄、甘草	四逆散
腹无结、矢气、口苦、脉弦细、胃脘胀痛、吐酸、舌尖边红苔白、嗳气	郁金、柴胡、白芍、琥珀、太子参、茯苓、枳壳、五灵脂、蒲黄、甘草	四逆散
胃脘胀痛、矢气、口苦、吐酸、脉弦细、舌尖边红苔白、嗳气、腹无结	郁金、柴胡、白芍、琥珀、太子参、茯苓、枳壳、五灵脂、蒲黄、甘草	四逆散
舌尖边红苔白、腹无结、矢气、吐酸、脉弦细、嗳气、口苦、胃脘胀痛	郁金、柴胡、白芍、琥珀、太子参、茯苓、枳壳、五灵脂、蒲黄、甘草	四逆散
嗳气、脉弦细、口苦、舌尖边红苔白、吐酸、胃脘胀痛、矢气、腹无结	郁金、柴胡、白芍、琥珀、太子参、茯苓、枳壳、五灵脂、蒲黄、甘草	四逆散
脉弦细、吐酸、矢气、腹无结、口苦、舌尖边红苔白、胃脘胀痛、嗳气	郁金、柴胡、白芍、琥珀、太子参、茯苓、枳壳、五灵脂、蒲黄、甘草	四逆散
嗳气、脉弦细、胃脘胀痛、口苦、矢气、吐酸、腹无结、舌尖边红苔白	郁金、柴胡、白芍、琥珀、太子参、茯苓、枳壳、五灵脂、蒲黄、甘草	四逆散
腹无结、矢气、脉弦细、口苦、吐酸、嗳气、舌尖边红苔白、胃脘胀痛	郁金、柴胡、白芍、琥珀、太子参、茯苓、枳壳、五灵脂、蒲黄、甘草	四逆散
多梦、身热、脸红、怕热、心悸、出汗、汗出、肾均正常、潮热、神疲	鸡子黄、浮小麦、白芍、生地、黄连、阿胶、牡蛎、炙甘草、龙齿、黄芩	黄连阿胶汤
汗出、多梦、神疲、身热、心悸、脸红、怕热、潮热、出汗、肾均正常	鸡子黄、浮小麦、白芍、生地、黄连、阿胶、牡蛎、炙甘草、龙齿、黄芩	黄连阿胶汤
心悸、多梦、汗出、神疲、脸红、潮热、出汗、肾均正常、怕热、身热	鸡子黄、浮小麦、白芍、生地、黄连、阿胶、牡蛎、炙甘草、龙齿、黄芩	黄连阿胶汤
肾均正常、身热、脸红、怕热、神疲、多梦、潮热、汗出、出汗、心悸	鸡子黄、浮小麦、白芍、生地、黄连、阿胶、牡蛎、炙甘草、龙齿、黄芩	黄连阿胶汤
身热、怕热、肾均正常、汗出、出汗、脸红、多梦、神疲、心悸、潮热	鸡子黄、浮小麦、白芍、生地、黄连、阿胶、牡蛎、炙甘草、龙齿、黄芩	黄连阿胶汤
神疲、潮热、脸红、出汗、怕热、多梦、身热、汗出、心悸、肾均正常	鸡子黄、浮小麦、白芍、生地、黄连、阿胶、牡蛎、炙甘草、龙齿、黄芩	黄连阿胶汤
出汗、身热、脸红、多梦、汗出、潮热、神疲、怕热、心悸、肾均正常	鸡子黄、浮小麦、白芍、生地、黄连、阿胶、牡蛎、炙甘草、龙齿、黄芩	黄连阿胶汤
多梦、肾均正常、神疲、怕热、脸红、出汗、心悸、汗出、潮热、身热	鸡子黄、浮小麦、白芍、生地、黄连、阿胶、牡蛎、炙甘草、龙齿、黄芩	黄连阿胶汤
多梦、怕热、汗出、神疲、出汗、潮热、肾均正常、身热、脸红、心悸	鸡子黄、浮小麦、白芍、生地、黄连、阿胶、牡蛎、炙甘草、龙齿、黄芩	黄连阿胶汤
肾均正常、身热、怕热、多梦、心悸、潮热、出汗、脸红、汗出、神疲	鸡子黄、浮小麦、白芍、生地、黄连、阿胶、牡蛎、炙甘草、龙齿、黄芩	黄连阿胶汤
呕吐、寒呕、清痰、饥饿感、呕酸水、纳差	生姜、大枣、白术、吴茱萸、党参、半夏、茯苓、炙甘草、桂枝	吴茱萸汤
寒呕、呕吐、饥饿感、呕酸水、清痰、纳差	生姜、大枣、白术、吴茱萸、党参、半夏、茯苓、炙甘草、桂枝	吴茱萸汤
呕吐、呕酸水、寒呕、清痰、纳差、饥饿感	生姜、大枣、白术、吴茱萸、党参、半夏、茯苓、炙甘草、桂枝	吴茱萸汤
饥饿感、呕吐、纳差、寒呕、呕酸水、清痰	生姜、大枣、白术、吴茱萸、党参、半夏、茯苓、炙甘草、桂枝	吴茱萸汤
呕酸水、清痰、呕吐、饥饿感、寒呕、纳差	生姜、大枣、白术、吴茱萸、党参、半夏、茯苓、炙甘草、桂枝	吴茱萸汤
呕吐、寒呕、呕酸水、纳差、清痰、饥饿感	生姜、大枣、白术、吴茱萸、党参、半夏、茯苓、炙甘草、桂枝	吴茱萸汤
清痰、纳差、饥饿感、寒呕、呕酸水、呕吐	生姜、大枣、白术、吴茱萸、党参、半夏、茯苓、炙甘草、桂枝	吴茱萸汤
呕吐、清痰、呕酸水、寒呕、纳差、饥饿感	生姜、大枣、白术、吴茱萸、党参、半夏、茯苓、炙甘草、桂枝	吴茱萸汤
寒呕、清痰、纳差、呕酸水、饥饿感、呕吐	生姜、大枣、白术、吴茱萸、党参、半夏、茯苓、炙甘草、桂枝	吴茱萸汤
寒呕、呕酸水、清痰、呕吐、饥饿感、纳差	生姜、大枣、白术、吴茱萸、党参、半夏、茯苓、炙甘草、桂枝	吴茱萸汤
脾气虚弱、肿痛、手足皲裂、舌脉无明显异常	黄芪、山药、百合、猪肤	猪肤汤
脾气虚弱、肿痛、舌脉无明显异常、手足皲裂	黄芪、山药、百合、猪肤	猪肤汤
脾气虚弱、手足皲裂、肿痛、舌脉无明显异常	黄芪、山药、百合、猪肤	猪肤汤
脾气虚弱、手足皲裂、舌脉无明显异常、肿痛	黄芪、山药、百合、猪肤	猪肤汤
脾气虚弱、舌脉无明显异常、肿痛、手足皲裂	黄芪、山药、百合、猪肤	猪肤汤
脾气虚弱、舌脉无明显异常、手足皲裂、肿痛	黄芪、山药、百合、猪肤	猪肤汤
肿痛、脾气虚弱、手足皲裂、舌脉无明显异常	黄芪、山药、百合、猪肤	猪肤汤
肿痛、脾气虚弱、舌脉无明显异常、手足皲裂	黄芪、山药、百合、猪肤	猪肤汤
肿痛、手足皲裂、脾气虚弱、舌脉无明显异常	黄芪、山药、百合、猪肤	猪肤汤
肿痛、手足皲裂、舌脉无明显异常、脾气虚弱	黄芪、山药、百合、猪肤	猪肤汤
肿痛、舌脉无明显异常、脾气虚弱、手足皲裂	黄芪、山药、百合、猪肤	猪肤汤
肿痛、舌脉无明显异常、手足皲裂、脾气虚弱	黄芪、山药、百合、猪肤	猪肤汤
手足皲裂、脾气虚弱、肿痛、舌脉无明显异常	黄芪、山药、百合、猪肤	猪肤汤
手足皲裂、脾气虚弱、舌脉无明显异常、肿痛	黄芪、山药、百合、猪肤	猪肤汤
手足皲裂、肿痛、脾气虚弱、舌脉无明显异常	黄芪、山药、百合、猪肤	猪肤汤
手足皲裂、肿痛、舌脉无明显异常、脾气虚弱	黄芪、山药、百合、猪肤	猪肤汤
手足皲裂、舌脉无明显异常、脾气虚弱、肿痛	黄芪、山药、百合、猪肤	猪肤汤
手足皲裂、舌脉无明显异常、肿痛、脾气虚弱	黄芪、山药、百合、猪肤	猪肤汤
舌脉无明显异常、脾气虚弱、肿痛、手足皲裂	黄芪、山药、百合、猪肤	猪肤汤
舌脉无明显异常、脾气虚弱、手足皲裂、肿痛	黄芪、山药、百合、猪肤	猪肤汤
舌脉无明显异常、肿痛、脾气虚弱、手足皲裂	黄芪、山药、百合、猪肤	猪肤汤
舌脉无明显异常、肿痛、手足皲裂、脾气虚弱	黄芪、山药、百合、猪肤	猪肤汤
舌脉无明显异常、手足皲裂、脾气虚弱、肿痛	黄芪、山药、百合、猪肤	猪肤汤
舌脉无明显异常、手足皲裂、肿痛、脾气虚弱	黄芪、山药、百合、猪肤	猪肤汤
舌老、口无味而干、懒动、头痛、头晕、小便色黄、肝肋下3cm、脉弦数、里急后重、低热、便色黄褐、疲乏、苔黄浊边白、体温低于37.5℃、体温37.5℃	郁金、黄连、关黄柏、木香、白头翁、金钱草、甘草、秦皮	白头翁汤
懒动、疲乏、脉弦数、低热、口无味而干、体温37.5℃、头晕、舌老、小便色黄、肝肋下3cm、体温低于37.5℃、里急后重、头痛、苔黄浊边白、便色黄褐	郁金、黄连、关黄柏、木香、白头翁、金钱草、甘草、秦皮	白头翁汤
便色黄褐、舌老、肝肋下3cm、头晕、小便色黄、疲乏、头痛、懒动、苔黄浊边白、体温低于37.5℃、脉弦数、口无味而干、体温37.5℃、低热、里急后重	郁金、黄连、关黄柏、木香、白头翁、金钱草、甘草、秦皮	白头翁汤
头晕、小便色黄、舌老、低热、里急后重、体温37.5℃、口无味而干、头痛、苔黄浊边白、疲乏、便色黄褐、体温低于37.5℃、肝肋下3cm、脉弦数、懒动	郁金、黄连、关黄柏、木香、白头翁、金钱草、甘草、秦皮	白头翁汤
肝肋下3cm、舌老、小便色黄、低热、脉弦数、体温低于37.5℃、头痛、便色黄褐、体温37.5℃、里急后重、疲乏、懒动、头晕、口无味而干、苔黄浊边白	郁金、黄连、关黄柏、木香、白头翁、金钱草、甘草、秦皮	白头翁汤
疲乏、头痛、体温低于37.5℃、口无味而干、便色黄褐、低热、苔黄浊边白、里急后重、舌老、肝肋下3cm、头晕、小便色黄、脉弦数、体温37.5℃、懒动	郁金、黄连、关黄柏、木香、白头翁、金钱草、甘草、秦皮	白头翁汤
口无味而干、疲乏、便色黄褐、苔黄浊边白、体温低于37.5℃、小便色黄、头痛、低热、舌老、肝肋下3cm、脉弦数、头晕、懒动、体温37.5℃、里急后重	郁金、黄连、关黄柏、木香、白头翁、金钱草、甘草、秦皮	白头翁汤
低热、体温低于37.5℃、小便色黄、头晕、体温37.5℃、头痛、里急后重、疲乏、脉弦数、懒动、舌老、肝肋下3cm、口无味而干、苔黄浊边白、便色黄褐	郁金、黄连、关黄柏、木香、白头翁、金钱草、甘草、秦皮	白头翁汤
肝肋下3cm、疲乏、苔黄浊边白、体温37.5℃、舌老、懒动、小便色黄、体温低于37.5℃、便色黄褐、低热、头晕、口无味而干、里急后重、脉弦数、头痛	郁金、黄连、关黄柏、木香、白头翁、金钱草、甘草、秦皮	白头翁汤
体温低于37.5℃、便色黄褐、头痛、小便色黄、低热、肝肋下3cm、舌老、苔黄浊边白、体温37.5℃、里急后重、口无味而干、疲乏、脉弦数、懒动、头晕	郁金、黄连、关黄柏、木香、白头翁、金钱草、甘草、秦皮	白头翁汤
腹痛、发热	牡丹皮、大黄、芒硝、桃仁、冬瓜仁	大黄牡丹皮汤
发热、腹痛	牡丹皮、大黄、芒硝、桃仁、冬瓜仁	大黄牡丹皮汤
发热、苔黄、腰大肌征、舌红、畏寒、疼痛、腹肌紧张如板、脉弦滑数、腹痛、全腹均有明显的压痛、体温39.3℃	牡丹皮、大黄、蒲公英、玄明粉、赤芍、关黄柏、皂角刺、薄荷、卷柏、桃仁、连翘、冬瓜仁、金银花	大黄牡丹皮汤
苔黄、疼痛、全腹均有明显的压痛、腹肌紧张如板、舌红、腹痛、脉弦滑数、发热、体温39.3℃、腰大肌征、畏寒	牡丹皮、大黄、蒲公英、玄明粉、赤芍、关黄柏、皂角刺、薄荷、卷柏、桃仁、连翘、冬瓜仁、金银花	大黄牡丹皮汤
舌红、腰大肌征、畏寒、疼痛、脉弦滑数、发热、全腹均有明显的压痛、苔黄、腹痛、腹肌紧张如板、体温39.3℃	牡丹皮、大黄、蒲公英、玄明粉、赤芍、关黄柏、皂角刺、薄荷、卷柏、桃仁、连翘、冬瓜仁、金银花	大黄牡丹皮汤
腹肌紧张如板、脉弦滑数、疼痛、畏寒、腰大肌征、发热、舌红、全腹均有明显的压痛、腹痛、苔黄、体温39.3℃	牡丹皮、大黄、蒲公英、玄明粉、赤芍、关黄柏、皂角刺、薄荷、卷柏、桃仁、连翘、冬瓜仁、金银花	大黄牡丹皮汤
体温39.3℃、腹肌紧张如板、畏寒、全腹均有明显的压痛、舌红、脉弦滑数、苔黄、腹痛、发热、疼痛、腰大肌征	牡丹皮、大黄、蒲公英、玄明粉、赤芍、关黄柏、皂角刺、薄荷、卷柏、桃仁、连翘、冬瓜仁、金银花	大黄牡丹皮汤
腹痛、全腹均有明显的压痛、畏寒、腹肌紧张如板、苔黄、体温39.3℃、发热、腰大肌征、疼痛、脉弦滑数、舌红	牡丹皮、大黄、蒲公英、玄明粉、赤芍、关黄柏、皂角刺、薄荷、卷柏、桃仁、连翘、冬瓜仁、金银花	大黄牡丹皮汤
腰大肌征、苔黄、畏寒、舌红、腹痛、腹肌紧张如板、脉弦滑数、体温39.3℃、发热、疼痛、全腹均有明显的压痛	牡丹皮、大黄、蒲公英、玄明粉、赤芍、关黄柏、皂角刺、薄荷、卷柏、桃仁、连翘、冬瓜仁、金银花	大黄牡丹皮汤
腹痛、脉弦滑数、苔黄、腹肌紧张如板、腰大肌征、体温39.3℃、畏寒、疼痛、舌红、全腹均有明显的压痛、发热	牡丹皮、大黄、蒲公英、玄明粉、赤芍、关黄柏、皂角刺、薄荷、卷柏、桃仁、连翘、冬瓜仁、金银花	大黄牡丹皮汤
腹肌紧张如板、脉弦滑数、畏寒、苔黄、舌红、腰大肌征、疼痛、发热、全腹均有明显的压痛、体温39.3℃、腹痛	牡丹皮、大黄、蒲公英、玄明粉、赤芍、关黄柏、皂角刺、薄荷、卷柏、桃仁、连翘、冬瓜仁、金银花	大黄牡丹皮汤
畏寒、舌红、发热、全腹均有明显的压痛、腹痛、体温39.3℃、腰大肌征、苔黄、疼痛、脉弦滑数、腹肌紧张如板	牡丹皮、大黄、蒲公英、玄明粉、赤芍、关黄柏、皂角刺、薄荷、卷柏、桃仁、连翘、冬瓜仁、金银花	大黄牡丹皮汤
体温正常、耳鸣、面色如常、多梦、脉弦稍浮、血压正常、舌尖红、呕吐、苔白稍干、汗出、下肢酸软、腹痛、头晕、眩晕、恶心、听力正常、唇色正常	白扁豆、大枣、麦芽、茯苓、钩藤、甘草	甘麦大枣汤
唇色正常、体温正常、恶心、呕吐、腹痛、下肢酸软、血压正常、苔白稍干、多梦、眩晕、听力正常、面色如常、头晕、汗出、舌尖红、耳鸣、脉弦稍浮	白扁豆、大枣、麦芽、茯苓、钩藤、甘草	甘麦大枣汤
恶心、脉弦稍浮、腹痛、下肢酸软、体温正常、眩晕、头晕、舌尖红、听力正常、耳鸣、唇色正常、多梦、血压正常、汗出、面色如常、苔白稍干、呕吐	白扁豆、大枣、麦芽、茯苓、钩藤、甘草	甘麦大枣汤
面色如常、眩晕、听力正常、体温正常、苔白稍干、多梦、耳鸣、脉弦稍浮、下肢酸软、腹痛、呕吐、血压正常、舌尖红、唇色正常、汗出、头晕、恶心	白扁豆、大枣、麦芽、茯苓、钩藤、甘草	甘麦大枣汤
舌尖红、眩晕、唇色正常、多梦、头晕、脉弦稍浮、耳鸣、恶心、呕吐、听力正常、血压正常、下肢酸软、腹痛、苔白稍干、汗出、体温正常、面色如常	白扁豆、大枣、麦芽、茯苓、钩藤、甘草	甘麦大枣汤
多梦、汗出、舌尖红、唇色正常、下肢酸软、体温正常、腹痛、呕吐、恶心、眩晕、听力正常、面色如常、血压正常、耳鸣、头晕、苔白稍干、脉弦稍浮	白扁豆、大枣、麦芽、茯苓、钩藤、甘草	甘麦大枣汤
面色如常、眩晕、舌尖红、腹痛、唇色正常、多梦、脉弦稍浮、血压正常、体温正常、呕吐、汗出、下肢酸软、听力正常、苔白稍干、头晕、恶心、耳鸣	白扁豆、大枣、麦芽、茯苓、钩藤、甘草	甘麦大枣汤
头晕、呕吐、耳鸣、多梦、舌尖红、血压正常、下肢酸软、苔白稍干、唇色正常、脉弦稍浮、听力正常、恶心、体温正常、汗出、腹痛、眩晕、面色如常	白扁豆、大枣、麦芽、茯苓、钩藤、甘草	甘麦大枣汤
眩晕、下肢酸软、舌尖红、体温正常、呕吐、腹痛、脉弦稍浮、多梦、唇色正常、苔白稍干、听力正常、耳鸣、汗出、头晕、血压正常、恶心、面色如常	白扁豆、大枣、麦芽、茯苓、钩藤、甘草	甘麦大枣汤
听力正常、脉弦稍浮、唇色正常、多梦、眩晕、苔白稍干、体温正常、呕吐、腹痛、头晕、血压正常、舌尖红、下肢酸软、恶心、汗出、面色如常、耳鸣	白扁豆、大枣、麦芽、茯苓、钩藤、甘草	甘麦大枣汤
两寸弱、恶寒、腰膝酸软、脉搏92次/分、五心烦热、头痛、苔白、大汗不止、心悸不安、乏力、脉弦、舌稍红、胃痛、腹胀、自汗、血压100/64mmHg、体温37.4℃	浮小麦、黄芪、白芍、大枣、太子参、茯苓、糯稻根、甘草	甘麦大枣汤
腰膝酸软、心悸不安、苔白、乏力、胃痛、恶寒、五心烦热、舌稍红、脉搏92次/分、头痛、腹胀、血压100/64mmHg、体温37.4℃、大汗不止、两寸弱、脉弦、自汗	浮小麦、黄芪、白芍、大枣、太子参、茯苓、糯稻根、甘草	甘麦大枣汤
血压100/64mmHg、心悸不安、头痛、五心烦热、苔白、恶寒、大汗不止、腹胀、自汗、胃痛、脉弦、脉搏92次/分、腰膝酸软、体温37.4℃、乏力、舌稍红、两寸弱	浮小麦、黄芪、白芍、大枣、太子参、茯苓、糯稻根、甘草	甘麦大枣汤
腹胀、两寸弱、自汗、大汗不止、腰膝酸软、苔白、头痛、脉弦、胃痛、心悸不安、血压100/64mmHg、乏力、体温37.4℃、恶寒、舌稍红、五心烦热、脉搏92次/分	浮小麦、黄芪、白芍、大枣、太子参、茯苓、糯稻根、甘草	甘麦大枣汤
自汗、脉弦、胃痛、腹胀、腰膝酸软、乏力、大汗不止、两寸弱、五心烦热、恶寒、头痛、舌稍红、心悸不安、苔白、体温37.4℃、脉搏92次/分、血压100/64mmHg	浮小麦、黄芪、白芍、大枣、太子参、茯苓、糯稻根、甘草	甘麦大枣汤
胃痛、大汗不止、五心烦热、乏力、血压100/64mmHg、体温37.4℃、苔白、脉搏92次/分、自汗、舌稍红、腰膝酸软、脉弦、两寸弱、腹胀、头痛、心悸不安、恶寒	浮小麦、黄芪、白芍、大枣、太子参、茯苓、糯稻根、甘草	甘麦大枣汤
血压100/64mmHg、脉搏92次/分、脉弦、舌稍红、腰膝酸软、头痛、心悸不安、自汗、体温37.4℃、两寸弱、恶寒、五心烦热、苔白、乏力、胃痛、腹胀、大汗不止	浮小麦、黄芪、白芍、大枣、太子参、茯苓、糯稻根、甘草	甘麦大枣汤
两寸弱、心悸不安、胃痛、自汗、血压100/64mmHg、恶寒、脉搏92次/分、大汗不止、五心烦热、头痛、体温37.4℃、脉弦、苔白、舌稍红、乏力、腹胀、腰膝酸软	浮小麦、黄芪、白芍、大枣、太子参、茯苓、糯稻根、甘草	甘麦大枣汤
苔白、两寸弱、腹胀、血压100/64mmHg、舌稍红、大汗不止、体温37.4℃、脉搏92次/分、恶寒、腰膝酸软、乏力、胃痛、脉弦、头痛、五心烦热、心悸不安、自汗	浮小麦、黄芪、白芍、大枣、太子参、茯苓、糯稻根、甘草	甘麦大枣汤
大汗不止、脉搏92次/分、胃痛、两寸弱、苔白、舌稍红、心悸不安、乏力、血压100/64mmHg、腹胀、脉弦、腰膝酸软、恶寒、自汗、五心烦热、体温37.4℃、头痛	浮小麦、黄芪、白芍、大枣、太子参、茯苓、糯稻根、甘草	甘麦大枣汤
心悸、头晕、心慌、便溏、舌嫩、发麻、苔薄白、脉弦、面色唇色如常、恶风寒、头痛、胃纳减	浮小麦、大枣、半夏、竹茹、化橘红、茯苓、枳壳、甘草	甘麦大枣汤
头痛、胃纳减、苔薄白、面色唇色如常、便溏、恶风寒、舌嫩、头晕、发麻、心慌、心悸、脉弦	浮小麦、大枣、半夏、竹茹、化橘红、茯苓、枳壳、甘草	甘麦大枣汤
面色唇色如常、头痛、心慌、恶风寒、发麻、苔薄白、头晕、胃纳减、心悸、脉弦、舌嫩、便溏	浮小麦、大枣、半夏、竹茹、化橘红、茯苓、枳壳、甘草	甘麦大枣汤
面色唇色如常、心慌、头晕、发麻、恶风寒、头痛、脉弦、胃纳减、舌嫩、便溏、心悸、苔薄白	浮小麦、大枣、半夏、竹茹、化橘红、茯苓、枳壳、甘草	甘麦大枣汤
脉弦、头晕、头痛、恶风寒、心慌、苔薄白、心悸、面色唇色如常、发麻、便溏、舌嫩、胃纳减	浮小麦、大枣、半夏、竹茹、化橘红、茯苓、枳壳、甘草	甘麦大枣汤
面色唇色如常、心慌、胃纳减、舌嫩、头痛、苔薄白、便溏、发麻、头晕、脉弦、心悸、恶风寒	浮小麦、大枣、半夏、竹茹、化橘红、茯苓、枳壳、甘草	甘麦大枣汤
头晕、苔薄白、心慌、胃纳减、心悸、便溏、恶风寒、舌嫩、发麻、脉弦、面色唇色如常、头痛	浮小麦、大枣、半夏、竹茹、化橘红、茯苓、枳壳、甘草	甘麦大枣汤
头晕、头痛、心悸、脉弦、发麻、恶风寒、苔薄白、胃纳减、舌嫩、心慌、便溏、面色唇色如常	浮小麦、大枣、半夏、竹茹、化橘红、茯苓、枳壳、甘草	甘麦大枣汤
舌嫩、面色唇色如常、头晕、头痛、脉弦、发麻、心悸、苔薄白、胃纳减、心慌、便溏、恶风寒	浮小麦、大枣、半夏、竹茹、化橘红、茯苓、枳壳、甘草	甘麦大枣汤
舌嫩、便溏、面色唇色如常、苔薄白、脉弦、头痛、心慌、胃纳减、恶风寒、头晕、发麻、心悸	浮小麦、大枣、半夏、竹茹、化橘红、茯苓、枳壳、甘草	甘麦大枣汤
全身疼痛、脉细、关节疼痛、舌黯淡、心慌、麻、难受、苔白薄	黄芪、大枣、白术、防风、甘草	甘麦大枣汤
苔白薄、心慌、麻、关节疼痛、难受、舌黯淡、全身疼痛、脉细	黄芪、大枣、白术、防风、甘草	甘麦大枣汤
全身疼痛、脉细、麻、关节疼痛、苔白薄、心慌、舌黯淡、难受	黄芪、大枣、白术、防风、甘草	甘麦大枣汤
脉细、心慌、关节疼痛、难受、苔白薄、麻、舌黯淡、全身疼痛	黄芪、大枣、白术、防风、甘草	甘麦大枣汤
麻、苔白薄、心慌、脉细、全身疼痛、舌黯淡、关节疼痛、难受	黄芪、大枣、白术、防风、甘草	甘麦大枣汤
心慌、难受、舌黯淡、苔白薄、麻、脉细、全身疼痛、关节疼痛	黄芪、大枣、白术、防风、甘草	甘麦大枣汤
心慌、关节疼痛、难受、麻、舌黯淡、苔白薄、脉细、全身疼痛	黄芪、大枣、白术、防风、甘草	甘麦大枣汤
脉细、关节疼痛、心慌、舌黯淡、全身疼痛、麻、难受、苔白薄	黄芪、大枣、白术、防风、甘草	甘麦大枣汤
苔白薄、关节疼痛、全身疼痛、麻、舌黯淡、难受、心慌、脉细	黄芪、大枣、白术、防风、甘草	甘麦大枣汤
舌黯淡、苔白薄、难受、关节疼痛、心慌、全身疼痛、麻、脉细	黄芪、大枣、白术、防风、甘草	甘麦大枣汤
舌胖嫩、右关弱、大便秘结、尿频、失眠、头昏、苔白、脉细、疲乏、心悸、纳差、时寐时醒	黄芪、党参、白术、大枣、肉苁蓉、茯苓、木香、炙甘草、远志、甘草、当归	甘麦大枣汤
苔白、右关弱、疲乏、脉细、头昏、心悸、失眠、纳差、尿频、舌胖嫩、时寐时醒、大便秘结	黄芪、党参、白术、大枣、肉苁蓉、茯苓、木香、炙甘草、远志、甘草、当归	甘麦大枣汤
右关弱、头昏、大便秘结、失眠、心悸、纳差、疲乏、时寐时醒、尿频、脉细、苔白、舌胖嫩	黄芪、党参、白术、大枣、肉苁蓉、茯苓、木香、炙甘草、远志、甘草、当归	甘麦大枣汤
苔白、时寐时醒、头昏、纳差、心悸、大便秘结、失眠、右关弱、尿频、舌胖嫩、疲乏、脉细	黄芪、党参、白术、大枣、肉苁蓉、茯苓、木香、炙甘草、远志、甘草、当归	甘麦大枣汤
尿频、大便秘结、失眠、头昏、舌胖嫩、心悸、苔白、疲乏、脉细、时寐时醒、纳差、右关弱	黄芪、党参、白术、大枣、肉苁蓉、茯苓、木香、炙甘草、远志、甘草、当归	甘麦大枣汤
脉细、头昏、失眠、苔白、时寐时醒、疲乏、尿频、舌胖嫩、心悸、纳差、右关弱、大便秘结	黄芪、党参、白术、大枣、肉苁蓉、茯苓、木香、炙甘草、远志、甘草、当归	甘麦大枣汤
疲乏、大便秘结、时寐时醒、失眠、头昏、心悸、纳差、舌胖嫩、脉细、尿频、右关弱、苔白	黄芪、党参、白术、大枣、肉苁蓉、茯苓、木香、炙甘草、远志、甘草、当归	甘麦大枣汤
苔白、大便秘结、头昏、时寐时醒、心悸、尿频、纳差、疲乏、右关弱、失眠、舌胖嫩、脉细	黄芪、党参、白术、大枣、肉苁蓉、茯苓、木香、炙甘草、远志、甘草、当归	甘麦大枣汤
心悸、头昏、苔白、纳差、右关弱、时寐时醒、疲乏、脉细、大便秘结、失眠、尿频、舌胖嫩	黄芪、党参、白术、大枣、肉苁蓉、茯苓、木香、炙甘草、远志、甘草、当归	甘麦大枣汤
大便秘结、头昏、尿频、右关弱、心悸、疲乏、纳差、时寐时醒、苔白、舌胖嫩、失眠、脉细	黄芪、党参、白术、大枣、肉苁蓉、茯苓、木香、炙甘草、远志、甘草、当归	甘麦大枣汤
失眠、苔白润、头痛、血压161/116mmHg、头晕、舌如常、脉弦滑	浮小麦、代赭石、大枣、半夏、竹茹、化橘红、茯苓、甘草	甘麦大枣汤
失眠、血压161/116mmHg、头晕、苔白润、舌如常、头痛、脉弦滑	浮小麦、代赭石、大枣、半夏、竹茹、化橘红、茯苓、甘草	甘麦大枣汤
舌如常、脉弦滑、头痛、头晕、苔白润、血压161/116mmHg、失眠	浮小麦、代赭石、大枣、半夏、竹茹、化橘红、茯苓、甘草	甘麦大枣汤
苔白润、舌如常、失眠、头晕、脉弦滑、血压161/116mmHg、头痛	浮小麦、代赭石、大枣、半夏、竹茹、化橘红、茯苓、甘草	甘麦大枣汤
血压161/116mmHg、失眠、苔白润、头痛、脉弦滑、舌如常、头晕	浮小麦、代赭石、大枣、半夏、竹茹、化橘红、茯苓、甘草	甘麦大枣汤
血压161/116mmHg、头痛、脉弦滑、苔白润、失眠、舌如常、头晕	浮小麦、代赭石、大枣、半夏、竹茹、化橘红、茯苓、甘草	甘麦大枣汤
血压161/116mmHg、头痛、头晕、失眠、舌如常、脉弦滑、苔白润	浮小麦、代赭石、大枣、半夏、竹茹、化橘红、茯苓、甘草	甘麦大枣汤
舌如常、血压161/116mmHg、苔白润、头痛、脉弦滑、失眠、头晕	浮小麦、代赭石、大枣、半夏、竹茹、化橘红、茯苓、甘草	甘麦大枣汤
头痛、脉弦滑、失眠、苔白润、头晕、血压161/116mmHg、舌如常	浮小麦、代赭石、大枣、半夏、竹茹、化橘红、茯苓、甘草	甘麦大枣汤
舌如常、苔白润、头晕、头痛、失眠、脉弦滑、血压161/116mmHg	浮小麦、代赭石、大枣、半夏、竹茹、化橘红、茯苓、甘草	甘麦大枣汤
鳞屑、皮肤粗糙、皮肤瘙痒、痛苦面容、便干、皮温正常、舌质暗、口干、肤热、多皮屑、溲黄、四、脉沉滑数、苔白	薏苡仁、生地、防风、赤芍、关黄柏、甘草、石膏、茯苓、炙甘草、桔梗、苦参、牛蒡子、玄参	桔梗汤
舌质暗、皮肤瘙痒、便干、脉沉滑数、溲黄、皮肤粗糙、四、痛苦面容、口干、苔白、多皮屑、鳞屑、肤热、皮温正常	薏苡仁、生地、防风、赤芍、关黄柏、甘草、石膏、茯苓、炙甘草、桔梗、苦参、牛蒡子、玄参	桔梗汤
皮温正常、鳞屑、多皮屑、脉沉滑数、舌质暗、肤热、皮肤瘙痒、苔白、溲黄、口干、便干、痛苦面容、四、皮肤粗糙	薏苡仁、生地、防风、赤芍、关黄柏、甘草、石膏、茯苓、炙甘草、桔梗、苦参、牛蒡子、玄参	桔梗汤
便干、四、舌质暗、鳞屑、皮肤粗糙、口干、痛苦面容、多皮屑、溲黄、皮温正常、脉沉滑数、苔白、肤热、皮肤瘙痒	薏苡仁、生地、防风、赤芍、关黄柏、甘草、石膏、茯苓、炙甘草、桔梗、苦参、牛蒡子、玄参	桔梗汤
皮温正常、脉沉滑数、口干、苔白、便干、舌质暗、痛苦面容、皮肤瘙痒、溲黄、鳞屑、肤热、皮肤粗糙、四、多皮屑	薏苡仁、生地、防风、赤芍、关黄柏、甘草、石膏、茯苓、炙甘草、桔梗、苦参、牛蒡子、玄参	桔梗汤
肤热、溲黄、苔白、鳞屑、便干、脉沉滑数、口干、四、皮温正常、痛苦面容、多皮屑、皮肤粗糙、皮肤瘙痒、舌质暗	薏苡仁、生地、防风、赤芍、关黄柏、甘草、石膏、茯苓、炙甘草、桔梗、苦参、牛蒡子、玄参	桔梗汤
口干、皮温正常、溲黄、四、苔白、便干、痛苦面容、舌质暗、肤热、脉沉滑数、鳞屑、多皮屑、皮肤瘙痒、皮肤粗糙	薏苡仁、生地、防风、赤芍、关黄柏、甘草、石膏、茯苓、炙甘草、桔梗、苦参、牛蒡子、玄参	桔梗汤
便干、脉沉滑数、肤热、皮肤粗糙、苔白、四、多皮屑、鳞屑、皮肤瘙痒、口干、痛苦面容、皮温正常、溲黄、舌质暗	薏苡仁、生地、防风、赤芍、关黄柏、甘草、石膏、茯苓、炙甘草、桔梗、苦参、牛蒡子、玄参	桔梗汤
多皮屑、苔白、皮温正常、鳞屑、口干、脉沉滑数、溲黄、便干、舌质暗、肤热、皮肤瘙痒、四、痛苦面容、皮肤粗糙	薏苡仁、生地、防风、赤芍、关黄柏、甘草、石膏、茯苓、炙甘草、桔梗、苦参、牛蒡子、玄参	桔梗汤
皮温正常、肤热、痛苦面容、鳞屑、脉沉滑数、苔白、便干、口干、皮肤瘙痒、四、多皮屑、溲黄、皮肤粗糙、舌质暗	薏苡仁、生地、防风、赤芍、关黄柏、甘草、石膏、茯苓、炙甘草、桔梗、苦参、牛蒡子、玄参	桔梗汤
咽略红、舌淡、痰少、扁桃体不大、咳嗽、咽痒、脉缓、双肺呼吸音清	生地、板蓝根、茯苓、薄荷、炙甘草、玉竹、麦冬、连翘、桔梗、丝瓜络、甘草、马勃、北沙参、玄参	桔梗汤
双肺呼吸音清、舌淡、痰少、咽略红、扁桃体不大、咳嗽、咽痒、脉缓	生地、板蓝根、茯苓、薄荷、炙甘草、玉竹、麦冬、连翘、桔梗、丝瓜络、甘草、马勃、北沙参、玄参	桔梗汤
咳嗽、扁桃体不大、双肺呼吸音清、痰少、咽痒、舌淡、咽略红、脉缓	生地、板蓝根、茯苓、薄荷、炙甘草、玉竹、麦冬、连翘、桔梗、丝瓜络、甘草、马勃、北沙参、玄参	桔梗汤
舌淡、痰少、双肺呼吸音清、脉缓、咽痒、咳嗽、咽略红、扁桃体不大	生地、板蓝根、茯苓、薄荷、炙甘草、玉竹、麦冬、连翘、桔梗、丝瓜络、甘草、马勃、北沙参、玄参	桔梗汤
痰少、舌淡、脉缓、咽略红、咳嗽、扁桃体不大、咽痒、双肺呼吸音清	生地、板蓝根、茯苓、薄荷、炙甘草、玉竹、麦冬、连翘、桔梗、丝瓜络、甘草、马勃、北沙参、玄参	桔梗汤
扁桃体不大、痰少、咳嗽、咽略红、脉缓、舌淡、双肺呼吸音清、咽痒	生地、板蓝根、茯苓、薄荷、炙甘草、玉竹、麦冬、连翘、桔梗、丝瓜络、甘草、马勃、北沙参、玄参	桔梗汤
脉缓、舌淡、咳嗽、咽痒、痰少、扁桃体不大、双肺呼吸音清、咽略红	生地、板蓝根、茯苓、薄荷、炙甘草、玉竹、麦冬、连翘、桔梗、丝瓜络、甘草、马勃、北沙参、玄参	桔梗汤
痰少、舌淡、咽痒、咳嗽、扁桃体不大、双肺呼吸音清、咽略红、脉缓	生地、板蓝根、茯苓、薄荷、炙甘草、玉竹、麦冬、连翘、桔梗、丝瓜络、甘草、马勃、北沙参、玄参	桔梗汤
扁桃体不大、咽痒、脉缓、舌淡、痰少、咽略红、双肺呼吸音清、咳嗽	生地、板蓝根、茯苓、薄荷、炙甘草、玉竹、麦冬、连翘、桔梗、丝瓜络、甘草、马勃、北沙参、玄参	桔梗汤
咽痒、痰少、咽略红、咳嗽、脉缓、扁桃体不大、双肺呼吸音清、舌淡	生地、板蓝根、茯苓、薄荷、炙甘草、玉竹、麦冬、连翘、桔梗、丝瓜络、甘草、马勃、北沙参、玄参	桔梗汤
口和、鼻痒、鼻涕、脉浮缓、苔白润、鼻鸣、全身不适、心烦、鼻塞、左眼眶频频跳动	蝉蜕、辛夷、生姜、白芍、大枣、僵蚕、炙甘草、桂枝、防风、甘草	桂枝汤
左眼眶频频跳动、全身不适、鼻鸣、鼻涕、苔白润、口和、鼻塞、脉浮缓、鼻痒、心烦	蝉蜕、辛夷、生姜、白芍、大枣、僵蚕、炙甘草、桂枝、防风、甘草	桂枝汤
鼻痒、鼻鸣、心烦、左眼眶频频跳动、苔白润、鼻塞、脉浮缓、全身不适、鼻涕、口和	蝉蜕、辛夷、生姜、白芍、大枣、僵蚕、炙甘草、桂枝、防风、甘草	桂枝汤
苔白润、鼻塞、鼻鸣、鼻痒、左眼眶频频跳动、心烦、鼻涕、脉浮缓、全身不适、口和	蝉蜕、辛夷、生姜、白芍、大枣、僵蚕、炙甘草、桂枝、防风、甘草	桂枝汤
鼻痒、苔白润、脉浮缓、鼻鸣、心烦、鼻涕、口和、全身不适、鼻塞、左眼眶频频跳动	蝉蜕、辛夷、生姜、白芍、大枣、僵蚕、炙甘草、桂枝、防风、甘草	桂枝汤
鼻痒、左眼眶频频跳动、苔白润、全身不适、鼻塞、鼻鸣、鼻涕、口和、脉浮缓、心烦	蝉蜕、辛夷、生姜、白芍、大枣、僵蚕、炙甘草、桂枝、防风、甘草	桂枝汤
鼻涕、鼻鸣、口和、心烦、鼻塞、苔白润、全身不适、鼻痒、脉浮缓、左眼眶频频跳动	蝉蜕、辛夷、生姜、白芍、大枣、僵蚕、炙甘草、桂枝、防风、甘草	桂枝汤
苔白润、鼻痒、心烦、左眼眶频频跳动、口和、鼻鸣、脉浮缓、全身不适、鼻塞、鼻涕	蝉蜕、辛夷、生姜、白芍、大枣、僵蚕、炙甘草、桂枝、防风、甘草	桂枝汤
鼻鸣、鼻痒、鼻涕、鼻塞、苔白润、全身不适、脉浮缓、心烦、左眼眶频频跳动、口和	蝉蜕、辛夷、生姜、白芍、大枣、僵蚕、炙甘草、桂枝、防风、甘草	桂枝汤
全身不适、心烦、口和、鼻痒、苔白润、鼻涕、鼻塞、鼻鸣、脉浮缓、左眼眶频频跳动	蝉蜕、辛夷、生姜、白芍、大枣、僵蚕、炙甘草、桂枝、防风、甘草	桂枝汤
咳嗽、心音低钝、苔白滑、呼吸短促、指纹淡紫、双肺满布干湿啰音、夜间啼哭、精神萎靡、流清鼻涕、面色青暗、痰多	厚朴、白芍、大枣、苦杏仁、桂枝、甘草	桂枝加厚朴杏子汤
面色青暗、痰多、咳嗽、苔白滑、精神萎靡、双肺满布干湿啰音、心音低钝、夜间啼哭、呼吸短促、流清鼻涕、指纹淡紫	厚朴、白芍、大枣、苦杏仁、桂枝、甘草	桂枝加厚朴杏子汤
痰多、夜间啼哭、指纹淡紫、呼吸短促、双肺满布干湿啰音、面色青暗、心音低钝、精神萎靡、流清鼻涕、咳嗽、苔白滑	厚朴、白芍、大枣、苦杏仁、桂枝、甘草	桂枝加厚朴杏子汤
精神萎靡、心音低钝、夜间啼哭、呼吸短促、流清鼻涕、苔白滑、痰多、面色青暗、双肺满布干湿啰音、咳嗽、指纹淡紫	厚朴、白芍、大枣、苦杏仁、桂枝、甘草	桂枝加厚朴杏子汤
咳嗽、心音低钝、夜间啼哭、呼吸短促、痰多、指纹淡紫、流清鼻涕、精神萎靡、双肺满布干湿啰音、苔白滑、面色青暗	厚朴、白芍、大枣、苦杏仁、桂枝、甘草	桂枝加厚朴杏子汤
痰多、呼吸短促、夜间啼哭、面色青暗、精神萎靡、咳嗽、心音低钝、双肺满布干湿啰音、指纹淡紫、流清鼻涕、苔白滑	厚朴、白芍、大枣、苦杏仁、桂枝、甘草	桂枝加厚朴杏子汤
痰多、夜间啼哭、双肺满布干湿啰音、流清鼻涕、苔白滑、咳嗽、心音低钝、精神萎靡、呼吸短促、指纹淡紫、面色青暗	厚朴、白芍、大枣、苦杏仁、桂枝、甘草	桂枝加厚朴杏子汤
双肺满布干湿啰音、面色青暗、咳嗽、痰多、夜间啼哭、呼吸短促、苔白滑、指纹淡紫、流清鼻涕、心音低钝、精神萎靡	厚朴、白芍、大枣、苦杏仁、桂枝、甘草	桂枝加厚朴杏子汤
精神萎靡、痰多、双肺满布干湿啰音、面色青暗、指纹淡紫、夜间啼哭、流清鼻涕、苔白滑、呼吸短促、咳嗽、心音低钝	厚朴、白芍、大枣、苦杏仁、桂枝、甘草	桂枝加厚朴杏子汤
痰多、面色青暗、心音低钝、苔白滑、呼吸短促、流清鼻涕、双肺满布干湿啰音、咳嗽、夜间啼哭、精神萎靡、指纹淡紫	厚朴、白芍、大枣、苦杏仁、桂枝、甘草	桂枝加厚朴杏子汤
心慌、心率45次/分、心率45~50次/分、耳鸣、畏寒冷、眼花、舌淡苔白润、心悸、脉迟沉细涩而弱、少气、血瘀、气弱、乏力、头晕、面色苍暗少华	黄芪、五味子、麻黄、炙甘草、麦冬、细辛、附子、桂枝、丹参、甘草、红参、当归	桂枝甘草汤
少气、心率45次/分、面色苍暗少华、心慌、畏寒冷、头晕、脉迟沉细涩而弱、乏力、心悸、气弱、舌淡苔白润、眼花、血瘀、心率45~50次/分、耳鸣	黄芪、五味子、麻黄、炙甘草、麦冬、细辛、附子、桂枝、丹参、甘草、红参、当归	桂枝甘草汤
血瘀、心悸、舌淡苔白润、心率45~50次/分、气弱、心率45次/分、脉迟沉细涩而弱、少气、心慌、耳鸣、畏寒冷、头晕、面色苍暗少华、眼花、乏力	黄芪、五味子、麻黄、炙甘草、麦冬、细辛、附子、桂枝、丹参、甘草、红参、当归	桂枝甘草汤
血瘀、脉迟沉细涩而弱、耳鸣、眼花、心率45~50次/分、头晕、心慌、畏寒冷、少气、气弱、心悸、心率45次/分、舌淡苔白润、面色苍暗少华、乏力	黄芪、五味子、麻黄、炙甘草、麦冬、细辛、附子、桂枝、丹参、甘草、红参、当归	桂枝甘草汤
脉迟沉细涩而弱、心慌、舌淡苔白润、头晕、乏力、眼花、畏寒冷、心率45~50次/分、气弱、血瘀、耳鸣、少气、面色苍暗少华、心率45次/分、心悸	黄芪、五味子、麻黄、炙甘草、麦冬、细辛、附子、桂枝、丹参、甘草、红参、当归	桂枝甘草汤
心率45~50次/分、脉迟沉细涩而弱、眼花、心悸、耳鸣、心慌、乏力、气弱、少气、舌淡苔白润、面色苍暗少华、心率45次/分、头晕、畏寒冷、血瘀	黄芪、五味子、麻黄、炙甘草、麦冬、细辛、附子、桂枝、丹参、甘草、红参、当归	桂枝甘草汤
少气、心悸、血瘀、面色苍暗少华、乏力、眼花、心率45次/分、舌淡苔白润、气弱、脉迟沉细涩而弱、畏寒冷、头晕、耳鸣、心慌、心率45~50次/分	黄芪、五味子、麻黄、炙甘草、麦冬、细辛、附子、桂枝、丹参、甘草、红参、当归	桂枝甘草汤
血瘀、头晕、畏寒冷、眼花、心率45次/分、气弱、心慌、心率45~50次/分、心悸、脉迟沉细涩而弱、耳鸣、少气、乏力、面色苍暗少华、舌淡苔白润	黄芪、五味子、麻黄、炙甘草、麦冬、细辛、附子、桂枝、丹参、甘草、红参、当归	桂枝甘草汤
心率45~50次/分、心悸、气弱、头晕、畏寒冷、舌淡苔白润、少气、面色苍暗少华、血瘀、眼花、心率45次/分、耳鸣、乏力、心慌、脉迟沉细涩而弱	黄芪、五味子、麻黄、炙甘草、麦冬、细辛、附子、桂枝、丹参、甘草、红参、当归	桂枝甘草汤
脉迟沉细涩而弱、舌淡苔白润、少气、头晕、面色苍暗少华、心悸、心率45~50次/分、心慌、耳鸣、乏力、血瘀、眼花、气弱、心率45次/分、畏寒冷	黄芪、五味子、麻黄、炙甘草、麦冬、细辛、附子、桂枝、丹参、甘草、红参、当归	桂枝甘草汤
心烦、心悸、心空、无力、舌淡、血压12/8kPa、胸闷塞、乏力、头晕、气虚血弱、心慌、脉促细、气短、瘀滞、苔薄白、形体偏瘦	黄芪、生姜、生地、大枣、阿胶、炙甘草、麦冬、桂枝、丹参、红参	炙甘草汤
苔薄白、血压12/8kPa、瘀滞、无力、心慌、舌淡、乏力、心空、心悸、形体偏瘦、头晕、气虚血弱、胸闷塞、心烦、脉促细、气短	黄芪、生姜、生地、大枣、阿胶、炙甘草、麦冬、桂枝、丹参、红参	炙甘草汤
脉促细、瘀滞、苔薄白、胸闷塞、心烦、气虚血弱、形体偏瘦、心悸、乏力、舌淡、血压12/8kPa、心空、头晕、心慌、无力、气短	黄芪、生姜、生地、大枣、阿胶、炙甘草、麦冬、桂枝、丹参、红参	炙甘草汤
心悸、气虚血弱、心烦、乏力、心慌、无力、瘀滞、气短、形体偏瘦、苔薄白、舌淡、胸闷塞、头晕、心空、血压12/8kPa、脉促细	黄芪、生姜、生地、大枣、阿胶、炙甘草、麦冬、桂枝、丹参、红参	炙甘草汤
血压12/8kPa、头晕、气虚血弱、无力、乏力、瘀滞、气短、脉促细、心悸、心慌、舌淡、胸闷塞、心烦、苔薄白、形体偏瘦、心空	黄芪、生姜、生地、大枣、阿胶、炙甘草、麦冬、桂枝、丹参、红参	炙甘草汤
胸闷塞、形体偏瘦、血压12/8kPa、心慌、瘀滞、乏力、头晕、气短、苔薄白、心烦、脉促细、心悸、无力、舌淡、气虚血弱、心空	黄芪、生姜、生地、大枣、阿胶、炙甘草、麦冬、桂枝、丹参、红参	炙甘草汤
头晕、无力、胸闷塞、心悸、苔薄白、气虚血弱、血压12/8kPa、心烦、瘀滞、乏力、形体偏瘦、气短、心空、脉促细、舌淡、心慌	黄芪、生姜、生地、大枣、阿胶、炙甘草、麦冬、桂枝、丹参、红参	炙甘草汤
心悸、胸闷塞、瘀滞、头晕、心慌、无力、气虚血弱、心烦、心空、血压12/8kPa、形体偏瘦、脉促细、苔薄白、乏力、气短、舌淡	黄芪、生姜、生地、大枣、阿胶、炙甘草、麦冬、桂枝、丹参、红参	炙甘草汤
无力、苔薄白、血压12/8kPa、气虚血弱、乏力、心悸、舌淡、瘀滞、心慌、气短、心空、脉促细、头晕、心烦、形体偏瘦、胸闷塞	黄芪、生姜、生地、大枣、阿胶、炙甘草、麦冬、桂枝、丹参、红参	炙甘草汤
胸闷塞、乏力、无力、舌淡、心空、心悸、气短、脉促细、心慌、苔薄白、心烦、血压12/8kPa、瘀滞、头晕、气虚血弱、形体偏瘦	黄芪、生姜、生地、大枣、阿胶、炙甘草、麦冬、桂枝、丹参、红参	炙甘草汤
吐风泡痰、气紧、咳嗽、唇紫绀、面色暗、脉弦数、胸闷、舌红、苔白	鱼腥草、地龙、苦杏仁、全蝎、僵蚕、麻黄、石膏、紫菀、桃仁、甘草、枇杷叶、黄芩	麻杏石甘汤
舌红、唇紫绀、咳嗽、胸闷、面色暗、苔白、吐风泡痰、脉弦数、气紧	鱼腥草、地龙、苦杏仁、全蝎、僵蚕、麻黄、石膏、紫菀、桃仁、甘草、枇杷叶、黄芩	麻杏石甘汤
咳嗽、舌红、脉弦数、唇紫绀、胸闷、吐风泡痰、面色暗、苔白、气紧	鱼腥草、地龙、苦杏仁、全蝎、僵蚕、麻黄、石膏、紫菀、桃仁、甘草、枇杷叶、黄芩	麻杏石甘汤
面色暗、苔白、胸闷、咳嗽、脉弦数、吐风泡痰、舌红、气紧、唇紫绀	鱼腥草、地龙、苦杏仁、全蝎、僵蚕、麻黄、石膏、紫菀、桃仁、甘草、枇杷叶、黄芩	麻杏石甘汤
脉弦数、胸闷、吐风泡痰、气紧、面色暗、苔白、唇紫绀、咳嗽、舌红	鱼腥草、地龙、苦杏仁、全蝎、僵蚕、麻黄、石膏、紫菀、桃仁、甘草、枇杷叶、黄芩	麻杏石甘汤
咳嗽、唇紫绀、舌红、吐风泡痰、胸闷、脉弦数、气紧、面色暗、苔白	鱼腥草、地龙、苦杏仁、全蝎、僵蚕、麻黄、石膏、紫菀、桃仁、甘草、枇杷叶、黄芩	麻杏石甘汤
吐风泡痰、面色暗、唇紫绀、舌红、咳嗽、气紧、苔白、胸闷、脉弦数	鱼腥草、地龙、苦杏仁、全蝎、僵蚕、麻黄、石膏、紫菀、桃仁、甘草、枇杷叶、黄芩	麻杏石甘汤
咳嗽、舌红、气紧、苔白、胸闷、面色暗、唇紫绀、吐风泡痰、脉弦数	鱼腥草、地龙、苦杏仁、全蝎、僵蚕、麻黄、石膏、紫菀、桃仁、甘草、枇杷叶、黄芩	麻杏石甘汤
胸闷、吐风泡痰、气紧、面色暗、苔白、舌红、脉弦数、咳嗽、唇紫绀	鱼腥草、地龙、苦杏仁、全蝎、僵蚕、麻黄、石膏、紫菀、桃仁、甘草、枇杷叶、黄芩	麻杏石甘汤
舌红、面色暗、脉弦数、吐风泡痰、胸闷、苔白、咳嗽、唇紫绀、气紧	鱼腥草、地龙、苦杏仁、全蝎、僵蚕、麻黄、石膏、紫菀、桃仁、甘草、枇杷叶、黄芩	麻杏石甘汤
气短、胸部紧闷、脉滑数、咳嗽、苔白滑、舌淡、精神萎靡、痰液、呼吸不利、喘如拉锯	地龙、干姜、厚朴、半夏、全蝎、苦杏仁、僵蚕、白果、麻黄、甘草	小青龙汤
气短、咳嗽、脉滑数、呼吸不利、精神萎靡、苔白滑、胸部紧闷、痰液、舌淡、喘如拉锯	地龙、干姜、厚朴、半夏、全蝎、苦杏仁、僵蚕、白果、麻黄、甘草	小青龙汤
咳嗽、气短、痰液、舌淡、精神萎靡、呼吸不利、苔白滑、喘如拉锯、脉滑数、胸部紧闷	地龙、干姜、厚朴、半夏、全蝎、苦杏仁、僵蚕、白果、麻黄、甘草	小青龙汤
胸部紧闷、喘如拉锯、脉滑数、舌淡、精神萎靡、咳嗽、呼吸不利、气短、痰液、苔白滑	地龙、干姜、厚朴、半夏、全蝎、苦杏仁、僵蚕、白果、麻黄、甘草	小青龙汤
呼吸不利、咳嗽、喘如拉锯、苔白滑、胸部紧闷、脉滑数、舌淡、痰液、精神萎靡、气短	地龙、干姜、厚朴、半夏、全蝎、苦杏仁、僵蚕、白果、麻黄、甘草	小青龙汤
胸部紧闷、痰液、精神萎靡、气短、喘如拉锯、呼吸不利、苔白滑、舌淡、咳嗽、脉滑数	地龙、干姜、厚朴、半夏、全蝎、苦杏仁、僵蚕、白果、麻黄、甘草	小青龙汤
脉滑数、苔白滑、呼吸不利、喘如拉锯、精神萎靡、咳嗽、痰液、舌淡、胸部紧闷、气短	地龙、干姜、厚朴、半夏、全蝎、苦杏仁、僵蚕、白果、麻黄、甘草	小青龙汤
舌淡、脉滑数、苔白滑、痰液、气短、胸部紧闷、精神萎靡、咳嗽、喘如拉锯、呼吸不利	地龙、干姜、厚朴、半夏、全蝎、苦杏仁、僵蚕、白果、麻黄、甘草	小青龙汤
痰液、气短、舌淡、咳嗽、呼吸不利、精神萎靡、苔白滑、脉滑数、喘如拉锯、胸部紧闷	地龙、干姜、厚朴、半夏、全蝎、苦杏仁、僵蚕、白果、麻黄、甘草	小青龙汤
精神萎靡、舌淡、气短、苔白滑、胸部紧闷、喘如拉锯、呼吸不利、咳嗽、痰液、脉滑数	地龙、干姜、厚朴、半夏、全蝎、苦杏仁、僵蚕、白果、麻黄、甘草	小青龙汤
晕眩、头晕、气弱、畏寒、短气不续、血压90/60mmHg、闷塞、面色萎黄少华、心率每分钟40~50次、血寒、晕倒、心悸、舌淡嫩、气短、舌质淡嫩苔白润	黄芪、羌活、五味子、麻黄、麦冬、桂枝、附子、细辛、丹参、红参、当归	麻黄附子细辛汤
短气不续、晕眩、心悸、气短、血寒、气弱、面色萎黄少华、心率每分钟40~50次、晕倒、舌淡嫩、舌质淡嫩苔白润、闷塞、畏寒、头晕、血压90/60mmHg	黄芪、羌活、五味子、麻黄、麦冬、桂枝、附子、细辛、丹参、红参、当归	麻黄附子细辛汤
心率每分钟40~50次、畏寒、气短、血寒、舌淡嫩、闷塞、头晕、晕倒、血压90/60mmHg、短气不续、舌质淡嫩苔白润、面色萎黄少华、晕眩、心悸、气弱	黄芪、羌活、五味子、麻黄、麦冬、桂枝、附子、细辛、丹参、红参、当归	麻黄附子细辛汤
头晕、气弱、血压90/60mmHg、晕倒、舌质淡嫩苔白润、晕眩、畏寒、心率每分钟40~50次、短气不续、气短、心悸、面色萎黄少华、血寒、闷塞、舌淡嫩	黄芪、羌活、五味子、麻黄、麦冬、桂枝、附子、细辛、丹参、红参、当归	麻黄附子细辛汤
闷塞、舌淡嫩、心率每分钟40~50次、血压90/60mmHg、晕眩、血寒、舌质淡嫩苔白润、短气不续、晕倒、面色萎黄少华、畏寒、心悸、气短、头晕、气弱	黄芪、羌活、五味子、麻黄、麦冬、桂枝、附子、细辛、丹参、红参、当归	麻黄附子细辛汤
短气不续、闷塞、气弱、心率每分钟40~50次、心悸、舌质淡嫩苔白润、气短、晕倒、血压90/60mmHg、舌淡嫩、畏寒、面色萎黄少华、晕眩、头晕、血寒	黄芪、羌活、五味子、麻黄、麦冬、桂枝、附子、细辛、丹参、红参、当归	麻黄附子细辛汤
晕倒、心率每分钟40~50次、心悸、舌质淡嫩苔白润、血寒、闷塞、气弱、面色萎黄少华、头晕、气短、舌淡嫩、血压90/60mmHg、畏寒、晕眩、短气不续	黄芪、羌活、五味子、麻黄、麦冬、桂枝、附子、细辛、丹参、红参、当归	麻黄附子细辛汤
气弱、晕眩、闷塞、短气不续、舌质淡嫩苔白润、面色萎黄少华、气短、晕倒、血寒、舌淡嫩、血压90/60mmHg、畏寒、心悸、头晕、心率每分钟40~50次	黄芪、羌活、五味子、麻黄、麦冬、桂枝、附子、细辛、丹参、红参、当归	麻黄附子细辛汤
血寒、血压90/60mmHg、舌淡嫩、晕倒、心悸、头晕、舌质淡嫩苔白润、气短、心率每分钟40~50次、短气不续、气弱、面色萎黄少华、闷塞、晕眩、畏寒	黄芪、羌活、五味子、麻黄、麦冬、桂枝、附子、细辛、丹参、红参、当归	麻黄附子细辛汤
舌淡嫩、晕倒、气短、心悸、头晕、舌质淡嫩苔白润、闷塞、晕眩、短气不续、心率每分钟40~50次、畏寒、血寒、气弱、面色萎黄少华、血压90/60mmHg	黄芪、羌活、五味子、麻黄、麦冬、桂枝、附子、细辛、丹参、红参、当归	麻黄附子细辛汤
心悸动、眼花、疲乏、无力、心率35~40次/分、神差懒言，四肢欠温、昏倒、脉率45次/分、脉迟涩结代尚有力、舌淡苔白润、乏力、隐痛、头晕	黄芪、麻黄、细辛、附子、丹参、当归	麻黄附子细辛汤
脉率45次/分、眼花、心率35~40次/分、乏力、头晕、昏倒、无力、舌淡苔白润、隐痛、心悸动、疲乏、脉迟涩结代尚有力、神差懒言，四肢欠温	黄芪、麻黄、细辛、附子、丹参、当归	麻黄附子细辛汤
乏力、头晕、疲乏、脉率45次/分、昏倒、无力、心悸动、隐痛、舌淡苔白润、脉迟涩结代尚有力、神差懒言，四肢欠温、眼花、心率35~40次/分	黄芪、麻黄、细辛、附子、丹参、当归	麻黄附子细辛汤
心率35~40次/分、神差懒言，四肢欠温、脉率45次/分、昏倒、乏力、舌淡苔白润、无力、眼花、脉迟涩结代尚有力、疲乏、隐痛、心悸动、头晕	黄芪、麻黄、细辛、附子、丹参、当归	麻黄附子细辛汤
乏力、神差懒言，四肢欠温、脉率45次/分、疲乏、心率35~40次/分、舌淡苔白润、心悸动、昏倒、头晕、眼花、脉迟涩结代尚有力、隐痛、无力	黄芪、麻黄、细辛、附子、丹参、当归	麻黄附子细辛汤
隐痛、神差懒言，四肢欠温、脉迟涩结代尚有力、昏倒、疲乏、舌淡苔白润、眼花、乏力、头晕、心悸动、心率35~40次/分、无力、脉率45次/分	黄芪、麻黄、细辛、附子、丹参、当归	麻黄附子细辛汤
脉迟涩结代尚有力、疲乏、头晕、乏力、脉率45次/分、神差懒言，四肢欠温、昏倒、心悸动、舌淡苔白润、隐痛、心率35~40次/分、眼花、无力	黄芪、麻黄、细辛、附子、丹参、当归	麻黄附子细辛汤
神差懒言，四肢欠温、疲乏、舌淡苔白润、无力、心悸动、脉率45次/分、脉迟涩结代尚有力、隐痛、心率35~40次/分、昏倒、头晕、乏力、眼花	黄芪、麻黄、细辛、附子、丹参、当归	麻黄附子细辛汤
神差懒言，四肢欠温、昏倒、乏力、隐痛、无力、脉率45次/分、脉迟涩结代尚有力、舌淡苔白润、头晕、眼花、心悸动、心率35~40次/分、疲乏	黄芪、麻黄、细辛、附子、丹参、当归	麻黄附子细辛汤
昏倒、脉迟涩结代尚有力、乏力、眼花、神差懒言，四肢欠温、脉率45次/分、头晕、无力、隐痛、舌淡苔白润、疲乏、心悸动、心率35~40次/分	黄芪、麻黄、细辛、附子、丹参、当归	麻黄附子细辛汤
脉浮滑、面色晦暗、恶寒、苔薄白、气喘、慢性病容、喘促、咳嗽、吐痰、喘息、流清涕、胸紧、四肢不温、舌红、喘鸣、咽塞、发热	黄芪、麻黄、细辛、附子、丹参、当归	小青龙加石膏汤
咳嗽、发热、舌红、胸紧、咽塞、苔薄白、喘促、脉浮滑、慢性病容、吐痰、喘鸣、气喘、喘息、面色晦暗、四肢不温、流清涕、恶寒	黄芪、麻黄、细辛、附子、丹参、当归	小青龙加石膏汤
面色晦暗、脉浮滑、流清涕、发热、苔薄白、咽塞、喘息、咳嗽、吐痰、慢性病容、喘促、四肢不温、喘鸣、舌红、恶寒、胸紧、气喘	黄芪、麻黄、细辛、附子、丹参、当归	小青龙加石膏汤
发热、咳嗽、喘鸣、流清涕、脉浮滑、咽塞、喘促、气喘、吐痰、喘息、四肢不温、面色晦暗、慢性病容、恶寒、苔薄白、胸紧、舌红	黄芪、麻黄、细辛、附子、丹参、当归	小青龙加石膏汤
流清涕、胸紧、咳嗽、脉浮滑、四肢不温、喘息、吐痰、慢性病容、咽塞、发热、苔薄白、舌红、恶寒、喘鸣、面色晦暗、气喘、喘促	黄芪、麻黄、细辛、附子、丹参、当归	小青龙加石膏汤
脉浮滑、流清涕、咳嗽、四肢不温、苔薄白、喘促、慢性病容、恶寒、胸紧、面色晦暗、吐痰、发热、咽塞、气喘、舌红、喘息、喘鸣	黄芪、麻黄、细辛、附子、丹参、当归	小青龙加石膏汤
舌红、喘息、恶寒、气喘、慢性病容、脉浮滑、苔薄白、喘鸣、喘促、胸紧、四肢不温、发热、咳嗽、吐痰、面色晦暗、流清涕、咽塞	黄芪、麻黄、细辛、附子、丹参、当归	小青龙加石膏汤
苔薄白、吐痰、咳嗽、咽塞、慢性病容、喘促、发热、喘鸣、恶寒、气喘、脉浮滑、流清涕、胸紧、舌红、面色晦暗、四肢不温、喘息	黄芪、麻黄、细辛、附子、丹参、当归	小青龙加石膏汤
脉浮滑、吐痰、胸紧、咳嗽、流清涕、恶寒、喘促、咽塞、喘鸣、苔薄白、四肢不温、喘息、气喘、发热、面色晦暗、舌红、慢性病容	黄芪、麻黄、细辛、附子、丹参、当归	小青龙加石膏汤
发热、喘鸣、喘促、咳嗽、苔薄白、舌红、脉浮滑、气喘、恶寒、流清涕、慢性病容、胸紧、咽塞、面色晦暗、吐痰、四肢不温、喘息	黄芪、麻黄、细辛、附子、丹参、当归	小青龙加石膏汤
畏风、面色暗淡、咽干、发热、舌淡、心跳、口苦、心累、脉弦细而浮、疼痛、呕恶、苔白、恶寒、欲吐	生姜、柴胡、白芍、大枣、党参、半夏、桂枝、甘草、黄芩	柴胡桂枝汤
呕恶、欲吐、心跳、舌淡、咽干、面色暗淡、畏风、口苦、恶寒、苔白、疼痛、脉弦细而浮、心累、发热	生姜、柴胡、白芍、大枣、党参、半夏、桂枝、甘草、黄芩	柴胡桂枝汤
心跳、呕恶、发热、疼痛、畏风、面色暗淡、苔白、舌淡、恶寒、脉弦细而浮、口苦、心累、咽干、欲吐	生姜、柴胡、白芍、大枣、党参、半夏、桂枝、甘草、黄芩	柴胡桂枝汤
呕恶、咽干、舌淡、恶寒、苔白、心跳、面色暗淡、畏风、欲吐、脉弦细而浮、发热、口苦、疼痛、心累	生姜、柴胡、白芍、大枣、党参、半夏、桂枝、甘草、黄芩	柴胡桂枝汤
口苦、心跳、脉弦细而浮、心累、面色暗淡、咽干、舌淡、恶寒、欲吐、呕恶、苔白、畏风、疼痛、发热	生姜、柴胡、白芍、大枣、党参、半夏、桂枝、甘草、黄芩	柴胡桂枝汤
欲吐、口苦、发热、疼痛、恶寒、舌淡、心跳、心累、呕恶、苔白、咽干、面色暗淡、畏风、脉弦细而浮	生姜、柴胡、白芍、大枣、党参、半夏、桂枝、甘草、黄芩	柴胡桂枝汤
畏风、发热、心跳、面色暗淡、欲吐、恶寒、舌淡、咽干、脉弦细而浮、苔白、口苦、心累、疼痛、呕恶	生姜、柴胡、白芍、大枣、党参、半夏、桂枝、甘草、黄芩	柴胡桂枝汤
苔白、欲吐、恶寒、发热、疼痛、畏风、口苦、脉弦细而浮、心累、呕恶、咽干、面色暗淡、舌淡、心跳	生姜、柴胡、白芍、大枣、党参、半夏、桂枝、甘草、黄芩	柴胡桂枝汤
发热、恶寒、呕恶、疼痛、脉弦细而浮、口苦、欲吐、面色暗淡、心跳、畏风、咽干、心累、苔白、舌淡	生姜、柴胡、白芍、大枣、党参、半夏、桂枝、甘草、黄芩	柴胡桂枝汤
面色暗淡、脉弦细而浮、苔白、疼痛、发热、恶寒、欲吐、心累、畏风、舌淡、呕恶、心跳、咽干、口苦	生姜、柴胡、白芍、大枣、党参、半夏、桂枝、甘草、黄芩	柴胡桂枝汤
大便干结、口苦、急胀、苔薄黄、脉沉细、尿急、烧灼、舌上有瘀点、口干、腰胀痛、尿频、小便频急、寒热、面色萎黄、尿色清	牡丹皮、大黄、甘草、赤芍、枳壳、桃仁、桂枝、车前草	桃核承气汤
小便频急、口苦、烧灼、尿急、尿频、面色萎黄、口干、舌上有瘀点、大便干结、苔薄黄、寒热、尿色清、脉沉细、腰胀痛、急胀	牡丹皮、大黄、甘草、赤芍、枳壳、桃仁、桂枝、车前草	桃核承气汤
腰胀痛、小便频急、大便干结、尿频、口苦、尿色清、口干、舌上有瘀点、寒热、尿急、面色萎黄、急胀、烧灼、苔薄黄、脉沉细	牡丹皮、大黄、甘草、赤芍、枳壳、桃仁、桂枝、车前草	桃核承气汤
烧灼、苔薄黄、小便频急、急胀、尿色清、舌上有瘀点、尿急、大便干结、脉沉细、尿频、口干、口苦、面色萎黄、寒热、腰胀痛	牡丹皮、大黄、甘草、赤芍、枳壳、桃仁、桂枝、车前草	桃核承气汤
小便频急、舌上有瘀点、大便干结、面色萎黄、苔薄黄、急胀、口苦、尿色清、寒热、烧灼、尿频、腰胀痛、口干、脉沉细、尿急	牡丹皮、大黄、甘草、赤芍、枳壳、桃仁、桂枝、车前草	桃核承气汤
寒热、舌上有瘀点、苔薄黄、尿色清、小便频急、烧灼、尿频、急胀、口苦、脉沉细、尿急、面色萎黄、大便干结、腰胀痛、口干	牡丹皮、大黄、甘草、赤芍、枳壳、桃仁、桂枝、车前草	桃核承气汤
烧灼、脉沉细、舌上有瘀点、寒热、口苦、急胀、苔薄黄、小便频急、面色萎黄、尿急、大便干结、尿频、口干、尿色清、腰胀痛	牡丹皮、大黄、甘草、赤芍、枳壳、桃仁、桂枝、车前草	桃核承气汤
小便频急、舌上有瘀点、寒热、苔薄黄、急胀、口苦、腰胀痛、尿急、脉沉细、尿色清、烧灼、面色萎黄、口干、尿频、大便干结	牡丹皮、大黄、甘草、赤芍、枳壳、桃仁、桂枝、车前草	桃核承气汤
口干、烧灼、腰胀痛、寒热、脉沉细、苔薄黄、尿急、尿色清、舌上有瘀点、口苦、急胀、大便干结、尿频、面色萎黄、小便频急	牡丹皮、大黄、甘草、赤芍、枳壳、桃仁、桂枝、车前草	桃核承气汤
尿频、大便干结、脉沉细、面色萎黄、小便频急、急胀、舌上有瘀点、腰胀痛、口苦、口干、烧灼、寒热、苔薄黄、尿急、尿色清	牡丹皮、大黄、甘草、赤芍、枳壳、桃仁、桂枝、车前草	桃核承气汤
汗出、面色红光、恶风寒、脉洪数、疼痛、微痛、脉浮洪滑数、咽干、唇红、口渴、口苦、发热、头疼、高热、恶寒、欲呕、心烦、体温又上升、体温：39.2℃、舌红苔白干、身痛、体温39℃	谷芽、柴胡、羌活、半夏、粉葛、板蓝根、石膏、牛蒡子、连翘、防风、知母、甘草、金银花、黄芩	白虎汤
体温又上升、面色红光、头疼、口渴、舌红苔白干、疼痛、心烦、咽干、体温39℃、体温：39.2℃、欲呕、发热、恶寒、恶风寒、身痛、唇红、口苦、高热、脉浮洪滑数、微痛、脉洪数、汗出	谷芽、柴胡、羌活、半夏、粉葛、板蓝根、石膏、牛蒡子、连翘、防风、知母、甘草、金银花、黄芩	白虎汤
欲呕、口渴、疼痛、咽干、脉洪数、体温又上升、唇红、舌红苔白干、微痛、恶寒、体温：39.2℃、体温39℃、头疼、汗出、恶风寒、面色红光、脉浮洪滑数、口苦、发热、高热、心烦、身痛	谷芽、柴胡、羌活、半夏、粉葛、板蓝根、石膏、牛蒡子、连翘、防风、知母、甘草、金银花、黄芩	白虎汤
口渴、体温39℃、口苦、舌红苔白干、恶寒、心烦、身痛、发热、面色红光、咽干、脉浮洪滑数、唇红、恶风寒、脉洪数、头疼、欲呕、高热、体温：39.2℃、汗出、体温又上升、疼痛、微痛	谷芽、柴胡、羌活、半夏、粉葛、板蓝根、石膏、牛蒡子、连翘、防风、知母、甘草、金银花、黄芩	白虎汤
唇红、高热、身痛、发热、口苦、体温39℃、口渴、疼痛、汗出、体温又上升、咽干、恶风寒、脉浮洪滑数、恶寒、舌红苔白干、欲呕、面色红光、脉洪数、微痛、体温：39.2℃、心烦、头疼	谷芽、柴胡、羌活、半夏、粉葛、板蓝根、石膏、牛蒡子、连翘、防风、知母、甘草、金银花、黄芩	白虎汤
体温又上升、身痛、高热、口渴、脉洪数、疼痛、舌红苔白干、心烦、恶风寒、脉浮洪滑数、发热、体温39℃、汗出、欲呕、面色红光、恶寒、体温：39.2℃、头疼、微痛、唇红、咽干、口苦	谷芽、柴胡、羌活、半夏、粉葛、板蓝根、石膏、牛蒡子、连翘、防风、知母、甘草、金银花、黄芩	白虎汤
体温又上升、口渴、咽干、微痛、汗出、高热、心烦、舌红苔白干、脉浮洪滑数、体温：39.2℃、发热、脉洪数、身痛、欲呕、唇红、体温39℃、恶风寒、口苦、头疼、疼痛、面色红光、恶寒	谷芽、柴胡、羌活、半夏、粉葛、板蓝根、石膏、牛蒡子、连翘、防风、知母、甘草、金银花、黄芩	白虎汤
脉浮洪滑数、口渴、咽干、发热、头疼、体温又上升、舌红苔白干、心烦、唇红、恶风寒、恶寒、高热、身痛、欲呕、体温：39.2℃、体温39℃、微痛、疼痛、口苦、汗出、脉洪数、面色红光	谷芽、柴胡、羌活、半夏、粉葛、板蓝根、石膏、牛蒡子、连翘、防风、知母、甘草、金银花、黄芩	白虎汤
高热、体温：39.2℃、恶风寒、咽干、微痛、脉洪数、发热、脉浮洪滑数、心烦、恶寒、头疼、身痛、疼痛、面色红光、舌红苔白干、体温又上升、汗出、欲呕、唇红、口苦、口渴、体温39℃	谷芽、柴胡、羌活、半夏、粉葛、板蓝根、石膏、牛蒡子、连翘、防风、知母、甘草、金银花、黄芩	白虎汤
心烦、口苦、恶寒、舌红苔白干、疼痛、欲呕、微痛、体温又上升、脉洪数、唇红、面色红光、高热、脉浮洪滑数、头疼、发热、体温：39.2℃、恶风寒、汗出、体温39℃、咽干、身痛、口渴	谷芽、柴胡、羌活、半夏、粉葛、板蓝根、石膏、牛蒡子、连翘、防风、知母、甘草、金银花、黄芩	白虎汤
双肾区有叩击痛、面色青暗无华、舌根白滑、口干苦、神志尚清、腰痛、疼痛、脉弦数、舌紫暗、全腹均有压痛	柴胡、白芍、枳实、青皮、甘草、大血藤、乌药、川楝子	四逆散
腰痛、疼痛、面色青暗无华、脉弦数、舌紫暗、双肾区有叩击痛、全腹均有压痛、舌根白滑、口干苦、神志尚清	柴胡、白芍、枳实、青皮、甘草、大血藤、乌药、川楝子	四逆散
神志尚清、全腹均有压痛、双肾区有叩击痛、脉弦数、疼痛、舌紫暗、舌根白滑、面色青暗无华、口干苦、腰痛	柴胡、白芍、枳实、青皮、甘草、大血藤、乌药、川楝子	四逆散
舌根白滑、神志尚清、脉弦数、口干苦、腰痛、舌紫暗、疼痛、面色青暗无华、双肾区有叩击痛、全腹均有压痛	柴胡、白芍、枳实、青皮、甘草、大血藤、乌药、川楝子	四逆散
腰痛、神志尚清、疼痛、舌紫暗、面色青暗无华、舌根白滑、口干苦、全腹均有压痛、脉弦数、双肾区有叩击痛	柴胡、白芍、枳实、青皮、甘草、大血藤、乌药、川楝子	四逆散
口干苦、神志尚清、双肾区有叩击痛、舌紫暗、全腹均有压痛、舌根白滑、面色青暗无华、脉弦数、疼痛、腰痛	柴胡、白芍、枳实、青皮、甘草、大血藤、乌药、川楝子	四逆散
腰痛、疼痛、口干苦、神志尚清、舌紫暗、舌根白滑、面色青暗无华、双肾区有叩击痛、脉弦数、全腹均有压痛	柴胡、白芍、枳实、青皮、甘草、大血藤、乌药、川楝子	四逆散
神志尚清、口干苦、脉弦数、腰痛、全腹均有压痛、舌根白滑、双肾区有叩击痛、疼痛、面色青暗无华、舌紫暗	柴胡、白芍、枳实、青皮、甘草、大血藤、乌药、川楝子	四逆散
腰痛、神志尚清、面色青暗无华、全腹均有压痛、舌紫暗、疼痛、脉弦数、口干苦、双肾区有叩击痛、舌根白滑	柴胡、白芍、枳实、青皮、甘草、大血藤、乌药、川楝子	四逆散
腰痛、舌根白滑、疼痛、面色青暗无华、脉弦数、口干苦、神志尚清、舌紫暗、全腹均有压痛、双肾区有叩击痛	柴胡、白芍、枳实、青皮、甘草、大血藤、乌药、川楝子	四逆散
面色苍暗、浮肿、屋漏、心悸、舌质紫暗、苔薄、厥冷、气短、宿满、小便少、唇甲青紫、咳嗽、头晕、胸闷胀、白腻、语音低、痰少	黄芪、生姜、白芍、五味子、白术、茯苓、麦冬、桂枝、附子、丹参、红参	真武汤
白腻、语音低、痰少、唇甲青紫、气短、厥冷、小便少、屋漏、头晕、苔薄、面色苍暗、心悸、胸闷胀、浮肿、咳嗽、舌质紫暗、宿满	黄芪、生姜、白芍、五味子、白术、茯苓、麦冬、桂枝、附子、丹参、红参	真武汤
面色苍暗、心悸、唇甲青紫、胸闷胀、气短、厥冷、小便少、语音低、屋漏、咳嗽、痰少、白腻、舌质紫暗、浮肿、宿满、头晕、苔薄	黄芪、生姜、白芍、五味子、白术、茯苓、麦冬、桂枝、附子、丹参、红参	真武汤
舌质紫暗、屋漏、头晕、面色苍暗、浮肿、胸闷胀、心悸、咳嗽、语音低、唇甲青紫、痰少、宿满、白腻、厥冷、气短、小便少、苔薄	黄芪、生姜、白芍、五味子、白术、茯苓、麦冬、桂枝、附子、丹参、红参	真武汤
头晕、心悸、屋漏、厥冷、白腻、气短、舌质紫暗、痰少、浮肿、宿满、唇甲青紫、面色苍暗、语音低、胸闷胀、小便少、苔薄、咳嗽	黄芪、生姜、白芍、五味子、白术、茯苓、麦冬、桂枝、附子、丹参、红参	真武汤
浮肿、厥冷、舌质紫暗、小便少、心悸、唇甲青紫、苔薄、胸闷胀、屋漏、咳嗽、宿满、语音低、面色苍暗、痰少、气短、头晕、白腻	黄芪、生姜、白芍、五味子、白术、茯苓、麦冬、桂枝、附子、丹参、红参	真武汤
头晕、苔薄、白腻、厥冷、屋漏、宿满、语音低、胸闷胀、痰少、浮肿、唇甲青紫、心悸、小便少、面色苍暗、舌质紫暗、咳嗽、气短	黄芪、生姜、白芍、五味子、白术、茯苓、麦冬、桂枝、附子、丹参、红参	真武汤
气短、浮肿、唇甲青紫、胸闷胀、白腻、宿满、心悸、面色苍暗、厥冷、痰少、小便少、苔薄、屋漏、舌质紫暗、头晕、语音低、咳嗽	黄芪、生姜、白芍、五味子、白术、茯苓、麦冬、桂枝、附子、丹参、红参	真武汤
屋漏、气短、唇甲青紫、心悸、舌质紫暗、白腻、面色苍暗、苔薄、小便少、胸闷胀、厥冷、头晕、咳嗽、宿满、痰少、语音低、浮肿	黄芪、生姜、白芍、五味子、白术、茯苓、麦冬、桂枝、附子、丹参、红参	真武汤
舌质紫暗、语音低、屋漏、白腻、小便少、厥冷、胸闷胀、唇甲青紫、浮肿、咳嗽、头晕、痰少、苔薄、宿满、面色苍暗、气短、心悸	黄芪、生姜、白芍、五味子、白术、茯苓、麦冬、桂枝、附子、丹参、红参	真武汤
畏寒、心慌、冰凉、脉沉微、潮红、心悸、语音低微断续、汗多、气短、舌淡苔白、浮肿、水肿	黄芪、黄精、白术、泽泻、太子参、延胡索、茯苓、桂枝、人参、附子、猪苓、丹参、玉竹、防己	防己地黄汤
水肿、潮红、冰凉、语音低微断续、脉沉微、畏寒、气短、心悸、浮肿、汗多、心慌、舌淡苔白	黄芪、黄精、白术、泽泻、太子参、延胡索、茯苓、桂枝、人参、附子、猪苓、丹参、玉竹、防己	防己地黄汤
潮红、语音低微断续、浮肿、气短、心悸、脉沉微、水肿、畏寒、冰凉、汗多、心慌、舌淡苔白	黄芪、黄精、白术、泽泻、太子参、延胡索、茯苓、桂枝、人参、附子、猪苓、丹参、玉竹、防己	防己地黄汤
气短、心慌、语音低微断续、潮红、冰凉、脉沉微、心悸、水肿、浮肿、汗多、畏寒、舌淡苔白	黄芪、黄精、白术、泽泻、太子参、延胡索、茯苓、桂枝、人参、附子、猪苓、丹参、玉竹、防己	防己地黄汤
汗多、畏寒、心悸、冰凉、浮肿、舌淡苔白、心慌、气短、潮红、水肿、语音低微断续、脉沉微	黄芪、黄精、白术、泽泻、太子参、延胡索、茯苓、桂枝、人参、附子、猪苓、丹参、玉竹、防己	防己地黄汤
冰凉、心悸、心慌、脉沉微、水肿、畏寒、语音低微断续、浮肿、气短、潮红、汗多、舌淡苔白	黄芪、黄精、白术、泽泻、太子参、延胡索、茯苓、桂枝、人参、附子、猪苓、丹参、玉竹、防己	防己地黄汤
气短、心悸、畏寒、水肿、潮红、心慌、汗多、脉沉微、舌淡苔白、语音低微断续、冰凉、浮肿	黄芪、黄精、白术、泽泻、太子参、延胡索、茯苓、桂枝、人参、附子、猪苓、丹参、玉竹、防己	防己地黄汤
畏寒、潮红、舌淡苔白、气短、心慌、心悸、浮肿、冰凉、水肿、脉沉微、语音低微断续、汗多	黄芪、黄精、白术、泽泻、太子参、延胡索、茯苓、桂枝、人参、附子、猪苓、丹参、玉竹、防己	防己地黄汤
汗多、心慌、畏寒、冰凉、舌淡苔白、气短、浮肿、水肿、语音低微断续、潮红、心悸、脉沉微	黄芪、黄精、白术、泽泻、太子参、延胡索、茯苓、桂枝、人参、附子、猪苓、丹参、玉竹、防己	防己地黄汤
语音低微断续、浮肿、舌淡苔白、汗多、脉沉微、潮红、畏寒、水肿、冰凉、心慌、心悸、气短	黄芪、黄精、白术、泽泻、太子参、延胡索、茯苓、桂枝、人参、附子、猪苓、丹参、玉竹、防己	防己地黄汤
早搏、舌胖、脉弦、苔中略有厚腻、关节作痛、足肿	小麦、干姜、六神曲、百合、生地、党参、大枣、阿胶、火麻仁、厚朴、炙甘草、桂枝	炙甘草汤
脉弦、关节作痛、苔中略有厚腻、舌胖、足肿、早搏	小麦、干姜、六神曲、百合、生地、党参、大枣、阿胶、火麻仁、厚朴、炙甘草、桂枝	炙甘草汤
早搏、舌胖、关节作痛、足肿、苔中略有厚腻、脉弦	小麦、干姜、六神曲、百合、生地、党参、大枣、阿胶、火麻仁、厚朴、炙甘草、桂枝	炙甘草汤
舌胖、早搏、足肿、苔中略有厚腻、脉弦、关节作痛	小麦、干姜、六神曲、百合、生地、党参、大枣、阿胶、火麻仁、厚朴、炙甘草、桂枝	炙甘草汤
关节作痛、脉弦、苔中略有厚腻、足肿、舌胖、早搏	小麦、干姜、六神曲、百合、生地、党参、大枣、阿胶、火麻仁、厚朴、炙甘草、桂枝	炙甘草汤
舌胖、足肿、脉弦、早搏、关节作痛、苔中略有厚腻	小麦、干姜、六神曲、百合、生地、党参、大枣、阿胶、火麻仁、厚朴、炙甘草、桂枝	炙甘草汤
舌胖、苔中略有厚腻、早搏、关节作痛、脉弦、足肿	小麦、干姜、六神曲、百合、生地、党参、大枣、阿胶、火麻仁、厚朴、炙甘草、桂枝	炙甘草汤
苔中略有厚腻、舌胖、关节作痛、早搏、脉弦、足肿	小麦、干姜、六神曲、百合、生地、党参、大枣、阿胶、火麻仁、厚朴、炙甘草、桂枝	炙甘草汤
关节作痛、早搏、足肿、苔中略有厚腻、舌胖、脉弦	小麦、干姜、六神曲、百合、生地、党参、大枣、阿胶、火麻仁、厚朴、炙甘草、桂枝	炙甘草汤
关节作痛、苔中略有厚腻、早搏、脉弦、足肿、舌胖	小麦、干姜、六神曲、百合、生地、党参、大枣、阿胶、火麻仁、厚朴、炙甘草、桂枝	炙甘草汤
狐惑、舌上红瘰、溃疡、大便较干、口腔出现瘰疹	黄连、白芍、赤芍、淡竹叶、连翘、甘草、金银花、当归、黄芩	甘草泻心汤
口腔出现瘰疹、大便较干、溃疡、狐惑、舌上红瘰	黄连、白芍、赤芍、淡竹叶、连翘、甘草、金银花、当归、黄芩	甘草泻心汤
溃疡、大便较干、狐惑、口腔出现瘰疹、舌上红瘰	黄连、白芍、赤芍、淡竹叶、连翘、甘草、金银花、当归、黄芩	甘草泻心汤
大便较干、狐惑、舌上红瘰、溃疡、口腔出现瘰疹	黄连、白芍、赤芍、淡竹叶、连翘、甘草、金银花、当归、黄芩	甘草泻心汤
溃疡、舌上红瘰、大便较干、口腔出现瘰疹、狐惑	黄连、白芍、赤芍、淡竹叶、连翘、甘草、金银花、当归、黄芩	甘草泻心汤
溃疡、狐惑、口腔出现瘰疹、舌上红瘰、大便较干	黄连、白芍、赤芍、淡竹叶、连翘、甘草、金银花、当归、黄芩	甘草泻心汤
溃疡、大便较干、狐惑、口腔出现瘰疹、舌上红瘰	黄连、白芍、赤芍、淡竹叶、连翘、甘草、金银花、当归、黄芩	甘草泻心汤
口腔出现瘰疹、狐惑、舌上红瘰、大便较干、溃疡	黄连、白芍、赤芍、淡竹叶、连翘、甘草、金银花、当归、黄芩	甘草泻心汤
口腔出现瘰疹、溃疡、舌上红瘰、狐惑、大便较干	黄连、白芍、赤芍、淡竹叶、连翘、甘草、金银花、当归、黄芩	甘草泻心汤
狐惑、舌上红瘰、口腔出现瘰疹、溃疡、大便较干	黄连、白芍、赤芍、淡竹叶、连翘、甘草、金银花、当归、黄芩	甘草泻心汤
全身乏力、脉弦、语音低弱、舌淡红、白带里夹有血丝、苔薄、面色苍黄、大便稀烂、阴道出血	黄芪、干姜、女贞子、黄精、龙骨、黄连、薏苡仁、大枣、太子参、厚朴、牡蛎、黑豆、矮地茶、何首乌、黄芩	泻心汤
阴道出血、全身乏力、面色苍黄、语音低弱、脉弦、苔薄、大便稀烂、舌淡红、白带里夹有血丝	黄芪、干姜、女贞子、黄精、龙骨、黄连、薏苡仁、大枣、太子参、厚朴、牡蛎、黑豆、矮地茶、何首乌、黄芩	泻心汤
阴道出血、苔薄、脉弦、白带里夹有血丝、舌淡红、面色苍黄、大便稀烂、语音低弱、全身乏力	黄芪、干姜、女贞子、黄精、龙骨、黄连、薏苡仁、大枣、太子参、厚朴、牡蛎、黑豆、矮地茶、何首乌、黄芩	泻心汤
舌淡红、脉弦、苔薄、阴道出血、全身乏力、语音低弱、大便稀烂、白带里夹有血丝、面色苍黄	黄芪、干姜、女贞子、黄精、龙骨、黄连、薏苡仁、大枣、太子参、厚朴、牡蛎、黑豆、矮地茶、何首乌、黄芩	泻心汤
白带里夹有血丝、大便稀烂、语音低弱、全身乏力、舌淡红、面色苍黄、苔薄、脉弦、阴道出血	黄芪、干姜、女贞子、黄精、龙骨、黄连、薏苡仁、大枣、太子参、厚朴、牡蛎、黑豆、矮地茶、何首乌、黄芩	泻心汤
脉弦、阴道出血、面色苍黄、舌淡红、白带里夹有血丝、大便稀烂、语音低弱、全身乏力、苔薄	黄芪、干姜、女贞子、黄精、龙骨、黄连、薏苡仁、大枣、太子参、厚朴、牡蛎、黑豆、矮地茶、何首乌、黄芩	泻心汤
阴道出血、舌淡红、面色苍黄、大便稀烂、脉弦、苔薄、全身乏力、语音低弱、白带里夹有血丝	黄芪、干姜、女贞子、黄精、龙骨、黄连、薏苡仁、大枣、太子参、厚朴、牡蛎、黑豆、矮地茶、何首乌、黄芩	泻心汤
苔薄、舌淡红、全身乏力、大便稀烂、脉弦、阴道出血、面色苍黄、白带里夹有血丝、语音低弱	黄芪、干姜、女贞子、黄精、龙骨、黄连、薏苡仁、大枣、太子参、厚朴、牡蛎、黑豆、矮地茶、何首乌、黄芩	泻心汤
苔薄、大便稀烂、白带里夹有血丝、脉弦、语音低弱、阴道出血、舌淡红、全身乏力、面色苍黄	黄芪、干姜、女贞子、黄精、龙骨、黄连、薏苡仁、大枣、太子参、厚朴、牡蛎、黑豆、矮地茶、何首乌、黄芩	泻心汤
白带里夹有血丝、面色苍黄、脉弦、阴道出血、全身乏力、语音低弱、苔薄、大便稀烂、舌淡红	黄芪、干姜、女贞子、黄精、龙骨、黄连、薏苡仁、大枣、太子参、厚朴、牡蛎、黑豆、矮地茶、何首乌、黄芩	泻心汤
饮食减少、苔腻、泛泛欲吐、胆囊大、大便溏烂、脉弦、疼痛、热灼感	干姜、黄连、党参、大枣、半夏、炙甘草、桂枝	黄连汤
疼痛、胆囊大、泛泛欲吐、饮食减少、脉弦、大便溏烂、热灼感、苔腻	干姜、黄连、党参、大枣、半夏、炙甘草、桂枝	黄连汤
泛泛欲吐、胆囊大、脉弦、热灼感、大便溏烂、饮食减少、苔腻、疼痛	干姜、黄连、党参、大枣、半夏、炙甘草、桂枝	黄连汤
苔腻、脉弦、热灼感、大便溏烂、饮食减少、胆囊大、泛泛欲吐、疼痛	干姜、黄连、党参、大枣、半夏、炙甘草、桂枝	黄连汤
脉弦、苔腻、泛泛欲吐、饮食减少、胆囊大、热灼感、大便溏烂、疼痛	干姜、黄连、党参、大枣、半夏、炙甘草、桂枝	黄连汤
胆囊大、泛泛欲吐、疼痛、饮食减少、热灼感、苔腻、大便溏烂、脉弦	干姜、黄连、党参、大枣、半夏、炙甘草、桂枝	黄连汤
热灼感、大便溏烂、苔腻、脉弦、疼痛、饮食减少、泛泛欲吐、胆囊大	干姜、黄连、党参、大枣、半夏、炙甘草、桂枝	黄连汤
热灼感、苔腻、泛泛欲吐、胆囊大、大便溏烂、疼痛、饮食减少、脉弦	干姜、黄连、党参、大枣、半夏、炙甘草、桂枝	黄连汤
疼痛、脉弦、泛泛欲吐、热灼感、大便溏烂、饮食减少、苔腻、胆囊大	干姜、黄连、党参、大枣、半夏、炙甘草、桂枝	黄连汤
热灼感、胆囊大、大便溏烂、疼痛、苔腻、泛泛欲吐、饮食减少、脉弦	干姜、黄连、党参、大枣、半夏、炙甘草、桂枝	黄连汤
脉弦、胸闷、胁痛、厌食、大便较稀、胃部疼痛、思呕泛、苔厚腻、油腻、吐苦味绿色水	干姜、黄连、大枣、太子参、半夏、竹茹、炙甘草、桂枝	黄连汤
胁痛、脉弦、胸闷、厌食、胃部疼痛、油腻、苔厚腻、思呕泛、大便较稀、吐苦味绿色水	干姜、黄连、大枣、太子参、半夏、竹茹、炙甘草、桂枝	黄连汤
大便较稀、油腻、脉弦、胸闷、胁痛、思呕泛、苔厚腻、吐苦味绿色水、厌食、胃部疼痛	干姜、黄连、大枣、太子参、半夏、竹茹、炙甘草、桂枝	黄连汤
油腻、思呕泛、大便较稀、脉弦、胸闷、厌食、胃部疼痛、胁痛、吐苦味绿色水、苔厚腻	干姜、黄连、大枣、太子参、半夏、竹茹、炙甘草、桂枝	黄连汤
苔厚腻、吐苦味绿色水、胸闷、大便较稀、油腻、胁痛、思呕泛、厌食、脉弦、胃部疼痛	干姜、黄连、大枣、太子参、半夏、竹茹、炙甘草、桂枝	黄连汤
苔厚腻、思呕泛、吐苦味绿色水、胃部疼痛、油腻、大便较稀、胁痛、厌食、胸闷、脉弦	干姜、黄连、大枣、太子参、半夏、竹茹、炙甘草、桂枝	黄连汤
苔厚腻、油腻、思呕泛、吐苦味绿色水、大便较稀、胸闷、胁痛、厌食、脉弦、胃部疼痛	干姜、黄连、大枣、太子参、半夏、竹茹、炙甘草、桂枝	黄连汤
脉弦、胃部疼痛、思呕泛、胁痛、胸闷、大便较稀、厌食、油腻、苔厚腻、吐苦味绿色水	干姜、黄连、大枣、太子参、半夏、竹茹、炙甘草、桂枝	黄连汤
思呕泛、脉弦、胃部疼痛、吐苦味绿色水、胁痛、厌食、大便较稀、苔厚腻、油腻、胸闷	干姜、黄连、大枣、太子参、半夏、竹茹、炙甘草、桂枝	黄连汤
吐苦味绿色水、大便较稀、胁痛、厌食、脉弦、思呕泛、胸闷、苔厚腻、油腻、胃部疼痛	干姜、黄连、大枣、太子参、半夏、竹茹、炙甘草、桂枝	黄连汤
腹痛、大便偏溏、溲黄、纳滞、欲吐、脉弦、胸膈闷滞、厌食、右上腹部时痛、热灼感、油腻、苔黄腻	干姜、黄连、党参、大枣、半夏、炙甘草、桂枝	黄连汤
右上腹部时痛、热灼感、腹痛、胸膈闷滞、脉弦、欲吐、大便偏溏、油腻、厌食、苔黄腻、纳滞、溲黄	干姜、黄连、党参、大枣、半夏、炙甘草、桂枝	黄连汤
苔黄腻、厌食、腹痛、热灼感、纳滞、胸膈闷滞、右上腹部时痛、脉弦、大便偏溏、溲黄、油腻、欲吐	干姜、黄连、党参、大枣、半夏、炙甘草、桂枝	黄连汤
右上腹部时痛、油腻、苔黄腻、欲吐、溲黄、热灼感、厌食、纳滞、腹痛、脉弦、大便偏溏、胸膈闷滞	干姜、黄连、党参、大枣、半夏、炙甘草、桂枝	黄连汤
苔黄腻、厌食、胸膈闷滞、脉弦、欲吐、纳滞、热灼感、大便偏溏、右上腹部时痛、溲黄、油腻、腹痛	干姜、黄连、党参、大枣、半夏、炙甘草、桂枝	黄连汤
大便偏溏、腹痛、溲黄、油腻、厌食、热灼感、纳滞、脉弦、胸膈闷滞、苔黄腻、右上腹部时痛、欲吐	干姜、黄连、党参、大枣、半夏、炙甘草、桂枝	黄连汤
欲吐、胸膈闷滞、大便偏溏、苔黄腻、热灼感、脉弦、厌食、溲黄、腹痛、右上腹部时痛、油腻、纳滞	干姜、黄连、党参、大枣、半夏、炙甘草、桂枝	黄连汤
右上腹部时痛、腹痛、苔黄腻、欲吐、脉弦、厌食、热灼感、大便偏溏、纳滞、胸膈闷滞、油腻、溲黄	干姜、黄连、党参、大枣、半夏、炙甘草、桂枝	黄连汤
脉弦、纳滞、油腻、厌食、胸膈闷滞、苔黄腻、溲黄、热灼感、大便偏溏、欲吐、右上腹部时痛、腹痛	干姜、黄连、党参、大枣、半夏、炙甘草、桂枝	黄连汤
胸膈闷滞、脉弦、纳滞、热灼感、右上腹部时痛、厌食、油腻、溲黄、大便偏溏、欲吐、苔黄腻、腹痛	干姜、黄连、党参、大枣、半夏、炙甘草、桂枝	黄连汤
脉弦、苔厚、恶心、口有秽气、疼痛、面色发青、呕吐、发冷	柴胡、莱菔子、白芍、延胡索、炙甘草、茵陈、川楝子	芍药甘草汤
口有秽气、呕吐、发冷、面色发青、脉弦、疼痛、苔厚、恶心	柴胡、莱菔子、白芍、延胡索、炙甘草、茵陈、川楝子	芍药甘草汤
苔厚、口有秽气、面色发青、发冷、脉弦、恶心、呕吐、疼痛	柴胡、莱菔子、白芍、延胡索、炙甘草、茵陈、川楝子	芍药甘草汤
呕吐、疼痛、苔厚、脉弦、发冷、恶心、面色发青、口有秽气	柴胡、莱菔子、白芍、延胡索、炙甘草、茵陈、川楝子	芍药甘草汤
面色发青、脉弦、苔厚、呕吐、恶心、口有秽气、发冷、疼痛	柴胡、莱菔子、白芍、延胡索、炙甘草、茵陈、川楝子	芍药甘草汤
发冷、脉弦、口有秽气、苔厚、呕吐、面色发青、疼痛、恶心	柴胡、莱菔子、白芍、延胡索、炙甘草、茵陈、川楝子	芍药甘草汤
面色发青、脉弦、发冷、疼痛、恶心、苔厚、呕吐、口有秽气	柴胡、莱菔子、白芍、延胡索、炙甘草、茵陈、川楝子	芍药甘草汤
苔厚、恶心、面色发青、呕吐、发冷、疼痛、脉弦、口有秽气	柴胡、莱菔子、白芍、延胡索、炙甘草、茵陈、川楝子	芍药甘草汤
脉弦、面色发青、恶心、疼痛、口有秽气、发冷、苔厚、呕吐	柴胡、莱菔子、白芍、延胡索、炙甘草、茵陈、川楝子	芍药甘草汤
脉弦、面色发青、疼痛、发冷、呕吐、口有秽气、恶心、苔厚	柴胡、莱菔子、白芍、延胡索、炙甘草、茵陈、川楝子	芍药甘草汤
脉长苔白、胃部有隐隐痛、颈部有块、多痰、易哑、腹泻、甲状腺肿块	厚朴、苍术、半夏、紫苏梗、茯苓、沉香、炙甘草、夏枯草、藏青果	半夏厚朴汤
多痰、脉长苔白、颈部有块、胃部有隐隐痛、易哑、甲状腺肿块、腹泻	厚朴、苍术、半夏、紫苏梗、茯苓、沉香、炙甘草、夏枯草、藏青果	半夏厚朴汤
胃部有隐隐痛、脉长苔白、腹泻、多痰、颈部有块、甲状腺肿块、易哑	厚朴、苍术、半夏、紫苏梗、茯苓、沉香、炙甘草、夏枯草、藏青果	半夏厚朴汤
颈部有块、易哑、胃部有隐隐痛、腹泻、多痰、甲状腺肿块、脉长苔白	厚朴、苍术、半夏、紫苏梗、茯苓、沉香、炙甘草、夏枯草、藏青果	半夏厚朴汤
胃部有隐隐痛、颈部有块、易哑、多痰、腹泻、脉长苔白、甲状腺肿块	厚朴、苍术、半夏、紫苏梗、茯苓、沉香、炙甘草、夏枯草、藏青果	半夏厚朴汤
易哑、脉长苔白、胃部有隐隐痛、甲状腺肿块、颈部有块、腹泻、多痰	厚朴、苍术、半夏、紫苏梗、茯苓、沉香、炙甘草、夏枯草、藏青果	半夏厚朴汤
甲状腺肿块、多痰、脉长苔白、易哑、胃部有隐隐痛、腹泻、颈部有块	厚朴、苍术、半夏、紫苏梗、茯苓、沉香、炙甘草、夏枯草、藏青果	半夏厚朴汤
多痰、胃部有隐隐痛、甲状腺肿块、脉长苔白、腹泻、易哑、颈部有块	厚朴、苍术、半夏、紫苏梗、茯苓、沉香、炙甘草、夏枯草、藏青果	半夏厚朴汤
腹泻、胃部有隐隐痛、多痰、脉长苔白、易哑、颈部有块、甲状腺肿块	厚朴、苍术、半夏、紫苏梗、茯苓、沉香、炙甘草、夏枯草、藏青果	半夏厚朴汤
易哑、颈部有块、甲状腺肿块、多痰、脉长苔白、胃部有隐隐痛、腹泻	厚朴、苍术、半夏、紫苏梗、茯苓、沉香、炙甘草、夏枯草、藏青果	半夏厚朴汤
右侧甲状腺瘤3.8cm×3.5cm、舌中、脉弦涩、苔白、痰聚、便干、气滞、痰黏	厚朴、半夏、黄药子、茯苓、昆布、紫苏叶、夏枯草	半夏厚朴汤
痰聚、痰黏、脉弦涩、舌中、苔白、右侧甲状腺瘤3.8cm×3.5cm、便干、气滞	厚朴、半夏、黄药子、茯苓、昆布、紫苏叶、夏枯草	半夏厚朴汤
便干、右侧甲状腺瘤3.8cm×3.5cm、脉弦涩、苔白、痰聚、舌中、痰黏、气滞	厚朴、半夏、黄药子、茯苓、昆布、紫苏叶、夏枯草	半夏厚朴汤
气滞、痰黏、痰聚、苔白、舌中、便干、脉弦涩、右侧甲状腺瘤3.8cm×3.5cm	厚朴、半夏、黄药子、茯苓、昆布、紫苏叶、夏枯草	半夏厚朴汤
气滞、便干、痰黏、痰聚、舌中、右侧甲状腺瘤3.8cm×3.5cm、苔白、脉弦涩	厚朴、半夏、黄药子、茯苓、昆布、紫苏叶、夏枯草	半夏厚朴汤
痰聚、脉弦涩、气滞、右侧甲状腺瘤3.8cm×3.5cm、苔白、痰黏、便干、舌中	厚朴、半夏、黄药子、茯苓、昆布、紫苏叶、夏枯草	半夏厚朴汤
痰黏、气滞、痰聚、舌中、脉弦涩、便干、右侧甲状腺瘤3.8cm×3.5cm、苔白	厚朴、半夏、黄药子、茯苓、昆布、紫苏叶、夏枯草	半夏厚朴汤
痰聚、右侧甲状腺瘤3.8cm×3.5cm、苔白、便干、舌中、脉弦涩、痰黏、气滞	厚朴、半夏、黄药子、茯苓、昆布、紫苏叶、夏枯草	半夏厚朴汤
苔白、舌中、气滞、右侧甲状腺瘤3.8cm×3.5cm、痰聚、痰黏、脉弦涩、便干	厚朴、半夏、黄药子、茯苓、昆布、紫苏叶、夏枯草	半夏厚朴汤
右侧甲状腺瘤3.8cm×3.5cm、痰聚、便干、舌中、痰黏、气滞、脉弦涩、苔白	厚朴、半夏、黄药子、茯苓、昆布、紫苏叶、夏枯草	半夏厚朴汤
苔薄、脉涩、气滞、右颈肿大、痰凝、舌中	生姜、厚朴、半夏、紫苏梗、黄药子、昆布、茯苓、桃仁、夏枯草	半夏厚朴汤
舌中、痰凝、脉涩、右颈肿大、气滞、苔薄	生姜、厚朴、半夏、紫苏梗、黄药子、昆布、茯苓、桃仁、夏枯草	半夏厚朴汤
痰凝、气滞、苔薄、舌中、右颈肿大、脉涩	生姜、厚朴、半夏、紫苏梗、黄药子、昆布、茯苓、桃仁、夏枯草	半夏厚朴汤
脉涩、气滞、痰凝、苔薄、右颈肿大、舌中	生姜、厚朴、半夏、紫苏梗、黄药子、昆布、茯苓、桃仁、夏枯草	半夏厚朴汤
舌中、痰凝、气滞、右颈肿大、脉涩、苔薄	生姜、厚朴、半夏、紫苏梗、黄药子、昆布、茯苓、桃仁、夏枯草	半夏厚朴汤
右颈肿大、脉涩、苔薄、痰凝、气滞、舌中	生姜、厚朴、半夏、紫苏梗、黄药子、昆布、茯苓、桃仁、夏枯草	半夏厚朴汤
苔薄、脉涩、气滞、痰凝、右颈肿大、舌中	生姜、厚朴、半夏、紫苏梗、黄药子、昆布、茯苓、桃仁、夏枯草	半夏厚朴汤
舌中、痰凝、气滞、苔薄、右颈肿大、脉涩	生姜、厚朴、半夏、紫苏梗、黄药子、昆布、茯苓、桃仁、夏枯草	半夏厚朴汤
痰凝、右颈肿大、气滞、苔薄、脉涩、舌中	生姜、厚朴、半夏、紫苏梗、黄药子、昆布、茯苓、桃仁、夏枯草	半夏厚朴汤
苔薄、痰凝、气滞、舌中、脉涩、右颈肿大	生姜、厚朴、半夏、紫苏梗、黄药子、昆布、茯苓、桃仁、夏枯草	半夏厚朴汤
隆起、疼痛、舌偏中、出血、颈咽右侧有一肿块、脉弦、苔微厚	厚朴、半夏、紫苏梗、黄药子、茯苓、鸡内金、沉香、丹参、夏枯草	半夏厚朴汤
出血、隆起、苔微厚、舌偏中、颈咽右侧有一肿块、脉弦、疼痛	厚朴、半夏、紫苏梗、黄药子、茯苓、鸡内金、沉香、丹参、夏枯草	半夏厚朴汤
颈咽右侧有一肿块、疼痛、脉弦、出血、苔微厚、隆起、舌偏中	厚朴、半夏、紫苏梗、黄药子、茯苓、鸡内金、沉香、丹参、夏枯草	半夏厚朴汤
颈咽右侧有一肿块、出血、脉弦、隆起、舌偏中、苔微厚、疼痛	厚朴、半夏、紫苏梗、黄药子、茯苓、鸡内金、沉香、丹参、夏枯草	半夏厚朴汤
脉弦、出血、舌偏中、隆起、苔微厚、颈咽右侧有一肿块、疼痛	厚朴、半夏、紫苏梗、黄药子、茯苓、鸡内金、沉香、丹参、夏枯草	半夏厚朴汤
隆起、脉弦、出血、疼痛、苔微厚、颈咽右侧有一肿块、舌偏中	厚朴、半夏、紫苏梗、黄药子、茯苓、鸡内金、沉香、丹参、夏枯草	半夏厚朴汤
脉弦、苔微厚、颈咽右侧有一肿块、疼痛、出血、舌偏中、隆起	厚朴、半夏、紫苏梗、黄药子、茯苓、鸡内金、沉香、丹参、夏枯草	半夏厚朴汤
苔微厚、颈咽右侧有一肿块、舌偏中、出血、脉弦、隆起、疼痛	厚朴、半夏、紫苏梗、黄药子、茯苓、鸡内金、沉香、丹参、夏枯草	半夏厚朴汤
脉弦、舌偏中、疼痛、颈咽右侧有一肿块、隆起、苔微厚、出血	厚朴、半夏、紫苏梗、黄药子、茯苓、鸡内金、沉香、丹参、夏枯草	半夏厚朴汤
出血、疼痛、颈咽右侧有一肿块、隆起、脉弦、苔微厚、舌偏中	厚朴、半夏、紫苏梗、黄药子、茯苓、鸡内金、沉香、丹参、夏枯草	半夏厚朴汤
烦躁、痰浊凝结、咽喉天突穴处有一花生米大小的青紫肿物、色青紫、发育良好、隆起	牡丹皮、生姜、厚朴、半夏、紫苏梗、赤芍、茯苓、桃仁、桂枝	半夏厚朴汤
隆起、烦躁、痰浊凝结、色青紫、发育良好、咽喉天突穴处有一花生米大小的青紫肿物	牡丹皮、生姜、厚朴、半夏、紫苏梗、赤芍、茯苓、桃仁、桂枝	半夏厚朴汤
隆起、烦躁、发育良好、咽喉天突穴处有一花生米大小的青紫肿物、痰浊凝结、色青紫	牡丹皮、生姜、厚朴、半夏、紫苏梗、赤芍、茯苓、桃仁、桂枝	半夏厚朴汤
烦躁、隆起、色青紫、痰浊凝结、咽喉天突穴处有一花生米大小的青紫肿物、发育良好	牡丹皮、生姜、厚朴、半夏、紫苏梗、赤芍、茯苓、桃仁、桂枝	半夏厚朴汤
发育良好、烦躁、色青紫、咽喉天突穴处有一花生米大小的青紫肿物、痰浊凝结、隆起	牡丹皮、生姜、厚朴、半夏、紫苏梗、赤芍、茯苓、桃仁、桂枝	半夏厚朴汤
痰浊凝结、咽喉天突穴处有一花生米大小的青紫肿物、隆起、烦躁、发育良好、色青紫	牡丹皮、生姜、厚朴、半夏、紫苏梗、赤芍、茯苓、桃仁、桂枝	半夏厚朴汤
色青紫、烦躁、咽喉天突穴处有一花生米大小的青紫肿物、发育良好、隆起、痰浊凝结	牡丹皮、生姜、厚朴、半夏、紫苏梗、赤芍、茯苓、桃仁、桂枝	半夏厚朴汤
烦躁、痰浊凝结、发育良好、咽喉天突穴处有一花生米大小的青紫肿物、色青紫、隆起	牡丹皮、生姜、厚朴、半夏、紫苏梗、赤芍、茯苓、桃仁、桂枝	半夏厚朴汤
烦躁、咽喉天突穴处有一花生米大小的青紫肿物、痰浊凝结、发育良好、色青紫、隆起	牡丹皮、生姜、厚朴、半夏、紫苏梗、赤芍、茯苓、桃仁、桂枝	半夏厚朴汤
烦躁、咽喉天突穴处有一花生米大小的青紫肿物、痰浊凝结、发育良好、隆起、色青紫	牡丹皮、生姜、厚朴、半夏、紫苏梗、赤芍、茯苓、桃仁、桂枝	半夏厚朴汤
颈部两侧淋巴结肿、浮肿、脉沉、苔白腻、化痰、舌硬	生姜、厚朴、半夏、紫苏梗、冬瓜、茯苓、夏枯草、地骷髅、苦丁茶	半夏厚朴汤
脉沉、颈部两侧淋巴结肿、舌硬、化痰、浮肿、苔白腻	生姜、厚朴、半夏、紫苏梗、冬瓜、茯苓、夏枯草、地骷髅、苦丁茶	半夏厚朴汤
浮肿、化痰、苔白腻、舌硬、脉沉、颈部两侧淋巴结肿	生姜、厚朴、半夏、紫苏梗、冬瓜、茯苓、夏枯草、地骷髅、苦丁茶	半夏厚朴汤
苔白腻、化痰、舌硬、颈部两侧淋巴结肿、脉沉、浮肿	生姜、厚朴、半夏、紫苏梗、冬瓜、茯苓、夏枯草、地骷髅、苦丁茶	半夏厚朴汤
化痰、苔白腻、舌硬、脉沉、颈部两侧淋巴结肿、浮肿	生姜、厚朴、半夏、紫苏梗、冬瓜、茯苓、夏枯草、地骷髅、苦丁茶	半夏厚朴汤
化痰、颈部两侧淋巴结肿、舌硬、苔白腻、脉沉、浮肿	生姜、厚朴、半夏、紫苏梗、冬瓜、茯苓、夏枯草、地骷髅、苦丁茶	半夏厚朴汤
颈部两侧淋巴结肿、苔白腻、舌硬、脉沉、化痰、浮肿	生姜、厚朴、半夏、紫苏梗、冬瓜、茯苓、夏枯草、地骷髅、苦丁茶	半夏厚朴汤
颈部两侧淋巴结肿、苔白腻、脉沉、舌硬、化痰、浮肿	生姜、厚朴、半夏、紫苏梗、冬瓜、茯苓、夏枯草、地骷髅、苦丁茶	半夏厚朴汤
脉沉、浮肿、舌硬、苔白腻、化痰、颈部两侧淋巴结肿	生姜、厚朴、半夏、紫苏梗、冬瓜、茯苓、夏枯草、地骷髅、苦丁茶	半夏厚朴汤
颈部两侧淋巴结肿、脉沉、苔白腻、浮肿、化痰、舌硬	生姜、厚朴、半夏、紫苏梗、冬瓜、茯苓、夏枯草、地骷髅、苦丁茶	半夏厚朴汤
脉细、声音嘶哑、苔薄、舌绛	胖大海、天冬、百合、阿胶、凤凰衣、麦冬、射干、马兜铃、木蝴蝶、牛蒡子、糯米、北沙参、玄参	百合地黄汤
脉细、声音嘶哑、舌绛、苔薄	胖大海、天冬、百合、阿胶、凤凰衣、麦冬、射干、马兜铃、木蝴蝶、牛蒡子、糯米、北沙参、玄参	百合地黄汤
脉细、苔薄、声音嘶哑、舌绛	胖大海、天冬、百合、阿胶、凤凰衣、麦冬、射干、马兜铃、木蝴蝶、牛蒡子、糯米、北沙参、玄参	百合地黄汤
脉细、苔薄、舌绛、声音嘶哑	胖大海、天冬、百合、阿胶、凤凰衣、麦冬、射干、马兜铃、木蝴蝶、牛蒡子、糯米、北沙参、玄参	百合地黄汤
脉细、舌绛、声音嘶哑、苔薄	胖大海、天冬、百合、阿胶、凤凰衣、麦冬、射干、马兜铃、木蝴蝶、牛蒡子、糯米、北沙参、玄参	百合地黄汤
脉细、舌绛、苔薄、声音嘶哑	胖大海、天冬、百合、阿胶、凤凰衣、麦冬、射干、马兜铃、木蝴蝶、牛蒡子、糯米、北沙参、玄参	百合地黄汤
声音嘶哑、脉细、苔薄、舌绛	胖大海、天冬、百合、阿胶、凤凰衣、麦冬、射干、马兜铃、木蝴蝶、牛蒡子、糯米、北沙参、玄参	百合地黄汤
声音嘶哑、脉细、舌绛、苔薄	胖大海、天冬、百合、阿胶、凤凰衣、麦冬、射干、马兜铃、木蝴蝶、牛蒡子、糯米、北沙参、玄参	百合地黄汤
声音嘶哑、苔薄、脉细、舌绛	胖大海、天冬、百合、阿胶、凤凰衣、麦冬、射干、马兜铃、木蝴蝶、牛蒡子、糯米、北沙参、玄参	百合地黄汤
声音嘶哑、苔薄、舌绛、脉细	胖大海、天冬、百合、阿胶、凤凰衣、麦冬、射干、马兜铃、木蝴蝶、牛蒡子、糯米、北沙参、玄参	百合地黄汤
声音嘶哑、舌绛、脉细、苔薄	胖大海、天冬、百合、阿胶、凤凰衣、麦冬、射干、马兜铃、木蝴蝶、牛蒡子、糯米、北沙参、玄参	百合地黄汤
声音嘶哑、舌绛、苔薄、脉细	胖大海、天冬、百合、阿胶、凤凰衣、麦冬、射干、马兜铃、木蝴蝶、牛蒡子、糯米、北沙参、玄参	百合地黄汤
苔薄、脉细、声音嘶哑、舌绛	胖大海、天冬、百合、阿胶、凤凰衣、麦冬、射干、马兜铃、木蝴蝶、牛蒡子、糯米、北沙参、玄参	百合地黄汤
苔薄、脉细、舌绛、声音嘶哑	胖大海、天冬、百合、阿胶、凤凰衣、麦冬、射干、马兜铃、木蝴蝶、牛蒡子、糯米、北沙参、玄参	百合地黄汤
苔薄、声音嘶哑、脉细、舌绛	胖大海、天冬、百合、阿胶、凤凰衣、麦冬、射干、马兜铃、木蝴蝶、牛蒡子、糯米、北沙参、玄参	百合地黄汤
苔薄、声音嘶哑、舌绛、脉细	胖大海、天冬、百合、阿胶、凤凰衣、麦冬、射干、马兜铃、木蝴蝶、牛蒡子、糯米、北沙参、玄参	百合地黄汤
苔薄、舌绛、脉细、声音嘶哑	胖大海、天冬、百合、阿胶、凤凰衣、麦冬、射干、马兜铃、木蝴蝶、牛蒡子、糯米、北沙参、玄参	百合地黄汤
苔薄、舌绛、声音嘶哑、脉细	胖大海、天冬、百合、阿胶、凤凰衣、麦冬、射干、马兜铃、木蝴蝶、牛蒡子、糯米、北沙参、玄参	百合地黄汤
舌绛、脉细、声音嘶哑、苔薄	胖大海、天冬、百合、阿胶、凤凰衣、麦冬、射干、马兜铃、木蝴蝶、牛蒡子、糯米、北沙参、玄参	百合地黄汤
舌绛、脉细、苔薄、声音嘶哑	胖大海、天冬、百合、阿胶、凤凰衣、麦冬、射干、马兜铃、木蝴蝶、牛蒡子、糯米、北沙参、玄参	百合地黄汤
舌绛、声音嘶哑、脉细、苔薄	胖大海、天冬、百合、阿胶、凤凰衣、麦冬、射干、马兜铃、木蝴蝶、牛蒡子、糯米、北沙参、玄参	百合地黄汤
舌绛、声音嘶哑、苔薄、脉细	胖大海、天冬、百合、阿胶、凤凰衣、麦冬、射干、马兜铃、木蝴蝶、牛蒡子、糯米、北沙参、玄参	百合地黄汤
舌绛、苔薄、脉细、声音嘶哑	胖大海、天冬、百合、阿胶、凤凰衣、麦冬、射干、马兜铃、木蝴蝶、牛蒡子、糯米、北沙参、玄参	百合地黄汤
舌绛、苔薄、声音嘶哑、脉细	胖大海、天冬、百合、阿胶、凤凰衣、麦冬、射干、马兜铃、木蝴蝶、牛蒡子、糯米、北沙参、玄参	百合地黄汤
血压160/120mmHg、手足乏重、发冷、虚数、苔白	黄芪、干姜、党参、白术、菊花、川芎、白矾、牡蛎、茯苓、桔梗、桂枝、细辛、防风、当归	侯氏黑散
虚数、苔白、血压160/120mmHg、手足乏重、发冷	黄芪、干姜、党参、白术、菊花、川芎、白矾、牡蛎、茯苓、桔梗、桂枝、细辛、防风、当归	侯氏黑散
发冷、苔白、手足乏重、血压160/120mmHg、虚数	黄芪、干姜、党参、白术、菊花、川芎、白矾、牡蛎、茯苓、桔梗、桂枝、细辛、防风、当归	侯氏黑散
手足乏重、虚数、苔白、发冷、血压160/120mmHg	黄芪、干姜、党参、白术、菊花、川芎、白矾、牡蛎、茯苓、桔梗、桂枝、细辛、防风、当归	侯氏黑散
手足乏重、虚数、发冷、血压160/120mmHg、苔白	黄芪、干姜、党参、白术、菊花、川芎、白矾、牡蛎、茯苓、桔梗、桂枝、细辛、防风、当归	侯氏黑散
苔白、发冷、血压160/120mmHg、虚数、手足乏重	黄芪、干姜、党参、白术、菊花、川芎、白矾、牡蛎、茯苓、桔梗、桂枝、细辛、防风、当归	侯氏黑散
发冷、苔白、手足乏重、血压160/120mmHg、虚数	黄芪、干姜、党参、白术、菊花、川芎、白矾、牡蛎、茯苓、桔梗、桂枝、细辛、防风、当归	侯氏黑散
发冷、手足乏重、血压160/120mmHg、苔白、虚数	黄芪、干姜、党参、白术、菊花、川芎、白矾、牡蛎、茯苓、桔梗、桂枝、细辛、防风、当归	侯氏黑散
发冷、虚数、血压160/120mmHg、苔白、手足乏重	黄芪、干姜、党参、白术、菊花、川芎、白矾、牡蛎、茯苓、桔梗、桂枝、细辛、防风、当归	侯氏黑散
虚数、血压160/120mmHg、发冷、苔白、手足乏重	黄芪、干姜、党参、白术、菊花、川芎、白矾、牡蛎、茯苓、桔梗、桂枝、细辛、防风、当归	侯氏黑散
溲利、苔白根腻、便溏、两脚逆冷、汗出、腰痛、面浮、足肿、脉沉缓	干姜、白术、续断、茯苓、葫芦壳、杜仲、甘草	甘草干姜茯苓白术汤
两脚逆冷、脉沉缓、苔白根腻、溲利、足肿、便溏、汗出、面浮、腰痛	干姜、白术、续断、茯苓、葫芦壳、杜仲、甘草	甘草干姜茯苓白术汤
脉沉缓、面浮、两脚逆冷、溲利、苔白根腻、足肿、便溏、腰痛、汗出	干姜、白术、续断、茯苓、葫芦壳、杜仲、甘草	甘草干姜茯苓白术汤
便溏、汗出、脉沉缓、面浮、溲利、两脚逆冷、苔白根腻、足肿、腰痛	干姜、白术、续断、茯苓、葫芦壳、杜仲、甘草	甘草干姜茯苓白术汤
便溏、溲利、足肿、腰痛、脉沉缓、汗出、两脚逆冷、苔白根腻、面浮	干姜、白术、续断、茯苓、葫芦壳、杜仲、甘草	甘草干姜茯苓白术汤
足肿、脉沉缓、面浮、苔白根腻、腰痛、汗出、两脚逆冷、溲利、便溏	干姜、白术、续断、茯苓、葫芦壳、杜仲、甘草	甘草干姜茯苓白术汤
脉沉缓、便溏、足肿、苔白根腻、溲利、汗出、两脚逆冷、腰痛、面浮	干姜、白术、续断、茯苓、葫芦壳、杜仲、甘草	甘草干姜茯苓白术汤
苔白根腻、便溏、汗出、腰痛、足肿、面浮、溲利、脉沉缓、两脚逆冷	干姜、白术、续断、茯苓、葫芦壳、杜仲、甘草	甘草干姜茯苓白术汤
苔白根腻、面浮、便溏、汗出、腰痛、溲利、足肿、脉沉缓、两脚逆冷	干姜、白术、续断、茯苓、葫芦壳、杜仲、甘草	甘草干姜茯苓白术汤
苔白根腻、足肿、腰痛、两脚逆冷、面浮、汗出、脉沉缓、溲利、便溏	干姜、白术、续断、茯苓、葫芦壳、杜仲、甘草	甘草干姜茯苓白术汤
脉迟、吐酸、苔白、疼痛、大便溏泻	干姜、党参、白术、花椒、乌头、炙甘草、高良姜、瓦楞子、附子、赤石脂	乌头赤石脂丸
苔白、疼痛、脉迟、大便溏泻、吐酸	干姜、党参、白术、花椒、乌头、炙甘草、高良姜、瓦楞子、附子、赤石脂	乌头赤石脂丸
疼痛、苔白、大便溏泻、脉迟、吐酸	干姜、党参、白术、花椒、乌头、炙甘草、高良姜、瓦楞子、附子、赤石脂	乌头赤石脂丸
吐酸、脉迟、苔白、大便溏泻、疼痛	干姜、党参、白术、花椒、乌头、炙甘草、高良姜、瓦楞子、附子、赤石脂	乌头赤石脂丸
苔白、脉迟、吐酸、大便溏泻、疼痛	干姜、党参、白术、花椒、乌头、炙甘草、高良姜、瓦楞子、附子、赤石脂	乌头赤石脂丸
苔白、疼痛、吐酸、脉迟、大便溏泻	干姜、党参、白术、花椒、乌头、炙甘草、高良姜、瓦楞子、附子、赤石脂	乌头赤石脂丸
吐酸、大便溏泻、脉迟、苔白、疼痛	干姜、党参、白术、花椒、乌头、炙甘草、高良姜、瓦楞子、附子、赤石脂	乌头赤石脂丸
脉迟、疼痛、苔白、吐酸、大便溏泻	干姜、党参、白术、花椒、乌头、炙甘草、高良姜、瓦楞子、附子、赤石脂	乌头赤石脂丸
苔白、脉迟、吐酸、大便溏泻、疼痛	干姜、党参、白术、花椒、乌头、炙甘草、高良姜、瓦楞子、附子、赤石脂	乌头赤石脂丸
脉迟、大便溏泻、苔白、吐酸、疼痛	干姜、党参、白术、花椒、乌头、炙甘草、高良姜、瓦楞子、附子、赤石脂	乌头赤石脂丸
脉细涩、心窝下按之有坚实感、大便或艰、肠鸣、胃气虚弱、痞结、乏力、脾胃虚弱、胃下垂、苔白	白术、枳实	枳术汤
胃气虚弱、肠鸣、胃下垂、痞结、脉细涩、心窝下按之有坚实感、大便或艰、苔白、乏力、脾胃虚弱	白术、枳实	枳术汤
痞结、胃下垂、苔白、胃气虚弱、肠鸣、脾胃虚弱、大便或艰、乏力、心窝下按之有坚实感、脉细涩	白术、枳实	枳术汤
苔白、胃下垂、脾胃虚弱、大便或艰、胃气虚弱、痞结、肠鸣、心窝下按之有坚实感、乏力、脉细涩	白术、枳实	枳术汤
痞结、苔白、乏力、大便或艰、脾胃虚弱、胃气虚弱、心窝下按之有坚实感、胃下垂、脉细涩、肠鸣	白术、枳实	枳术汤
痞结、胃气虚弱、胃下垂、大便或艰、脾胃虚弱、肠鸣、苔白、乏力、心窝下按之有坚实感、脉细涩	白术、枳实	枳术汤
胃气虚弱、胃下垂、乏力、脾胃虚弱、肠鸣、心窝下按之有坚实感、痞结、苔白、大便或艰、脉细涩	白术、枳实	枳术汤
胃气虚弱、胃下垂、肠鸣、脉细涩、心窝下按之有坚实感、乏力、痞结、苔白、脾胃虚弱、大便或艰	白术、枳实	枳术汤
胃气虚弱、乏力、痞结、肠鸣、苔白、脉细涩、脾胃虚弱、心窝下按之有坚实感、大便或艰、胃下垂	白术、枳实	枳术汤
大便或艰、苔白、胃气虚弱、肠鸣、脾胃虚弱、胃下垂、心窝下按之有坚实感、乏力、脉细涩、痞结	白术、枳实	枳术汤
脉滑苔白、悸动不宁	蜜、麻黄、半夏	半夏麻黄汤
悸动不宁、脉滑苔白	蜜、麻黄、半夏	半夏麻黄汤
身热、寒栗状、乏力、脉虚数、心烦、头昏、喜躁、呕逆、苔薄、舌红	大枣、半夏、竹茹、石膏、白薇、桂枝、甘草	竹皮大丸
乏力、喜躁、寒栗状、呕逆、苔薄、心烦、舌红、身热、脉虚数、头昏	大枣、半夏、竹茹、石膏、白薇、桂枝、甘草	竹皮大丸
舌红、脉虚数、身热、乏力、寒栗状、呕逆、喜躁、心烦、头昏、苔薄	大枣、半夏、竹茹、石膏、白薇、桂枝、甘草	竹皮大丸
寒栗状、呕逆、喜躁、脉虚数、头昏、身热、舌红、苔薄、乏力、心烦	大枣、半夏、竹茹、石膏、白薇、桂枝、甘草	竹皮大丸
呕逆、头昏、寒栗状、苔薄、乏力、脉虚数、心烦、身热、舌红、喜躁	大枣、半夏、竹茹、石膏、白薇、桂枝、甘草	竹皮大丸
寒栗状、苔薄、脉虚数、心烦、乏力、呕逆、身热、头昏、舌红、喜躁	大枣、半夏、竹茹、石膏、白薇、桂枝、甘草	竹皮大丸
头昏、心烦、舌红、脉虚数、身热、喜躁、寒栗状、乏力、苔薄、呕逆	大枣、半夏、竹茹、石膏、白薇、桂枝、甘草	竹皮大丸
喜躁、寒栗状、心烦、乏力、呕逆、脉虚数、舌红、头昏、苔薄、身热	大枣、半夏、竹茹、石膏、白薇、桂枝、甘草	竹皮大丸
苔薄、呕逆、乏力、脉虚数、寒栗状、舌红、头昏、喜躁、心烦、身热	大枣、半夏、竹茹、石膏、白薇、桂枝、甘草	竹皮大丸
喜躁、心烦、舌红、头昏、呕逆、苔薄、脉虚数、身热、寒栗状、乏力	大枣、半夏、竹茹、石膏、白薇、桂枝、甘草	竹皮大丸
恍惚、脉弦细、舌淡、苔净、惊怖、失眠	小麦、首乌藤、琥珀、百合、生地、大枣、炙甘草、丹参、当归	甘麦大枣汤
苔净、恍惚、失眠、惊怖、舌淡、脉弦细	小麦、首乌藤、琥珀、百合、生地、大枣、炙甘草、丹参、当归	甘麦大枣汤
失眠、惊怖、脉弦细、苔净、恍惚、舌淡	小麦、首乌藤、琥珀、百合、生地、大枣、炙甘草、丹参、当归	甘麦大枣汤
恍惚、舌淡、脉弦细、苔净、惊怖、失眠	小麦、首乌藤、琥珀、百合、生地、大枣、炙甘草、丹参、当归	甘麦大枣汤
舌淡、惊怖、恍惚、失眠、苔净、脉弦细	小麦、首乌藤、琥珀、百合、生地、大枣、炙甘草、丹参、当归	甘麦大枣汤
恍惚、脉弦细、惊怖、苔净、舌淡、失眠	小麦、首乌藤、琥珀、百合、生地、大枣、炙甘草、丹参、当归	甘麦大枣汤
惊怖、舌淡、苔净、失眠、恍惚、脉弦细	小麦、首乌藤、琥珀、百合、生地、大枣、炙甘草、丹参、当归	甘麦大枣汤
惊怖、脉弦细、恍惚、苔净、舌淡、失眠	小麦、首乌藤、琥珀、百合、生地、大枣、炙甘草、丹参、当归	甘麦大枣汤
舌淡、脉弦细、恍惚、惊怖、苔净、失眠	小麦、首乌藤、琥珀、百合、生地、大枣、炙甘草、丹参、当归	甘麦大枣汤
失眠、惊怖、苔净、舌淡、恍惚、脉弦细	小麦、首乌藤、琥珀、百合、生地、大枣、炙甘草、丹参、当归	甘麦大枣汤
高热、便溏、呕恶、发烧、咽干、口苦、疼痛、烦躁、凉痛	柴胡、厚朴、大枣、半夏、板蓝根、羚羊角、白茅根、桂枝、连翘、芦根、蔓荆子、甘草、黄芩	小柴胡汤
便溏、高热、呕恶、口苦、疼痛、凉痛、烦躁、发烧、咽干	柴胡、厚朴、大枣、半夏、板蓝根、羚羊角、白茅根、桂枝、连翘、芦根、蔓荆子、甘草、黄芩	小柴胡汤
高热、咽干、烦躁、呕恶、便溏、疼痛、发烧、凉痛、口苦	柴胡、厚朴、大枣、半夏、板蓝根、羚羊角、白茅根、桂枝、连翘、芦根、蔓荆子、甘草、黄芩	小柴胡汤
疼痛、呕恶、咽干、发烧、高热、凉痛、口苦、便溏、烦躁	柴胡、厚朴、大枣、半夏、板蓝根、羚羊角、白茅根、桂枝、连翘、芦根、蔓荆子、甘草、黄芩	小柴胡汤
凉痛、发烧、便溏、咽干、呕恶、疼痛、烦躁、高热、口苦	柴胡、厚朴、大枣、半夏、板蓝根、羚羊角、白茅根、桂枝、连翘、芦根、蔓荆子、甘草、黄芩	小柴胡汤
高热、咽干、烦躁、发烧、呕恶、便溏、凉痛、口苦、疼痛	柴胡、厚朴、大枣、半夏、板蓝根、羚羊角、白茅根、桂枝、连翘、芦根、蔓荆子、甘草、黄芩	小柴胡汤
烦躁、发烧、便溏、疼痛、咽干、呕恶、高热、凉痛、口苦	柴胡、厚朴、大枣、半夏、板蓝根、羚羊角、白茅根、桂枝、连翘、芦根、蔓荆子、甘草、黄芩	小柴胡汤
疼痛、呕恶、口苦、咽干、便溏、发烧、凉痛、高热、烦躁	柴胡、厚朴、大枣、半夏、板蓝根、羚羊角、白茅根、桂枝、连翘、芦根、蔓荆子、甘草、黄芩	小柴胡汤
发烧、疼痛、高热、凉痛、咽干、便溏、呕恶、口苦、烦躁	柴胡、厚朴、大枣、半夏、板蓝根、羚羊角、白茅根、桂枝、连翘、芦根、蔓荆子、甘草、黄芩	小柴胡汤
疼痛、高热、凉痛、呕恶、口苦、便溏、咽干、烦躁、发烧	柴胡、厚朴、大枣、半夏、板蓝根、羚羊角、白茅根、桂枝、连翘、芦根、蔓荆子、甘草、黄芩	小柴胡汤
纳差、消瘦、乏力、疼痛、肿胀、面色无华、苔薄白、脉沉细、晨僵、舌淡红	黄芪、六神曲、白芍、鸡血藤、麦芽、乌头、桂枝、山楂、苦参、当归、淫羊藿	黄芪桂枝五物汤
脉沉细、疼痛、乏力、舌淡红、晨僵、消瘦、肿胀、纳差、面色无华、苔薄白	黄芪、六神曲、白芍、鸡血藤、麦芽、乌头、桂枝、山楂、苦参、当归、淫羊藿	黄芪桂枝五物汤
疼痛、舌淡红、乏力、苔薄白、脉沉细、肿胀、晨僵、消瘦、纳差、面色无华	黄芪、六神曲、白芍、鸡血藤、麦芽、乌头、桂枝、山楂、苦参、当归、淫羊藿	黄芪桂枝五物汤
消瘦、纳差、苔薄白、晨僵、脉沉细、疼痛、乏力、舌淡红、肿胀、面色无华	黄芪、六神曲、白芍、鸡血藤、麦芽、乌头、桂枝、山楂、苦参、当归、淫羊藿	黄芪桂枝五物汤
面色无华、消瘦、乏力、纳差、舌淡红、苔薄白、疼痛、肿胀、晨僵、脉沉细	黄芪、六神曲、白芍、鸡血藤、麦芽、乌头、桂枝、山楂、苦参、当归、淫羊藿	黄芪桂枝五物汤
纳差、肿胀、脉沉细、疼痛、舌淡红、苔薄白、乏力、消瘦、晨僵、面色无华	黄芪、六神曲、白芍、鸡血藤、麦芽、乌头、桂枝、山楂、苦参、当归、淫羊藿	黄芪桂枝五物汤
舌淡红、纳差、脉沉细、疼痛、面色无华、肿胀、消瘦、乏力、晨僵、苔薄白	黄芪、六神曲、白芍、鸡血藤、麦芽、乌头、桂枝、山楂、苦参、当归、淫羊藿	黄芪桂枝五物汤
舌淡红、面色无华、纳差、肿胀、苔薄白、消瘦、乏力、脉沉细、晨僵、疼痛	黄芪、六神曲、白芍、鸡血藤、麦芽、乌头、桂枝、山楂、苦参、当归、淫羊藿	黄芪桂枝五物汤
苔薄白、面色无华、肿胀、乏力、纳差、晨僵、舌淡红、疼痛、消瘦、脉沉细	黄芪、六神曲、白芍、鸡血藤、麦芽、乌头、桂枝、山楂、苦参、当归、淫羊藿	黄芪桂枝五物汤
晨僵、苔薄白、舌淡红、纳差、脉沉细、乏力、消瘦、疼痛、面色无华、肿胀	黄芪、六神曲、白芍、鸡血藤、麦芽、乌头、桂枝、山楂、苦参、当归、淫羊藿	黄芪桂枝五物汤
苔白、胀痛、脉濡细、乏力、困倦、舌淡、疼痛	黄芪、生姜、白芍、大枣、海螵蛸、炙甘草、桂枝、浙贝母、饴糖	黄芪建中汤
困倦、脉濡细、乏力、舌淡、疼痛、苔白、胀痛	黄芪、生姜、白芍、大枣、海螵蛸、炙甘草、桂枝、浙贝母、饴糖	黄芪建中汤
疼痛、困倦、胀痛、苔白、脉濡细、舌淡、乏力	黄芪、生姜、白芍、大枣、海螵蛸、炙甘草、桂枝、浙贝母、饴糖	黄芪建中汤
疼痛、乏力、苔白、舌淡、胀痛、困倦、脉濡细	黄芪、生姜、白芍、大枣、海螵蛸、炙甘草、桂枝、浙贝母、饴糖	黄芪建中汤
苔白、舌淡、困倦、胀痛、乏力、疼痛、脉濡细	黄芪、生姜、白芍、大枣、海螵蛸、炙甘草、桂枝、浙贝母、饴糖	黄芪建中汤
脉濡细、舌淡、苔白、困倦、乏力、疼痛、胀痛	黄芪、生姜、白芍、大枣、海螵蛸、炙甘草、桂枝、浙贝母、饴糖	黄芪建中汤
脉濡细、胀痛、疼痛、苔白、乏力、舌淡、困倦	黄芪、生姜、白芍、大枣、海螵蛸、炙甘草、桂枝、浙贝母、饴糖	黄芪建中汤
疼痛、困倦、脉濡细、乏力、舌淡、胀痛、苔白	黄芪、生姜、白芍、大枣、海螵蛸、炙甘草、桂枝、浙贝母、饴糖	黄芪建中汤
困倦、舌淡、疼痛、乏力、脉濡细、胀痛、苔白	黄芪、生姜、白芍、大枣、海螵蛸、炙甘草、桂枝、浙贝母、饴糖	黄芪建中汤
舌淡、胀痛、乏力、脉濡细、苔白、困倦、疼痛	黄芪、生姜、白芍、大枣、海螵蛸、炙甘草、桂枝、浙贝母、饴糖	黄芪建中汤
舌薄、不欲进食、苔花剥苔、舌淡红、脉弦细、进食噎不顺、纳差、烦闷、面色少华、形瘦、吞咽困难、哽噎不顺	蚕沙、郁李仁、柴胡、大枣、半夏、西洋参、沉香、桃仁、甘草、黄芩	小柴胡汤
烦闷、哽噎不顺、形瘦、脉弦细、纳差、面色少华、不欲进食、舌淡红、苔花剥苔、吞咽困难、舌薄、进食噎不顺	蚕沙、郁李仁、柴胡、大枣、半夏、西洋参、沉香、桃仁、甘草、黄芩	小柴胡汤
苔花剥苔、舌薄、哽噎不顺、吞咽困难、形瘦、脉弦细、进食噎不顺、烦闷、不欲进食、面色少华、舌淡红、纳差	蚕沙、郁李仁、柴胡、大枣、半夏、西洋参、沉香、桃仁、甘草、黄芩	小柴胡汤
脉弦细、苔花剥苔、舌薄、不欲进食、吞咽困难、形瘦、烦闷、进食噎不顺、哽噎不顺、纳差、舌淡红、面色少华	蚕沙、郁李仁、柴胡、大枣、半夏、西洋参、沉香、桃仁、甘草、黄芩	小柴胡汤
脉弦细、进食噎不顺、舌淡红、烦闷、形瘦、舌薄、苔花剥苔、哽噎不顺、不欲进食、面色少华、吞咽困难、纳差	蚕沙、郁李仁、柴胡、大枣、半夏、西洋参、沉香、桃仁、甘草、黄芩	小柴胡汤
烦闷、脉弦细、舌薄、形瘦、吞咽困难、面色少华、进食噎不顺、纳差、不欲进食、舌淡红、苔花剥苔、哽噎不顺	蚕沙、郁李仁、柴胡、大枣、半夏、西洋参、沉香、桃仁、甘草、黄芩	小柴胡汤
烦闷、进食噎不顺、舌薄、纳差、不欲进食、舌淡红、面色少华、哽噎不顺、脉弦细、吞咽困难、苔花剥苔、形瘦	蚕沙、郁李仁、柴胡、大枣、半夏、西洋参、沉香、桃仁、甘草、黄芩	小柴胡汤
不欲进食、苔花剥苔、进食噎不顺、纳差、脉弦细、烦闷、形瘦、面色少华、舌薄、吞咽困难、舌淡红、哽噎不顺	蚕沙、郁李仁、柴胡、大枣、半夏、西洋参、沉香、桃仁、甘草、黄芩	小柴胡汤
不欲进食、纳差、哽噎不顺、进食噎不顺、苔花剥苔、舌薄、烦闷、面色少华、吞咽困难、形瘦、脉弦细、舌淡红	蚕沙、郁李仁、柴胡、大枣、半夏、西洋参、沉香、桃仁、甘草、黄芩	小柴胡汤
面色少华、烦闷、不欲进食、舌淡红、苔花剥苔、脉弦细、吞咽困难、形瘦、纳差、进食噎不顺、哽噎不顺、舌薄	蚕沙、郁李仁、柴胡、大枣、半夏、西洋参、沉香、桃仁、甘草、黄芩	小柴胡汤
化热、乏力、脉弦滑、舌体稍胖大、高热、苔白腻、有痰、舌稍红、倦怠、欲吐、小便混浊、恶心、发热、咳嗽	广藿香、柴胡、厚朴、大枣、党参、半夏、粉葛、牡蛎、鳖甲、知母、甘草、豆蔻、黄芩	小柴胡汤
高热、小便混浊、乏力、倦怠、欲吐、化热、有痰、脉弦滑、舌体稍胖大、发热、舌稍红、恶心、咳嗽、苔白腻	广藿香、柴胡、厚朴、大枣、党参、半夏、粉葛、牡蛎、鳖甲、知母、甘草、豆蔻、黄芩	小柴胡汤
舌体稍胖大、舌稍红、小便混浊、苔白腻、欲吐、咳嗽、倦怠、高热、有痰、乏力、脉弦滑、化热、发热、恶心	广藿香、柴胡、厚朴、大枣、党参、半夏、粉葛、牡蛎、鳖甲、知母、甘草、豆蔻、黄芩	小柴胡汤
高热、舌稍红、咳嗽、欲吐、舌体稍胖大、小便混浊、倦怠、发热、苔白腻、有痰、恶心、脉弦滑、乏力、化热	广藿香、柴胡、厚朴、大枣、党参、半夏、粉葛、牡蛎、鳖甲、知母、甘草、豆蔻、黄芩	小柴胡汤
欲吐、有痰、倦怠、恶心、化热、小便混浊、脉弦滑、高热、咳嗽、舌稍红、发热、乏力、舌体稍胖大、苔白腻	广藿香、柴胡、厚朴、大枣、党参、半夏、粉葛、牡蛎、鳖甲、知母、甘草、豆蔻、黄芩	小柴胡汤
高热、小便混浊、咳嗽、舌体稍胖大、苔白腻、有痰、舌稍红、脉弦滑、发热、化热、倦怠、恶心、欲吐、乏力	广藿香、柴胡、厚朴、大枣、党参、半夏、粉葛、牡蛎、鳖甲、知母、甘草、豆蔻、黄芩	小柴胡汤
发热、欲吐、咳嗽、高热、恶心、舌稍红、苔白腻、脉弦滑、化热、有痰、舌体稍胖大、小便混浊、乏力、倦怠	广藿香、柴胡、厚朴、大枣、党参、半夏、粉葛、牡蛎、鳖甲、知母、甘草、豆蔻、黄芩	小柴胡汤
高热、脉弦滑、有痰、欲吐、化热、发热、恶心、乏力、苔白腻、倦怠、舌体稍胖大、小便混浊、舌稍红、咳嗽	广藿香、柴胡、厚朴、大枣、党参、半夏、粉葛、牡蛎、鳖甲、知母、甘草、豆蔻、黄芩	小柴胡汤
脉弦滑、发热、小便混浊、化热、恶心、倦怠、欲吐、有痰、舌稍红、舌体稍胖大、咳嗽、苔白腻、乏力、高热	广藿香、柴胡、厚朴、大枣、党参、半夏、粉葛、牡蛎、鳖甲、知母、甘草、豆蔻、黄芩	小柴胡汤
苔白腻、倦怠、有痰、化热、恶心、发热、欲吐、脉弦滑、高热、咳嗽、舌稍红、乏力、舌体稍胖大、小便混浊	广藿香、柴胡、厚朴、大枣、党参、半夏、粉葛、牡蛎、鳖甲、知母、甘草、豆蔻、黄芩	小柴胡汤
苔微黄腻、舌淡红略胖、面色萎黄、咳嗽、憋气、呕吐、食欲减退、咽痒、脉弦、神倦、肝气郁滞、心烦、痰多、胸闷、消瘦、咽红	代赭石、厚朴、党参、半夏、竹茹、陈皮、茯苓、枳壳、桔梗、射干、芦根、山豆根、枇杷叶、旋覆花	旋覆代赭汤
咽红、消瘦、胸闷、心烦、舌淡红略胖、呕吐、肝气郁滞、咽痒、面色萎黄、苔微黄腻、脉弦、食欲减退、憋气、痰多、神倦、咳嗽	代赭石、厚朴、党参、半夏、竹茹、陈皮、茯苓、枳壳、桔梗、射干、芦根、山豆根、枇杷叶、旋覆花	旋覆代赭汤
舌淡红略胖、呕吐、肝气郁滞、咽痒、胸闷、苔微黄腻、咳嗽、消瘦、面色萎黄、憋气、食欲减退、痰多、神倦、心烦、咽红、脉弦	代赭石、厚朴、党参、半夏、竹茹、陈皮、茯苓、枳壳、桔梗、射干、芦根、山豆根、枇杷叶、旋覆花	旋覆代赭汤
食欲减退、脉弦、面色萎黄、舌淡红略胖、心烦、肝气郁滞、咳嗽、消瘦、憋气、咽红、胸闷、苔微黄腻、呕吐、神倦、咽痒、痰多	代赭石、厚朴、党参、半夏、竹茹、陈皮、茯苓、枳壳、桔梗、射干、芦根、山豆根、枇杷叶、旋覆花	旋覆代赭汤
面色萎黄、脉弦、胸闷、苔微黄腻、食欲减退、痰多、神倦、肝气郁滞、呕吐、心烦、憋气、咽红、舌淡红略胖、咽痒、消瘦、咳嗽	代赭石、厚朴、党参、半夏、竹茹、陈皮、茯苓、枳壳、桔梗、射干、芦根、山豆根、枇杷叶、旋覆花	旋覆代赭汤
心烦、呕吐、消瘦、憋气、舌淡红略胖、胸闷、食欲减退、痰多、肝气郁滞、咽痒、脉弦、神倦、苔微黄腻、面色萎黄、咳嗽、咽红	代赭石、厚朴、党参、半夏、竹茹、陈皮、茯苓、枳壳、桔梗、射干、芦根、山豆根、枇杷叶、旋覆花	旋覆代赭汤
肝气郁滞、消瘦、神倦、心烦、憋气、舌淡红略胖、食欲减退、胸闷、呕吐、脉弦、苔微黄腻、咽痒、痰多、面色萎黄、咳嗽、咽红	代赭石、厚朴、党参、半夏、竹茹、陈皮、茯苓、枳壳、桔梗、射干、芦根、山豆根、枇杷叶、旋覆花	旋覆代赭汤
胸闷、憋气、面色萎黄、食欲减退、痰多、消瘦、脉弦、呕吐、神倦、肝气郁滞、舌淡红略胖、咳嗽、咽红、咽痒、心烦、苔微黄腻	代赭石、厚朴、党参、半夏、竹茹、陈皮、茯苓、枳壳、桔梗、射干、芦根、山豆根、枇杷叶、旋覆花	旋覆代赭汤
舌淡红略胖、面色萎黄、苔微黄腻、食欲减退、肝气郁滞、咽痒、咽红、呕吐、咳嗽、胸闷、痰多、神倦、脉弦、消瘦、憋气、心烦	代赭石、厚朴、党参、半夏、竹茹、陈皮、茯苓、枳壳、桔梗、射干、芦根、山豆根、枇杷叶、旋覆花	旋覆代赭汤
舌淡红略胖、消瘦、心烦、咽红、脉弦、胸闷、神倦、面色萎黄、食欲减退、咽痒、肝气郁滞、苔微黄腻、痰多、咳嗽、呕吐、憋气	代赭石、厚朴、党参、半夏、竹茹、陈皮、茯苓、枳壳、桔梗、射干、芦根、山豆根、枇杷叶、旋覆花	旋覆代赭汤
畏寒、神疲、矢气状、肢懒、胃脘隐痛、下腹坠胀、苔白、失血过多，淋漓不断者月余，致使身体极度虚弱、阴道经常有气体排出、阴道常有气体排出、四末不温、舌淡、面色白、嗳气	黄芪、白芍、龙骨、佛手、甘松、牡蛎、茯苓、炙甘草、桂枝、饴糖、升麻、甘草、当归	小建中汤
四末不温、舌淡、下腹坠胀、苔白、阴道经常有气体排出、胃脘隐痛、嗳气、神疲、畏寒、肢懒、阴道常有气体排出、矢气状、失血过多，淋漓不断者月余，致使身体极度虚弱、面色白	黄芪、白芍、龙骨、佛手、甘松、牡蛎、茯苓、炙甘草、桂枝、饴糖、升麻、甘草、当归	小建中汤
嗳气、四末不温、畏寒、下腹坠胀、失血过多，淋漓不断者月余，致使身体极度虚弱、神疲、舌淡、阴道常有气体排出、矢气状、肢懒、阴道经常有气体排出、面色白、胃脘隐痛、苔白	黄芪、白芍、龙骨、佛手、甘松、牡蛎、茯苓、炙甘草、桂枝、饴糖、升麻、甘草、当归	小建中汤
嗳气、下腹坠胀、舌淡、矢气状、阴道经常有气体排出、肢懒、神疲、胃脘隐痛、面色白、苔白、四末不温、阴道常有气体排出、畏寒、失血过多，淋漓不断者月余，致使身体极度虚弱	黄芪、白芍、龙骨、佛手、甘松、牡蛎、茯苓、炙甘草、桂枝、饴糖、升麻、甘草、当归	小建中汤
苔白、胃脘隐痛、四末不温、畏寒、下腹坠胀、舌淡、嗳气、矢气状、神疲、肢懒、失血过多，淋漓不断者月余，致使身体极度虚弱、阴道常有气体排出、阴道经常有气体排出、面色白	黄芪、白芍、龙骨、佛手、甘松、牡蛎、茯苓、炙甘草、桂枝、饴糖、升麻、甘草、当归	小建中汤
神疲、嗳气、下腹坠胀、苔白、四末不温、失血过多，淋漓不断者月余，致使身体极度虚弱、面色白、舌淡、畏寒、阴道经常有气体排出、胃脘隐痛、阴道常有气体排出、矢气状、肢懒	黄芪、白芍、龙骨、佛手、甘松、牡蛎、茯苓、炙甘草、桂枝、饴糖、升麻、甘草、当归	小建中汤
四末不温、面色白、畏寒、下腹坠胀、神疲、苔白、舌淡、失血过多，淋漓不断者月余，致使身体极度虚弱、阴道常有气体排出、胃脘隐痛、肢懒、阴道经常有气体排出、矢气状、嗳气	黄芪、白芍、龙骨、佛手、甘松、牡蛎、茯苓、炙甘草、桂枝、饴糖、升麻、甘草、当归	小建中汤
嗳气、四末不温、矢气状、畏寒、失血过多，淋漓不断者月余，致使身体极度虚弱、阴道经常有气体排出、胃脘隐痛、神疲、苔白、舌淡、面色白、下腹坠胀、阴道常有气体排出、肢懒	黄芪、白芍、龙骨、佛手、甘松、牡蛎、茯苓、炙甘草、桂枝、饴糖、升麻、甘草、当归	小建中汤
四末不温、下腹坠胀、畏寒、舌淡、失血过多，淋漓不断者月余，致使身体极度虚弱、矢气状、胃脘隐痛、面色白、阴道常有气体排出、肢懒、神疲、苔白、阴道经常有气体排出、嗳气	黄芪、白芍、龙骨、佛手、甘松、牡蛎、茯苓、炙甘草、桂枝、饴糖、升麻、甘草、当归	小建中汤
舌淡、失血过多，淋漓不断者月余，致使身体极度虚弱、胃脘隐痛、嗳气、四末不温、下腹坠胀、畏寒、肢懒、神疲、苔白、矢气状、阴道常有气体排出、面色白、阴道经常有气体排出	黄芪、白芍、龙骨、佛手、甘松、牡蛎、茯苓、炙甘草、桂枝、饴糖、升麻、甘草、当归	小建中汤
猝喘、脉沉、胸闷、短气不续、唇紫绀、浮肿、舌淡胖、呼吸急促、头晕、恶心、面色灰暗、烦躁、苔秽滑腻	炙甘草、桂枝	桂枝甘草汤
猝喘、舌淡胖、苔秽滑腻、恶心、头晕、脉沉、短气不续、烦躁、浮肿、面色灰暗、呼吸急促、胸闷、唇紫绀	炙甘草、桂枝	桂枝甘草汤
浮肿、舌淡胖、猝喘、唇紫绀、面色灰暗、恶心、呼吸急促、烦躁、胸闷、头晕、短气不续、脉沉、苔秽滑腻	炙甘草、桂枝	桂枝甘草汤
呼吸急促、舌淡胖、胸闷、烦躁、短气不续、脉沉、猝喘、头晕、苔秽滑腻、恶心、浮肿、唇紫绀、面色灰暗	炙甘草、桂枝	桂枝甘草汤
头晕、脉沉、胸闷、唇紫绀、烦躁、恶心、浮肿、短气不续、呼吸急促、苔秽滑腻、舌淡胖、猝喘、面色灰暗	炙甘草、桂枝	桂枝甘草汤
烦躁、胸闷、舌淡胖、苔秽滑腻、猝喘、恶心、脉沉、呼吸急促、唇紫绀、面色灰暗、头晕、浮肿、短气不续	炙甘草、桂枝	桂枝甘草汤
面色灰暗、烦躁、呼吸急促、头晕、猝喘、脉沉、苔秽滑腻、胸闷、恶心、浮肿、唇紫绀、短气不续、舌淡胖	炙甘草、桂枝	桂枝甘草汤
猝喘、呼吸急促、唇紫绀、头晕、浮肿、苔秽滑腻、舌淡胖、恶心、胸闷、烦躁、短气不续、脉沉、面色灰暗	炙甘草、桂枝	桂枝甘草汤
唇紫绀、短气不续、舌淡胖、苔秽滑腻、猝喘、头晕、面色灰暗、呼吸急促、恶心、胸闷、脉沉、烦躁、浮肿	炙甘草、桂枝	桂枝甘草汤
舌淡胖、面色灰暗、短气不续、呼吸急促、苔秽滑腻、胸闷、脉沉、浮肿、恶心、猝喘、唇紫绀、头晕、烦躁	炙甘草、桂枝	桂枝甘草汤
头晕、疼痛、恶心、色黯、坠胀、右侧附件能触及鸡蛋大小的包块、血块、脉沉弦小滑、宫颈轻度糜烂、月经量少、白腻、两侧附件增厚、舌胖暗有瘀斑、宫体中位偏后、腰酸	牡丹皮、白芍、赤芍、延胡索、茯苓、鳖甲、莪术、桂枝、甘草	桂枝茯苓丸
坠胀、色黯、头晕、脉沉弦小滑、两侧附件增厚、恶心、疼痛、血块、舌胖暗有瘀斑、白腻、宫体中位偏后、月经量少、右侧附件能触及鸡蛋大小的包块、腰酸、宫颈轻度糜烂	牡丹皮、白芍、赤芍、延胡索、茯苓、鳖甲、莪术、桂枝、甘草	桂枝茯苓丸
两侧附件增厚、舌胖暗有瘀斑、宫体中位偏后、血块、头晕、白腻、脉沉弦小滑、月经量少、宫颈轻度糜烂、色黯、右侧附件能触及鸡蛋大小的包块、恶心、疼痛、坠胀、腰酸	牡丹皮、白芍、赤芍、延胡索、茯苓、鳖甲、莪术、桂枝、甘草	桂枝茯苓丸
宫颈轻度糜烂、血块、脉沉弦小滑、两侧附件增厚、右侧附件能触及鸡蛋大小的包块、头晕、色黯、坠胀、舌胖暗有瘀斑、疼痛、腰酸、恶心、月经量少、白腻、宫体中位偏后	牡丹皮、白芍、赤芍、延胡索、茯苓、鳖甲、莪术、桂枝、甘草	桂枝茯苓丸
头晕、月经量少、白腻、脉沉弦小滑、宫体中位偏后、色黯、舌胖暗有瘀斑、坠胀、疼痛、血块、腰酸、右侧附件能触及鸡蛋大小的包块、恶心、宫颈轻度糜烂、两侧附件增厚	牡丹皮、白芍、赤芍、延胡索、茯苓、鳖甲、莪术、桂枝、甘草	桂枝茯苓丸
坠胀、宫体中位偏后、腰酸、白腻、色黯、脉沉弦小滑、两侧附件增厚、血块、头晕、宫颈轻度糜烂、右侧附件能触及鸡蛋大小的包块、疼痛、舌胖暗有瘀斑、恶心、月经量少	牡丹皮、白芍、赤芍、延胡索、茯苓、鳖甲、莪术、桂枝、甘草	桂枝茯苓丸
色黯、宫颈轻度糜烂、脉沉弦小滑、腰酸、头晕、白腻、宫体中位偏后、舌胖暗有瘀斑、右侧附件能触及鸡蛋大小的包块、月经量少、恶心、两侧附件增厚、血块、坠胀、疼痛	牡丹皮、白芍、赤芍、延胡索、茯苓、鳖甲、莪术、桂枝、甘草	桂枝茯苓丸
色黯、白腻、头晕、宫颈轻度糜烂、宫体中位偏后、腰酸、坠胀、脉沉弦小滑、舌胖暗有瘀斑、疼痛、两侧附件增厚、恶心、月经量少、右侧附件能触及鸡蛋大小的包块、血块	牡丹皮、白芍、赤芍、延胡索、茯苓、鳖甲、莪术、桂枝、甘草	桂枝茯苓丸
月经量少、色黯、宫体中位偏后、恶心、脉沉弦小滑、舌胖暗有瘀斑、血块、白腻、坠胀、疼痛、右侧附件能触及鸡蛋大小的包块、两侧附件增厚、头晕、腰酸、宫颈轻度糜烂	牡丹皮、白芍、赤芍、延胡索、茯苓、鳖甲、莪术、桂枝、甘草	桂枝茯苓丸
宫体中位偏后、恶心、色黯、坠胀、头晕、腰酸、白腻、右侧附件能触及鸡蛋大小的包块、血块、两侧附件增厚、月经量少、宫颈轻度糜烂、疼痛、脉沉弦小滑、舌胖暗有瘀斑	牡丹皮、白芍、赤芍、延胡索、茯苓、鳖甲、莪术、桂枝、甘草	桂枝茯苓丸
脉沉细、全身关节疼痛、苔无苔、口渴、眼睛干涩、大便溏薄、酸痛、头晕、干燥、肢冷、肿胀、畏寒、舌红有裂纹	黄芪、干姜、羌活、白芍、生地、白术、赤芍、麻黄、石膏、没药、炙甘草、桂枝、附子、防风、乌梢蛇、知母、乳香	桂枝芍药知母汤
酸痛、全身关节疼痛、眼睛干涩、口渴、头晕、肢冷、苔无苔、干燥、肿胀、舌红有裂纹、脉沉细、畏寒、大便溏薄	黄芪、干姜、羌活、白芍、生地、白术、赤芍、麻黄、石膏、没药、炙甘草、桂枝、附子、防风、乌梢蛇、知母、乳香	桂枝芍药知母汤
全身关节疼痛、苔无苔、头晕、脉沉细、眼睛干涩、酸痛、舌红有裂纹、口渴、畏寒、肢冷、干燥、大便溏薄、肿胀	黄芪、干姜、羌活、白芍、生地、白术、赤芍、麻黄、石膏、没药、炙甘草、桂枝、附子、防风、乌梢蛇、知母、乳香	桂枝芍药知母汤
苔无苔、眼睛干涩、头晕、酸痛、大便溏薄、舌红有裂纹、口渴、脉沉细、肢冷、畏寒、肿胀、全身关节疼痛、干燥	黄芪、干姜、羌活、白芍、生地、白术、赤芍、麻黄、石膏、没药、炙甘草、桂枝、附子、防风、乌梢蛇、知母、乳香	桂枝芍药知母汤
脉沉细、口渴、畏寒、舌红有裂纹、头晕、肢冷、干燥、全身关节疼痛、眼睛干涩、酸痛、肿胀、苔无苔、大便溏薄	黄芪、干姜、羌活、白芍、生地、白术、赤芍、麻黄、石膏、没药、炙甘草、桂枝、附子、防风、乌梢蛇、知母、乳香	桂枝芍药知母汤
脉沉细、大便溏薄、肿胀、肢冷、舌红有裂纹、酸痛、全身关节疼痛、头晕、畏寒、口渴、干燥、眼睛干涩、苔无苔	黄芪、干姜、羌活、白芍、生地、白术、赤芍、麻黄、石膏、没药、炙甘草、桂枝、附子、防风、乌梢蛇、知母、乳香	桂枝芍药知母汤
舌红有裂纹、口渴、头晕、干燥、脉沉细、全身关节疼痛、肿胀、肢冷、苔无苔、大便溏薄、酸痛、眼睛干涩、畏寒	黄芪、干姜、羌活、白芍、生地、白术、赤芍、麻黄、石膏、没药、炙甘草、桂枝、附子、防风、乌梢蛇、知母、乳香	桂枝芍药知母汤
头晕、口渴、脉沉细、眼睛干涩、酸痛、干燥、舌红有裂纹、肢冷、畏寒、大便溏薄、肿胀、苔无苔、全身关节疼痛	黄芪、干姜、羌活、白芍、生地、白术、赤芍、麻黄、石膏、没药、炙甘草、桂枝、附子、防风、乌梢蛇、知母、乳香	桂枝芍药知母汤
肢冷、畏寒、头晕、脉沉细、苔无苔、口渴、大便溏薄、全身关节疼痛、舌红有裂纹、肿胀、眼睛干涩、干燥、酸痛	黄芪、干姜、羌活、白芍、生地、白术、赤芍、麻黄、石膏、没药、炙甘草、桂枝、附子、防风、乌梢蛇、知母、乳香	桂枝芍药知母汤
头晕、大便溏薄、口渴、肿胀、畏寒、酸痛、舌红有裂纹、干燥、全身关节疼痛、苔无苔、脉沉细、眼睛干涩、肢冷	黄芪、干姜、羌活、白芍、生地、白术、赤芍、麻黄、石膏、没药、炙甘草、桂枝、附子、防风、乌梢蛇、知母、乳香	桂枝芍药知母汤
苔薄白、便秘、舌暗淡、酸楚、面色少华、口干、倦怠、疼痛、乏力、脉细弱	地龙、黄芪、生地、白芍、赤芍、重楼、木瓜、蜂房、桑枝、秦艽、丹参、穿山甲、海桐皮	黄芪桂枝五物汤
舌暗淡、苔薄白、面色少华、酸楚、疼痛、倦怠、口干、乏力、便秘、脉细弱	地龙、黄芪、生地、白芍、赤芍、重楼、木瓜、蜂房、桑枝、秦艽、丹参、穿山甲、海桐皮	黄芪桂枝五物汤
疼痛、倦怠、乏力、脉细弱、舌暗淡、便秘、口干、苔薄白、酸楚、面色少华	地龙、黄芪、生地、白芍、赤芍、重楼、木瓜、蜂房、桑枝、秦艽、丹参、穿山甲、海桐皮	黄芪桂枝五物汤
舌暗淡、疼痛、面色少华、苔薄白、倦怠、酸楚、乏力、便秘、脉细弱、口干	地龙、黄芪、生地、白芍、赤芍、重楼、木瓜、蜂房、桑枝、秦艽、丹参、穿山甲、海桐皮	黄芪桂枝五物汤
疼痛、舌暗淡、苔薄白、口干、乏力、面色少华、便秘、酸楚、倦怠、脉细弱	地龙、黄芪、生地、白芍、赤芍、重楼、木瓜、蜂房、桑枝、秦艽、丹参、穿山甲、海桐皮	黄芪桂枝五物汤
面色少华、酸楚、疼痛、脉细弱、舌暗淡、倦怠、便秘、苔薄白、乏力、口干	地龙、黄芪、生地、白芍、赤芍、重楼、木瓜、蜂房、桑枝、秦艽、丹参、穿山甲、海桐皮	黄芪桂枝五物汤
面色少华、酸楚、脉细弱、疼痛、乏力、口干、舌暗淡、便秘、倦怠、苔薄白	地龙、黄芪、生地、白芍、赤芍、重楼、木瓜、蜂房、桑枝、秦艽、丹参、穿山甲、海桐皮	黄芪桂枝五物汤
口干、面色少华、舌暗淡、脉细弱、疼痛、便秘、酸楚、乏力、倦怠、苔薄白	地龙、黄芪、生地、白芍、赤芍、重楼、木瓜、蜂房、桑枝、秦艽、丹参、穿山甲、海桐皮	黄芪桂枝五物汤
舌暗淡、口干、面色少华、便秘、脉细弱、酸楚、乏力、倦怠、苔薄白、疼痛	地龙、黄芪、生地、白芍、赤芍、重楼、木瓜、蜂房、桑枝、秦艽、丹参、穿山甲、海桐皮	黄芪桂枝五物汤
面色少华、酸楚、乏力、口干、苔薄白、舌暗淡、便秘、疼痛、倦怠、脉细弱	地龙、黄芪、生地、白芍、赤芍、重楼、木瓜、蜂房、桑枝、秦艽、丹参、穿山甲、海桐皮	黄芪桂枝五物汤
舌体胖有齿痕、胸膈室闷、喑哑、音哑、疼痛、气短、胸膈膈闷、体重下降、声音嘶哑、舌淡、脉象沉细、纳呆、咽痛、怕冷、胀痞、苔腻	大黄、青果、半夏、麻黄、细辛、附子、甘草	麻黄附子细辛汤
体重下降、音哑、疼痛、舌体胖有齿痕、气短、胸膈膈闷、怕冷、舌淡、胸膈室闷、喑哑、声音嘶哑、脉象沉细、咽痛、纳呆、胀痞、苔腻	大黄、青果、半夏、麻黄、细辛、附子、甘草	麻黄附子细辛汤
舌体胖有齿痕、咽痛、胀痞、疼痛、苔腻、纳呆、体重下降、气短、胸膈膈闷、声音嘶哑、脉象沉细、怕冷、喑哑、胸膈室闷、音哑、舌淡	大黄、青果、半夏、麻黄、细辛、附子、甘草	麻黄附子细辛汤
纳呆、胀痞、舌淡、胸膈膈闷、体重下降、音哑、舌体胖有齿痕、喑哑、脉象沉细、声音嘶哑、怕冷、胸膈室闷、气短、咽痛、疼痛、苔腻	大黄、青果、半夏、麻黄、细辛、附子、甘草	麻黄附子细辛汤
气短、声音嘶哑、喑哑、体重下降、咽痛、舌体胖有齿痕、胀痞、胸膈室闷、脉象沉细、纳呆、疼痛、音哑、舌淡、胸膈膈闷、苔腻、怕冷	大黄、青果、半夏、麻黄、细辛、附子、甘草	麻黄附子细辛汤
纳呆、脉象沉细、咽痛、气短、舌体胖有齿痕、音哑、怕冷、声音嘶哑、体重下降、疼痛、胸膈室闷、舌淡、胸膈膈闷、喑哑、苔腻、胀痞	大黄、青果、半夏、麻黄、细辛、附子、甘草	麻黄附子细辛汤
舌体胖有齿痕、纳呆、胸膈膈闷、音哑、咽痛、喑哑、声音嘶哑、舌淡、疼痛、怕冷、苔腻、胸膈室闷、胀痞、体重下降、气短、脉象沉细	大黄、青果、半夏、麻黄、细辛、附子、甘草	麻黄附子细辛汤
舌体胖有齿痕、体重下降、喑哑、脉象沉细、咽痛、气短、胸膈室闷、怕冷、疼痛、胸膈膈闷、声音嘶哑、纳呆、舌淡、胀痞、音哑、苔腻	大黄、青果、半夏、麻黄、细辛、附子、甘草	麻黄附子细辛汤
咽痛、苔腻、体重下降、喑哑、舌体胖有齿痕、胸膈膈闷、疼痛、胀痞、纳呆、气短、声音嘶哑、胸膈室闷、脉象沉细、舌淡、音哑、怕冷	大黄、青果、半夏、麻黄、细辛、附子、甘草	麻黄附子细辛汤
胸膈膈闷、苔腻、体重下降、舌体胖有齿痕、咽痛、胀痞、胸膈室闷、声音嘶哑、怕冷、气短、疼痛、舌淡、喑哑、音哑、纳呆、脉象沉细	大黄、青果、半夏、麻黄、细辛、附子、甘草	麻黄附子细辛汤
脉沉弦紧、晦暗、疼痛、不红、舌淡、苔薄白	鹿角霜、桑寄生、生地、麻黄、桂枝、细辛、附子、乌梢蛇、淫羊藿、狗脊	麻黄附子细辛汤
脉沉弦紧、不红、舌淡、苔薄白、晦暗、疼痛	鹿角霜、桑寄生、生地、麻黄、桂枝、细辛、附子、乌梢蛇、淫羊藿、狗脊	麻黄附子细辛汤
疼痛、舌淡、不红、苔薄白、脉沉弦紧、晦暗	鹿角霜、桑寄生、生地、麻黄、桂枝、细辛、附子、乌梢蛇、淫羊藿、狗脊	麻黄附子细辛汤
脉沉弦紧、苔薄白、不红、疼痛、晦暗、舌淡	鹿角霜、桑寄生、生地、麻黄、桂枝、细辛、附子、乌梢蛇、淫羊藿、狗脊	麻黄附子细辛汤
舌淡、苔薄白、疼痛、脉沉弦紧、晦暗、不红	鹿角霜、桑寄生、生地、麻黄、桂枝、细辛、附子、乌梢蛇、淫羊藿、狗脊	麻黄附子细辛汤
晦暗、舌淡、不红、疼痛、苔薄白、脉沉弦紧	鹿角霜、桑寄生、生地、麻黄、桂枝、细辛、附子、乌梢蛇、淫羊藿、狗脊	麻黄附子细辛汤
不红、脉沉弦紧、疼痛、苔薄白、舌淡、晦暗	鹿角霜、桑寄生、生地、麻黄、桂枝、细辛、附子、乌梢蛇、淫羊藿、狗脊	麻黄附子细辛汤
脉沉弦紧、不红、舌淡、苔薄白、晦暗、疼痛	鹿角霜、桑寄生、生地、麻黄、桂枝、细辛、附子、乌梢蛇、淫羊藿、狗脊	麻黄附子细辛汤
舌淡、晦暗、脉沉弦紧、疼痛、苔薄白、不红	鹿角霜、桑寄生、生地、麻黄、桂枝、细辛、附子、乌梢蛇、淫羊藿、狗脊	麻黄附子细辛汤
不红、苔薄白、疼痛、舌淡、脉沉弦紧、晦暗	鹿角霜、桑寄生、生地、麻黄、桂枝、细辛、附子、乌梢蛇、淫羊藿、狗脊	麻黄附子细辛汤
酸痛、大便偏稀、晨僵、困重、疼痛、恶风、脉濡而细数、发热、血沉43mm/h、舌淡红、纳呆、苔白腻、气短	薏苡仁、羌活、半夏、白术、苦杏仁、麻黄、桂枝、甘草、陈皮	麻黄加术汤
发热、气短、疼痛、晨僵、大便偏稀、纳呆、酸痛、苔白腻、脉濡而细数、血沉43mm/h、恶风、舌淡红、困重	薏苡仁、羌活、半夏、白术、苦杏仁、麻黄、桂枝、甘草、陈皮	麻黄加术汤
大便偏稀、脉濡而细数、舌淡红、恶风、困重、晨僵、苔白腻、纳呆、发热、酸痛、气短、疼痛、血沉43mm/h	薏苡仁、羌活、半夏、白术、苦杏仁、麻黄、桂枝、甘草、陈皮	麻黄加术汤
气短、血沉43mm/h、疼痛、苔白腻、困重、纳呆、恶风、大便偏稀、脉濡而细数、舌淡红、发热、晨僵、酸痛	薏苡仁、羌活、半夏、白术、苦杏仁、麻黄、桂枝、甘草、陈皮	麻黄加术汤
晨僵、疼痛、恶风、苔白腻、纳呆、困重、舌淡红、脉濡而细数、血沉43mm/h、大便偏稀、气短、酸痛、发热	薏苡仁、羌活、半夏、白术、苦杏仁、麻黄、桂枝、甘草、陈皮	麻黄加术汤
舌淡红、酸痛、脉濡而细数、苔白腻、晨僵、疼痛、血沉43mm/h、气短、纳呆、大便偏稀、恶风、困重、发热	薏苡仁、羌活、半夏、白术、苦杏仁、麻黄、桂枝、甘草、陈皮	麻黄加术汤
舌淡红、脉濡而细数、酸痛、发热、恶风、疼痛、晨僵、大便偏稀、纳呆、困重、苔白腻、气短、血沉43mm/h	薏苡仁、羌活、半夏、白术、苦杏仁、麻黄、桂枝、甘草、陈皮	麻黄加术汤
脉濡而细数、酸痛、疼痛、困重、血沉43mm/h、发热、气短、恶风、晨僵、苔白腻、大便偏稀、纳呆、舌淡红	薏苡仁、羌活、半夏、白术、苦杏仁、麻黄、桂枝、甘草、陈皮	麻黄加术汤
气短、晨僵、酸痛、发热、恶风、困重、疼痛、大便偏稀、纳呆、苔白腻、舌淡红、血沉43mm/h、脉濡而细数	薏苡仁、羌活、半夏、白术、苦杏仁、麻黄、桂枝、甘草、陈皮	麻黄加术汤
困重、酸痛、发热、疼痛、苔白腻、舌淡红、脉濡而细数、血沉43mm/h、大便偏稀、纳呆、恶风、晨僵、气短	薏苡仁、羌活、半夏、白术、苦杏仁、麻黄、桂枝、甘草、陈皮	麻黄加术汤
身黄、水滑、周身皮肤黄如烟熏、目黄、大便稀溏、呕恶、咽干、渴不多饮、疲乏、黄痘、口苦、脉沉细数、尿黄、面黄、舌淡红、眩晕、苔灰白腻	干姜、广藿香、柴胡、半夏、白术、泽泻、白矾、茯苓、炙甘草、人参、附子、甘草、茵陈、豆蔻、黄芩	小柴胡汤
渴不多饮、疲乏、大便稀溏、呕恶、口苦、脉沉细数、尿黄、目黄、黄痘、苔灰白腻、眩晕、周身皮肤黄如烟熏、面黄、咽干、身黄、舌淡红、水滑	干姜、广藿香、柴胡、半夏、白术、泽泻、白矾、茯苓、炙甘草、人参、附子、甘草、茵陈、豆蔻、黄芩	小柴胡汤
大便稀溏、尿黄、渴不多饮、眩晕、面黄、周身皮肤黄如烟熏、身黄、水滑、脉沉细数、咽干、目黄、疲乏、舌淡红、苔灰白腻、黄痘、呕恶、口苦	干姜、广藿香、柴胡、半夏、白术、泽泻、白矾、茯苓、炙甘草、人参、附子、甘草、茵陈、豆蔻、黄芩	小柴胡汤
面黄、苔灰白腻、脉沉细数、黄痘、渴不多饮、眩晕、咽干、尿黄、大便稀溏、周身皮肤黄如烟熏、身黄、水滑、呕恶、疲乏、口苦、舌淡红、目黄	干姜、广藿香、柴胡、半夏、白术、泽泻、白矾、茯苓、炙甘草、人参、附子、甘草、茵陈、豆蔻、黄芩	小柴胡汤
疲乏、目黄、呕恶、周身皮肤黄如烟熏、眩晕、咽干、脉沉细数、黄痘、身黄、大便稀溏、舌淡红、苔灰白腻、面黄、口苦、尿黄、渴不多饮、水滑	干姜、广藿香、柴胡、半夏、白术、泽泻、白矾、茯苓、炙甘草、人参、附子、甘草、茵陈、豆蔻、黄芩	小柴胡汤
口苦、目黄、大便稀溏、身黄、周身皮肤黄如烟熏、尿黄、黄痘、苔灰白腻、疲乏、水滑、面黄、舌淡红、渴不多饮、脉沉细数、呕恶、眩晕、咽干	干姜、广藿香、柴胡、半夏、白术、泽泻、白矾、茯苓、炙甘草、人参、附子、甘草、茵陈、豆蔻、黄芩	小柴胡汤
身黄、呕恶、脉沉细数、口苦、尿黄、渴不多饮、面黄、大便稀溏、周身皮肤黄如烟熏、疲乏、黄痘、眩晕、咽干、目黄、舌淡红、苔灰白腻、水滑	干姜、广藿香、柴胡、半夏、白术、泽泻、白矾、茯苓、炙甘草、人参、附子、甘草、茵陈、豆蔻、黄芩	小柴胡汤
黄痘、水滑、面黄、咽干、舌淡红、目黄、口苦、脉沉细数、尿黄、眩晕、疲乏、呕恶、苔灰白腻、大便稀溏、身黄、渴不多饮、周身皮肤黄如烟熏	干姜、广藿香、柴胡、半夏、白术、泽泻、白矾、茯苓、炙甘草、人参、附子、甘草、茵陈、豆蔻、黄芩	小柴胡汤
咽干、舌淡红、眩晕、渴不多饮、尿黄、脉沉细数、黄痘、水滑、大便稀溏、苔灰白腻、面黄、疲乏、目黄、身黄、口苦、呕恶、周身皮肤黄如烟熏	干姜、广藿香、柴胡、半夏、白术、泽泻、白矾、茯苓、炙甘草、人参、附子、甘草、茵陈、豆蔻、黄芩	小柴胡汤
周身皮肤黄如烟熏、咽干、身黄、疲乏、脉沉细数、大便稀溏、眩晕、目黄、口苦、尿黄、渴不多饮、苔灰白腻、黄痘、舌淡红、呕恶、水滑、面黄	干姜、广藿香、柴胡、半夏、白术、泽泻、白矾、茯苓、炙甘草、人参、附子、甘草、茵陈、豆蔻、黄芩	小柴胡汤
口干苦、头昏沉、苔薄白微腻、心绞痛、脉弦细滑、郁闷、憋闷、疼痛、舌暗略红、胀满、心烦热	郁金、柴胡、半夏、大枣、川芎、瓜蒌、水蛭、炙甘草、石菖蒲、人参、丹参、薤白、黄芩	小柴胡汤
苔薄白微腻、心绞痛、憋闷、脉弦细滑、郁闷、疼痛、胀满、头昏沉、口干苦、心烦热、舌暗略红	郁金、柴胡、半夏、大枣、川芎、瓜蒌、水蛭、炙甘草、石菖蒲、人参、丹参、薤白、黄芩	小柴胡汤
憋闷、苔薄白微腻、胀满、心烦热、疼痛、口干苦、舌暗略红、心绞痛、头昏沉、脉弦细滑、郁闷	郁金、柴胡、半夏、大枣、川芎、瓜蒌、水蛭、炙甘草、石菖蒲、人参、丹参、薤白、黄芩	小柴胡汤
口干苦、郁闷、疼痛、胀满、头昏沉、苔薄白微腻、舌暗略红、脉弦细滑、憋闷、心烦热、心绞痛	郁金、柴胡、半夏、大枣、川芎、瓜蒌、水蛭、炙甘草、石菖蒲、人参、丹参、薤白、黄芩	小柴胡汤
心烦热、苔薄白微腻、心绞痛、舌暗略红、憋闷、脉弦细滑、口干苦、疼痛、胀满、头昏沉、郁闷	郁金、柴胡、半夏、大枣、川芎、瓜蒌、水蛭、炙甘草、石菖蒲、人参、丹参、薤白、黄芩	小柴胡汤
郁闷、疼痛、胀满、口干苦、脉弦细滑、心烦热、舌暗略红、苔薄白微腻、心绞痛、头昏沉、憋闷	郁金、柴胡、半夏、大枣、川芎、瓜蒌、水蛭、炙甘草、石菖蒲、人参、丹参、薤白、黄芩	小柴胡汤
心烦热、舌暗略红、胀满、郁闷、头昏沉、苔薄白微腻、心绞痛、憋闷、口干苦、疼痛、脉弦细滑	郁金、柴胡、半夏、大枣、川芎、瓜蒌、水蛭、炙甘草、石菖蒲、人参、丹参、薤白、黄芩	小柴胡汤
舌暗略红、口干苦、郁闷、头昏沉、脉弦细滑、胀满、憋闷、心烦热、疼痛、苔薄白微腻、心绞痛	郁金、柴胡、半夏、大枣、川芎、瓜蒌、水蛭、炙甘草、石菖蒲、人参、丹参、薤白、黄芩	小柴胡汤
心绞痛、疼痛、舌暗略红、口干苦、脉弦细滑、心烦热、郁闷、胀满、苔薄白微腻、头昏沉、憋闷	郁金、柴胡、半夏、大枣、川芎、瓜蒌、水蛭、炙甘草、石菖蒲、人参、丹参、薤白、黄芩	小柴胡汤
胀满、心绞痛、脉弦细滑、舌暗略红、郁闷、憋闷、头昏沉、心烦热、苔薄白微腻、疼痛、口干苦	郁金、柴胡、半夏、大枣、川芎、瓜蒌、水蛭、炙甘草、石菖蒲、人参、丹参、薤白、黄芩	小柴胡汤
眩晕、面红、血压180/110mmHg、胀满、恶心、目赤、烦闷、抽搐、舌红、呕吐、脉沉弦有力、苔黄厚腻、头痛、血压在150~170/90~100mmHg、血压240/120mmHg	大黄、厚朴、黄连、半夏、枳实、瓜蒌、天麻、钩藤、蔓荆子	小承气汤
血压240/120mmHg、眩晕、苔黄厚腻、胀满、头痛、抽搐、面红、血压在150~170/90~100mmHg、脉沉弦有力、烦闷、目赤、恶心、血压180/110mmHg、呕吐、舌红	大黄、厚朴、黄连、半夏、枳实、瓜蒌、天麻、钩藤、蔓荆子	小承气汤
眩晕、抽搐、呕吐、血压180/110mmHg、脉沉弦有力、恶心、苔黄厚腻、目赤、舌红、血压240/120mmHg、烦闷、血压在150~170/90~100mmHg、头痛、胀满、面红	大黄、厚朴、黄连、半夏、枳实、瓜蒌、天麻、钩藤、蔓荆子	小承气汤
抽搐、血压180/110mmHg、血压240/120mmHg、眩晕、胀满、目赤、恶心、烦闷、面红、脉沉弦有力、苔黄厚腻、舌红、呕吐、血压在150~170/90~100mmHg、头痛	大黄、厚朴、黄连、半夏、枳实、瓜蒌、天麻、钩藤、蔓荆子	小承气汤
舌红、头痛、脉沉弦有力、苔黄厚腻、恶心、抽搐、烦闷、血压180/110mmHg、目赤、胀满、血压在150~170/90~100mmHg、面红、呕吐、眩晕、血压240/120mmHg	大黄、厚朴、黄连、半夏、枳实、瓜蒌、天麻、钩藤、蔓荆子	小承气汤
目赤、脉沉弦有力、恶心、血压240/120mmHg、血压在150~170/90~100mmHg、胀满、头痛、舌红、面红、苔黄厚腻、烦闷、抽搐、呕吐、血压180/110mmHg、眩晕	大黄、厚朴、黄连、半夏、枳实、瓜蒌、天麻、钩藤、蔓荆子	小承气汤
面红、胀满、血压180/110mmHg、眩晕、目赤、呕吐、血压在150~170/90~100mmHg、舌红、苔黄厚腻、抽搐、脉沉弦有力、烦闷、恶心、血压240/120mmHg、头痛	大黄、厚朴、黄连、半夏、枳实、瓜蒌、天麻、钩藤、蔓荆子	小承气汤
胀满、血压在150~170/90~100mmHg、恶心、血压240/120mmHg、眩晕、血压180/110mmHg、苔黄厚腻、目赤、头痛、舌红、呕吐、脉沉弦有力、抽搐、面红、烦闷	大黄、厚朴、黄连、半夏、枳实、瓜蒌、天麻、钩藤、蔓荆子	小承气汤
抽搐、眩晕、血压180/110mmHg、苔黄厚腻、舌红、目赤、血压240/120mmHg、恶心、脉沉弦有力、头痛、胀满、面红、呕吐、血压在150~170/90~100mmHg、烦闷	大黄、厚朴、黄连、半夏、枳实、瓜蒌、天麻、钩藤、蔓荆子	小承气汤
脉沉弦有力、恶心、眩晕、头痛、血压180/110mmHg、目赤、舌红、呕吐、面红、烦闷、血压240/120mmHg、苔黄厚腻、血压在150~170/90~100mmHg、抽搐、胀满	大黄、厚朴、黄连、半夏、枳实、瓜蒌、天麻、钩藤、蔓荆子	小承气汤
腹痛、肠鸣、脉细无力、寒热、口苦、苔薄、抽搐、苔淡红而润、舌淡红而润、腹泻、里急后重	生姜、黄连、党参、白芍、半夏、枳壳、甘草、当归、黄芩	生姜泻心汤
苔淡红而润、苔薄、脉细无力、口苦、寒热、舌淡红而润、腹痛、里急后重、肠鸣、腹泻、抽搐	生姜、黄连、党参、白芍、半夏、枳壳、甘草、当归、黄芩	生姜泻心汤
里急后重、脉细无力、舌淡红而润、寒热、口苦、苔淡红而润、肠鸣、腹痛、苔薄、腹泻、抽搐	生姜、黄连、党参、白芍、半夏、枳壳、甘草、当归、黄芩	生姜泻心汤
脉细无力、抽搐、口苦、里急后重、苔薄、苔淡红而润、舌淡红而润、腹痛、寒热、腹泻、肠鸣	生姜、黄连、党参、白芍、半夏、枳壳、甘草、当归、黄芩	生姜泻心汤
脉细无力、舌淡红而润、苔淡红而润、腹痛、腹泻、口苦、抽搐、苔薄、寒热、肠鸣、里急后重	生姜、黄连、党参、白芍、半夏、枳壳、甘草、当归、黄芩	生姜泻心汤
舌淡红而润、抽搐、肠鸣、脉细无力、口苦、寒热、腹痛、里急后重、腹泻、苔薄、苔淡红而润	生姜、黄连、党参、白芍、半夏、枳壳、甘草、当归、黄芩	生姜泻心汤
里急后重、脉细无力、腹泻、苔淡红而润、苔薄、口苦、抽搐、舌淡红而润、寒热、腹痛、肠鸣	生姜、黄连、党参、白芍、半夏、枳壳、甘草、当归、黄芩	生姜泻心汤
腹泻、抽搐、肠鸣、里急后重、寒热、口苦、苔淡红而润、脉细无力、腹痛、苔薄、舌淡红而润	生姜、黄连、党参、白芍、半夏、枳壳、甘草、当归、黄芩	生姜泻心汤
苔淡红而润、腹泻、抽搐、里急后重、腹痛、肠鸣、脉细无力、寒热、舌淡红而润、口苦、苔薄	生姜、黄连、党参、白芍、半夏、枳壳、甘草、当归、黄芩	生姜泻心汤
里急后重、腹泻、苔淡红而润、腹痛、苔薄、寒热、口苦、肠鸣、脉细无力、抽搐、舌淡红而润	生姜、黄连、党参、白芍、半夏、枳壳、甘草、当归、黄芩	生姜泻心汤
腹股沟淋巴结均不肿、畏寒、咽不、渗出物、头晕、浮肿、发热、心肺无异常、苔薄白、渴不欲饮、扁桃体不肿、疼痛、白膜、糜烂、溃疡、肝大右肋下及0.5厘米、纳差、肿大、舌稍红、红晕、脉弦细	黄芪、干姜、生地、半夏、黄连、甘草、关黄柏、肉桂、木香、细辛、车前草、川木通、黄芩	甘草泻心汤
发热、浮肿、扁桃体不肿、纳差、糜烂、脉弦细、畏寒、渗出物、心肺无异常、溃疡、苔薄白、白膜、头晕、腹股沟淋巴结均不肿、疼痛、舌稍红、渴不欲饮、肝大右肋下及0.5厘米、红晕、咽不、肿大	黄芪、干姜、生地、半夏、黄连、甘草、关黄柏、肉桂、木香、细辛、车前草、川木通、黄芩	甘草泻心汤
肝大右肋下及0.5厘米、腹股沟淋巴结均不肿、浮肿、肿大、畏寒、发热、脉弦细、纳差、咽不、糜烂、白膜、苔薄白、心肺无异常、渴不欲饮、溃疡、头晕、疼痛、舌稍红、渗出物、红晕、扁桃体不肿	黄芪、干姜、生地、半夏、黄连、甘草、关黄柏、肉桂、木香、细辛、车前草、川木通、黄芩	甘草泻心汤
舌稍红、疼痛、肿大、苔薄白、溃疡、纳差、腹股沟淋巴结均不肿、红晕、扁桃体不肿、发热、脉弦细、肝大右肋下及0.5厘米、浮肿、渴不欲饮、头晕、心肺无异常、糜烂、渗出物、畏寒、白膜、咽不	黄芪、干姜、生地、半夏、黄连、甘草、关黄柏、肉桂、木香、细辛、车前草、川木通、黄芩	甘草泻心汤
畏寒、糜烂、咽不、肿大、苔薄白、舌稍红、脉弦细、白膜、疼痛、发热、腹股沟淋巴结均不肿、渗出物、纳差、溃疡、头晕、扁桃体不肿、浮肿、肝大右肋下及0.5厘米、渴不欲饮、心肺无异常、红晕	黄芪、干姜、生地、半夏、黄连、甘草、关黄柏、肉桂、木香、细辛、车前草、川木通、黄芩	甘草泻心汤
苔薄白、疼痛、溃疡、畏寒、头晕、心肺无异常、肿大、发热、咽不、渴不欲饮、舌稍红、扁桃体不肿、红晕、糜烂、白膜、肝大右肋下及0.5厘米、脉弦细、渗出物、纳差、浮肿、腹股沟淋巴结均不肿	黄芪、干姜、生地、半夏、黄连、甘草、关黄柏、肉桂、木香、细辛、车前草、川木通、黄芩	甘草泻心汤
舌稍红、心肺无异常、畏寒、发热、浮肿、渴不欲饮、红晕、头晕、渗出物、肝大右肋下及0.5厘米、脉弦细、糜烂、白膜、肿大、纳差、疼痛、扁桃体不肿、腹股沟淋巴结均不肿、溃疡、苔薄白、咽不	黄芪、干姜、生地、半夏、黄连、甘草、关黄柏、肉桂、木香、细辛、车前草、川木通、黄芩	甘草泻心汤
扁桃体不肿、腹股沟淋巴结均不肿、头晕、苔薄白、红晕、疼痛、纳差、白膜、舌稍红、畏寒、发热、肝大右肋下及0.5厘米、渴不欲饮、心肺无异常、肿大、咽不、脉弦细、渗出物、溃疡、浮肿、糜烂	黄芪、干姜、生地、半夏、黄连、甘草、关黄柏、肉桂、木香、细辛、车前草、川木通、黄芩	甘草泻心汤
舌稍红、发热、心肺无异常、肝大右肋下及0.5厘米、苔薄白、红晕、浮肿、腹股沟淋巴结均不肿、脉弦细、疼痛、扁桃体不肿、渗出物、肿大、咽不、渴不欲饮、溃疡、白膜、头晕、畏寒、糜烂、纳差	黄芪、干姜、生地、半夏、黄连、甘草、关黄柏、肉桂、木香、细辛、车前草、川木通、黄芩	甘草泻心汤
发热、肝大右肋下及0.5厘米、纳差、渗出物、白膜、浮肿、糜烂、红晕、头晕、苔薄白、渴不欲饮、肿大、腹股沟淋巴结均不肿、脉弦细、舌稍红、疼痛、心肺无异常、咽不、畏寒、扁桃体不肿、溃疡	黄芪、干姜、生地、半夏、黄连、甘草、关黄柏、肉桂、木香、细辛、车前草、川木通、黄芩	甘草泻心汤
心慌、自汗、舌红、背痛、腹胀、矢气、小便时黄、气短、嗳气、懊恼、脉弦细微数、大便时干、苔薄黄、肿胀	干姜、白芍、黄连、太子参、半夏、甘草、黄芩	半夏泻心汤
心慌、自汗、懊恼、肿胀、舌红、大便时干、苔薄黄、脉弦细微数、气短、腹胀、背痛、矢气、嗳气、小便时黄	干姜、白芍、黄连、太子参、半夏、甘草、黄芩	半夏泻心汤
小便时黄、肿胀、腹胀、背痛、懊恼、心慌、苔薄黄、气短、舌红、大便时干、矢气、自汗、嗳气、脉弦细微数	干姜、白芍、黄连、太子参、半夏、甘草、黄芩	半夏泻心汤
腹胀、心慌、嗳气、苔薄黄、脉弦细微数、小便时黄、背痛、自汗、懊恼、矢气、肿胀、大便时干、舌红、气短	干姜、白芍、黄连、太子参、半夏、甘草、黄芩	半夏泻心汤
心慌、嗳气、脉弦细微数、自汗、懊恼、气短、肿胀、小便时黄、舌红、矢气、大便时干、腹胀、苔薄黄、背痛	干姜、白芍、黄连、太子参、半夏、甘草、黄芩	半夏泻心汤
心慌、舌红、肿胀、气短、嗳气、苔薄黄、腹胀、矢气、懊恼、大便时干、背痛、自汗、脉弦细微数、小便时黄	干姜、白芍、黄连、太子参、半夏、甘草、黄芩	半夏泻心汤
腹胀、自汗、脉弦细微数、舌红、气短、嗳气、苔薄黄、矢气、小便时黄、大便时干、背痛、肿胀、心慌、懊恼	干姜、白芍、黄连、太子参、半夏、甘草、黄芩	半夏泻心汤
小便时黄、苔薄黄、嗳气、大便时干、腹胀、矢气、背痛、懊恼、脉弦细微数、气短、舌红、心慌、自汗、肿胀	干姜、白芍、黄连、太子参、半夏、甘草、黄芩	半夏泻心汤
舌红、自汗、矢气、懊恼、大便时干、嗳气、心慌、苔薄黄、腹胀、小便时黄、肿胀、背痛、脉弦细微数、气短	干姜、白芍、黄连、太子参、半夏、甘草、黄芩	半夏泻心汤
气短、嗳气、小便时黄、脉弦细微数、矢气、腹胀、苔薄黄、自汗、大便时干、心慌、肿胀、舌红、背痛、懊恼	干姜、白芍、黄连、太子参、半夏、甘草、黄芩	半夏泻心汤
口腔溃疡、阴部溃疡、苔白厚腻、皮肤疖肿、发热、溏便、脉滑、腹泻、关节疼痛不适、舌暗、低热	牡丹皮、干姜、薏苡仁、砂仁、厚朴、广藿香、半夏、太子参、泽泻、防风、佛手、关黄柏、石膏、丹参、甘草	半夏泻心汤
皮肤疖肿、苔白厚腻、关节疼痛不适、腹泻、阴部溃疡、舌暗、脉滑、溏便、发热、口腔溃疡、低热	牡丹皮、干姜、薏苡仁、砂仁、厚朴、广藿香、半夏、太子参、泽泻、防风、佛手、关黄柏、石膏、丹参、甘草	半夏泻心汤
脉滑、低热、溏便、苔白厚腻、阴部溃疡、腹泻、发热、皮肤疖肿、关节疼痛不适、舌暗、口腔溃疡	牡丹皮、干姜、薏苡仁、砂仁、厚朴、广藿香、半夏、太子参、泽泻、防风、佛手、关黄柏、石膏、丹参、甘草	半夏泻心汤
腹泻、关节疼痛不适、脉滑、口腔溃疡、皮肤疖肿、溏便、舌暗、阴部溃疡、低热、发热、苔白厚腻	牡丹皮、干姜、薏苡仁、砂仁、厚朴、广藿香、半夏、太子参、泽泻、防风、佛手、关黄柏、石膏、丹参、甘草	半夏泻心汤
发热、阴部溃疡、苔白厚腻、低热、口腔溃疡、舌暗、脉滑、关节疼痛不适、腹泻、皮肤疖肿、溏便	牡丹皮、干姜、薏苡仁、砂仁、厚朴、广藿香、半夏、太子参、泽泻、防风、佛手、关黄柏、石膏、丹参、甘草	半夏泻心汤
腹泻、脉滑、口腔溃疡、溏便、苔白厚腻、舌暗、皮肤疖肿、阴部溃疡、发热、关节疼痛不适、低热	牡丹皮、干姜、薏苡仁、砂仁、厚朴、广藿香、半夏、太子参、泽泻、防风、佛手、关黄柏、石膏、丹参、甘草	半夏泻心汤
关节疼痛不适、苔白厚腻、发热、皮肤疖肿、脉滑、口腔溃疡、腹泻、阴部溃疡、溏便、低热、舌暗	牡丹皮、干姜、薏苡仁、砂仁、厚朴、广藿香、半夏、太子参、泽泻、防风、佛手、关黄柏、石膏、丹参、甘草	半夏泻心汤
舌暗、发热、关节疼痛不适、低热、腹泻、口腔溃疡、溏便、皮肤疖肿、脉滑、阴部溃疡、苔白厚腻	牡丹皮、干姜、薏苡仁、砂仁、厚朴、广藿香、半夏、太子参、泽泻、防风、佛手、关黄柏、石膏、丹参、甘草	半夏泻心汤
脉滑、皮肤疖肿、关节疼痛不适、低热、舌暗、口腔溃疡、腹泻、发热、溏便、阴部溃疡、苔白厚腻	牡丹皮、干姜、薏苡仁、砂仁、厚朴、广藿香、半夏、太子参、泽泻、防风、佛手、关黄柏、石膏、丹参、甘草	半夏泻心汤
舌暗、关节疼痛不适、阴部溃疡、口腔溃疡、低热、腹泻、发热、溏便、皮肤疖肿、苔白厚腻、脉滑	牡丹皮、干姜、薏苡仁、砂仁、厚朴、广藿香、半夏、太子参、泽泻、防风、佛手、关黄柏、石膏、丹参、甘草	半夏泻心汤
脉弦细数、鼻出血、量多色红、气短、心悸、心烦、苔薄、鼻衄、胸闷、舌红	大黄、黄连、白茅根、黄芩、牛膝	大黄黄连泻心汤
舌红、心烦、心悸、量多色红、苔薄、鼻衄、鼻出血、脉弦细数、胸闷、气短	大黄、黄连、白茅根、黄芩、牛膝	大黄黄连泻心汤
胸闷、苔薄、气短、量多色红、鼻衄、脉弦细数、舌红、心烦、心悸、鼻出血	大黄、黄连、白茅根、黄芩、牛膝	大黄黄连泻心汤
舌红、心烦、鼻出血、脉弦细数、量多色红、胸闷、苔薄、鼻衄、气短、心悸	大黄、黄连、白茅根、黄芩、牛膝	大黄黄连泻心汤
心烦、苔薄、气短、舌红、量多色红、脉弦细数、心悸、鼻衄、胸闷、鼻出血	大黄、黄连、白茅根、黄芩、牛膝	大黄黄连泻心汤
鼻衄、苔薄、鼻出血、气短、量多色红、胸闷、心悸、心烦、舌红、脉弦细数	大黄、黄连、白茅根、黄芩、牛膝	大黄黄连泻心汤
心悸、鼻出血、舌红、苔薄、鼻衄、心烦、脉弦细数、气短、胸闷、量多色红	大黄、黄连、白茅根、黄芩、牛膝	大黄黄连泻心汤
心悸、苔薄、鼻出血、心烦、舌红、气短、鼻衄、量多色红、胸闷、脉弦细数	大黄、黄连、白茅根、黄芩、牛膝	大黄黄连泻心汤
苔薄、鼻衄、气短、舌红、心悸、鼻出血、脉弦细数、量多色红、胸闷、心烦	大黄、黄连、白茅根、黄芩、牛膝	大黄黄连泻心汤
鼻出血、心悸、脉弦细数、量多色红、鼻衄、舌红、胸闷、心烦、苔薄、气短	大黄、黄连、白茅根、黄芩、牛膝	大黄黄连泻心汤
手足麻木、气机不畅、大便略干不爽、舌暗红、脉沉弱、胃中冷、出汗、苔黄腻、欲哭、心下痞	大黄、附子、黄连、黄芩	附子泻心汤
脉沉弱、手足麻木、欲哭、胃中冷、大便略干不爽、苔黄腻、心下痞、气机不畅、舌暗红、出汗	大黄、附子、黄连、黄芩	附子泻心汤
舌暗红、出汗、气机不畅、欲哭、胃中冷、心下痞、脉沉弱、大便略干不爽、苔黄腻、手足麻木	大黄、附子、黄连、黄芩	附子泻心汤
苔黄腻、大便略干不爽、气机不畅、欲哭、脉沉弱、出汗、舌暗红、心下痞、手足麻木、胃中冷	大黄、附子、黄连、黄芩	附子泻心汤
欲哭、舌暗红、手足麻木、苔黄腻、脉沉弱、心下痞、气机不畅、出汗、胃中冷、大便略干不爽	大黄、附子、黄连、黄芩	附子泻心汤
大便略干不爽、出汗、舌暗红、脉沉弱、心下痞、胃中冷、欲哭、气机不畅、手足麻木、苔黄腻	大黄、附子、黄连、黄芩	附子泻心汤
舌暗红、出汗、气机不畅、胃中冷、手足麻木、脉沉弱、大便略干不爽、欲哭、苔黄腻、心下痞	大黄、附子、黄连、黄芩	附子泻心汤
舌暗红、欲哭、脉沉弱、苔黄腻、心下痞、大便略干不爽、胃中冷、手足麻木、出汗、气机不畅	大黄、附子、黄连、黄芩	附子泻心汤
心下痞、手足麻木、苔黄腻、脉沉弱、舌暗红、气机不畅、欲哭、出汗、大便略干不爽、胃中冷	大黄、附子、黄连、黄芩	附子泻心汤
欲哭、气机不畅、心下痞、脉沉弱、手足麻木、胃中冷、出汗、舌暗红、苔黄腻、大便略干不爽	大黄、附子、黄连、黄芩	附子泻心汤
舌胖、口苦、烧灼、脉滑数、心烦、咳痰、咳吐黄痰、舌紫暗、口疮、便干、苔薄黄、口干、大便3天未解、咳嗽、胃脘胀满、头晕、耳鸣、恶心、口腔溃疡	枇杷叶、莱菔子、蒲公英、半夏、苦杏仁、火麻仁、紫苏梗、佛手、瓜蒌、鸡内金、紫菀、桔梗、桃仁、甘草、百部、当归、黄芩	竹叶石膏汤
舌胖、口腔溃疡、恶心、烧灼、胃脘胀满、咳吐黄痰、口干、便干、脉滑数、苔薄黄、咳嗽、舌紫暗、大便3天未解、头晕、心烦、口苦、口疮、耳鸣、咳痰	枇杷叶、莱菔子、蒲公英、半夏、苦杏仁、火麻仁、紫苏梗、佛手、瓜蒌、鸡内金、紫菀、桔梗、桃仁、甘草、百部、当归、黄芩	竹叶石膏汤
大便3天未解、恶心、口疮、苔薄黄、咳吐黄痰、便干、烧灼、胃脘胀满、咳嗽、口苦、舌紫暗、脉滑数、头晕、耳鸣、心烦、口干、口腔溃疡、咳痰、舌胖	枇杷叶、莱菔子、蒲公英、半夏、苦杏仁、火麻仁、紫苏梗、佛手、瓜蒌、鸡内金、紫菀、桔梗、桃仁、甘草、百部、当归、黄芩	竹叶石膏汤
咳嗽、耳鸣、苔薄黄、脉滑数、恶心、舌紫暗、舌胖、口干、咳痰、大便3天未解、口腔溃疡、胃脘胀满、烧灼、咳吐黄痰、头晕、口疮、便干、心烦、口苦	枇杷叶、莱菔子、蒲公英、半夏、苦杏仁、火麻仁、紫苏梗、佛手、瓜蒌、鸡内金、紫菀、桔梗、桃仁、甘草、百部、当归、黄芩	竹叶石膏汤
咳吐黄痰、胃脘胀满、咳嗽、脉滑数、烧灼、大便3天未解、舌紫暗、舌胖、咳痰、恶心、耳鸣、便干、头晕、苔薄黄、口腔溃疡、口苦、心烦、口干、口疮	枇杷叶、莱菔子、蒲公英、半夏、苦杏仁、火麻仁、紫苏梗、佛手、瓜蒌、鸡内金、紫菀、桔梗、桃仁、甘草、百部、当归、黄芩	竹叶石膏汤
便干、舌胖、耳鸣、苔薄黄、口疮、口干、口腔溃疡、咳痰、咳嗽、心烦、口苦、脉滑数、胃脘胀满、大便3天未解、烧灼、舌紫暗、咳吐黄痰、恶心、头晕	枇杷叶、莱菔子、蒲公英、半夏、苦杏仁、火麻仁、紫苏梗、佛手、瓜蒌、鸡内金、紫菀、桔梗、桃仁、甘草、百部、当归、黄芩	竹叶石膏汤
头晕、便干、心烦、烧灼、苔薄黄、舌胖、恶心、大便3天未解、咳痰、胃脘胀满、口干、咳吐黄痰、咳嗽、舌紫暗、耳鸣、口苦、脉滑数、口疮、口腔溃疡	枇杷叶、莱菔子、蒲公英、半夏、苦杏仁、火麻仁、紫苏梗、佛手、瓜蒌、鸡内金、紫菀、桔梗、桃仁、甘草、百部、当归、黄芩	竹叶石膏汤
口疮、胃脘胀满、耳鸣、口腔溃疡、苔薄黄、心烦、口干、大便3天未解、烧灼、便干、咳嗽、舌胖、咳痰、舌紫暗、恶心、咳吐黄痰、口苦、头晕、脉滑数	枇杷叶、莱菔子、蒲公英、半夏、苦杏仁、火麻仁、紫苏梗、佛手、瓜蒌、鸡内金、紫菀、桔梗、桃仁、甘草、百部、当归、黄芩	竹叶石膏汤
大便3天未解、头晕、烧灼、耳鸣、恶心、口苦、心烦、咳痰、咳吐黄痰、口疮、舌胖、胃脘胀满、舌紫暗、口腔溃疡、脉滑数、咳嗽、便干、口干、苔薄黄	枇杷叶、莱菔子、蒲公英、半夏、苦杏仁、火麻仁、紫苏梗、佛手、瓜蒌、鸡内金、紫菀、桔梗、桃仁、甘草、百部、当归、黄芩	竹叶石膏汤
咳吐黄痰、便干、脉滑数、烧灼、耳鸣、口干、舌紫暗、咳嗽、恶心、心烦、口苦、舌胖、大便3天未解、胃脘胀满、头晕、口腔溃疡、苔薄黄、口疮、咳痰	枇杷叶、莱菔子、蒲公英、半夏、苦杏仁、火麻仁、紫苏梗、佛手、瓜蒌、鸡内金、紫菀、桔梗、桃仁、甘草、百部、当归、黄芩	竹叶石膏汤
腰酸、脉弦滑、体积8.8cm3、纳差、停经、大便稍干、红绛、四肢不温、痄腮、苔薄、神疲、口干、舌尖红赤、色黄、抑郁	谷芽、黄连、大枣、半夏、佛手、粉葛、石膏、麦芽、白茅根、麦冬、桔梗、芦根、乌梅、知母、玉竹、茵陈、枇杷叶、紫石英	竹叶石膏汤
抑郁、大便稍干、腰酸、纳差、神疲、口干、体积8.8cm3、舌尖红赤、红绛、停经、四肢不温、苔薄、脉弦滑、痄腮、色黄	谷芽、黄连、大枣、半夏、佛手、粉葛、石膏、麦芽、白茅根、麦冬、桔梗、芦根、乌梅、知母、玉竹、茵陈、枇杷叶、紫石英	竹叶石膏汤
痄腮、红绛、神疲、口干、舌尖红赤、色黄、脉弦滑、四肢不温、腰酸、抑郁、大便稍干、停经、纳差、体积8.8cm3、苔薄	谷芽、黄连、大枣、半夏、佛手、粉葛、石膏、麦芽、白茅根、麦冬、桔梗、芦根、乌梅、知母、玉竹、茵陈、枇杷叶、紫石英	竹叶石膏汤
舌尖红赤、苔薄、脉弦滑、神疲、大便稍干、四肢不温、腰酸、红绛、体积8.8cm3、停经、色黄、痄腮、抑郁、口干、纳差	谷芽、黄连、大枣、半夏、佛手、粉葛、石膏、麦芽、白茅根、麦冬、桔梗、芦根、乌梅、知母、玉竹、茵陈、枇杷叶、紫石英	竹叶石膏汤
舌尖红赤、苔薄、脉弦滑、腰酸、痄腮、四肢不温、神疲、体积8.8cm3、口干、抑郁、停经、红绛、大便稍干、纳差、色黄	谷芽、黄连、大枣、半夏、佛手、粉葛、石膏、麦芽、白茅根、麦冬、桔梗、芦根、乌梅、知母、玉竹、茵陈、枇杷叶、紫石英	竹叶石膏汤
苔薄、大便稍干、口干、抑郁、痄腮、纳差、红绛、腰酸、脉弦滑、四肢不温、色黄、神疲、停经、舌尖红赤、体积8.8cm3	谷芽、黄连、大枣、半夏、佛手、粉葛、石膏、麦芽、白茅根、麦冬、桔梗、芦根、乌梅、知母、玉竹、茵陈、枇杷叶、紫石英	竹叶石膏汤
体积8.8cm3、停经、纳差、痄腮、色黄、红绛、腰酸、脉弦滑、抑郁、四肢不温、苔薄、神疲、大便稍干、口干、舌尖红赤	谷芽、黄连、大枣、半夏、佛手、粉葛、石膏、麦芽、白茅根、麦冬、桔梗、芦根、乌梅、知母、玉竹、茵陈、枇杷叶、紫石英	竹叶石膏汤
口干、腰酸、痄腮、舌尖红赤、红绛、脉弦滑、停经、抑郁、体积8.8cm3、大便稍干、色黄、苔薄、神疲、四肢不温、纳差	谷芽、黄连、大枣、半夏、佛手、粉葛、石膏、麦芽、白茅根、麦冬、桔梗、芦根、乌梅、知母、玉竹、茵陈、枇杷叶、紫石英	竹叶石膏汤
口干、停经、神疲、苔薄、抑郁、腰酸、体积8.8cm3、红绛、舌尖红赤、痄腮、色黄、四肢不温、纳差、脉弦滑、大便稍干	谷芽、黄连、大枣、半夏、佛手、粉葛、石膏、麦芽、白茅根、麦冬、桔梗、芦根、乌梅、知母、玉竹、茵陈、枇杷叶、紫石英	竹叶石膏汤
神疲、痄腮、舌尖红赤、大便稍干、停经、四肢不温、脉弦滑、抑郁、腰酸、体积8.8cm3、纳差、红绛、色黄、苔薄、口干	谷芽、黄连、大枣、半夏、佛手、粉葛、石膏、麦芽、白茅根、麦冬、桔梗、芦根、乌梅、知母、玉竹、茵陈、枇杷叶、紫石英	竹叶石膏汤
苔黄腻、头晕、关节功能活动受限、头痛、汗出、烦闷、脉弦滑细数、红肿、肿痛、疼痛、舌红暗	蚕沙、薏苡仁、全蝎、石膏、没药、桂枝、粳米、乌梢蛇、知母、甘草、忍冬藤、防己	白虎加桂枝汤
肿痛、头晕、烦闷、头痛、舌红暗、苔黄腻、红肿、疼痛、关节功能活动受限、脉弦滑细数、汗出	蚕沙、薏苡仁、全蝎、石膏、没药、桂枝、粳米、乌梢蛇、知母、甘草、忍冬藤、防己	白虎加桂枝汤
肿痛、汗出、烦闷、舌红暗、头晕、头痛、苔黄腻、脉弦滑细数、疼痛、红肿、关节功能活动受限	蚕沙、薏苡仁、全蝎、石膏、没药、桂枝、粳米、乌梢蛇、知母、甘草、忍冬藤、防己	白虎加桂枝汤
关节功能活动受限、苔黄腻、头痛、脉弦滑细数、肿痛、疼痛、汗出、烦闷、红肿、舌红暗、头晕	蚕沙、薏苡仁、全蝎、石膏、没药、桂枝、粳米、乌梢蛇、知母、甘草、忍冬藤、防己	白虎加桂枝汤
苔黄腻、脉弦滑细数、关节功能活动受限、头痛、红肿、汗出、舌红暗、疼痛、头晕、烦闷、肿痛	蚕沙、薏苡仁、全蝎、石膏、没药、桂枝、粳米、乌梢蛇、知母、甘草、忍冬藤、防己	白虎加桂枝汤
脉弦滑细数、头痛、肿痛、烦闷、疼痛、关节功能活动受限、舌红暗、头晕、汗出、苔黄腻、红肿	蚕沙、薏苡仁、全蝎、石膏、没药、桂枝、粳米、乌梢蛇、知母、甘草、忍冬藤、防己	白虎加桂枝汤
脉弦滑细数、苔黄腻、肿痛、关节功能活动受限、头痛、头晕、烦闷、疼痛、红肿、汗出、舌红暗	蚕沙、薏苡仁、全蝎、石膏、没药、桂枝、粳米、乌梢蛇、知母、甘草、忍冬藤、防己	白虎加桂枝汤
头晕、肿痛、头痛、红肿、关节功能活动受限、苔黄腻、舌红暗、疼痛、烦闷、脉弦滑细数、汗出	蚕沙、薏苡仁、全蝎、石膏、没药、桂枝、粳米、乌梢蛇、知母、甘草、忍冬藤、防己	白虎加桂枝汤
疼痛、舌红暗、苔黄腻、烦闷、头晕、关节功能活动受限、汗出、肿痛、红肿、头痛、脉弦滑细数	蚕沙、薏苡仁、全蝎、石膏、没药、桂枝、粳米、乌梢蛇、知母、甘草、忍冬藤、防己	白虎加桂枝汤
脉弦滑细数、头痛、红肿、疼痛、汗出、苔黄腻、头晕、肿痛、舌红暗、烦闷、关节功能活动受限	蚕沙、薏苡仁、全蝎、石膏、没药、桂枝、粳米、乌梢蛇、知母、甘草、忍冬藤、防己	白虎加桂枝汤
下肢肿胀、呕吐（秽浊中阻）。西医诊断：慢性肾炎尿毒症期。12月22日因肺部感染，下病危通知。23日临睡前，突然胸闷憋气，心悸加重，张口抬肩，翕胸撷肚，气喘欲窒，语言困难，烦躁不安，面色惊恐，神志恍惚，舌淡润、身冷、苔薄黄微腻，脉沉细无力。化验：血红蛋白3.8g%,尿蛋白定性(++)，尿素氮70mg%,肌酐9.9mg%,酚红试验“0”，肾图：双侧各段不清，呈水平延长，属无功能图形。中医诊断：虚损（阴阳两亏）、舌淡胖、脉细数、软弱无力、手足逆冷、浮肿、面色无华、腰痛	干姜、党参、茯苓、炙甘草、附子、甘草	茯苓四逆汤
软弱无力、手足逆冷、脉细数、浮肿、身冷、下肢肿胀、腰痛、呕吐（秽浊中阻）。西医诊断：慢性肾炎尿毒症期。12月22日因肺部感染，下病危通知。23日临睡前，突然胸闷憋气，心悸加重，张口抬肩，翕胸撷肚，气喘欲窒，语言困难，烦躁不安，面色惊恐，神志恍惚，舌淡润、面色无华、苔薄黄微腻，脉沉细无力。化验：血红蛋白3.8g%,尿蛋白定性(++)，尿素氮70mg%,肌酐9.9mg%,酚红试验“0”，肾图：双侧各段不清，呈水平延长，属无功能图形。中医诊断：虚损（阴阳两亏）、舌淡胖	干姜、党参、茯苓、炙甘草、附子、甘草	茯苓四逆汤
身冷、浮肿、软弱无力、舌淡胖、脉细数、手足逆冷、腰痛、苔薄黄微腻，脉沉细无力。化验：血红蛋白3.8g%,尿蛋白定性(++)，尿素氮70mg%,肌酐9.9mg%,酚红试验“0”，肾图：双侧各段不清，呈水平延长，属无功能图形。中医诊断：虚损（阴阳两亏）、下肢肿胀、面色无华、呕吐（秽浊中阻）。西医诊断：慢性肾炎尿毒症期。12月22日因肺部感染，下病危通知。23日临睡前，突然胸闷憋气，心悸加重，张口抬肩，翕胸撷肚，气喘欲窒，语言困难，烦躁不安，面色惊恐，神志恍惚，舌淡润	干姜、党参、茯苓、炙甘草、附子、甘草	茯苓四逆汤
脉细数、身冷、呕吐（秽浊中阻）。西医诊断：慢性肾炎尿毒症期。12月22日因肺部感染，下病危通知。23日临睡前，突然胸闷憋气，心悸加重，张口抬肩，翕胸撷肚，气喘欲窒，语言困难，烦躁不安，面色惊恐，神志恍惚，舌淡润、面色无华、舌淡胖、浮肿、软弱无力、手足逆冷、下肢肿胀、苔薄黄微腻，脉沉细无力。化验：血红蛋白3.8g%,尿蛋白定性(++)，尿素氮70mg%,肌酐9.9mg%,酚红试验“0”，肾图：双侧各段不清，呈水平延长，属无功能图形。中医诊断：虚损（阴阳两亏）、腰痛	干姜、党参、茯苓、炙甘草、附子、甘草	茯苓四逆汤
舌淡胖、脉细数、身冷、腰痛、浮肿、软弱无力、苔薄黄微腻，脉沉细无力。化验：血红蛋白3.8g%,尿蛋白定性(++)，尿素氮70mg%,肌酐9.9mg%,酚红试验“0”，肾图：双侧各段不清，呈水平延长，属无功能图形。中医诊断：虚损（阴阳两亏）、面色无华、手足逆冷、下肢肿胀、呕吐（秽浊中阻）。西医诊断：慢性肾炎尿毒症期。12月22日因肺部感染，下病危通知。23日临睡前，突然胸闷憋气，心悸加重，张口抬肩，翕胸撷肚，气喘欲窒，语言困难，烦躁不安，面色惊恐，神志恍惚，舌淡润	干姜、党参、茯苓、炙甘草、附子、甘草	茯苓四逆汤
舌淡胖、软弱无力、下肢肿胀、呕吐（秽浊中阻）。西医诊断：慢性肾炎尿毒症期。12月22日因肺部感染，下病危通知。23日临睡前，突然胸闷憋气，心悸加重，张口抬肩，翕胸撷肚，气喘欲窒，语言困难，烦躁不安，面色惊恐，神志恍惚，舌淡润、面色无华、手足逆冷、浮肿、苔薄黄微腻，脉沉细无力。化验：血红蛋白3.8g%,尿蛋白定性(++)，尿素氮70mg%,肌酐9.9mg%,酚红试验“0”，肾图：双侧各段不清，呈水平延长，属无功能图形。中医诊断：虚损（阴阳两亏）、脉细数、身冷、腰痛	干姜、党参、茯苓、炙甘草、附子、甘草	茯苓四逆汤
手足逆冷、脉细数、呕吐（秽浊中阻）。西医诊断：慢性肾炎尿毒症期。12月22日因肺部感染，下病危通知。23日临睡前，突然胸闷憋气，心悸加重，张口抬肩，翕胸撷肚，气喘欲窒，语言困难，烦躁不安，面色惊恐，神志恍惚，舌淡润、身冷、浮肿、软弱无力、舌淡胖、面色无华、下肢肿胀、腰痛、苔薄黄微腻，脉沉细无力。化验：血红蛋白3.8g%,尿蛋白定性(++)，尿素氮70mg%,肌酐9.9mg%,酚红试验“0”，肾图：双侧各段不清，呈水平延长，属无功能图形。中医诊断：虚损（阴阳两亏）	干姜、党参、茯苓、炙甘草、附子、甘草	茯苓四逆汤
下肢肿胀、面色无华、软弱无力、手足逆冷、呕吐（秽浊中阻）。西医诊断：慢性肾炎尿毒症期。12月22日因肺部感染，下病危通知。23日临睡前，突然胸闷憋气，心悸加重，张口抬肩，翕胸撷肚，气喘欲窒，语言困难，烦躁不安，面色惊恐，神志恍惚，舌淡润、舌淡胖、脉细数、身冷、浮肿、苔薄黄微腻，脉沉细无力。化验：血红蛋白3.8g%,尿蛋白定性(++)，尿素氮70mg%,肌酐9.9mg%,酚红试验“0”，肾图：双侧各段不清，呈水平延长，属无功能图形。中医诊断：虚损（阴阳两亏）、腰痛	干姜、党参、茯苓、炙甘草、附子、甘草	茯苓四逆汤
浮肿、苔薄黄微腻，脉沉细无力。化验：血红蛋白3.8g%,尿蛋白定性(++)，尿素氮70mg%,肌酐9.9mg%,酚红试验“0”，肾图：双侧各段不清，呈水平延长，属无功能图形。中医诊断：虚损（阴阳两亏）、软弱无力、面色无华、舌淡胖、手足逆冷、呕吐（秽浊中阻）。西医诊断：慢性肾炎尿毒症期。12月22日因肺部感染，下病危通知。23日临睡前，突然胸闷憋气，心悸加重，张口抬肩，翕胸撷肚，气喘欲窒，语言困难，烦躁不安，面色惊恐，神志恍惚，舌淡润、身冷、下肢肿胀、脉细数、腰痛	干姜、党参、茯苓、炙甘草、附子、甘草	茯苓四逆汤
舌淡胖、苔薄黄微腻，脉沉细无力。化验：血红蛋白3.8g%,尿蛋白定性(++)，尿素氮70mg%,肌酐9.9mg%,酚红试验“0”，肾图：双侧各段不清，呈水平延长，属无功能图形。中医诊断：虚损（阴阳两亏）、腰痛、脉细数、浮肿、面色无华、呕吐（秽浊中阻）。西医诊断：慢性肾炎尿毒症期。12月22日因肺部感染，下病危通知。23日临睡前，突然胸闷憋气，心悸加重，张口抬肩，翕胸撷肚，气喘欲窒，语言困难，烦躁不安，面色惊恐，神志恍惚，舌淡润、手足逆冷、软弱无力、身冷、下肢肿胀	干姜、党参、茯苓、炙甘草、附子、甘草	茯苓四逆汤
舌淡红略暗、痛经、脉来沉弦而细、逆冷、血脉瘀滞、呕吐、腰痛、恶心、冷痛、昏厥、面色淡白、瘀斑、月经不调、苔薄白而润	小茴香、白芍、半夏、通草、大枣、吴茱萸、桂枝、炮姜、甘草、当归	当归四逆汤
脉来沉弦而细、冷痛、逆冷、苔薄白而润、面色淡白、瘀斑、腰痛、恶心、昏厥、痛经、舌淡红略暗、血脉瘀滞、呕吐、月经不调	小茴香、白芍、半夏、通草、大枣、吴茱萸、桂枝、炮姜、甘草、当归	当归四逆汤
呕吐、月经不调、脉来沉弦而细、舌淡红略暗、恶心、面色淡白、痛经、血脉瘀滞、冷痛、腰痛、昏厥、逆冷、苔薄白而润、瘀斑	小茴香、白芍、半夏、通草、大枣、吴茱萸、桂枝、炮姜、甘草、当归	当归四逆汤
面色淡白、呕吐、逆冷、腰痛、冷痛、舌淡红略暗、昏厥、恶心、瘀斑、脉来沉弦而细、苔薄白而润、血脉瘀滞、痛经、月经不调	小茴香、白芍、半夏、通草、大枣、吴茱萸、桂枝、炮姜、甘草、当归	当归四逆汤
苔薄白而润、面色淡白、痛经、逆冷、恶心、血脉瘀滞、昏厥、舌淡红略暗、月经不调、腰痛、呕吐、瘀斑、脉来沉弦而细、冷痛	小茴香、白芍、半夏、通草、大枣、吴茱萸、桂枝、炮姜、甘草、当归	当归四逆汤
脉来沉弦而细、瘀斑、腰痛、呕吐、冷痛、舌淡红略暗、面色淡白、血脉瘀滞、恶心、月经不调、逆冷、痛经、苔薄白而润、昏厥	小茴香、白芍、半夏、通草、大枣、吴茱萸、桂枝、炮姜、甘草、当归	当归四逆汤
冷痛、月经不调、血脉瘀滞、面色淡白、腰痛、昏厥、苔薄白而润、恶心、逆冷、痛经、瘀斑、脉来沉弦而细、呕吐、舌淡红略暗	小茴香、白芍、半夏、通草、大枣、吴茱萸、桂枝、炮姜、甘草、当归	当归四逆汤
月经不调、呕吐、逆冷、苔薄白而润、痛经、脉来沉弦而细、舌淡红略暗、腰痛、恶心、面色淡白、昏厥、瘀斑、冷痛、血脉瘀滞	小茴香、白芍、半夏、通草、大枣、吴茱萸、桂枝、炮姜、甘草、当归	当归四逆汤
恶心、脉来沉弦而细、呕吐、苔薄白而润、昏厥、面色淡白、腰痛、月经不调、痛经、逆冷、瘀斑、舌淡红略暗、冷痛、血脉瘀滞	小茴香、白芍、半夏、通草、大枣、吴茱萸、桂枝、炮姜、甘草、当归	当归四逆汤
呕吐、苔薄白而润、昏厥、痛经、面色淡白、冷痛、恶心、血脉瘀滞、逆冷、舌淡红略暗、瘀斑、月经不调、脉来沉弦而细、腰痛	小茴香、白芍、半夏、通草、大枣、吴茱萸、桂枝、炮姜、甘草、当归	当归四逆汤
胸痛、大汗出、心悸、疼痛、脉沉细、憋闷、心痛、胸闷、恶寒、短气、舌胖、浮肿、苔白滑、大便溏、舌淡红	干姜、桑寄生、白芍、白术、檀香、太子参、川芎、肉桂、巴戟天、附子、丹参	真武汤
心痛、胸痛、脉沉细、苔白滑、短气、大便溏、恶寒、舌胖、心悸、憋闷、疼痛、胸闷、舌淡红、浮肿、大汗出	干姜、桑寄生、白芍、白术、檀香、太子参、川芎、肉桂、巴戟天、附子、丹参	真武汤
大汗出、舌胖、脉沉细、恶寒、疼痛、短气、苔白滑、心悸、胸闷、浮肿、胸痛、憋闷、舌淡红、大便溏、心痛	干姜、桑寄生、白芍、白术、檀香、太子参、川芎、肉桂、巴戟天、附子、丹参	真武汤
恶寒、脉沉细、胸闷、心悸、短气、憋闷、浮肿、舌胖、大汗出、舌淡红、苔白滑、大便溏、心痛、疼痛、胸痛	干姜、桑寄生、白芍、白术、檀香、太子参、川芎、肉桂、巴戟天、附子、丹参	真武汤
憋闷、舌胖、苔白滑、恶寒、大汗出、心悸、浮肿、大便溏、胸闷、短气、舌淡红、胸痛、疼痛、脉沉细、心痛	干姜、桑寄生、白芍、白术、檀香、太子参、川芎、肉桂、巴戟天、附子、丹参	真武汤
短气、胸痛、大便溏、舌胖、憋闷、浮肿、胸闷、脉沉细、大汗出、舌淡红、恶寒、疼痛、苔白滑、心悸、心痛	干姜、桑寄生、白芍、白术、檀香、太子参、川芎、肉桂、巴戟天、附子、丹参	真武汤
大汗出、苔白滑、胸闷、大便溏、舌淡红、憋闷、恶寒、脉沉细、心悸、胸痛、浮肿、心痛、短气、舌胖、疼痛	干姜、桑寄生、白芍、白术、檀香、太子参、川芎、肉桂、巴戟天、附子、丹参	真武汤
大汗出、舌淡红、疼痛、脉沉细、心悸、憋闷、胸痛、舌胖、苔白滑、心痛、恶寒、短气、大便溏、浮肿、胸闷	干姜、桑寄生、白芍、白术、檀香、太子参、川芎、肉桂、巴戟天、附子、丹参	真武汤
短气、舌淡红、浮肿、心悸、胸痛、疼痛、苔白滑、恶寒、心痛、大便溏、脉沉细、舌胖、憋闷、大汗出、胸闷	干姜、桑寄生、白芍、白术、檀香、太子参、川芎、肉桂、巴戟天、附子、丹参	真武汤
浮肿、大便溏、短气、大汗出、疼痛、舌胖、心痛、舌淡红、心悸、苔白滑、憋闷、胸闷、胸痛、恶寒、脉沉细	干姜、桑寄生、白芍、白术、檀香、太子参、川芎、肉桂、巴戟天、附子、丹参	真武汤
苔白滑、唇甲紫绀、全身重度水肿、手足冰冷、喘咳、舌淡紫、大腿及以下俱肿、两颧暗红晦滞、畏寒、腹大如鼓、脉沉细欲绝、咳吐大量泡沫样清稀痰、语声低微、肢冷、肢体水肿、呼吸困难	干姜、白芍、大枣、五味子、葶苈子、白术、苦杏仁、茯苓、炙甘草、桂枝、人参、附子、甘草	真武汤
咳吐大量泡沫样清稀痰、苔白滑、喘咳、脉沉细欲绝、畏寒、舌淡紫、呼吸困难、全身重度水肿、唇甲紫绀、腹大如鼓、大腿及以下俱肿、肢冷、肢体水肿、两颧暗红晦滞、手足冰冷、语声低微	干姜、白芍、大枣、五味子、葶苈子、白术、苦杏仁、茯苓、炙甘草、桂枝、人参、附子、甘草	真武汤
手足冰冷、苔白滑、肢体水肿、呼吸困难、脉沉细欲绝、腹大如鼓、喘咳、唇甲紫绀、畏寒、全身重度水肿、两颧暗红晦滞、咳吐大量泡沫样清稀痰、肢冷、语声低微、大腿及以下俱肿、舌淡紫	干姜、白芍、大枣、五味子、葶苈子、白术、苦杏仁、茯苓、炙甘草、桂枝、人参、附子、甘草	真武汤
畏寒、肢冷、肢体水肿、苔白滑、手足冰冷、舌淡紫、大腿及以下俱肿、两颧暗红晦滞、全身重度水肿、喘咳、唇甲紫绀、语声低微、腹大如鼓、脉沉细欲绝、呼吸困难、咳吐大量泡沫样清稀痰	干姜、白芍、大枣、五味子、葶苈子、白术、苦杏仁、茯苓、炙甘草、桂枝、人参、附子、甘草	真武汤
大腿及以下俱肿、咳吐大量泡沫样清稀痰、肢体水肿、语声低微、呼吸困难、脉沉细欲绝、唇甲紫绀、畏寒、喘咳、苔白滑、手足冰冷、腹大如鼓、全身重度水肿、舌淡紫、两颧暗红晦滞、肢冷	干姜、白芍、大枣、五味子、葶苈子、白术、苦杏仁、茯苓、炙甘草、桂枝、人参、附子、甘草	真武汤
舌淡紫、肢体水肿、脉沉细欲绝、畏寒、肢冷、咳吐大量泡沫样清稀痰、喘咳、大腿及以下俱肿、唇甲紫绀、腹大如鼓、语声低微、两颧暗红晦滞、全身重度水肿、苔白滑、呼吸困难、手足冰冷	干姜、白芍、大枣、五味子、葶苈子、白术、苦杏仁、茯苓、炙甘草、桂枝、人参、附子、甘草	真武汤
舌淡紫、两颧暗红晦滞、喘咳、苔白滑、全身重度水肿、畏寒、腹大如鼓、肢冷、咳吐大量泡沫样清稀痰、大腿及以下俱肿、肢体水肿、脉沉细欲绝、语声低微、呼吸困难、手足冰冷、唇甲紫绀	干姜、白芍、大枣、五味子、葶苈子、白术、苦杏仁、茯苓、炙甘草、桂枝、人参、附子、甘草	真武汤
咳吐大量泡沫样清稀痰、肢冷、全身重度水肿、舌淡紫、呼吸困难、大腿及以下俱肿、苔白滑、语声低微、畏寒、喘咳、两颧暗红晦滞、唇甲紫绀、手足冰冷、肢体水肿、脉沉细欲绝、腹大如鼓	干姜、白芍、大枣、五味子、葶苈子、白术、苦杏仁、茯苓、炙甘草、桂枝、人参、附子、甘草	真武汤
苔白滑、畏寒、腹大如鼓、肢体水肿、舌淡紫、咳吐大量泡沫样清稀痰、肢冷、呼吸困难、语声低微、喘咳、手足冰冷、大腿及以下俱肿、唇甲紫绀、全身重度水肿、脉沉细欲绝、两颧暗红晦滞	干姜、白芍、大枣、五味子、葶苈子、白术、苦杏仁、茯苓、炙甘草、桂枝、人参、附子、甘草	真武汤
唇甲紫绀、喘咳、全身重度水肿、手足冰冷、舌淡紫、腹大如鼓、苔白滑、两颧暗红晦滞、肢体水肿、畏寒、呼吸困难、语声低微、咳吐大量泡沫样清稀痰、大腿及以下俱肿、肢冷、脉沉细欲绝	干姜、白芍、大枣、五味子、葶苈子、白术、苦杏仁、茯苓、炙甘草、桂枝、人参、附子、甘草	真武汤
腹泻、肢倦、舌淡、腰痛、痞满、胀坠、乏力、头晕、舌质淡苔白、大便溏薄、疼痛、苔白湿润、左侧肾脏未触及、脉象弦滑、左侧肾孟有块状阴影、汗出、恶心、怕冷	白芍、白术、茯苓、人参、附子	附子汤
腰痛、恶心、痞满、胀坠、腹泻、汗出、乏力、大便溏薄、头晕、怕冷、苔白湿润、肢倦、舌质淡苔白、疼痛、左侧肾脏未触及、脉象弦滑、左侧肾孟有块状阴影、舌淡	白芍、白术、茯苓、人参、附子	附子汤
乏力、左侧肾脏未触及、汗出、苔白湿润、痞满、舌淡、左侧肾孟有块状阴影、脉象弦滑、舌质淡苔白、腹泻、恶心、肢倦、腰痛、大便溏薄、疼痛、头晕、胀坠、怕冷	白芍、白术、茯苓、人参、附子	附子汤
左侧肾孟有块状阴影、肢倦、脉象弦滑、疼痛、怕冷、头晕、汗出、乏力、舌淡、大便溏薄、苔白湿润、痞满、腰痛、腹泻、舌质淡苔白、恶心、左侧肾脏未触及、胀坠	白芍、白术、茯苓、人参、附子	附子汤
恶心、胀坠、舌质淡苔白、怕冷、肢倦、腰痛、头晕、左侧肾脏未触及、左侧肾孟有块状阴影、大便溏薄、舌淡、汗出、乏力、脉象弦滑、痞满、疼痛、苔白湿润、腹泻	白芍、白术、茯苓、人参、附子	附子汤
腰痛、痞满、腹泻、胀坠、恶心、脉象弦滑、疼痛、舌淡、肢倦、头晕、大便溏薄、苔白湿润、乏力、左侧肾脏未触及、汗出、舌质淡苔白、怕冷、左侧肾孟有块状阴影	白芍、白术、茯苓、人参、附子	附子汤
肢倦、左侧肾孟有块状阴影、怕冷、胀坠、舌质淡苔白、腰痛、左侧肾脏未触及、苔白湿润、头晕、乏力、舌淡、痞满、疼痛、脉象弦滑、恶心、腹泻、汗出、大便溏薄	白芍、白术、茯苓、人参、附子	附子汤
舌淡、舌质淡苔白、疼痛、脉象弦滑、腹泻、头晕、左侧肾孟有块状阴影、痞满、怕冷、肢倦、腰痛、胀坠、乏力、苔白湿润、恶心、大便溏薄、左侧肾脏未触及、汗出	白芍、白术、茯苓、人参、附子	附子汤
腰痛、乏力、汗出、痞满、怕冷、左侧肾孟有块状阴影、肢倦、疼痛、苔白湿润、腹泻、脉象弦滑、头晕、恶心、左侧肾脏未触及、胀坠、大便溏薄、舌淡、舌质淡苔白	白芍、白术、茯苓、人参、附子	附子汤
头晕、大便溏薄、脉象弦滑、舌淡、胀坠、怕冷、腹泻、恶心、痞满、疼痛、乏力、肢倦、汗出、左侧肾孟有块状阴影、苔白湿润、腰痛、舌质淡苔白、左侧肾脏未触及	白芍、白术、茯苓、人参、附子	附子汤
耳鸣、苔白、眼花目暗、呕吐、脑胀、眩晕、乏力、神倦、口干、头晕、恶心、心悸、胸闷、脉细缓、舌淡	厚朴、党参、白术、泽泻、大枣、茯苓、远志、桂枝、甘草	苓桂术甘汤
口干、心悸、乏力、苔白、耳鸣、眩晕、呕吐、脑胀、胸闷、舌淡、恶心、神倦、头晕、眼花目暗、脉细缓	厚朴、党参、白术、泽泻、大枣、茯苓、远志、桂枝、甘草	苓桂术甘汤
舌淡、胸闷、脑胀、脉细缓、头晕、乏力、心悸、眩晕、苔白、恶心、神倦、口干、耳鸣、眼花目暗、呕吐	厚朴、党参、白术、泽泻、大枣、茯苓、远志、桂枝、甘草	苓桂术甘汤
神倦、耳鸣、脑胀、头晕、恶心、心悸、呕吐、苔白、舌淡、眩晕、胸闷、乏力、脉细缓、口干、眼花目暗	厚朴、党参、白术、泽泻、大枣、茯苓、远志、桂枝、甘草	苓桂术甘汤
脑胀、脉细缓、头晕、胸闷、苔白、眼花目暗、口干、心悸、恶心、呕吐、乏力、耳鸣、舌淡、神倦、眩晕	厚朴、党参、白术、泽泻、大枣、茯苓、远志、桂枝、甘草	苓桂术甘汤
恶心、胸闷、耳鸣、脑胀、眩晕、心悸、口干、苔白、呕吐、脉细缓、眼花目暗、乏力、神倦、舌淡、头晕	厚朴、党参、白术、泽泻、大枣、茯苓、远志、桂枝、甘草	苓桂术甘汤
恶心、头晕、苔白、眼花目暗、胸闷、口干、脉细缓、呕吐、心悸、神倦、耳鸣、脑胀、舌淡、乏力、眩晕	厚朴、党参、白术、泽泻、大枣、茯苓、远志、桂枝、甘草	苓桂术甘汤
脉细缓、耳鸣、眼花目暗、乏力、胸闷、恶心、神倦、口干、头晕、脑胀、苔白、心悸、眩晕、呕吐、舌淡	厚朴、党参、白术、泽泻、大枣、茯苓、远志、桂枝、甘草	苓桂术甘汤
舌淡、耳鸣、口干、恶心、脉细缓、眩晕、呕吐、眼花目暗、头晕、脑胀、心悸、神倦、苔白、乏力、胸闷	厚朴、党参、白术、泽泻、大枣、茯苓、远志、桂枝、甘草	苓桂术甘汤
神倦、舌淡、眩晕、恶心、脉细缓、苔白、心悸、头晕、耳鸣、脑胀、胸闷、口干、呕吐、眼花目暗、乏力	厚朴、党参、白术、泽泻、大枣、茯苓、远志、桂枝、甘草	苓桂术甘汤
夜寐欠安、头晕、乏力、听力减退、舌淡、头重、苔白滑腻、胸闷、眩晕、耳鸣、恶心、语音低钝、便溏、脉濡滑、面色白、纳呆、肢体困倦	薏苡仁、党参、白术、半夏、茯苓、桂枝、甘草、陈皮、黄芩	苓桂术甘汤
脉濡滑、面色白、便溏、语音低钝、胸闷、肢体困倦、夜寐欠安、耳鸣、舌淡、头重、恶心、苔白滑腻、听力减退、眩晕、纳呆、头晕、乏力	薏苡仁、党参、白术、半夏、茯苓、桂枝、甘草、陈皮、黄芩	苓桂术甘汤
头重、面色白、耳鸣、纳呆、夜寐欠安、胸闷、听力减退、肢体困倦、恶心、头晕、舌淡、脉濡滑、眩晕、便溏、语音低钝、乏力、苔白滑腻	薏苡仁、党参、白术、半夏、茯苓、桂枝、甘草、陈皮、黄芩	苓桂术甘汤
便溏、听力减退、乏力、眩晕、面色白、夜寐欠安、恶心、胸闷、纳呆、舌淡、头重、头晕、脉濡滑、苔白滑腻、肢体困倦、耳鸣、语音低钝	薏苡仁、党参、白术、半夏、茯苓、桂枝、甘草、陈皮、黄芩	苓桂术甘汤
乏力、耳鸣、胸闷、夜寐欠安、肢体困倦、听力减退、便溏、脉濡滑、头重、苔白滑腻、恶心、头晕、语音低钝、眩晕、纳呆、面色白、舌淡	薏苡仁、党参、白术、半夏、茯苓、桂枝、甘草、陈皮、黄芩	苓桂术甘汤
舌淡、耳鸣、恶心、脉濡滑、乏力、眩晕、胸闷、纳呆、便溏、头重、面色白、夜寐欠安、肢体困倦、语音低钝、听力减退、头晕、苔白滑腻	薏苡仁、党参、白术、半夏、茯苓、桂枝、甘草、陈皮、黄芩	苓桂术甘汤
眩晕、苔白滑腻、耳鸣、语音低钝、夜寐欠安、头晕、面色白、胸闷、纳呆、听力减退、乏力、肢体困倦、舌淡、便溏、恶心、脉濡滑、头重	薏苡仁、党参、白术、半夏、茯苓、桂枝、甘草、陈皮、黄芩	苓桂术甘汤
便溏、耳鸣、乏力、肢体困倦、头晕、夜寐欠安、眩晕、舌淡、语音低钝、听力减退、恶心、面色白、头重、苔白滑腻、脉濡滑、纳呆、胸闷	薏苡仁、党参、白术、半夏、茯苓、桂枝、甘草、陈皮、黄芩	苓桂术甘汤
语音低钝、纳呆、耳鸣、脉濡滑、夜寐欠安、听力减退、便溏、肢体困倦、舌淡、苔白滑腻、恶心、头晕、眩晕、胸闷、头重、面色白、乏力	薏苡仁、党参、白术、半夏、茯苓、桂枝、甘草、陈皮、黄芩	苓桂术甘汤
面色白、语音低钝、舌淡、眩晕、胸闷、脉濡滑、肢体困倦、头晕、纳呆、便溏、夜寐欠安、苔白滑腻、恶心、乏力、头重、耳鸣、听力减退	薏苡仁、党参、白术、半夏、茯苓、桂枝、甘草、陈皮、黄芩	苓桂术甘汤
疼痛、苔薄白、口腔溃疡、大便干燥、发热、大便千燥、肿、舌淡、脉弦滑、口气较重、舌体胖大、溃疡面色白、小腹胀满	牡丹皮、广藿香、薏苡仁、砂仁、厚朴、大黄、紫苏梗、枳实、石膏、当归、防风、甘草、茵陈、栀子	茵陈蒿汤
小腹胀满、口腔溃疡、大便干燥、肿、脉弦滑、溃疡面色白、舌体胖大、大便千燥、发热、苔薄白、舌淡、口气较重、疼痛	牡丹皮、广藿香、薏苡仁、砂仁、厚朴、大黄、紫苏梗、枳实、石膏、当归、防风、甘草、茵陈、栀子	茵陈蒿汤
疼痛、肿、口气较重、苔薄白、脉弦滑、小腹胀满、舌淡、溃疡面色白、大便干燥、大便千燥、舌体胖大、口腔溃疡、发热	牡丹皮、广藿香、薏苡仁、砂仁、厚朴、大黄、紫苏梗、枳实、石膏、当归、防风、甘草、茵陈、栀子	茵陈蒿汤
舌体胖大、口腔溃疡、口气较重、小腹胀满、大便千燥、脉弦滑、溃疡面色白、疼痛、发热、大便干燥、舌淡、苔薄白、肿	牡丹皮、广藿香、薏苡仁、砂仁、厚朴、大黄、紫苏梗、枳实、石膏、当归、防风、甘草、茵陈、栀子	茵陈蒿汤
脉弦滑、小腹胀满、大便千燥、口气较重、舌淡、苔薄白、肿、舌体胖大、口腔溃疡、发热、大便干燥、疼痛、溃疡面色白	牡丹皮、广藿香、薏苡仁、砂仁、厚朴、大黄、紫苏梗、枳实、石膏、当归、防风、甘草、茵陈、栀子	茵陈蒿汤
舌淡、疼痛、大便千燥、发热、小腹胀满、大便干燥、舌体胖大、脉弦滑、口腔溃疡、溃疡面色白、口气较重、苔薄白、肿	牡丹皮、广藿香、薏苡仁、砂仁、厚朴、大黄、紫苏梗、枳实、石膏、当归、防风、甘草、茵陈、栀子	茵陈蒿汤
口气较重、舌淡、溃疡面色白、脉弦滑、大便千燥、发热、小腹胀满、口腔溃疡、大便干燥、肿、疼痛、苔薄白、舌体胖大	牡丹皮、广藿香、薏苡仁、砂仁、厚朴、大黄、紫苏梗、枳实、石膏、当归、防风、甘草、茵陈、栀子	茵陈蒿汤
大便千燥、苔薄白、脉弦滑、小腹胀满、大便干燥、肿、疼痛、口气较重、舌体胖大、口腔溃疡、舌淡、发热、溃疡面色白	牡丹皮、广藿香、薏苡仁、砂仁、厚朴、大黄、紫苏梗、枳实、石膏、当归、防风、甘草、茵陈、栀子	茵陈蒿汤
口腔溃疡、大便干燥、疼痛、肿、溃疡面色白、大便千燥、脉弦滑、舌体胖大、口气较重、苔薄白、舌淡、发热、小腹胀满	牡丹皮、广藿香、薏苡仁、砂仁、厚朴、大黄、紫苏梗、枳实、石膏、当归、防风、甘草、茵陈、栀子	茵陈蒿汤
舌体胖大、大便干燥、舌淡、疼痛、口气较重、苔薄白、发热、小腹胀满、脉弦滑、肿、大便千燥、溃疡面色白、口腔溃疡	牡丹皮、广藿香、薏苡仁、砂仁、厚朴、大黄、紫苏梗、枳实、石膏、当归、防风、甘草、茵陈、栀子	茵陈蒿汤
体重78kg、月经始潮、形体丰满、舌略暗、神疲、带下清稀、月经稀少、经闭、苔白腻、脉沉细滑、月经未潮、出血、汗出、发胖、恶风寒、性欲淡漠、乏力、下肢肿胀、闭经、大便不成形、舌体胖有齿痕、小便量少	黄芪、白术、泽泻、香附、紫苏梗、茯苓、炙甘草、防风、车前草、益母草、防己	防己黄芪汤
性欲淡漠、形体丰满、经闭、苔白腻、脉沉细滑、体重78kg、闭经、月经未潮、汗出、发胖、下肢肿胀、带下清稀、神疲、乏力、月经始潮、大便不成形、舌体胖有齿痕、小便量少、恶风寒、舌略暗、出血、月经稀少	黄芪、白术、泽泻、香附、紫苏梗、茯苓、炙甘草、防风、车前草、益母草、防己	防己黄芪汤
苔白腻、月经始潮、闭经、乏力、发胖、月经稀少、性欲淡漠、出血、舌略暗、月经未潮、下肢肿胀、经闭、带下清稀、恶风寒、形体丰满、大便不成形、体重78kg、小便量少、神疲、脉沉细滑、汗出、舌体胖有齿痕	黄芪、白术、泽泻、香附、紫苏梗、茯苓、炙甘草、防风、车前草、益母草、防己	防己黄芪汤
性欲淡漠、脉沉细滑、发胖、大便不成形、月经稀少、形体丰满、神疲、体重78kg、月经未潮、下肢肿胀、恶风寒、舌体胖有齿痕、乏力、经闭、苔白腻、月经始潮、闭经、小便量少、带下清稀、汗出、舌略暗、出血	黄芪、白术、泽泻、香附、紫苏梗、茯苓、炙甘草、防风、车前草、益母草、防己	防己黄芪汤
舌体胖有齿痕、舌略暗、脉沉细滑、体重78kg、月经稀少、发胖、性欲淡漠、闭经、月经始潮、月经未潮、大便不成形、带下清稀、下肢肿胀、经闭、苔白腻、小便量少、恶风寒、出血、乏力、汗出、神疲、形体丰满	黄芪、白术、泽泻、香附、紫苏梗、茯苓、炙甘草、防风、车前草、益母草、防己	防己黄芪汤
经闭、脉沉细滑、月经未潮、月经稀少、体重78kg、舌体胖有齿痕、下肢肿胀、带下清稀、闭经、舌略暗、大便不成形、小便量少、乏力、形体丰满、神疲、发胖、性欲淡漠、月经始潮、出血、苔白腻、汗出、恶风寒	黄芪、白术、泽泻、香附、紫苏梗、茯苓、炙甘草、防风、车前草、益母草、防己	防己黄芪汤
汗出、大便不成形、下肢肿胀、舌略暗、神疲、带下清稀、出血、恶风寒、性欲淡漠、月经始潮、乏力、经闭、发胖、月经稀少、体重78kg、苔白腻、闭经、形体丰满、舌体胖有齿痕、月经未潮、脉沉细滑、小便量少	黄芪、白术、泽泻、香附、紫苏梗、茯苓、炙甘草、防风、车前草、益母草、防己	防己黄芪汤
神疲、闭经、带下清稀、恶风寒、形体丰满、舌体胖有齿痕、经闭、出血、月经未潮、苔白腻、月经始潮、性欲淡漠、脉沉细滑、乏力、大便不成形、月经稀少、舌略暗、下肢肿胀、小便量少、体重78kg、发胖、汗出	黄芪、白术、泽泻、香附、紫苏梗、茯苓、炙甘草、防风、车前草、益母草、防己	防己黄芪汤
性欲淡漠、脉沉细滑、大便不成形、下肢肿胀、体重78kg、出血、闭经、形体丰满、舌体胖有齿痕、苔白腻、神疲、月经未潮、乏力、汗出、舌略暗、月经稀少、月经始潮、小便量少、带下清稀、经闭、恶风寒、发胖	黄芪、白术、泽泻、香附、紫苏梗、茯苓、炙甘草、防风、车前草、益母草、防己	防己黄芪汤
苔白腻、性欲淡漠、大便不成形、体重78kg、经闭、恶风寒、脉沉细滑、下肢肿胀、舌略暗、神疲、月经未潮、乏力、闭经、形体丰满、发胖、小便量少、汗出、月经稀少、带下清稀、月经始潮、舌体胖有齿痕、出血	黄芪、白术、泽泻、香附、紫苏梗、茯苓、炙甘草、防风、车前草、益母草、防己	防己黄芪汤
畏寒、脉沉细、恶心、腰酸、肿痛、消瘦、白腻、头昏、口吐清涎、乏力、舌淡、发热、麻木、头晕、面色白、疼痛、体温渐退、食少、肢冷、酸痛、体温37.8℃、倦怠、纳减	牡丹皮、山药、鸡血藤、白芍、半夏、大枣、山茱萸、茯苓、肉桂、秦艽、独活、附子、当归、淫羊藿	金匮肾气丸
麻木、恶心、白腻、肢冷、倦怠、消瘦、肿痛、畏寒、体温37.8℃、乏力、面色白、腰酸、纳减、舌淡、发热、脉沉细、口吐清涎、疼痛、酸痛、头昏、食少、头晕、体温渐退	牡丹皮、山药、鸡血藤、白芍、半夏、大枣、山茱萸、茯苓、肉桂、秦艽、独活、附子、当归、淫羊藿	金匮肾气丸
消瘦、肢冷、腰酸、疼痛、头昏、食少、白腻、头晕、发热、肿痛、面色白、麻木、倦怠、乏力、脉沉细、纳减、畏寒、口吐清涎、体温渐退、体温37.8℃、酸痛、恶心、舌淡	牡丹皮、山药、鸡血藤、白芍、半夏、大枣、山茱萸、茯苓、肉桂、秦艽、独活、附子、当归、淫羊藿	金匮肾气丸
头昏、食少、舌淡、体温37.8℃、疼痛、脉沉细、发热、畏寒、口吐清涎、体温渐退、白腻、腰酸、纳减、乏力、面色白、恶心、倦怠、肿痛、头晕、麻木、消瘦、肢冷、酸痛	牡丹皮、山药、鸡血藤、白芍、半夏、大枣、山茱萸、茯苓、肉桂、秦艽、独活、附子、当归、淫羊藿	金匮肾气丸
肢冷、畏寒、体温37.8℃、恶心、白腻、头晕、纳减、酸痛、体温渐退、腰酸、肿痛、乏力、头昏、疼痛、口吐清涎、发热、麻木、舌淡、倦怠、面色白、脉沉细、食少、消瘦	牡丹皮、山药、鸡血藤、白芍、半夏、大枣、山茱萸、茯苓、肉桂、秦艽、独活、附子、当归、淫羊藿	金匮肾气丸
头昏、麻木、酸痛、畏寒、白腻、纳减、食少、消瘦、乏力、舌淡、头晕、发热、体温渐退、恶心、倦怠、腰酸、肿痛、口吐清涎、脉沉细、体温37.8℃、疼痛、面色白、肢冷	牡丹皮、山药、鸡血藤、白芍、半夏、大枣、山茱萸、茯苓、肉桂、秦艽、独活、附子、当归、淫羊藿	金匮肾气丸
纳减、体温37.8℃、头晕、乏力、脉沉细、疼痛、肿痛、肢冷、体温渐退、恶心、倦怠、头昏、食少、白腻、消瘦、腰酸、发热、酸痛、面色白、口吐清涎、舌淡、畏寒、麻木	牡丹皮、山药、鸡血藤、白芍、半夏、大枣、山茱萸、茯苓、肉桂、秦艽、独活、附子、当归、淫羊藿	金匮肾气丸
口吐清涎、恶心、体温渐退、麻木、头晕、发热、肿痛、舌淡、体温37.8℃、白腻、头昏、消瘦、畏寒、肢冷、面色白、食少、纳减、倦怠、脉沉细、疼痛、乏力、酸痛、腰酸	牡丹皮、山药、鸡血藤、白芍、半夏、大枣、山茱萸、茯苓、肉桂、秦艽、独活、附子、当归、淫羊藿	金匮肾气丸
体温渐退、白腻、乏力、口吐清涎、疼痛、腰酸、脉沉细、消瘦、头晕、发热、食少、肿痛、头昏、面色白、肢冷、体温37.8℃、畏寒、恶心、倦怠、纳减、酸痛、麻木、舌淡	牡丹皮、山药、鸡血藤、白芍、半夏、大枣、山茱萸、茯苓、肉桂、秦艽、独活、附子、当归、淫羊藿	金匮肾气丸
乏力、倦怠、白腻、恶心、体温37.8℃、体温渐退、肿痛、麻木、发热、疼痛、面色白、口吐清涎、脉沉细、舌淡、腰酸、食少、畏寒、纳减、肢冷、头晕、消瘦、酸痛、头昏	牡丹皮、山药、鸡血藤、白芍、半夏、大枣、山茱萸、茯苓、肉桂、秦艽、独活、附子、当归、淫羊藿	金匮肾气丸
大便偏稀、怕冷、强直、苔白腻滑、腰骶部活动受限、困难、畏风、疼痛、脉沉细、口不渴、舌淡红、乏力、多汗	黄芪、干姜、白术、茯苓、炙甘草、徐长卿、附子、杜仲	甘草干姜茯苓白术汤
畏风、舌淡红、强直、苔白腻滑、口不渴、腰骶部活动受限、困难、怕冷、多汗、乏力、大便偏稀、脉沉细、疼痛	黄芪、干姜、白术、茯苓、炙甘草、徐长卿、附子、杜仲	甘草干姜茯苓白术汤
怕冷、乏力、舌淡红、口不渴、多汗、苔白腻滑、疼痛、大便偏稀、强直、畏风、脉沉细、困难、腰骶部活动受限	黄芪、干姜、白术、茯苓、炙甘草、徐长卿、附子、杜仲	甘草干姜茯苓白术汤
乏力、舌淡红、苔白腻滑、畏风、脉沉细、腰骶部活动受限、疼痛、强直、大便偏稀、多汗、口不渴、怕冷、困难	黄芪、干姜、白术、茯苓、炙甘草、徐长卿、附子、杜仲	甘草干姜茯苓白术汤
畏风、强直、大便偏稀、苔白腻滑、乏力、困难、脉沉细、腰骶部活动受限、怕冷、多汗、疼痛、舌淡红、口不渴	黄芪、干姜、白术、茯苓、炙甘草、徐长卿、附子、杜仲	甘草干姜茯苓白术汤
苔白腻滑、乏力、强直、腰骶部活动受限、畏风、舌淡红、怕冷、大便偏稀、口不渴、疼痛、多汗、脉沉细、困难	黄芪、干姜、白术、茯苓、炙甘草、徐长卿、附子、杜仲	甘草干姜茯苓白术汤
腰骶部活动受限、舌淡红、疼痛、大便偏稀、畏风、强直、苔白腻滑、脉沉细、困难、口不渴、怕冷、多汗、乏力	黄芪、干姜、白术、茯苓、炙甘草、徐长卿、附子、杜仲	甘草干姜茯苓白术汤
怕冷、畏风、苔白腻滑、舌淡红、疼痛、强直、大便偏稀、困难、乏力、腰骶部活动受限、脉沉细、口不渴、多汗	黄芪、干姜、白术、茯苓、炙甘草、徐长卿、附子、杜仲	甘草干姜茯苓白术汤
脉沉细、多汗、舌淡红、大便偏稀、强直、疼痛、苔白腻滑、乏力、怕冷、畏风、腰骶部活动受限、困难、口不渴	黄芪、干姜、白术、茯苓、炙甘草、徐长卿、附子、杜仲	甘草干姜茯苓白术汤
大便偏稀、多汗、苔白腻滑、困难、疼痛、乏力、强直、畏风、怕冷、腰骶部活动受限、脉沉细、舌淡红、口不渴	黄芪、干姜、白术、茯苓、炙甘草、徐长卿、附子、杜仲	甘草干姜茯苓白术汤
失眠、畏寒、苔白、汗出、气短、精神抑郁、恶风、舌暗红、自汗、不寐、脾胃虚弱、胸闷、脉沉弦小滑、大便稀溏	郁金、黄芪、谷芽、浮小麦、厚朴、白芍、大枣、苦杏仁、白术、赤芍、香附、半夏、麦芽、枳壳、桃仁、桔梗、防风、甘草	甘麦大枣汤
自汗、汗出、胸闷、畏寒、失眠、大便稀溏、气短、脉沉弦小滑、精神抑郁、舌暗红、恶风、不寐、脾胃虚弱、苔白	郁金、黄芪、谷芽、浮小麦、厚朴、白芍、大枣、苦杏仁、白术、赤芍、香附、半夏、麦芽、枳壳、桃仁、桔梗、防风、甘草	甘麦大枣汤
脉沉弦小滑、自汗、大便稀溏、不寐、汗出、苔白、畏寒、恶风、舌暗红、精神抑郁、脾胃虚弱、气短、失眠、胸闷	郁金、黄芪、谷芽、浮小麦、厚朴、白芍、大枣、苦杏仁、白术、赤芍、香附、半夏、麦芽、枳壳、桃仁、桔梗、防风、甘草	甘麦大枣汤
舌暗红、苔白、恶风、自汗、失眠、大便稀溏、精神抑郁、不寐、气短、汗出、脾胃虚弱、畏寒、胸闷、脉沉弦小滑	郁金、黄芪、谷芽、浮小麦、厚朴、白芍、大枣、苦杏仁、白术、赤芍、香附、半夏、麦芽、枳壳、桃仁、桔梗、防风、甘草	甘麦大枣汤
不寐、精神抑郁、苔白、脾胃虚弱、失眠、舌暗红、汗出、气短、恶风、大便稀溏、脉沉弦小滑、自汗、胸闷、畏寒	郁金、黄芪、谷芽、浮小麦、厚朴、白芍、大枣、苦杏仁、白术、赤芍、香附、半夏、麦芽、枳壳、桃仁、桔梗、防风、甘草	甘麦大枣汤
胸闷、畏寒、苔白、舌暗红、不寐、汗出、精神抑郁、失眠、恶风、大便稀溏、脉沉弦小滑、自汗、脾胃虚弱、气短	郁金、黄芪、谷芽、浮小麦、厚朴、白芍、大枣、苦杏仁、白术、赤芍、香附、半夏、麦芽、枳壳、桃仁、桔梗、防风、甘草	甘麦大枣汤
胸闷、脾胃虚弱、汗出、舌暗红、精神抑郁、气短、不寐、脉沉弦小滑、畏寒、苔白、恶风、大便稀溏、失眠、自汗	郁金、黄芪、谷芽、浮小麦、厚朴、白芍、大枣、苦杏仁、白术、赤芍、香附、半夏、麦芽、枳壳、桃仁、桔梗、防风、甘草	甘麦大枣汤
汗出、脾胃虚弱、苔白、气短、脉沉弦小滑、畏寒、恶风、失眠、大便稀溏、精神抑郁、胸闷、不寐、自汗、舌暗红	郁金、黄芪、谷芽、浮小麦、厚朴、白芍、大枣、苦杏仁、白术、赤芍、香附、半夏、麦芽、枳壳、桃仁、桔梗、防风、甘草	甘麦大枣汤
脉沉弦小滑、失眠、胸闷、不寐、大便稀溏、恶风、精神抑郁、汗出、自汗、苔白、脾胃虚弱、气短、畏寒、舌暗红	郁金、黄芪、谷芽、浮小麦、厚朴、白芍、大枣、苦杏仁、白术、赤芍、香附、半夏、麦芽、枳壳、桃仁、桔梗、防风、甘草	甘麦大枣汤
失眠、气短、大便稀溏、苔白、不寐、恶风、精神抑郁、脾胃虚弱、舌暗红、汗出、畏寒、自汗、胸闷、脉沉弦小滑	郁金、黄芪、谷芽、浮小麦、厚朴、白芍、大枣、苦杏仁、白术、赤芍、香附、半夏、麦芽、枳壳、桃仁、桔梗、防风、甘草	甘麦大枣汤
闭经、食欲不振、畏寒、肢体倦怠、切脉细滑尺弱、经闭、白带多、舌紫黯、苔薄白、怕冷、四肢不温、停经、月经来潮	牡丹皮、白芍、党参、吴茱萸、半夏、香附、赤芍、川芎、肉桂、炙甘草、当归	温经汤
经闭、苔薄白、切脉细滑尺弱、怕冷、停经、舌紫黯、肢体倦怠、月经来潮、畏寒、食欲不振、四肢不温、闭经、白带多	牡丹皮、白芍、党参、吴茱萸、半夏、香附、赤芍、川芎、肉桂、炙甘草、当归	温经汤
舌紫黯、畏寒、切脉细滑尺弱、怕冷、停经、闭经、肢体倦怠、食欲不振、经闭、四肢不温、苔薄白、月经来潮、白带多	牡丹皮、白芍、党参、吴茱萸、半夏、香附、赤芍、川芎、肉桂、炙甘草、当归	温经汤
怕冷、肢体倦怠、停经、经闭、舌紫黯、畏寒、白带多、食欲不振、月经来潮、闭经、四肢不温、苔薄白、切脉细滑尺弱	牡丹皮、白芍、党参、吴茱萸、半夏、香附、赤芍、川芎、肉桂、炙甘草、当归	温经汤
食欲不振、四肢不温、苔薄白、停经、怕冷、月经来潮、切脉细滑尺弱、畏寒、白带多、舌紫黯、经闭、肢体倦怠、闭经	牡丹皮、白芍、党参、吴茱萸、半夏、香附、赤芍、川芎、肉桂、炙甘草、当归	温经汤
苔薄白、舌紫黯、闭经、白带多、怕冷、月经来潮、四肢不温、停经、畏寒、切脉细滑尺弱、经闭、食欲不振、肢体倦怠	牡丹皮、白芍、党参、吴茱萸、半夏、香附、赤芍、川芎、肉桂、炙甘草、当归	温经汤
怕冷、切脉细滑尺弱、月经来潮、舌紫黯、闭经、肢体倦怠、白带多、经闭、苔薄白、畏寒、四肢不温、食欲不振、停经	牡丹皮、白芍、党参、吴茱萸、半夏、香附、赤芍、川芎、肉桂、炙甘草、当归	温经汤
四肢不温、畏寒、经闭、肢体倦怠、怕冷、白带多、食欲不振、切脉细滑尺弱、舌紫黯、闭经、月经来潮、停经、苔薄白	牡丹皮、白芍、党参、吴茱萸、半夏、香附、赤芍、川芎、肉桂、炙甘草、当归	温经汤
切脉细滑尺弱、舌紫黯、苔薄白、畏寒、闭经、四肢不温、白带多、怕冷、食欲不振、肢体倦怠、月经来潮、经闭、停经	牡丹皮、白芍、党参、吴茱萸、半夏、香附、赤芍、川芎、肉桂、炙甘草、当归	温经汤
肢体倦怠、白带多、停经、苔薄白、切脉细滑尺弱、闭经、怕冷、食欲不振、畏寒、月经来潮、四肢不温、经闭、舌紫黯	牡丹皮、白芍、党参、吴茱萸、半夏、香附、赤芍、川芎、肉桂、炙甘草、当归	温经汤
脉弦涩、舌暗红边紫、瘀块、疼痛、痛经、汗出、苔白	牡丹皮、小茴香、白芍、吴茱萸、半夏、香附、桂枝、炮姜、当归	温经汤
疼痛、苔白、舌暗红边紫、痛经、瘀块、脉弦涩、汗出	牡丹皮、小茴香、白芍、吴茱萸、半夏、香附、桂枝、炮姜、当归	温经汤
舌暗红边紫、痛经、脉弦涩、苔白、瘀块、汗出、疼痛	牡丹皮、小茴香、白芍、吴茱萸、半夏、香附、桂枝、炮姜、当归	温经汤
苔白、瘀块、脉弦涩、痛经、舌暗红边紫、疼痛、汗出	牡丹皮、小茴香、白芍、吴茱萸、半夏、香附、桂枝、炮姜、当归	温经汤
苔白、疼痛、瘀块、汗出、舌暗红边紫、痛经、脉弦涩	牡丹皮、小茴香、白芍、吴茱萸、半夏、香附、桂枝、炮姜、当归	温经汤
瘀块、痛经、苔白、舌暗红边紫、疼痛、汗出、脉弦涩	牡丹皮、小茴香、白芍、吴茱萸、半夏、香附、桂枝、炮姜、当归	温经汤
舌暗红边紫、瘀块、苔白、疼痛、汗出、痛经、脉弦涩	牡丹皮、小茴香、白芍、吴茱萸、半夏、香附、桂枝、炮姜、当归	温经汤
瘀块、痛经、汗出、疼痛、苔白、舌暗红边紫、脉弦涩	牡丹皮、小茴香、白芍、吴茱萸、半夏、香附、桂枝、炮姜、当归	温经汤
脉弦涩、苔白、舌暗红边紫、瘀块、汗出、疼痛、痛经	牡丹皮、小茴香、白芍、吴茱萸、半夏、香附、桂枝、炮姜、当归	温经汤
脉弦涩、痛经、疼痛、苔白、瘀块、汗出、舌暗红边紫	牡丹皮、小茴香、白芍、吴茱萸、半夏、香附、桂枝、炮姜、当归	温经汤
出冷汗、苔薄、律不齐、心率85次/分、右耳鸣、脉结代、早搏、心悸	生姜、生地、大枣、党参、阿胶、火麻仁、炙甘草、麦冬、桂枝	炙甘草汤
心悸、律不齐、右耳鸣、苔薄、早搏、脉结代、出冷汗、心率85次/分	生姜、生地、大枣、党参、阿胶、火麻仁、炙甘草、麦冬、桂枝	炙甘草汤
右耳鸣、脉结代、心悸、律不齐、出冷汗、早搏、苔薄、心率85次/分	生姜、生地、大枣、党参、阿胶、火麻仁、炙甘草、麦冬、桂枝	炙甘草汤
右耳鸣、苔薄、心率85次/分、律不齐、心悸、出冷汗、脉结代、早搏	生姜、生地、大枣、党参、阿胶、火麻仁、炙甘草、麦冬、桂枝	炙甘草汤
出冷汗、心率85次/分、苔薄、心悸、律不齐、脉结代、早搏、右耳鸣	生姜、生地、大枣、党参、阿胶、火麻仁、炙甘草、麦冬、桂枝	炙甘草汤
右耳鸣、心率85次/分、出冷汗、心悸、律不齐、苔薄、脉结代、早搏	生姜、生地、大枣、党参、阿胶、火麻仁、炙甘草、麦冬、桂枝	炙甘草汤
出冷汗、苔薄、律不齐、心悸、脉结代、心率85次/分、右耳鸣、早搏	生姜、生地、大枣、党参、阿胶、火麻仁、炙甘草、麦冬、桂枝	炙甘草汤
出冷汗、脉结代、心率85次/分、律不齐、右耳鸣、心悸、苔薄、早搏	生姜、生地、大枣、党参、阿胶、火麻仁、炙甘草、麦冬、桂枝	炙甘草汤
心悸、早搏、右耳鸣、心率85次/分、出冷汗、律不齐、苔薄、脉结代	生姜、生地、大枣、党参、阿胶、火麻仁、炙甘草、麦冬、桂枝	炙甘草汤
心悸、脉结代、律不齐、早搏、出冷汗、右耳鸣、苔薄、心率85次/分	生姜、生地、大枣、党参、阿胶、火麻仁、炙甘草、麦冬、桂枝	炙甘草汤
口渴、战栗、头痛、疼痛、咳嗽、高热、汗出、无汗、脉浮紧、苔薄腻、畏寒、恶寒、体温41℃	苦杏仁、桂枝、麻黄	麻黄汤
头痛、恶寒、无汗、高热、苔薄腻、畏寒、汗出、脉浮紧、口渴、疼痛、体温41℃、咳嗽、战栗	苦杏仁、桂枝、麻黄	麻黄汤
高热、无汗、畏寒、头痛、口渴、咳嗽、体温41℃、疼痛、脉浮紧、战栗、汗出、恶寒、苔薄腻	苦杏仁、桂枝、麻黄	麻黄汤
苔薄腻、高热、口渴、脉浮紧、疼痛、头痛、战栗、无汗、畏寒、咳嗽、体温41℃、汗出、恶寒	苦杏仁、桂枝、麻黄	麻黄汤
脉浮紧、口渴、高热、战栗、畏寒、无汗、头痛、苔薄腻、体温41℃、汗出、疼痛、恶寒、咳嗽	苦杏仁、桂枝、麻黄	麻黄汤
苔薄腻、汗出、疼痛、恶寒、体温41℃、脉浮紧、畏寒、口渴、无汗、战栗、头痛、咳嗽、高热	苦杏仁、桂枝、麻黄	麻黄汤
无汗、战栗、咳嗽、口渴、疼痛、畏寒、脉浮紧、头痛、恶寒、高热、汗出、体温41℃、苔薄腻	苦杏仁、桂枝、麻黄	麻黄汤
咳嗽、脉浮紧、恶寒、头痛、汗出、无汗、畏寒、高热、口渴、体温41℃、疼痛、苔薄腻、战栗	苦杏仁、桂枝、麻黄	麻黄汤
恶寒、口渴、疼痛、战栗、畏寒、无汗、汗出、咳嗽、体温41℃、高热、脉浮紧、头痛、苔薄腻	苦杏仁、桂枝、麻黄	麻黄汤
汗出、口渴、苔薄腻、咳嗽、体温41℃、高热、恶寒、畏寒、无汗、疼痛、头痛、战栗、脉浮紧	苦杏仁、桂枝、麻黄	麻黄汤
脉不至、发热、下利清稀、血压4.0/0kPa、脉重按不至、恶寒、血压升至13.3/6.7kPa、四肢清冷	麻黄、炙甘草、细辛、附子、甘草	麻黄附子细辛汤
恶寒、脉重按不至、脉不至、血压升至13.3/6.7kPa、发热、血压4.0/0kPa、四肢清冷、下利清稀	麻黄、炙甘草、细辛、附子、甘草	麻黄附子细辛汤
四肢清冷、血压升至13.3/6.7kPa、脉不至、脉重按不至、血压4.0/0kPa、发热、恶寒、下利清稀	麻黄、炙甘草、细辛、附子、甘草	麻黄附子细辛汤
血压4.0/0kPa、下利清稀、血压升至13.3/6.7kPa、发热、恶寒、脉不至、脉重按不至、四肢清冷	麻黄、炙甘草、细辛、附子、甘草	麻黄附子细辛汤
下利清稀、四肢清冷、脉重按不至、脉不至、血压4.0/0kPa、发热、恶寒、血压升至13.3/6.7kPa	麻黄、炙甘草、细辛、附子、甘草	麻黄附子细辛汤
脉不至、下利清稀、发热、血压升至13.3/6.7kPa、恶寒、四肢清冷、脉重按不至、血压4.0/0kPa	麻黄、炙甘草、细辛、附子、甘草	麻黄附子细辛汤
血压4.0/0kPa、恶寒、发热、下利清稀、四肢清冷、脉重按不至、脉不至、血压升至13.3/6.7kPa	麻黄、炙甘草、细辛、附子、甘草	麻黄附子细辛汤
下利清稀、四肢清冷、脉不至、血压升至13.3/6.7kPa、恶寒、血压4.0/0kPa、脉重按不至、发热	麻黄、炙甘草、细辛、附子、甘草	麻黄附子细辛汤
四肢清冷、脉重按不至、恶寒、脉不至、血压4.0/0kPa、下利清稀、血压升至13.3/6.7kPa、发热	麻黄、炙甘草、细辛、附子、甘草	麻黄附子细辛汤
血压4.0/0kPa、脉不至、下利清稀、脉重按不至、发热、血压升至13.3/6.7kPa、恶寒、四肢清冷	麻黄、炙甘草、细辛、附子、甘草	麻黄附子细辛汤
口渴、脉沉细、呕吐、心烦、恶心、舌淡红、BP105/75mmHg、泛酸、苔黄、大便色黑、汗自出、畏寒、胃痛	大黄、黄连、海螵蛸、三七、浙贝母、附子、白及、黄芩	附子泻心汤
大便色黑、心烦、泛酸、脉沉细、呕吐、恶心、BP105/75mmHg、苔黄、汗自出、胃痛、舌淡红、畏寒、口渴	大黄、黄连、海螵蛸、三七、浙贝母、附子、白及、黄芩	附子泻心汤
苔黄、口渴、汗自出、畏寒、呕吐、泛酸、恶心、脉沉细、BP105/75mmHg、心烦、胃痛、大便色黑、舌淡红	大黄、黄连、海螵蛸、三七、浙贝母、附子、白及、黄芩	附子泻心汤
泛酸、舌淡红、BP105/75mmHg、畏寒、苔黄、心烦、呕吐、脉沉细、胃痛、汗自出、恶心、大便色黑、口渴	大黄、黄连、海螵蛸、三七、浙贝母、附子、白及、黄芩	附子泻心汤
大便色黑、脉沉细、BP105/75mmHg、畏寒、恶心、心烦、汗自出、口渴、呕吐、舌淡红、苔黄、胃痛、泛酸	大黄、黄连、海螵蛸、三七、浙贝母、附子、白及、黄芩	附子泻心汤
畏寒、汗自出、舌淡红、泛酸、恶心、苔黄、脉沉细、胃痛、大便色黑、呕吐、心烦、BP105/75mmHg、口渴	大黄、黄连、海螵蛸、三七、浙贝母、附子、白及、黄芩	附子泻心汤
胃痛、泛酸、畏寒、脉沉细、BP105/75mmHg、汗自出、呕吐、恶心、大便色黑、舌淡红、心烦、口渴、苔黄	大黄、黄连、海螵蛸、三七、浙贝母、附子、白及、黄芩	附子泻心汤
舌淡红、汗自出、心烦、畏寒、呕吐、口渴、苔黄、BP105/75mmHg、恶心、胃痛、大便色黑、泛酸、脉沉细	大黄、黄连、海螵蛸、三七、浙贝母、附子、白及、黄芩	附子泻心汤
脉沉细、泛酸、畏寒、汗自出、胃痛、苔黄、大便色黑、恶心、口渴、心烦、舌淡红、BP105/75mmHg、呕吐	大黄、黄连、海螵蛸、三七、浙贝母、附子、白及、黄芩	附子泻心汤
大便色黑、汗自出、舌淡红、脉沉细、呕吐、恶心、畏寒、胃痛、口渴、心烦、泛酸、苔黄、BP105/75mmHg	大黄、黄连、海螵蛸、三七、浙贝母、附子、白及、黄芩	附子泻心汤
舌质淡而胖、耳鸣、舌淡、悸动、苔白腻、视物昏糊、眩晕、脉沉细、血压常在24.0~25.3/13.3~14.7kPa	生姜、白芍、白术、牡蛎、茯苓、桂枝、附子、车前草、磁石	真武汤
舌质淡而胖、血压常在24.0~25.3/13.3~14.7kPa、脉沉细、视物昏糊、苔白腻、耳鸣、舌淡、眩晕、悸动	生姜、白芍、白术、牡蛎、茯苓、桂枝、附子、车前草、磁石	真武汤
舌质淡而胖、耳鸣、舌淡、血压常在24.0~25.3/13.3~14.7kPa、眩晕、苔白腻、悸动、脉沉细、视物昏糊	生姜、白芍、白术、牡蛎、茯苓、桂枝、附子、车前草、磁石	真武汤
舌淡、血压常在24.0~25.3/13.3~14.7kPa、眩晕、苔白腻、耳鸣、悸动、视物昏糊、舌质淡而胖、脉沉细	生姜、白芍、白术、牡蛎、茯苓、桂枝、附子、车前草、磁石	真武汤
悸动、苔白腻、视物昏糊、眩晕、耳鸣、血压常在24.0~25.3/13.3~14.7kPa、舌淡、脉沉细、舌质淡而胖	生姜、白芍、白术、牡蛎、茯苓、桂枝、附子、车前草、磁石	真武汤
苔白腻、视物昏糊、脉沉细、悸动、耳鸣、舌质淡而胖、眩晕、血压常在24.0~25.3/13.3~14.7kPa、舌淡	生姜、白芍、白术、牡蛎、茯苓、桂枝、附子、车前草、磁石	真武汤
苔白腻、血压常在24.0~25.3/13.3~14.7kPa、悸动、舌淡、眩晕、视物昏糊、脉沉细、耳鸣、舌质淡而胖	生姜、白芍、白术、牡蛎、茯苓、桂枝、附子、车前草、磁石	真武汤
悸动、舌淡、眩晕、舌质淡而胖、苔白腻、脉沉细、血压常在24.0~25.3/13.3~14.7kPa、视物昏糊、耳鸣	生姜、白芍、白术、牡蛎、茯苓、桂枝、附子、车前草、磁石	真武汤
苔白腻、视物昏糊、舌淡、血压常在24.0~25.3/13.3~14.7kPa、悸动、脉沉细、舌质淡而胖、耳鸣、眩晕	生姜、白芍、白术、牡蛎、茯苓、桂枝、附子、车前草、磁石	真武汤
舌质淡而胖、脉沉细、舌淡、眩晕、血压常在24.0~25.3/13.3~14.7kPa、视物昏糊、苔白腻、悸动、耳鸣	生姜、白芍、白术、牡蛎、茯苓、桂枝、附子、车前草、磁石	真武汤
不渴、肢冷、腹痛、脉沉细、便溏、苔薄润、恶寒、疼痛、神志清明、面色苍白、不痛	白芍、党参、白术、茯苓、附子	附子汤
神志清明、便溏、疼痛、苔薄润、不痛、肢冷、面色苍白、脉沉细、腹痛、恶寒、不渴	白芍、党参、白术、茯苓、附子	附子汤
苔薄润、疼痛、脉沉细、面色苍白、腹痛、便溏、不痛、不渴、肢冷、神志清明、恶寒	白芍、党参、白术、茯苓、附子	附子汤
神志清明、便溏、不痛、疼痛、肢冷、苔薄润、腹痛、脉沉细、面色苍白、不渴、恶寒	白芍、党参、白术、茯苓、附子	附子汤
便溏、腹痛、苔薄润、不痛、面色苍白、疼痛、神志清明、脉沉细、不渴、肢冷、恶寒	白芍、党参、白术、茯苓、附子	附子汤
神志清明、脉沉细、不痛、便溏、苔薄润、不渴、腹痛、恶寒、面色苍白、肢冷、疼痛	白芍、党参、白术、茯苓、附子	附子汤
腹痛、神志清明、不渴、脉沉细、疼痛、不痛、苔薄润、恶寒、便溏、肢冷、面色苍白	白芍、党参、白术、茯苓、附子	附子汤
脉沉细、神志清明、苔薄润、不渴、疼痛、面色苍白、肢冷、恶寒、便溏、不痛、腹痛	白芍、党参、白术、茯苓、附子	附子汤
苔薄润、面色苍白、腹痛、疼痛、便溏、恶寒、神志清明、不痛、脉沉细、不渴、肢冷	白芍、党参、白术、茯苓、附子	附子汤
肢冷、神志清明、腹痛、脉沉细、不渴、不痛、便溏、苔薄润、恶寒、面色苍白、疼痛	白芍、党参、白术、茯苓、附子	附子汤
烦热、精神萎顿、胸痞、气逆、头痛、苔薄腻、舌苔、脉浮、苔黄质红、无汗、恶寒、高热、咳嗽、脉细数、舌红、寒热、纳少	鸡子黄、白芍、黄连、阿胶、黄芩	黄连阿胶汤
舌红、恶寒、舌苔、脉细数、苔薄腻、气逆、纳少、精神萎顿、烦热、胸痞、高热、脉浮、咳嗽、无汗、寒热、苔黄质红、头痛	鸡子黄、白芍、黄连、阿胶、黄芩	黄连阿胶汤
气逆、苔薄腻、无汗、寒热、咳嗽、苔黄质红、头痛、胸痞、高热、恶寒、纳少、舌苔、精神萎顿、脉浮、脉细数、舌红、烦热	鸡子黄、白芍、黄连、阿胶、黄芩	黄连阿胶汤
气逆、寒热、苔黄质红、头痛、舌红、纳少、苔薄腻、胸痞、舌苔、恶寒、无汗、精神萎顿、高热、脉细数、脉浮、烦热、咳嗽	鸡子黄、白芍、黄连、阿胶、黄芩	黄连阿胶汤
舌苔、头痛、脉浮、脉细数、恶寒、纳少、寒热、苔薄腻、高热、烦热、精神萎顿、舌红、苔黄质红、无汗、咳嗽、胸痞、气逆	鸡子黄、白芍、黄连、阿胶、黄芩	黄连阿胶汤
气逆、胸痞、无汗、纳少、舌红、苔薄腻、头痛、烦热、脉细数、苔黄质红、高热、咳嗽、恶寒、脉浮、舌苔、精神萎顿、寒热	鸡子黄、白芍、黄连、阿胶、黄芩	黄连阿胶汤
无汗、舌苔、恶寒、烦热、头痛、纳少、精神萎顿、舌红、气逆、苔薄腻、高热、寒热、咳嗽、脉细数、胸痞、苔黄质红、脉浮	鸡子黄、白芍、黄连、阿胶、黄芩	黄连阿胶汤
纳少、舌苔、苔黄质红、苔薄腻、气逆、胸痞、精神萎顿、恶寒、寒热、舌红、烦热、咳嗽、头痛、无汗、脉细数、脉浮、高热	鸡子黄、白芍、黄连、阿胶、黄芩	黄连阿胶汤
烦热、高热、头痛、苔薄腻、脉细数、咳嗽、恶寒、寒热、脉浮、舌红、精神萎顿、舌苔、苔黄质红、无汗、胸痞、气逆、纳少	鸡子黄、白芍、黄连、阿胶、黄芩	黄连阿胶汤
寒热、咳嗽、苔薄腻、苔黄质红、高热、纳少、精神萎顿、烦热、舌苔、脉浮、恶寒、舌红、无汗、胸痞、脉细数、气逆、头痛	鸡子黄、白芍、黄连、阿胶、黄芩	黄连阿胶汤
寒热、舌红、发热、脉沉细数、痢下脓血、积滞、体温38.5度、神烦、恶寒、苔黄腻、腹痛	干姜、黄连、白芍、阿胶、木香、山楂、赤石脂、黄芩	桃花汤
体温38.5度、神烦、积滞、恶寒、发热、痢下脓血、腹痛、脉沉细数、舌红、寒热、苔黄腻	干姜、黄连、白芍、阿胶、木香、山楂、赤石脂、黄芩	桃花汤
寒热、体温38.5度、舌红、发热、神烦、积滞、腹痛、脉沉细数、苔黄腻、恶寒、痢下脓血	干姜、黄连、白芍、阿胶、木香、山楂、赤石脂、黄芩	桃花汤
发热、寒热、舌红、苔黄腻、体温38.5度、神烦、脉沉细数、腹痛、恶寒、痢下脓血、积滞	干姜、黄连、白芍、阿胶、木香、山楂、赤石脂、黄芩	桃花汤
痢下脓血、积滞、恶寒、神烦、发热、舌红、腹痛、脉沉细数、体温38.5度、苔黄腻、寒热	干姜、黄连、白芍、阿胶、木香、山楂、赤石脂、黄芩	桃花汤
神烦、腹痛、脉沉细数、舌红、积滞、苔黄腻、发热、体温38.5度、痢下脓血、寒热、恶寒	干姜、黄连、白芍、阿胶、木香、山楂、赤石脂、黄芩	桃花汤
舌红、腹痛、脉沉细数、恶寒、痢下脓血、发热、寒热、神烦、苔黄腻、体温38.5度、积滞	干姜、黄连、白芍、阿胶、木香、山楂、赤石脂、黄芩	桃花汤
恶寒、腹痛、体温38.5度、苔黄腻、脉沉细数、寒热、发热、痢下脓血、神烦、积滞、舌红	干姜、黄连、白芍、阿胶、木香、山楂、赤石脂、黄芩	桃花汤
恶寒、体温38.5度、发热、舌红、积滞、苔黄腻、腹痛、脉沉细数、寒热、痢下脓血、神烦	干姜、黄连、白芍、阿胶、木香、山楂、赤石脂、黄芩	桃花汤
恶寒、舌红、痢下脓血、体温38.5度、发热、寒热、苔黄腻、积滞、神烦、脉沉细数、腹痛	干姜、黄连、白芍、阿胶、木香、山楂、赤石脂、黄芩	桃花汤
蛋白尿、浮肿、神萎、纳不馨、肿胀、泛恶多、眼睑虚浮、肿大、口不渴、脉沉细、气促、苔薄、小溲不畅、面色白无华	黄芪、大枣、泽泻、牡蛎、黑豆	牡蛎泽泻散
眼睑虚浮、蛋白尿、肿大、小溲不畅、口不渴、神萎、脉沉细、纳不馨、面色白无华、肿胀、泛恶多、苔薄、浮肿、气促	黄芪、大枣、泽泻、牡蛎、黑豆	牡蛎泽泻散
气促、面色白无华、小溲不畅、口不渴、浮肿、神萎、纳不馨、肿胀、肿大、眼睑虚浮、泛恶多、苔薄、脉沉细、蛋白尿	黄芪、大枣、泽泻、牡蛎、黑豆	牡蛎泽泻散
脉沉细、肿大、小溲不畅、口不渴、眼睑虚浮、浮肿、神萎、蛋白尿、气促、纳不馨、肿胀、苔薄、面色白无华、泛恶多	黄芪、大枣、泽泻、牡蛎、黑豆	牡蛎泽泻散
肿大、蛋白尿、口不渴、纳不馨、气促、神萎、肿胀、脉沉细、小溲不畅、浮肿、面色白无华、泛恶多、苔薄、眼睑虚浮	黄芪、大枣、泽泻、牡蛎、黑豆	牡蛎泽泻散
浮肿、气促、小溲不畅、面色白无华、蛋白尿、肿胀、眼睑虚浮、苔薄、脉沉细、肿大、纳不馨、神萎、泛恶多、口不渴	黄芪、大枣、泽泻、牡蛎、黑豆	牡蛎泽泻散
眼睑虚浮、气促、肿大、肿胀、苔薄、小溲不畅、泛恶多、神萎、纳不馨、口不渴、面色白无华、脉沉细、蛋白尿、浮肿	黄芪、大枣、泽泻、牡蛎、黑豆	牡蛎泽泻散
肿胀、气促、泛恶多、浮肿、纳不馨、苔薄、脉沉细、神萎、蛋白尿、眼睑虚浮、面色白无华、小溲不畅、肿大、口不渴	黄芪、大枣、泽泻、牡蛎、黑豆	牡蛎泽泻散
眼睑虚浮、脉沉细、面色白无华、肿胀、气促、口不渴、蛋白尿、肿大、浮肿、纳不馨、苔薄、神萎、小溲不畅、泛恶多	黄芪、大枣、泽泻、牡蛎、黑豆	牡蛎泽泻散
面色白无华、肿胀、泛恶多、神萎、蛋白尿、脉沉细、浮肿、小溲不畅、口不渴、气促、肿大、苔薄、纳不馨、眼睑虚浮	黄芪、大枣、泽泻、牡蛎、黑豆	牡蛎泽泻散
流涕、喉痒、舌淡红、脉沉缓无力、口唇红润、头痛、苔薄白而润，尺肤微热、头晕、咳嗽、鼻塞、酸楚、反温	甘草、桂枝、白芍、大枣	桂枝汤
鼻塞、头痛、咳嗽、喉痒、脉沉缓无力、反温、流涕、舌淡红、头晕、酸楚、口唇红润、苔薄白而润，尺肤微热	甘草、桂枝、白芍、大枣	桂枝汤
苔薄白而润，尺肤微热、鼻塞、酸楚、咳嗽、反温、舌淡红、头痛、头晕、脉沉缓无力、口唇红润、流涕、喉痒	甘草、桂枝、白芍、大枣	桂枝汤
舌淡红、头痛、口唇红润、鼻塞、反温、咳嗽、酸楚、头晕、喉痒、脉沉缓无力、流涕、苔薄白而润，尺肤微热	甘草、桂枝、白芍、大枣	桂枝汤
头晕、口唇红润、头痛、喉痒、流涕、反温、脉沉缓无力、酸楚、咳嗽、苔薄白而润，尺肤微热、舌淡红、鼻塞	甘草、桂枝、白芍、大枣	桂枝汤
流涕、口唇红润、脉沉缓无力、鼻塞、头晕、反温、头痛、喉痒、咳嗽、酸楚、苔薄白而润，尺肤微热、舌淡红	甘草、桂枝、白芍、大枣	桂枝汤
咳嗽、头痛、流涕、脉沉缓无力、头晕、苔薄白而润，尺肤微热、鼻塞、口唇红润、反温、酸楚、舌淡红、喉痒	甘草、桂枝、白芍、大枣	桂枝汤
流涕、酸楚、反温、舌淡红、头晕、头痛、咳嗽、脉沉缓无力、鼻塞、苔薄白而润，尺肤微热、口唇红润、喉痒	甘草、桂枝、白芍、大枣	桂枝汤
口唇红润、鼻塞、苔薄白而润，尺肤微热、咳嗽、舌淡红、脉沉缓无力、头晕、头痛、流涕、反温、酸楚、喉痒	甘草、桂枝、白芍、大枣	桂枝汤
头痛、口唇红润、鼻塞、酸楚、流涕、头晕、苔薄白而润，尺肤微热、咳嗽、脉沉缓无力、喉痒、舌淡红、反温	甘草、桂枝、白芍、大枣	桂枝汤
头胀、眩晕、舌红苔薄白而滑、脉象沉弦有力、月经失常、声音正常、不寐、溺黄、呼吸平匀、胃呆、四、欲吐、胸腹不畅、便燥、多怒、鼻头色泽无异常变、面红、口苦、欲哭、多梦、心烦	柴胡、生地、半夏、龙骨、首乌藤、陈皮、黄芩	小柴胡汤
多梦、头胀、呼吸平匀、胃呆、脉象沉弦有力、舌红苔薄白而滑、便燥、四、心烦、溺黄、欲哭、面红、声音正常、不寐、多怒、眩晕、月经失常、鼻头色泽无异常变、胸腹不畅、口苦、欲吐	柴胡、生地、半夏、龙骨、首乌藤、陈皮、黄芩	小柴胡汤
四、脉象沉弦有力、胸腹不畅、欲吐、鼻头色泽无异常变、心烦、声音正常、眩晕、舌红苔薄白而滑、溺黄、口苦、胃呆、月经失常、不寐、便燥、面红、呼吸平匀、欲哭、多怒、多梦、头胀	柴胡、生地、半夏、龙骨、首乌藤、陈皮、黄芩	小柴胡汤
多怒、胸腹不畅、舌红苔薄白而滑、欲哭、面红、月经失常、脉象沉弦有力、头胀、口苦、溺黄、多梦、眩晕、不寐、声音正常、胃呆、心烦、便燥、鼻头色泽无异常变、欲吐、四、呼吸平匀	柴胡、生地、半夏、龙骨、首乌藤、陈皮、黄芩	小柴胡汤
不寐、便燥、心烦、面红、欲哭、月经失常、舌红苔薄白而滑、呼吸平匀、脉象沉弦有力、多梦、口苦、胃呆、胸腹不畅、声音正常、欲吐、眩晕、四、溺黄、头胀、多怒、鼻头色泽无异常变	柴胡、生地、半夏、龙骨、首乌藤、陈皮、黄芩	小柴胡汤
多梦、便燥、舌红苔薄白而滑、口苦、不寐、心烦、欲吐、四、眩晕、胃呆、呼吸平匀、脉象沉弦有力、胸腹不畅、多怒、欲哭、面红、声音正常、头胀、月经失常、鼻头色泽无异常变、溺黄	柴胡、生地、半夏、龙骨、首乌藤、陈皮、黄芩	小柴胡汤
月经失常、欲吐、眩晕、多怒、便燥、胸腹不畅、鼻头色泽无异常变、胃呆、呼吸平匀、脉象沉弦有力、四、溺黄、面红、多梦、头胀、舌红苔薄白而滑、声音正常、心烦、口苦、欲哭、不寐	柴胡、生地、半夏、龙骨、首乌藤、陈皮、黄芩	小柴胡汤
舌红苔薄白而滑、脉象沉弦有力、不寐、欲哭、多梦、鼻头色泽无异常变、呼吸平匀、胃呆、溺黄、声音正常、口苦、月经失常、多怒、便燥、欲吐、胸腹不畅、四、头胀、面红、心烦、眩晕	柴胡、生地、半夏、龙骨、首乌藤、陈皮、黄芩	小柴胡汤
头胀、脉象沉弦有力、便燥、声音正常、多梦、不寐、心烦、胃呆、呼吸平匀、口苦、舌红苔薄白而滑、四、月经失常、多怒、鼻头色泽无异常变、溺黄、欲吐、胸腹不畅、欲哭、面红、眩晕	柴胡、生地、半夏、龙骨、首乌藤、陈皮、黄芩	小柴胡汤
多梦、欲吐、溺黄、舌红苔薄白而滑、多怒、心烦、口苦、欲哭、头胀、不寐、鼻头色泽无异常变、脉象沉弦有力、面红、便燥、月经失常、眩晕、胃呆、胸腹不畅、四、声音正常、呼吸平匀	柴胡、生地、半夏、龙骨、首乌藤、陈皮、黄芩	小柴胡汤
舌淡红、头痛、满闷、恶心、脉微略数、苔薄、欲呕、发热、恶寒、疼痛	柴胡、半夏、大枣、桂枝、人参、甘草、黄芩	柴胡桂枝汤
恶寒、脉微略数、疼痛、舌淡红、苔薄、恶心、满闷、发热、头痛、欲呕	柴胡、半夏、大枣、桂枝、人参、甘草、黄芩	柴胡桂枝汤
舌淡红、恶寒、欲呕、苔薄、疼痛、头痛、满闷、恶心、脉微略数、发热	柴胡、半夏、大枣、桂枝、人参、甘草、黄芩	柴胡桂枝汤
恶心、头痛、发热、满闷、恶寒、脉微略数、舌淡红、苔薄、疼痛、欲呕	柴胡、半夏、大枣、桂枝、人参、甘草、黄芩	柴胡桂枝汤
疼痛、发热、脉微略数、恶心、头痛、舌淡红、苔薄、满闷、恶寒、欲呕	柴胡、半夏、大枣、桂枝、人参、甘草、黄芩	柴胡桂枝汤
苔薄、舌淡红、满闷、恶寒、欲呕、脉微略数、发热、恶心、头痛、疼痛	柴胡、半夏、大枣、桂枝、人参、甘草、黄芩	柴胡桂枝汤
头痛、苔薄、恶寒、脉微略数、疼痛、发热、恶心、欲呕、舌淡红、满闷	柴胡、半夏、大枣、桂枝、人参、甘草、黄芩	柴胡桂枝汤
恶心、苔薄、欲呕、疼痛、脉微略数、舌淡红、发热、恶寒、满闷、头痛	柴胡、半夏、大枣、桂枝、人参、甘草、黄芩	柴胡桂枝汤
舌淡红、恶心、苔薄、发热、满闷、头痛、脉微略数、欲呕、疼痛、恶寒	柴胡、半夏、大枣、桂枝、人参、甘草、黄芩	柴胡桂枝汤
疼痛、恶寒、脉微略数、头痛、苔薄、舌淡红、发热、满闷、恶心、欲呕	柴胡、半夏、大枣、桂枝、人参、甘草、黄芩	柴胡桂枝汤
舌淡、苔白、肠鸣、气短、脾气不升、乏力、舌硬色黑、手足凉、消瘦、食少、左下腹可触及条索样硬块、尿少、腹痛、脉沉虚无力、面色青黄、腹胀痛、便秘、血压125/80mmHg、急躁、纳呆	肉苁蓉、党参、苦杏仁、枳实、枸杞子、荷叶、鸡内金、紫菀、桃仁、皂角、当归	大承气汤
腹胀痛、乏力、腹痛、面色青黄、尿少、脾气不升、苔白、肠鸣、消瘦、纳呆、急躁、舌硬色黑、便秘、血压125/80mmHg、气短、舌淡、脉沉虚无力、手足凉、左下腹可触及条索样硬块、食少	肉苁蓉、党参、苦杏仁、枳实、枸杞子、荷叶、鸡内金、紫菀、桃仁、皂角、当归	大承气汤
尿少、舌淡、手足凉、肠鸣、腹胀痛、苔白、左下腹可触及条索样硬块、便秘、脾气不升、血压125/80mmHg、食少、急躁、脉沉虚无力、腹痛、纳呆、面色青黄、消瘦、乏力、气短、舌硬色黑	肉苁蓉、党参、苦杏仁、枳实、枸杞子、荷叶、鸡内金、紫菀、桃仁、皂角、当归	大承气汤
脉沉虚无力、食少、纳呆、左下腹可触及条索样硬块、腹痛、乏力、便秘、气短、血压125/80mmHg、肠鸣、手足凉、急躁、舌硬色黑、尿少、苔白、消瘦、舌淡、面色青黄、脾气不升、腹胀痛	肉苁蓉、党参、苦杏仁、枳实、枸杞子、荷叶、鸡内金、紫菀、桃仁、皂角、当归	大承气汤
腹痛、尿少、乏力、消瘦、肠鸣、脾气不升、便秘、腹胀痛、手足凉、脉沉虚无力、急躁、舌淡、左下腹可触及条索样硬块、舌硬色黑、面色青黄、血压125/80mmHg、食少、纳呆、苔白、气短	肉苁蓉、党参、苦杏仁、枳实、枸杞子、荷叶、鸡内金、紫菀、桃仁、皂角、当归	大承气汤
脉沉虚无力、尿少、舌硬色黑、腹痛、苔白、左下腹可触及条索样硬块、肠鸣、脾气不升、消瘦、纳呆、乏力、腹胀痛、急躁、便秘、面色青黄、食少、手足凉、血压125/80mmHg、气短、舌淡	肉苁蓉、党参、苦杏仁、枳实、枸杞子、荷叶、鸡内金、紫菀、桃仁、皂角、当归	大承气汤
乏力、血压125/80mmHg、脾气不升、舌淡、便秘、舌硬色黑、气短、急躁、苔白、手足凉、肠鸣、尿少、面色青黄、脉沉虚无力、腹胀痛、食少、纳呆、消瘦、左下腹可触及条索样硬块、腹痛	肉苁蓉、党参、苦杏仁、枳实、枸杞子、荷叶、鸡内金、紫菀、桃仁、皂角、当归	大承气汤
脾气不升、腹痛、尿少、脉沉虚无力、纳呆、食少、便秘、肠鸣、急躁、气短、手足凉、舌淡、消瘦、苔白、血压125/80mmHg、面色青黄、腹胀痛、左下腹可触及条索样硬块、舌硬色黑、乏力	肉苁蓉、党参、苦杏仁、枳实、枸杞子、荷叶、鸡内金、紫菀、桃仁、皂角、当归	大承气汤
苔白、便秘、消瘦、腹痛、脾气不升、脉沉虚无力、手足凉、肠鸣、腹胀痛、气短、舌淡、尿少、左下腹可触及条索样硬块、血压125/80mmHg、面色青黄、舌硬色黑、纳呆、乏力、急躁、食少	肉苁蓉、党参、苦杏仁、枳实、枸杞子、荷叶、鸡内金、紫菀、桃仁、皂角、当归	大承气汤
气短、尿少、腹痛、纳呆、脉沉虚无力、手足凉、乏力、脾气不升、肠鸣、便秘、面色青黄、苔白、舌淡、急躁、腹胀痛、消瘦、舌硬色黑、血压125/80mmHg、左下腹可触及条索样硬块、食少	肉苁蓉、党参、苦杏仁、枳实、枸杞子、荷叶、鸡内金、紫菀、桃仁、皂角、当归	大承气汤
喜热、脾胃虚弱、便躁、肢冷、恶心、呃逆、面色晦滞、腹满、畏寒、脉象弦滑、矢气、全腹痛、呕吐、汗出、苔白滑、白细胞计数：21600	白芷、大黄、厚朴、苦杏仁、枳壳、木香、独活、柿蒂、皂角、川楝子	厚朴三物汤
脾胃虚弱、畏寒、矢气、脉象弦滑、喜热、面色晦滞、肢冷、苔白滑、恶心、腹满、白细胞计数：21600、便躁、汗出、呕吐、全腹痛、呃逆	白芷、大黄、厚朴、苦杏仁、枳壳、木香、独活、柿蒂、皂角、川楝子	厚朴三物汤
面色晦滞、呃逆、便躁、畏寒、汗出、呕吐、矢气、恶心、脾胃虚弱、苔白滑、腹满、全腹痛、肢冷、白细胞计数：21600、喜热、脉象弦滑	白芷、大黄、厚朴、苦杏仁、枳壳、木香、独活、柿蒂、皂角、川楝子	厚朴三物汤
肢冷、便躁、脾胃虚弱、腹满、呕吐、呃逆、畏寒、汗出、白细胞计数：21600、面色晦滞、苔白滑、全腹痛、喜热、恶心、矢气、脉象弦滑	白芷、大黄、厚朴、苦杏仁、枳壳、木香、独活、柿蒂、皂角、川楝子	厚朴三物汤
矢气、汗出、脾胃虚弱、苔白滑、白细胞计数：21600、腹满、呃逆、喜热、脉象弦滑、面色晦滞、呕吐、便躁、肢冷、畏寒、全腹痛、恶心	白芷、大黄、厚朴、苦杏仁、枳壳、木香、独活、柿蒂、皂角、川楝子	厚朴三物汤
汗出、矢气、恶心、呕吐、脉象弦滑、全腹痛、白细胞计数：21600、便躁、腹满、面色晦滞、肢冷、脾胃虚弱、喜热、呃逆、苔白滑、畏寒	白芷、大黄、厚朴、苦杏仁、枳壳、木香、独活、柿蒂、皂角、川楝子	厚朴三物汤
便躁、恶心、肢冷、呕吐、汗出、呃逆、全腹痛、面色晦滞、矢气、脾胃虚弱、苔白滑、喜热、脉象弦滑、腹满、畏寒、白细胞计数：21600	白芷、大黄、厚朴、苦杏仁、枳壳、木香、独活、柿蒂、皂角、川楝子	厚朴三物汤
呃逆、肢冷、白细胞计数：21600、汗出、脾胃虚弱、恶心、面色晦滞、腹满、便躁、脉象弦滑、苔白滑、呕吐、喜热、畏寒、全腹痛、矢气	白芷、大黄、厚朴、苦杏仁、枳壳、木香、独活、柿蒂、皂角、川楝子	厚朴三物汤
全腹痛、腹满、矢气、脾胃虚弱、恶心、肢冷、呃逆、脉象弦滑、畏寒、白细胞计数：21600、汗出、便躁、面色晦滞、呕吐、喜热、苔白滑	白芷、大黄、厚朴、苦杏仁、枳壳、木香、独活、柿蒂、皂角、川楝子	厚朴三物汤
呕吐、喜热、呃逆、白细胞计数：21600、脉象弦滑、腹满、脾胃虚弱、矢气、恶心、面色晦滞、肢冷、苔白滑、便躁、畏寒、汗出、全腹痛	白芷、大黄、厚朴、苦杏仁、枳壳、木香、独活、柿蒂、皂角、川楝子	厚朴三物汤
苔黄腻、脉弦数有力、疼痛、全腹胀满、呕吐、矢气、大便秘结、舌红、绞痛、腹痛	白芷、大黄、羌活、厚朴、枳实、木香、桃仁、柿蒂、皂角、川楝子	厚朴三物汤
苔黄腻、呕吐、脉弦数有力、绞痛、舌红、全腹胀满、矢气、大便秘结、腹痛、疼痛	白芷、大黄、羌活、厚朴、枳实、木香、桃仁、柿蒂、皂角、川楝子	厚朴三物汤
舌红、疼痛、绞痛、苔黄腻、腹痛、全腹胀满、呕吐、矢气、脉弦数有力、大便秘结	白芷、大黄、羌活、厚朴、枳实、木香、桃仁、柿蒂、皂角、川楝子	厚朴三物汤
苔黄腻、腹痛、疼痛、呕吐、绞痛、全腹胀满、舌红、脉弦数有力、大便秘结、矢气	白芷、大黄、羌活、厚朴、枳实、木香、桃仁、柿蒂、皂角、川楝子	厚朴三物汤
腹痛、呕吐、绞痛、疼痛、大便秘结、全腹胀满、脉弦数有力、苔黄腻、矢气、舌红	白芷、大黄、羌活、厚朴、枳实、木香、桃仁、柿蒂、皂角、川楝子	厚朴三物汤
矢气、绞痛、舌红、呕吐、大便秘结、全腹胀满、脉弦数有力、苔黄腻、腹痛、疼痛	白芷、大黄、羌活、厚朴、枳实、木香、桃仁、柿蒂、皂角、川楝子	厚朴三物汤
呕吐、苔黄腻、舌红、大便秘结、疼痛、腹痛、矢气、脉弦数有力、全腹胀满、绞痛	白芷、大黄、羌活、厚朴、枳实、木香、桃仁、柿蒂、皂角、川楝子	厚朴三物汤
呕吐、舌红、疼痛、苔黄腻、绞痛、腹痛、全腹胀满、脉弦数有力、大便秘结、矢气	白芷、大黄、羌活、厚朴、枳实、木香、桃仁、柿蒂、皂角、川楝子	厚朴三物汤
疼痛、苔黄腻、腹痛、绞痛、舌红、脉弦数有力、矢气、呕吐、全腹胀满、大便秘结	白芷、大黄、羌活、厚朴、枳实、木香、桃仁、柿蒂、皂角、川楝子	厚朴三物汤
绞痛、大便秘结、疼痛、呕吐、矢气、腹痛、脉弦数有力、全腹胀满、苔黄腻、舌红	白芷、大黄、羌活、厚朴、枳实、木香、桃仁、柿蒂、皂角、川楝子	厚朴三物汤
胀满、嗳气、闷痛、腹满、舌淡红、脉沉弦而迟、痞满、苔腻	大黄、黄连、半夏、附子、升麻、黄芩	附子泻心汤
闷痛、痞满、苔腻、胀满、腹满、舌淡红、脉沉弦而迟、嗳气	大黄、黄连、半夏、附子、升麻、黄芩	附子泻心汤
闷痛、舌淡红、嗳气、胀满、苔腻、脉沉弦而迟、痞满、腹满	大黄、黄连、半夏、附子、升麻、黄芩	附子泻心汤
舌淡红、闷痛、痞满、胀满、脉沉弦而迟、腹满、嗳气、苔腻	大黄、黄连、半夏、附子、升麻、黄芩	附子泻心汤
舌淡红、苔腻、闷痛、腹满、嗳气、痞满、脉沉弦而迟、胀满	大黄、黄连、半夏、附子、升麻、黄芩	附子泻心汤
闷痛、痞满、苔腻、胀满、嗳气、脉沉弦而迟、舌淡红、腹满	大黄、黄连、半夏、附子、升麻、黄芩	附子泻心汤
闷痛、嗳气、痞满、舌淡红、苔腻、脉沉弦而迟、腹满、胀满	大黄、黄连、半夏、附子、升麻、黄芩	附子泻心汤
苔腻、脉沉弦而迟、痞满、腹满、嗳气、舌淡红、闷痛、胀满	大黄、黄连、半夏、附子、升麻、黄芩	附子泻心汤
胀满、舌淡红、嗳气、闷痛、苔腻、腹满、痞满、脉沉弦而迟	大黄、黄连、半夏、附子、升麻、黄芩	附子泻心汤
痞满、脉沉弦而迟、苔腻、嗳气、胀满、闷痛、腹满、舌淡红	大黄、黄连、半夏、附子、升麻、黄芩	附子泻心汤
高烧、昏迷、休克	关黄柏、白头翁、秦皮、黄连	白头翁汤
高烧、休克、昏迷	关黄柏、白头翁、秦皮、黄连	白头翁汤
昏迷、高烧、休克	关黄柏、白头翁、秦皮、黄连	白头翁汤
昏迷、休克、高烧	关黄柏、白头翁、秦皮、黄连	白头翁汤
休克、高烧、昏迷	关黄柏、白头翁、秦皮、黄连	白头翁汤
休克、昏迷、高烧	关黄柏、白头翁、秦皮、黄连	白头翁汤
舌微红、脉弦、舌质红、胀闷、胀痛、嗳气、肝郁、化热、气滞、有裂纹、闷胀	柴胡、莱菔子、槟榔、百合、佛手、麦芽、茯苓、枳壳、炙甘草、桔梗、乌药、陈皮	四逆散
气滞、舌微红、有裂纹、胀痛、闷胀、胀闷、舌质红、肝郁、化热、脉弦、嗳气	柴胡、莱菔子、槟榔、百合、佛手、麦芽、茯苓、枳壳、炙甘草、桔梗、乌药、陈皮	四逆散
胀闷、化热、胀痛、舌质红、闷胀、肝郁、舌微红、有裂纹、嗳气、脉弦、气滞	柴胡、莱菔子、槟榔、百合、佛手、麦芽、茯苓、枳壳、炙甘草、桔梗、乌药、陈皮	四逆散
闷胀、胀闷、气滞、舌质红、舌微红、胀痛、嗳气、肝郁、有裂纹、脉弦、化热	柴胡、莱菔子、槟榔、百合、佛手、麦芽、茯苓、枳壳、炙甘草、桔梗、乌药、陈皮	四逆散
肝郁、化热、嗳气、舌微红、气滞、胀痛、脉弦、胀闷、有裂纹、舌质红、闷胀	柴胡、莱菔子、槟榔、百合、佛手、麦芽、茯苓、枳壳、炙甘草、桔梗、乌药、陈皮	四逆散
气滞、舌质红、化热、有裂纹、嗳气、胀痛、肝郁、舌微红、胀闷、脉弦、闷胀	柴胡、莱菔子、槟榔、百合、佛手、麦芽、茯苓、枳壳、炙甘草、桔梗、乌药、陈皮	四逆散
肝郁、有裂纹、胀闷、嗳气、脉弦、闷胀、气滞、舌微红、化热、胀痛、舌质红	柴胡、莱菔子、槟榔、百合、佛手、麦芽、茯苓、枳壳、炙甘草、桔梗、乌药、陈皮	四逆散
肝郁、嗳气、有裂纹、舌微红、舌质红、脉弦、气滞、胀痛、化热、闷胀、胀闷	柴胡、莱菔子、槟榔、百合、佛手、麦芽、茯苓、枳壳、炙甘草、桔梗、乌药、陈皮	四逆散
胀痛、嗳气、舌质红、化热、气滞、肝郁、舌微红、胀闷、闷胀、有裂纹、脉弦	柴胡、莱菔子、槟榔、百合、佛手、麦芽、茯苓、枳壳、炙甘草、桔梗、乌药、陈皮	四逆散
脉弦、胀痛、舌质红、肝郁、化热、嗳气、胀闷、有裂纹、舌微红、气滞、闷胀	柴胡、莱菔子、槟榔、百合、佛手、麦芽、茯苓、枳壳、炙甘草、桔梗、乌药、陈皮	四逆散
涎水、呕吐、食少、消瘦、苔白、神怠、脉小弦、幽门水肿	干姜、生姜、半夏、泽泻、茯苓	小半夏汤
消瘦、食少、神怠、幽门水肿、呕吐、脉小弦、涎水、苔白	干姜、生姜、半夏、泽泻、茯苓	小半夏汤
涎水、脉小弦、神怠、幽门水肿、消瘦、食少、苔白、呕吐	干姜、生姜、半夏、泽泻、茯苓	小半夏汤
消瘦、涎水、食少、神怠、幽门水肿、脉小弦、呕吐、苔白	干姜、生姜、半夏、泽泻、茯苓	小半夏汤
涎水、幽门水肿、脉小弦、食少、苔白、神怠、呕吐、消瘦	干姜、生姜、半夏、泽泻、茯苓	小半夏汤
食少、苔白、脉小弦、神怠、幽门水肿、消瘦、呕吐、涎水	干姜、生姜、半夏、泽泻、茯苓	小半夏汤
神怠、呕吐、苔白、涎水、消瘦、食少、脉小弦、幽门水肿	干姜、生姜、半夏、泽泻、茯苓	小半夏汤
神怠、呕吐、脉小弦、苔白、消瘦、幽门水肿、食少、涎水	干姜、生姜、半夏、泽泻、茯苓	小半夏汤
脉小弦、食少、幽门水肿、消瘦、涎水、神怠、苔白、呕吐	干姜、生姜、半夏、泽泻、茯苓	小半夏汤
苔白、幽门水肿、消瘦、神怠、脉小弦、呕吐、涎水、食少	干姜、生姜、半夏、泽泻、茯苓	小半夏汤
心烦、两脉弦数、出汗、发热、口渴、全身酸困、苔薄白、胸闷、咳嗽、寒战	黄芪、柴胡、槟榔、半夏、茯苓、蜀漆、常山	蜀漆汤
出汗、全身酸困、发热、寒战、胸闷、苔薄白、两脉弦数、咳嗽、口渴、心烦	黄芪、柴胡、槟榔、半夏、茯苓、蜀漆、常山	蜀漆汤
口渴、出汗、苔薄白、胸闷、咳嗽、寒战、全身酸困、发热、心烦、两脉弦数	黄芪、柴胡、槟榔、半夏、茯苓、蜀漆、常山	蜀漆汤
胸闷、全身酸困、口渴、两脉弦数、咳嗽、苔薄白、出汗、寒战、发热、心烦	黄芪、柴胡、槟榔、半夏、茯苓、蜀漆、常山	蜀漆汤
口渴、苔薄白、两脉弦数、出汗、心烦、咳嗽、发热、寒战、胸闷、全身酸困	黄芪、柴胡、槟榔、半夏、茯苓、蜀漆、常山	蜀漆汤
发热、出汗、胸闷、口渴、寒战、两脉弦数、咳嗽、心烦、苔薄白、全身酸困	黄芪、柴胡、槟榔、半夏、茯苓、蜀漆、常山	蜀漆汤
苔薄白、口渴、发热、心烦、咳嗽、胸闷、两脉弦数、出汗、寒战、全身酸困	黄芪、柴胡、槟榔、半夏、茯苓、蜀漆、常山	蜀漆汤
发热、咳嗽、两脉弦数、出汗、全身酸困、胸闷、苔薄白、心烦、口渴、寒战	黄芪、柴胡、槟榔、半夏、茯苓、蜀漆、常山	蜀漆汤
发热、寒战、胸闷、口渴、咳嗽、两脉弦数、全身酸困、心烦、苔薄白、出汗	黄芪、柴胡、槟榔、半夏、茯苓、蜀漆、常山	蜀漆汤
出汗、胸闷、咳嗽、发热、口渴、苔薄白、全身酸困、寒战、心烦、两脉弦数	黄芪、柴胡、槟榔、半夏、茯苓、蜀漆、常山	蜀漆汤
喜暖、舌淡、神疲、便溏、脉虚弦、畏寒、纳少、胃脘痛、苔薄、激惹	黄芪、九香虫、白芍、大枣、茯苓、炙甘草、桂枝、饴糖	黄芪建中汤
神疲、苔薄、纳少、胃脘痛、便溏、舌淡、激惹、喜暖、畏寒、脉虚弦	黄芪、九香虫、白芍、大枣、茯苓、炙甘草、桂枝、饴糖	黄芪建中汤
苔薄、神疲、喜暖、脉虚弦、便溏、舌淡、胃脘痛、纳少、激惹、畏寒	黄芪、九香虫、白芍、大枣、茯苓、炙甘草、桂枝、饴糖	黄芪建中汤
舌淡、脉虚弦、胃脘痛、畏寒、喜暖、纳少、神疲、苔薄、便溏、激惹	黄芪、九香虫、白芍、大枣、茯苓、炙甘草、桂枝、饴糖	黄芪建中汤
胃脘痛、激惹、纳少、脉虚弦、舌淡、便溏、苔薄、畏寒、神疲、喜暖	黄芪、九香虫、白芍、大枣、茯苓、炙甘草、桂枝、饴糖	黄芪建中汤
胃脘痛、喜暖、脉虚弦、便溏、舌淡、神疲、畏寒、苔薄、激惹、纳少	黄芪、九香虫、白芍、大枣、茯苓、炙甘草、桂枝、饴糖	黄芪建中汤
畏寒、激惹、舌淡、纳少、苔薄、胃脘痛、喜暖、脉虚弦、便溏、神疲	黄芪、九香虫、白芍、大枣、茯苓、炙甘草、桂枝、饴糖	黄芪建中汤
喜暖、激惹、苔薄、胃脘痛、畏寒、脉虚弦、舌淡、纳少、便溏、神疲	黄芪、九香虫、白芍、大枣、茯苓、炙甘草、桂枝、饴糖	黄芪建中汤
畏寒、舌淡、脉虚弦、纳少、胃脘痛、激惹、喜暖、神疲、苔薄、便溏	黄芪、九香虫、白芍、大枣、茯苓、炙甘草、桂枝、饴糖	黄芪建中汤
畏寒、喜暖、便溏、苔薄、脉虚弦、激惹、神疲、纳少、舌淡、胃脘痛	黄芪、九香虫、白芍、大枣、茯苓、炙甘草、桂枝、饴糖	黄芪建中汤
咯痰、苔薄腻、呛咳、舌红、脉弦滑小数、喘息、痰热、咽痒	半夏、苦杏仁、葶苈子、甘草、化橘红、麻黄、石膏、浙贝母、桔梗、车前草、百部	麻杏石甘汤
喘息、舌红、苔薄腻、咽痒、咯痰、痰热、呛咳、脉弦滑小数	半夏、苦杏仁、葶苈子、甘草、化橘红、麻黄、石膏、浙贝母、桔梗、车前草、百部	麻杏石甘汤
苔薄腻、舌红、脉弦滑小数、咯痰、呛咳、痰热、喘息、咽痒	半夏、苦杏仁、葶苈子、甘草、化橘红、麻黄、石膏、浙贝母、桔梗、车前草、百部	麻杏石甘汤
咯痰、喘息、咽痒、痰热、呛咳、脉弦滑小数、苔薄腻、舌红	半夏、苦杏仁、葶苈子、甘草、化橘红、麻黄、石膏、浙贝母、桔梗、车前草、百部	麻杏石甘汤
咽痒、脉弦滑小数、舌红、咯痰、痰热、呛咳、苔薄腻、喘息	半夏、苦杏仁、葶苈子、甘草、化橘红、麻黄、石膏、浙贝母、桔梗、车前草、百部	麻杏石甘汤
舌红、咯痰、苔薄腻、喘息、脉弦滑小数、呛咳、痰热、咽痒	半夏、苦杏仁、葶苈子、甘草、化橘红、麻黄、石膏、浙贝母、桔梗、车前草、百部	麻杏石甘汤
喘息、呛咳、脉弦滑小数、咯痰、咽痒、苔薄腻、舌红、痰热	半夏、苦杏仁、葶苈子、甘草、化橘红、麻黄、石膏、浙贝母、桔梗、车前草、百部	麻杏石甘汤
咯痰、喘息、咽痒、苔薄腻、呛咳、痰热、舌红、脉弦滑小数	半夏、苦杏仁、葶苈子、甘草、化橘红、麻黄、石膏、浙贝母、桔梗、车前草、百部	麻杏石甘汤
呛咳、苔薄腻、喘息、痰热、脉弦滑小数、舌红、咯痰、咽痒	半夏、苦杏仁、葶苈子、甘草、化橘红、麻黄、石膏、浙贝母、桔梗、车前草、百部	麻杏石甘汤
痰热、咽痒、苔薄腻、脉弦滑小数、舌红、呛咳、喘息、咯痰	半夏、苦杏仁、葶苈子、甘草、化橘红、麻黄、石膏、浙贝母、桔梗、车前草、百部	麻杏石甘汤
胸中窒闷、咯大量白沫痰、苔白腻、形瘦、脉滑、口唇紫绀、舌淡、咳喘	干姜、白芍、半夏、五味子、苦杏仁、紫苏梗、麻黄、桂枝、细辛、附子、甘草	小青龙汤
苔白腻、形瘦、咳喘、舌淡、脉滑、咯大量白沫痰、口唇紫绀、胸中窒闷	干姜、白芍、半夏、五味子、苦杏仁、紫苏梗、麻黄、桂枝、细辛、附子、甘草	小青龙汤
胸中窒闷、脉滑、咳喘、口唇紫绀、舌淡、咯大量白沫痰、形瘦、苔白腻	干姜、白芍、半夏、五味子、苦杏仁、紫苏梗、麻黄、桂枝、细辛、附子、甘草	小青龙汤
舌淡、形瘦、口唇紫绀、苔白腻、脉滑、胸中窒闷、咳喘、咯大量白沫痰	干姜、白芍、半夏、五味子、苦杏仁、紫苏梗、麻黄、桂枝、细辛、附子、甘草	小青龙汤
形瘦、脉滑、舌淡、胸中窒闷、苔白腻、咯大量白沫痰、口唇紫绀、咳喘	干姜、白芍、半夏、五味子、苦杏仁、紫苏梗、麻黄、桂枝、细辛、附子、甘草	小青龙汤
脉滑、咯大量白沫痰、胸中窒闷、形瘦、口唇紫绀、舌淡、苔白腻、咳喘	干姜、白芍、半夏、五味子、苦杏仁、紫苏梗、麻黄、桂枝、细辛、附子、甘草	小青龙汤
咯大量白沫痰、胸中窒闷、口唇紫绀、苔白腻、脉滑、形瘦、舌淡、咳喘	干姜、白芍、半夏、五味子、苦杏仁、紫苏梗、麻黄、桂枝、细辛、附子、甘草	小青龙汤
舌淡、脉滑、苔白腻、形瘦、咯大量白沫痰、咳喘、口唇紫绀、胸中窒闷	干姜、白芍、半夏、五味子、苦杏仁、紫苏梗、麻黄、桂枝、细辛、附子、甘草	小青龙汤
舌淡、胸中窒闷、形瘦、咯大量白沫痰、咳喘、脉滑、苔白腻、口唇紫绀	干姜、白芍、半夏、五味子、苦杏仁、紫苏梗、麻黄、桂枝、细辛、附子、甘草	小青龙汤
苔白腻、口唇紫绀、舌淡、脉滑、形瘦、咳喘、咯大量白沫痰、胸中窒闷	干姜、白芍、半夏、五味子、苦杏仁、紫苏梗、麻黄、桂枝、细辛、附子、甘草	小青龙汤
气促、畏寒、咳嗽、痰饮、脉沉细、痰多白沫、咯痰、肺纹理增粗、胸痛、苔薄腻、喉咙不适	干姜、白芍、半夏、五味子、葶苈子、化橘红、麻黄、茯苓、桔梗、细辛、附子、桂枝、车前草、甘草	小青龙汤
畏寒、脉沉细、肺纹理增粗、痰饮、痰多白沫、喉咙不适、苔薄腻、胸痛、气促、咳嗽、咯痰	干姜、白芍、半夏、五味子、葶苈子、化橘红、麻黄、茯苓、桔梗、细辛、附子、桂枝、车前草、甘草	小青龙汤
痰多白沫、胸痛、气促、脉沉细、咯痰、肺纹理增粗、畏寒、咳嗽、喉咙不适、痰饮、苔薄腻	干姜、白芍、半夏、五味子、葶苈子、化橘红、麻黄、茯苓、桔梗、细辛、附子、桂枝、车前草、甘草	小青龙汤
畏寒、痰饮、咳嗽、喉咙不适、苔薄腻、胸痛、肺纹理增粗、气促、脉沉细、咯痰、痰多白沫	干姜、白芍、半夏、五味子、葶苈子、化橘红、麻黄、茯苓、桔梗、细辛、附子、桂枝、车前草、甘草	小青龙汤
咯痰、气促、痰多白沫、肺纹理增粗、脉沉细、喉咙不适、咳嗽、痰饮、苔薄腻、胸痛、畏寒	干姜、白芍、半夏、五味子、葶苈子、化橘红、麻黄、茯苓、桔梗、细辛、附子、桂枝、车前草、甘草	小青龙汤
畏寒、脉沉细、痰多白沫、痰饮、气促、咯痰、喉咙不适、胸痛、苔薄腻、肺纹理增粗、咳嗽	干姜、白芍、半夏、五味子、葶苈子、化橘红、麻黄、茯苓、桔梗、细辛、附子、桂枝、车前草、甘草	小青龙汤
肺纹理增粗、气促、咳嗽、苔薄腻、脉沉细、痰饮、胸痛、畏寒、喉咙不适、痰多白沫、咯痰	干姜、白芍、半夏、五味子、葶苈子、化橘红、麻黄、茯苓、桔梗、细辛、附子、桂枝、车前草、甘草	小青龙汤
畏寒、气促、咯痰、喉咙不适、苔薄腻、脉沉细、胸痛、痰多白沫、痰饮、咳嗽、肺纹理增粗	干姜、白芍、半夏、五味子、葶苈子、化橘红、麻黄、茯苓、桔梗、细辛、附子、桂枝、车前草、甘草	小青龙汤
气促、肺纹理增粗、喉咙不适、苔薄腻、胸痛、痰饮、畏寒、脉沉细、咯痰、咳嗽、痰多白沫	干姜、白芍、半夏、五味子、葶苈子、化橘红、麻黄、茯苓、桔梗、细辛、附子、桂枝、车前草、甘草	小青龙汤
肺纹理增粗、胸痛、喉咙不适、苔薄腻、咳嗽、气促、痰饮、脉沉细、咯痰、畏寒、痰多白沫	干姜、白芍、半夏、五味子、葶苈子、化橘红、麻黄、茯苓、桔梗、细辛、附子、桂枝、车前草、甘草	小青龙汤
心悸、神萎乏力、舌紫、脉沉细、形体丰腴、面色苍白、痞闷、胸痛、脉络不通、苔白、心痛、胸闷、昏厥	九香虫、白芍、赤芍、麻黄、延胡索、炙甘草、桂枝、细辛、附子、山楂、甘草	麻黄附子细辛汤
痞闷、脉络不通、形体丰腴、心痛、昏厥、心悸、苔白、胸痛、面色苍白、神萎乏力、脉沉细、胸闷、舌紫	九香虫、白芍、赤芍、麻黄、延胡索、炙甘草、桂枝、细辛、附子、山楂、甘草	麻黄附子细辛汤
胸闷、脉沉细、心悸、神萎乏力、苔白、昏厥、胸痛、痞闷、舌紫、心痛、脉络不通、面色苍白、形体丰腴	九香虫、白芍、赤芍、麻黄、延胡索、炙甘草、桂枝、细辛、附子、山楂、甘草	麻黄附子细辛汤
痞闷、苔白、形体丰腴、神萎乏力、舌紫、胸痛、昏厥、心悸、面色苍白、脉络不通、心痛、脉沉细、胸闷	九香虫、白芍、赤芍、麻黄、延胡索、炙甘草、桂枝、细辛、附子、山楂、甘草	麻黄附子细辛汤
舌紫、心悸、胸闷、痞闷、面色苍白、胸痛、苔白、昏厥、神萎乏力、形体丰腴、脉络不通、心痛、脉沉细	九香虫、白芍、赤芍、麻黄、延胡索、炙甘草、桂枝、细辛、附子、山楂、甘草	麻黄附子细辛汤
心痛、神萎乏力、昏厥、面色苍白、脉络不通、心悸、痞闷、胸痛、舌紫、形体丰腴、胸闷、脉沉细、苔白	九香虫、白芍、赤芍、麻黄、延胡索、炙甘草、桂枝、细辛、附子、山楂、甘草	麻黄附子细辛汤
舌紫、痞闷、形体丰腴、神萎乏力、胸闷、胸痛、苔白、心痛、脉沉细、脉络不通、昏厥、心悸、面色苍白	九香虫、白芍、赤芍、麻黄、延胡索、炙甘草、桂枝、细辛、附子、山楂、甘草	麻黄附子细辛汤
脉沉细、形体丰腴、胸痛、舌紫、面色苍白、心悸、脉络不通、苔白、胸闷、神萎乏力、痞闷、昏厥、心痛	九香虫、白芍、赤芍、麻黄、延胡索、炙甘草、桂枝、细辛、附子、山楂、甘草	麻黄附子细辛汤
昏厥、苔白、脉沉细、胸闷、神萎乏力、舌紫、痞闷、形体丰腴、心悸、面色苍白、胸痛、心痛、脉络不通	九香虫、白芍、赤芍、麻黄、延胡索、炙甘草、桂枝、细辛、附子、山楂、甘草	麻黄附子细辛汤
舌紫、神萎乏力、昏厥、面色苍白、心痛、心悸、胸痛、脉沉细、痞闷、苔白、胸闷、形体丰腴、脉络不通	九香虫、白芍、赤芍、麻黄、延胡索、炙甘草、桂枝、细辛、附子、山楂、甘草	麻黄附子细辛汤
心痛、脉沉细、心阳不振、昏厥、苔白、胸痛、胸闷、舌紫、面色苍白、心悸	九香虫、白芍、龙骨、赤芍、牡蛎、麻黄、延胡索、炙甘草、桂枝、细辛、山楂、附子、甘草	麻黄附子细辛汤
昏厥、苔白、脉沉细、面色苍白、心痛、心悸、舌紫、心阳不振、胸痛、胸闷	九香虫、白芍、龙骨、赤芍、牡蛎、麻黄、延胡索、炙甘草、桂枝、细辛、山楂、附子、甘草	麻黄附子细辛汤
舌紫、脉沉细、昏厥、面色苍白、心阳不振、胸闷、心痛、苔白、胸痛、心悸	九香虫、白芍、龙骨、赤芍、牡蛎、麻黄、延胡索、炙甘草、桂枝、细辛、山楂、附子、甘草	麻黄附子细辛汤
心痛、舌紫、面色苍白、胸痛、昏厥、苔白、心悸、心阳不振、胸闷、脉沉细	九香虫、白芍、龙骨、赤芍、牡蛎、麻黄、延胡索、炙甘草、桂枝、细辛、山楂、附子、甘草	麻黄附子细辛汤
胸痛、面色苍白、脉沉细、胸闷、昏厥、舌紫、心悸、心阳不振、苔白、心痛	九香虫、白芍、龙骨、赤芍、牡蛎、麻黄、延胡索、炙甘草、桂枝、细辛、山楂、附子、甘草	麻黄附子细辛汤
心痛、面色苍白、心阳不振、胸痛、苔白、胸闷、心悸、昏厥、舌紫、脉沉细	九香虫、白芍、龙骨、赤芍、牡蛎、麻黄、延胡索、炙甘草、桂枝、细辛、山楂、附子、甘草	麻黄附子细辛汤
心痛、昏厥、心阳不振、脉沉细、苔白、心悸、舌紫、胸闷、胸痛、面色苍白	九香虫、白芍、龙骨、赤芍、牡蛎、麻黄、延胡索、炙甘草、桂枝、细辛、山楂、附子、甘草	麻黄附子细辛汤
心悸、心阳不振、面色苍白、苔白、昏厥、脉沉细、胸闷、舌紫、胸痛、心痛	九香虫、白芍、龙骨、赤芍、牡蛎、麻黄、延胡索、炙甘草、桂枝、细辛、山楂、附子、甘草	麻黄附子细辛汤
面色苍白、心悸、胸闷、舌紫、心阳不振、脉沉细、苔白、胸痛、昏厥、心痛	九香虫、白芍、龙骨、赤芍、牡蛎、麻黄、延胡索、炙甘草、桂枝、细辛、山楂、附子、甘草	麻黄附子细辛汤
面色苍白、苔白、昏厥、胸闷、胸痛、心阳不振、心悸、舌紫、脉沉细、心痛	九香虫、白芍、龙骨、赤芍、牡蛎、麻黄、延胡索、炙甘草、桂枝、细辛、山楂、附子、甘草	麻黄附子细辛汤
浮肿、胀满、痰饮、舌体肥、心烦、舌红紫、气促、欲吐不吐、心悸、苔绛少津、喘咳、潮红、苔少欠津、尿短少、黄涎痰、痰热	细辛、麻黄、附子	麻黄附子细辛汤
苔少欠津、潮红、痰热、痰饮、苔绛少津、舌体肥、浮肿、心悸、喘咳、胀满、尿短少、欲吐不吐、心烦、黄涎痰、舌红紫、气促	细辛、麻黄、附子	麻黄附子细辛汤
尿短少、喘咳、心悸、痰热、痰饮、浮肿、黄涎痰、舌红紫、苔少欠津、气促、欲吐不吐、潮红、苔绛少津、胀满、心烦、舌体肥	细辛、麻黄、附子	麻黄附子细辛汤
苔绛少津、浮肿、气促、舌红紫、欲吐不吐、痰饮、痰热、尿短少、黄涎痰、喘咳、心烦、舌体肥、心悸、苔少欠津、潮红、胀满	细辛、麻黄、附子	麻黄附子细辛汤
潮红、黄涎痰、喘咳、胀满、心烦、浮肿、欲吐不吐、痰热、气促、苔少欠津、尿短少、舌体肥、舌红紫、心悸、痰饮、苔绛少津	细辛、麻黄、附子	麻黄附子细辛汤
苔绛少津、心悸、痰饮、欲吐不吐、尿短少、潮红、喘咳、心烦、胀满、舌红紫、黄涎痰、痰热、舌体肥、气促、苔少欠津、浮肿	细辛、麻黄、附子	麻黄附子细辛汤
潮红、心悸、胀满、痰饮、舌红紫、尿短少、气促、黄涎痰、心烦、浮肿、欲吐不吐、痰热、苔少欠津、喘咳、舌体肥、苔绛少津	细辛、麻黄、附子	麻黄附子细辛汤
胀满、苔绛少津、潮红、气促、尿短少、黄涎痰、痰饮、欲吐不吐、痰热、舌体肥、舌红紫、心烦、喘咳、浮肿、苔少欠津、心悸	细辛、麻黄、附子	麻黄附子细辛汤
痰饮、舌红紫、浮肿、胀满、喘咳、苔绛少津、舌体肥、黄涎痰、欲吐不吐、心悸、痰热、尿短少、心烦、苔少欠津、气促、潮红	细辛、麻黄、附子	麻黄附子细辛汤
苔绛少津、心悸、舌体肥、欲吐不吐、舌红紫、胀满、喘咳、痰饮、黄涎痰、心烦、潮红、气促、浮肿、痰热、苔少欠津、尿短少	细辛、麻黄、附子	麻黄附子细辛汤
烦躁不安、脉小数、发热、胸部透视无异常、里热内蕴、苔白腻、咳嗽、高热、胸闷、呻吟	生姜、柴胡、白芍、党参、半夏、大枣、桂枝、甘草、黄芩	柴胡桂枝汤
里热内蕴、胸部透视无异常、高热、脉小数、苔白腻、胸闷、呻吟、咳嗽、烦躁不安、发热	生姜、柴胡、白芍、党参、半夏、大枣、桂枝、甘草、黄芩	柴胡桂枝汤
呻吟、高热、发热、里热内蕴、脉小数、咳嗽、胸部透视无异常、苔白腻、胸闷、烦躁不安	生姜、柴胡、白芍、党参、半夏、大枣、桂枝、甘草、黄芩	柴胡桂枝汤
胸部透视无异常、咳嗽、苔白腻、胸闷、呻吟、脉小数、高热、烦躁不安、里热内蕴、发热	生姜、柴胡、白芍、党参、半夏、大枣、桂枝、甘草、黄芩	柴胡桂枝汤
胸闷、脉小数、呻吟、咳嗽、胸部透视无异常、高热、烦躁不安、苔白腻、发热、里热内蕴	生姜、柴胡、白芍、党参、半夏、大枣、桂枝、甘草、黄芩	柴胡桂枝汤
高热、烦躁不安、里热内蕴、呻吟、咳嗽、胸闷、脉小数、胸部透视无异常、发热、苔白腻	生姜、柴胡、白芍、党参、半夏、大枣、桂枝、甘草、黄芩	柴胡桂枝汤
高热、发热、胸闷、脉小数、苔白腻、呻吟、胸部透视无异常、咳嗽、烦躁不安、里热内蕴	生姜、柴胡、白芍、党参、半夏、大枣、桂枝、甘草、黄芩	柴胡桂枝汤
脉小数、胸闷、烦躁不安、高热、苔白腻、胸部透视无异常、发热、里热内蕴、咳嗽、呻吟	生姜、柴胡、白芍、党参、半夏、大枣、桂枝、甘草、黄芩	柴胡桂枝汤
烦躁不安、高热、呻吟、咳嗽、胸部透视无异常、里热内蕴、发热、苔白腻、胸闷、脉小数	生姜、柴胡、白芍、党参、半夏、大枣、桂枝、甘草、黄芩	柴胡桂枝汤
脉小数、胸部透视无异常、烦躁不安、苔白腻、发热、里热内蕴、高热、咳嗽、呻吟、胸闷	生姜、柴胡、白芍、党参、半夏、大枣、桂枝、甘草、黄芩	柴胡桂枝汤
水肿、两下肺闻及于湿性罗音、胸闷、苔无苔、脉细滑、舌红绛无苔、呼吸喘急、神志尚清、口唇紫绀、浮肿、烦躁、嗜睡、咳喘	大黄、苏木、海浮石、半夏、葶苈子、大枣、枳实、水蛭、石菖蒲、降香	抵当汤
胸闷、烦躁、脉细滑、咳喘、口唇紫绀、水肿、苔无苔、两下肺闻及于湿性罗音、呼吸喘急、浮肿、舌红绛无苔、神志尚清、嗜睡	大黄、苏木、海浮石、半夏、葶苈子、大枣、枳实、水蛭、石菖蒲、降香	抵当汤
脉细滑、呼吸喘急、神志尚清、两下肺闻及于湿性罗音、舌红绛无苔、口唇紫绀、咳喘、胸闷、烦躁、嗜睡、浮肿、苔无苔、水肿	大黄、苏木、海浮石、半夏、葶苈子、大枣、枳实、水蛭、石菖蒲、降香	抵当汤
咳喘、水肿、嗜睡、浮肿、两下肺闻及于湿性罗音、脉细滑、舌红绛无苔、苔无苔、口唇紫绀、呼吸喘急、神志尚清、烦躁、胸闷	大黄、苏木、海浮石、半夏、葶苈子、大枣、枳实、水蛭、石菖蒲、降香	抵当汤
脉细滑、胸闷、呼吸喘急、舌红绛无苔、咳喘、烦躁、两下肺闻及于湿性罗音、神志尚清、浮肿、苔无苔、口唇紫绀、嗜睡、水肿	大黄、苏木、海浮石、半夏、葶苈子、大枣、枳实、水蛭、石菖蒲、降香	抵当汤
烦躁、两下肺闻及于湿性罗音、胸闷、苔无苔、脉细滑、呼吸喘急、浮肿、舌红绛无苔、咳喘、神志尚清、口唇紫绀、水肿、嗜睡	大黄、苏木、海浮石、半夏、葶苈子、大枣、枳实、水蛭、石菖蒲、降香	抵当汤
水肿、浮肿、脉细滑、两下肺闻及于湿性罗音、烦躁、胸闷、舌红绛无苔、呼吸喘急、咳喘、苔无苔、嗜睡、神志尚清、口唇紫绀	大黄、苏木、海浮石、半夏、葶苈子、大枣、枳实、水蛭、石菖蒲、降香	抵当汤
苔无苔、神志尚清、水肿、脉细滑、两下肺闻及于湿性罗音、浮肿、咳喘、舌红绛无苔、烦躁、呼吸喘急、口唇紫绀、胸闷、嗜睡	大黄、苏木、海浮石、半夏、葶苈子、大枣、枳实、水蛭、石菖蒲、降香	抵当汤
神志尚清、胸闷、苔无苔、两下肺闻及于湿性罗音、脉细滑、浮肿、舌红绛无苔、水肿、嗜睡、咳喘、口唇紫绀、呼吸喘急、烦躁	大黄、苏木、海浮石、半夏、葶苈子、大枣、枳实、水蛭、石菖蒲、降香	抵当汤
脉细滑、神志尚清、口唇紫绀、呼吸喘急、嗜睡、胸闷、浮肿、咳喘、苔无苔、舌红绛无苔、烦躁、水肿、两下肺闻及于湿性罗音	大黄、苏木、海浮石、半夏、葶苈子、大枣、枳实、水蛭、石菖蒲、降香	抵当汤
咳嗽、手足躁动、发热、恶寒、咽痛、谵语、胸痛、神昏	大戟、芫花、甘遂、大枣	十枣汤
胸痛、咽痛、恶寒、手足躁动、咳嗽、谵语、神昏、发热	大戟、芫花、甘遂、大枣	十枣汤
谵语、咳嗽、恶寒、手足躁动、发热、胸痛、神昏、咽痛	大戟、芫花、甘遂、大枣	十枣汤
神昏、谵语、恶寒、手足躁动、胸痛、发热、咽痛、咳嗽	大戟、芫花、甘遂、大枣	十枣汤
胸痛、谵语、咳嗽、恶寒、神昏、手足躁动、发热、咽痛	大戟、芫花、甘遂、大枣	十枣汤
胸痛、发热、手足躁动、咳嗽、神昏、咽痛、恶寒、谵语	大戟、芫花、甘遂、大枣	十枣汤
咽痛、胸痛、发热、谵语、咳嗽、手足躁动、神昏、恶寒	大戟、芫花、甘遂、大枣	十枣汤
胸痛、咽痛、神昏、谵语、发热、手足躁动、咳嗽、恶寒	大戟、芫花、甘遂、大枣	十枣汤
咽痛、胸痛、神昏、咳嗽、发热、恶寒、手足躁动、谵语	大戟、芫花、甘遂、大枣	十枣汤
谵语、神昏、手足躁动、咽痛、发热、咳嗽、恶寒、胸痛	大戟、芫花、甘遂、大枣	十枣汤
畏寒、肥达氏反应、肝胆脾未见异常、浅表淋巴结无明显肿、肌肉关节酸楚、腹部无压、律齐、咯痰、出热、肿大、咳嗽、全身皮肤无斑、心率98次/分、脉濡细数、发热、口渴、舌红绛、血沉49mm/h、苔薄净、体温虽稍有下降，但仍在39℃、消瘦、体温在39.5~40.3℃、腹泻、两肺无干湿性罗	西洋参、石斛、石膏、鳖甲、人参、天花粉、知母、青蒿	白虎加人参汤
肌肉关节酸楚、口渴、肿大、两肺无干湿性罗、肥达氏反应、律齐、出热、腹泻、浅表淋巴结无明显肿、咯痰、苔薄净、体温虽稍有下降，但仍在39℃、肝胆脾未见异常、发热、咳嗽、腹部无压、体温在39.5~40.3℃、舌红绛、脉濡细数、消瘦、全身皮肤无斑、畏寒、血沉49mm/h、心率98次/分	西洋参、石斛、石膏、鳖甲、人参、天花粉、知母、青蒿	白虎加人参汤
两肺无干湿性罗、腹部无压、体温在39.5~40.3℃、血沉49mm/h、咯痰、发热、心率98次/分、肌肉关节酸楚、出热、口渴、咳嗽、浅表淋巴结无明显肿、肝胆脾未见异常、舌红绛、脉濡细数、体温虽稍有下降，但仍在39℃、肥达氏反应、消瘦、苔薄净、畏寒、律齐、肿大、全身皮肤无斑、腹泻	西洋参、石斛、石膏、鳖甲、人参、天花粉、知母、青蒿	白虎加人参汤
律齐、全身皮肤无斑、消瘦、腹泻、血沉49mm/h、浅表淋巴结无明显肿、口渴、咳嗽、脉濡细数、舌红绛、腹部无压、肿大、畏寒、出热、体温虽稍有下降，但仍在39℃、肝胆脾未见异常、咯痰、体温在39.5~40.3℃、心率98次/分、发热、苔薄净、两肺无干湿性罗、肌肉关节酸楚、肥达氏反应	西洋参、石斛、石膏、鳖甲、人参、天花粉、知母、青蒿	白虎加人参汤
出热、口渴、肌肉关节酸楚、咯痰、肥达氏反应、血沉49mm/h、两肺无干湿性罗、律齐、心率98次/分、消瘦、脉濡细数、肿大、发热、舌红绛、腹泻、浅表淋巴结无明显肿、肝胆脾未见异常、体温虽稍有下降，但仍在39℃、苔薄净、全身皮肤无斑、腹部无压、畏寒、体温在39.5~40.3℃、咳嗽	西洋参、石斛、石膏、鳖甲、人参、天花粉、知母、青蒿	白虎加人参汤
脉濡细数、体温在39.5~40.3℃、肌肉关节酸楚、浅表淋巴结无明显肿、发热、舌红绛、律齐、腹部无压、腹泻、咳嗽、肥达氏反应、肿大、出热、苔薄净、心率98次/分、全身皮肤无斑、体温虽稍有下降，但仍在39℃、口渴、血沉49mm/h、咯痰、两肺无干湿性罗、肝胆脾未见异常、消瘦、畏寒	西洋参、石斛、石膏、鳖甲、人参、天花粉、知母、青蒿	白虎加人参汤
肌肉关节酸楚、血沉49mm/h、腹泻、口渴、肥达氏反应、体温虽稍有下降，但仍在39℃、体温在39.5~40.3℃、心率98次/分、脉濡细数、发热、消瘦、咯痰、肿大、腹部无压、出热、两肺无干湿性罗、浅表淋巴结无明显肿、咳嗽、舌红绛、全身皮肤无斑、律齐、畏寒、苔薄净、肝胆脾未见异常	西洋参、石斛、石膏、鳖甲、人参、天花粉、知母、青蒿	白虎加人参汤
腹部无压、舌红绛、心率98次/分、咯痰、发热、浅表淋巴结无明显肿、肌肉关节酸楚、苔薄净、口渴、两肺无干湿性罗、全身皮肤无斑、腹泻、体温虽稍有下降，但仍在39℃、体温在39.5~40.3℃、律齐、消瘦、肝胆脾未见异常、肥达氏反应、出热、脉濡细数、咳嗽、肿大、畏寒、血沉49mm/h	西洋参、石斛、石膏、鳖甲、人参、天花粉、知母、青蒿	白虎加人参汤
发热、肌肉关节酸楚、肥达氏反应、体温虽稍有下降，但仍在39℃、咳嗽、腹部无压、心率98次/分、消瘦、口渴、律齐、肝胆脾未见异常、舌红绛、咯痰、血沉49mm/h、畏寒、出热、腹泻、浅表淋巴结无明显肿、肿大、全身皮肤无斑、脉濡细数、两肺无干湿性罗、体温在39.5~40.3℃、苔薄净	西洋参、石斛、石膏、鳖甲、人参、天花粉、知母、青蒿	白虎加人参汤
苔薄净、律齐、腹部无压、脉濡细数、心率98次/分、血沉49mm/h、肿大、肝胆脾未见异常、发热、畏寒、消瘦、舌红绛、口渴、体温在39.5~40.3℃、全身皮肤无斑、咳嗽、腹泻、浅表淋巴结无明显肿、两肺无干湿性罗、肥达氏反应、体温虽稍有下降，但仍在39℃、肌肉关节酸楚、出热、咯痰	西洋参、石斛、石膏、鳖甲、人参、天花粉、知母、青蒿	白虎加人参汤
口干、心脉失畅、胸闷、神疲、晕厥、脉沉迟、心率仍在40次/分、四肢发冷、心阳不振、面色萎黄少华、心悸、舌苔薄白而干	干姜、黄芪、火葱、生地、党参、五味子、炙甘草、麦冬、桂枝、附子、石菖蒲	通脉四逆汤
胸闷、口干、心阳不振、心脉失畅、面色萎黄少华、四肢发冷、脉沉迟、神疲、晕厥、舌苔薄白而干、心悸、心率仍在40次/分	干姜、黄芪、火葱、生地、党参、五味子、炙甘草、麦冬、桂枝、附子、石菖蒲	通脉四逆汤
晕厥、面色萎黄少华、口干、脉沉迟、神疲、心悸、舌苔薄白而干、心脉失畅、心率仍在40次/分、心阳不振、四肢发冷、胸闷	干姜、黄芪、火葱、生地、党参、五味子、炙甘草、麦冬、桂枝、附子、石菖蒲	通脉四逆汤
晕厥、神疲、舌苔薄白而干、脉沉迟、心悸、面色萎黄少华、胸闷、心阳不振、四肢发冷、心脉失畅、口干、心率仍在40次/分	干姜、黄芪、火葱、生地、党参、五味子、炙甘草、麦冬、桂枝、附子、石菖蒲	通脉四逆汤
心阳不振、四肢发冷、口干、胸闷、心率仍在40次/分、面色萎黄少华、舌苔薄白而干、脉沉迟、心脉失畅、晕厥、心悸、神疲	干姜、黄芪、火葱、生地、党参、五味子、炙甘草、麦冬、桂枝、附子、石菖蒲	通脉四逆汤
神疲、心脉失畅、胸闷、心悸、心率仍在40次/分、面色萎黄少华、舌苔薄白而干、心阳不振、口干、脉沉迟、四肢发冷、晕厥	干姜、黄芪、火葱、生地、党参、五味子、炙甘草、麦冬、桂枝、附子、石菖蒲	通脉四逆汤
面色萎黄少华、口干、心阳不振、晕厥、心率仍在40次/分、舌苔薄白而干、神疲、胸闷、心悸、脉沉迟、心脉失畅、四肢发冷	干姜、黄芪、火葱、生地、党参、五味子、炙甘草、麦冬、桂枝、附子、石菖蒲	通脉四逆汤
胸闷、舌苔薄白而干、心悸、口干、心阳不振、心率仍在40次/分、脉沉迟、四肢发冷、心脉失畅、面色萎黄少华、神疲、晕厥	干姜、黄芪、火葱、生地、党参、五味子、炙甘草、麦冬、桂枝、附子、石菖蒲	通脉四逆汤
舌苔薄白而干、心脉失畅、脉沉迟、神疲、晕厥、面色萎黄少华、心阳不振、胸闷、心率仍在40次/分、四肢发冷、心悸、口干	干姜、黄芪、火葱、生地、党参、五味子、炙甘草、麦冬、桂枝、附子、石菖蒲	通脉四逆汤
心阳不振、胸闷、心率仍在40次/分、口干、舌苔薄白而干、心悸、神疲、晕厥、面色萎黄少华、四肢发冷、脉沉迟、心脉失畅	干姜、黄芪、火葱、生地、党参、五味子、炙甘草、麦冬、桂枝、附子、石菖蒲	通脉四逆汤
舌淡、呕吐、脘腹痛、口干、肢冷、苔白腻、不能饮水进食，朝食暮吐、不欲饮、脉沉弦	白芍、白术、茯苓、人参、附子	附子汤
舌淡、脉沉弦、苔白腻、肢冷、不能饮水进食，朝食暮吐、口干、脘腹痛、不欲饮、呕吐	白芍、白术、茯苓、人参、附子	附子汤
不能饮水进食，朝食暮吐、脘腹痛、不欲饮、呕吐、脉沉弦、肢冷、舌淡、苔白腻、口干	白芍、白术、茯苓、人参、附子	附子汤
不欲饮、口干、呕吐、肢冷、脉沉弦、脘腹痛、不能饮水进食，朝食暮吐、苔白腻、舌淡	白芍、白术、茯苓、人参、附子	附子汤
呕吐、舌淡、不欲饮、口干、苔白腻、肢冷、不能饮水进食，朝食暮吐、脘腹痛、脉沉弦	白芍、白术、茯苓、人参、附子	附子汤
舌淡、脘腹痛、口干、脉沉弦、苔白腻、不欲饮、肢冷、呕吐、不能饮水进食，朝食暮吐	白芍、白术、茯苓、人参、附子	附子汤
脘腹痛、舌淡、苔白腻、不能饮水进食，朝食暮吐、不欲饮、肢冷、脉沉弦、口干、呕吐	白芍、白术、茯苓、人参、附子	附子汤
不能饮水进食，朝食暮吐、苔白腻、脘腹痛、肢冷、脉沉弦、呕吐、不欲饮、口干、舌淡	白芍、白术、茯苓、人参、附子	附子汤
口干、苔白腻、肢冷、舌淡、不能饮水进食，朝食暮吐、呕吐、脉沉弦、不欲饮、脘腹痛	白芍、白术、茯苓、人参、附子	附子汤
口干、脉沉弦、脘腹痛、不欲饮、不能饮水进食，朝食暮吐、肢冷、苔白腻、舌淡、呕吐	白芍、白术、茯苓、人参、附子	附子汤
神疲、脉络阻滞、苔薄、胸闷、心悸、舌紫、心脉不通、脉沉细、心痛、时汗自出、恶寒、大便溏、气促	党参、白术、粉葛、赤芍、三七、茯苓、附子、丹参、血竭、甘草	附子汤
脉沉细、苔薄、时汗自出、气促、心脉不通、恶寒、胸闷、心痛、神疲、脉络阻滞、大便溏、心悸、舌紫	党参、白术、粉葛、赤芍、三七、茯苓、附子、丹参、血竭、甘草	附子汤
舌紫、气促、脉络阻滞、大便溏、心痛、神疲、胸闷、时汗自出、心脉不通、恶寒、苔薄、心悸、脉沉细	党参、白术、粉葛、赤芍、三七、茯苓、附子、丹参、血竭、甘草	附子汤
气促、脉络阻滞、大便溏、舌紫、心痛、心悸、脉沉细、时汗自出、恶寒、心脉不通、胸闷、苔薄、神疲	党参、白术、粉葛、赤芍、三七、茯苓、附子、丹参、血竭、甘草	附子汤
时汗自出、脉沉细、心脉不通、气促、胸闷、神疲、脉络阻滞、心悸、恶寒、大便溏、苔薄、心痛、舌紫	党参、白术、粉葛、赤芍、三七、茯苓、附子、丹参、血竭、甘草	附子汤
脉络阻滞、心痛、大便溏、脉沉细、神疲、心悸、恶寒、气促、时汗自出、苔薄、胸闷、心脉不通、舌紫	党参、白术、粉葛、赤芍、三七、茯苓、附子、丹参、血竭、甘草	附子汤
气促、恶寒、胸闷、舌紫、苔薄、心悸、时汗自出、大便溏、脉络阻滞、神疲、脉沉细、心脉不通、心痛	党参、白术、粉葛、赤芍、三七、茯苓、附子、丹参、血竭、甘草	附子汤
脉沉细、气促、脉络阻滞、心悸、恶寒、心脉不通、苔薄、胸闷、大便溏、时汗自出、心痛、舌紫、神疲	党参、白术、粉葛、赤芍、三七、茯苓、附子、丹参、血竭、甘草	附子汤
气促、心痛、时汗自出、脉络阻滞、心脉不通、舌紫、苔薄、心悸、脉沉细、大便溏、胸闷、恶寒、神疲	党参、白术、粉葛、赤芍、三七、茯苓、附子、丹参、血竭、甘草	附子汤
心痛、舌紫、心脉不通、胸闷、心悸、恶寒、脉络阻滞、大便溏、时汗自出、气促、苔薄、脉沉细、神疲	党参、白术、粉葛、赤芍、三七、茯苓、附子、丹参、血竭、甘草	附子汤
痰、面色苍灰、胸闷、咳喘、肢肿、唇甲青紫、苔薄腻、神萎、四肢不温、浮肿、气急、脉沉、舌淡紫而胖	半夏、白术、泽泻、化橘红、麻黄、茯苓、桂枝、细辛、附子、蒲黄、车前草、益母草	苓桂术甘汤
神萎、唇甲青紫、面色苍灰、咳喘、舌淡紫而胖、苔薄腻、浮肿、四肢不温、胸闷、痰、气急、肢肿、脉沉	半夏、白术、泽泻、化橘红、麻黄、茯苓、桂枝、细辛、附子、蒲黄、车前草、益母草	苓桂术甘汤
苔薄腻、唇甲青紫、浮肿、气急、肢肿、痰、咳喘、脉沉、舌淡紫而胖、胸闷、神萎、面色苍灰、四肢不温	半夏、白术、泽泻、化橘红、麻黄、茯苓、桂枝、细辛、附子、蒲黄、车前草、益母草	苓桂术甘汤
痰、四肢不温、舌淡紫而胖、面色苍灰、胸闷、咳喘、唇甲青紫、脉沉、浮肿、神萎、苔薄腻、气急、肢肿	半夏、白术、泽泻、化橘红、麻黄、茯苓、桂枝、细辛、附子、蒲黄、车前草、益母草	苓桂术甘汤
痰、唇甲青紫、面色苍灰、苔薄腻、气急、肢肿、浮肿、胸闷、脉沉、咳喘、四肢不温、舌淡紫而胖、神萎	半夏、白术、泽泻、化橘红、麻黄、茯苓、桂枝、细辛、附子、蒲黄、车前草、益母草	苓桂术甘汤
苔薄腻、唇甲青紫、肢肿、咳喘、痰、四肢不温、舌淡紫而胖、神萎、浮肿、脉沉、气急、胸闷、面色苍灰	半夏、白术、泽泻、化橘红、麻黄、茯苓、桂枝、细辛、附子、蒲黄、车前草、益母草	苓桂术甘汤
肢肿、气急、胸闷、神萎、四肢不温、浮肿、痰、舌淡紫而胖、咳喘、唇甲青紫、面色苍灰、脉沉、苔薄腻	半夏、白术、泽泻、化橘红、麻黄、茯苓、桂枝、细辛、附子、蒲黄、车前草、益母草	苓桂术甘汤
浮肿、神萎、咳喘、气急、脉沉、苔薄腻、面色苍灰、四肢不温、肢肿、痰、唇甲青紫、舌淡紫而胖、胸闷	半夏、白术、泽泻、化橘红、麻黄、茯苓、桂枝、细辛、附子、蒲黄、车前草、益母草	苓桂术甘汤
浮肿、苔薄腻、气急、肢肿、唇甲青紫、痰、咳喘、舌淡紫而胖、胸闷、面色苍灰、脉沉、四肢不温、神萎	半夏、白术、泽泻、化橘红、麻黄、茯苓、桂枝、细辛、附子、蒲黄、车前草、益母草	苓桂术甘汤
痰、神萎、肢肿、苔薄腻、舌淡紫而胖、脉沉、气急、浮肿、胸闷、四肢不温、面色苍灰、咳喘、唇甲青紫	半夏、白术、泽泻、化橘红、麻黄、茯苓、桂枝、细辛、附子、蒲黄、车前草、益母草	苓桂术甘汤
嗳气、口干苦、脉弦数、头重、腹泻、胃痛、易早醒、痞闷、泛酸、胀气、痰多、呕吐、苔薄、舌尖红、恶心	生姜、厚朴、代赭石、吴茱萸、黄连、半夏、枳实、茯苓、丁香、旋覆花	小半夏加茯苓汤
苔薄、头重、胃痛、嗳气、易早醒、泛酸、脉弦数、痰多、口干苦、恶心、舌尖红、腹泻、痞闷、胀气、呕吐	生姜、厚朴、代赭石、吴茱萸、黄连、半夏、枳实、茯苓、丁香、旋覆花	小半夏加茯苓汤
痰多、苔薄、泛酸、易早醒、痞闷、脉弦数、头重、胃痛、口干苦、胀气、舌尖红、恶心、呕吐、嗳气、腹泻	生姜、厚朴、代赭石、吴茱萸、黄连、半夏、枳实、茯苓、丁香、旋覆花	小半夏加茯苓汤
胃痛、恶心、胀气、泛酸、口干苦、脉弦数、痰多、苔薄、嗳气、舌尖红、易早醒、呕吐、痞闷、头重、腹泻	生姜、厚朴、代赭石、吴茱萸、黄连、半夏、枳实、茯苓、丁香、旋覆花	小半夏加茯苓汤
胃痛、腹泻、嗳气、脉弦数、易早醒、痰多、舌尖红、泛酸、恶心、胀气、苔薄、口干苦、呕吐、痞闷、头重	生姜、厚朴、代赭石、吴茱萸、黄连、半夏、枳实、茯苓、丁香、旋覆花	小半夏加茯苓汤
舌尖红、痞闷、痰多、腹泻、头重、脉弦数、胀气、苔薄、恶心、泛酸、胃痛、呕吐、口干苦、嗳气、易早醒	生姜、厚朴、代赭石、吴茱萸、黄连、半夏、枳实、茯苓、丁香、旋覆花	小半夏加茯苓汤
泛酸、呕吐、恶心、痰多、口干苦、腹泻、苔薄、痞闷、嗳气、头重、脉弦数、胃痛、胀气、易早醒、舌尖红	生姜、厚朴、代赭石、吴茱萸、黄连、半夏、枳实、茯苓、丁香、旋覆花	小半夏加茯苓汤
舌尖红、恶心、头重、呕吐、痰多、口干苦、嗳气、腹泻、痞闷、易早醒、胀气、苔薄、胃痛、脉弦数、泛酸	生姜、厚朴、代赭石、吴茱萸、黄连、半夏、枳实、茯苓、丁香、旋覆花	小半夏加茯苓汤
口干苦、腹泻、恶心、头重、舌尖红、脉弦数、胀气、泛酸、呕吐、易早醒、嗳气、苔薄、胃痛、痰多、痞闷	生姜、厚朴、代赭石、吴茱萸、黄连、半夏、枳实、茯苓、丁香、旋覆花	小半夏加茯苓汤
恶心、呕吐、易早醒、舌尖红、嗳气、胃痛、口干苦、脉弦数、痰多、泛酸、头重、腹泻、痞闷、胀气、苔薄	生姜、厚朴、代赭石、吴茱萸、黄连、半夏、枳实、茯苓、丁香、旋覆花	小半夏加茯苓汤
大便干燥、胀痛、头晕、苔薄黄、面部潮红、脉弦细而数、血压：24/16kPa	滑石粉、大黄、龙骨、石决明、牡蛎、石膏、寒水石、川牛膝、杜仲、甘草	风引汤
大便干燥、苔薄黄、血压：24/16kPa、胀痛、脉弦细而数、面部潮红、头晕	滑石粉、大黄、龙骨、石决明、牡蛎、石膏、寒水石、川牛膝、杜仲、甘草	风引汤
血压：24/16kPa、头晕、大便干燥、苔薄黄、胀痛、脉弦细而数、面部潮红	滑石粉、大黄、龙骨、石决明、牡蛎、石膏、寒水石、川牛膝、杜仲、甘草	风引汤
苔薄黄、大便干燥、胀痛、面部潮红、血压：24/16kPa、头晕、脉弦细而数	滑石粉、大黄、龙骨、石决明、牡蛎、石膏、寒水石、川牛膝、杜仲、甘草	风引汤
胀痛、大便干燥、头晕、苔薄黄、面部潮红、血压：24/16kPa、脉弦细而数	滑石粉、大黄、龙骨、石决明、牡蛎、石膏、寒水石、川牛膝、杜仲、甘草	风引汤
大便干燥、血压：24/16kPa、苔薄黄、面部潮红、头晕、胀痛、脉弦细而数	滑石粉、大黄、龙骨、石决明、牡蛎、石膏、寒水石、川牛膝、杜仲、甘草	风引汤
胀痛、大便干燥、苔薄黄、头晕、脉弦细而数、面部潮红、血压：24/16kPa	滑石粉、大黄、龙骨、石决明、牡蛎、石膏、寒水石、川牛膝、杜仲、甘草	风引汤
脉弦细而数、胀痛、血压：24/16kPa、面部潮红、头晕、大便干燥、苔薄黄	滑石粉、大黄、龙骨、石决明、牡蛎、石膏、寒水石、川牛膝、杜仲、甘草	风引汤
面部潮红、胀痛、苔薄黄、大便干燥、脉弦细而数、头晕、血压：24/16kPa	滑石粉、大黄、龙骨、石决明、牡蛎、石膏、寒水石、川牛膝、杜仲、甘草	风引汤
面部潮红、脉弦细而数、头晕、苔薄黄、大便干燥、胀痛、血压：24/16kPa	滑石粉、大黄、龙骨、石决明、牡蛎、石膏、寒水石、川牛膝、杜仲、甘草	风引汤
恶心、舌淡红、吐鲜血、大便稀、充血、面色萎黄、水肿、色黑、苔薄黄、出血、脉细软无力、呕吐、吐血、阳气不守、胃痛、手足发冷	牡丹皮、山药、生地、泽泻、山茱萸、茯苓、桂枝、附子	金匮肾气丸
手足发冷、恶心、水肿、出血、脉细软无力、面色萎黄、胃痛、阳气不守、充血、苔薄黄、吐血、大便稀、色黑、呕吐、舌淡红、吐鲜血	牡丹皮、山药、生地、泽泻、山茱萸、茯苓、桂枝、附子	金匮肾气丸
舌淡红、色黑、水肿、恶心、出血、呕吐、吐鲜血、面色萎黄、大便稀、苔薄黄、手足发冷、充血、脉细软无力、胃痛、吐血、阳气不守	牡丹皮、山药、生地、泽泻、山茱萸、茯苓、桂枝、附子	金匮肾气丸
脉细软无力、呕吐、出血、苔薄黄、水肿、舌淡红、充血、手足发冷、面色萎黄、吐鲜血、阳气不守、大便稀、色黑、胃痛、恶心、吐血	牡丹皮、山药、生地、泽泻、山茱萸、茯苓、桂枝、附子	金匮肾气丸
苔薄黄、舌淡红、脉细软无力、大便稀、面色萎黄、恶心、阳气不守、色黑、呕吐、水肿、手足发冷、胃痛、吐鲜血、出血、充血、吐血	牡丹皮、山药、生地、泽泻、山茱萸、茯苓、桂枝、附子	金匮肾气丸
水肿、充血、吐鲜血、出血、阳气不守、色黑、苔薄黄、吐血、恶心、面色萎黄、手足发冷、呕吐、大便稀、胃痛、脉细软无力、舌淡红	牡丹皮、山药、生地、泽泻、山茱萸、茯苓、桂枝、附子	金匮肾气丸
胃痛、吐血、色黑、吐鲜血、苔薄黄、舌淡红、水肿、呕吐、手足发冷、出血、大便稀、恶心、阳气不守、脉细软无力、面色萎黄、充血	牡丹皮、山药、生地、泽泻、山茱萸、茯苓、桂枝、附子	金匮肾气丸
舌淡红、色黑、手足发冷、面色萎黄、恶心、充血、吐血、大便稀、胃痛、苔薄黄、水肿、出血、阳气不守、吐鲜血、脉细软无力、呕吐	牡丹皮、山药、生地、泽泻、山茱萸、茯苓、桂枝、附子	金匮肾气丸
出血、苔薄黄、手足发冷、面色萎黄、阳气不守、吐鲜血、舌淡红、色黑、脉细软无力、吐血、呕吐、恶心、充血、水肿、胃痛、大便稀	牡丹皮、山药、生地、泽泻、山茱萸、茯苓、桂枝、附子	金匮肾气丸
面色萎黄、吐血、色黑、阳气不守、舌淡红、苔薄黄、水肿、出血、恶心、吐鲜血、手足发冷、胃痛、充血、脉细软无力、大便稀、呕吐	牡丹皮、山药、生地、泽泻、山茱萸、茯苓、桂枝、附子	金匮肾气丸
舌淡紫、脉细涩结代、心悸、刺痛	郁金、香附、瓜蒌、延胡索、炙甘草、桃仁、丹参、降香、薤白	瓜蒌薤白白酒汤
舌淡紫、脉细涩结代、刺痛、心悸	郁金、香附、瓜蒌、延胡索、炙甘草、桃仁、丹参、降香、薤白	瓜蒌薤白白酒汤
舌淡紫、心悸、脉细涩结代、刺痛	郁金、香附、瓜蒌、延胡索、炙甘草、桃仁、丹参、降香、薤白	瓜蒌薤白白酒汤
舌淡紫、心悸、刺痛、脉细涩结代	郁金、香附、瓜蒌、延胡索、炙甘草、桃仁、丹参、降香、薤白	瓜蒌薤白白酒汤
舌淡紫、刺痛、脉细涩结代、心悸	郁金、香附、瓜蒌、延胡索、炙甘草、桃仁、丹参、降香、薤白	瓜蒌薤白白酒汤
舌淡紫、刺痛、心悸、脉细涩结代	郁金、香附、瓜蒌、延胡索、炙甘草、桃仁、丹参、降香、薤白	瓜蒌薤白白酒汤
脉细涩结代、舌淡紫、心悸、刺痛	郁金、香附、瓜蒌、延胡索、炙甘草、桃仁、丹参、降香、薤白	瓜蒌薤白白酒汤
脉细涩结代、舌淡紫、刺痛、心悸	郁金、香附、瓜蒌、延胡索、炙甘草、桃仁、丹参、降香、薤白	瓜蒌薤白白酒汤
脉细涩结代、心悸、舌淡紫、刺痛	郁金、香附、瓜蒌、延胡索、炙甘草、桃仁、丹参、降香、薤白	瓜蒌薤白白酒汤
脉细涩结代、心悸、刺痛、舌淡紫	郁金、香附、瓜蒌、延胡索、炙甘草、桃仁、丹参、降香、薤白	瓜蒌薤白白酒汤
脉细涩结代、刺痛、舌淡紫、心悸	郁金、香附、瓜蒌、延胡索、炙甘草、桃仁、丹参、降香、薤白	瓜蒌薤白白酒汤
脉细涩结代、刺痛、心悸、舌淡紫	郁金、香附、瓜蒌、延胡索、炙甘草、桃仁、丹参、降香、薤白	瓜蒌薤白白酒汤
心悸、舌淡紫、脉细涩结代、刺痛	郁金、香附、瓜蒌、延胡索、炙甘草、桃仁、丹参、降香、薤白	瓜蒌薤白白酒汤
心悸、舌淡紫、刺痛、脉细涩结代	郁金、香附、瓜蒌、延胡索、炙甘草、桃仁、丹参、降香、薤白	瓜蒌薤白白酒汤
心悸、脉细涩结代、舌淡紫、刺痛	郁金、香附、瓜蒌、延胡索、炙甘草、桃仁、丹参、降香、薤白	瓜蒌薤白白酒汤
心悸、脉细涩结代、刺痛、舌淡紫	郁金、香附、瓜蒌、延胡索、炙甘草、桃仁、丹参、降香、薤白	瓜蒌薤白白酒汤
心悸、刺痛、舌淡紫、脉细涩结代	郁金、香附、瓜蒌、延胡索、炙甘草、桃仁、丹参、降香、薤白	瓜蒌薤白白酒汤
心悸、刺痛、脉细涩结代、舌淡紫	郁金、香附、瓜蒌、延胡索、炙甘草、桃仁、丹参、降香、薤白	瓜蒌薤白白酒汤
刺痛、舌淡紫、脉细涩结代、心悸	郁金、香附、瓜蒌、延胡索、炙甘草、桃仁、丹参、降香、薤白	瓜蒌薤白白酒汤
刺痛、舌淡紫、心悸、脉细涩结代	郁金、香附、瓜蒌、延胡索、炙甘草、桃仁、丹参、降香、薤白	瓜蒌薤白白酒汤
刺痛、脉细涩结代、舌淡紫、心悸	郁金、香附、瓜蒌、延胡索、炙甘草、桃仁、丹参、降香、薤白	瓜蒌薤白白酒汤
刺痛、脉细涩结代、心悸、舌淡紫	郁金、香附、瓜蒌、延胡索、炙甘草、桃仁、丹参、降香、薤白	瓜蒌薤白白酒汤
刺痛、心悸、舌淡紫、脉细涩结代	郁金、香附、瓜蒌、延胡索、炙甘草、桃仁、丹参、降香、薤白	瓜蒌薤白白酒汤
刺痛、心悸、脉细涩结代、舌淡紫	郁金、香附、瓜蒌、延胡索、炙甘草、桃仁、丹参、降香、薤白	瓜蒌薤白白酒汤
神疲、舌淡、下血、饱胀、脉细软、苔薄、便血	生地、伏龙肝、白术、阿胶、附子、甘草、黄芩	黄土汤
便血、苔薄、下血、神疲、舌淡、饱胀、脉细软	生地、伏龙肝、白术、阿胶、附子、甘草、黄芩	黄土汤
苔薄、饱胀、脉细软、下血、舌淡、便血、神疲	生地、伏龙肝、白术、阿胶、附子、甘草、黄芩	黄土汤
下血、苔薄、便血、饱胀、神疲、舌淡、脉细软	生地、伏龙肝、白术、阿胶、附子、甘草、黄芩	黄土汤
便血、下血、脉细软、舌淡、神疲、苔薄、饱胀	生地、伏龙肝、白术、阿胶、附子、甘草、黄芩	黄土汤
脉细软、下血、舌淡、神疲、饱胀、苔薄、便血	生地、伏龙肝、白术、阿胶、附子、甘草、黄芩	黄土汤
苔薄、便血、脉细软、饱胀、下血、舌淡、神疲	生地、伏龙肝、白术、阿胶、附子、甘草、黄芩	黄土汤
舌淡、下血、脉细软、便血、神疲、饱胀、苔薄	生地、伏龙肝、白术、阿胶、附子、甘草、黄芩	黄土汤
舌淡、饱胀、苔薄、神疲、下血、便血、脉细软	生地、伏龙肝、白术、阿胶、附子、甘草、黄芩	黄土汤
饱胀、舌淡、脉细软、便血、苔薄、下血、神疲	生地、伏龙肝、白术、阿胶、附子、甘草、黄芩	黄土汤
大便溏薄、眼眶发黑、腹痛、脉沉迟、四肢逆冷、舌紫、苔薄腻、乳房胀痛、面色苍白、恶心、色暗紫、痛经、经量较少	小茴香、白芍、党参、吴茱萸、阿胶、赤芍、川芎、延胡索、桂枝、当归、紫石英	温经汤
眼眶发黑、舌紫、乳房胀痛、经量较少、痛经、大便溏薄、面色苍白、腹痛、苔薄腻、四肢逆冷、恶心、色暗紫、脉沉迟	小茴香、白芍、党参、吴茱萸、阿胶、赤芍、川芎、延胡索、桂枝、当归、紫石英	温经汤
苔薄腻、色暗紫、恶心、乳房胀痛、四肢逆冷、脉沉迟、腹痛、痛经、经量较少、眼眶发黑、舌紫、面色苍白、大便溏薄	小茴香、白芍、党参、吴茱萸、阿胶、赤芍、川芎、延胡索、桂枝、当归、紫石英	温经汤
痛经、乳房胀痛、恶心、眼眶发黑、舌紫、四肢逆冷、色暗紫、苔薄腻、经量较少、面色苍白、大便溏薄、脉沉迟、腹痛	小茴香、白芍、党参、吴茱萸、阿胶、赤芍、川芎、延胡索、桂枝、当归、紫石英	温经汤
苔薄腻、面色苍白、舌紫、大便溏薄、乳房胀痛、四肢逆冷、色暗紫、脉沉迟、眼眶发黑、腹痛、恶心、经量较少、痛经	小茴香、白芍、党参、吴茱萸、阿胶、赤芍、川芎、延胡索、桂枝、当归、紫石英	温经汤
眼眶发黑、恶心、苔薄腻、脉沉迟、色暗紫、腹痛、四肢逆冷、经量较少、痛经、舌紫、乳房胀痛、大便溏薄、面色苍白	小茴香、白芍、党参、吴茱萸、阿胶、赤芍、川芎、延胡索、桂枝、当归、紫石英	温经汤
舌紫、脉沉迟、大便溏薄、经量较少、眼眶发黑、痛经、面色苍白、恶心、色暗紫、四肢逆冷、苔薄腻、乳房胀痛、腹痛	小茴香、白芍、党参、吴茱萸、阿胶、赤芍、川芎、延胡索、桂枝、当归、紫石英	温经汤
脉沉迟、恶心、苔薄腻、腹痛、眼眶发黑、痛经、乳房胀痛、色暗紫、大便溏薄、舌紫、四肢逆冷、经量较少、面色苍白	小茴香、白芍、党参、吴茱萸、阿胶、赤芍、川芎、延胡索、桂枝、当归、紫石英	温经汤
面色苍白、乳房胀痛、恶心、四肢逆冷、大便溏薄、痛经、苔薄腻、脉沉迟、色暗紫、经量较少、舌紫、眼眶发黑、腹痛	小茴香、白芍、党参、吴茱萸、阿胶、赤芍、川芎、延胡索、桂枝、当归、紫石英	温经汤
苔薄腻、恶心、眼眶发黑、大便溏薄、经量较少、舌紫、色暗紫、面色苍白、痛经、四肢逆冷、脉沉迟、腹痛、乳房胀痛	小茴香、白芍、党参、吴茱萸、阿胶、赤芍、川芎、延胡索、桂枝、当归、紫石英	温经汤
纳呆、口不渴、舌暗、大便3天未行、胃下垂、苔薄微黄、脉弦细、口苦、不喜饮水、胃脘痛	谷芽、厚朴、白术、玄明粉、枳实、瓜蒌、鸡内金、冬瓜仁、决明子	大承气汤
大便3天未行、胃下垂、不喜饮水、口不渴、纳呆、脉弦细、舌暗、口苦、苔薄微黄、胃脘痛	谷芽、厚朴、白术、玄明粉、枳实、瓜蒌、鸡内金、冬瓜仁、决明子	大承气汤
口苦、口不渴、胃下垂、舌暗、不喜饮水、脉弦细、大便3天未行、胃脘痛、纳呆、苔薄微黄	谷芽、厚朴、白术、玄明粉、枳实、瓜蒌、鸡内金、冬瓜仁、决明子	大承气汤
口不渴、胃脘痛、口苦、苔薄微黄、不喜饮水、纳呆、脉弦细、大便3天未行、舌暗、胃下垂	谷芽、厚朴、白术、玄明粉、枳实、瓜蒌、鸡内金、冬瓜仁、决明子	大承气汤
口不渴、胃脘痛、舌暗、脉弦细、不喜饮水、大便3天未行、胃下垂、口苦、苔薄微黄、纳呆	谷芽、厚朴、白术、玄明粉、枳实、瓜蒌、鸡内金、冬瓜仁、决明子	大承气汤
舌暗、不喜饮水、口不渴、胃脘痛、苔薄微黄、口苦、脉弦细、胃下垂、纳呆、大便3天未行	谷芽、厚朴、白术、玄明粉、枳实、瓜蒌、鸡内金、冬瓜仁、决明子	大承气汤
纳呆、口不渴、大便3天未行、脉弦细、口苦、胃脘痛、苔薄微黄、舌暗、胃下垂、不喜饮水	谷芽、厚朴、白术、玄明粉、枳实、瓜蒌、鸡内金、冬瓜仁、决明子	大承气汤
纳呆、胃下垂、胃脘痛、苔薄微黄、舌暗、脉弦细、口不渴、不喜饮水、大便3天未行、口苦	谷芽、厚朴、白术、玄明粉、枳实、瓜蒌、鸡内金、冬瓜仁、决明子	大承气汤
苔薄微黄、胃下垂、胃脘痛、口不渴、不喜饮水、口苦、脉弦细、纳呆、舌暗、大便3天未行	谷芽、厚朴、白术、玄明粉、枳实、瓜蒌、鸡内金、冬瓜仁、决明子	大承气汤
不喜饮水、脉弦细、纳呆、大便3天未行、舌暗、胃下垂、苔薄微黄、口苦、胃脘痛、口不渴	谷芽、厚朴、白术、玄明粉、枳实、瓜蒌、鸡内金、冬瓜仁、决明子	大承气汤
纳差、呕恶、溏、肠鸣、舌淡、苔白根腻、胃下垂、嗳气、呃逆、呢逆、脉濡滑、吐清水、脘痞	黄芪、薏苡仁、谷芽、六神曲、党参、白术、泽泻、半夏、麦芽、茯苓、枳壳、炙甘草、桂枝、甘草、陈皮	苓桂术甘汤
肠鸣、纳差、脉濡滑、吐清水、胃下垂、嗳气、溏、苔白根腻、呃逆、舌淡、呢逆、呕恶、脘痞	黄芪、薏苡仁、谷芽、六神曲、党参、白术、泽泻、半夏、麦芽、茯苓、枳壳、炙甘草、桂枝、甘草、陈皮	苓桂术甘汤
肠鸣、脘痞、嗳气、苔白根腻、纳差、溏、呕恶、呃逆、吐清水、脉濡滑、舌淡、胃下垂、呢逆	黄芪、薏苡仁、谷芽、六神曲、党参、白术、泽泻、半夏、麦芽、茯苓、枳壳、炙甘草、桂枝、甘草、陈皮	苓桂术甘汤
苔白根腻、胃下垂、吐清水、肠鸣、脉濡滑、溏、嗳气、纳差、呃逆、舌淡、脘痞、呕恶、呢逆	黄芪、薏苡仁、谷芽、六神曲、党参、白术、泽泻、半夏、麦芽、茯苓、枳壳、炙甘草、桂枝、甘草、陈皮	苓桂术甘汤
脘痞、呃逆、吐清水、嗳气、脉濡滑、苔白根腻、胃下垂、肠鸣、舌淡、呕恶、溏、纳差、呢逆	黄芪、薏苡仁、谷芽、六神曲、党参、白术、泽泻、半夏、麦芽、茯苓、枳壳、炙甘草、桂枝、甘草、陈皮	苓桂术甘汤
脘痞、溏、舌淡、嗳气、苔白根腻、肠鸣、呕恶、呢逆、吐清水、胃下垂、呃逆、纳差、脉濡滑	黄芪、薏苡仁、谷芽、六神曲、党参、白术、泽泻、半夏、麦芽、茯苓、枳壳、炙甘草、桂枝、甘草、陈皮	苓桂术甘汤
溏、呕恶、肠鸣、吐清水、胃下垂、呢逆、纳差、呃逆、嗳气、脉濡滑、苔白根腻、舌淡、脘痞	黄芪、薏苡仁、谷芽、六神曲、党参、白术、泽泻、半夏、麦芽、茯苓、枳壳、炙甘草、桂枝、甘草、陈皮	苓桂术甘汤
脘痞、舌淡、溏、脉濡滑、吐清水、纳差、胃下垂、嗳气、呢逆、呕恶、肠鸣、苔白根腻、呃逆	黄芪、薏苡仁、谷芽、六神曲、党参、白术、泽泻、半夏、麦芽、茯苓、枳壳、炙甘草、桂枝、甘草、陈皮	苓桂术甘汤
肠鸣、纳差、呕恶、呢逆、嗳气、脘痞、胃下垂、舌淡、脉濡滑、呃逆、溏、吐清水、苔白根腻	黄芪、薏苡仁、谷芽、六神曲、党参、白术、泽泻、半夏、麦芽、茯苓、枳壳、炙甘草、桂枝、甘草、陈皮	苓桂术甘汤
苔白根腻、呕恶、溏、肠鸣、嗳气、胃下垂、吐清水、舌淡、纳差、呢逆、脉濡滑、脘痞、呃逆	黄芪、薏苡仁、谷芽、六神曲、党参、白术、泽泻、半夏、麦芽、茯苓、枳壳、炙甘草、桂枝、甘草、陈皮	苓桂术甘汤
胀满、肠鸣、苔薄腻、呕吐、嗳气、头晕、形体消瘦、脉弦滑、胃下垂、便溏、舌淡、神倦	砂仁、生姜、六神曲、党参、白术、泽泻、半夏、麦芽、茯苓、枳壳、炙甘草、桂枝、山楂、陈皮	苓桂术甘汤
胃下垂、形体消瘦、神倦、肠鸣、脉弦滑、舌淡、嗳气、便溏、胀满、呕吐、头晕、苔薄腻	砂仁、生姜、六神曲、党参、白术、泽泻、半夏、麦芽、茯苓、枳壳、炙甘草、桂枝、山楂、陈皮	苓桂术甘汤
嗳气、胀满、苔薄腻、便溏、形体消瘦、脉弦滑、肠鸣、神倦、头晕、胃下垂、呕吐、舌淡	砂仁、生姜、六神曲、党参、白术、泽泻、半夏、麦芽、茯苓、枳壳、炙甘草、桂枝、山楂、陈皮	苓桂术甘汤
头晕、舌淡、神倦、肠鸣、胀满、胃下垂、便溏、脉弦滑、呕吐、嗳气、形体消瘦、苔薄腻	砂仁、生姜、六神曲、党参、白术、泽泻、半夏、麦芽、茯苓、枳壳、炙甘草、桂枝、山楂、陈皮	苓桂术甘汤
舌淡、头晕、脉弦滑、呕吐、神倦、便溏、肠鸣、嗳气、苔薄腻、形体消瘦、胃下垂、胀满	砂仁、生姜、六神曲、党参、白术、泽泻、半夏、麦芽、茯苓、枳壳、炙甘草、桂枝、山楂、陈皮	苓桂术甘汤
形体消瘦、胃下垂、肠鸣、便溏、舌淡、嗳气、胀满、神倦、苔薄腻、脉弦滑、呕吐、头晕	砂仁、生姜、六神曲、党参、白术、泽泻、半夏、麦芽、茯苓、枳壳、炙甘草、桂枝、山楂、陈皮	苓桂术甘汤
胃下垂、便溏、脉弦滑、舌淡、肠鸣、苔薄腻、头晕、神倦、形体消瘦、胀满、呕吐、嗳气	砂仁、生姜、六神曲、党参、白术、泽泻、半夏、麦芽、茯苓、枳壳、炙甘草、桂枝、山楂、陈皮	苓桂术甘汤
胃下垂、苔薄腻、嗳气、肠鸣、脉弦滑、便溏、头晕、形体消瘦、舌淡、呕吐、胀满、神倦	砂仁、生姜、六神曲、党参、白术、泽泻、半夏、麦芽、茯苓、枳壳、炙甘草、桂枝、山楂、陈皮	苓桂术甘汤
便溏、嗳气、胃下垂、呕吐、头晕、胀满、舌淡、苔薄腻、脉弦滑、肠鸣、形体消瘦、神倦	砂仁、生姜、六神曲、党参、白术、泽泻、半夏、麦芽、茯苓、枳壳、炙甘草、桂枝、山楂、陈皮	苓桂术甘汤
苔薄腻、胃下垂、嗳气、脉弦滑、便溏、形体消瘦、神倦、头晕、舌淡、呕吐、胀满、肠鸣	砂仁、生姜、六神曲、党参、白术、泽泻、半夏、麦芽、茯苓、枳壳、炙甘草、桂枝、山楂、陈皮	苓桂术甘汤
浮肿、面色白、舌淡红、气短、心中空虚、苔白、脉滑、身倦、血浆蛋白偏低、乏力	小麦、黄芪、生姜、白芍、大枣、桂枝、甘草	桂枝加黄芪汤
血浆蛋白偏低、身倦、气短、苔白、乏力、心中空虚、舌淡红、面色白、浮肿、脉滑	小麦、黄芪、生姜、白芍、大枣、桂枝、甘草	桂枝加黄芪汤
心中空虚、气短、乏力、血浆蛋白偏低、浮肿、苔白、身倦、脉滑、面色白、舌淡红	小麦、黄芪、生姜、白芍、大枣、桂枝、甘草	桂枝加黄芪汤
面色白、心中空虚、苔白、乏力、舌淡红、血浆蛋白偏低、气短、浮肿、脉滑、身倦	小麦、黄芪、生姜、白芍、大枣、桂枝、甘草	桂枝加黄芪汤
气短、浮肿、苔白、脉滑、心中空虚、舌淡红、血浆蛋白偏低、乏力、身倦、面色白	小麦、黄芪、生姜、白芍、大枣、桂枝、甘草	桂枝加黄芪汤
血浆蛋白偏低、乏力、面色白、苔白、心中空虚、舌淡红、气短、浮肿、脉滑、身倦	小麦、黄芪、生姜、白芍、大枣、桂枝、甘草	桂枝加黄芪汤
苔白、面色白、乏力、舌淡红、血浆蛋白偏低、心中空虚、脉滑、气短、浮肿、身倦	小麦、黄芪、生姜、白芍、大枣、桂枝、甘草	桂枝加黄芪汤
苔白、气短、身倦、乏力、血浆蛋白偏低、浮肿、面色白、心中空虚、舌淡红、脉滑	小麦、黄芪、生姜、白芍、大枣、桂枝、甘草	桂枝加黄芪汤
身倦、面色白、浮肿、舌淡红、气短、苔白、心中空虚、血浆蛋白偏低、乏力、脉滑	小麦、黄芪、生姜、白芍、大枣、桂枝、甘草	桂枝加黄芪汤
气短、心中空虚、身倦、血浆蛋白偏低、脉滑、面色白、舌淡红、苔白、乏力、浮肿	小麦、黄芪、生姜、白芍、大枣、桂枝、甘草	桂枝加黄芪汤
腹胀满、苔滑、畏寒、尿少、面色无华、浮肿、舌润、肢冷、脉沉	生姜、大枣、麻黄、桂枝、细辛、附子、甘草	桂枝去芍药加麻黄附子细辛汤
脉沉、畏寒、腹胀满、面色无华、肢冷、尿少、舌润、苔滑、浮肿	生姜、大枣、麻黄、桂枝、细辛、附子、甘草	桂枝去芍药加麻黄附子细辛汤
腹胀满、脉沉、苔滑、肢冷、面色无华、舌润、浮肿、畏寒、尿少	生姜、大枣、麻黄、桂枝、细辛、附子、甘草	桂枝去芍药加麻黄附子细辛汤
肢冷、畏寒、面色无华、脉沉、浮肿、舌润、腹胀满、苔滑、尿少	生姜、大枣、麻黄、桂枝、细辛、附子、甘草	桂枝去芍药加麻黄附子细辛汤
畏寒、肢冷、舌润、面色无华、浮肿、尿少、脉沉、腹胀满、苔滑	生姜、大枣、麻黄、桂枝、细辛、附子、甘草	桂枝去芍药加麻黄附子细辛汤
腹胀满、舌润、脉沉、浮肿、畏寒、肢冷、面色无华、苔滑、尿少	生姜、大枣、麻黄、桂枝、细辛、附子、甘草	桂枝去芍药加麻黄附子细辛汤
尿少、舌润、苔滑、面色无华、畏寒、肢冷、浮肿、腹胀满、脉沉	生姜、大枣、麻黄、桂枝、细辛、附子、甘草	桂枝去芍药加麻黄附子细辛汤
肢冷、舌润、脉沉、苔滑、尿少、畏寒、面色无华、腹胀满、浮肿	生姜、大枣、麻黄、桂枝、细辛、附子、甘草	桂枝去芍药加麻黄附子细辛汤
肢冷、脉沉、浮肿、尿少、苔滑、面色无华、腹胀满、畏寒、舌润	生姜、大枣、麻黄、桂枝、细辛、附子、甘草	桂枝去芍药加麻黄附子细辛汤
苔滑、舌润、面色无华、肢冷、腹胀满、脉沉、尿少、畏寒、浮肿	生姜、大枣、麻黄、桂枝、细辛、附子、甘草	桂枝去芍药加麻黄附子细辛汤
体温最高38℃、苔白、咳嗽、低热、舌红、出汗、体温下降、高烧、体温波动在37~38℃、高热、脉缓	牡丹皮、黄芪、柴胡、大枣、太子参、茯苓、薄荷、炙甘草、地骨皮、麦冬、酒、连翘、青蒿、陈皮、黄芩	小柴胡汤
体温下降、舌红、体温最高38℃、高烧、低热、体温波动在37~38℃、出汗、咳嗽、脉缓、高热、苔白	牡丹皮、黄芪、柴胡、大枣、太子参、茯苓、薄荷、炙甘草、地骨皮、麦冬、酒、连翘、青蒿、陈皮、黄芩	小柴胡汤
咳嗽、舌红、体温波动在37~38℃、脉缓、出汗、低热、体温下降、体温最高38℃、苔白、高热、高烧	牡丹皮、黄芪、柴胡、大枣、太子参、茯苓、薄荷、炙甘草、地骨皮、麦冬、酒、连翘、青蒿、陈皮、黄芩	小柴胡汤
脉缓、高热、高烧、体温最高38℃、低热、苔白、舌红、体温波动在37~38℃、出汗、咳嗽、体温下降	牡丹皮、黄芪、柴胡、大枣、太子参、茯苓、薄荷、炙甘草、地骨皮、麦冬、酒、连翘、青蒿、陈皮、黄芩	小柴胡汤
出汗、脉缓、苔白、体温波动在37~38℃、高烧、咳嗽、高热、低热、舌红、体温最高38℃、体温下降	牡丹皮、黄芪、柴胡、大枣、太子参、茯苓、薄荷、炙甘草、地骨皮、麦冬、酒、连翘、青蒿、陈皮、黄芩	小柴胡汤
体温波动在37~38℃、高烧、咳嗽、体温下降、舌红、高热、苔白、体温最高38℃、低热、脉缓、出汗	牡丹皮、黄芪、柴胡、大枣、太子参、茯苓、薄荷、炙甘草、地骨皮、麦冬、酒、连翘、青蒿、陈皮、黄芩	小柴胡汤
苔白、体温波动在37~38℃、脉缓、体温下降、高烧、低热、高热、咳嗽、体温最高38℃、出汗、舌红	牡丹皮、黄芪、柴胡、大枣、太子参、茯苓、薄荷、炙甘草、地骨皮、麦冬、酒、连翘、青蒿、陈皮、黄芩	小柴胡汤
体温最高38℃、低热、体温下降、高烧、咳嗽、苔白、脉缓、体温波动在37~38℃、高热、舌红、出汗	牡丹皮、黄芪、柴胡、大枣、太子参、茯苓、薄荷、炙甘草、地骨皮、麦冬、酒、连翘、青蒿、陈皮、黄芩	小柴胡汤
体温下降、苔白、高热、低热、体温最高38℃、咳嗽、舌红、出汗、脉缓、体温波动在37~38℃、高烧	牡丹皮、黄芪、柴胡、大枣、太子参、茯苓、薄荷、炙甘草、地骨皮、麦冬、酒、连翘、青蒿、陈皮、黄芩	小柴胡汤
体温最高38℃、体温下降、低热、高热、体温波动在37~38℃、脉缓、苔白、出汗、舌红、咳嗽、高烧	牡丹皮、黄芪、柴胡、大枣、太子参、茯苓、薄荷、炙甘草、地骨皮、麦冬、酒、连翘、青蒿、陈皮、黄芩	小柴胡汤
消瘦、体温38.5℃、干呕、剧痛、苔白燥、上腹痛、痛醒、恶心、脉弦数、大便秘、发热、舌苔燥	牡丹皮、大黄、柴胡、大枣、半夏、赤芍、枳实、桃仁、连翘、甘草、金银花、黄芩	大柴胡汤
大便秘、发热、上腹痛、体温38.5℃、干呕、痛醒、脉弦数、消瘦、舌苔燥、恶心、剧痛、苔白燥	牡丹皮、大黄、柴胡、大枣、半夏、赤芍、枳实、桃仁、连翘、甘草、金银花、黄芩	大柴胡汤
脉弦数、痛醒、干呕、大便秘、上腹痛、苔白燥、舌苔燥、发热、体温38.5℃、剧痛、恶心、消瘦	牡丹皮、大黄、柴胡、大枣、半夏、赤芍、枳实、桃仁、连翘、甘草、金银花、黄芩	大柴胡汤
舌苔燥、体温38.5℃、苔白燥、上腹痛、恶心、剧痛、大便秘、干呕、痛醒、消瘦、发热、脉弦数	牡丹皮、大黄、柴胡、大枣、半夏、赤芍、枳实、桃仁、连翘、甘草、金银花、黄芩	大柴胡汤
消瘦、痛醒、体温38.5℃、大便秘、恶心、剧痛、脉弦数、上腹痛、发热、干呕、苔白燥、舌苔燥	牡丹皮、大黄、柴胡、大枣、半夏、赤芍、枳实、桃仁、连翘、甘草、金银花、黄芩	大柴胡汤
发热、上腹痛、痛醒、体温38.5℃、消瘦、大便秘、脉弦数、干呕、苔白燥、剧痛、舌苔燥、恶心	牡丹皮、大黄、柴胡、大枣、半夏、赤芍、枳实、桃仁、连翘、甘草、金银花、黄芩	大柴胡汤
发热、恶心、上腹痛、消瘦、舌苔燥、脉弦数、体温38.5℃、痛醒、苔白燥、干呕、剧痛、大便秘	牡丹皮、大黄、柴胡、大枣、半夏、赤芍、枳实、桃仁、连翘、甘草、金银花、黄芩	大柴胡汤
恶心、舌苔燥、发热、大便秘、干呕、上腹痛、剧痛、苔白燥、脉弦数、体温38.5℃、消瘦、痛醒	牡丹皮、大黄、柴胡、大枣、半夏、赤芍、枳实、桃仁、连翘、甘草、金银花、黄芩	大柴胡汤
脉弦数、大便秘、体温38.5℃、上腹痛、恶心、舌苔燥、干呕、发热、消瘦、苔白燥、痛醒、剧痛	牡丹皮、大黄、柴胡、大枣、半夏、赤芍、枳实、桃仁、连翘、甘草、金银花、黄芩	大柴胡汤
大便秘、上腹痛、舌苔燥、消瘦、发热、脉弦数、剧痛、体温38.5℃、干呕、痛醒、苔白燥、恶心	牡丹皮、大黄、柴胡、大枣、半夏、赤芍、枳实、桃仁、连翘、甘草、金银花、黄芩	大柴胡汤
多梦、胸闷、心悸、脉弦、不寐、舌边尖红、痰湿、易怒、倦怠、失眠、气郁、手抖、白腻、心烦	大黄、百合、牡蛎、石菖蒲、红参、生地、大枣、白芍、麦冬、远志、甘草、珍珠母、半夏、黄芩、代赭石、柴胡、首乌藤、五味子、茯苓、桂枝	柴胡加龙骨牡蛎汤
脉弦、心烦、舌边尖红、痰湿、失眠、手抖、多梦、易怒、白腻、气郁、倦怠、胸闷、不寐、心悸	大黄、百合、牡蛎、石菖蒲、红参、生地、大枣、白芍、麦冬、远志、甘草、珍珠母、半夏、黄芩、代赭石、柴胡、首乌藤、五味子、茯苓、桂枝	柴胡加龙骨牡蛎汤
舌边尖红、痰湿、胸闷、多梦、易怒、手抖、不寐、气郁、倦怠、心悸、白腻、心烦、脉弦、失眠	大黄、百合、牡蛎、石菖蒲、红参、生地、大枣、白芍、麦冬、远志、甘草、珍珠母、半夏、黄芩、代赭石、柴胡、首乌藤、五味子、茯苓、桂枝	柴胡加龙骨牡蛎汤
心烦、不寐、胸闷、易怒、白腻、多梦、痰湿、脉弦、气郁、失眠、手抖、倦怠、舌边尖红、心悸	大黄、百合、牡蛎、石菖蒲、红参、生地、大枣、白芍、麦冬、远志、甘草、珍珠母、半夏、黄芩、代赭石、柴胡、首乌藤、五味子、茯苓、桂枝	柴胡加龙骨牡蛎汤
倦怠、气郁、手抖、易怒、心悸、失眠、脉弦、胸闷、舌边尖红、不寐、痰湿、心烦、白腻、多梦	大黄、百合、牡蛎、石菖蒲、红参、生地、大枣、白芍、麦冬、远志、甘草、珍珠母、半夏、黄芩、代赭石、柴胡、首乌藤、五味子、茯苓、桂枝	柴胡加龙骨牡蛎汤
易怒、心烦、白腻、气郁、心悸、失眠、多梦、倦怠、舌边尖红、脉弦、不寐、胸闷、痰湿、手抖	大黄、百合、牡蛎、石菖蒲、红参、生地、大枣、白芍、麦冬、远志、甘草、珍珠母、半夏、黄芩、代赭石、柴胡、首乌藤、五味子、茯苓、桂枝	柴胡加龙骨牡蛎汤
手抖、气郁、心烦、失眠、脉弦、多梦、白腻、痰湿、倦怠、胸闷、不寐、心悸、易怒、舌边尖红	大黄、百合、牡蛎、石菖蒲、红参、生地、大枣、白芍、麦冬、远志、甘草、珍珠母、半夏、黄芩、代赭石、柴胡、首乌藤、五味子、茯苓、桂枝	柴胡加龙骨牡蛎汤
痰湿、舌边尖红、白腻、胸闷、多梦、易怒、心烦、手抖、心悸、不寐、气郁、失眠、脉弦、倦怠	大黄、百合、牡蛎、石菖蒲、红参、生地、大枣、白芍、麦冬、远志、甘草、珍珠母、半夏、黄芩、代赭石、柴胡、首乌藤、五味子、茯苓、桂枝	柴胡加龙骨牡蛎汤
白腻、不寐、心烦、失眠、多梦、易怒、倦怠、胸闷、手抖、痰湿、舌边尖红、脉弦、气郁、心悸	大黄、百合、牡蛎、石菖蒲、红参、生地、大枣、白芍、麦冬、远志、甘草、珍珠母、半夏、黄芩、代赭石、柴胡、首乌藤、五味子、茯苓、桂枝	柴胡加龙骨牡蛎汤
痰湿、白腻、心烦、易怒、气郁、倦怠、舌边尖红、多梦、心悸、胸闷、不寐、失眠、脉弦、手抖	大黄、百合、牡蛎、石菖蒲、红参、生地、大枣、白芍、麦冬、远志、甘草、珍珠母、半夏、黄芩、代赭石、柴胡、首乌藤、五味子、茯苓、桂枝	柴胡加龙骨牡蛎汤
舌紫、小腹痛、尿血色紫有块、隐痛、食少、纳呆、脉沉滑有力、乏力、手足心热、尿道时有阻塞感、腰酸、口干、苔少津	大黄、生地、小蓟、赤芍、白茅根、桃仁、桂枝、侧柏叶、甘草	桃核承气汤
手足心热、食少、尿道时有阻塞感、苔少津、乏力、小腹痛、纳呆、隐痛、尿血色紫有块、口干、腰酸、舌紫、脉沉滑有力	大黄、生地、小蓟、赤芍、白茅根、桃仁、桂枝、侧柏叶、甘草	桃核承气汤
尿血色紫有块、尿道时有阻塞感、腰酸、苔少津、手足心热、纳呆、小腹痛、隐痛、舌紫、乏力、食少、脉沉滑有力、口干	大黄、生地、小蓟、赤芍、白茅根、桃仁、桂枝、侧柏叶、甘草	桃核承气汤
脉沉滑有力、苔少津、舌紫、手足心热、乏力、隐痛、食少、口干、尿道时有阻塞感、纳呆、尿血色紫有块、腰酸、小腹痛	大黄、生地、小蓟、赤芍、白茅根、桃仁、桂枝、侧柏叶、甘草	桃核承气汤
隐痛、乏力、小腹痛、口干、苔少津、尿道时有阻塞感、舌紫、食少、腰酸、手足心热、纳呆、尿血色紫有块、脉沉滑有力	大黄、生地、小蓟、赤芍、白茅根、桃仁、桂枝、侧柏叶、甘草	桃核承气汤
口干、腰酸、苔少津、隐痛、纳呆、手足心热、尿血色紫有块、脉沉滑有力、尿道时有阻塞感、食少、乏力、舌紫、小腹痛	大黄、生地、小蓟、赤芍、白茅根、桃仁、桂枝、侧柏叶、甘草	桃核承气汤
尿道时有阻塞感、手足心热、尿血色紫有块、纳呆、小腹痛、舌紫、食少、腰酸、苔少津、乏力、隐痛、口干、脉沉滑有力	大黄、生地、小蓟、赤芍、白茅根、桃仁、桂枝、侧柏叶、甘草	桃核承气汤
腰酸、纳呆、尿道时有阻塞感、小腹痛、隐痛、尿血色紫有块、乏力、舌紫、脉沉滑有力、苔少津、食少、手足心热、口干	大黄、生地、小蓟、赤芍、白茅根、桃仁、桂枝、侧柏叶、甘草	桃核承气汤
乏力、手足心热、尿血色紫有块、纳呆、小腹痛、腰酸、苔少津、尿道时有阻塞感、脉沉滑有力、食少、隐痛、舌紫、口干	大黄、生地、小蓟、赤芍、白茅根、桃仁、桂枝、侧柏叶、甘草	桃核承气汤
脉沉滑有力、尿道时有阻塞感、隐痛、乏力、纳呆、小腹痛、食少、尿血色紫有块、腰酸、手足心热、舌紫、苔少津、口干	大黄、生地、小蓟、赤芍、白茅根、桃仁、桂枝、侧柏叶、甘草	桃核承气汤
胃脘痛、苔白而少津，脉弦滑、舌红紫、吞酸、饥饿痛、大便秘结、烧心、痛如刀割	干姜、大黄、黄连、甘草、黄芩	甘草泻心汤
苔白而少津，脉弦滑、烧心、饥饿痛、痛如刀割、吞酸、舌红紫、胃脘痛、大便秘结	干姜、大黄、黄连、甘草、黄芩	甘草泻心汤
吞酸、苔白而少津，脉弦滑、烧心、痛如刀割、大便秘结、饥饿痛、胃脘痛、舌红紫	干姜、大黄、黄连、甘草、黄芩	甘草泻心汤
舌红紫、痛如刀割、苔白而少津，脉弦滑、烧心、胃脘痛、大便秘结、饥饿痛、吞酸	干姜、大黄、黄连、甘草、黄芩	甘草泻心汤
苔白而少津，脉弦滑、大便秘结、痛如刀割、吞酸、胃脘痛、舌红紫、烧心、饥饿痛	干姜、大黄、黄连、甘草、黄芩	甘草泻心汤
舌红紫、苔白而少津，脉弦滑、烧心、饥饿痛、吞酸、痛如刀割、大便秘结、胃脘痛	干姜、大黄、黄连、甘草、黄芩	甘草泻心汤
饥饿痛、吞酸、痛如刀割、烧心、苔白而少津，脉弦滑、舌红紫、胃脘痛、大便秘结	干姜、大黄、黄连、甘草、黄芩	甘草泻心汤
苔白而少津，脉弦滑、烧心、大便秘结、痛如刀割、舌红紫、饥饿痛、胃脘痛、吞酸	干姜、大黄、黄连、甘草、黄芩	甘草泻心汤
痛如刀割、吞酸、大便秘结、饥饿痛、舌红紫、烧心、胃脘痛、苔白而少津，脉弦滑	干姜、大黄、黄连、甘草、黄芩	甘草泻心汤
苔白而少津，脉弦滑、痛如刀割、胃脘痛、大便秘结、舌红紫、烧心、饥饿痛、吞酸	干姜、大黄、黄连、甘草、黄芩	甘草泻心汤
倦怠、喜暖、大量黏液脓血便、舌紫、苔白厚、厌食、腹痛、腹泻、便下大量黏液脓血、脉沉迟、乏力、水肿、畏寒	牡丹皮、干姜、山药、黄连、赤芍、三七、关黄柏、花椒、桃仁、桂枝、乌梅、附子、细辛、人参、当归	乌梅丸
脉沉迟、舌紫、腹泻、厌食、苔白厚、水肿、倦怠、乏力、喜暖、腹痛、畏寒、大量黏液脓血便、便下大量黏液脓血	牡丹皮、干姜、山药、黄连、赤芍、三七、关黄柏、花椒、桃仁、桂枝、乌梅、附子、细辛、人参、当归	乌梅丸
乏力、苔白厚、厌食、倦怠、腹泻、大量黏液脓血便、脉沉迟、腹痛、喜暖、便下大量黏液脓血、水肿、畏寒、舌紫	牡丹皮、干姜、山药、黄连、赤芍、三七、关黄柏、花椒、桃仁、桂枝、乌梅、附子、细辛、人参、当归	乌梅丸
苔白厚、喜暖、厌食、倦怠、畏寒、乏力、便下大量黏液脓血、腹痛、舌紫、腹泻、脉沉迟、大量黏液脓血便、水肿	牡丹皮、干姜、山药、黄连、赤芍、三七、关黄柏、花椒、桃仁、桂枝、乌梅、附子、细辛、人参、当归	乌梅丸
舌紫、喜暖、脉沉迟、畏寒、腹泻、腹痛、便下大量黏液脓血、倦怠、苔白厚、乏力、大量黏液脓血便、水肿、厌食	牡丹皮、干姜、山药、黄连、赤芍、三七、关黄柏、花椒、桃仁、桂枝、乌梅、附子、细辛、人参、当归	乌梅丸
喜暖、苔白厚、腹泻、畏寒、脉沉迟、水肿、倦怠、厌食、便下大量黏液脓血、腹痛、乏力、大量黏液脓血便、舌紫	牡丹皮、干姜、山药、黄连、赤芍、三七、关黄柏、花椒、桃仁、桂枝、乌梅、附子、细辛、人参、当归	乌梅丸
腹痛、脉沉迟、乏力、大量黏液脓血便、喜暖、便下大量黏液脓血、腹泻、水肿、倦怠、畏寒、厌食、苔白厚、舌紫	牡丹皮、干姜、山药、黄连、赤芍、三七、关黄柏、花椒、桃仁、桂枝、乌梅、附子、细辛、人参、当归	乌梅丸
乏力、厌食、便下大量黏液脓血、苔白厚、脉沉迟、喜暖、水肿、腹泻、腹痛、舌紫、大量黏液脓血便、畏寒、倦怠	牡丹皮、干姜、山药、黄连、赤芍、三七、关黄柏、花椒、桃仁、桂枝、乌梅、附子、细辛、人参、当归	乌梅丸
舌紫、腹泻、腹痛、厌食、倦怠、畏寒、苔白厚、喜暖、大量黏液脓血便、脉沉迟、乏力、便下大量黏液脓血、水肿	牡丹皮、干姜、山药、黄连、赤芍、三七、关黄柏、花椒、桃仁、桂枝、乌梅、附子、细辛、人参、当归	乌梅丸
畏寒、大量黏液脓血便、倦怠、腹泻、便下大量黏液脓血、苔白厚、脉沉迟、水肿、厌食、喜暖、乏力、腹痛、舌紫	牡丹皮、干姜、山药、黄连、赤芍、三七、关黄柏、花椒、桃仁、桂枝、乌梅、附子、细辛、人参、当归	乌梅丸
尿少色赤、白腻、脉滑、腰以下肿甚、腹胀满、干、舌红胖大、阴囊肿大	五加皮、海藻、葶苈子、泽泻、商陆、牡蛎、常山、天花粉、车前草	牡蛎泽泻散
白腻、脉滑、舌红胖大、腹胀满、阴囊肿大、干、腰以下肿甚、尿少色赤	五加皮、海藻、葶苈子、泽泻、商陆、牡蛎、常山、天花粉、车前草	牡蛎泽泻散
腰以下肿甚、脉滑、舌红胖大、白腻、阴囊肿大、尿少色赤、干、腹胀满	五加皮、海藻、葶苈子、泽泻、商陆、牡蛎、常山、天花粉、车前草	牡蛎泽泻散
腹胀满、舌红胖大、腰以下肿甚、尿少色赤、阴囊肿大、脉滑、干、白腻	五加皮、海藻、葶苈子、泽泻、商陆、牡蛎、常山、天花粉、车前草	牡蛎泽泻散
阴囊肿大、干、舌红胖大、腹胀满、脉滑、腰以下肿甚、白腻、尿少色赤	五加皮、海藻、葶苈子、泽泻、商陆、牡蛎、常山、天花粉、车前草	牡蛎泽泻散
尿少色赤、腰以下肿甚、白腻、脉滑、干、阴囊肿大、腹胀满、舌红胖大	五加皮、海藻、葶苈子、泽泻、商陆、牡蛎、常山、天花粉、车前草	牡蛎泽泻散
干、尿少色赤、舌红胖大、阴囊肿大、白腻、腰以下肿甚、脉滑、腹胀满	五加皮、海藻、葶苈子、泽泻、商陆、牡蛎、常山、天花粉、车前草	牡蛎泽泻散
尿少色赤、腰以下肿甚、干、白腻、阴囊肿大、舌红胖大、腹胀满、脉滑	五加皮、海藻、葶苈子、泽泻、商陆、牡蛎、常山、天花粉、车前草	牡蛎泽泻散
腰以下肿甚、尿少色赤、舌红胖大、干、脉滑、白腻、阴囊肿大、腹胀满	五加皮、海藻、葶苈子、泽泻、商陆、牡蛎、常山、天花粉、车前草	牡蛎泽泻散
脉滑、阴囊肿大、舌红胖大、腰以下肿甚、干、白腻、腹胀满、尿少色赤	五加皮、海藻、葶苈子、泽泻、商陆、牡蛎、常山、天花粉、车前草	牡蛎泽泻散
面色黧黑、腹胀、脉沉弦数、脾大平脐、化热、羸瘦、鼻衄、齿龈出血、舌红、腹水、苔白厚、肝掌、纳少	牡丹皮、郁金、黄芪、女贞子、柴胡、白芍、黄连、白术、山茱萸、枸杞子、茯苓、鳖甲、虎杖、红参、茵陈、栀子	鳖甲煎丸
齿龈出血、肝掌、面色黧黑、腹水、脾大平脐、苔白厚、羸瘦、舌红、化热、脉沉弦数、鼻衄、腹胀、纳少	牡丹皮、郁金、黄芪、女贞子、柴胡、白芍、黄连、白术、山茱萸、枸杞子、茯苓、鳖甲、虎杖、红参、茵陈、栀子	鳖甲煎丸
肝掌、脉沉弦数、苔白厚、羸瘦、纳少、面色黧黑、腹胀、腹水、化热、齿龈出血、鼻衄、舌红、脾大平脐	牡丹皮、郁金、黄芪、女贞子、柴胡、白芍、黄连、白术、山茱萸、枸杞子、茯苓、鳖甲、虎杖、红参、茵陈、栀子	鳖甲煎丸
纳少、脾大平脐、腹胀、羸瘦、舌红、肝掌、齿龈出血、苔白厚、腹水、鼻衄、脉沉弦数、化热、面色黧黑	牡丹皮、郁金、黄芪、女贞子、柴胡、白芍、黄连、白术、山茱萸、枸杞子、茯苓、鳖甲、虎杖、红参、茵陈、栀子	鳖甲煎丸
舌红、脉沉弦数、肝掌、齿龈出血、苔白厚、纳少、羸瘦、脾大平脐、化热、腹胀、腹水、面色黧黑、鼻衄	牡丹皮、郁金、黄芪、女贞子、柴胡、白芍、黄连、白术、山茱萸、枸杞子、茯苓、鳖甲、虎杖、红参、茵陈、栀子	鳖甲煎丸
腹水、舌红、羸瘦、纳少、脉沉弦数、鼻衄、苔白厚、脾大平脐、化热、肝掌、齿龈出血、腹胀、面色黧黑	牡丹皮、郁金、黄芪、女贞子、柴胡、白芍、黄连、白术、山茱萸、枸杞子、茯苓、鳖甲、虎杖、红参、茵陈、栀子	鳖甲煎丸
化热、鼻衄、苔白厚、脉沉弦数、肝掌、腹水、面色黧黑、舌红、脾大平脐、羸瘦、齿龈出血、纳少、腹胀	牡丹皮、郁金、黄芪、女贞子、柴胡、白芍、黄连、白术、山茱萸、枸杞子、茯苓、鳖甲、虎杖、红参、茵陈、栀子	鳖甲煎丸
鼻衄、化热、脾大平脐、舌红、面色黧黑、腹胀、苔白厚、羸瘦、齿龈出血、腹水、肝掌、纳少、脉沉弦数	牡丹皮、郁金、黄芪、女贞子、柴胡、白芍、黄连、白术、山茱萸、枸杞子、茯苓、鳖甲、虎杖、红参、茵陈、栀子	鳖甲煎丸
羸瘦、腹胀、齿龈出血、脉沉弦数、化热、纳少、腹水、面色黧黑、鼻衄、肝掌、苔白厚、脾大平脐、舌红	牡丹皮、郁金、黄芪、女贞子、柴胡、白芍、黄连、白术、山茱萸、枸杞子、茯苓、鳖甲、虎杖、红参、茵陈、栀子	鳖甲煎丸
纳少、苔白厚、肝掌、面色黧黑、鼻衄、化热、脉沉弦数、腹水、舌红、齿龈出血、脾大平脐、羸瘦、腹胀	牡丹皮、郁金、黄芪、女贞子、柴胡、白芍、黄连、白术、山茱萸、枸杞子、茯苓、鳖甲、虎杖、红参、茵陈、栀子	鳖甲煎丸
下肢冷、无力、燥热、苔白、口干、脉细、腰酸、舌红、乏力、尿少、上热下寒、浮肿、气化不利、咽痛	黄芪、山药、蒲公英、生地、泽泻、茯苓、附子、天花粉、甘草、瞿麦	瓜蒌瞿麦丸
无力、乏力、舌红、腰酸、苔白、咽痛、燥热、尿少、浮肿、气化不利、脉细、上热下寒、下肢冷、口干	黄芪、山药、蒲公英、生地、泽泻、茯苓、附子、天花粉、甘草、瞿麦	瓜蒌瞿麦丸
无力、燥热、乏力、下肢冷、口干、咽痛、苔白、浮肿、腰酸、脉细、上热下寒、尿少、气化不利、舌红	黄芪、山药、蒲公英、生地、泽泻、茯苓、附子、天花粉、甘草、瞿麦	瓜蒌瞿麦丸
无力、咽痛、气化不利、上热下寒、尿少、舌红、脉细、乏力、腰酸、口干、苔白、燥热、下肢冷、浮肿	黄芪、山药、蒲公英、生地、泽泻、茯苓、附子、天花粉、甘草、瞿麦	瓜蒌瞿麦丸
舌红、无力、脉细、苔白、腰酸、咽痛、口干、气化不利、尿少、乏力、燥热、上热下寒、浮肿、下肢冷	黄芪、山药、蒲公英、生地、泽泻、茯苓、附子、天花粉、甘草、瞿麦	瓜蒌瞿麦丸
脉细、无力、腰酸、尿少、浮肿、舌红、气化不利、下肢冷、燥热、苔白、上热下寒、乏力、咽痛、口干	黄芪、山药、蒲公英、生地、泽泻、茯苓、附子、天花粉、甘草、瞿麦	瓜蒌瞿麦丸
腰酸、舌红、尿少、口干、浮肿、苔白、气化不利、下肢冷、乏力、上热下寒、脉细、咽痛、燥热、无力	黄芪、山药、蒲公英、生地、泽泻、茯苓、附子、天花粉、甘草、瞿麦	瓜蒌瞿麦丸
舌红、口干、上热下寒、苔白、乏力、气化不利、尿少、浮肿、无力、下肢冷、腰酸、燥热、咽痛、脉细	黄芪、山药、蒲公英、生地、泽泻、茯苓、附子、天花粉、甘草、瞿麦	瓜蒌瞿麦丸
脉细、上热下寒、燥热、腰酸、尿少、乏力、浮肿、气化不利、舌红、无力、口干、下肢冷、咽痛、苔白	黄芪、山药、蒲公英、生地、泽泻、茯苓、附子、天花粉、甘草、瞿麦	瓜蒌瞿麦丸
乏力、无力、舌红、咽痛、气化不利、上热下寒、脉细、下肢冷、腰酸、尿少、口干、苔白、燥热、浮肿	黄芪、山药、蒲公英、生地、泽泻、茯苓、附子、天花粉、甘草、瞿麦	瓜蒌瞿麦丸
脉浮缓、恶寒、易汗、苔薄白、舌红、畏风感、发热	黄芪、白芍、大枣、桂枝、附子、甘草	桂枝汤
恶寒、易汗、畏风感、脉浮缓、舌红、苔薄白、发热	黄芪、白芍、大枣、桂枝、附子、甘草	桂枝汤
苔薄白、恶寒、畏风感、发热、舌红、易汗、脉浮缓	黄芪、白芍、大枣、桂枝、附子、甘草	桂枝汤
发热、恶寒、脉浮缓、易汗、舌红、畏风感、苔薄白	黄芪、白芍、大枣、桂枝、附子、甘草	桂枝汤
易汗、发热、恶寒、脉浮缓、苔薄白、舌红、畏风感	黄芪、白芍、大枣、桂枝、附子、甘草	桂枝汤
易汗、舌红、畏风感、苔薄白、发热、脉浮缓、恶寒	黄芪、白芍、大枣、桂枝、附子、甘草	桂枝汤
舌红、脉浮缓、恶寒、发热、易汗、苔薄白、畏风感	黄芪、白芍、大枣、桂枝、附子、甘草	桂枝汤
恶寒、发热、易汗、畏风感、脉浮缓、苔薄白、舌红	黄芪、白芍、大枣、桂枝、附子、甘草	桂枝汤
发热、舌红、恶寒、苔薄白、脉浮缓、畏风感、易汗	黄芪、白芍、大枣、桂枝、附子、甘草	桂枝汤
恶寒、发热、畏风感、脉浮缓、舌红、易汗、苔薄白	黄芪、白芍、大枣、桂枝、附子、甘草	桂枝汤
苔薄白、舌淡红、脉浮缓无力、易汗、发低烧、精神欠佳、面色微黄	白芍、大枣、桂枝、附子、甘草	桂枝加附子汤
精神欠佳、脉浮缓无力、发低烧、舌淡红、面色微黄、易汗、苔薄白	白芍、大枣、桂枝、附子、甘草	桂枝加附子汤
精神欠佳、面色微黄、舌淡红、脉浮缓无力、苔薄白、易汗、发低烧	白芍、大枣、桂枝、附子、甘草	桂枝加附子汤
精神欠佳、面色微黄、苔薄白、舌淡红、脉浮缓无力、发低烧、易汗	白芍、大枣、桂枝、附子、甘草	桂枝加附子汤
舌淡红、面色微黄、发低烧、苔薄白、精神欠佳、脉浮缓无力、易汗	白芍、大枣、桂枝、附子、甘草	桂枝加附子汤
脉浮缓无力、精神欠佳、苔薄白、易汗、面色微黄、发低烧、舌淡红	白芍、大枣、桂枝、附子、甘草	桂枝加附子汤
发低烧、舌淡红、精神欠佳、苔薄白、易汗、脉浮缓无力、面色微黄	白芍、大枣、桂枝、附子、甘草	桂枝加附子汤
易汗、精神欠佳、发低烧、面色微黄、舌淡红、苔薄白、脉浮缓无力	白芍、大枣、桂枝、附子、甘草	桂枝加附子汤
苔薄白、发低烧、精神欠佳、脉浮缓无力、舌淡红、易汗、面色微黄	白芍、大枣、桂枝、附子、甘草	桂枝加附子汤
易汗、发低烧、脉浮缓无力、面色微黄、苔薄白、舌淡红、精神欠佳	白芍、大枣、桂枝、附子、甘草	桂枝加附子汤
肝气不舒、消化无力、嘈杂、肠道不畅、苔白、泛酸、消化不良、胀痛、脘腹不适、舌红、脉沉迟	干姜、白芍、黄连、吴茱萸、甘松、肉桂、鸡内金、枳壳、甘草、豆蔻	小建中汤
消化不良、舌红、胀痛、苔白、脘腹不适、消化无力、脉沉迟、肠道不畅、嘈杂、肝气不舒、泛酸	干姜、白芍、黄连、吴茱萸、甘松、肉桂、鸡内金、枳壳、甘草、豆蔻	小建中汤
肝气不舒、肠道不畅、脘腹不适、嘈杂、消化不良、苔白、泛酸、胀痛、消化无力、舌红、脉沉迟	干姜、白芍、黄连、吴茱萸、甘松、肉桂、鸡内金、枳壳、甘草、豆蔻	小建中汤
脉沉迟、苔白、消化不良、肠道不畅、脘腹不适、嘈杂、舌红、消化无力、肝气不舒、泛酸、胀痛	干姜、白芍、黄连、吴茱萸、甘松、肉桂、鸡内金、枳壳、甘草、豆蔻	小建中汤
肝气不舒、舌红、嘈杂、胀痛、苔白、消化无力、脘腹不适、脉沉迟、消化不良、泛酸、肠道不畅	干姜、白芍、黄连、吴茱萸、甘松、肉桂、鸡内金、枳壳、甘草、豆蔻	小建中汤
脉沉迟、肝气不舒、苔白、脘腹不适、消化无力、肠道不畅、消化不良、胀痛、舌红、泛酸、嘈杂	干姜、白芍、黄连、吴茱萸、甘松、肉桂、鸡内金、枳壳、甘草、豆蔻	小建中汤
苔白、脘腹不适、舌红、肠道不畅、消化不良、嘈杂、消化无力、肝气不舒、泛酸、胀痛、脉沉迟	干姜、白芍、黄连、吴茱萸、甘松、肉桂、鸡内金、枳壳、甘草、豆蔻	小建中汤
消化无力、肝气不舒、舌红、泛酸、苔白、消化不良、脘腹不适、肠道不畅、脉沉迟、嘈杂、胀痛	干姜、白芍、黄连、吴茱萸、甘松、肉桂、鸡内金、枳壳、甘草、豆蔻	小建中汤
苔白、肠道不畅、消化无力、脉沉迟、嘈杂、胀痛、舌红、泛酸、肝气不舒、消化不良、脘腹不适	干姜、白芍、黄连、吴茱萸、甘松、肉桂、鸡内金、枳壳、甘草、豆蔻	小建中汤
脘腹不适、消化不良、嘈杂、消化无力、舌红、肝气不舒、苔白、脉沉迟、泛酸、肠道不畅、胀痛	干姜、白芍、黄连、吴茱萸、甘松、肉桂、鸡内金、枳壳、甘草、豆蔻	小建中汤
疼痛难忍、苔白滑、脉沉迟、舌红	白芍、大枣、甘松、肉桂、枳壳、木香、炙甘草、豆蔻	小建中汤
疼痛难忍、苔白滑、舌红、脉沉迟	白芍、大枣、甘松、肉桂、枳壳、木香、炙甘草、豆蔻	小建中汤
疼痛难忍、脉沉迟、苔白滑、舌红	白芍、大枣、甘松、肉桂、枳壳、木香、炙甘草、豆蔻	小建中汤
疼痛难忍、脉沉迟、舌红、苔白滑	白芍、大枣、甘松、肉桂、枳壳、木香、炙甘草、豆蔻	小建中汤
疼痛难忍、舌红、苔白滑、脉沉迟	白芍、大枣、甘松、肉桂、枳壳、木香、炙甘草、豆蔻	小建中汤
疼痛难忍、舌红、脉沉迟、苔白滑	白芍、大枣、甘松、肉桂、枳壳、木香、炙甘草、豆蔻	小建中汤
苔白滑、疼痛难忍、脉沉迟、舌红	白芍、大枣、甘松、肉桂、枳壳、木香、炙甘草、豆蔻	小建中汤
苔白滑、疼痛难忍、舌红、脉沉迟	白芍、大枣、甘松、肉桂、枳壳、木香、炙甘草、豆蔻	小建中汤
苔白滑、脉沉迟、疼痛难忍、舌红	白芍、大枣、甘松、肉桂、枳壳、木香、炙甘草、豆蔻	小建中汤
苔白滑、脉沉迟、舌红、疼痛难忍	白芍、大枣、甘松、肉桂、枳壳、木香、炙甘草、豆蔻	小建中汤
苔白滑、舌红、疼痛难忍、脉沉迟	白芍、大枣、甘松、肉桂、枳壳、木香、炙甘草、豆蔻	小建中汤
苔白滑、舌红、脉沉迟、疼痛难忍	白芍、大枣、甘松、肉桂、枳壳、木香、炙甘草、豆蔻	小建中汤
脉沉迟、疼痛难忍、苔白滑、舌红	白芍、大枣、甘松、肉桂、枳壳、木香、炙甘草、豆蔻	小建中汤
脉沉迟、疼痛难忍、舌红、苔白滑	白芍、大枣、甘松、肉桂、枳壳、木香、炙甘草、豆蔻	小建中汤
脉沉迟、苔白滑、疼痛难忍、舌红	白芍、大枣、甘松、肉桂、枳壳、木香、炙甘草、豆蔻	小建中汤
脉沉迟、苔白滑、舌红、疼痛难忍	白芍、大枣、甘松、肉桂、枳壳、木香、炙甘草、豆蔻	小建中汤
脉沉迟、舌红、疼痛难忍、苔白滑	白芍、大枣、甘松、肉桂、枳壳、木香、炙甘草、豆蔻	小建中汤
脉沉迟、舌红、苔白滑、疼痛难忍	白芍、大枣、甘松、肉桂、枳壳、木香、炙甘草、豆蔻	小建中汤
舌红、疼痛难忍、苔白滑、脉沉迟	白芍、大枣、甘松、肉桂、枳壳、木香、炙甘草、豆蔻	小建中汤
舌红、疼痛难忍、脉沉迟、苔白滑	白芍、大枣、甘松、肉桂、枳壳、木香、炙甘草、豆蔻	小建中汤
舌红、苔白滑、疼痛难忍、脉沉迟	白芍、大枣、甘松、肉桂、枳壳、木香、炙甘草、豆蔻	小建中汤
舌红、苔白滑、脉沉迟、疼痛难忍	白芍、大枣、甘松、肉桂、枳壳、木香、炙甘草、豆蔻	小建中汤
舌红、脉沉迟、疼痛难忍、苔白滑	白芍、大枣、甘松、肉桂、枳壳、木香、炙甘草、豆蔻	小建中汤
舌红、脉沉迟、苔白滑、疼痛难忍	白芍、大枣、甘松、肉桂、枳壳、木香、炙甘草、豆蔻	小建中汤
舌淡红、大泻、畏寒、食欲不振、脉迟细、腹痛、体瘦、腹中雷鸣、脾阳不振、苔白滑、体质虚弱、肠道滞气、气短、面瘦、消化不良	干姜、砂仁、党参、白术、茯苓、木香、炙甘草、附子、甘草、豆蔻	小建中汤
肠道滞气、气短、面瘦、食欲不振、腹中雷鸣、体瘦、腹痛、舌淡红、畏寒、大泻、消化不良、苔白滑、体质虚弱、脉迟细、脾阳不振	干姜、砂仁、党参、白术、茯苓、木香、炙甘草、附子、甘草、豆蔻	小建中汤
脉迟细、肠道滞气、面瘦、体质虚弱、食欲不振、体瘦、畏寒、舌淡红、腹痛、消化不良、气短、大泻、脾阳不振、腹中雷鸣、苔白滑	干姜、砂仁、党参、白术、茯苓、木香、炙甘草、附子、甘草、豆蔻	小建中汤
体质虚弱、气短、舌淡红、食欲不振、体瘦、肠道滞气、腹中雷鸣、脉迟细、苔白滑、消化不良、面瘦、大泻、脾阳不振、腹痛、畏寒	干姜、砂仁、党参、白术、茯苓、木香、炙甘草、附子、甘草、豆蔻	小建中汤
气短、畏寒、大泻、面瘦、体瘦、肠道滞气、脾阳不振、腹中雷鸣、体质虚弱、腹痛、消化不良、苔白滑、舌淡红、脉迟细、食欲不振	干姜、砂仁、党参、白术、茯苓、木香、炙甘草、附子、甘草、豆蔻	小建中汤
脉迟细、大泻、畏寒、食欲不振、肠道滞气、气短、消化不良、面瘦、腹痛、舌淡红、体质虚弱、脾阳不振、腹中雷鸣、苔白滑、体瘦	干姜、砂仁、党参、白术、茯苓、木香、炙甘草、附子、甘草、豆蔻	小建中汤
腹痛、腹中雷鸣、食欲不振、大泻、消化不良、脉迟细、面瘦、体质虚弱、舌淡红、体瘦、脾阳不振、气短、肠道滞气、苔白滑、畏寒	干姜、砂仁、党参、白术、茯苓、木香、炙甘草、附子、甘草、豆蔻	小建中汤
腹中雷鸣、脉迟细、畏寒、面瘦、体瘦、苔白滑、消化不良、腹痛、肠道滞气、舌淡红、气短、脾阳不振、食欲不振、体质虚弱、大泻	干姜、砂仁、党参、白术、茯苓、木香、炙甘草、附子、甘草、豆蔻	小建中汤
腹痛、脾阳不振、气短、体瘦、大泻、体质虚弱、舌淡红、苔白滑、面瘦、肠道滞气、腹中雷鸣、消化不良、畏寒、脉迟细、食欲不振	干姜、砂仁、党参、白术、茯苓、木香、炙甘草、附子、甘草、豆蔻	小建中汤
腹痛、气短、体瘦、脉迟细、消化不良、面瘦、腹中雷鸣、苔白滑、畏寒、舌淡红、脾阳不振、体质虚弱、食欲不振、肠道滞气、大泻	干姜、砂仁、党参、白术、茯苓、木香、炙甘草、附子、甘草、豆蔻	小建中汤
面色青、唇苍白、疼痛、舌淡红、苔白滑、脉实、脉沉紧、体弱	白芍、香附、川芎、肉桂、枳壳、炙甘草、当归	小建中汤
脉沉紧、疼痛、舌淡红、脉实、苔白滑、体弱、唇苍白、面色青	白芍、香附、川芎、肉桂、枳壳、炙甘草、当归	小建中汤
体弱、唇苍白、脉沉紧、疼痛、舌淡红、苔白滑、脉实、面色青	白芍、香附、川芎、肉桂、枳壳、炙甘草、当归	小建中汤
舌淡红、体弱、脉沉紧、苔白滑、面色青、脉实、唇苍白、疼痛	白芍、香附、川芎、肉桂、枳壳、炙甘草、当归	小建中汤
舌淡红、面色青、唇苍白、脉实、脉沉紧、体弱、疼痛、苔白滑	白芍、香附、川芎、肉桂、枳壳、炙甘草、当归	小建中汤
体弱、疼痛、舌淡红、面色青、脉实、苔白滑、唇苍白、脉沉紧	白芍、香附、川芎、肉桂、枳壳、炙甘草、当归	小建中汤
苔白滑、疼痛、舌淡红、唇苍白、面色青、脉实、体弱、脉沉紧	白芍、香附、川芎、肉桂、枳壳、炙甘草、当归	小建中汤
面色青、脉沉紧、体弱、疼痛、脉实、唇苍白、舌淡红、苔白滑	白芍、香附、川芎、肉桂、枳壳、炙甘草、当归	小建中汤
脉实、脉沉紧、面色青、体弱、舌淡红、疼痛、唇苍白、苔白滑	白芍、香附、川芎、肉桂、枳壳、炙甘草、当归	小建中汤
唇苍白、苔白滑、体弱、舌淡红、脉实、脉沉紧、疼痛、面色青	白芍、香附、川芎、肉桂、枳壳、炙甘草、当归	小建中汤
苔白薄、尺脉弱甚、腹中疼痛、寒湿、嗳气、大便有时稀溏、腹部胀满、面色萎黄、倦怠、脉沉迟无力、吐酸、舌淡、红苔	砂仁、山药、白芍、半夏、苍术、肉桂、鸡内金、木香、炙甘草、枳壳、附子、丁香、甘草	小建中汤
寒湿、舌淡、吐酸、面色萎黄、嗳气、红苔、腹部胀满、脉沉迟无力、大便有时稀溏、尺脉弱甚、腹中疼痛、苔白薄、倦怠	砂仁、山药、白芍、半夏、苍术、肉桂、鸡内金、木香、炙甘草、枳壳、附子、丁香、甘草	小建中汤
脉沉迟无力、腹中疼痛、吐酸、腹部胀满、面色萎黄、嗳气、舌淡、大便有时稀溏、红苔、寒湿、倦怠、苔白薄、尺脉弱甚	砂仁、山药、白芍、半夏、苍术、肉桂、鸡内金、木香、炙甘草、枳壳、附子、丁香、甘草	小建中汤
舌淡、倦怠、大便有时稀溏、寒湿、腹中疼痛、腹部胀满、面色萎黄、红苔、嗳气、吐酸、脉沉迟无力、尺脉弱甚、苔白薄	砂仁、山药、白芍、半夏、苍术、肉桂、鸡内金、木香、炙甘草、枳壳、附子、丁香、甘草	小建中汤
脉沉迟无力、尺脉弱甚、嗳气、红苔、腹部胀满、倦怠、腹中疼痛、寒湿、面色萎黄、舌淡、吐酸、大便有时稀溏、苔白薄	砂仁、山药、白芍、半夏、苍术、肉桂、鸡内金、木香、炙甘草、枳壳、附子、丁香、甘草	小建中汤
面色萎黄、倦怠、尺脉弱甚、腹部胀满、舌淡、红苔、苔白薄、腹中疼痛、大便有时稀溏、嗳气、寒湿、吐酸、脉沉迟无力	砂仁、山药、白芍、半夏、苍术、肉桂、鸡内金、木香、炙甘草、枳壳、附子、丁香、甘草	小建中汤
腹部胀满、脉沉迟无力、面色萎黄、尺脉弱甚、寒湿、舌淡、倦怠、红苔、大便有时稀溏、嗳气、吐酸、苔白薄、腹中疼痛	砂仁、山药、白芍、半夏、苍术、肉桂、鸡内金、木香、炙甘草、枳壳、附子、丁香、甘草	小建中汤
寒湿、嗳气、腹部胀满、腹中疼痛、面色萎黄、脉沉迟无力、尺脉弱甚、舌淡、大便有时稀溏、苔白薄、红苔、吐酸、倦怠	砂仁、山药、白芍、半夏、苍术、肉桂、鸡内金、木香、炙甘草、枳壳、附子、丁香、甘草	小建中汤
吐酸、腹部胀满、脉沉迟无力、舌淡、腹中疼痛、大便有时稀溏、嗳气、面色萎黄、寒湿、苔白薄、尺脉弱甚、倦怠、红苔	砂仁、山药、白芍、半夏、苍术、肉桂、鸡内金、木香、炙甘草、枳壳、附子、丁香、甘草	小建中汤
倦怠、腹中疼痛、嗳气、寒湿、苔白薄、尺脉弱甚、舌淡、吐酸、红苔、面色萎黄、大便有时稀溏、脉沉迟无力、腹部胀满	砂仁、山药、白芍、半夏、苍术、肉桂、鸡内金、木香、炙甘草、枳壳、附子、丁香、甘草	小建中汤
苔白、脉滞、舌红、腰痛、停经、腹痛、寒冷、月经失调、血块、尺脉较弱	牡丹皮、白芍、香附、川芎、茯苓、桃仁、桂枝、丹参、当归	桂枝茯苓丸
舌红、月经失调、腹痛、停经、脉滞、苔白、寒冷、血块、尺脉较弱、腰痛	牡丹皮、白芍、香附、川芎、茯苓、桃仁、桂枝、丹参、当归	桂枝茯苓丸
腰痛、血块、苔白、尺脉较弱、寒冷、月经失调、脉滞、停经、腹痛、舌红	牡丹皮、白芍、香附、川芎、茯苓、桃仁、桂枝、丹参、当归	桂枝茯苓丸
寒冷、腹痛、尺脉较弱、苔白、血块、腰痛、舌红、月经失调、停经、脉滞	牡丹皮、白芍、香附、川芎、茯苓、桃仁、桂枝、丹参、当归	桂枝茯苓丸
腰痛、舌红、月经失调、腹痛、血块、停经、苔白、尺脉较弱、脉滞、寒冷	牡丹皮、白芍、香附、川芎、茯苓、桃仁、桂枝、丹参、当归	桂枝茯苓丸
月经失调、舌红、血块、脉滞、腰痛、腹痛、尺脉较弱、寒冷、停经、苔白	牡丹皮、白芍、香附、川芎、茯苓、桃仁、桂枝、丹参、当归	桂枝茯苓丸
月经失调、腰痛、血块、苔白、腹痛、尺脉较弱、脉滞、停经、舌红、寒冷	牡丹皮、白芍、香附、川芎、茯苓、桃仁、桂枝、丹参、当归	桂枝茯苓丸
停经、寒冷、舌红、腹痛、月经失调、脉滞、尺脉较弱、苔白、血块、腰痛	牡丹皮、白芍、香附、川芎、茯苓、桃仁、桂枝、丹参、当归	桂枝茯苓丸
脉滞、血块、寒冷、停经、苔白、舌红、腹痛、尺脉较弱、腰痛、月经失调	牡丹皮、白芍、香附、川芎、茯苓、桃仁、桂枝、丹参、当归	桂枝茯苓丸
月经失调、腹痛、舌红、脉滞、血块、腰痛、寒冷、苔白、尺脉较弱、停经	牡丹皮、白芍、香附、川芎、茯苓、桃仁、桂枝、丹参、当归	桂枝茯苓丸
停经、血块、腹不痛、子宫血出	牡丹皮、阿胶、川芎、茯苓、桂枝、当归	桂枝茯苓丸
停经、血块、子宫血出、腹不痛	牡丹皮、阿胶、川芎、茯苓、桂枝、当归	桂枝茯苓丸
停经、腹不痛、血块、子宫血出	牡丹皮、阿胶、川芎、茯苓、桂枝、当归	桂枝茯苓丸
停经、腹不痛、子宫血出、血块	牡丹皮、阿胶、川芎、茯苓、桂枝、当归	桂枝茯苓丸
停经、子宫血出、血块、腹不痛	牡丹皮、阿胶、川芎、茯苓、桂枝、当归	桂枝茯苓丸
停经、子宫血出、腹不痛、血块	牡丹皮、阿胶、川芎、茯苓、桂枝、当归	桂枝茯苓丸
血块、停经、腹不痛、子宫血出	牡丹皮、阿胶、川芎、茯苓、桂枝、当归	桂枝茯苓丸
血块、停经、子宫血出、腹不痛	牡丹皮、阿胶、川芎、茯苓、桂枝、当归	桂枝茯苓丸
血块、腹不痛、停经、子宫血出	牡丹皮、阿胶、川芎、茯苓、桂枝、当归	桂枝茯苓丸
血块、腹不痛、子宫血出、停经	牡丹皮、阿胶、川芎、茯苓、桂枝、当归	桂枝茯苓丸
血块、子宫血出、停经、腹不痛	牡丹皮、阿胶、川芎、茯苓、桂枝、当归	桂枝茯苓丸
血块、子宫血出、腹不痛、停经	牡丹皮、阿胶、川芎、茯苓、桂枝、当归	桂枝茯苓丸
腹不痛、停经、血块、子宫血出	牡丹皮、阿胶、川芎、茯苓、桂枝、当归	桂枝茯苓丸
腹不痛、停经、子宫血出、血块	牡丹皮、阿胶、川芎、茯苓、桂枝、当归	桂枝茯苓丸
腹不痛、血块、停经、子宫血出	牡丹皮、阿胶、川芎、茯苓、桂枝、当归	桂枝茯苓丸
腹不痛、血块、子宫血出、停经	牡丹皮、阿胶、川芎、茯苓、桂枝、当归	桂枝茯苓丸
腹不痛、子宫血出、停经、血块	牡丹皮、阿胶、川芎、茯苓、桂枝、当归	桂枝茯苓丸
腹不痛、子宫血出、血块、停经	牡丹皮、阿胶、川芎、茯苓、桂枝、当归	桂枝茯苓丸
子宫血出、停经、血块、腹不痛	牡丹皮、阿胶、川芎、茯苓、桂枝、当归	桂枝茯苓丸
子宫血出、停经、腹不痛、血块	牡丹皮、阿胶、川芎、茯苓、桂枝、当归	桂枝茯苓丸
子宫血出、血块、停经、腹不痛	牡丹皮、阿胶、川芎、茯苓、桂枝、当归	桂枝茯苓丸
子宫血出、血块、腹不痛、停经	牡丹皮、阿胶、川芎、茯苓、桂枝、当归	桂枝茯苓丸
子宫血出、腹不痛、停经、血块	牡丹皮、阿胶、川芎、茯苓、桂枝、当归	桂枝茯苓丸
子宫血出、腹不痛、血块、停经	牡丹皮、阿胶、川芎、茯苓、桂枝、当归	桂枝茯苓丸
色黑、血量少、脉迟细、苔薄白、经期亦失调、月事不调、尺脉尤弱、白带较多、舌淡红、腰腿疼痛	牡丹皮、白芍、川芎、茯苓、炙甘草、桃仁、红花、桂枝、丹参、炮姜、甘草、当归	桂枝茯苓丸
脉迟细、苔薄白、经期亦失调、尺脉尤弱、血量少、月事不调、色黑、腰腿疼痛、白带较多、舌淡红	牡丹皮、白芍、川芎、茯苓、炙甘草、桃仁、红花、桂枝、丹参、炮姜、甘草、当归	桂枝茯苓丸
尺脉尤弱、脉迟细、舌淡红、白带较多、色黑、经期亦失调、月事不调、腰腿疼痛、苔薄白、血量少	牡丹皮、白芍、川芎、茯苓、炙甘草、桃仁、红花、桂枝、丹参、炮姜、甘草、当归	桂枝茯苓丸
苔薄白、血量少、腰腿疼痛、月事不调、脉迟细、舌淡红、尺脉尤弱、经期亦失调、白带较多、色黑	牡丹皮、白芍、川芎、茯苓、炙甘草、桃仁、红花、桂枝、丹参、炮姜、甘草、当归	桂枝茯苓丸
血量少、色黑、舌淡红、月事不调、苔薄白、脉迟细、尺脉尤弱、白带较多、经期亦失调、腰腿疼痛	牡丹皮、白芍、川芎、茯苓、炙甘草、桃仁、红花、桂枝、丹参、炮姜、甘草、当归	桂枝茯苓丸
经期亦失调、白带较多、腰腿疼痛、苔薄白、尺脉尤弱、脉迟细、血量少、月事不调、舌淡红、色黑	牡丹皮、白芍、川芎、茯苓、炙甘草、桃仁、红花、桂枝、丹参、炮姜、甘草、当归	桂枝茯苓丸
色黑、白带较多、血量少、经期亦失调、腰腿疼痛、脉迟细、舌淡红、尺脉尤弱、月事不调、苔薄白	牡丹皮、白芍、川芎、茯苓、炙甘草、桃仁、红花、桂枝、丹参、炮姜、甘草、当归	桂枝茯苓丸
色黑、腰腿疼痛、经期亦失调、白带较多、苔薄白、月事不调、血量少、尺脉尤弱、舌淡红、脉迟细	牡丹皮、白芍、川芎、茯苓、炙甘草、桃仁、红花、桂枝、丹参、炮姜、甘草、当归	桂枝茯苓丸
腰腿疼痛、血量少、尺脉尤弱、经期亦失调、月事不调、白带较多、色黑、苔薄白、舌淡红、脉迟细	牡丹皮、白芍、川芎、茯苓、炙甘草、桃仁、红花、桂枝、丹参、炮姜、甘草、当归	桂枝茯苓丸
月事不调、苔薄白、经期亦失调、血量少、尺脉尤弱、色黑、白带较多、腰腿疼痛、舌淡红、脉迟细	牡丹皮、白芍、川芎、茯苓、炙甘草、桃仁、红花、桂枝、丹参、炮姜、甘草、当归	桂枝茯苓丸
脉沉而有力、口渴、发热、大便不畅、面红、高烧、高热、唇燥、关节疼痛、恶寒、全身瘫软、体胖大、小便黄、关节活动困难、苔黄腻、舌红	白芍、白术、麻黄、桂枝、附子、防风、知母、甘草	桂枝芍药知母汤
大便不畅、唇燥、关节疼痛、高烧、苔黄腻、脉沉而有力、发热、口渴、全身瘫软、小便黄、面红、关节活动困难、高热、恶寒、舌红、体胖大	白芍、白术、麻黄、桂枝、附子、防风、知母、甘草	桂枝芍药知母汤
口渴、面红、脉沉而有力、大便不畅、关节疼痛、高热、舌红、恶寒、体胖大、发热、高烧、苔黄腻、关节活动困难、全身瘫软、小便黄、唇燥	白芍、白术、麻黄、桂枝、附子、防风、知母、甘草	桂枝芍药知母汤
关节活动困难、高热、发热、全身瘫软、小便黄、口渴、脉沉而有力、体胖大、恶寒、唇燥、大便不畅、关节疼痛、苔黄腻、高烧、舌红、面红	白芍、白术、麻黄、桂枝、附子、防风、知母、甘草	桂枝芍药知母汤
关节疼痛、小便黄、面红、大便不畅、高热、舌红、恶寒、关节活动困难、体胖大、口渴、发热、脉沉而有力、全身瘫软、高烧、苔黄腻、唇燥	白芍、白术、麻黄、桂枝、附子、防风、知母、甘草	桂枝芍药知母汤
关节活动困难、恶寒、高热、全身瘫软、口渴、苔黄腻、舌红、脉沉而有力、关节疼痛、小便黄、面红、体胖大、发热、唇燥、高烧、大便不畅	白芍、白术、麻黄、桂枝、附子、防风、知母、甘草	桂枝芍药知母汤
体胖大、发热、舌红、小便黄、恶寒、唇燥、面红、口渴、全身瘫软、关节疼痛、关节活动困难、高烧、高热、苔黄腻、大便不畅、脉沉而有力	白芍、白术、麻黄、桂枝、附子、防风、知母、甘草	桂枝芍药知母汤
发热、舌红、关节活动困难、脉沉而有力、面红、大便不畅、关节疼痛、唇燥、全身瘫软、恶寒、苔黄腻、高热、口渴、小便黄、体胖大、高烧	白芍、白术、麻黄、桂枝、附子、防风、知母、甘草	桂枝芍药知母汤
大便不畅、面红、唇燥、苔黄腻、高烧、脉沉而有力、发热、关节疼痛、舌红、关节活动困难、体胖大、口渴、全身瘫软、恶寒、小便黄、高热	白芍、白术、麻黄、桂枝、附子、防风、知母、甘草	桂枝芍药知母汤
体胖大、脉沉而有力、口渴、苔黄腻、恶寒、大便不畅、唇燥、高热、全身瘫软、关节疼痛、关节活动困难、发热、高烧、小便黄、舌红、面红	白芍、白术、麻黄、桂枝、附子、防风、知母、甘草	桂枝芍药知母汤
恶露、苔薄白、脉浮紧、一身尽痛、关节不舒、舌红、四肢重滞	黄芪、苍术、川牛膝、威灵仙、桂枝、独活、防风、甘草、当归	黄芪桂枝五物汤
关节不舒、恶露、一身尽痛、舌红、四肢重滞、苔薄白、脉浮紧	黄芪、苍术、川牛膝、威灵仙、桂枝、独活、防风、甘草、当归	黄芪桂枝五物汤
舌红、四肢重滞、关节不舒、脉浮紧、一身尽痛、苔薄白、恶露	黄芪、苍术、川牛膝、威灵仙、桂枝、独活、防风、甘草、当归	黄芪桂枝五物汤
脉浮紧、四肢重滞、恶露、苔薄白、关节不舒、一身尽痛、舌红	黄芪、苍术、川牛膝、威灵仙、桂枝、独活、防风、甘草、当归	黄芪桂枝五物汤
恶露、脉浮紧、一身尽痛、苔薄白、舌红、关节不舒、四肢重滞	黄芪、苍术、川牛膝、威灵仙、桂枝、独活、防风、甘草、当归	黄芪桂枝五物汤
脉浮紧、苔薄白、恶露、四肢重滞、一身尽痛、舌红、关节不舒	黄芪、苍术、川牛膝、威灵仙、桂枝、独活、防风、甘草、当归	黄芪桂枝五物汤
关节不舒、脉浮紧、苔薄白、恶露、四肢重滞、舌红、一身尽痛	黄芪、苍术、川牛膝、威灵仙、桂枝、独活、防风、甘草、当归	黄芪桂枝五物汤
苔薄白、关节不舒、恶露、脉浮紧、舌红、一身尽痛、四肢重滞	黄芪、苍术、川牛膝、威灵仙、桂枝、独活、防风、甘草、当归	黄芪桂枝五物汤
脉浮紧、关节不舒、舌红、苔薄白、恶露、四肢重滞、一身尽痛	黄芪、苍术、川牛膝、威灵仙、桂枝、独活、防风、甘草、当归	黄芪桂枝五物汤
关节不舒、苔薄白、舌红、一身尽痛、四肢重滞、脉浮紧、恶露	黄芪、苍术、川牛膝、威灵仙、桂枝、独活、防风、甘草、当归	黄芪桂枝五物汤
微咳、打喷嚏、发热、苔白、面色白、舌红、脉浮数、高烧不退、无汗、咳嗽、恶寒	苦杏仁、前胡、紫苏梗、金银花、薄荷、川贝母、桔梗、连翘、白前、甘草、百部	麻杏石甘汤
咳嗽、脉浮数、面色白、发热、舌红、微咳、无汗、打喷嚏、苔白、高烧不退、恶寒	苦杏仁、前胡、紫苏梗、金银花、薄荷、川贝母、桔梗、连翘、白前、甘草、百部	麻杏石甘汤
苔白、咳嗽、恶寒、打喷嚏、微咳、发热、舌红、高烧不退、面色白、脉浮数、无汗	苦杏仁、前胡、紫苏梗、金银花、薄荷、川贝母、桔梗、连翘、白前、甘草、百部	麻杏石甘汤
脉浮数、咳嗽、打喷嚏、面色白、苔白、发热、恶寒、微咳、无汗、舌红、高烧不退	苦杏仁、前胡、紫苏梗、金银花、薄荷、川贝母、桔梗、连翘、白前、甘草、百部	麻杏石甘汤
面色白、脉浮数、高烧不退、打喷嚏、微咳、发热、恶寒、无汗、咳嗽、苔白、舌红	苦杏仁、前胡、紫苏梗、金银花、薄荷、川贝母、桔梗、连翘、白前、甘草、百部	麻杏石甘汤
微咳、高烧不退、苔白、面色白、脉浮数、无汗、咳嗽、舌红、恶寒、打喷嚏、发热	苦杏仁、前胡、紫苏梗、金银花、薄荷、川贝母、桔梗、连翘、白前、甘草、百部	麻杏石甘汤
舌红、面色白、苔白、恶寒、无汗、打喷嚏、微咳、咳嗽、高烧不退、发热、脉浮数	苦杏仁、前胡、紫苏梗、金银花、薄荷、川贝母、桔梗、连翘、白前、甘草、百部	麻杏石甘汤
微咳、咳嗽、苔白、脉浮数、高烧不退、面色白、无汗、舌红、恶寒、发热、打喷嚏	苦杏仁、前胡、紫苏梗、金银花、薄荷、川贝母、桔梗、连翘、白前、甘草、百部	麻杏石甘汤
舌红、发热、高烧不退、咳嗽、苔白、脉浮数、无汗、打喷嚏、微咳、面色白、恶寒	苦杏仁、前胡、紫苏梗、金银花、薄荷、川贝母、桔梗、连翘、白前、甘草、百部	麻杏石甘汤
[truncated: 29,106 more rows]
