# Supplementary material for: PRDAGE: a prescription recommendation framework for traditional Chinese medicine based on data augmentation and multi-graph embedding
Source: PeerJ Comput Sci. 2025 Aug 6;11:e2974. doi: 10.7717/peerj-cs.2974 (PMC12453781; doi:10.7717/peerj-cs.2974)
Supplement: Supplemental Information 1 — The raw data used for training and testing in the dataset are medical case records in Chinese text. This study is trained based on Chinese text. To facilitate non-Chinese researchers, we have provided the English names of the attributes in the dataset and mapped them to their corresponding Chinese names. The .pickle file can be read using Python language editing software, such as PyCharm. The *.pickle file in this program is a serialized file in Python dictionary format, containing key-value data, where the key is the symptom name and the corresponding value is the symptom embedding vector. The symptom name is the normalized symptom name, and the symptom embedding vector is generated by SBert. You can use the pickle.load() method from the pickle module in the program to restore the file as a Python dictionary variable. [file peerj-cs-11-2974-s001.zip › Code and data/TCMPR_ZS/data/dataset-top-20agumentation-old-10.csv]

symptoms_standardization	herb_standardization	formula_standardization
耳鸣、脉结代、形瘦面白、自汗、倦怠、肢麻、心悸、麻木、舌淡、苔薄白、视力减退、视物模糊、乏力、头晕	生姜、白芍、龙骨、大枣、牡蛎、炙甘草、桂枝、甘草	桂枝汤
视物模糊、视力减退、自汗、舌淡、麻木、形瘦面白、脉结代、心悸、耳鸣、乏力、头晕、倦怠、苔薄白、肢麻	生姜、白芍、龙骨、大枣、牡蛎、炙甘草、桂枝、甘草	桂枝汤
苔薄白、麻木、舌淡、心悸、视物模糊、倦怠、脉结代、视力减退、形瘦面白、自汗、肢麻、乏力、耳鸣、头晕	生姜、白芍、龙骨、大枣、牡蛎、炙甘草、桂枝、甘草	桂枝汤
视力减退、自汗、舌淡、头晕、苔薄白、耳鸣、脉结代、乏力、肢麻、形瘦面白、倦怠、心悸、视物模糊、麻木	生姜、白芍、龙骨、大枣、牡蛎、炙甘草、桂枝、甘草	桂枝汤
耳鸣、心悸、肢麻、麻木、乏力、形瘦面白、视力减退、视物模糊、苔薄白、头晕、舌淡、倦怠、脉结代、自汗	生姜、白芍、龙骨、大枣、牡蛎、炙甘草、桂枝、甘草	桂枝汤
舌淡、视物模糊、乏力、形瘦面白、耳鸣、脉结代、麻木、心悸、视力减退、自汗、苔薄白、倦怠、肢麻、头晕	生姜、白芍、龙骨、大枣、牡蛎、炙甘草、桂枝、甘草	桂枝汤
头晕、脉结代、倦怠、舌淡、麻木、视力减退、视物模糊、自汗、肢麻、心悸、苔薄白、耳鸣、形瘦面白、乏力	生姜、白芍、龙骨、大枣、牡蛎、炙甘草、桂枝、甘草	桂枝汤
脉结代、倦怠、麻木、头晕、视物模糊、乏力、苔薄白、自汗、舌淡、形瘦面白、心悸、肢麻、视力减退、耳鸣	生姜、白芍、龙骨、大枣、牡蛎、炙甘草、桂枝、甘草	桂枝汤
舌淡、苔薄白、视物模糊、耳鸣、麻木、乏力、心悸、形瘦面白、肢麻、视力减退、头晕、倦怠、脉结代、自汗	生姜、白芍、龙骨、大枣、牡蛎、炙甘草、桂枝、甘草	桂枝汤
头晕、自汗、乏力、麻木、肢麻、耳鸣、倦怠、苔薄白、脉结代、形瘦面白、心悸、视物模糊、舌淡、视力减退	生姜、白芍、龙骨、大枣、牡蛎、炙甘草、桂枝、甘草	桂枝汤
脉细缓、恶露、面色苍白、色黯、舌淡、自汗、边有齿印、头痛	生姜、白芍、大枣、炙甘草、桂枝、当归、益母草	桂枝汤
舌淡、头痛、面色苍白、色黯、脉细缓、恶露、边有齿印、自汗	生姜、白芍、大枣、炙甘草、桂枝、当归、益母草	桂枝汤
恶露、色黯、舌淡、面色苍白、自汗、头痛、脉细缓、边有齿印	生姜、白芍、大枣、炙甘草、桂枝、当归、益母草	桂枝汤
舌淡、色黯、脉细缓、自汗、面色苍白、头痛、恶露、边有齿印	生姜、白芍、大枣、炙甘草、桂枝、当归、益母草	桂枝汤
头痛、脉细缓、色黯、边有齿印、舌淡、面色苍白、自汗、恶露	生姜、白芍、大枣、炙甘草、桂枝、当归、益母草	桂枝汤
色黯、面色苍白、自汗、脉细缓、头痛、恶露、舌淡、边有齿印	生姜、白芍、大枣、炙甘草、桂枝、当归、益母草	桂枝汤
头痛、恶露、脉细缓、自汗、舌淡、色黯、面色苍白、边有齿印	生姜、白芍、大枣、炙甘草、桂枝、当归、益母草	桂枝汤
恶露、边有齿印、面色苍白、自汗、舌淡、头痛、色黯、脉细缓	生姜、白芍、大枣、炙甘草、桂枝、当归、益母草	桂枝汤
恶露、自汗、面色苍白、边有齿印、脉细缓、舌淡、色黯、头痛	生姜、白芍、大枣、炙甘草、桂枝、当归、益母草	桂枝汤
脉细缓、头痛、自汗、面色苍白、舌淡、恶露、边有齿印、色黯	生姜、白芍、大枣、炙甘草、桂枝、当归、益母草	桂枝汤
泛恶、舌淡润、脉沉不浮、酸疼、头晕痛、色量一般、苔薄白、鼻塞、腠理不密、欲吐	生姜、白芍、大枣、川芎、炙甘草、桂枝、当归	桂枝汤
苔薄白、腠理不密、色量一般、鼻塞、脉沉不浮、欲吐、泛恶、舌淡润、酸疼、头晕痛	生姜、白芍、大枣、川芎、炙甘草、桂枝、当归	桂枝汤
脉沉不浮、头晕痛、腠理不密、色量一般、苔薄白、泛恶、酸疼、舌淡润、鼻塞、欲吐	生姜、白芍、大枣、川芎、炙甘草、桂枝、当归	桂枝汤
泛恶、色量一般、脉沉不浮、舌淡润、苔薄白、腠理不密、鼻塞、头晕痛、酸疼、欲吐	生姜、白芍、大枣、川芎、炙甘草、桂枝、当归	桂枝汤
鼻塞、舌淡润、腠理不密、脉沉不浮、苔薄白、头晕痛、酸疼、泛恶、欲吐、色量一般	生姜、白芍、大枣、川芎、炙甘草、桂枝、当归	桂枝汤
酸疼、苔薄白、脉沉不浮、泛恶、色量一般、鼻塞、腠理不密、欲吐、舌淡润、头晕痛	生姜、白芍、大枣、川芎、炙甘草、桂枝、当归	桂枝汤
头晕痛、鼻塞、色量一般、泛恶、欲吐、舌淡润、脉沉不浮、苔薄白、腠理不密、酸疼	生姜、白芍、大枣、川芎、炙甘草、桂枝、当归	桂枝汤
头晕痛、舌淡润、脉沉不浮、泛恶、鼻塞、酸疼、腠理不密、欲吐、苔薄白、色量一般	生姜、白芍、大枣、川芎、炙甘草、桂枝、当归	桂枝汤
鼻塞、苔薄白、酸疼、腠理不密、脉沉不浮、色量一般、头晕痛、舌淡润、欲吐、泛恶	生姜、白芍、大枣、川芎、炙甘草、桂枝、当归	桂枝汤
脉沉不浮、酸疼、欲吐、舌淡润、色量一般、头晕痛、鼻塞、苔薄白、腠理不密、泛恶	生姜、白芍、大枣、川芎、炙甘草、桂枝、当归	桂枝汤
苔薄白、稀薄、食臭、脉细缓、吐液涎、心烦、舌如平	生姜、白芍、大枣、炙甘草、桂枝	桂枝汤
苔薄白、稀薄、吐液涎、心烦、脉细缓、食臭、舌如平	生姜、白芍、大枣、炙甘草、桂枝	桂枝汤
稀薄、吐液涎、舌如平、心烦、食臭、苔薄白、脉细缓	生姜、白芍、大枣、炙甘草、桂枝	桂枝汤
苔薄白、脉细缓、稀薄、心烦、食臭、舌如平、吐液涎	生姜、白芍、大枣、炙甘草、桂枝	桂枝汤
吐液涎、苔薄白、心烦、稀薄、舌如平、脉细缓、食臭	生姜、白芍、大枣、炙甘草、桂枝	桂枝汤
舌如平、脉细缓、苔薄白、稀薄、食臭、心烦、吐液涎	生姜、白芍、大枣、炙甘草、桂枝	桂枝汤
心烦、舌如平、脉细缓、食臭、苔薄白、稀薄、吐液涎	生姜、白芍、大枣、炙甘草、桂枝	桂枝汤
舌如平、脉细缓、食臭、吐液涎、稀薄、心烦、苔薄白	生姜、白芍、大枣、炙甘草、桂枝	桂枝汤
食臭、心烦、吐液涎、舌如平、脉细缓、苔薄白、稀薄	生姜、白芍、大枣、炙甘草、桂枝	桂枝汤
苔薄白、稀薄、心烦、脉细缓、食臭、吐液涎、舌如平	生姜、白芍、大枣、炙甘草、桂枝	桂枝汤
自汗、小腿拘急、遍身湿透、恶风寒、四肢不温、唇舌淡白、脉沉细、小便短少	黄芪、生姜、白芍、大枣、桂枝、附子、当归	桂枝加附子汤
脉沉细、自汗、恶风寒、遍身湿透、小腿拘急、四肢不温、小便短少、唇舌淡白	黄芪、生姜、白芍、大枣、桂枝、附子、当归	桂枝加附子汤
脉沉细、自汗、遍身湿透、恶风寒、唇舌淡白、小便短少、小腿拘急、四肢不温	黄芪、生姜、白芍、大枣、桂枝、附子、当归	桂枝加附子汤
脉沉细、自汗、恶风寒、唇舌淡白、小腿拘急、遍身湿透、四肢不温、小便短少	黄芪、生姜、白芍、大枣、桂枝、附子、当归	桂枝加附子汤
唇舌淡白、四肢不温、脉沉细、小便短少、自汗、小腿拘急、遍身湿透、恶风寒	黄芪、生姜、白芍、大枣、桂枝、附子、当归	桂枝加附子汤
脉沉细、自汗、小腿拘急、遍身湿透、恶风寒、四肢不温、小便短少、唇舌淡白	黄芪、生姜、白芍、大枣、桂枝、附子、当归	桂枝加附子汤
小便短少、恶风寒、脉沉细、四肢不温、小腿拘急、唇舌淡白、遍身湿透、自汗	黄芪、生姜、白芍、大枣、桂枝、附子、当归	桂枝加附子汤
小便短少、遍身湿透、脉沉细、自汗、恶风寒、小腿拘急、唇舌淡白、四肢不温	黄芪、生姜、白芍、大枣、桂枝、附子、当归	桂枝加附子汤
小便短少、唇舌淡白、脉沉细、遍身湿透、恶风寒、自汗、小腿拘急、四肢不温	黄芪、生姜、白芍、大枣、桂枝、附子、当归	桂枝加附子汤
恶风寒、四肢不温、小便短少、唇舌淡白、自汗、小腿拘急、脉沉细、遍身湿透	黄芪、生姜、白芍、大枣、桂枝、附子、当归	桂枝加附子汤
苔薄白、肿痛、疼痛、舌暗红、脉沉细弦	黄芪、生姜、白芍、党参、川芎、炙甘草、桂枝、附子、当归	桂枝加附子汤
肿痛、苔薄白、脉沉细弦、疼痛、舌暗红	黄芪、生姜、白芍、党参、川芎、炙甘草、桂枝、附子、当归	桂枝加附子汤
脉沉细弦、肿痛、舌暗红、疼痛、苔薄白	黄芪、生姜、白芍、党参、川芎、炙甘草、桂枝、附子、当归	桂枝加附子汤
舌暗红、苔薄白、肿痛、脉沉细弦、疼痛	黄芪、生姜、白芍、党参、川芎、炙甘草、桂枝、附子、当归	桂枝加附子汤
脉沉细弦、肿痛、疼痛、舌暗红、苔薄白	黄芪、生姜、白芍、党参、川芎、炙甘草、桂枝、附子、当归	桂枝加附子汤
疼痛、舌暗红、肿痛、脉沉细弦、苔薄白	黄芪、生姜、白芍、党参、川芎、炙甘草、桂枝、附子、当归	桂枝加附子汤
舌暗红、脉沉细弦、疼痛、苔薄白、肿痛	黄芪、生姜、白芍、党参、川芎、炙甘草、桂枝、附子、当归	桂枝加附子汤
苔薄白、舌暗红、脉沉细弦、疼痛、肿痛	黄芪、生姜、白芍、党参、川芎、炙甘草、桂枝、附子、当归	桂枝加附子汤
苔薄白、脉沉细弦、疼痛、肿痛、舌暗红	黄芪、生姜、白芍、党参、川芎、炙甘草、桂枝、附子、当归	桂枝加附子汤
肿痛、舌暗红、脉沉细弦、疼痛、苔薄白	黄芪、生姜、白芍、党参、川芎、炙甘草、桂枝、附子、当归	桂枝加附子汤
脉沉细、苔薄白、小腹痛、瘀块、小腹疼痛、色暗红、月经量多、带下、舌淡红	牡丹皮、黄芪、鸡血藤、大枣、白芍、延胡索、茯苓、桃仁、桂枝、山楂、莪术、益母草	桂枝茯苓丸
小腹痛、瘀块、月经量多、带下、脉沉细、舌淡红、苔薄白、小腹疼痛、色暗红	牡丹皮、黄芪、鸡血藤、大枣、白芍、延胡索、茯苓、桃仁、桂枝、山楂、莪术、益母草	桂枝茯苓丸
脉沉细、瘀块、月经量多、带下、舌淡红、小腹疼痛、小腹痛、苔薄白、色暗红	牡丹皮、黄芪、鸡血藤、大枣、白芍、延胡索、茯苓、桃仁、桂枝、山楂、莪术、益母草	桂枝茯苓丸
月经量多、舌淡红、小腹疼痛、脉沉细、瘀块、小腹痛、苔薄白、带下、色暗红	牡丹皮、黄芪、鸡血藤、大枣、白芍、延胡索、茯苓、桃仁、桂枝、山楂、莪术、益母草	桂枝茯苓丸
瘀块、月经量多、小腹疼痛、带下、色暗红、小腹痛、苔薄白、脉沉细、舌淡红	牡丹皮、黄芪、鸡血藤、大枣、白芍、延胡索、茯苓、桃仁、桂枝、山楂、莪术、益母草	桂枝茯苓丸
苔薄白、舌淡红、小腹痛、月经量多、小腹疼痛、脉沉细、带下、瘀块、色暗红	牡丹皮、黄芪、鸡血藤、大枣、白芍、延胡索、茯苓、桃仁、桂枝、山楂、莪术、益母草	桂枝茯苓丸
色暗红、带下、小腹疼痛、瘀块、脉沉细、小腹痛、苔薄白、月经量多、舌淡红	牡丹皮、黄芪、鸡血藤、大枣、白芍、延胡索、茯苓、桃仁、桂枝、山楂、莪术、益母草	桂枝茯苓丸
小腹疼痛、月经量多、瘀块、脉沉细、色暗红、小腹痛、带下、舌淡红、苔薄白	牡丹皮、黄芪、鸡血藤、大枣、白芍、延胡索、茯苓、桃仁、桂枝、山楂、莪术、益母草	桂枝茯苓丸
瘀块、色暗红、小腹疼痛、小腹痛、舌淡红、月经量多、脉沉细、苔薄白、带下	牡丹皮、黄芪、鸡血藤、大枣、白芍、延胡索、茯苓、桃仁、桂枝、山楂、莪术、益母草	桂枝茯苓丸
小腹疼痛、月经量多、带下、色暗红、舌淡红、脉沉细、苔薄白、小腹痛、瘀块	牡丹皮、黄芪、鸡血藤、大枣、白芍、延胡索、茯苓、桃仁、桂枝、山楂、莪术、益母草	桂枝茯苓丸
苔薄黄、口渴、胸胁苦满、色暗红、舌红、脉弦数	牡丹皮、生姜、柴胡、大枣、党参、竹茹、瓜蒌、炙甘草、天花粉、当归、黄芩	小柴胡汤
胸胁苦满、舌红、口渴、脉弦数、苔薄黄、色暗红	牡丹皮、生姜、柴胡、大枣、党参、竹茹、瓜蒌、炙甘草、天花粉、当归、黄芩	小柴胡汤
胸胁苦满、口渴、苔薄黄、舌红、色暗红、脉弦数	牡丹皮、生姜、柴胡、大枣、党参、竹茹、瓜蒌、炙甘草、天花粉、当归、黄芩	小柴胡汤
胸胁苦满、舌红、脉弦数、色暗红、苔薄黄、口渴	牡丹皮、生姜、柴胡、大枣、党参、竹茹、瓜蒌、炙甘草、天花粉、当归、黄芩	小柴胡汤
脉弦数、舌红、苔薄黄、色暗红、口渴、胸胁苦满	牡丹皮、生姜、柴胡、大枣、党参、竹茹、瓜蒌、炙甘草、天花粉、当归、黄芩	小柴胡汤
苔薄黄、舌红、色暗红、胸胁苦满、脉弦数、口渴	牡丹皮、生姜、柴胡、大枣、党参、竹茹、瓜蒌、炙甘草、天花粉、当归、黄芩	小柴胡汤
舌红、胸胁苦满、脉弦数、色暗红、口渴、苔薄黄	牡丹皮、生姜、柴胡、大枣、党参、竹茹、瓜蒌、炙甘草、天花粉、当归、黄芩	小柴胡汤
脉弦数、胸胁苦满、苔薄黄、色暗红、口渴、舌红	牡丹皮、生姜、柴胡、大枣、党参、竹茹、瓜蒌、炙甘草、天花粉、当归、黄芩	小柴胡汤
脉弦数、口渴、舌红、胸胁苦满、苔薄黄、色暗红	牡丹皮、生姜、柴胡、大枣、党参、竹茹、瓜蒌、炙甘草、天花粉、当归、黄芩	小柴胡汤
舌红、胸胁苦满、口渴、脉弦数、色暗红、苔薄黄	牡丹皮、生姜、柴胡、大枣、党参、竹茹、瓜蒌、炙甘草、天花粉、当归、黄芩	小柴胡汤
恶露、色暗红、苔薄黄干、脉沉实、硬痛、潮热、口渴、紫块	大黄、玄明粉、延胡索、炙甘草、桃仁、桂枝、益母草	桃核承气汤
潮热、脉沉实、苔薄黄干、硬痛、口渴、色暗红、恶露、紫块	大黄、玄明粉、延胡索、炙甘草、桃仁、桂枝、益母草	桃核承气汤
硬痛、恶露、潮热、紫块、口渴、色暗红、脉沉实、苔薄黄干	大黄、玄明粉、延胡索、炙甘草、桃仁、桂枝、益母草	桃核承气汤
苔薄黄干、色暗红、口渴、恶露、紫块、潮热、脉沉实、硬痛	大黄、玄明粉、延胡索、炙甘草、桃仁、桂枝、益母草	桃核承气汤
硬痛、苔薄黄干、口渴、紫块、潮热、恶露、色暗红、脉沉实	大黄、玄明粉、延胡索、炙甘草、桃仁、桂枝、益母草	桃核承气汤
口渴、苔薄黄干、色暗红、脉沉实、硬痛、潮热、紫块、恶露	大黄、玄明粉、延胡索、炙甘草、桃仁、桂枝、益母草	桃核承气汤
硬痛、苔薄黄干、潮热、色暗红、紫块、口渴、脉沉实、恶露	大黄、玄明粉、延胡索、炙甘草、桃仁、桂枝、益母草	桃核承气汤
色暗红、苔薄黄干、潮热、脉沉实、口渴、恶露、紫块、硬痛	大黄、玄明粉、延胡索、炙甘草、桃仁、桂枝、益母草	桃核承气汤
恶露、色暗红、硬痛、潮热、紫块、苔薄黄干、口渴、脉沉实	大黄、玄明粉、延胡索、炙甘草、桃仁、桂枝、益母草	桃核承气汤
硬痛、紫块、脉沉实、苔薄黄干、口渴、色暗红、潮热、恶露	大黄、玄明粉、延胡索、炙甘草、桃仁、桂枝、益母草	桃核承气汤
关节酸疼、舌淡嫩、懒言、气短、头晕、目眩、精神不振、脉虚细、耳鸣、指节有麻感、苔薄白	黄芪、白芍、大枣、通草、炙甘草、桂枝、细辛、甘草、当归	当归四逆汤
气短、苔薄白、耳鸣、脉虚细、头晕、舌淡嫩、精神不振、目眩、指节有麻感、关节酸疼、懒言	黄芪、白芍、大枣、通草、炙甘草、桂枝、细辛、甘草、当归	当归四逆汤
精神不振、苔薄白、舌淡嫩、气短、脉虚细、指节有麻感、头晕、耳鸣、关节酸疼、目眩、懒言	黄芪、白芍、大枣、通草、炙甘草、桂枝、细辛、甘草、当归	当归四逆汤
关节酸疼、精神不振、脉虚细、苔薄白、懒言、气短、指节有麻感、舌淡嫩、头晕、目眩、耳鸣	黄芪、白芍、大枣、通草、炙甘草、桂枝、细辛、甘草、当归	当归四逆汤
头晕、目眩、精神不振、气短、脉虚细、耳鸣、苔薄白、关节酸疼、舌淡嫩、懒言、指节有麻感	黄芪、白芍、大枣、通草、炙甘草、桂枝、细辛、甘草、当归	当归四逆汤
舌淡嫩、耳鸣、精神不振、懒言、关节酸疼、头晕、脉虚细、指节有麻感、气短、目眩、苔薄白	黄芪、白芍、大枣、通草、炙甘草、桂枝、细辛、甘草、当归	当归四逆汤
苔薄白、头晕、舌淡嫩、气短、懒言、指节有麻感、耳鸣、脉虚细、关节酸疼、目眩、精神不振	黄芪、白芍、大枣、通草、炙甘草、桂枝、细辛、甘草、当归	当归四逆汤
懒言、目眩、舌淡嫩、关节酸疼、指节有麻感、苔薄白、头晕、耳鸣、精神不振、气短、脉虚细	黄芪、白芍、大枣、通草、炙甘草、桂枝、细辛、甘草、当归	当归四逆汤
脉虚细、耳鸣、气短、关节酸疼、精神不振、苔薄白、头晕、懒言、指节有麻感、目眩、舌淡嫩	黄芪、白芍、大枣、通草、炙甘草、桂枝、细辛、甘草、当归	当归四逆汤
脉虚细、懒言、气短、苔薄白、目眩、耳鸣、头晕、指节有麻感、精神不振、关节酸疼、舌淡嫩	黄芪、白芍、大枣、通草、炙甘草、桂枝、细辛、甘草、当归	当归四逆汤
舌苔白厚而腻、脉象弦细、小便清长、大便溏薄、泛恶、下肢微肿、眩晕、头晕	生姜、白芍、白术、茯苓、附子	真武汤
泛恶、眩晕、脉象弦细、头晕、大便溏薄、小便清长、下肢微肿、舌苔白厚而腻	生姜、白芍、白术、茯苓、附子	真武汤
下肢微肿、大便溏薄、脉象弦细、舌苔白厚而腻、眩晕、泛恶、小便清长、头晕	生姜、白芍、白术、茯苓、附子	真武汤
小便清长、眩晕、大便溏薄、下肢微肿、脉象弦细、舌苔白厚而腻、头晕、泛恶	生姜、白芍、白术、茯苓、附子	真武汤
大便溏薄、头晕、舌苔白厚而腻、眩晕、泛恶、小便清长、下肢微肿、脉象弦细	生姜、白芍、白术、茯苓、附子	真武汤
大便溏薄、脉象弦细、眩晕、舌苔白厚而腻、小便清长、下肢微肿、泛恶、头晕	生姜、白芍、白术、茯苓、附子	真武汤
小便清长、头晕、大便溏薄、眩晕、舌苔白厚而腻、泛恶、脉象弦细、下肢微肿	生姜、白芍、白术、茯苓、附子	真武汤
泛恶、头晕、眩晕、脉象弦细、下肢微肿、小便清长、舌苔白厚而腻、大便溏薄	生姜、白芍、白术、茯苓、附子	真武汤
眩晕、头晕、大便溏薄、泛恶、舌苔白厚而腻、脉象弦细、小便清长、下肢微肿	生姜、白芍、白术、茯苓、附子	真武汤
眩晕、泛恶、脉象弦细、舌苔白厚而腻、头晕、大便溏薄、下肢微肿、小便清长	生姜、白芍、白术、茯苓、附子	真武汤
精神困疲、脉象细弱、舌薄白、舌淡嫩、量多色白、小便频数、水津不化、带下绵绵、腰酸、经行紊乱、色淡、大便溏薄	补骨脂、党参、白术、白芍、桑螵蛸、茯苓、益智仁、附子	附子汤
腰酸、脉象细弱、色淡、舌薄白、小便频数、大便溏薄、经行紊乱、带下绵绵、精神困疲、舌淡嫩、水津不化、量多色白	补骨脂、党参、白术、白芍、桑螵蛸、茯苓、益智仁、附子	附子汤
大便溏薄、经行紊乱、量多色白、舌薄白、腰酸、精神困疲、小便频数、脉象细弱、水津不化、舌淡嫩、带下绵绵、色淡	补骨脂、党参、白术、白芍、桑螵蛸、茯苓、益智仁、附子	附子汤
精神困疲、色淡、舌淡嫩、舌薄白、经行紊乱、腰酸、带下绵绵、小便频数、水津不化、脉象细弱、量多色白、大便溏薄	补骨脂、党参、白术、白芍、桑螵蛸、茯苓、益智仁、附子	附子汤
精神困疲、量多色白、腰酸、色淡、脉象细弱、大便溏薄、带下绵绵、舌淡嫩、小便频数、舌薄白、经行紊乱、水津不化	补骨脂、党参、白术、白芍、桑螵蛸、茯苓、益智仁、附子	附子汤
脉象细弱、带下绵绵、舌淡嫩、量多色白、腰酸、大便溏薄、色淡、精神困疲、经行紊乱、舌薄白、水津不化、小便频数	补骨脂、党参、白术、白芍、桑螵蛸、茯苓、益智仁、附子	附子汤
经行紊乱、舌薄白、脉象细弱、大便溏薄、精神困疲、量多色白、腰酸、带下绵绵、小便频数、舌淡嫩、水津不化、色淡	补骨脂、党参、白术、白芍、桑螵蛸、茯苓、益智仁、附子	附子汤
脉象细弱、带下绵绵、小便频数、舌淡嫩、量多色白、精神困疲、舌薄白、经行紊乱、色淡、腰酸、大便溏薄、水津不化	补骨脂、党参、白术、白芍、桑螵蛸、茯苓、益智仁、附子	附子汤
色淡、精神困疲、腰酸、带下绵绵、量多色白、大便溏薄、脉象细弱、舌薄白、经行紊乱、小便频数、舌淡嫩、水津不化	补骨脂、党参、白术、白芍、桑螵蛸、茯苓、益智仁、附子	附子汤
舌淡嫩、水津不化、经行紊乱、腰酸、脉象细弱、量多色白、带下绵绵、舌薄白、小便频数、色淡、大便溏薄、精神困疲	补骨脂、党参、白术、白芍、桑螵蛸、茯苓、益智仁、附子	附子汤
色白质稀、四肢乏力、纳差、浮肿、脉象虚迟、色淡质稀、带下量多、苔薄白、舌淡嫩、便溏	谷芽、白芍、党参、茯苓、炙甘草、益智仁、附子、当归、乌药	附子汤
色白质稀、苔薄白、便溏、四肢乏力、舌淡嫩、脉象虚迟、色淡质稀、带下量多、纳差、浮肿	谷芽、白芍、党参、茯苓、炙甘草、益智仁、附子、当归、乌药	附子汤
纳差、色白质稀、浮肿、舌淡嫩、带下量多、便溏、苔薄白、色淡质稀、脉象虚迟、四肢乏力	谷芽、白芍、党参、茯苓、炙甘草、益智仁、附子、当归、乌药	附子汤
脉象虚迟、色白质稀、色淡质稀、舌淡嫩、便溏、四肢乏力、苔薄白、纳差、带下量多、浮肿	谷芽、白芍、党参、茯苓、炙甘草、益智仁、附子、当归、乌药	附子汤
舌淡嫩、四肢乏力、苔薄白、色淡质稀、色白质稀、脉象虚迟、便溏、带下量多、纳差、浮肿	谷芽、白芍、党参、茯苓、炙甘草、益智仁、附子、当归、乌药	附子汤
色淡质稀、带下量多、脉象虚迟、纳差、便溏、浮肿、四肢乏力、舌淡嫩、苔薄白、色白质稀	谷芽、白芍、党参、茯苓、炙甘草、益智仁、附子、当归、乌药	附子汤
苔薄白、四肢乏力、纳差、带下量多、便溏、色淡质稀、浮肿、脉象虚迟、色白质稀、舌淡嫩	谷芽、白芍、党参、茯苓、炙甘草、益智仁、附子、当归、乌药	附子汤
色淡质稀、浮肿、便溏、带下量多、舌淡嫩、纳差、脉象虚迟、苔薄白、色白质稀、四肢乏力	谷芽、白芍、党参、茯苓、炙甘草、益智仁、附子、当归、乌药	附子汤
四肢乏力、纳差、带下量多、苔薄白、舌淡嫩、脉象虚迟、色淡质稀、便溏、色白质稀、浮肿	谷芽、白芍、党参、茯苓、炙甘草、益智仁、附子、当归、乌药	附子汤
色淡质稀、四肢乏力、纳差、色白质稀、浮肿、苔薄白、脉象虚迟、便溏、带下量多、舌淡嫩	谷芽、白芍、党参、茯苓、炙甘草、益智仁、附子、当归、乌药	附子汤
便溏、腰酸、苔薄白、尿多、腿膝困软、带下量多、脉沉细迟、量少、舌淡嫩、色淡、色白质稀如水	山药、白芍、桑螵蛸、白术、党参、茯苓、附子、益智仁、乌药	附子汤
色白质稀如水、苔薄白、腰酸、尿多、腿膝困软、色淡、脉沉细迟、舌淡嫩、便溏、量少、带下量多	山药、白芍、桑螵蛸、白术、党参、茯苓、附子、益智仁、乌药	附子汤
色白质稀如水、尿多、量少、腿膝困软、带下量多、腰酸、舌淡嫩、脉沉细迟、苔薄白、便溏、色淡	山药、白芍、桑螵蛸、白术、党参、茯苓、附子、益智仁、乌药	附子汤
色淡、带下量多、舌淡嫩、便溏、脉沉细迟、色白质稀如水、腰酸、尿多、量少、苔薄白、腿膝困软	山药、白芍、桑螵蛸、白术、党参、茯苓、附子、益智仁、乌药	附子汤
尿多、带下量多、脉沉细迟、便溏、色白质稀如水、舌淡嫩、腰酸、苔薄白、量少、色淡、腿膝困软	山药、白芍、桑螵蛸、白术、党参、茯苓、附子、益智仁、乌药	附子汤
量少、腰酸、脉沉细迟、尿多、舌淡嫩、带下量多、便溏、苔薄白、色淡、色白质稀如水、腿膝困软	山药、白芍、桑螵蛸、白术、党参、茯苓、附子、益智仁、乌药	附子汤
量少、腰酸、色白质稀如水、脉沉细迟、尿多、带下量多、色淡、腿膝困软、舌淡嫩、便溏、苔薄白	山药、白芍、桑螵蛸、白术、党参、茯苓、附子、益智仁、乌药	附子汤
量少、带下量多、舌淡嫩、尿多、苔薄白、色白质稀如水、腿膝困软、腰酸、脉沉细迟、色淡、便溏	山药、白芍、桑螵蛸、白术、党参、茯苓、附子、益智仁、乌药	附子汤
尿多、舌淡嫩、色淡、带下量多、量少、苔薄白、脉沉细迟、腰酸、色白质稀如水、便溏、腿膝困软	山药、白芍、桑螵蛸、白术、党参、茯苓、附子、益智仁、乌药	附子汤
便溏、脉沉细迟、量少、苔薄白、腿膝困软、舌淡嫩、尿多、带下量多、色白质稀如水、色淡、腰酸	山药、白芍、桑螵蛸、白术、党参、茯苓、附子、益智仁、乌药	附子汤
头晕、脉沉细、舌淡、胃纳不振、肢体倦怠、色白质稀如水、苔薄白、带下量多、腰酸、停经	山药、白芍、桑螵蛸、白术、党参、茯苓、巴戟天、附子、益智仁、乌药	附子汤
舌淡、胃纳不振、带下量多、色白质稀如水、停经、头晕、肢体倦怠、腰酸、苔薄白、脉沉细	山药、白芍、桑螵蛸、白术、党参、茯苓、巴戟天、附子、益智仁、乌药	附子汤
色白质稀如水、停经、胃纳不振、腰酸、头晕、肢体倦怠、苔薄白、带下量多、舌淡、脉沉细	山药、白芍、桑螵蛸、白术、党参、茯苓、巴戟天、附子、益智仁、乌药	附子汤
色白质稀如水、舌淡、头晕、脉沉细、肢体倦怠、停经、苔薄白、腰酸、带下量多、胃纳不振	山药、白芍、桑螵蛸、白术、党参、茯苓、巴戟天、附子、益智仁、乌药	附子汤
头晕、带下量多、色白质稀如水、舌淡、肢体倦怠、胃纳不振、停经、脉沉细、苔薄白、腰酸	山药、白芍、桑螵蛸、白术、党参、茯苓、巴戟天、附子、益智仁、乌药	附子汤
停经、肢体倦怠、头晕、脉沉细、腰酸、带下量多、苔薄白、色白质稀如水、舌淡、胃纳不振	山药、白芍、桑螵蛸、白术、党参、茯苓、巴戟天、附子、益智仁、乌药	附子汤
停经、苔薄白、脉沉细、胃纳不振、肢体倦怠、舌淡、腰酸、头晕、色白质稀如水、带下量多	山药、白芍、桑螵蛸、白术、党参、茯苓、巴戟天、附子、益智仁、乌药	附子汤
色白质稀如水、舌淡、腰酸、带下量多、肢体倦怠、停经、脉沉细、苔薄白、头晕、胃纳不振	山药、白芍、桑螵蛸、白术、党参、茯苓、巴戟天、附子、益智仁、乌药	附子汤
脉沉细、带下量多、胃纳不振、停经、色白质稀如水、头晕、苔薄白、肢体倦怠、腰酸、舌淡	山药、白芍、桑螵蛸、白术、党参、茯苓、巴戟天、附子、益智仁、乌药	附子汤
舌淡、腰酸、肢体倦怠、脉沉细、头晕、胃纳不振、停经、苔薄白、带下量多、色白质稀如水	山药、白芍、桑螵蛸、白术、党参、茯苓、巴戟天、附子、益智仁、乌药	附子汤
头晕、乏力、瘙痒、涩痛、绝经、阴痒、纳差、苔黄薄腻、舌尖稍红、脉细略数、便溏	白芍、龙胆、桑枝、何首乌、甘草	芍药甘草汤
绝经、纳差、头晕、阴痒、脉细略数、舌尖稍红、乏力、涩痛、便溏、苔黄薄腻、瘙痒	白芍、龙胆、桑枝、何首乌、甘草	芍药甘草汤
头晕、纳差、阴痒、乏力、舌尖稍红、脉细略数、涩痛、苔黄薄腻、绝经、便溏、瘙痒	白芍、龙胆、桑枝、何首乌、甘草	芍药甘草汤
头晕、脉细略数、涩痛、便溏、乏力、阴痒、舌尖稍红、苔黄薄腻、瘙痒、绝经、纳差	白芍、龙胆、桑枝、何首乌、甘草	芍药甘草汤
乏力、苔黄薄腻、涩痛、便溏、脉细略数、绝经、舌尖稍红、头晕、瘙痒、纳差、阴痒	白芍、龙胆、桑枝、何首乌、甘草	芍药甘草汤
乏力、脉细略数、涩痛、纳差、舌尖稍红、阴痒、苔黄薄腻、头晕、便溏、绝经、瘙痒	白芍、龙胆、桑枝、何首乌、甘草	芍药甘草汤
脉细略数、乏力、绝经、头晕、舌尖稍红、纳差、瘙痒、便溏、阴痒、涩痛、苔黄薄腻	白芍、龙胆、桑枝、何首乌、甘草	芍药甘草汤
脉细略数、头晕、乏力、阴痒、苔黄薄腻、便溏、涩痛、瘙痒、纳差、舌尖稍红、绝经	白芍、龙胆、桑枝、何首乌、甘草	芍药甘草汤
便溏、头晕、涩痛、脉细略数、乏力、瘙痒、舌尖稍红、阴痒、纳差、绝经、苔黄薄腻	白芍、龙胆、桑枝、何首乌、甘草	芍药甘草汤
瘙痒、舌尖稍红、纳差、涩痛、阴痒、苔黄薄腻、脉细略数、乏力、头晕、绝经、便溏	白芍、龙胆、桑枝、何首乌、甘草	芍药甘草汤
大便干结、肢体困倦、臭味、量少、口干不欲饮、经行错后、头晕、脉细弱、腿膝乏力、唇色淡白、放屁样、耳鸣	何首乌、甘草、当归、白芍	芍药甘草汤
耳鸣、口干不欲饮、脉细弱、量少、唇色淡白、臭味、大便干结、头晕、肢体困倦、放屁样、经行错后、腿膝乏力	何首乌、甘草、当归、白芍	芍药甘草汤
脉细弱、头晕、放屁样、唇色淡白、臭味、大便干结、量少、腿膝乏力、经行错后、口干不欲饮、肢体困倦、耳鸣	何首乌、甘草、当归、白芍	芍药甘草汤
耳鸣、腿膝乏力、脉细弱、头晕、量少、肢体困倦、大便干结、放屁样、臭味、口干不欲饮、唇色淡白、经行错后	何首乌、甘草、当归、白芍	芍药甘草汤
肢体困倦、经行错后、腿膝乏力、量少、头晕、放屁样、耳鸣、大便干结、脉细弱、臭味、口干不欲饮、唇色淡白	何首乌、甘草、当归、白芍	芍药甘草汤
肢体困倦、量少、臭味、唇色淡白、口干不欲饮、大便干结、经行错后、腿膝乏力、耳鸣、脉细弱、放屁样、头晕	何首乌、甘草、当归、白芍	芍药甘草汤
大便干结、口干不欲饮、量少、唇色淡白、头晕、肢体困倦、脉细弱、耳鸣、放屁样、臭味、腿膝乏力、经行错后	何首乌、甘草、当归、白芍	芍药甘草汤
放屁样、经行错后、脉细弱、臭味、大便干结、量少、耳鸣、头晕、唇色淡白、口干不欲饮、腿膝乏力、肢体困倦	何首乌、甘草、当归、白芍	芍药甘草汤
唇色淡白、头晕、耳鸣、大便干结、肢体困倦、放屁样、臭味、量少、经行错后、腿膝乏力、口干不欲饮、脉细弱	何首乌、甘草、当归、白芍	芍药甘草汤
放屁样、经行错后、肢体困倦、脉细弱、头晕、大便干结、腿膝乏力、唇色淡白、口干不欲饮、耳鸣、量少、臭味	何首乌、甘草、当归、白芍	芍药甘草汤
脉细数、心烦、舌红、不欲饮、头晕、口苦、质红、经常失眠、心悸、咽干、目眩、多梦、苔少	首乌藤、白芍、黄连、阿胶、麦冬、黄芩	黄连阿胶汤
口苦、咽干、苔少、不欲饮、头晕、脉细数、舌红、质红、心烦、多梦、经常失眠、目眩、心悸	首乌藤、白芍、黄连、阿胶、麦冬、黄芩	黄连阿胶汤
口苦、经常失眠、不欲饮、多梦、咽干、脉细数、质红、心悸、心烦、舌红、苔少、目眩、头晕	首乌藤、白芍、黄连、阿胶、麦冬、黄芩	黄连阿胶汤
脉细数、不欲饮、舌红、心悸、质红、头晕、口苦、苔少、经常失眠、咽干、目眩、多梦、心烦	首乌藤、白芍、黄连、阿胶、麦冬、黄芩	黄连阿胶汤
咽干、头晕、多梦、心烦、脉细数、口苦、质红、心悸、经常失眠、不欲饮、苔少、目眩、舌红	首乌藤、白芍、黄连、阿胶、麦冬、黄芩	黄连阿胶汤
头晕、质红、目眩、苔少、口苦、脉细数、不欲饮、心烦、咽干、舌红、心悸、多梦、经常失眠	首乌藤、白芍、黄连、阿胶、麦冬、黄芩	黄连阿胶汤
目眩、心烦、舌红、不欲饮、口苦、脉细数、苔少、心悸、多梦、经常失眠、头晕、质红、咽干	首乌藤、白芍、黄连、阿胶、麦冬、黄芩	黄连阿胶汤
不欲饮、经常失眠、目眩、脉细数、头晕、咽干、口苦、心悸、苔少、质红、舌红、多梦、心烦	首乌藤、白芍、黄连、阿胶、麦冬、黄芩	黄连阿胶汤
苔少、咽干、头晕、多梦、质红、口苦、舌红、经常失眠、心烦、心悸、脉细数、目眩、不欲饮	首乌藤、白芍、黄连、阿胶、麦冬、黄芩	黄连阿胶汤
心烦、苔少、多梦、口苦、经常失眠、舌红、咽干、不欲饮、头晕、心悸、脉细数、质红、目眩	首乌藤、白芍、黄连、阿胶、麦冬、黄芩	黄连阿胶汤
量少色淡、呕恶、脉虚细、吐涎、舌淡、大便溏薄、上、苔薄白、微肿	生姜、白芍、大枣、白术、党参、吴茱萸、川芎、炙甘草、附子、当归	吴茱萸汤
量少色淡、大便溏薄、苔薄白、微肿、脉虚细、上、呕恶、舌淡、吐涎	生姜、白芍、大枣、白术、党参、吴茱萸、川芎、炙甘草、附子、当归	吴茱萸汤
脉虚细、吐涎、大便溏薄、呕恶、量少色淡、上、舌淡、微肿、苔薄白	生姜、白芍、大枣、白术、党参、吴茱萸、川芎、炙甘草、附子、当归	吴茱萸汤
呕恶、苔薄白、微肿、脉虚细、上、大便溏薄、舌淡、量少色淡、吐涎	生姜、白芍、大枣、白术、党参、吴茱萸、川芎、炙甘草、附子、当归	吴茱萸汤
脉虚细、呕恶、上、吐涎、量少色淡、大便溏薄、苔薄白、舌淡、微肿	生姜、白芍、大枣、白术、党参、吴茱萸、川芎、炙甘草、附子、当归	吴茱萸汤
呕恶、苔薄白、舌淡、吐涎、微肿、上、大便溏薄、量少色淡、脉虚细	生姜、白芍、大枣、白术、党参、吴茱萸、川芎、炙甘草、附子、当归	吴茱萸汤
微肿、苔薄白、舌淡、上、大便溏薄、脉虚细、呕恶、吐涎、量少色淡	生姜、白芍、大枣、白术、党参、吴茱萸、川芎、炙甘草、附子、当归	吴茱萸汤
微肿、脉虚细、舌淡、吐涎、量少色淡、大便溏薄、呕恶、上、苔薄白	生姜、白芍、大枣、白术、党参、吴茱萸、川芎、炙甘草、附子、当归	吴茱萸汤
上、量少色淡、呕恶、脉虚细、吐涎、舌淡、微肿、大便溏薄、苔薄白	生姜、白芍、大枣、白术、党参、吴茱萸、川芎、炙甘草、附子、当归	吴茱萸汤
大便溏薄、量少色淡、苔薄白、微肿、舌淡、脉虚细、吐涎、呕恶、上	生姜、白芍、大枣、白术、党参、吴茱萸、川芎、炙甘草、附子、当归	吴茱萸汤
寸口脉、无力、精神萎靡、面色苍白、苔薄白、口干、气怯、舌淡嫩、尿急	牡丹皮、山药、生地、苦杏仁、泽泻、山茱萸、茯苓、大腹皮、桔梗、桂枝、附子	金匮肾气丸
面色苍白、无力、口干、气怯、精神萎靡、寸口脉、尿急、舌淡嫩、苔薄白	牡丹皮、山药、生地、苦杏仁、泽泻、山茱萸、茯苓、大腹皮、桔梗、桂枝、附子	金匮肾气丸
无力、尿急、舌淡嫩、口干、寸口脉、气怯、精神萎靡、苔薄白、面色苍白	牡丹皮、山药、生地、苦杏仁、泽泻、山茱萸、茯苓、大腹皮、桔梗、桂枝、附子	金匮肾气丸
面色苍白、气怯、口干、精神萎靡、尿急、苔薄白、寸口脉、舌淡嫩、无力	牡丹皮、山药、生地、苦杏仁、泽泻、山茱萸、茯苓、大腹皮、桔梗、桂枝、附子	金匮肾气丸
气怯、苔薄白、无力、舌淡嫩、面色苍白、精神萎靡、寸口脉、尿急、口干	牡丹皮、山药、生地、苦杏仁、泽泻、山茱萸、茯苓、大腹皮、桔梗、桂枝、附子	金匮肾气丸
寸口脉、精神萎靡、面色苍白、气怯、苔薄白、口干、无力、尿急、舌淡嫩	牡丹皮、山药、生地、苦杏仁、泽泻、山茱萸、茯苓、大腹皮、桔梗、桂枝、附子	金匮肾气丸
气怯、苔薄白、口干、寸口脉、舌淡嫩、尿急、无力、面色苍白、精神萎靡	牡丹皮、山药、生地、苦杏仁、泽泻、山茱萸、茯苓、大腹皮、桔梗、桂枝、附子	金匮肾气丸
气怯、口干、苔薄白、舌淡嫩、面色苍白、无力、精神萎靡、尿急、寸口脉	牡丹皮、山药、生地、苦杏仁、泽泻、山茱萸、茯苓、大腹皮、桔梗、桂枝、附子	金匮肾气丸
尿急、口干、气怯、苔薄白、寸口脉、无力、精神萎靡、面色苍白、舌淡嫩	牡丹皮、山药、生地、苦杏仁、泽泻、山茱萸、茯苓、大腹皮、桔梗、桂枝、附子	金匮肾气丸
苔薄白、精神萎靡、无力、口干、寸口脉、气怯、舌淡嫩、尿急、面色苍白	牡丹皮、山药、生地、苦杏仁、泽泻、山茱萸、茯苓、大腹皮、桔梗、桂枝、附子	金匮肾气丸
脉象虚缓、舌淡嫩、浮肿、大便稀薄、肢体困倦、苔薄白、胃纳不振	黄芪、白芍、补骨脂、白术、泽泻、川芎、茯苓、木瓜、当归	当归芍药散
浮肿、大便稀薄、苔薄白、胃纳不振、脉象虚缓、肢体困倦、舌淡嫩	黄芪、白芍、补骨脂、白术、泽泻、川芎、茯苓、木瓜、当归	当归芍药散
舌淡嫩、胃纳不振、肢体困倦、大便稀薄、浮肿、脉象虚缓、苔薄白	黄芪、白芍、补骨脂、白术、泽泻、川芎、茯苓、木瓜、当归	当归芍药散
肢体困倦、大便稀薄、脉象虚缓、舌淡嫩、胃纳不振、苔薄白、浮肿	黄芪、白芍、补骨脂、白术、泽泻、川芎、茯苓、木瓜、当归	当归芍药散
肢体困倦、大便稀薄、苔薄白、脉象虚缓、浮肿、胃纳不振、舌淡嫩	黄芪、白芍、补骨脂、白术、泽泻、川芎、茯苓、木瓜、当归	当归芍药散
脉象虚缓、舌淡嫩、浮肿、苔薄白、胃纳不振、肢体困倦、大便稀薄	黄芪、白芍、补骨脂、白术、泽泻、川芎、茯苓、木瓜、当归	当归芍药散
脉象虚缓、大便稀薄、浮肿、舌淡嫩、肢体困倦、胃纳不振、苔薄白	黄芪、白芍、补骨脂、白术、泽泻、川芎、茯苓、木瓜、当归	当归芍药散
脉象虚缓、大便稀薄、浮肿、苔薄白、肢体困倦、舌淡嫩、胃纳不振	黄芪、白芍、补骨脂、白术、泽泻、川芎、茯苓、木瓜、当归	当归芍药散
肢体困倦、脉象虚缓、胃纳不振、舌淡嫩、大便稀薄、苔薄白、浮肿	黄芪、白芍、补骨脂、白术、泽泻、川芎、茯苓、木瓜、当归	当归芍药散
脉象虚缓、胃纳不振、舌淡嫩、肢体困倦、浮肿、大便稀薄、苔薄白	黄芪、白芍、补骨脂、白术、泽泻、川芎、茯苓、木瓜、当归	当归芍药散
舌淡红、苔薄白、头晕、胀痛、宫颈下唇见13~25cm肌瘤、月经量多、心闷、脉细缓	海藻、白术、泽泻、赤芍、香附、川芎、牡蛎、茯苓、川贝母、当归、玄参	当归芍药散
苔薄白、脉细缓、宫颈下唇见13~25cm肌瘤、胀痛、心闷、头晕、月经量多、舌淡红	海藻、白术、泽泻、赤芍、香附、川芎、牡蛎、茯苓、川贝母、当归、玄参	当归芍药散
宫颈下唇见13~25cm肌瘤、胀痛、头晕、月经量多、脉细缓、苔薄白、心闷、舌淡红	海藻、白术、泽泻、赤芍、香附、川芎、牡蛎、茯苓、川贝母、当归、玄参	当归芍药散
苔薄白、脉细缓、心闷、舌淡红、头晕、胀痛、月经量多、宫颈下唇见13~25cm肌瘤	海藻、白术、泽泻、赤芍、香附、川芎、牡蛎、茯苓、川贝母、当归、玄参	当归芍药散
脉细缓、苔薄白、心闷、月经量多、舌淡红、宫颈下唇见13~25cm肌瘤、胀痛、头晕	海藻、白术、泽泻、赤芍、香附、川芎、牡蛎、茯苓、川贝母、当归、玄参	当归芍药散
脉细缓、头晕、胀痛、月经量多、心闷、舌淡红、苔薄白、宫颈下唇见13~25cm肌瘤	海藻、白术、泽泻、赤芍、香附、川芎、牡蛎、茯苓、川贝母、当归、玄参	当归芍药散
胀痛、月经量多、苔薄白、心闷、头晕、舌淡红、脉细缓、宫颈下唇见13~25cm肌瘤	海藻、白术、泽泻、赤芍、香附、川芎、牡蛎、茯苓、川贝母、当归、玄参	当归芍药散
胀痛、头晕、宫颈下唇见13~25cm肌瘤、脉细缓、月经量多、舌淡红、苔薄白、心闷	海藻、白术、泽泻、赤芍、香附、川芎、牡蛎、茯苓、川贝母、当归、玄参	当归芍药散
心闷、胀痛、苔薄白、宫颈下唇见13~25cm肌瘤、头晕、脉细缓、月经量多、舌淡红	海藻、白术、泽泻、赤芍、香附、川芎、牡蛎、茯苓、川贝母、当归、玄参	当归芍药散
宫颈下唇见13~25cm肌瘤、头晕、月经量多、苔薄白、脉细缓、舌淡红、胀痛、心闷	海藻、白术、泽泻、赤芍、香附、川芎、牡蛎、茯苓、川贝母、当归、玄参	当归芍药散
黄浊臭秽、脉濡细、小腹隐痛、带下量多、苔薄黄、瘙痒、阴痒、舌淡红	千里光、槟榔、白芍、苍术、白术、泽泻、川芎、关黄柏、茯苓、当归	当归芍药散
瘙痒、小腹隐痛、苔薄黄、黄浊臭秽、阴痒、脉濡细、舌淡红、带下量多	千里光、槟榔、白芍、苍术、白术、泽泻、川芎、关黄柏、茯苓、当归	当归芍药散
带下量多、舌淡红、苔薄黄、小腹隐痛、瘙痒、黄浊臭秽、脉濡细、阴痒	千里光、槟榔、白芍、苍术、白术、泽泻、川芎、关黄柏、茯苓、当归	当归芍药散
舌淡红、小腹隐痛、苔薄黄、带下量多、脉濡细、瘙痒、阴痒、黄浊臭秽	千里光、槟榔、白芍、苍术、白术、泽泻、川芎、关黄柏、茯苓、当归	当归芍药散
带下量多、黄浊臭秽、苔薄黄、脉濡细、瘙痒、阴痒、舌淡红、小腹隐痛	千里光、槟榔、白芍、苍术、白术、泽泻、川芎、关黄柏、茯苓、当归	当归芍药散
舌淡红、小腹隐痛、脉濡细、瘙痒、苔薄黄、黄浊臭秽、带下量多、阴痒	千里光、槟榔、白芍、苍术、白术、泽泻、川芎、关黄柏、茯苓、当归	当归芍药散
脉濡细、舌淡红、黄浊臭秽、带下量多、小腹隐痛、阴痒、苔薄黄、瘙痒	千里光、槟榔、白芍、苍术、白术、泽泻、川芎、关黄柏、茯苓、当归	当归芍药散
脉濡细、瘙痒、小腹隐痛、阴痒、苔薄黄、黄浊臭秽、带下量多、舌淡红	千里光、槟榔、白芍、苍术、白术、泽泻、川芎、关黄柏、茯苓、当归	当归芍药散
苔薄黄、带下量多、脉濡细、瘙痒、舌淡红、黄浊臭秽、阴痒、小腹隐痛	千里光、槟榔、白芍、苍术、白术、泽泻、川芎、关黄柏、茯苓、当归	当归芍药散
舌淡红、瘙痒、脉濡细、阴痒、黄浊臭秽、苔薄黄、小腹隐痛、带下量多	千里光、槟榔、白芍、苍术、白术、泽泻、川芎、关黄柏、茯苓、当归	当归芍药散
舌淡嫩、头痛、头晕、失眠、脉细尺弱	炙甘草、桂枝、白芍、大枣	桂枝汤
头晕、失眠、脉细尺弱、舌淡嫩、头痛	炙甘草、桂枝、白芍、大枣	桂枝汤
失眠、脉细尺弱、头痛、舌淡嫩、头晕	炙甘草、桂枝、白芍、大枣	桂枝汤
脉细尺弱、头晕、舌淡嫩、头痛、失眠	炙甘草、桂枝、白芍、大枣	桂枝汤
脉细尺弱、失眠、头晕、舌淡嫩、头痛	炙甘草、桂枝、白芍、大枣	桂枝汤
头痛、失眠、舌淡嫩、头晕、脉细尺弱	炙甘草、桂枝、白芍、大枣	桂枝汤
头痛、舌淡嫩、失眠、脉细尺弱、头晕	炙甘草、桂枝、白芍、大枣	桂枝汤
失眠、头晕、脉细尺弱、舌淡嫩、头痛	炙甘草、桂枝、白芍、大枣	桂枝汤
舌淡嫩、头晕、脉细尺弱、头痛、失眠	炙甘草、桂枝、白芍、大枣	桂枝汤
失眠、舌淡嫩、头晕、头痛、脉细尺弱	炙甘草、桂枝、白芍、大枣	桂枝汤
怕风、下肢发冷、纳差、舌胖嫩、面色暗红、流清涕、肝脾无异常、苔淡黄厚润、流涕、血、前列腺肥大、体温、心肺无异常、无力、畏寒、大便干、脉数、夜尿多、浮滑	甘草、桂枝、白芍、大枣	桂枝汤
心肺无异常、怕风、浮滑、苔淡黄厚润、下肢发冷、肝脾无异常、大便干、脉数、流涕、畏寒、体温、前列腺肥大、面色暗红、流清涕、无力、纳差、舌胖嫩、血、夜尿多	甘草、桂枝、白芍、大枣	桂枝汤
肝脾无异常、前列腺肥大、体温、血、畏寒、夜尿多、心肺无异常、面色暗红、无力、浮滑、脉数、流清涕、大便干、流涕、下肢发冷、纳差、怕风、舌胖嫩、苔淡黄厚润	甘草、桂枝、白芍、大枣	桂枝汤
流清涕、体温、无力、下肢发冷、流涕、怕风、纳差、肝脾无异常、舌胖嫩、畏寒、浮滑、大便干、苔淡黄厚润、前列腺肥大、夜尿多、脉数、心肺无异常、血、面色暗红	甘草、桂枝、白芍、大枣	桂枝汤
苔淡黄厚润、流清涕、夜尿多、肝脾无异常、流涕、下肢发冷、心肺无异常、血、无力、浮滑、纳差、怕风、畏寒、前列腺肥大、体温、面色暗红、舌胖嫩、脉数、大便干	甘草、桂枝、白芍、大枣	桂枝汤
夜尿多、浮滑、面色暗红、舌胖嫩、心肺无异常、流涕、脉数、流清涕、肝脾无异常、苔淡黄厚润、畏寒、怕风、大便干、前列腺肥大、无力、体温、纳差、下肢发冷、血	甘草、桂枝、白芍、大枣	桂枝汤
血、脉数、下肢发冷、夜尿多、舌胖嫩、心肺无异常、无力、纳差、畏寒、大便干、流清涕、浮滑、苔淡黄厚润、怕风、流涕、前列腺肥大、肝脾无异常、面色暗红、体温	甘草、桂枝、白芍、大枣	桂枝汤
肝脾无异常、苔淡黄厚润、纳差、面色暗红、体温、下肢发冷、流涕、舌胖嫩、大便干、心肺无异常、夜尿多、流清涕、脉数、无力、怕风、血、畏寒、浮滑、前列腺肥大	甘草、桂枝、白芍、大枣	桂枝汤
流清涕、大便干、夜尿多、面色暗红、流涕、脉数、无力、前列腺肥大、心肺无异常、血、怕风、体温、舌胖嫩、浮滑、畏寒、纳差、苔淡黄厚润、下肢发冷、肝脾无异常	甘草、桂枝、白芍、大枣	桂枝汤
苔淡黄厚润、舌胖嫩、夜尿多、前列腺肥大、心肺无异常、无力、面色暗红、肝脾无异常、脉数、怕风、浮滑、下肢发冷、畏寒、血、大便干、纳差、流涕、流清涕、体温	甘草、桂枝、白芍、大枣	桂枝汤
苔少、口干、胸闷、心率66次/分、头痛、心界不大、疲倦、乏力、舌淡黯边有齿印、准头欠光泽、律欠齐、郁闷、脉结代、心慌心跳、鼻塞、心悸、眠差、早搏	生姜、生地、党参、大枣、阿胶、火麻仁、炙甘草、桂枝、麦冬	炙甘草汤
口干、鼻塞、心慌心跳、律欠齐、疲倦、头痛、心悸、眠差、准头欠光泽、脉结代、乏力、心率66次/分、舌淡黯边有齿印、郁闷、苔少、胸闷、早搏、心界不大	生姜、生地、党参、大枣、阿胶、火麻仁、炙甘草、桂枝、麦冬	炙甘草汤
脉结代、舌淡黯边有齿印、眠差、乏力、鼻塞、心率66次/分、准头欠光泽、苔少、胸闷、头痛、郁闷、心悸、心界不大、心慌心跳、早搏、口干、疲倦、律欠齐	生姜、生地、党参、大枣、阿胶、火麻仁、炙甘草、桂枝、麦冬	炙甘草汤
鼻塞、胸闷、头痛、脉结代、心率66次/分、眠差、律欠齐、早搏、心界不大、郁闷、准头欠光泽、心悸、口干、乏力、心慌心跳、舌淡黯边有齿印、苔少、疲倦	生姜、生地、党参、大枣、阿胶、火麻仁、炙甘草、桂枝、麦冬	炙甘草汤
心慌心跳、律欠齐、心率66次/分、口干、郁闷、脉结代、胸闷、眠差、早搏、心悸、舌淡黯边有齿印、疲倦、头痛、准头欠光泽、心界不大、鼻塞、苔少、乏力	生姜、生地、党参、大枣、阿胶、火麻仁、炙甘草、桂枝、麦冬	炙甘草汤
心率66次/分、眠差、头痛、准头欠光泽、郁闷、乏力、心界不大、舌淡黯边有齿印、疲倦、早搏、口干、苔少、胸闷、鼻塞、心慌心跳、脉结代、心悸、律欠齐	生姜、生地、党参、大枣、阿胶、火麻仁、炙甘草、桂枝、麦冬	炙甘草汤
眠差、心率66次/分、准头欠光泽、心界不大、苔少、脉结代、律欠齐、心慌心跳、舌淡黯边有齿印、早搏、疲倦、口干、胸闷、乏力、鼻塞、头痛、心悸、郁闷	生姜、生地、党参、大枣、阿胶、火麻仁、炙甘草、桂枝、麦冬	炙甘草汤
鼻塞、脉结代、郁闷、早搏、心慌心跳、头痛、舌淡黯边有齿印、心率66次/分、乏力、心界不大、眠差、心悸、疲倦、准头欠光泽、口干、律欠齐、苔少、胸闷	生姜、生地、党参、大枣、阿胶、火麻仁、炙甘草、桂枝、麦冬	炙甘草汤
口干、舌淡黯边有齿印、心慌心跳、心界不大、鼻塞、胸闷、苔少、早搏、郁闷、脉结代、律欠齐、心率66次/分、眠差、准头欠光泽、疲倦、头痛、乏力、心悸	生姜、生地、党参、大枣、阿胶、火麻仁、炙甘草、桂枝、麦冬	炙甘草汤
舌淡黯边有齿印、乏力、心界不大、准头欠光泽、鼻塞、早搏、疲倦、律欠齐、苔少、眠差、心率66次/分、郁闷、心慌心跳、口干、心悸、脉结代、头痛、胸闷	生姜、生地、党参、大枣、阿胶、火麻仁、炙甘草、桂枝、麦冬	炙甘草汤
乏力、口干、脉弦细数、大便干结、麻木、四肢呈手套、苔少、袜套样痛觉减退、舌偏红、空腹血糖9.6mmol/L	黄芪、女贞子、生姜、山药、大枣、肉苁蓉、白芍、太子参、麦冬、桂枝、粳米、玉竹	黄芪桂枝五物汤
大便干结、乏力、舌偏红、口干、袜套样痛觉减退、空腹血糖9.6mmol/L、麻木、苔少、四肢呈手套、脉弦细数	黄芪、女贞子、生姜、山药、大枣、肉苁蓉、白芍、太子参、麦冬、桂枝、粳米、玉竹	黄芪桂枝五物汤
袜套样痛觉减退、四肢呈手套、苔少、口干、乏力、脉弦细数、舌偏红、空腹血糖9.6mmol/L、麻木、大便干结	黄芪、女贞子、生姜、山药、大枣、肉苁蓉、白芍、太子参、麦冬、桂枝、粳米、玉竹	黄芪桂枝五物汤
口干、袜套样痛觉减退、乏力、苔少、四肢呈手套、麻木、舌偏红、脉弦细数、大便干结、空腹血糖9.6mmol/L	黄芪、女贞子、生姜、山药、大枣、肉苁蓉、白芍、太子参、麦冬、桂枝、粳米、玉竹	黄芪桂枝五物汤
麻木、口干、舌偏红、大便干结、乏力、四肢呈手套、脉弦细数、空腹血糖9.6mmol/L、苔少、袜套样痛觉减退	黄芪、女贞子、生姜、山药、大枣、肉苁蓉、白芍、太子参、麦冬、桂枝、粳米、玉竹	黄芪桂枝五物汤
脉弦细数、苔少、空腹血糖9.6mmol/L、麻木、大便干结、袜套样痛觉减退、口干、四肢呈手套、乏力、舌偏红	黄芪、女贞子、生姜、山药、大枣、肉苁蓉、白芍、太子参、麦冬、桂枝、粳米、玉竹	黄芪桂枝五物汤
口干、苔少、大便干结、脉弦细数、麻木、舌偏红、袜套样痛觉减退、乏力、空腹血糖9.6mmol/L、四肢呈手套	黄芪、女贞子、生姜、山药、大枣、肉苁蓉、白芍、太子参、麦冬、桂枝、粳米、玉竹	黄芪桂枝五物汤
脉弦细数、空腹血糖9.6mmol/L、大便干结、苔少、麻木、袜套样痛觉减退、口干、舌偏红、乏力、四肢呈手套	黄芪、女贞子、生姜、山药、大枣、肉苁蓉、白芍、太子参、麦冬、桂枝、粳米、玉竹	黄芪桂枝五物汤
麻木、大便干结、乏力、袜套样痛觉减退、空腹血糖9.6mmol/L、脉弦细数、四肢呈手套、口干、舌偏红、苔少	黄芪、女贞子、生姜、山药、大枣、肉苁蓉、白芍、太子参、麦冬、桂枝、粳米、玉竹	黄芪桂枝五物汤
麻木、口干、四肢呈手套、大便干结、乏力、舌偏红、空腹血糖9.6mmol/L、脉弦细数、袜套样痛觉减退、苔少	黄芪、女贞子、生姜、山药、大枣、肉苁蓉、白芍、太子参、麦冬、桂枝、粳米、玉竹	黄芪桂枝五物汤
乏力、形体丰、浮肿、舌体胖嫩、苔薄白、肝掌、脉沉弱、舌边尖布满红点、胀痛	泽兰、柴胡、半夏、白术、太子参、香附、牡蛎、延胡索、茯苓、桂枝、猪苓、黄芩	柴胡桂枝干姜汤
舌体胖嫩、舌边尖布满红点、脉沉弱、胀痛、乏力、苔薄白、肝掌、形体丰、浮肿	泽兰、柴胡、半夏、白术、太子参、香附、牡蛎、延胡索、茯苓、桂枝、猪苓、黄芩	柴胡桂枝干姜汤
舌体胖嫩、乏力、肝掌、胀痛、形体丰、脉沉弱、苔薄白、浮肿、舌边尖布满红点	泽兰、柴胡、半夏、白术、太子参、香附、牡蛎、延胡索、茯苓、桂枝、猪苓、黄芩	柴胡桂枝干姜汤
苔薄白、脉沉弱、胀痛、形体丰、肝掌、舌边尖布满红点、舌体胖嫩、浮肿、乏力	泽兰、柴胡、半夏、白术、太子参、香附、牡蛎、延胡索、茯苓、桂枝、猪苓、黄芩	柴胡桂枝干姜汤
舌边尖布满红点、苔薄白、浮肿、肝掌、舌体胖嫩、胀痛、脉沉弱、形体丰、乏力	泽兰、柴胡、半夏、白术、太子参、香附、牡蛎、延胡索、茯苓、桂枝、猪苓、黄芩	柴胡桂枝干姜汤
肝掌、舌体胖嫩、苔薄白、浮肿、舌边尖布满红点、乏力、胀痛、形体丰、脉沉弱	泽兰、柴胡、半夏、白术、太子参、香附、牡蛎、延胡索、茯苓、桂枝、猪苓、黄芩	柴胡桂枝干姜汤
乏力、形体丰、胀痛、舌体胖嫩、脉沉弱、苔薄白、浮肿、肝掌、舌边尖布满红点	泽兰、柴胡、半夏、白术、太子参、香附、牡蛎、延胡索、茯苓、桂枝、猪苓、黄芩	柴胡桂枝干姜汤
舌边尖布满红点、乏力、胀痛、肝掌、浮肿、脉沉弱、舌体胖嫩、形体丰、苔薄白	泽兰、柴胡、半夏、白术、太子参、香附、牡蛎、延胡索、茯苓、桂枝、猪苓、黄芩	柴胡桂枝干姜汤
胀痛、乏力、苔薄白、脉沉弱、舌边尖布满红点、形体丰、浮肿、舌体胖嫩、肝掌	泽兰、柴胡、半夏、白术、太子参、香附、牡蛎、延胡索、茯苓、桂枝、猪苓、黄芩	柴胡桂枝干姜汤
舌体胖嫩、舌边尖布满红点、形体丰、浮肿、乏力、脉沉弱、肝掌、苔薄白、胀痛	泽兰、柴胡、半夏、白术、太子参、香附、牡蛎、延胡索、茯苓、桂枝、猪苓、黄芩	柴胡桂枝干姜汤
恶心、胃热、寒热错杂，中焦痞塞、呕吐、反胃、吐清水、口臭、胃寒	干姜、黄连、大枣、太子参、半夏、竹茹、枳壳、沉香、炙甘草、陈皮、黄芩	半夏泻心汤
口臭、胃热、寒热错杂，中焦痞塞、恶心、胃寒、呕吐、反胃、吐清水	干姜、黄连、大枣、太子参、半夏、竹茹、枳壳、沉香、炙甘草、陈皮、黄芩	半夏泻心汤
反胃、吐清水、呕吐、恶心、口臭、胃热、寒热错杂，中焦痞塞、胃寒	干姜、黄连、大枣、太子参、半夏、竹茹、枳壳、沉香、炙甘草、陈皮、黄芩	半夏泻心汤
口臭、吐清水、胃热、反胃、恶心、胃寒、呕吐、寒热错杂，中焦痞塞	干姜、黄连、大枣、太子参、半夏、竹茹、枳壳、沉香、炙甘草、陈皮、黄芩	半夏泻心汤
寒热错杂，中焦痞塞、胃寒、吐清水、反胃、口臭、呕吐、恶心、胃热	干姜、黄连、大枣、太子参、半夏、竹茹、枳壳、沉香、炙甘草、陈皮、黄芩	半夏泻心汤
寒热错杂，中焦痞塞、反胃、口臭、恶心、胃寒、胃热、吐清水、呕吐	干姜、黄连、大枣、太子参、半夏、竹茹、枳壳、沉香、炙甘草、陈皮、黄芩	半夏泻心汤
胃热、口臭、反胃、呕吐、恶心、寒热错杂，中焦痞塞、胃寒、吐清水	干姜、黄连、大枣、太子参、半夏、竹茹、枳壳、沉香、炙甘草、陈皮、黄芩	半夏泻心汤
寒热错杂，中焦痞塞、胃寒、恶心、呕吐、胃热、反胃、吐清水、口臭	干姜、黄连、大枣、太子参、半夏、竹茹、枳壳、沉香、炙甘草、陈皮、黄芩	半夏泻心汤
胃热、反胃、吐清水、寒热错杂，中焦痞塞、胃寒、口臭、呕吐、恶心	干姜、黄连、大枣、太子参、半夏、竹茹、枳壳、沉香、炙甘草、陈皮、黄芩	半夏泻心汤
寒热错杂，中焦痞塞、恶心、口臭、反胃、胃寒、吐清水、胃热、呕吐	干姜、黄连、大枣、太子参、半夏、竹茹、枳壳、沉香、炙甘草、陈皮、黄芩	半夏泻心汤
矢气、胃脘胀痛、腹无结、舌尖边红苔白、嗳气、口苦、脉弦细、吐酸	郁金、柴胡、白芍、琥珀、太子参、茯苓、枳壳、五灵脂、蒲黄、甘草	四逆散
腹无结、口苦、矢气、舌尖边红苔白、嗳气、脉弦细、吐酸、胃脘胀痛	郁金、柴胡、白芍、琥珀、太子参、茯苓、枳壳、五灵脂、蒲黄、甘草	四逆散
吐酸、嗳气、矢气、腹无结、舌尖边红苔白、胃脘胀痛、脉弦细、口苦	郁金、柴胡、白芍、琥珀、太子参、茯苓、枳壳、五灵脂、蒲黄、甘草	四逆散
口苦、舌尖边红苔白、胃脘胀痛、嗳气、吐酸、矢气、脉弦细、腹无结	郁金、柴胡、白芍、琥珀、太子参、茯苓、枳壳、五灵脂、蒲黄、甘草	四逆散
胃脘胀痛、口苦、吐酸、腹无结、舌尖边红苔白、脉弦细、矢气、嗳气	郁金、柴胡、白芍、琥珀、太子参、茯苓、枳壳、五灵脂、蒲黄、甘草	四逆散
嗳气、口苦、吐酸、腹无结、脉弦细、矢气、胃脘胀痛、舌尖边红苔白	郁金、柴胡、白芍、琥珀、太子参、茯苓、枳壳、五灵脂、蒲黄、甘草	四逆散
口苦、吐酸、舌尖边红苔白、胃脘胀痛、脉弦细、腹无结、嗳气、矢气	郁金、柴胡、白芍、琥珀、太子参、茯苓、枳壳、五灵脂、蒲黄、甘草	四逆散
舌尖边红苔白、胃脘胀痛、腹无结、吐酸、口苦、嗳气、矢气、脉弦细	郁金、柴胡、白芍、琥珀、太子参、茯苓、枳壳、五灵脂、蒲黄、甘草	四逆散
胃脘胀痛、舌尖边红苔白、口苦、吐酸、脉弦细、矢气、嗳气、腹无结	郁金、柴胡、白芍、琥珀、太子参、茯苓、枳壳、五灵脂、蒲黄、甘草	四逆散
吐酸、舌尖边红苔白、脉弦细、胃脘胀痛、腹无结、口苦、嗳气、矢气	郁金、柴胡、白芍、琥珀、太子参、茯苓、枳壳、五灵脂、蒲黄、甘草	四逆散
潮热、多梦、肾均正常、出汗、身热、脸红、心悸、神疲、怕热、汗出	鸡子黄、浮小麦、白芍、生地、黄连、阿胶、牡蛎、炙甘草、龙齿、黄芩	黄连阿胶汤
汗出、脸红、神疲、潮热、肾均正常、多梦、心悸、身热、怕热、出汗	鸡子黄、浮小麦、白芍、生地、黄连、阿胶、牡蛎、炙甘草、龙齿、黄芩	黄连阿胶汤
身热、脸红、潮热、多梦、怕热、汗出、出汗、神疲、心悸、肾均正常	鸡子黄、浮小麦、白芍、生地、黄连、阿胶、牡蛎、炙甘草、龙齿、黄芩	黄连阿胶汤
肾均正常、怕热、神疲、脸红、出汗、心悸、身热、潮热、多梦、汗出	鸡子黄、浮小麦、白芍、生地、黄连、阿胶、牡蛎、炙甘草、龙齿、黄芩	黄连阿胶汤
肾均正常、怕热、潮热、脸红、多梦、汗出、身热、神疲、出汗、心悸	鸡子黄、浮小麦、白芍、生地、黄连、阿胶、牡蛎、炙甘草、龙齿、黄芩	黄连阿胶汤
汗出、身热、出汗、心悸、潮热、神疲、怕热、多梦、肾均正常、脸红	鸡子黄、浮小麦、白芍、生地、黄连、阿胶、牡蛎、炙甘草、龙齿、黄芩	黄连阿胶汤
神疲、肾均正常、出汗、怕热、身热、脸红、多梦、心悸、汗出、潮热	鸡子黄、浮小麦、白芍、生地、黄连、阿胶、牡蛎、炙甘草、龙齿、黄芩	黄连阿胶汤
怕热、潮热、身热、心悸、肾均正常、多梦、汗出、脸红、出汗、神疲	鸡子黄、浮小麦、白芍、生地、黄连、阿胶、牡蛎、炙甘草、龙齿、黄芩	黄连阿胶汤
怕热、脸红、身热、神疲、心悸、出汗、肾均正常、潮热、多梦、汗出	鸡子黄、浮小麦、白芍、生地、黄连、阿胶、牡蛎、炙甘草、龙齿、黄芩	黄连阿胶汤
脸红、出汗、神疲、肾均正常、汗出、身热、潮热、多梦、心悸、怕热	鸡子黄、浮小麦、白芍、生地、黄连、阿胶、牡蛎、炙甘草、龙齿、黄芩	黄连阿胶汤
呕酸水、寒呕、纳差、清痰、呕吐、饥饿感	生姜、大枣、白术、吴茱萸、党参、半夏、茯苓、炙甘草、桂枝	吴茱萸汤
呕吐、纳差、清痰、寒呕、饥饿感、呕酸水	生姜、大枣、白术、吴茱萸、党参、半夏、茯苓、炙甘草、桂枝	吴茱萸汤
饥饿感、纳差、清痰、呕酸水、寒呕、呕吐	生姜、大枣、白术、吴茱萸、党参、半夏、茯苓、炙甘草、桂枝	吴茱萸汤
寒呕、纳差、饥饿感、呕吐、清痰、呕酸水	生姜、大枣、白术、吴茱萸、党参、半夏、茯苓、炙甘草、桂枝	吴茱萸汤
纳差、呕酸水、清痰、寒呕、呕吐、饥饿感	生姜、大枣、白术、吴茱萸、党参、半夏、茯苓、炙甘草、桂枝	吴茱萸汤
清痰、饥饿感、呕吐、纳差、寒呕、呕酸水	生姜、大枣、白术、吴茱萸、党参、半夏、茯苓、炙甘草、桂枝	吴茱萸汤
纳差、呕吐、饥饿感、清痰、呕酸水、寒呕	生姜、大枣、白术、吴茱萸、党参、半夏、茯苓、炙甘草、桂枝	吴茱萸汤
清痰、纳差、寒呕、呕酸水、呕吐、饥饿感	生姜、大枣、白术、吴茱萸、党参、半夏、茯苓、炙甘草、桂枝	吴茱萸汤
寒呕、呕吐、饥饿感、清痰、纳差、呕酸水	生姜、大枣、白术、吴茱萸、党参、半夏、茯苓、炙甘草、桂枝	吴茱萸汤
纳差、饥饿感、寒呕、呕酸水、呕吐、清痰	生姜、大枣、白术、吴茱萸、党参、半夏、茯苓、炙甘草、桂枝	吴茱萸汤
头痛、苔黄浊边白、低热、体温低于37.5℃、小便色黄、里急后重、疲乏、头晕、便色黄褐、舌老、脉弦数、口无味而干、体温37.5℃、懒动、肝肋下3cm	郁金、黄连、关黄柏、木香、白头翁、金钱草、甘草、秦皮	白头翁汤
疲乏、便色黄褐、苔黄浊边白、脉弦数、头痛、肝肋下3cm、口无味而干、低热、舌老、体温低于37.5℃、里急后重、懒动、小便色黄、体温37.5℃、头晕	郁金、黄连、关黄柏、木香、白头翁、金钱草、甘草、秦皮	白头翁汤
头晕、脉弦数、里急后重、小便色黄、疲乏、体温37.5℃、便色黄褐、肝肋下3cm、苔黄浊边白、体温低于37.5℃、低热、口无味而干、头痛、懒动、舌老	郁金、黄连、关黄柏、木香、白头翁、金钱草、甘草、秦皮	白头翁汤
口无味而干、便色黄褐、头晕、体温37.5℃、头痛、里急后重、小便色黄、肝肋下3cm、脉弦数、苔黄浊边白、懒动、体温低于37.5℃、疲乏、低热、舌老	郁金、黄连、关黄柏、木香、白头翁、金钱草、甘草、秦皮	白头翁汤
懒动、头晕、头痛、低热、里急后重、疲乏、小便色黄、苔黄浊边白、体温37.5℃、舌老、脉弦数、体温低于37.5℃、便色黄褐、肝肋下3cm、口无味而干	郁金、黄连、关黄柏、木香、白头翁、金钱草、甘草、秦皮	白头翁汤
头晕、低热、苔黄浊边白、疲乏、肝肋下3cm、脉弦数、里急后重、便色黄褐、体温低于37.5℃、体温37.5℃、口无味而干、懒动、小便色黄、头痛、舌老	郁金、黄连、关黄柏、木香、白头翁、金钱草、甘草、秦皮	白头翁汤
头晕、肝肋下3cm、懒动、脉弦数、低热、头痛、便色黄褐、里急后重、疲乏、苔黄浊边白、小便色黄、舌老、口无味而干、体温37.5℃、体温低于37.5℃	郁金、黄连、关黄柏、木香、白头翁、金钱草、甘草、秦皮	白头翁汤
头痛、懒动、苔黄浊边白、口无味而干、肝肋下3cm、便色黄褐、低热、舌老、脉弦数、里急后重、疲乏、体温37.5℃、体温低于37.5℃、小便色黄、头晕	郁金、黄连、关黄柏、木香、白头翁、金钱草、甘草、秦皮	白头翁汤
头晕、体温37.5℃、疲乏、舌老、便色黄褐、体温低于37.5℃、脉弦数、小便色黄、里急后重、懒动、苔黄浊边白、低热、肝肋下3cm、口无味而干、头痛	郁金、黄连、关黄柏、木香、白头翁、金钱草、甘草、秦皮	白头翁汤
里急后重、头痛、口无味而干、肝肋下3cm、疲乏、低热、懒动、苔黄浊边白、舌老、小便色黄、体温低于37.5℃、体温37.5℃、脉弦数、便色黄褐、头晕	郁金、黄连、关黄柏、木香、白头翁、金钱草、甘草、秦皮	白头翁汤
血压正常、腹痛、多梦、体温正常、面色如常、唇色正常、下肢酸软、呕吐、苔白稍干、耳鸣、汗出、听力正常、眩晕、舌尖红、恶心、头晕、脉弦稍浮	白扁豆、大枣、麦芽、茯苓、钩藤、甘草	甘麦大枣汤
舌尖红、脉弦稍浮、血压正常、苔白稍干、下肢酸软、恶心、腹痛、面色如常、体温正常、呕吐、耳鸣、汗出、多梦、唇色正常、眩晕、头晕、听力正常	白扁豆、大枣、麦芽、茯苓、钩藤、甘草	甘麦大枣汤
苔白稍干、听力正常、多梦、舌尖红、面色如常、腹痛、汗出、耳鸣、脉弦稍浮、头晕、唇色正常、呕吐、血压正常、体温正常、眩晕、恶心、下肢酸软	白扁豆、大枣、麦芽、茯苓、钩藤、甘草	甘麦大枣汤
听力正常、汗出、下肢酸软、耳鸣、恶心、头晕、舌尖红、脉弦稍浮、呕吐、体温正常、面色如常、多梦、苔白稍干、唇色正常、血压正常、眩晕、腹痛	白扁豆、大枣、麦芽、茯苓、钩藤、甘草	甘麦大枣汤
头晕、唇色正常、听力正常、呕吐、多梦、苔白稍干、舌尖红、血压正常、腹痛、耳鸣、恶心、眩晕、面色如常、汗出、下肢酸软、脉弦稍浮、体温正常	白扁豆、大枣、麦芽、茯苓、钩藤、甘草	甘麦大枣汤
多梦、眩晕、耳鸣、脉弦稍浮、恶心、体温正常、下肢酸软、听力正常、舌尖红、唇色正常、头晕、面色如常、苔白稍干、汗出、呕吐、腹痛、血压正常	白扁豆、大枣、麦芽、茯苓、钩藤、甘草	甘麦大枣汤
下肢酸软、恶心、舌尖红、听力正常、脉弦稍浮、唇色正常、血压正常、腹痛、头晕、眩晕、面色如常、汗出、体温正常、苔白稍干、呕吐、耳鸣、多梦	白扁豆、大枣、麦芽、茯苓、钩藤、甘草	甘麦大枣汤
多梦、下肢酸软、血压正常、体温正常、脉弦稍浮、唇色正常、面色如常、耳鸣、头晕、苔白稍干、恶心、腹痛、听力正常、舌尖红、呕吐、汗出、眩晕	白扁豆、大枣、麦芽、茯苓、钩藤、甘草	甘麦大枣汤
多梦、脉弦稍浮、体温正常、耳鸣、苔白稍干、下肢酸软、听力正常、唇色正常、呕吐、恶心、汗出、眩晕、腹痛、面色如常、舌尖红、血压正常、头晕	白扁豆、大枣、麦芽、茯苓、钩藤、甘草	甘麦大枣汤
血压正常、面色如常、腹痛、苔白稍干、头晕、唇色正常、汗出、多梦、舌尖红、恶心、听力正常、耳鸣、下肢酸软、眩晕、呕吐、体温正常、脉弦稍浮	白扁豆、大枣、麦芽、茯苓、钩藤、甘草	甘麦大枣汤
两寸弱、自汗、五心烦热、体温37.4℃、舌稍红、脉搏92次/分、血压100/64mmHg、腹胀、胃痛、恶寒、心悸不安、腰膝酸软、大汗不止、脉弦、乏力、头痛、苔白	浮小麦、黄芪、白芍、大枣、太子参、茯苓、糯稻根、甘草	甘麦大枣汤
脉弦、胃痛、大汗不止、心悸不安、五心烦热、自汗、腰膝酸软、两寸弱、脉搏92次/分、头痛、腹胀、苔白、体温37.4℃、血压100/64mmHg、恶寒、舌稍红、乏力	浮小麦、黄芪、白芍、大枣、太子参、茯苓、糯稻根、甘草	甘麦大枣汤
大汗不止、两寸弱、胃痛、血压100/64mmHg、自汗、腹胀、心悸不安、头痛、乏力、苔白、舌稍红、恶寒、体温37.4℃、脉搏92次/分、腰膝酸软、五心烦热、脉弦	浮小麦、黄芪、白芍、大枣、太子参、茯苓、糯稻根、甘草	甘麦大枣汤
体温37.4℃、胃痛、恶寒、舌稍红、腰膝酸软、自汗、腹胀、脉弦、心悸不安、五心烦热、头痛、苔白、乏力、血压100/64mmHg、大汗不止、脉搏92次/分、两寸弱	浮小麦、黄芪、白芍、大枣、太子参、茯苓、糯稻根、甘草	甘麦大枣汤
脉搏92次/分、血压100/64mmHg、头痛、两寸弱、体温37.4℃、乏力、腹胀、心悸不安、舌稍红、脉弦、腰膝酸软、苔白、恶寒、自汗、五心烦热、胃痛、大汗不止	浮小麦、黄芪、白芍、大枣、太子参、茯苓、糯稻根、甘草	甘麦大枣汤
五心烦热、脉搏92次/分、血压100/64mmHg、胃痛、大汗不止、自汗、头痛、两寸弱、腹胀、体温37.4℃、恶寒、乏力、腰膝酸软、脉弦、心悸不安、苔白、舌稍红	浮小麦、黄芪、白芍、大枣、太子参、茯苓、糯稻根、甘草	甘麦大枣汤
脉搏92次/分、腹胀、自汗、舌稍红、血压100/64mmHg、心悸不安、脉弦、腰膝酸软、乏力、体温37.4℃、苔白、大汗不止、恶寒、五心烦热、两寸弱、头痛、胃痛	浮小麦、黄芪、白芍、大枣、太子参、茯苓、糯稻根、甘草	甘麦大枣汤
恶寒、脉弦、脉搏92次/分、自汗、大汗不止、血压100/64mmHg、两寸弱、腰膝酸软、乏力、苔白、体温37.4℃、舌稍红、心悸不安、胃痛、五心烦热、头痛、腹胀	浮小麦、黄芪、白芍、大枣、太子参、茯苓、糯稻根、甘草	甘麦大枣汤
大汗不止、恶寒、体温37.4℃、腰膝酸软、头痛、两寸弱、乏力、脉搏92次/分、腹胀、五心烦热、脉弦、心悸不安、胃痛、舌稍红、自汗、血压100/64mmHg、苔白	浮小麦、黄芪、白芍、大枣、太子参、茯苓、糯稻根、甘草	甘麦大枣汤
胃痛、自汗、血压100/64mmHg、恶寒、体温37.4℃、两寸弱、大汗不止、乏力、心悸不安、苔白、腰膝酸软、五心烦热、腹胀、舌稍红、脉搏92次/分、头痛、脉弦	浮小麦、黄芪、白芍、大枣、太子参、茯苓、糯稻根、甘草	甘麦大枣汤
脉弦、面色唇色如常、心慌、发麻、胃纳减、苔薄白、头痛、头晕、便溏、舌嫩、恶风寒、心悸	浮小麦、大枣、半夏、竹茹、化橘红、茯苓、枳壳、甘草	甘麦大枣汤
头晕、脉弦、心慌、面色唇色如常、恶风寒、心悸、头痛、舌嫩、便溏、苔薄白、胃纳减、发麻	浮小麦、大枣、半夏、竹茹、化橘红、茯苓、枳壳、甘草	甘麦大枣汤
头晕、心慌、胃纳减、舌嫩、心悸、恶风寒、头痛、面色唇色如常、脉弦、便溏、苔薄白、发麻	浮小麦、大枣、半夏、竹茹、化橘红、茯苓、枳壳、甘草	甘麦大枣汤
心慌、头晕、面色唇色如常、便溏、脉弦、胃纳减、舌嫩、心悸、发麻、苔薄白、恶风寒、头痛	浮小麦、大枣、半夏、竹茹、化橘红、茯苓、枳壳、甘草	甘麦大枣汤
面色唇色如常、发麻、便溏、头晕、脉弦、舌嫩、恶风寒、胃纳减、苔薄白、头痛、心悸、心慌	浮小麦、大枣、半夏、竹茹、化橘红、茯苓、枳壳、甘草	甘麦大枣汤
发麻、头痛、头晕、舌嫩、脉弦、便溏、苔薄白、面色唇色如常、心悸、恶风寒、胃纳减、心慌	浮小麦、大枣、半夏、竹茹、化橘红、茯苓、枳壳、甘草	甘麦大枣汤
胃纳减、头痛、脉弦、舌嫩、恶风寒、面色唇色如常、发麻、心悸、苔薄白、便溏、头晕、心慌	浮小麦、大枣、半夏、竹茹、化橘红、茯苓、枳壳、甘草	甘麦大枣汤
恶风寒、胃纳减、头晕、面色唇色如常、脉弦、心悸、苔薄白、舌嫩、便溏、发麻、心慌、头痛	浮小麦、大枣、半夏、竹茹、化橘红、茯苓、枳壳、甘草	甘麦大枣汤
心慌、恶风寒、舌嫩、苔薄白、头晕、头痛、胃纳减、面色唇色如常、发麻、脉弦、便溏、心悸	浮小麦、大枣、半夏、竹茹、化橘红、茯苓、枳壳、甘草	甘麦大枣汤
恶风寒、头痛、面色唇色如常、胃纳减、便溏、头晕、心悸、苔薄白、舌嫩、发麻、心慌、脉弦	浮小麦、大枣、半夏、竹茹、化橘红、茯苓、枳壳、甘草	甘麦大枣汤
舌黯淡、苔白薄、全身疼痛、关节疼痛、心慌、麻、脉细、难受	黄芪、大枣、白术、防风、甘草	甘麦大枣汤
难受、麻、全身疼痛、舌黯淡、关节疼痛、苔白薄、脉细、心慌	黄芪、大枣、白术、防风、甘草	甘麦大枣汤
全身疼痛、麻、苔白薄、脉细、舌黯淡、难受、心慌、关节疼痛	黄芪、大枣、白术、防风、甘草	甘麦大枣汤
关节疼痛、全身疼痛、脉细、苔白薄、舌黯淡、难受、麻、心慌	黄芪、大枣、白术、防风、甘草	甘麦大枣汤
心慌、关节疼痛、苔白薄、全身疼痛、脉细、麻、难受、舌黯淡	黄芪、大枣、白术、防风、甘草	甘麦大枣汤
全身疼痛、关节疼痛、难受、苔白薄、麻、心慌、舌黯淡、脉细	黄芪、大枣、白术、防风、甘草	甘麦大枣汤
脉细、难受、心慌、麻、舌黯淡、全身疼痛、关节疼痛、苔白薄	黄芪、大枣、白术、防风、甘草	甘麦大枣汤
心慌、全身疼痛、麻、舌黯淡、关节疼痛、难受、苔白薄、脉细	黄芪、大枣、白术、防风、甘草	甘麦大枣汤
心慌、苔白薄、难受、舌黯淡、全身疼痛、关节疼痛、麻、脉细	黄芪、大枣、白术、防风、甘草	甘麦大枣汤
脉细、关节疼痛、全身疼痛、心慌、舌黯淡、苔白薄、麻、难受	黄芪、大枣、白术、防风、甘草	甘麦大枣汤
心悸、右关弱、时寐时醒、头昏、大便秘结、失眠、尿频、脉细、疲乏、苔白、纳差、舌胖嫩	黄芪、党参、白术、大枣、肉苁蓉、茯苓、木香、炙甘草、远志、甘草、当归	甘麦大枣汤
疲乏、苔白、大便秘结、舌胖嫩、时寐时醒、失眠、右关弱、心悸、头昏、脉细、尿频、纳差	黄芪、党参、白术、大枣、肉苁蓉、茯苓、木香、炙甘草、远志、甘草、当归	甘麦大枣汤
头昏、尿频、右关弱、失眠、脉细、心悸、时寐时醒、疲乏、大便秘结、纳差、舌胖嫩、苔白	黄芪、党参、白术、大枣、肉苁蓉、茯苓、木香、炙甘草、远志、甘草、当归	甘麦大枣汤
疲乏、尿频、心悸、大便秘结、脉细、时寐时醒、右关弱、苔白、头昏、纳差、失眠、舌胖嫩	黄芪、党参、白术、大枣、肉苁蓉、茯苓、木香、炙甘草、远志、甘草、当归	甘麦大枣汤
舌胖嫩、右关弱、失眠、心悸、头昏、脉细、苔白、尿频、纳差、大便秘结、疲乏、时寐时醒	黄芪、党参、白术、大枣、肉苁蓉、茯苓、木香、炙甘草、远志、甘草、当归	甘麦大枣汤
时寐时醒、失眠、纳差、疲乏、头昏、舌胖嫩、大便秘结、脉细、右关弱、尿频、苔白、心悸	黄芪、党参、白术、大枣、肉苁蓉、茯苓、木香、炙甘草、远志、甘草、当归	甘麦大枣汤
失眠、心悸、时寐时醒、苔白、尿频、右关弱、舌胖嫩、大便秘结、纳差、头昏、疲乏、脉细	黄芪、党参、白术、大枣、肉苁蓉、茯苓、木香、炙甘草、远志、甘草、当归	甘麦大枣汤
大便秘结、时寐时醒、苔白、右关弱、纳差、尿频、心悸、舌胖嫩、头昏、疲乏、脉细、失眠	黄芪、党参、白术、大枣、肉苁蓉、茯苓、木香、炙甘草、远志、甘草、当归	甘麦大枣汤
右关弱、头昏、舌胖嫩、纳差、脉细、心悸、失眠、大便秘结、苔白、时寐时醒、尿频、疲乏	黄芪、党参、白术、大枣、肉苁蓉、茯苓、木香、炙甘草、远志、甘草、当归	甘麦大枣汤
心悸、尿频、失眠、疲乏、舌胖嫩、纳差、苔白、头昏、时寐时醒、脉细、大便秘结、右关弱	黄芪、党参、白术、大枣、肉苁蓉、茯苓、木香、炙甘草、远志、甘草、当归	甘麦大枣汤
头痛、苔白润、脉弦滑、血压161/116mmHg、舌如常、失眠、头晕	浮小麦、代赭石、大枣、半夏、竹茹、化橘红、茯苓、甘草	甘麦大枣汤
头晕、失眠、头痛、舌如常、苔白润、脉弦滑、血压161/116mmHg	浮小麦、代赭石、大枣、半夏、竹茹、化橘红、茯苓、甘草	甘麦大枣汤
舌如常、头晕、头痛、血压161/116mmHg、失眠、脉弦滑、苔白润	浮小麦、代赭石、大枣、半夏、竹茹、化橘红、茯苓、甘草	甘麦大枣汤
头晕、舌如常、血压161/116mmHg、苔白润、脉弦滑、失眠、头痛	浮小麦、代赭石、大枣、半夏、竹茹、化橘红、茯苓、甘草	甘麦大枣汤
舌如常、头痛、脉弦滑、苔白润、头晕、失眠、血压161/116mmHg	浮小麦、代赭石、大枣、半夏、竹茹、化橘红、茯苓、甘草	甘麦大枣汤
头痛、血压161/116mmHg、失眠、苔白润、舌如常、头晕、脉弦滑	浮小麦、代赭石、大枣、半夏、竹茹、化橘红、茯苓、甘草	甘麦大枣汤
失眠、苔白润、头痛、脉弦滑、头晕、舌如常、血压161/116mmHg	浮小麦、代赭石、大枣、半夏、竹茹、化橘红、茯苓、甘草	甘麦大枣汤
舌如常、脉弦滑、头痛、头晕、失眠、血压161/116mmHg、苔白润	浮小麦、代赭石、大枣、半夏、竹茹、化橘红、茯苓、甘草	甘麦大枣汤
苔白润、血压161/116mmHg、头痛、失眠、舌如常、脉弦滑、头晕	浮小麦、代赭石、大枣、半夏、竹茹、化橘红、茯苓、甘草	甘麦大枣汤
头痛、脉弦滑、血压161/116mmHg、失眠、头晕、苔白润、舌如常	浮小麦、代赭石、大枣、半夏、竹茹、化橘红、茯苓、甘草	甘麦大枣汤
左眼眶频频跳动、脉浮缓、鼻涕、鼻痒、苔白润、鼻塞、心烦、鼻鸣、全身不适、口和	蝉蜕、辛夷、生姜、白芍、大枣、僵蚕、炙甘草、桂枝、防风、甘草	桂枝汤
心烦、鼻痒、苔白润、鼻鸣、口和、左眼眶频频跳动、脉浮缓、鼻涕、鼻塞、全身不适	蝉蜕、辛夷、生姜、白芍、大枣、僵蚕、炙甘草、桂枝、防风、甘草	桂枝汤
鼻塞、鼻涕、心烦、全身不适、苔白润、鼻鸣、脉浮缓、口和、鼻痒、左眼眶频频跳动	蝉蜕、辛夷、生姜、白芍、大枣、僵蚕、炙甘草、桂枝、防风、甘草	桂枝汤
鼻塞、苔白润、鼻涕、鼻痒、心烦、口和、脉浮缓、左眼眶频频跳动、全身不适、鼻鸣	蝉蜕、辛夷、生姜、白芍、大枣、僵蚕、炙甘草、桂枝、防风、甘草	桂枝汤
鼻塞、全身不适、鼻鸣、口和、脉浮缓、心烦、鼻涕、苔白润、鼻痒、左眼眶频频跳动	蝉蜕、辛夷、生姜、白芍、大枣、僵蚕、炙甘草、桂枝、防风、甘草	桂枝汤
全身不适、鼻涕、心烦、鼻痒、口和、脉浮缓、左眼眶频频跳动、鼻鸣、苔白润、鼻塞	蝉蜕、辛夷、生姜、白芍、大枣、僵蚕、炙甘草、桂枝、防风、甘草	桂枝汤
左眼眶频频跳动、全身不适、脉浮缓、鼻涕、口和、鼻痒、心烦、鼻塞、鼻鸣、苔白润	蝉蜕、辛夷、生姜、白芍、大枣、僵蚕、炙甘草、桂枝、防风、甘草	桂枝汤
鼻塞、脉浮缓、口和、全身不适、鼻痒、鼻鸣、苔白润、鼻涕、心烦、左眼眶频频跳动	蝉蜕、辛夷、生姜、白芍、大枣、僵蚕、炙甘草、桂枝、防风、甘草	桂枝汤
鼻痒、脉浮缓、苔白润、心烦、口和、全身不适、鼻鸣、左眼眶频频跳动、鼻涕、鼻塞	蝉蜕、辛夷、生姜、白芍、大枣、僵蚕、炙甘草、桂枝、防风、甘草	桂枝汤
全身不适、苔白润、心烦、口和、鼻塞、鼻涕、左眼眶频频跳动、脉浮缓、鼻痒、鼻鸣	蝉蜕、辛夷、生姜、白芍、大枣、僵蚕、炙甘草、桂枝、防风、甘草	桂枝汤
气短、头晕、心烦、血压12/8kPa、舌淡、气虚血弱、乏力、苔薄白、胸闷塞、心慌、脉促细、心悸、形体偏瘦、心空、瘀滞、无力	黄芪、生姜、生地、大枣、阿胶、炙甘草、麦冬、桂枝、丹参、红参	炙甘草汤
心烦、舌淡、血压12/8kPa、心空、脉促细、无力、头晕、气短、心悸、胸闷塞、心慌、气虚血弱、乏力、形体偏瘦、苔薄白、瘀滞	黄芪、生姜、生地、大枣、阿胶、炙甘草、麦冬、桂枝、丹参、红参	炙甘草汤
心慌、无力、心悸、苔薄白、气虚血弱、血压12/8kPa、瘀滞、胸闷塞、气短、舌淡、脉促细、心烦、头晕、形体偏瘦、乏力、心空	黄芪、生姜、生地、大枣、阿胶、炙甘草、麦冬、桂枝、丹参、红参	炙甘草汤
心烦、头晕、脉促细、舌淡、无力、苔薄白、乏力、气短、心悸、形体偏瘦、心慌、心空、气虚血弱、血压12/8kPa、瘀滞、胸闷塞	黄芪、生姜、生地、大枣、阿胶、炙甘草、麦冬、桂枝、丹参、红参	炙甘草汤
血压12/8kPa、胸闷塞、心悸、气虚血弱、心烦、无力、苔薄白、心慌、瘀滞、气短、乏力、形体偏瘦、脉促细、心空、舌淡、头晕	黄芪、生姜、生地、大枣、阿胶、炙甘草、麦冬、桂枝、丹参、红参	炙甘草汤
舌淡、乏力、形体偏瘦、气虚血弱、胸闷塞、心烦、苔薄白、气短、脉促细、心悸、心慌、瘀滞、心空、头晕、无力、血压12/8kPa	黄芪、生姜、生地、大枣、阿胶、炙甘草、麦冬、桂枝、丹参、红参	炙甘草汤
乏力、苔薄白、心空、头晕、瘀滞、心烦、气短、形体偏瘦、心悸、气虚血弱、胸闷塞、心慌、无力、血压12/8kPa、舌淡、脉促细	黄芪、生姜、生地、大枣、阿胶、炙甘草、麦冬、桂枝、丹参、红参	炙甘草汤
心慌、乏力、血压12/8kPa、心空、头晕、苔薄白、瘀滞、舌淡、气虚血弱、脉促细、心悸、胸闷塞、形体偏瘦、无力、气短、心烦	黄芪、生姜、生地、大枣、阿胶、炙甘草、麦冬、桂枝、丹参、红参	炙甘草汤
头晕、乏力、心烦、胸闷塞、心慌、舌淡、脉促细、心悸、气短、血压12/8kPa、瘀滞、心空、形体偏瘦、无力、苔薄白、气虚血弱	黄芪、生姜、生地、大枣、阿胶、炙甘草、麦冬、桂枝、丹参、红参	炙甘草汤
气虚血弱、无力、舌淡、脉促细、心悸、胸闷塞、心慌、苔薄白、血压12/8kPa、心烦、心空、气短、形体偏瘦、瘀滞、乏力、头晕	黄芪、生姜、生地、大枣、阿胶、炙甘草、麦冬、桂枝、丹参、红参	炙甘草汤
面色暗、脉弦数、苔白、胸闷、唇紫绀、气紧、舌红、咳嗽、吐风泡痰	鱼腥草、地龙、苦杏仁、全蝎、僵蚕、麻黄、石膏、紫菀、桃仁、甘草、枇杷叶、黄芩	麻杏石甘汤
面色暗、咳嗽、脉弦数、舌红、吐风泡痰、胸闷、气紧、唇紫绀、苔白	鱼腥草、地龙、苦杏仁、全蝎、僵蚕、麻黄、石膏、紫菀、桃仁、甘草、枇杷叶、黄芩	麻杏石甘汤
咳嗽、吐风泡痰、气紧、脉弦数、胸闷、面色暗、唇紫绀、苔白、舌红	鱼腥草、地龙、苦杏仁、全蝎、僵蚕、麻黄、石膏、紫菀、桃仁、甘草、枇杷叶、黄芩	麻杏石甘汤
脉弦数、苔白、胸闷、吐风泡痰、舌红、面色暗、唇紫绀、咳嗽、气紧	鱼腥草、地龙、苦杏仁、全蝎、僵蚕、麻黄、石膏、紫菀、桃仁、甘草、枇杷叶、黄芩	麻杏石甘汤
胸闷、舌红、气紧、苔白、吐风泡痰、咳嗽、唇紫绀、面色暗、脉弦数	鱼腥草、地龙、苦杏仁、全蝎、僵蚕、麻黄、石膏、紫菀、桃仁、甘草、枇杷叶、黄芩	麻杏石甘汤
唇紫绀、胸闷、气紧、面色暗、咳嗽、舌红、脉弦数、吐风泡痰、苔白	鱼腥草、地龙、苦杏仁、全蝎、僵蚕、麻黄、石膏、紫菀、桃仁、甘草、枇杷叶、黄芩	麻杏石甘汤
苔白、脉弦数、胸闷、唇紫绀、面色暗、吐风泡痰、气紧、咳嗽、舌红	鱼腥草、地龙、苦杏仁、全蝎、僵蚕、麻黄、石膏、紫菀、桃仁、甘草、枇杷叶、黄芩	麻杏石甘汤
舌红、面色暗、吐风泡痰、唇紫绀、苔白、脉弦数、气紧、胸闷、咳嗽	鱼腥草、地龙、苦杏仁、全蝎、僵蚕、麻黄、石膏、紫菀、桃仁、甘草、枇杷叶、黄芩	麻杏石甘汤
苔白、咳嗽、吐风泡痰、气紧、胸闷、面色暗、脉弦数、舌红、唇紫绀	鱼腥草、地龙、苦杏仁、全蝎、僵蚕、麻黄、石膏、紫菀、桃仁、甘草、枇杷叶、黄芩	麻杏石甘汤
苔白、胸闷、舌红、面色暗、咳嗽、气紧、吐风泡痰、脉弦数、唇紫绀	鱼腥草、地龙、苦杏仁、全蝎、僵蚕、麻黄、石膏、紫菀、桃仁、甘草、枇杷叶、黄芩	麻杏石甘汤
呼吸不利、精神萎靡、脉滑数、咳嗽、舌淡、气短、胸部紧闷、喘如拉锯、痰液、苔白滑	地龙、干姜、厚朴、半夏、全蝎、苦杏仁、僵蚕、白果、麻黄、甘草	小青龙汤
咳嗽、精神萎靡、喘如拉锯、呼吸不利、脉滑数、苔白滑、气短、胸部紧闷、舌淡、痰液	地龙、干姜、厚朴、半夏、全蝎、苦杏仁、僵蚕、白果、麻黄、甘草	小青龙汤
痰液、呼吸不利、咳嗽、精神萎靡、舌淡、苔白滑、喘如拉锯、脉滑数、气短、胸部紧闷	地龙、干姜、厚朴、半夏、全蝎、苦杏仁、僵蚕、白果、麻黄、甘草	小青龙汤
胸部紧闷、苔白滑、气短、喘如拉锯、呼吸不利、脉滑数、痰液、咳嗽、精神萎靡、舌淡	地龙、干姜、厚朴、半夏、全蝎、苦杏仁、僵蚕、白果、麻黄、甘草	小青龙汤
咳嗽、胸部紧闷、舌淡、痰液、呼吸不利、气短、喘如拉锯、苔白滑、精神萎靡、脉滑数	地龙、干姜、厚朴、半夏、全蝎、苦杏仁、僵蚕、白果、麻黄、甘草	小青龙汤
痰液、咳嗽、胸部紧闷、苔白滑、喘如拉锯、呼吸不利、舌淡、精神萎靡、脉滑数、气短	地龙、干姜、厚朴、半夏、全蝎、苦杏仁、僵蚕、白果、麻黄、甘草	小青龙汤
脉滑数、咳嗽、苔白滑、呼吸不利、喘如拉锯、气短、痰液、胸部紧闷、舌淡、精神萎靡	地龙、干姜、厚朴、半夏、全蝎、苦杏仁、僵蚕、白果、麻黄、甘草	小青龙汤
呼吸不利、气短、精神萎靡、苔白滑、脉滑数、舌淡、痰液、喘如拉锯、胸部紧闷、咳嗽	地龙、干姜、厚朴、半夏、全蝎、苦杏仁、僵蚕、白果、麻黄、甘草	小青龙汤
气短、精神萎靡、胸部紧闷、咳嗽、呼吸不利、苔白滑、脉滑数、喘如拉锯、痰液、舌淡	地龙、干姜、厚朴、半夏、全蝎、苦杏仁、僵蚕、白果、麻黄、甘草	小青龙汤
舌淡、胸部紧闷、精神萎靡、苔白滑、呼吸不利、咳嗽、气短、喘如拉锯、脉滑数、痰液	地龙、干姜、厚朴、半夏、全蝎、苦杏仁、僵蚕、白果、麻黄、甘草	小青龙汤
发热、心跳、恶寒、面色暗淡、呕恶、舌淡、脉弦细而浮、苔白、畏风、欲吐、疼痛、口苦、咽干、心累	生姜、柴胡、白芍、大枣、党参、半夏、桂枝、甘草、黄芩	柴胡桂枝汤
发热、恶寒、呕恶、咽干、面色暗淡、疼痛、畏风、舌淡、心跳、脉弦细而浮、心累、欲吐、苔白、口苦	生姜、柴胡、白芍、大枣、党参、半夏、桂枝、甘草、黄芩	柴胡桂枝汤
苔白、呕恶、恶寒、口苦、脉弦细而浮、心跳、心累、舌淡、发热、咽干、面色暗淡、疼痛、欲吐、畏风	生姜、柴胡、白芍、大枣、党参、半夏、桂枝、甘草、黄芩	柴胡桂枝汤
欲吐、心累、恶寒、苔白、脉弦细而浮、呕恶、疼痛、舌淡、咽干、发热、畏风、口苦、面色暗淡、心跳	生姜、柴胡、白芍、大枣、党参、半夏、桂枝、甘草、黄芩	柴胡桂枝汤
疼痛、心跳、咽干、舌淡、欲吐、心累、口苦、脉弦细而浮、恶寒、呕恶、苔白、畏风、面色暗淡、发热	生姜、柴胡、白芍、大枣、党参、半夏、桂枝、甘草、黄芩	柴胡桂枝汤
口苦、心跳、咽干、脉弦细而浮、苔白、疼痛、欲吐、呕恶、舌淡、恶寒、面色暗淡、心累、畏风、发热	生姜、柴胡、白芍、大枣、党参、半夏、桂枝、甘草、黄芩	柴胡桂枝汤
发热、舌淡、面色暗淡、畏风、心累、疼痛、心跳、咽干、呕恶、脉弦细而浮、恶寒、欲吐、苔白、口苦	生姜、柴胡、白芍、大枣、党参、半夏、桂枝、甘草、黄芩	柴胡桂枝汤
脉弦细而浮、咽干、恶寒、苔白、面色暗淡、呕恶、舌淡、发热、心跳、欲吐、心累、口苦、畏风、疼痛	生姜、柴胡、白芍、大枣、党参、半夏、桂枝、甘草、黄芩	柴胡桂枝汤
脉弦细而浮、欲吐、疼痛、呕恶、恶寒、口苦、咽干、苔白、畏风、发热、心累、心跳、舌淡、面色暗淡	生姜、柴胡、白芍、大枣、党参、半夏、桂枝、甘草、黄芩	柴胡桂枝汤
心累、发热、咽干、面色暗淡、畏风、疼痛、苔白、欲吐、脉弦细而浮、舌淡、口苦、恶寒、心跳、呕恶	生姜、柴胡、白芍、大枣、党参、半夏、桂枝、甘草、黄芩	柴胡桂枝汤
尿急、舌上有瘀点、口干、腰胀痛、急胀、脉沉细、尿色清、大便干结、烧灼、尿频、口苦、寒热、苔薄黄、小便频急、面色萎黄	牡丹皮、大黄、甘草、赤芍、枳壳、桃仁、桂枝、车前草	桃核承气汤
寒热、脉沉细、苔薄黄、小便频急、烧灼、口干、急胀、尿急、大便干结、面色萎黄、尿色清、口苦、舌上有瘀点、腰胀痛、尿频	牡丹皮、大黄、甘草、赤芍、枳壳、桃仁、桂枝、车前草	桃核承气汤
急胀、口苦、尿急、尿频、寒热、烧灼、舌上有瘀点、大便干结、面色萎黄、小便频急、口干、尿色清、腰胀痛、脉沉细、苔薄黄	牡丹皮、大黄、甘草、赤芍、枳壳、桃仁、桂枝、车前草	桃核承气汤
脉沉细、面色萎黄、尿急、口干、腰胀痛、小便频急、急胀、寒热、尿频、舌上有瘀点、大便干结、苔薄黄、烧灼、尿色清、口苦	牡丹皮、大黄、甘草、赤芍、枳壳、桃仁、桂枝、车前草	桃核承气汤
面色萎黄、尿频、苔薄黄、脉沉细、腰胀痛、大便干结、急胀、寒热、尿急、口干、尿色清、小便频急、舌上有瘀点、口苦、烧灼	牡丹皮、大黄、甘草、赤芍、枳壳、桃仁、桂枝、车前草	桃核承气汤
尿色清、小便频急、苔薄黄、舌上有瘀点、腰胀痛、大便干结、寒热、面色萎黄、口苦、口干、烧灼、尿急、尿频、急胀、脉沉细	牡丹皮、大黄、甘草、赤芍、枳壳、桃仁、桂枝、车前草	桃核承气汤
尿色清、脉沉细、面色萎黄、口苦、烧灼、寒热、腰胀痛、苔薄黄、口干、舌上有瘀点、小便频急、急胀、尿频、尿急、大便干结	牡丹皮、大黄、甘草、赤芍、枳壳、桃仁、桂枝、车前草	桃核承气汤
腰胀痛、尿色清、大便干结、急胀、口苦、面色萎黄、脉沉细、尿急、尿频、寒热、烧灼、小便频急、口干、舌上有瘀点、苔薄黄	牡丹皮、大黄、甘草、赤芍、枳壳、桃仁、桂枝、车前草	桃核承气汤
尿色清、大便干结、尿频、舌上有瘀点、腰胀痛、烧灼、小便频急、脉沉细、面色萎黄、急胀、苔薄黄、寒热、口苦、尿急、口干	牡丹皮、大黄、甘草、赤芍、枳壳、桃仁、桂枝、车前草	桃核承气汤
口苦、舌上有瘀点、尿频、尿色清、小便频急、腰胀痛、烧灼、脉沉细、尿急、急胀、口干、面色萎黄、寒热、苔薄黄、大便干结	牡丹皮、大黄、甘草、赤芍、枳壳、桃仁、桂枝、车前草	桃核承气汤
脉浮洪滑数、欲呕、疼痛、身痛、头疼、发热、咽干、汗出、唇红、体温又上升、体温：39.2℃、恶寒、微痛、心烦、恶风寒、口苦、舌红苔白干、体温39℃、高热、面色红光、脉洪数、口渴	谷芽、柴胡、羌活、半夏、粉葛、板蓝根、石膏、牛蒡子、连翘、防风、知母、甘草、金银花、黄芩	白虎汤
疼痛、脉浮洪滑数、体温39℃、脉洪数、体温：39.2℃、咽干、口苦、面色红光、舌红苔白干、身痛、高热、头疼、口渴、恶风寒、发热、心烦、恶寒、欲呕、唇红、微痛、汗出、体温又上升	谷芽、柴胡、羌活、半夏、粉葛、板蓝根、石膏、牛蒡子、连翘、防风、知母、甘草、金银花、黄芩	白虎汤
体温：39.2℃、体温39℃、恶风寒、欲呕、发热、汗出、微痛、舌红苔白干、体温又上升、脉洪数、高热、口苦、身痛、咽干、脉浮洪滑数、恶寒、口渴、面色红光、唇红、心烦、头疼、疼痛	谷芽、柴胡、羌活、半夏、粉葛、板蓝根、石膏、牛蒡子、连翘、防风、知母、甘草、金银花、黄芩	白虎汤
高热、汗出、体温：39.2℃、微痛、体温39℃、头疼、脉洪数、面色红光、身痛、欲呕、口渴、脉浮洪滑数、恶寒、心烦、唇红、咽干、疼痛、舌红苔白干、口苦、恶风寒、发热、体温又上升	谷芽、柴胡、羌活、半夏、粉葛、板蓝根、石膏、牛蒡子、连翘、防风、知母、甘草、金银花、黄芩	白虎汤
欲呕、汗出、疼痛、咽干、舌红苔白干、头疼、恶寒、唇红、体温：39.2℃、面色红光、心烦、口苦、体温39℃、身痛、高热、恶风寒、口渴、发热、微痛、体温又上升、脉浮洪滑数、脉洪数	谷芽、柴胡、羌活、半夏、粉葛、板蓝根、石膏、牛蒡子、连翘、防风、知母、甘草、金银花、黄芩	白虎汤
舌红苔白干、发热、恶风寒、身痛、头疼、体温又上升、微痛、咽干、脉洪数、口苦、恶寒、面色红光、体温：39.2℃、口渴、汗出、脉浮洪滑数、体温39℃、唇红、高热、心烦、欲呕、疼痛	谷芽、柴胡、羌活、半夏、粉葛、板蓝根、石膏、牛蒡子、连翘、防风、知母、甘草、金银花、黄芩	白虎汤
心烦、口渴、脉浮洪滑数、微痛、汗出、唇红、欲呕、体温又上升、口苦、发热、高热、咽干、舌红苔白干、面色红光、脉洪数、头疼、疼痛、体温39℃、体温：39.2℃、恶风寒、身痛、恶寒	谷芽、柴胡、羌活、半夏、粉葛、板蓝根、石膏、牛蒡子、连翘、防风、知母、甘草、金银花、黄芩	白虎汤
脉洪数、疼痛、头疼、高热、体温又上升、欲呕、发热、脉浮洪滑数、咽干、口苦、体温：39.2℃、体温39℃、恶寒、身痛、面色红光、唇红、汗出、口渴、舌红苔白干、微痛、心烦、恶风寒	谷芽、柴胡、羌活、半夏、粉葛、板蓝根、石膏、牛蒡子、连翘、防风、知母、甘草、金银花、黄芩	白虎汤
体温：39.2℃、身痛、脉洪数、汗出、口苦、发热、头疼、心烦、欲呕、咽干、微痛、恶寒、舌红苔白干、口渴、唇红、体温又上升、高热、疼痛、脉浮洪滑数、面色红光、恶风寒、体温39℃	谷芽、柴胡、羌活、半夏、粉葛、板蓝根、石膏、牛蒡子、连翘、防风、知母、甘草、金银花、黄芩	白虎汤
高热、口渴、唇红、脉洪数、舌红苔白干、面色红光、疼痛、恶寒、体温又上升、头疼、欲呕、体温39℃、心烦、身痛、发热、体温：39.2℃、微痛、汗出、脉浮洪滑数、口苦、咽干、恶风寒	谷芽、柴胡、羌活、半夏、粉葛、板蓝根、石膏、牛蒡子、连翘、防风、知母、甘草、金银花、黄芩	白虎汤
全腹均有压痛、舌根白滑、脉弦数、面色青暗无华、疼痛、舌紫暗、神志尚清、双肾区有叩击痛、腰痛、口干苦	柴胡、白芍、枳实、青皮、甘草、大血藤、乌药、川楝子	四逆散
腰痛、全腹均有压痛、疼痛、双肾区有叩击痛、神志尚清、面色青暗无华、口干苦、舌紫暗、舌根白滑、脉弦数	柴胡、白芍、枳实、青皮、甘草、大血藤、乌药、川楝子	四逆散
疼痛、舌根白滑、腰痛、全腹均有压痛、口干苦、神志尚清、脉弦数、面色青暗无华、双肾区有叩击痛、舌紫暗	柴胡、白芍、枳实、青皮、甘草、大血藤、乌药、川楝子	四逆散
神志尚清、腰痛、脉弦数、面色青暗无华、双肾区有叩击痛、舌根白滑、舌紫暗、全腹均有压痛、疼痛、口干苦	柴胡、白芍、枳实、青皮、甘草、大血藤、乌药、川楝子	四逆散
全腹均有压痛、神志尚清、脉弦数、疼痛、舌根白滑、双肾区有叩击痛、口干苦、面色青暗无华、舌紫暗、腰痛	柴胡、白芍、枳实、青皮、甘草、大血藤、乌药、川楝子	四逆散
腰痛、舌根白滑、口干苦、双肾区有叩击痛、全腹均有压痛、舌紫暗、疼痛、脉弦数、神志尚清、面色青暗无华	柴胡、白芍、枳实、青皮、甘草、大血藤、乌药、川楝子	四逆散
神志尚清、脉弦数、舌紫暗、疼痛、腰痛、双肾区有叩击痛、全腹均有压痛、舌根白滑、口干苦、面色青暗无华	柴胡、白芍、枳实、青皮、甘草、大血藤、乌药、川楝子	四逆散
全腹均有压痛、双肾区有叩击痛、疼痛、神志尚清、腰痛、面色青暗无华、口干苦、脉弦数、舌紫暗、舌根白滑	柴胡、白芍、枳实、青皮、甘草、大血藤、乌药、川楝子	四逆散
双肾区有叩击痛、腰痛、脉弦数、舌根白滑、疼痛、神志尚清、面色青暗无华、舌紫暗、口干苦、全腹均有压痛	柴胡、白芍、枳实、青皮、甘草、大血藤、乌药、川楝子	四逆散
脉弦数、全腹均有压痛、腰痛、双肾区有叩击痛、口干苦、神志尚清、舌紫暗、舌根白滑、面色青暗无华、疼痛	柴胡、白芍、枳实、青皮、甘草、大血藤、乌药、川楝子	四逆散
痰少、咳嗽、白腻、浮肿、唇甲青紫、面色苍暗、屋漏、厥冷、舌质紫暗、苔薄、语音低、宿满、小便少、头晕、胸闷胀、心悸、气短	黄芪、生姜、白芍、五味子、白术、茯苓、麦冬、桂枝、附子、丹参、红参	真武汤
胸闷胀、唇甲青紫、厥冷、浮肿、头晕、气短、心悸、宿满、语音低、舌质紫暗、屋漏、白腻、苔薄、咳嗽、痰少、面色苍暗、小便少	黄芪、生姜、白芍、五味子、白术、茯苓、麦冬、桂枝、附子、丹参、红参	真武汤
咳嗽、白腻、厥冷、舌质紫暗、浮肿、心悸、语音低、头晕、苔薄、气短、痰少、唇甲青紫、小便少、宿满、屋漏、面色苍暗、胸闷胀	黄芪、生姜、白芍、五味子、白术、茯苓、麦冬、桂枝、附子、丹参、红参	真武汤
气短、白腻、宿满、屋漏、浮肿、唇甲青紫、小便少、苔薄、面色苍暗、心悸、语音低、舌质紫暗、痰少、头晕、厥冷、咳嗽、胸闷胀	黄芪、生姜、白芍、五味子、白术、茯苓、麦冬、桂枝、附子、丹参、红参	真武汤
小便少、咳嗽、气短、语音低、浮肿、头晕、面色苍暗、痰少、舌质紫暗、唇甲青紫、胸闷胀、宿满、心悸、厥冷、苔薄、白腻、屋漏	黄芪、生姜、白芍、五味子、白术、茯苓、麦冬、桂枝、附子、丹参、红参	真武汤
屋漏、厥冷、白腻、咳嗽、面色苍暗、头晕、宿满、语音低、苔薄、胸闷胀、心悸、浮肿、气短、唇甲青紫、痰少、小便少、舌质紫暗	黄芪、生姜、白芍、五味子、白术、茯苓、麦冬、桂枝、附子、丹参、红参	真武汤
舌质紫暗、头晕、面色苍暗、唇甲青紫、语音低、痰少、浮肿、胸闷胀、苔薄、小便少、宿满、咳嗽、白腻、屋漏、心悸、气短、厥冷	黄芪、生姜、白芍、五味子、白术、茯苓、麦冬、桂枝、附子、丹参、红参	真武汤
痰少、头晕、浮肿、面色苍暗、语音低、白腻、唇甲青紫、胸闷胀、气短、心悸、屋漏、厥冷、宿满、咳嗽、舌质紫暗、苔薄、小便少	黄芪、生姜、白芍、五味子、白术、茯苓、麦冬、桂枝、附子、丹参、红参	真武汤
小便少、痰少、面色苍暗、胸闷胀、宿满、咳嗽、舌质紫暗、厥冷、浮肿、气短、头晕、语音低、白腻、唇甲青紫、屋漏、心悸、苔薄	黄芪、生姜、白芍、五味子、白术、茯苓、麦冬、桂枝、附子、丹参、红参	真武汤
头晕、宿满、浮肿、厥冷、舌质紫暗、唇甲青紫、语音低、气短、白腻、小便少、面色苍暗、苔薄、心悸、屋漏、咳嗽、胸闷胀、痰少	黄芪、生姜、白芍、五味子、白术、茯苓、麦冬、桂枝、附子、丹参、红参	真武汤
舌胖、脉弦、苔中略有厚腻、足肿、关节作痛、早搏	小麦、干姜、六神曲、百合、生地、党参、大枣、阿胶、火麻仁、厚朴、炙甘草、桂枝	炙甘草汤
脉弦、苔中略有厚腻、关节作痛、早搏、足肿、舌胖	小麦、干姜、六神曲、百合、生地、党参、大枣、阿胶、火麻仁、厚朴、炙甘草、桂枝	炙甘草汤
早搏、关节作痛、脉弦、苔中略有厚腻、舌胖、足肿	小麦、干姜、六神曲、百合、生地、党参、大枣、阿胶、火麻仁、厚朴、炙甘草、桂枝	炙甘草汤
早搏、足肿、脉弦、关节作痛、苔中略有厚腻、舌胖	小麦、干姜、六神曲、百合、生地、党参、大枣、阿胶、火麻仁、厚朴、炙甘草、桂枝	炙甘草汤
早搏、脉弦、苔中略有厚腻、关节作痛、舌胖、足肿	小麦、干姜、六神曲、百合、生地、党参、大枣、阿胶、火麻仁、厚朴、炙甘草、桂枝	炙甘草汤
早搏、苔中略有厚腻、脉弦、舌胖、足肿、关节作痛	小麦、干姜、六神曲、百合、生地、党参、大枣、阿胶、火麻仁、厚朴、炙甘草、桂枝	炙甘草汤
舌胖、足肿、脉弦、苔中略有厚腻、关节作痛、早搏	小麦、干姜、六神曲、百合、生地、党参、大枣、阿胶、火麻仁、厚朴、炙甘草、桂枝	炙甘草汤
关节作痛、舌胖、苔中略有厚腻、早搏、足肿、脉弦	小麦、干姜、六神曲、百合、生地、党参、大枣、阿胶、火麻仁、厚朴、炙甘草、桂枝	炙甘草汤
足肿、苔中略有厚腻、关节作痛、脉弦、早搏、舌胖	小麦、干姜、六神曲、百合、生地、党参、大枣、阿胶、火麻仁、厚朴、炙甘草、桂枝	炙甘草汤
早搏、舌胖、关节作痛、脉弦、足肿、苔中略有厚腻	小麦、干姜、六神曲、百合、生地、党参、大枣、阿胶、火麻仁、厚朴、炙甘草、桂枝	炙甘草汤
口腔出现瘰疹、狐惑、溃疡、舌上红瘰、大便较干	黄连、白芍、赤芍、淡竹叶、连翘、甘草、金银花、当归、黄芩	甘草泻心汤
狐惑、大便较干、溃疡、口腔出现瘰疹、舌上红瘰	黄连、白芍、赤芍、淡竹叶、连翘、甘草、金银花、当归、黄芩	甘草泻心汤
大便较干、舌上红瘰、溃疡、狐惑、口腔出现瘰疹	黄连、白芍、赤芍、淡竹叶、连翘、甘草、金银花、当归、黄芩	甘草泻心汤
舌上红瘰、大便较干、口腔出现瘰疹、溃疡、狐惑	黄连、白芍、赤芍、淡竹叶、连翘、甘草、金银花、当归、黄芩	甘草泻心汤
溃疡、大便较干、舌上红瘰、狐惑、口腔出现瘰疹	黄连、白芍、赤芍、淡竹叶、连翘、甘草、金银花、当归、黄芩	甘草泻心汤
溃疡、狐惑、大便较干、舌上红瘰、口腔出现瘰疹	黄连、白芍、赤芍、淡竹叶、连翘、甘草、金银花、当归、黄芩	甘草泻心汤
溃疡、大便较干、口腔出现瘰疹、舌上红瘰、狐惑	黄连、白芍、赤芍、淡竹叶、连翘、甘草、金银花、当归、黄芩	甘草泻心汤
舌上红瘰、口腔出现瘰疹、大便较干、狐惑、溃疡	黄连、白芍、赤芍、淡竹叶、连翘、甘草、金银花、当归、黄芩	甘草泻心汤
舌上红瘰、狐惑、溃疡、口腔出现瘰疹、大便较干	黄连、白芍、赤芍、淡竹叶、连翘、甘草、金银花、当归、黄芩	甘草泻心汤
舌上红瘰、大便较干、狐惑、口腔出现瘰疹、溃疡	黄连、白芍、赤芍、淡竹叶、连翘、甘草、金银花、当归、黄芩	甘草泻心汤
苔厚、脉弦、发冷、疼痛、面色发青、口有秽气、呕吐、恶心	柴胡、莱菔子、白芍、延胡索、炙甘草、茵陈、川楝子	芍药甘草汤
面色发青、疼痛、发冷、脉弦、苔厚、呕吐、口有秽气、恶心	柴胡、莱菔子、白芍、延胡索、炙甘草、茵陈、川楝子	芍药甘草汤
苔厚、恶心、口有秽气、脉弦、呕吐、发冷、面色发青、疼痛	柴胡、莱菔子、白芍、延胡索、炙甘草、茵陈、川楝子	芍药甘草汤
脉弦、疼痛、口有秽气、恶心、苔厚、呕吐、发冷、面色发青	柴胡、莱菔子、白芍、延胡索、炙甘草、茵陈、川楝子	芍药甘草汤
疼痛、面色发青、恶心、发冷、苔厚、口有秽气、脉弦、呕吐	柴胡、莱菔子、白芍、延胡索、炙甘草、茵陈、川楝子	芍药甘草汤
苔厚、口有秽气、发冷、脉弦、呕吐、恶心、面色发青、疼痛	柴胡、莱菔子、白芍、延胡索、炙甘草、茵陈、川楝子	芍药甘草汤
脉弦、面色发青、苔厚、口有秽气、恶心、疼痛、发冷、呕吐	柴胡、莱菔子、白芍、延胡索、炙甘草、茵陈、川楝子	芍药甘草汤
发冷、口有秽气、面色发青、苔厚、恶心、脉弦、呕吐、疼痛	柴胡、莱菔子、白芍、延胡索、炙甘草、茵陈、川楝子	芍药甘草汤
疼痛、发冷、脉弦、呕吐、恶心、口有秽气、面色发青、苔厚	柴胡、莱菔子、白芍、延胡索、炙甘草、茵陈、川楝子	芍药甘草汤
呕吐、面色发青、苔厚、恶心、口有秽气、疼痛、脉弦、发冷	柴胡、莱菔子、白芍、延胡索、炙甘草、茵陈、川楝子	芍药甘草汤
苔净、失眠、恍惚、脉弦细、舌淡、惊怖	小麦、首乌藤、琥珀、百合、生地、大枣、炙甘草、丹参、当归	甘麦大枣汤
恍惚、舌淡、失眠、苔净、脉弦细、惊怖	小麦、首乌藤、琥珀、百合、生地、大枣、炙甘草、丹参、当归	甘麦大枣汤
恍惚、舌淡、失眠、惊怖、苔净、脉弦细	小麦、首乌藤、琥珀、百合、生地、大枣、炙甘草、丹参、当归	甘麦大枣汤
惊怖、失眠、苔净、恍惚、脉弦细、舌淡	小麦、首乌藤、琥珀、百合、生地、大枣、炙甘草、丹参、当归	甘麦大枣汤
舌淡、恍惚、苔净、失眠、脉弦细、惊怖	小麦、首乌藤、琥珀、百合、生地、大枣、炙甘草、丹参、当归	甘麦大枣汤
恍惚、惊怖、失眠、苔净、脉弦细、舌淡	小麦、首乌藤、琥珀、百合、生地、大枣、炙甘草、丹参、当归	甘麦大枣汤
舌淡、脉弦细、苔净、失眠、恍惚、惊怖	小麦、首乌藤、琥珀、百合、生地、大枣、炙甘草、丹参、当归	甘麦大枣汤
恍惚、失眠、苔净、舌淡、惊怖、脉弦细	小麦、首乌藤、琥珀、百合、生地、大枣、炙甘草、丹参、当归	甘麦大枣汤
苔净、脉弦细、失眠、惊怖、舌淡、恍惚	小麦、首乌藤、琥珀、百合、生地、大枣、炙甘草、丹参、当归	甘麦大枣汤
恍惚、苔净、失眠、惊怖、脉弦细、舌淡	小麦、首乌藤、琥珀、百合、生地、大枣、炙甘草、丹参、当归	甘麦大枣汤
口苦、咽干、凉痛、疼痛、呕恶、发烧、高热、便溏、烦躁	柴胡、厚朴、大枣、半夏、板蓝根、羚羊角、白茅根、桂枝、连翘、芦根、蔓荆子、甘草、黄芩	小柴胡汤
便溏、发烧、烦躁、咽干、凉痛、高热、口苦、疼痛、呕恶	柴胡、厚朴、大枣、半夏、板蓝根、羚羊角、白茅根、桂枝、连翘、芦根、蔓荆子、甘草、黄芩	小柴胡汤
高热、呕恶、发烧、烦躁、咽干、口苦、疼痛、凉痛、便溏	柴胡、厚朴、大枣、半夏、板蓝根、羚羊角、白茅根、桂枝、连翘、芦根、蔓荆子、甘草、黄芩	小柴胡汤
高热、便溏、烦躁、呕恶、口苦、凉痛、咽干、发烧、疼痛	柴胡、厚朴、大枣、半夏、板蓝根、羚羊角、白茅根、桂枝、连翘、芦根、蔓荆子、甘草、黄芩	小柴胡汤
口苦、便溏、发烧、咽干、高热、凉痛、疼痛、呕恶、烦躁	柴胡、厚朴、大枣、半夏、板蓝根、羚羊角、白茅根、桂枝、连翘、芦根、蔓荆子、甘草、黄芩	小柴胡汤
呕恶、便溏、凉痛、疼痛、发烧、咽干、口苦、高热、烦躁	柴胡、厚朴、大枣、半夏、板蓝根、羚羊角、白茅根、桂枝、连翘、芦根、蔓荆子、甘草、黄芩	小柴胡汤
凉痛、烦躁、便溏、发烧、疼痛、咽干、口苦、呕恶、高热	柴胡、厚朴、大枣、半夏、板蓝根、羚羊角、白茅根、桂枝、连翘、芦根、蔓荆子、甘草、黄芩	小柴胡汤
疼痛、口苦、咽干、发烧、高热、呕恶、烦躁、凉痛、便溏	柴胡、厚朴、大枣、半夏、板蓝根、羚羊角、白茅根、桂枝、连翘、芦根、蔓荆子、甘草、黄芩	小柴胡汤
咽干、发烧、疼痛、凉痛、烦躁、口苦、呕恶、便溏、高热	柴胡、厚朴、大枣、半夏、板蓝根、羚羊角、白茅根、桂枝、连翘、芦根、蔓荆子、甘草、黄芩	小柴胡汤
发烧、咽干、凉痛、烦躁、便溏、呕恶、疼痛、口苦、高热	柴胡、厚朴、大枣、半夏、板蓝根、羚羊角、白茅根、桂枝、连翘、芦根、蔓荆子、甘草、黄芩	小柴胡汤
脉沉细、疼痛、舌淡红、晨僵、肿胀、乏力、纳差、面色无华、苔薄白、消瘦	黄芪、六神曲、白芍、鸡血藤、麦芽、乌头、桂枝、山楂、苦参、当归、淫羊藿	黄芪桂枝五物汤
苔薄白、乏力、晨僵、舌淡红、消瘦、疼痛、面色无华、纳差、肿胀、脉沉细	黄芪、六神曲、白芍、鸡血藤、麦芽、乌头、桂枝、山楂、苦参、当归、淫羊藿	黄芪桂枝五物汤
纳差、面色无华、苔薄白、脉沉细、晨僵、消瘦、肿胀、疼痛、舌淡红、乏力	黄芪、六神曲、白芍、鸡血藤、麦芽、乌头、桂枝、山楂、苦参、当归、淫羊藿	黄芪桂枝五物汤
面色无华、疼痛、肿胀、晨僵、苔薄白、脉沉细、消瘦、乏力、舌淡红、纳差	黄芪、六神曲、白芍、鸡血藤、麦芽、乌头、桂枝、山楂、苦参、当归、淫羊藿	黄芪桂枝五物汤
面色无华、苔薄白、舌淡红、疼痛、纳差、晨僵、乏力、脉沉细、肿胀、消瘦	黄芪、六神曲、白芍、鸡血藤、麦芽、乌头、桂枝、山楂、苦参、当归、淫羊藿	黄芪桂枝五物汤
乏力、脉沉细、晨僵、苔薄白、纳差、消瘦、肿胀、疼痛、舌淡红、面色无华	黄芪、六神曲、白芍、鸡血藤、麦芽、乌头、桂枝、山楂、苦参、当归、淫羊藿	黄芪桂枝五物汤
纳差、晨僵、乏力、面色无华、疼痛、苔薄白、肿胀、舌淡红、消瘦、脉沉细	黄芪、六神曲、白芍、鸡血藤、麦芽、乌头、桂枝、山楂、苦参、当归、淫羊藿	黄芪桂枝五物汤
脉沉细、纳差、苔薄白、疼痛、晨僵、消瘦、面色无华、肿胀、乏力、舌淡红	黄芪、六神曲、白芍、鸡血藤、麦芽、乌头、桂枝、山楂、苦参、当归、淫羊藿	黄芪桂枝五物汤
肿胀、乏力、晨僵、脉沉细、苔薄白、面色无华、疼痛、舌淡红、纳差、消瘦	黄芪、六神曲、白芍、鸡血藤、麦芽、乌头、桂枝、山楂、苦参、当归、淫羊藿	黄芪桂枝五物汤
疼痛、苔薄白、纳差、乏力、肿胀、消瘦、面色无华、舌淡红、脉沉细、晨僵	黄芪、六神曲、白芍、鸡血藤、麦芽、乌头、桂枝、山楂、苦参、当归、淫羊藿	黄芪桂枝五物汤
脉濡细、舌淡、胀痛、苔白、乏力、困倦、疼痛	黄芪、生姜、白芍、大枣、海螵蛸、炙甘草、桂枝、浙贝母、饴糖	黄芪建中汤
舌淡、脉濡细、疼痛、乏力、困倦、胀痛、苔白	黄芪、生姜、白芍、大枣、海螵蛸、炙甘草、桂枝、浙贝母、饴糖	黄芪建中汤
舌淡、胀痛、乏力、困倦、脉濡细、苔白、疼痛	黄芪、生姜、白芍、大枣、海螵蛸、炙甘草、桂枝、浙贝母、饴糖	黄芪建中汤
乏力、困倦、舌淡、疼痛、苔白、胀痛、脉濡细	黄芪、生姜、白芍、大枣、海螵蛸、炙甘草、桂枝、浙贝母、饴糖	黄芪建中汤
舌淡、乏力、疼痛、困倦、胀痛、脉濡细、苔白	黄芪、生姜、白芍、大枣、海螵蛸、炙甘草、桂枝、浙贝母、饴糖	黄芪建中汤
胀痛、疼痛、舌淡、苔白、脉濡细、乏力、困倦	黄芪、生姜、白芍、大枣、海螵蛸、炙甘草、桂枝、浙贝母、饴糖	黄芪建中汤
脉濡细、舌淡、乏力、疼痛、苔白、困倦、胀痛	黄芪、生姜、白芍、大枣、海螵蛸、炙甘草、桂枝、浙贝母、饴糖	黄芪建中汤
困倦、乏力、舌淡、胀痛、苔白、脉濡细、疼痛	黄芪、生姜、白芍、大枣、海螵蛸、炙甘草、桂枝、浙贝母、饴糖	黄芪建中汤
苔白、困倦、乏力、脉濡细、舌淡、疼痛、胀痛	黄芪、生姜、白芍、大枣、海螵蛸、炙甘草、桂枝、浙贝母、饴糖	黄芪建中汤
苔白、胀痛、脉濡细、乏力、困倦、疼痛、舌淡	黄芪、生姜、白芍、大枣、海螵蛸、炙甘草、桂枝、浙贝母、饴糖	黄芪建中汤
哽噎不顺、舌淡红、纳差、苔花剥苔、面色少华、进食噎不顺、烦闷、舌薄、脉弦细、吞咽困难、形瘦、不欲进食	蚕沙、郁李仁、柴胡、大枣、半夏、西洋参、沉香、桃仁、甘草、黄芩	小柴胡汤
面色少华、哽噎不顺、舌薄、烦闷、进食噎不顺、舌淡红、纳差、吞咽困难、不欲进食、脉弦细、形瘦、苔花剥苔	蚕沙、郁李仁、柴胡、大枣、半夏、西洋参、沉香、桃仁、甘草、黄芩	小柴胡汤
纳差、舌淡红、形瘦、不欲进食、脉弦细、烦闷、吞咽困难、舌薄、进食噎不顺、哽噎不顺、面色少华、苔花剥苔	蚕沙、郁李仁、柴胡、大枣、半夏、西洋参、沉香、桃仁、甘草、黄芩	小柴胡汤
不欲进食、形瘦、烦闷、脉弦细、舌淡红、吞咽困难、舌薄、纳差、进食噎不顺、面色少华、哽噎不顺、苔花剥苔	蚕沙、郁李仁、柴胡、大枣、半夏、西洋参、沉香、桃仁、甘草、黄芩	小柴胡汤
舌薄、进食噎不顺、不欲进食、面色少华、舌淡红、哽噎不顺、脉弦细、纳差、吞咽困难、苔花剥苔、烦闷、形瘦	蚕沙、郁李仁、柴胡、大枣、半夏、西洋参、沉香、桃仁、甘草、黄芩	小柴胡汤
不欲进食、纳差、苔花剥苔、形瘦、面色少华、进食噎不顺、烦闷、脉弦细、舌薄、哽噎不顺、舌淡红、吞咽困难	蚕沙、郁李仁、柴胡、大枣、半夏、西洋参、沉香、桃仁、甘草、黄芩	小柴胡汤
纳差、烦闷、吞咽困难、舌薄、面色少华、不欲进食、舌淡红、苔花剥苔、进食噎不顺、形瘦、脉弦细、哽噎不顺	蚕沙、郁李仁、柴胡、大枣、半夏、西洋参、沉香、桃仁、甘草、黄芩	小柴胡汤
苔花剥苔、纳差、面色少华、进食噎不顺、哽噎不顺、不欲进食、形瘦、舌淡红、脉弦细、烦闷、吞咽困难、舌薄	蚕沙、郁李仁、柴胡、大枣、半夏、西洋参、沉香、桃仁、甘草、黄芩	小柴胡汤
烦闷、吞咽困难、进食噎不顺、哽噎不顺、面色少华、脉弦细、形瘦、舌淡红、苔花剥苔、纳差、舌薄、不欲进食	蚕沙、郁李仁、柴胡、大枣、半夏、西洋参、沉香、桃仁、甘草、黄芩	小柴胡汤
纳差、舌淡红、不欲进食、吞咽困难、舌薄、形瘦、脉弦细、烦闷、哽噎不顺、进食噎不顺、苔花剥苔、面色少华	蚕沙、郁李仁、柴胡、大枣、半夏、西洋参、沉香、桃仁、甘草、黄芩	小柴胡汤
恶心、发热、高热、小便混浊、舌稍红、咳嗽、化热、苔白腻、倦怠、欲吐、有痰、舌体稍胖大、脉弦滑、乏力	广藿香、柴胡、厚朴、大枣、党参、半夏、粉葛、牡蛎、鳖甲、知母、甘草、豆蔻、黄芩	小柴胡汤
欲吐、化热、恶心、有痰、发热、舌体稍胖大、咳嗽、苔白腻、脉弦滑、乏力、小便混浊、舌稍红、倦怠、高热	广藿香、柴胡、厚朴、大枣、党参、半夏、粉葛、牡蛎、鳖甲、知母、甘草、豆蔻、黄芩	小柴胡汤
欲吐、恶心、舌体稍胖大、脉弦滑、咳嗽、高热、苔白腻、有痰、小便混浊、倦怠、舌稍红、乏力、化热、发热	广藿香、柴胡、厚朴、大枣、党参、半夏、粉葛、牡蛎、鳖甲、知母、甘草、豆蔻、黄芩	小柴胡汤
舌稍红、脉弦滑、舌体稍胖大、高热、化热、有痰、发热、欲吐、乏力、苔白腻、咳嗽、恶心、倦怠、小便混浊	广藿香、柴胡、厚朴、大枣、党参、半夏、粉葛、牡蛎、鳖甲、知母、甘草、豆蔻、黄芩	小柴胡汤
发热、舌稍红、恶心、苔白腻、欲吐、脉弦滑、舌体稍胖大、咳嗽、乏力、高热、倦怠、小便混浊、化热、有痰	广藿香、柴胡、厚朴、大枣、党参、半夏、粉葛、牡蛎、鳖甲、知母、甘草、豆蔻、黄芩	小柴胡汤
有痰、舌体稍胖大、苔白腻、化热、舌稍红、恶心、欲吐、乏力、咳嗽、小便混浊、高热、倦怠、脉弦滑、发热	广藿香、柴胡、厚朴、大枣、党参、半夏、粉葛、牡蛎、鳖甲、知母、甘草、豆蔻、黄芩	小柴胡汤
舌体稍胖大、咳嗽、化热、欲吐、乏力、倦怠、有痰、苔白腻、脉弦滑、恶心、小便混浊、发热、高热、舌稍红	广藿香、柴胡、厚朴、大枣、党参、半夏、粉葛、牡蛎、鳖甲、知母、甘草、豆蔻、黄芩	小柴胡汤
舌体稍胖大、苔白腻、化热、发热、倦怠、高热、脉弦滑、欲吐、恶心、舌稍红、小便混浊、有痰、乏力、咳嗽	广藿香、柴胡、厚朴、大枣、党参、半夏、粉葛、牡蛎、鳖甲、知母、甘草、豆蔻、黄芩	小柴胡汤
发热、苔白腻、欲吐、有痰、倦怠、小便混浊、脉弦滑、高热、舌体稍胖大、舌稍红、恶心、咳嗽、化热、乏力	广藿香、柴胡、厚朴、大枣、党参、半夏、粉葛、牡蛎、鳖甲、知母、甘草、豆蔻、黄芩	小柴胡汤
脉弦滑、倦怠、有痰、欲吐、乏力、恶心、发热、小便混浊、舌稍红、咳嗽、高热、舌体稍胖大、苔白腻、化热	广藿香、柴胡、厚朴、大枣、党参、半夏、粉葛、牡蛎、鳖甲、知母、甘草、豆蔻、黄芩	小柴胡汤
胸闷、神倦、食欲减退、咽痒、心烦、呕吐、舌淡红略胖、苔微黄腻、消瘦、咽红、面色萎黄、脉弦、肝气郁滞、咳嗽、痰多、憋气	代赭石、厚朴、党参、半夏、竹茹、陈皮、茯苓、枳壳、桔梗、射干、芦根、山豆根、枇杷叶、旋覆花	旋覆代赭汤
呕吐、痰多、舌淡红略胖、胸闷、食欲减退、咽痒、咽红、面色萎黄、肝气郁滞、咳嗽、脉弦、神倦、苔微黄腻、消瘦、憋气、心烦	代赭石、厚朴、党参、半夏、竹茹、陈皮、茯苓、枳壳、桔梗、射干、芦根、山豆根、枇杷叶、旋覆花	旋覆代赭汤
面色萎黄、苔微黄腻、消瘦、憋气、咳嗽、食欲减退、咽红、神倦、肝气郁滞、呕吐、痰多、心烦、脉弦、咽痒、胸闷、舌淡红略胖	代赭石、厚朴、党参、半夏、竹茹、陈皮、茯苓、枳壳、桔梗、射干、芦根、山豆根、枇杷叶、旋覆花	旋覆代赭汤
咳嗽、咽痒、舌淡红略胖、咽红、肝气郁滞、面色萎黄、胸闷、呕吐、脉弦、食欲减退、苔微黄腻、心烦、神倦、痰多、消瘦、憋气	代赭石、厚朴、党参、半夏、竹茹、陈皮、茯苓、枳壳、桔梗、射干、芦根、山豆根、枇杷叶、旋覆花	旋覆代赭汤
憋气、食欲减退、苔微黄腻、舌淡红略胖、痰多、脉弦、面色萎黄、呕吐、消瘦、咳嗽、咽痒、神倦、咽红、心烦、胸闷、肝气郁滞	代赭石、厚朴、党参、半夏、竹茹、陈皮、茯苓、枳壳、桔梗、射干、芦根、山豆根、枇杷叶、旋覆花	旋覆代赭汤
心烦、呕吐、咽红、咽痒、神倦、面色萎黄、痰多、咳嗽、食欲减退、憋气、苔微黄腻、脉弦、肝气郁滞、舌淡红略胖、胸闷、消瘦	代赭石、厚朴、党参、半夏、竹茹、陈皮、茯苓、枳壳、桔梗、射干、芦根、山豆根、枇杷叶、旋覆花	旋覆代赭汤
舌淡红略胖、苔微黄腻、肝气郁滞、面色萎黄、神倦、痰多、咽痒、心烦、咽红、消瘦、脉弦、胸闷、呕吐、食欲减退、咳嗽、憋气	代赭石、厚朴、党参、半夏、竹茹、陈皮、茯苓、枳壳、桔梗、射干、芦根、山豆根、枇杷叶、旋覆花	旋覆代赭汤
痰多、舌淡红略胖、咳嗽、胸闷、肝气郁滞、神倦、面色萎黄、心烦、咽红、消瘦、憋气、呕吐、苔微黄腻、咽痒、脉弦、食欲减退	代赭石、厚朴、党参、半夏、竹茹、陈皮、茯苓、枳壳、桔梗、射干、芦根、山豆根、枇杷叶、旋覆花	旋覆代赭汤
食欲减退、呕吐、心烦、肝气郁滞、消瘦、痰多、咽痒、憋气、咽红、神倦、胸闷、面色萎黄、脉弦、咳嗽、舌淡红略胖、苔微黄腻	代赭石、厚朴、党参、半夏、竹茹、陈皮、茯苓、枳壳、桔梗、射干、芦根、山豆根、枇杷叶、旋覆花	旋覆代赭汤
食欲减退、神倦、痰多、心烦、肝气郁滞、呕吐、咽痒、咳嗽、苔微黄腻、舌淡红略胖、脉弦、憋气、咽红、胸闷、面色萎黄、消瘦	代赭石、厚朴、党参、半夏、竹茹、陈皮、茯苓、枳壳、桔梗、射干、芦根、山豆根、枇杷叶、旋覆花	旋覆代赭汤
面色白、阴道常有气体排出、嗳气、舌淡、畏寒、失血过多，淋漓不断者月余，致使身体极度虚弱、矢气状、胃脘隐痛、苔白、阴道经常有气体排出、肢懒、神疲、下腹坠胀、四末不温	黄芪、白芍、龙骨、佛手、甘松、牡蛎、茯苓、炙甘草、桂枝、饴糖、升麻、甘草、当归	小建中汤
神疲、嗳气、四末不温、失血过多，淋漓不断者月余，致使身体极度虚弱、苔白、畏寒、舌淡、面色白、下腹坠胀、肢懒、阴道常有气体排出、矢气状、胃脘隐痛、阴道经常有气体排出	黄芪、白芍、龙骨、佛手、甘松、牡蛎、茯苓、炙甘草、桂枝、饴糖、升麻、甘草、当归	小建中汤
矢气状、失血过多，淋漓不断者月余，致使身体极度虚弱、四末不温、阴道常有气体排出、神疲、畏寒、嗳气、下腹坠胀、面色白、苔白、阴道经常有气体排出、胃脘隐痛、肢懒、舌淡	黄芪、白芍、龙骨、佛手、甘松、牡蛎、茯苓、炙甘草、桂枝、饴糖、升麻、甘草、当归	小建中汤
舌淡、苔白、面色白、下腹坠胀、阴道经常有气体排出、畏寒、阴道常有气体排出、神疲、嗳气、肢懒、失血过多，淋漓不断者月余，致使身体极度虚弱、矢气状、胃脘隐痛、四末不温	黄芪、白芍、龙骨、佛手、甘松、牡蛎、茯苓、炙甘草、桂枝、饴糖、升麻、甘草、当归	小建中汤
阴道常有气体排出、面色白、失血过多，淋漓不断者月余，致使身体极度虚弱、矢气状、四末不温、神疲、肢懒、苔白、舌淡、嗳气、畏寒、阴道经常有气体排出、下腹坠胀、胃脘隐痛	黄芪、白芍、龙骨、佛手、甘松、牡蛎、茯苓、炙甘草、桂枝、饴糖、升麻、甘草、当归	小建中汤
嗳气、苔白、舌淡、肢懒、神疲、失血过多，淋漓不断者月余，致使身体极度虚弱、矢气状、下腹坠胀、阴道常有气体排出、畏寒、四末不温、胃脘隐痛、面色白、阴道经常有气体排出	黄芪、白芍、龙骨、佛手、甘松、牡蛎、茯苓、炙甘草、桂枝、饴糖、升麻、甘草、当归	小建中汤
肢懒、失血过多，淋漓不断者月余，致使身体极度虚弱、嗳气、舌淡、面色白、神疲、下腹坠胀、畏寒、阴道常有气体排出、矢气状、四末不温、苔白、阴道经常有气体排出、胃脘隐痛	黄芪、白芍、龙骨、佛手、甘松、牡蛎、茯苓、炙甘草、桂枝、饴糖、升麻、甘草、当归	小建中汤
舌淡、胃脘隐痛、肢懒、下腹坠胀、阴道常有气体排出、苔白、失血过多，淋漓不断者月余，致使身体极度虚弱、神疲、面色白、四末不温、矢气状、畏寒、阴道经常有气体排出、嗳气	黄芪、白芍、龙骨、佛手、甘松、牡蛎、茯苓、炙甘草、桂枝、饴糖、升麻、甘草、当归	小建中汤
胃脘隐痛、下腹坠胀、神疲、畏寒、阴道常有气体排出、肢懒、四末不温、面色白、舌淡、嗳气、失血过多，淋漓不断者月余，致使身体极度虚弱、阴道经常有气体排出、苔白、矢气状	黄芪、白芍、龙骨、佛手、甘松、牡蛎、茯苓、炙甘草、桂枝、饴糖、升麻、甘草、当归	小建中汤
苔白、神疲、阴道常有气体排出、四末不温、阴道经常有气体排出、下腹坠胀、失血过多，淋漓不断者月余，致使身体极度虚弱、胃脘隐痛、矢气状、舌淡、嗳气、畏寒、面色白、肢懒	黄芪、白芍、龙骨、佛手、甘松、牡蛎、茯苓、炙甘草、桂枝、饴糖、升麻、甘草、当归	小建中汤
腰酸、右侧附件能触及鸡蛋大小的包块、舌胖暗有瘀斑、坠胀、疼痛、色黯、恶心、头晕、宫体中位偏后、宫颈轻度糜烂、脉沉弦小滑、白腻、血块、两侧附件增厚、月经量少	牡丹皮、白芍、赤芍、延胡索、茯苓、鳖甲、莪术、桂枝、甘草	桂枝茯苓丸
头晕、脉沉弦小滑、血块、恶心、腰酸、色黯、宫体中位偏后、两侧附件增厚、月经量少、右侧附件能触及鸡蛋大小的包块、疼痛、白腻、坠胀、舌胖暗有瘀斑、宫颈轻度糜烂	牡丹皮、白芍、赤芍、延胡索、茯苓、鳖甲、莪术、桂枝、甘草	桂枝茯苓丸
血块、坠胀、宫颈轻度糜烂、恶心、右侧附件能触及鸡蛋大小的包块、月经量少、腰酸、脉沉弦小滑、白腻、疼痛、宫体中位偏后、两侧附件增厚、色黯、舌胖暗有瘀斑、头晕	牡丹皮、白芍、赤芍、延胡索、茯苓、鳖甲、莪术、桂枝、甘草	桂枝茯苓丸
月经量少、色黯、两侧附件增厚、血块、白腻、宫体中位偏后、恶心、坠胀、头晕、腰酸、舌胖暗有瘀斑、宫颈轻度糜烂、疼痛、脉沉弦小滑、右侧附件能触及鸡蛋大小的包块	牡丹皮、白芍、赤芍、延胡索、茯苓、鳖甲、莪术、桂枝、甘草	桂枝茯苓丸
腰酸、白腻、右侧附件能触及鸡蛋大小的包块、坠胀、两侧附件增厚、脉沉弦小滑、疼痛、月经量少、宫颈轻度糜烂、恶心、色黯、宫体中位偏后、头晕、舌胖暗有瘀斑、血块	牡丹皮、白芍、赤芍、延胡索、茯苓、鳖甲、莪术、桂枝、甘草	桂枝茯苓丸
月经量少、腰酸、舌胖暗有瘀斑、恶心、头晕、两侧附件增厚、坠胀、右侧附件能触及鸡蛋大小的包块、血块、脉沉弦小滑、色黯、白腻、宫体中位偏后、宫颈轻度糜烂、疼痛	牡丹皮、白芍、赤芍、延胡索、茯苓、鳖甲、莪术、桂枝、甘草	桂枝茯苓丸
脉沉弦小滑、月经量少、腰酸、色黯、宫体中位偏后、坠胀、右侧附件能触及鸡蛋大小的包块、疼痛、宫颈轻度糜烂、头晕、两侧附件增厚、舌胖暗有瘀斑、血块、白腻、恶心	牡丹皮、白芍、赤芍、延胡索、茯苓、鳖甲、莪术、桂枝、甘草	桂枝茯苓丸
色黯、右侧附件能触及鸡蛋大小的包块、头晕、舌胖暗有瘀斑、脉沉弦小滑、白腻、腰酸、宫体中位偏后、两侧附件增厚、宫颈轻度糜烂、疼痛、恶心、月经量少、血块、坠胀	牡丹皮、白芍、赤芍、延胡索、茯苓、鳖甲、莪术、桂枝、甘草	桂枝茯苓丸
恶心、白腻、右侧附件能触及鸡蛋大小的包块、色黯、坠胀、月经量少、疼痛、腰酸、头晕、脉沉弦小滑、血块、舌胖暗有瘀斑、宫颈轻度糜烂、宫体中位偏后、两侧附件增厚	牡丹皮、白芍、赤芍、延胡索、茯苓、鳖甲、莪术、桂枝、甘草	桂枝茯苓丸
脉沉弦小滑、宫体中位偏后、腰酸、血块、月经量少、色黯、两侧附件增厚、头晕、坠胀、右侧附件能触及鸡蛋大小的包块、舌胖暗有瘀斑、宫颈轻度糜烂、疼痛、白腻、恶心	牡丹皮、白芍、赤芍、延胡索、茯苓、鳖甲、莪术、桂枝、甘草	桂枝茯苓丸
便秘、酸楚、脉细弱、面色少华、乏力、疼痛、倦怠、苔薄白、舌暗淡、口干	地龙、黄芪、生地、白芍、赤芍、重楼、木瓜、蜂房、桑枝、秦艽、丹参、穿山甲、海桐皮	黄芪桂枝五物汤
苔薄白、面色少华、便秘、倦怠、酸楚、口干、脉细弱、乏力、舌暗淡、疼痛	地龙、黄芪、生地、白芍、赤芍、重楼、木瓜、蜂房、桑枝、秦艽、丹参、穿山甲、海桐皮	黄芪桂枝五物汤
舌暗淡、便秘、乏力、疼痛、脉细弱、酸楚、面色少华、倦怠、口干、苔薄白	地龙、黄芪、生地、白芍、赤芍、重楼、木瓜、蜂房、桑枝、秦艽、丹参、穿山甲、海桐皮	黄芪桂枝五物汤
酸楚、乏力、面色少华、苔薄白、疼痛、口干、便秘、舌暗淡、倦怠、脉细弱	地龙、黄芪、生地、白芍、赤芍、重楼、木瓜、蜂房、桑枝、秦艽、丹参、穿山甲、海桐皮	黄芪桂枝五物汤
疼痛、酸楚、倦怠、口干、乏力、便秘、苔薄白、面色少华、舌暗淡、脉细弱	地龙、黄芪、生地、白芍、赤芍、重楼、木瓜、蜂房、桑枝、秦艽、丹参、穿山甲、海桐皮	黄芪桂枝五物汤
倦怠、口干、便秘、乏力、脉细弱、面色少华、舌暗淡、苔薄白、酸楚、疼痛	地龙、黄芪、生地、白芍、赤芍、重楼、木瓜、蜂房、桑枝、秦艽、丹参、穿山甲、海桐皮	黄芪桂枝五物汤
倦怠、疼痛、酸楚、乏力、便秘、口干、脉细弱、苔薄白、面色少华、舌暗淡	地龙、黄芪、生地、白芍、赤芍、重楼、木瓜、蜂房、桑枝、秦艽、丹参、穿山甲、海桐皮	黄芪桂枝五物汤
倦怠、脉细弱、面色少华、苔薄白、口干、舌暗淡、酸楚、乏力、便秘、疼痛	地龙、黄芪、生地、白芍、赤芍、重楼、木瓜、蜂房、桑枝、秦艽、丹参、穿山甲、海桐皮	黄芪桂枝五物汤
苔薄白、倦怠、酸楚、乏力、脉细弱、舌暗淡、便秘、口干、疼痛、面色少华	地龙、黄芪、生地、白芍、赤芍、重楼、木瓜、蜂房、桑枝、秦艽、丹参、穿山甲、海桐皮	黄芪桂枝五物汤
乏力、苔薄白、倦怠、面色少华、舌暗淡、脉细弱、疼痛、便秘、酸楚、口干	地龙、黄芪、生地、白芍、赤芍、重楼、木瓜、蜂房、桑枝、秦艽、丹参、穿山甲、海桐皮	黄芪桂枝五物汤
黄痘、尿黄、渴不多饮、咽干、大便稀溏、身黄、呕恶、水滑、面黄、疲乏、眩晕、口苦、苔灰白腻、周身皮肤黄如烟熏、脉沉细数、目黄、舌淡红	干姜、广藿香、柴胡、半夏、白术、泽泻、白矾、茯苓、炙甘草、人参、附子、甘草、茵陈、豆蔻、黄芩	小柴胡汤
身黄、咽干、舌淡红、呕恶、黄痘、目黄、大便稀溏、尿黄、周身皮肤黄如烟熏、渴不多饮、苔灰白腻、口苦、眩晕、水滑、疲乏、脉沉细数、面黄	干姜、广藿香、柴胡、半夏、白术、泽泻、白矾、茯苓、炙甘草、人参、附子、甘草、茵陈、豆蔻、黄芩	小柴胡汤
身黄、苔灰白腻、尿黄、眩晕、口苦、脉沉细数、黄痘、渴不多饮、水滑、呕恶、咽干、目黄、舌淡红、面黄、大便稀溏、疲乏、周身皮肤黄如烟熏	干姜、广藿香、柴胡、半夏、白术、泽泻、白矾、茯苓、炙甘草、人参、附子、甘草、茵陈、豆蔻、黄芩	小柴胡汤
面黄、脉沉细数、周身皮肤黄如烟熏、黄痘、目黄、口苦、呕恶、尿黄、大便稀溏、水滑、苔灰白腻、舌淡红、眩晕、咽干、身黄、渴不多饮、疲乏	干姜、广藿香、柴胡、半夏、白术、泽泻、白矾、茯苓、炙甘草、人参、附子、甘草、茵陈、豆蔻、黄芩	小柴胡汤
水滑、眩晕、渴不多饮、疲乏、呕恶、脉沉细数、大便稀溏、周身皮肤黄如烟熏、口苦、舌淡红、尿黄、咽干、面黄、苔灰白腻、目黄、身黄、黄痘	干姜、广藿香、柴胡、半夏、白术、泽泻、白矾、茯苓、炙甘草、人参、附子、甘草、茵陈、豆蔻、黄芩	小柴胡汤
苔灰白腻、周身皮肤黄如烟熏、面黄、水滑、目黄、疲乏、咽干、黄痘、大便稀溏、尿黄、呕恶、渴不多饮、身黄、眩晕、脉沉细数、舌淡红、口苦	干姜、广藿香、柴胡、半夏、白术、泽泻、白矾、茯苓、炙甘草、人参、附子、甘草、茵陈、豆蔻、黄芩	小柴胡汤
脉沉细数、渴不多饮、舌淡红、尿黄、呕恶、眩晕、疲乏、水滑、面黄、目黄、黄痘、身黄、大便稀溏、口苦、周身皮肤黄如烟熏、苔灰白腻、咽干	干姜、广藿香、柴胡、半夏、白术、泽泻、白矾、茯苓、炙甘草、人参、附子、甘草、茵陈、豆蔻、黄芩	小柴胡汤
目黄、尿黄、大便稀溏、脉沉细数、咽干、面黄、周身皮肤黄如烟熏、舌淡红、身黄、苔灰白腻、渴不多饮、眩晕、疲乏、水滑、黄痘、呕恶、口苦	干姜、广藿香、柴胡、半夏、白术、泽泻、白矾、茯苓、炙甘草、人参、附子、甘草、茵陈、豆蔻、黄芩	小柴胡汤
呕恶、黄痘、舌淡红、身黄、疲乏、苔灰白腻、脉沉细数、大便稀溏、目黄、口苦、水滑、渴不多饮、咽干、周身皮肤黄如烟熏、面黄、尿黄、眩晕	干姜、广藿香、柴胡、半夏、白术、泽泻、白矾、茯苓、炙甘草、人参、附子、甘草、茵陈、豆蔻、黄芩	小柴胡汤
咽干、周身皮肤黄如烟熏、面黄、目黄、口苦、尿黄、疲乏、大便稀溏、身黄、舌淡红、呕恶、眩晕、渴不多饮、黄痘、水滑、苔灰白腻、脉沉细数	干姜、广藿香、柴胡、半夏、白术、泽泻、白矾、茯苓、炙甘草、人参、附子、甘草、茵陈、豆蔻、黄芩	小柴胡汤
心烦热、胀满、脉弦细滑、口干苦、舌暗略红、心绞痛、憋闷、苔薄白微腻、郁闷、疼痛、头昏沉	郁金、柴胡、半夏、大枣、川芎、瓜蒌、水蛭、炙甘草、石菖蒲、人参、丹参、薤白、黄芩	小柴胡汤
疼痛、苔薄白微腻、脉弦细滑、心绞痛、郁闷、口干苦、舌暗略红、头昏沉、心烦热、憋闷、胀满	郁金、柴胡、半夏、大枣、川芎、瓜蒌、水蛭、炙甘草、石菖蒲、人参、丹参、薤白、黄芩	小柴胡汤
舌暗略红、口干苦、憋闷、郁闷、心绞痛、疼痛、胀满、脉弦细滑、心烦热、苔薄白微腻、头昏沉	郁金、柴胡、半夏、大枣、川芎、瓜蒌、水蛭、炙甘草、石菖蒲、人参、丹参、薤白、黄芩	小柴胡汤
疼痛、头昏沉、心烦热、苔薄白微腻、口干苦、憋闷、脉弦细滑、舌暗略红、胀满、郁闷、心绞痛	郁金、柴胡、半夏、大枣、川芎、瓜蒌、水蛭、炙甘草、石菖蒲、人参、丹参、薤白、黄芩	小柴胡汤
心烦热、憋闷、郁闷、苔薄白微腻、舌暗略红、心绞痛、疼痛、脉弦细滑、头昏沉、口干苦、胀满	郁金、柴胡、半夏、大枣、川芎、瓜蒌、水蛭、炙甘草、石菖蒲、人参、丹参、薤白、黄芩	小柴胡汤
口干苦、脉弦细滑、憋闷、疼痛、心烦热、心绞痛、舌暗略红、胀满、郁闷、头昏沉、苔薄白微腻	郁金、柴胡、半夏、大枣、川芎、瓜蒌、水蛭、炙甘草、石菖蒲、人参、丹参、薤白、黄芩	小柴胡汤
口干苦、憋闷、疼痛、郁闷、心烦热、心绞痛、头昏沉、苔薄白微腻、舌暗略红、脉弦细滑、胀满	郁金、柴胡、半夏、大枣、川芎、瓜蒌、水蛭、炙甘草、石菖蒲、人参、丹参、薤白、黄芩	小柴胡汤
胀满、舌暗略红、疼痛、心烦热、头昏沉、脉弦细滑、憋闷、心绞痛、苔薄白微腻、口干苦、郁闷	郁金、柴胡、半夏、大枣、川芎、瓜蒌、水蛭、炙甘草、石菖蒲、人参、丹参、薤白、黄芩	小柴胡汤
苔薄白微腻、憋闷、心烦热、脉弦细滑、舌暗略红、心绞痛、头昏沉、胀满、口干苦、郁闷、疼痛	郁金、柴胡、半夏、大枣、川芎、瓜蒌、水蛭、炙甘草、石菖蒲、人参、丹参、薤白、黄芩	小柴胡汤
脉弦细滑、憋闷、头昏沉、苔薄白微腻、胀满、心烦热、舌暗略红、郁闷、疼痛、心绞痛、口干苦	郁金、柴胡、半夏、大枣、川芎、瓜蒌、水蛭、炙甘草、石菖蒲、人参、丹参、薤白、黄芩	小柴胡汤
脉沉弦有力、眩晕、烦闷、胀满、恶心、血压240/120mmHg、目赤、抽搐、呕吐、头痛、苔黄厚腻、面红、血压在150~170/90~100mmHg、血压180/110mmHg、舌红	大黄、厚朴、黄连、半夏、枳实、瓜蒌、天麻、钩藤、蔓荆子	小承气汤
面红、苔黄厚腻、目赤、眩晕、抽搐、血压240/120mmHg、头痛、胀满、脉沉弦有力、血压在150~170/90~100mmHg、呕吐、恶心、舌红、血压180/110mmHg、烦闷	大黄、厚朴、黄连、半夏、枳实、瓜蒌、天麻、钩藤、蔓荆子	小承气汤
呕吐、烦闷、舌红、眩晕、面红、抽搐、血压240/120mmHg、头痛、苔黄厚腻、目赤、脉沉弦有力、胀满、血压180/110mmHg、恶心、血压在150~170/90~100mmHg	大黄、厚朴、黄连、半夏、枳实、瓜蒌、天麻、钩藤、蔓荆子	小承气汤
目赤、抽搐、血压180/110mmHg、恶心、烦闷、面红、舌红、血压在150~170/90~100mmHg、头痛、脉沉弦有力、血压240/120mmHg、呕吐、眩晕、苔黄厚腻、胀满	大黄、厚朴、黄连、半夏、枳实、瓜蒌、天麻、钩藤、蔓荆子	小承气汤
血压240/120mmHg、烦闷、血压在150~170/90~100mmHg、胀满、头痛、舌红、恶心、抽搐、面红、呕吐、目赤、眩晕、苔黄厚腻、血压180/110mmHg、脉沉弦有力	大黄、厚朴、黄连、半夏、枳实、瓜蒌、天麻、钩藤、蔓荆子	小承气汤
眩晕、烦闷、舌红、血压240/120mmHg、面红、呕吐、目赤、脉沉弦有力、苔黄厚腻、抽搐、胀满、恶心、头痛、血压在150~170/90~100mmHg、血压180/110mmHg	大黄、厚朴、黄连、半夏、枳实、瓜蒌、天麻、钩藤、蔓荆子	小承气汤
抽搐、胀满、舌红、血压180/110mmHg、恶心、苔黄厚腻、烦闷、目赤、血压240/120mmHg、血压在150~170/90~100mmHg、眩晕、面红、呕吐、脉沉弦有力、头痛	大黄、厚朴、黄连、半夏、枳实、瓜蒌、天麻、钩藤、蔓荆子	小承气汤
胀满、血压240/120mmHg、眩晕、抽搐、头痛、烦闷、血压180/110mmHg、目赤、血压在150~170/90~100mmHg、苔黄厚腻、脉沉弦有力、呕吐、恶心、舌红、面红	大黄、厚朴、黄连、半夏、枳实、瓜蒌、天麻、钩藤、蔓荆子	小承气汤
舌红、血压180/110mmHg、抽搐、烦闷、脉沉弦有力、眩晕、血压240/120mmHg、头痛、血压在150~170/90~100mmHg、呕吐、苔黄厚腻、目赤、胀满、恶心、面红	大黄、厚朴、黄连、半夏、枳实、瓜蒌、天麻、钩藤、蔓荆子	小承气汤
脉沉弦有力、舌红、目赤、抽搐、血压在150~170/90~100mmHg、血压180/110mmHg、面红、血压240/120mmHg、胀满、苔黄厚腻、呕吐、烦闷、眩晕、头痛、恶心	大黄、厚朴、黄连、半夏、枳实、瓜蒌、天麻、钩藤、蔓荆子	小承气汤
畏寒、腹股沟淋巴结均不肿、心肺无异常、浮肿、纳差、白膜、渗出物、红晕、咽不、肿大、扁桃体不肿、舌稍红、头晕、苔薄白、糜烂、脉弦细、肝大右肋下及0.5厘米、发热、渴不欲饮、疼痛、溃疡	黄芪、干姜、生地、半夏、黄连、甘草、关黄柏、肉桂、木香、细辛、车前草、川木通、黄芩	甘草泻心汤
溃疡、发热、心肺无异常、纳差、苔薄白、疼痛、渗出物、浮肿、舌稍红、肝大右肋下及0.5厘米、白膜、头晕、咽不、红晕、脉弦细、糜烂、渴不欲饮、扁桃体不肿、肿大、腹股沟淋巴结均不肿、畏寒	黄芪、干姜、生地、半夏、黄连、甘草、关黄柏、肉桂、木香、细辛、车前草、川木通、黄芩	甘草泻心汤
溃疡、肝大右肋下及0.5厘米、头晕、舌稍红、纳差、腹股沟淋巴结均不肿、畏寒、疼痛、发热、苔薄白、心肺无异常、扁桃体不肿、浮肿、红晕、咽不、渗出物、糜烂、肿大、白膜、脉弦细、渴不欲饮	黄芪、干姜、生地、半夏、黄连、甘草、关黄柏、肉桂、木香、细辛、车前草、川木通、黄芩	甘草泻心汤
发热、溃疡、腹股沟淋巴结均不肿、畏寒、渴不欲饮、心肺无异常、头晕、扁桃体不肿、舌稍红、脉弦细、渗出物、纳差、红晕、疼痛、肿大、糜烂、白膜、咽不、苔薄白、肝大右肋下及0.5厘米、浮肿	黄芪、干姜、生地、半夏、黄连、甘草、关黄柏、肉桂、木香、细辛、车前草、川木通、黄芩	甘草泻心汤
头晕、纳差、腹股沟淋巴结均不肿、舌稍红、肿大、脉弦细、扁桃体不肿、红晕、浮肿、疼痛、心肺无异常、溃疡、苔薄白、渴不欲饮、畏寒、糜烂、白膜、发热、肝大右肋下及0.5厘米、咽不、渗出物	黄芪、干姜、生地、半夏、黄连、甘草、关黄柏、肉桂、木香、细辛、车前草、川木通、黄芩	甘草泻心汤
肿大、疼痛、头晕、纳差、舌稍红、浮肿、畏寒、发热、脉弦细、肝大右肋下及0.5厘米、白膜、咽不、扁桃体不肿、腹股沟淋巴结均不肿、溃疡、红晕、糜烂、心肺无异常、渗出物、渴不欲饮、苔薄白	黄芪、干姜、生地、半夏、黄连、甘草、关黄柏、肉桂、木香、细辛、车前草、川木通、黄芩	甘草泻心汤
肿大、咽不、疼痛、浮肿、渗出物、溃疡、脉弦细、心肺无异常、白膜、苔薄白、舌稍红、红晕、肝大右肋下及0.5厘米、渴不欲饮、发热、腹股沟淋巴结均不肿、扁桃体不肿、畏寒、头晕、纳差、糜烂	黄芪、干姜、生地、半夏、黄连、甘草、关黄柏、肉桂、木香、细辛、车前草、川木通、黄芩	甘草泻心汤
扁桃体不肿、脉弦细、咽不、腹股沟淋巴结均不肿、心肺无异常、头晕、红晕、疼痛、苔薄白、渴不欲饮、纳差、发热、溃疡、浮肿、舌稍红、渗出物、肿大、畏寒、白膜、肝大右肋下及0.5厘米、糜烂	黄芪、干姜、生地、半夏、黄连、甘草、关黄柏、肉桂、木香、细辛、车前草、川木通、黄芩	甘草泻心汤
心肺无异常、发热、脉弦细、舌稍红、扁桃体不肿、咽不、肿大、疼痛、腹股沟淋巴结均不肿、纳差、红晕、溃疡、渴不欲饮、肝大右肋下及0.5厘米、头晕、苔薄白、畏寒、渗出物、糜烂、白膜、浮肿	黄芪、干姜、生地、半夏、黄连、甘草、关黄柏、肉桂、木香、细辛、车前草、川木通、黄芩	甘草泻心汤
疼痛、腹股沟淋巴结均不肿、肝大右肋下及0.5厘米、舌稍红、红晕、畏寒、渴不欲饮、白膜、扁桃体不肿、浮肿、溃疡、发热、肿大、糜烂、咽不、头晕、苔薄白、脉弦细、心肺无异常、渗出物、纳差	黄芪、干姜、生地、半夏、黄连、甘草、关黄柏、肉桂、木香、细辛、车前草、川木通、黄芩	甘草泻心汤
脉弦细微数、腹胀、嗳气、懊恼、大便时干、气短、舌红、苔薄黄、肿胀、心慌、小便时黄、背痛、自汗、矢气	干姜、白芍、黄连、太子参、半夏、甘草、黄芩	半夏泻心汤
懊恼、自汗、腹胀、嗳气、矢气、大便时干、心慌、脉弦细微数、背痛、苔薄黄、气短、舌红、小便时黄、肿胀	干姜、白芍、黄连、太子参、半夏、甘草、黄芩	半夏泻心汤
小便时黄、大便时干、心慌、肿胀、腹胀、嗳气、气短、苔薄黄、舌红、脉弦细微数、自汗、懊恼、背痛、矢气	干姜、白芍、黄连、太子参、半夏、甘草、黄芩	半夏泻心汤
心慌、肿胀、舌红、自汗、脉弦细微数、气短、懊恼、苔薄黄、嗳气、大便时干、背痛、腹胀、矢气、小便时黄	干姜、白芍、黄连、太子参、半夏、甘草、黄芩	半夏泻心汤
肿胀、脉弦细微数、舌红、气短、懊恼、矢气、大便时干、自汗、心慌、嗳气、小便时黄、苔薄黄、背痛、腹胀	干姜、白芍、黄连、太子参、半夏、甘草、黄芩	半夏泻心汤
自汗、大便时干、嗳气、腹胀、舌红、懊恼、矢气、肿胀、心慌、苔薄黄、小便时黄、气短、脉弦细微数、背痛	干姜、白芍、黄连、太子参、半夏、甘草、黄芩	半夏泻心汤
心慌、懊恼、背痛、腹胀、气短、苔薄黄、大便时干、自汗、小便时黄、脉弦细微数、嗳气、肿胀、舌红、矢气	干姜、白芍、黄连、太子参、半夏、甘草、黄芩	半夏泻心汤
气短、懊恼、舌红、脉弦细微数、嗳气、腹胀、心慌、小便时黄、背痛、大便时干、矢气、自汗、苔薄黄、肿胀	干姜、白芍、黄连、太子参、半夏、甘草、黄芩	半夏泻心汤
大便时干、苔薄黄、舌红、嗳气、自汗、小便时黄、懊恼、矢气、腹胀、肿胀、背痛、脉弦细微数、心慌、气短	干姜、白芍、黄连、太子参、半夏、甘草、黄芩	半夏泻心汤
背痛、脉弦细微数、舌红、矢气、小便时黄、腹胀、肿胀、苔薄黄、懊恼、嗳气、心慌、大便时干、自汗、气短	干姜、白芍、黄连、太子参、半夏、甘草、黄芩	半夏泻心汤
苔白厚腻、舌暗、脉滑、低热、关节疼痛不适、腹泻、口腔溃疡、皮肤疖肿、阴部溃疡、发热、溏便	牡丹皮、干姜、薏苡仁、砂仁、厚朴、广藿香、半夏、太子参、泽泻、防风、佛手、关黄柏、石膏、丹参、甘草	半夏泻心汤
脉滑、关节疼痛不适、腹泻、苔白厚腻、皮肤疖肿、舌暗、溏便、口腔溃疡、低热、阴部溃疡、发热	牡丹皮、干姜、薏苡仁、砂仁、厚朴、广藿香、半夏、太子参、泽泻、防风、佛手、关黄柏、石膏、丹参、甘草	半夏泻心汤
阴部溃疡、皮肤疖肿、溏便、低热、脉滑、腹泻、舌暗、苔白厚腻、关节疼痛不适、口腔溃疡、发热	牡丹皮、干姜、薏苡仁、砂仁、厚朴、广藿香、半夏、太子参、泽泻、防风、佛手、关黄柏、石膏、丹参、甘草	半夏泻心汤
皮肤疖肿、脉滑、低热、阴部溃疡、口腔溃疡、舌暗、腹泻、关节疼痛不适、发热、溏便、苔白厚腻	牡丹皮、干姜、薏苡仁、砂仁、厚朴、广藿香、半夏、太子参、泽泻、防风、佛手、关黄柏、石膏、丹参、甘草	半夏泻心汤
舌暗、脉滑、低热、皮肤疖肿、苔白厚腻、阴部溃疡、关节疼痛不适、发热、腹泻、口腔溃疡、溏便	牡丹皮、干姜、薏苡仁、砂仁、厚朴、广藿香、半夏、太子参、泽泻、防风、佛手、关黄柏、石膏、丹参、甘草	半夏泻心汤
腹泻、脉滑、苔白厚腻、溏便、口腔溃疡、皮肤疖肿、关节疼痛不适、低热、阴部溃疡、发热、舌暗	牡丹皮、干姜、薏苡仁、砂仁、厚朴、广藿香、半夏、太子参、泽泻、防风、佛手、关黄柏、石膏、丹参、甘草	半夏泻心汤
关节疼痛不适、阴部溃疡、皮肤疖肿、低热、发热、口腔溃疡、腹泻、脉滑、舌暗、溏便、苔白厚腻	牡丹皮、干姜、薏苡仁、砂仁、厚朴、广藿香、半夏、太子参、泽泻、防风、佛手、关黄柏、石膏、丹参、甘草	半夏泻心汤
皮肤疖肿、舌暗、阴部溃疡、低热、发热、关节疼痛不适、口腔溃疡、溏便、腹泻、苔白厚腻、脉滑	牡丹皮、干姜、薏苡仁、砂仁、厚朴、广藿香、半夏、太子参、泽泻、防风、佛手、关黄柏、石膏、丹参、甘草	半夏泻心汤
低热、溏便、阴部溃疡、苔白厚腻、口腔溃疡、腹泻、舌暗、皮肤疖肿、脉滑、发热、关节疼痛不适	牡丹皮、干姜、薏苡仁、砂仁、厚朴、广藿香、半夏、太子参、泽泻、防风、佛手、关黄柏、石膏、丹参、甘草	半夏泻心汤
腹泻、皮肤疖肿、关节疼痛不适、阴部溃疡、苔白厚腻、脉滑、口腔溃疡、舌暗、溏便、发热、低热	牡丹皮、干姜、薏苡仁、砂仁、厚朴、广藿香、半夏、太子参、泽泻、防风、佛手、关黄柏、石膏、丹参、甘草	半夏泻心汤
恶心、昏厥、冷痛、逆冷、脉来沉弦而细、血脉瘀滞、舌淡红略暗、腰痛、呕吐、痛经、苔薄白而润、月经不调、面色淡白、瘀斑	小茴香、白芍、半夏、通草、大枣、吴茱萸、桂枝、炮姜、甘草、当归	当归四逆汤
舌淡红略暗、瘀斑、逆冷、呕吐、冷痛、苔薄白而润、昏厥、月经不调、血脉瘀滞、腰痛、面色淡白、痛经、脉来沉弦而细、恶心	小茴香、白芍、半夏、通草、大枣、吴茱萸、桂枝、炮姜、甘草、当归	当归四逆汤
血脉瘀滞、逆冷、苔薄白而润、冷痛、痛经、舌淡红略暗、脉来沉弦而细、呕吐、昏厥、恶心、腰痛、面色淡白、瘀斑、月经不调	小茴香、白芍、半夏、通草、大枣、吴茱萸、桂枝、炮姜、甘草、当归	当归四逆汤
腰痛、冷痛、昏厥、瘀斑、面色淡白、恶心、血脉瘀滞、呕吐、痛经、月经不调、逆冷、舌淡红略暗、苔薄白而润、脉来沉弦而细	小茴香、白芍、半夏、通草、大枣、吴茱萸、桂枝、炮姜、甘草、当归	当归四逆汤
舌淡红略暗、昏厥、恶心、腰痛、逆冷、苔薄白而润、呕吐、脉来沉弦而细、月经不调、血脉瘀滞、冷痛、痛经、面色淡白、瘀斑	小茴香、白芍、半夏、通草、大枣、吴茱萸、桂枝、炮姜、甘草、当归	当归四逆汤
冷痛、脉来沉弦而细、血脉瘀滞、瘀斑、痛经、昏厥、逆冷、恶心、腰痛、呕吐、月经不调、面色淡白、苔薄白而润、舌淡红略暗	小茴香、白芍、半夏、通草、大枣、吴茱萸、桂枝、炮姜、甘草、当归	当归四逆汤
月经不调、恶心、瘀斑、腰痛、面色淡白、脉来沉弦而细、血脉瘀滞、苔薄白而润、呕吐、冷痛、昏厥、逆冷、痛经、舌淡红略暗	小茴香、白芍、半夏、通草、大枣、吴茱萸、桂枝、炮姜、甘草、当归	当归四逆汤
面色淡白、痛经、冷痛、苔薄白而润、舌淡红略暗、月经不调、血脉瘀滞、呕吐、脉来沉弦而细、逆冷、瘀斑、腰痛、昏厥、恶心	小茴香、白芍、半夏、通草、大枣、吴茱萸、桂枝、炮姜、甘草、当归	当归四逆汤
瘀斑、痛经、腰痛、苔薄白而润、面色淡白、恶心、脉来沉弦而细、月经不调、血脉瘀滞、冷痛、舌淡红略暗、昏厥、呕吐、逆冷	小茴香、白芍、半夏、通草、大枣、吴茱萸、桂枝、炮姜、甘草、当归	当归四逆汤
瘀斑、昏厥、呕吐、面色淡白、逆冷、痛经、脉来沉弦而细、冷痛、月经不调、舌淡红略暗、苔薄白而润、腰痛、恶心、血脉瘀滞	小茴香、白芍、半夏、通草、大枣、吴茱萸、桂枝、炮姜、甘草、当归	当归四逆汤
心悸、憋闷、大汗出、舌胖、恶寒、脉沉细、胸闷、胸痛、舌淡红、短气、大便溏、疼痛、心痛、苔白滑、浮肿	干姜、桑寄生、白芍、白术、檀香、太子参、川芎、肉桂、巴戟天、附子、丹参	真武汤
心悸、短气、疼痛、舌胖、大汗出、苔白滑、脉沉细、心痛、恶寒、胸闷、胸痛、浮肿、舌淡红、憋闷、大便溏	干姜、桑寄生、白芍、白术、檀香、太子参、川芎、肉桂、巴戟天、附子、丹参	真武汤
大便溏、舌淡红、疼痛、浮肿、心痛、大汗出、胸痛、苔白滑、胸闷、心悸、短气、憋闷、舌胖、恶寒、脉沉细	干姜、桑寄生、白芍、白术、檀香、太子参、川芎、肉桂、巴戟天、附子、丹参	真武汤
短气、胸闷、舌淡红、脉沉细、浮肿、恶寒、胸痛、憋闷、大便溏、苔白滑、心悸、心痛、舌胖、疼痛、大汗出	干姜、桑寄生、白芍、白术、檀香、太子参、川芎、肉桂、巴戟天、附子、丹参	真武汤
大汗出、大便溏、心痛、疼痛、舌淡红、短气、脉沉细、恶寒、舌胖、浮肿、心悸、胸痛、苔白滑、憋闷、胸闷	干姜、桑寄生、白芍、白术、檀香、太子参、川芎、肉桂、巴戟天、附子、丹参	真武汤
舌淡红、脉沉细、大汗出、恶寒、短气、苔白滑、大便溏、心痛、胸闷、憋闷、心悸、舌胖、浮肿、胸痛、疼痛	干姜、桑寄生、白芍、白术、檀香、太子参、川芎、肉桂、巴戟天、附子、丹参	真武汤
大汗出、胸痛、疼痛、舌淡红、舌胖、心悸、苔白滑、大便溏、恶寒、胸闷、憋闷、心痛、短气、脉沉细、浮肿	干姜、桑寄生、白芍、白术、檀香、太子参、川芎、肉桂、巴戟天、附子、丹参	真武汤
恶寒、大便溏、浮肿、心悸、心痛、胸痛、大汗出、脉沉细、疼痛、憋闷、胸闷、舌淡红、舌胖、苔白滑、短气	干姜、桑寄生、白芍、白术、檀香、太子参、川芎、肉桂、巴戟天、附子、丹参	真武汤
舌胖、舌淡红、胸痛、脉沉细、大便溏、胸闷、浮肿、恶寒、疼痛、心痛、憋闷、苔白滑、短气、大汗出、心悸	干姜、桑寄生、白芍、白术、檀香、太子参、川芎、肉桂、巴戟天、附子、丹参	真武汤
大汗出、舌淡红、心痛、脉沉细、疼痛、胸闷、舌胖、憋闷、苔白滑、胸痛、大便溏、心悸、短气、恶寒、浮肿	干姜、桑寄生、白芍、白术、檀香、太子参、川芎、肉桂、巴戟天、附子、丹参	真武汤
舌淡紫、苔白滑、腹大如鼓、脉沉细欲绝、唇甲紫绀、咳吐大量泡沫样清稀痰、肢冷、语声低微、畏寒、呼吸困难、全身重度水肿、两颧暗红晦滞、喘咳、大腿及以下俱肿、肢体水肿、手足冰冷	干姜、白芍、大枣、五味子、葶苈子、白术、苦杏仁、茯苓、炙甘草、桂枝、人参、附子、甘草	真武汤
唇甲紫绀、语声低微、腹大如鼓、畏寒、苔白滑、呼吸困难、咳吐大量泡沫样清稀痰、舌淡紫、全身重度水肿、喘咳、肢体水肿、手足冰冷、脉沉细欲绝、两颧暗红晦滞、肢冷、大腿及以下俱肿	干姜、白芍、大枣、五味子、葶苈子、白术、苦杏仁、茯苓、炙甘草、桂枝、人参、附子、甘草	真武汤
呼吸困难、两颧暗红晦滞、全身重度水肿、手足冰冷、舌淡紫、唇甲紫绀、脉沉细欲绝、大腿及以下俱肿、语声低微、苔白滑、畏寒、咳吐大量泡沫样清稀痰、喘咳、腹大如鼓、肢冷、肢体水肿	干姜、白芍、大枣、五味子、葶苈子、白术、苦杏仁、茯苓、炙甘草、桂枝、人参、附子、甘草	真武汤
大腿及以下俱肿、喘咳、唇甲紫绀、咳吐大量泡沫样清稀痰、全身重度水肿、两颧暗红晦滞、脉沉细欲绝、呼吸困难、手足冰冷、腹大如鼓、语声低微、苔白滑、舌淡紫、肢冷、畏寒、肢体水肿	干姜、白芍、大枣、五味子、葶苈子、白术、苦杏仁、茯苓、炙甘草、桂枝、人参、附子、甘草	真武汤
腹大如鼓、畏寒、肢体水肿、咳吐大量泡沫样清稀痰、呼吸困难、全身重度水肿、大腿及以下俱肿、脉沉细欲绝、肢冷、两颧暗红晦滞、手足冰冷、唇甲紫绀、舌淡紫、苔白滑、语声低微、喘咳	干姜、白芍、大枣、五味子、葶苈子、白术、苦杏仁、茯苓、炙甘草、桂枝、人参、附子、甘草	真武汤
咳吐大量泡沫样清稀痰、肢冷、大腿及以下俱肿、两颧暗红晦滞、语声低微、喘咳、舌淡紫、唇甲紫绀、手足冰冷、畏寒、腹大如鼓、全身重度水肿、苔白滑、呼吸困难、肢体水肿、脉沉细欲绝	干姜、白芍、大枣、五味子、葶苈子、白术、苦杏仁、茯苓、炙甘草、桂枝、人参、附子、甘草	真武汤
肢冷、肢体水肿、腹大如鼓、咳吐大量泡沫样清稀痰、畏寒、大腿及以下俱肿、舌淡紫、苔白滑、全身重度水肿、脉沉细欲绝、呼吸困难、喘咳、两颧暗红晦滞、语声低微、唇甲紫绀、手足冰冷	干姜、白芍、大枣、五味子、葶苈子、白术、苦杏仁、茯苓、炙甘草、桂枝、人参、附子、甘草	真武汤
全身重度水肿、苔白滑、两颧暗红晦滞、手足冰冷、语声低微、腹大如鼓、脉沉细欲绝、肢体水肿、咳吐大量泡沫样清稀痰、舌淡紫、畏寒、呼吸困难、大腿及以下俱肿、喘咳、肢冷、唇甲紫绀	干姜、白芍、大枣、五味子、葶苈子、白术、苦杏仁、茯苓、炙甘草、桂枝、人参、附子、甘草	真武汤
语声低微、喘咳、大腿及以下俱肿、肢冷、肢体水肿、全身重度水肿、畏寒、呼吸困难、腹大如鼓、咳吐大量泡沫样清稀痰、唇甲紫绀、手足冰冷、舌淡紫、苔白滑、脉沉细欲绝、两颧暗红晦滞	干姜、白芍、大枣、五味子、葶苈子、白术、苦杏仁、茯苓、炙甘草、桂枝、人参、附子、甘草	真武汤
肢冷、腹大如鼓、呼吸困难、唇甲紫绀、畏寒、语声低微、大腿及以下俱肿、舌淡紫、喘咳、苔白滑、全身重度水肿、咳吐大量泡沫样清稀痰、肢体水肿、手足冰冷、脉沉细欲绝、两颧暗红晦滞	干姜、白芍、大枣、五味子、葶苈子、白术、苦杏仁、茯苓、炙甘草、桂枝、人参、附子、甘草	真武汤
怕冷、舌质淡苔白、疼痛、恶心、头晕、舌淡、腰痛、苔白湿润、脉象弦滑、乏力、肢倦、痞满、左侧肾脏未触及、左侧肾孟有块状阴影、胀坠、大便溏薄、腹泻、汗出	白芍、白术、茯苓、人参、附子	附子汤
苔白湿润、肢倦、怕冷、腰痛、腹泻、乏力、舌质淡苔白、汗出、头晕、胀坠、舌淡、大便溏薄、脉象弦滑、疼痛、恶心、痞满、左侧肾脏未触及、左侧肾孟有块状阴影	白芍、白术、茯苓、人参、附子	附子汤
舌淡、怕冷、左侧肾孟有块状阴影、苔白湿润、疼痛、腰痛、头晕、胀坠、舌质淡苔白、大便溏薄、痞满、肢倦、脉象弦滑、汗出、左侧肾脏未触及、恶心、腹泻、乏力	白芍、白术、茯苓、人参、附子	附子汤
脉象弦滑、苔白湿润、大便溏薄、胀坠、肢倦、痞满、腰痛、汗出、头晕、疼痛、恶心、舌淡、舌质淡苔白、怕冷、乏力、腹泻、左侧肾脏未触及、左侧肾孟有块状阴影	白芍、白术、茯苓、人参、附子	附子汤
腹泻、舌淡、胀坠、大便溏薄、舌质淡苔白、苔白湿润、左侧肾脏未触及、脉象弦滑、左侧肾孟有块状阴影、头晕、疼痛、汗出、恶心、怕冷、肢倦、腰痛、乏力、痞满	白芍、白术、茯苓、人参、附子	附子汤
舌淡、痞满、怕冷、汗出、大便溏薄、肢倦、恶心、腰痛、腹泻、左侧肾孟有块状阴影、左侧肾脏未触及、苔白湿润、脉象弦滑、头晕、舌质淡苔白、疼痛、乏力、胀坠	白芍、白术、茯苓、人参、附子	附子汤
汗出、恶心、大便溏薄、腰痛、左侧肾孟有块状阴影、痞满、舌淡、疼痛、左侧肾脏未触及、头晕、舌质淡苔白、肢倦、胀坠、腹泻、脉象弦滑、乏力、苔白湿润、怕冷	白芍、白术、茯苓、人参、附子	附子汤
大便溏薄、肢倦、舌质淡苔白、头晕、舌淡、怕冷、左侧肾脏未触及、左侧肾孟有块状阴影、苔白湿润、疼痛、腹泻、汗出、胀坠、脉象弦滑、痞满、乏力、恶心、腰痛	白芍、白术、茯苓、人参、附子	附子汤
胀坠、脉象弦滑、舌质淡苔白、左侧肾孟有块状阴影、乏力、苔白湿润、腹泻、头晕、恶心、汗出、舌淡、大便溏薄、疼痛、肢倦、腰痛、左侧肾脏未触及、痞满、怕冷	白芍、白术、茯苓、人参、附子	附子汤
舌淡、痞满、疼痛、怕冷、左侧肾脏未触及、乏力、腹泻、舌质淡苔白、头晕、汗出、肢倦、左侧肾孟有块状阴影、胀坠、脉象弦滑、恶心、苔白湿润、腰痛、大便溏薄	白芍、白术、茯苓、人参、附子	附子汤
口干、胸闷、苔白、头晕、脑胀、乏力、耳鸣、心悸、舌淡、眩晕、恶心、呕吐、眼花目暗、脉细缓、神倦	厚朴、党参、白术、泽泻、大枣、茯苓、远志、桂枝、甘草	苓桂术甘汤
脑胀、脉细缓、神倦、恶心、舌淡、呕吐、口干、苔白、耳鸣、胸闷、心悸、眼花目暗、头晕、乏力、眩晕	厚朴、党参、白术、泽泻、大枣、茯苓、远志、桂枝、甘草	苓桂术甘汤
苔白、舌淡、神倦、乏力、头晕、眼花目暗、呕吐、恶心、脑胀、眩晕、心悸、胸闷、耳鸣、口干、脉细缓	厚朴、党参、白术、泽泻、大枣、茯苓、远志、桂枝、甘草	苓桂术甘汤
乏力、心悸、恶心、眼花目暗、脑胀、脉细缓、眩晕、舌淡、头晕、胸闷、苔白、耳鸣、呕吐、神倦、口干	厚朴、党参、白术、泽泻、大枣、茯苓、远志、桂枝、甘草	苓桂术甘汤
脑胀、头晕、呕吐、脉细缓、神倦、乏力、口干、眼花目暗、舌淡、恶心、胸闷、苔白、耳鸣、眩晕、心悸	厚朴、党参、白术、泽泻、大枣、茯苓、远志、桂枝、甘草	苓桂术甘汤
恶心、脑胀、苔白、头晕、神倦、舌淡、呕吐、脉细缓、心悸、眩晕、口干、胸闷、眼花目暗、乏力、耳鸣	厚朴、党参、白术、泽泻、大枣、茯苓、远志、桂枝、甘草	苓桂术甘汤
眼花目暗、心悸、恶心、乏力、头晕、舌淡、苔白、脑胀、脉细缓、口干、眩晕、神倦、胸闷、耳鸣、呕吐	厚朴、党参、白术、泽泻、大枣、茯苓、远志、桂枝、甘草	苓桂术甘汤
心悸、恶心、口干、眼花目暗、眩晕、脉细缓、乏力、苔白、脑胀、胸闷、神倦、呕吐、头晕、耳鸣、舌淡	厚朴、党参、白术、泽泻、大枣、茯苓、远志、桂枝、甘草	苓桂术甘汤
心悸、脉细缓、苔白、乏力、头晕、脑胀、耳鸣、胸闷、恶心、舌淡、呕吐、口干、眩晕、神倦、眼花目暗	厚朴、党参、白术、泽泻、大枣、茯苓、远志、桂枝、甘草	苓桂术甘汤
胸闷、眼花目暗、脑胀、舌淡、口干、乏力、神倦、心悸、恶心、呕吐、脉细缓、耳鸣、眩晕、头晕、苔白	厚朴、党参、白术、泽泻、大枣、茯苓、远志、桂枝、甘草	苓桂术甘汤
语音低钝、眩晕、苔白滑腻、头重、耳鸣、脉濡滑、胸闷、肢体困倦、面色白、夜寐欠安、纳呆、听力减退、乏力、头晕、便溏、舌淡、恶心	薏苡仁、党参、白术、半夏、茯苓、桂枝、甘草、陈皮、黄芩	苓桂术甘汤
语音低钝、夜寐欠安、肢体困倦、眩晕、头晕、胸闷、舌淡、耳鸣、纳呆、便溏、头重、面色白、乏力、听力减退、苔白滑腻、脉濡滑、恶心	薏苡仁、党参、白术、半夏、茯苓、桂枝、甘草、陈皮、黄芩	苓桂术甘汤
苔白滑腻、夜寐欠安、肢体困倦、听力减退、乏力、舌淡、头晕、面色白、纳呆、语音低钝、恶心、头重、胸闷、眩晕、耳鸣、脉濡滑、便溏	薏苡仁、党参、白术、半夏、茯苓、桂枝、甘草、陈皮、黄芩	苓桂术甘汤
耳鸣、胸闷、语音低钝、听力减退、肢体困倦、夜寐欠安、恶心、乏力、面色白、头晕、舌淡、便溏、眩晕、头重、脉濡滑、苔白滑腻、纳呆	薏苡仁、党参、白术、半夏、茯苓、桂枝、甘草、陈皮、黄芩	苓桂术甘汤
面色白、乏力、夜寐欠安、头重、听力减退、胸闷、肢体困倦、苔白滑腻、头晕、眩晕、恶心、脉濡滑、纳呆、耳鸣、语音低钝、便溏、舌淡	薏苡仁、党参、白术、半夏、茯苓、桂枝、甘草、陈皮、黄芩	苓桂术甘汤
面色白、胸闷、便溏、夜寐欠安、肢体困倦、语音低钝、头重、恶心、眩晕、乏力、苔白滑腻、头晕、舌淡、听力减退、纳呆、脉濡滑、耳鸣	薏苡仁、党参、白术、半夏、茯苓、桂枝、甘草、陈皮、黄芩	苓桂术甘汤
胸闷、舌淡、便溏、苔白滑腻、耳鸣、面色白、头晕、语音低钝、纳呆、恶心、听力减退、头重、脉濡滑、夜寐欠安、乏力、眩晕、肢体困倦	薏苡仁、党参、白术、半夏、茯苓、桂枝、甘草、陈皮、黄芩	苓桂术甘汤
眩晕、脉濡滑、便溏、苔白滑腻、头重、面色白、听力减退、夜寐欠安、纳呆、胸闷、头晕、肢体困倦、乏力、耳鸣、恶心、舌淡、语音低钝	薏苡仁、党参、白术、半夏、茯苓、桂枝、甘草、陈皮、黄芩	苓桂术甘汤
便溏、肢体困倦、眩晕、苔白滑腻、脉濡滑、纳呆、听力减退、恶心、夜寐欠安、语音低钝、面色白、头晕、乏力、舌淡、胸闷、耳鸣、头重	薏苡仁、党参、白术、半夏、茯苓、桂枝、甘草、陈皮、黄芩	苓桂术甘汤
听力减退、乏力、语音低钝、便溏、面色白、耳鸣、夜寐欠安、肢体困倦、头重、头晕、纳呆、眩晕、恶心、脉濡滑、舌淡、胸闷、苔白滑腻	薏苡仁、党参、白术、半夏、茯苓、桂枝、甘草、陈皮、黄芩	苓桂术甘汤
倦怠、腰酸、纳减、食少、乏力、体温渐退、口吐清涎、发热、白腻、肢冷、畏寒、舌淡、面色白、疼痛、肿痛、麻木、消瘦、头昏、脉沉细、头晕、酸痛、体温37.8℃、恶心	牡丹皮、山药、鸡血藤、白芍、半夏、大枣、山茱萸、茯苓、肉桂、秦艽、独活、附子、当归、淫羊藿	金匮肾气丸
白腻、麻木、舌淡、纳减、乏力、腰酸、肿痛、疼痛、肢冷、消瘦、恶心、口吐清涎、面色白、倦怠、体温渐退、发热、体温37.8℃、畏寒、脉沉细、酸痛、头昏、食少、头晕	牡丹皮、山药、鸡血藤、白芍、半夏、大枣、山茱萸、茯苓、肉桂、秦艽、独活、附子、当归、淫羊藿	金匮肾气丸
麻木、面色白、腰酸、疼痛、体温37.8℃、消瘦、舌淡、肿痛、食少、头昏、脉沉细、畏寒、白腻、体温渐退、肢冷、头晕、酸痛、口吐清涎、纳减、倦怠、恶心、发热、乏力	牡丹皮、山药、鸡血藤、白芍、半夏、大枣、山茱萸、茯苓、肉桂、秦艽、独活、附子、当归、淫羊藿	金匮肾气丸
乏力、酸痛、纳减、头晕、体温37.8℃、麻木、肿痛、疼痛、白腻、口吐清涎、发热、体温渐退、脉沉细、食少、头昏、舌淡、消瘦、腰酸、恶心、面色白、倦怠、肢冷、畏寒	牡丹皮、山药、鸡血藤、白芍、半夏、大枣、山茱萸、茯苓、肉桂、秦艽、独活、附子、当归、淫羊藿	金匮肾气丸
白腻、体温渐退、倦怠、麻木、酸痛、脉沉细、体温37.8℃、畏寒、食少、消瘦、肢冷、腰酸、恶心、发热、肿痛、舌淡、疼痛、口吐清涎、纳减、头晕、头昏、乏力、面色白	牡丹皮、山药、鸡血藤、白芍、半夏、大枣、山茱萸、茯苓、肉桂、秦艽、独活、附子、当归、淫羊藿	金匮肾气丸
体温37.8℃、肿痛、口吐清涎、疼痛、恶心、畏寒、脉沉细、体温渐退、麻木、食少、舌淡、白腻、头昏、消瘦、腰酸、肢冷、倦怠、纳减、乏力、面色白、酸痛、发热、头晕	牡丹皮、山药、鸡血藤、白芍、半夏、大枣、山茱萸、茯苓、肉桂、秦艽、独活、附子、当归、淫羊藿	金匮肾气丸
倦怠、腰酸、消瘦、畏寒、白腻、肿痛、体温渐退、面色白、肢冷、舌淡、恶心、酸痛、体温37.8℃、头昏、疼痛、口吐清涎、纳减、头晕、麻木、食少、乏力、发热、脉沉细	牡丹皮、山药、鸡血藤、白芍、半夏、大枣、山茱萸、茯苓、肉桂、秦艽、独活、附子、当归、淫羊藿	金匮肾气丸
发热、头昏、口吐清涎、白腻、疼痛、倦怠、肢冷、面色白、乏力、体温37.8℃、消瘦、肿痛、麻木、舌淡、体温渐退、畏寒、腰酸、脉沉细、纳减、酸痛、食少、恶心、头晕	牡丹皮、山药、鸡血藤、白芍、半夏、大枣、山茱萸、茯苓、肉桂、秦艽、独活、附子、当归、淫羊藿	金匮肾气丸
肢冷、体温37.8℃、头晕、倦怠、食少、腰酸、疼痛、脉沉细、纳减、体温渐退、白腻、麻木、发热、头昏、消瘦、畏寒、恶心、面色白、肿痛、舌淡、酸痛、乏力、口吐清涎	牡丹皮、山药、鸡血藤、白芍、半夏、大枣、山茱萸、茯苓、肉桂、秦艽、独活、附子、当归、淫羊藿	金匮肾气丸
脉沉细、酸痛、发热、消瘦、白腻、纳减、麻木、倦怠、舌淡、肢冷、体温渐退、肿痛、口吐清涎、食少、乏力、面色白、体温37.8℃、头昏、恶心、头晕、疼痛、畏寒、腰酸	牡丹皮、山药、鸡血藤、白芍、半夏、大枣、山茱萸、茯苓、肉桂、秦艽、独活、附子、当归、淫羊藿	金匮肾气丸
失眠、脉沉弦小滑、精神抑郁、舌暗红、不寐、胸闷、畏寒、苔白、脾胃虚弱、大便稀溏、气短、恶风、自汗、汗出	郁金、黄芪、谷芽、浮小麦、厚朴、白芍、大枣、苦杏仁、白术、赤芍、香附、半夏、麦芽、枳壳、桃仁、桔梗、防风、甘草	甘麦大枣汤
气短、脾胃虚弱、大便稀溏、苔白、恶风、胸闷、精神抑郁、不寐、脉沉弦小滑、舌暗红、畏寒、失眠、汗出、自汗	郁金、黄芪、谷芽、浮小麦、厚朴、白芍、大枣、苦杏仁、白术、赤芍、香附、半夏、麦芽、枳壳、桃仁、桔梗、防风、甘草	甘麦大枣汤
畏寒、恶风、胸闷、失眠、舌暗红、不寐、汗出、气短、脉沉弦小滑、自汗、苔白、脾胃虚弱、大便稀溏、精神抑郁	郁金、黄芪、谷芽、浮小麦、厚朴、白芍、大枣、苦杏仁、白术、赤芍、香附、半夏、麦芽、枳壳、桃仁、桔梗、防风、甘草	甘麦大枣汤
自汗、失眠、精神抑郁、汗出、脉沉弦小滑、舌暗红、畏寒、恶风、脾胃虚弱、苔白、不寐、气短、胸闷、大便稀溏	郁金、黄芪、谷芽、浮小麦、厚朴、白芍、大枣、苦杏仁、白术、赤芍、香附、半夏、麦芽、枳壳、桃仁、桔梗、防风、甘草	甘麦大枣汤
脉沉弦小滑、汗出、大便稀溏、气短、不寐、自汗、失眠、胸闷、恶风、苔白、畏寒、舌暗红、脾胃虚弱、精神抑郁	郁金、黄芪、谷芽、浮小麦、厚朴、白芍、大枣、苦杏仁、白术、赤芍、香附、半夏、麦芽、枳壳、桃仁、桔梗、防风、甘草	甘麦大枣汤
畏寒、气短、舌暗红、大便稀溏、胸闷、不寐、汗出、脉沉弦小滑、苔白、脾胃虚弱、精神抑郁、失眠、恶风、自汗	郁金、黄芪、谷芽、浮小麦、厚朴、白芍、大枣、苦杏仁、白术、赤芍、香附、半夏、麦芽、枳壳、桃仁、桔梗、防风、甘草	甘麦大枣汤
自汗、大便稀溏、舌暗红、汗出、脾胃虚弱、苔白、胸闷、气短、脉沉弦小滑、失眠、畏寒、不寐、恶风、精神抑郁	郁金、黄芪、谷芽、浮小麦、厚朴、白芍、大枣、苦杏仁、白术、赤芍、香附、半夏、麦芽、枳壳、桃仁、桔梗、防风、甘草	甘麦大枣汤
自汗、苔白、脉沉弦小滑、胸闷、汗出、舌暗红、畏寒、不寐、气短、脾胃虚弱、恶风、失眠、精神抑郁、大便稀溏	郁金、黄芪、谷芽、浮小麦、厚朴、白芍、大枣、苦杏仁、白术、赤芍、香附、半夏、麦芽、枳壳、桃仁、桔梗、防风、甘草	甘麦大枣汤
脉沉弦小滑、大便稀溏、畏寒、精神抑郁、脾胃虚弱、苔白、失眠、自汗、舌暗红、恶风、胸闷、不寐、汗出、气短	郁金、黄芪、谷芽、浮小麦、厚朴、白芍、大枣、苦杏仁、白术、赤芍、香附、半夏、麦芽、枳壳、桃仁、桔梗、防风、甘草	甘麦大枣汤
脾胃虚弱、恶风、气短、胸闷、畏寒、汗出、脉沉弦小滑、苔白、自汗、精神抑郁、失眠、不寐、大便稀溏、舌暗红	郁金、黄芪、谷芽、浮小麦、厚朴、白芍、大枣、苦杏仁、白术、赤芍、香附、半夏、麦芽、枳壳、桃仁、桔梗、防风、甘草	甘麦大枣汤
食欲不振、怕冷、肢体倦怠、白带多、苔薄白、切脉细滑尺弱、舌紫黯、经闭、四肢不温、畏寒、停经、闭经、月经来潮	牡丹皮、白芍、党参、吴茱萸、半夏、香附、赤芍、川芎、肉桂、炙甘草、当归	温经汤
怕冷、舌紫黯、四肢不温、肢体倦怠、闭经、月经来潮、食欲不振、畏寒、白带多、停经、切脉细滑尺弱、苔薄白、经闭	牡丹皮、白芍、党参、吴茱萸、半夏、香附、赤芍、川芎、肉桂、炙甘草、当归	温经汤
切脉细滑尺弱、舌紫黯、停经、月经来潮、白带多、怕冷、畏寒、食欲不振、肢体倦怠、苔薄白、四肢不温、经闭、闭经	牡丹皮、白芍、党参、吴茱萸、半夏、香附、赤芍、川芎、肉桂、炙甘草、当归	温经汤
畏寒、切脉细滑尺弱、月经来潮、白带多、舌紫黯、经闭、苔薄白、四肢不温、闭经、怕冷、肢体倦怠、食欲不振、停经	牡丹皮、白芍、党参、吴茱萸、半夏、香附、赤芍、川芎、肉桂、炙甘草、当归	温经汤
畏寒、怕冷、停经、四肢不温、肢体倦怠、切脉细滑尺弱、食欲不振、闭经、月经来潮、苔薄白、经闭、舌紫黯、白带多	牡丹皮、白芍、党参、吴茱萸、半夏、香附、赤芍、川芎、肉桂、炙甘草、当归	温经汤
苔薄白、白带多、畏寒、舌紫黯、怕冷、停经、肢体倦怠、食欲不振、闭经、经闭、切脉细滑尺弱、四肢不温、月经来潮	牡丹皮、白芍、党参、吴茱萸、半夏、香附、赤芍、川芎、肉桂、炙甘草、当归	温经汤
切脉细滑尺弱、停经、四肢不温、畏寒、白带多、经闭、月经来潮、食欲不振、肢体倦怠、闭经、舌紫黯、苔薄白、怕冷	牡丹皮、白芍、党参、吴茱萸、半夏、香附、赤芍、川芎、肉桂、炙甘草、当归	温经汤
肢体倦怠、畏寒、怕冷、舌紫黯、白带多、闭经、四肢不温、切脉细滑尺弱、停经、食欲不振、经闭、月经来潮、苔薄白	牡丹皮、白芍、党参、吴茱萸、半夏、香附、赤芍、川芎、肉桂、炙甘草、当归	温经汤
停经、四肢不温、白带多、舌紫黯、切脉细滑尺弱、经闭、苔薄白、月经来潮、闭经、畏寒、肢体倦怠、怕冷、食欲不振	牡丹皮、白芍、党参、吴茱萸、半夏、香附、赤芍、川芎、肉桂、炙甘草、当归	温经汤
食欲不振、停经、四肢不温、月经来潮、畏寒、闭经、切脉细滑尺弱、苔薄白、经闭、怕冷、肢体倦怠、白带多、舌紫黯	牡丹皮、白芍、党参、吴茱萸、半夏、香附、赤芍、川芎、肉桂、炙甘草、当归	温经汤
瘀块、汗出、苔白、舌暗红边紫、疼痛、脉弦涩、痛经	牡丹皮、小茴香、白芍、吴茱萸、半夏、香附、桂枝、炮姜、当归	温经汤
脉弦涩、舌暗红边紫、痛经、苔白、汗出、疼痛、瘀块	牡丹皮、小茴香、白芍、吴茱萸、半夏、香附、桂枝、炮姜、当归	温经汤
疼痛、脉弦涩、舌暗红边紫、瘀块、汗出、痛经、苔白	牡丹皮、小茴香、白芍、吴茱萸、半夏、香附、桂枝、炮姜、当归	温经汤
舌暗红边紫、瘀块、疼痛、脉弦涩、苔白、痛经、汗出	牡丹皮、小茴香、白芍、吴茱萸、半夏、香附、桂枝、炮姜、当归	温经汤
脉弦涩、汗出、瘀块、舌暗红边紫、疼痛、苔白、痛经	牡丹皮、小茴香、白芍、吴茱萸、半夏、香附、桂枝、炮姜、当归	温经汤
痛经、舌暗红边紫、瘀块、汗出、脉弦涩、苔白、疼痛	牡丹皮、小茴香、白芍、吴茱萸、半夏、香附、桂枝、炮姜、当归	温经汤
痛经、苔白、汗出、舌暗红边紫、瘀块、疼痛、脉弦涩	牡丹皮、小茴香、白芍、吴茱萸、半夏、香附、桂枝、炮姜、当归	温经汤
汗出、瘀块、苔白、疼痛、舌暗红边紫、痛经、脉弦涩	牡丹皮、小茴香、白芍、吴茱萸、半夏、香附、桂枝、炮姜、当归	温经汤
脉弦涩、苔白、瘀块、疼痛、痛经、舌暗红边紫、汗出	牡丹皮、小茴香、白芍、吴茱萸、半夏、香附、桂枝、炮姜、当归	温经汤
疼痛、脉弦涩、舌暗红边紫、瘀块、痛经、汗出、苔白	牡丹皮、小茴香、白芍、吴茱萸、半夏、香附、桂枝、炮姜、当归	温经汤
脉结代、律不齐、早搏、苔薄、出冷汗、右耳鸣、心率85次/分、心悸	生姜、生地、大枣、党参、阿胶、火麻仁、炙甘草、麦冬、桂枝	炙甘草汤
脉结代、律不齐、苔薄、心率85次/分、出冷汗、心悸、早搏、右耳鸣	生姜、生地、大枣、党参、阿胶、火麻仁、炙甘草、麦冬、桂枝	炙甘草汤
脉结代、心率85次/分、出冷汗、早搏、心悸、右耳鸣、律不齐、苔薄	生姜、生地、大枣、党参、阿胶、火麻仁、炙甘草、麦冬、桂枝	炙甘草汤
苔薄、心悸、右耳鸣、脉结代、早搏、心率85次/分、出冷汗、律不齐	生姜、生地、大枣、党参、阿胶、火麻仁、炙甘草、麦冬、桂枝	炙甘草汤
出冷汗、心悸、心率85次/分、苔薄、律不齐、脉结代、右耳鸣、早搏	生姜、生地、大枣、党参、阿胶、火麻仁、炙甘草、麦冬、桂枝	炙甘草汤
心率85次/分、苔薄、脉结代、出冷汗、早搏、律不齐、心悸、右耳鸣	生姜、生地、大枣、党参、阿胶、火麻仁、炙甘草、麦冬、桂枝	炙甘草汤
早搏、心悸、脉结代、苔薄、律不齐、出冷汗、右耳鸣、心率85次/分	生姜、生地、大枣、党参、阿胶、火麻仁、炙甘草、麦冬、桂枝	炙甘草汤
右耳鸣、苔薄、出冷汗、脉结代、心率85次/分、律不齐、早搏、心悸	生姜、生地、大枣、党参、阿胶、火麻仁、炙甘草、麦冬、桂枝	炙甘草汤
心悸、苔薄、右耳鸣、心率85次/分、律不齐、早搏、脉结代、出冷汗	生姜、生地、大枣、党参、阿胶、火麻仁、炙甘草、麦冬、桂枝	炙甘草汤
苔薄、心率85次/分、早搏、脉结代、心悸、出冷汗、右耳鸣、律不齐	生姜、生地、大枣、党参、阿胶、火麻仁、炙甘草、麦冬、桂枝	炙甘草汤
恶寒、头痛、战栗、咳嗽、口渴、体温41℃、无汗、苔薄腻、高热、疼痛、畏寒、汗出、脉浮紧	苦杏仁、桂枝、麻黄	麻黄汤
头痛、疼痛、汗出、畏寒、高热、恶寒、体温41℃、苔薄腻、咳嗽、无汗、脉浮紧、战栗、口渴	苦杏仁、桂枝、麻黄	麻黄汤
体温41℃、口渴、头痛、恶寒、疼痛、高热、汗出、苔薄腻、战栗、无汗、脉浮紧、畏寒、咳嗽	苦杏仁、桂枝、麻黄	麻黄汤
高热、战栗、体温41℃、苔薄腻、咳嗽、疼痛、汗出、畏寒、脉浮紧、恶寒、无汗、头痛、口渴	苦杏仁、桂枝、麻黄	麻黄汤
口渴、畏寒、脉浮紧、战栗、体温41℃、苔薄腻、咳嗽、高热、无汗、头痛、恶寒、疼痛、汗出	苦杏仁、桂枝、麻黄	麻黄汤
脉浮紧、恶寒、畏寒、体温41℃、高热、咳嗽、疼痛、战栗、无汗、口渴、汗出、头痛、苔薄腻	苦杏仁、桂枝、麻黄	麻黄汤
头痛、口渴、体温41℃、脉浮紧、恶寒、战栗、无汗、高热、畏寒、苔薄腻、咳嗽、疼痛、汗出	苦杏仁、桂枝、麻黄	麻黄汤
苔薄腻、咳嗽、头痛、畏寒、高热、体温41℃、恶寒、脉浮紧、口渴、汗出、战栗、疼痛、无汗	苦杏仁、桂枝、麻黄	麻黄汤
咳嗽、口渴、恶寒、体温41℃、无汗、脉浮紧、畏寒、汗出、战栗、头痛、疼痛、高热、苔薄腻	苦杏仁、桂枝、麻黄	麻黄汤
战栗、咳嗽、头痛、脉浮紧、体温41℃、汗出、疼痛、畏寒、无汗、口渴、恶寒、苔薄腻、高热	苦杏仁、桂枝、麻黄	麻黄汤
脉沉细、血压常在24.0~25.3/13.3~14.7kPa、舌质淡而胖、眩晕、耳鸣、悸动、苔白腻、舌淡、视物昏糊	生姜、白芍、白术、牡蛎、茯苓、桂枝、附子、车前草、磁石	真武汤
舌质淡而胖、视物昏糊、舌淡、血压常在24.0~25.3/13.3~14.7kPa、脉沉细、苔白腻、眩晕、悸动、耳鸣	生姜、白芍、白术、牡蛎、茯苓、桂枝、附子、车前草、磁石	真武汤
视物昏糊、血压常在24.0~25.3/13.3~14.7kPa、舌质淡而胖、耳鸣、舌淡、苔白腻、眩晕、脉沉细、悸动	生姜、白芍、白术、牡蛎、茯苓、桂枝、附子、车前草、磁石	真武汤
脉沉细、悸动、耳鸣、视物昏糊、舌质淡而胖、血压常在24.0~25.3/13.3~14.7kPa、苔白腻、舌淡、眩晕	生姜、白芍、白术、牡蛎、茯苓、桂枝、附子、车前草、磁石	真武汤
耳鸣、舌淡、眩晕、舌质淡而胖、苔白腻、悸动、血压常在24.0~25.3/13.3~14.7kPa、脉沉细、视物昏糊	生姜、白芍、白术、牡蛎、茯苓、桂枝、附子、车前草、磁石	真武汤
舌淡、苔白腻、悸动、舌质淡而胖、脉沉细、眩晕、视物昏糊、血压常在24.0~25.3/13.3~14.7kPa、耳鸣	生姜、白芍、白术、牡蛎、茯苓、桂枝、附子、车前草、磁石	真武汤
眩晕、耳鸣、视物昏糊、血压常在24.0~25.3/13.3~14.7kPa、舌质淡而胖、脉沉细、悸动、舌淡、苔白腻	生姜、白芍、白术、牡蛎、茯苓、桂枝、附子、车前草、磁石	真武汤
脉沉细、舌质淡而胖、耳鸣、血压常在24.0~25.3/13.3~14.7kPa、眩晕、视物昏糊、悸动、苔白腻、舌淡	生姜、白芍、白术、牡蛎、茯苓、桂枝、附子、车前草、磁石	真武汤
视物昏糊、耳鸣、舌质淡而胖、悸动、舌淡、血压常在24.0~25.3/13.3~14.7kPa、苔白腻、脉沉细、眩晕	生姜、白芍、白术、牡蛎、茯苓、桂枝、附子、车前草、磁石	真武汤
血压常在24.0~25.3/13.3~14.7kPa、苔白腻、视物昏糊、舌淡、脉沉细、悸动、眩晕、耳鸣、舌质淡而胖	生姜、白芍、白术、牡蛎、茯苓、桂枝、附子、车前草、磁石	真武汤
苔薄润、恶寒、便溏、腹痛、面色苍白、不渴、疼痛、肢冷、脉沉细、不痛、神志清明	白芍、党参、白术、茯苓、附子	附子汤
疼痛、腹痛、苔薄润、便溏、脉沉细、神志清明、不痛、不渴、恶寒、肢冷、面色苍白	白芍、党参、白术、茯苓、附子	附子汤
恶寒、面色苍白、苔薄润、不渴、疼痛、腹痛、便溏、脉沉细、肢冷、不痛、神志清明	白芍、党参、白术、茯苓、附子	附子汤
面色苍白、疼痛、便溏、脉沉细、恶寒、神志清明、苔薄润、不痛、不渴、肢冷、腹痛	白芍、党参、白术、茯苓、附子	附子汤
便溏、苔薄润、肢冷、脉沉细、疼痛、面色苍白、恶寒、不渴、神志清明、不痛、腹痛	白芍、党参、白术、茯苓、附子	附子汤
脉沉细、苔薄润、肢冷、便溏、恶寒、腹痛、不渴、面色苍白、不痛、疼痛、神志清明	白芍、党参、白术、茯苓、附子	附子汤
恶寒、肢冷、不渴、疼痛、脉沉细、便溏、不痛、苔薄润、腹痛、神志清明、面色苍白	白芍、党参、白术、茯苓、附子	附子汤
不渴、便溏、恶寒、腹痛、肢冷、脉沉细、神志清明、不痛、疼痛、苔薄润、面色苍白	白芍、党参、白术、茯苓、附子	附子汤
腹痛、不痛、肢冷、不渴、脉沉细、面色苍白、恶寒、神志清明、疼痛、便溏、苔薄润	白芍、党参、白术、茯苓、附子	附子汤
苔薄润、面色苍白、神志清明、疼痛、脉沉细、肢冷、便溏、不痛、腹痛、恶寒、不渴	白芍、党参、白术、茯苓、附子	附子汤
苔薄腻、气逆、苔黄质红、高热、纳少、舌红、恶寒、无汗、舌苔、咳嗽、胸痞、脉浮、寒热、头痛、脉细数、精神萎顿、烦热	鸡子黄、白芍、黄连、阿胶、黄芩	黄连阿胶汤
头痛、咳嗽、恶寒、精神萎顿、苔薄腻、无汗、高热、脉细数、舌苔、烦热、纳少、苔黄质红、气逆、胸痞、脉浮、舌红、寒热	鸡子黄、白芍、黄连、阿胶、黄芩	黄连阿胶汤
胸痞、苔黄质红、舌红、精神萎顿、气逆、脉浮、烦热、寒热、苔薄腻、头痛、咳嗽、恶寒、高热、舌苔、无汗、纳少、脉细数	鸡子黄、白芍、黄连、阿胶、黄芩	黄连阿胶汤
恶寒、脉细数、舌红、寒热、苔薄腻、脉浮、头痛、舌苔、高热、胸痞、咳嗽、纳少、烦热、无汗、精神萎顿、苔黄质红、气逆	鸡子黄、白芍、黄连、阿胶、黄芩	黄连阿胶汤
气逆、纳少、苔黄质红、苔薄腻、咳嗽、精神萎顿、头痛、恶寒、舌红、舌苔、寒热、无汗、高热、烦热、胸痞、脉浮、脉细数	鸡子黄、白芍、黄连、阿胶、黄芩	黄连阿胶汤
脉浮、无汗、头痛、舌苔、胸痞、脉细数、苔黄质红、寒热、恶寒、高热、舌红、气逆、精神萎顿、咳嗽、烦热、纳少、苔薄腻	鸡子黄、白芍、黄连、阿胶、黄芩	黄连阿胶汤
脉细数、舌红、胸痞、纳少、高热、烦热、恶寒、苔薄腻、咳嗽、头痛、苔黄质红、舌苔、精神萎顿、脉浮、气逆、寒热、无汗	鸡子黄、白芍、黄连、阿胶、黄芩	黄连阿胶汤
脉浮、恶寒、纳少、苔薄腻、脉细数、舌苔、咳嗽、寒热、无汗、高热、舌红、烦热、气逆、精神萎顿、苔黄质红、胸痞、头痛	鸡子黄、白芍、黄连、阿胶、黄芩	黄连阿胶汤
苔黄质红、精神萎顿、烦热、纳少、高热、胸痞、气逆、寒热、脉细数、舌苔、头痛、恶寒、苔薄腻、舌红、无汗、咳嗽、脉浮	鸡子黄、白芍、黄连、阿胶、黄芩	黄连阿胶汤
舌苔、舌红、咳嗽、高热、头痛、脉细数、苔黄质红、烦热、恶寒、苔薄腻、寒热、胸痞、无汗、气逆、脉浮、精神萎顿、纳少	鸡子黄、白芍、黄连、阿胶、黄芩	黄连阿胶汤
苔薄白而润，尺肤微热、舌淡红、头痛、口唇红润、咳嗽、喉痒、鼻塞、酸楚、流涕、头晕、反温、脉沉缓无力	甘草、桂枝、白芍、大枣	桂枝汤
口唇红润、鼻塞、头晕、咳嗽、反温、流涕、喉痒、酸楚、头痛、舌淡红、脉沉缓无力、苔薄白而润，尺肤微热	甘草、桂枝、白芍、大枣	桂枝汤
头痛、鼻塞、咳嗽、舌淡红、喉痒、头晕、流涕、苔薄白而润，尺肤微热、反温、酸楚、口唇红润、脉沉缓无力	甘草、桂枝、白芍、大枣	桂枝汤
舌淡红、脉沉缓无力、口唇红润、鼻塞、流涕、酸楚、反温、头痛、头晕、苔薄白而润，尺肤微热、喉痒、咳嗽	甘草、桂枝、白芍、大枣	桂枝汤
酸楚、舌淡红、鼻塞、反温、口唇红润、喉痒、头晕、咳嗽、流涕、苔薄白而润，尺肤微热、头痛、脉沉缓无力	甘草、桂枝、白芍、大枣	桂枝汤
反温、流涕、喉痒、头痛、脉沉缓无力、酸楚、苔薄白而润，尺肤微热、头晕、口唇红润、鼻塞、咳嗽、舌淡红	甘草、桂枝、白芍、大枣	桂枝汤
反温、鼻塞、脉沉缓无力、酸楚、舌淡红、头痛、头晕、苔薄白而润，尺肤微热、喉痒、口唇红润、流涕、咳嗽	甘草、桂枝、白芍、大枣	桂枝汤
头晕、脉沉缓无力、流涕、舌淡红、口唇红润、头痛、苔薄白而润，尺肤微热、鼻塞、酸楚、喉痒、咳嗽、反温	甘草、桂枝、白芍、大枣	桂枝汤
脉沉缓无力、舌淡红、头痛、流涕、苔薄白而润，尺肤微热、反温、酸楚、咳嗽、鼻塞、口唇红润、头晕、喉痒	甘草、桂枝、白芍、大枣	桂枝汤
头晕、口唇红润、流涕、脉沉缓无力、喉痒、鼻塞、舌淡红、咳嗽、反温、苔薄白而润，尺肤微热、酸楚、头痛	甘草、桂枝、白芍、大枣	桂枝汤
鼻头色泽无异常变、脉象沉弦有力、胃呆、胸腹不畅、头胀、月经失常、呼吸平匀、欲哭、多梦、心烦、多怒、舌红苔薄白而滑、溺黄、眩晕、口苦、面红、声音正常、不寐、四、欲吐、便燥	柴胡、生地、半夏、龙骨、首乌藤、陈皮、黄芩	小柴胡汤
鼻头色泽无异常变、口苦、胸腹不畅、呼吸平匀、月经失常、不寐、舌红苔薄白而滑、心烦、欲吐、多怒、声音正常、溺黄、胃呆、四、欲哭、头胀、眩晕、面红、便燥、多梦、脉象沉弦有力	柴胡、生地、半夏、龙骨、首乌藤、陈皮、黄芩	小柴胡汤
眩晕、欲吐、胸腹不畅、心烦、呼吸平匀、欲哭、声音正常、胃呆、舌红苔薄白而滑、月经失常、四、口苦、头胀、面红、多梦、不寐、多怒、鼻头色泽无异常变、便燥、溺黄、脉象沉弦有力	柴胡、生地、半夏、龙骨、首乌藤、陈皮、黄芩	小柴胡汤
便燥、月经失常、鼻头色泽无异常变、声音正常、溺黄、多怒、胸腹不畅、口苦、舌红苔薄白而滑、头胀、多梦、眩晕、胃呆、心烦、脉象沉弦有力、面红、欲吐、呼吸平匀、不寐、欲哭、四	柴胡、生地、半夏、龙骨、首乌藤、陈皮、黄芩	小柴胡汤
胃呆、多梦、舌红苔薄白而滑、呼吸平匀、不寐、脉象沉弦有力、面红、便燥、胸腹不畅、鼻头色泽无异常变、四、月经失常、欲哭、心烦、眩晕、欲吐、头胀、口苦、多怒、溺黄、声音正常	柴胡、生地、半夏、龙骨、首乌藤、陈皮、黄芩	小柴胡汤
胃呆、头胀、脉象沉弦有力、口苦、声音正常、不寐、月经失常、多梦、舌红苔薄白而滑、眩晕、多怒、胸腹不畅、呼吸平匀、便燥、欲哭、四、心烦、面红、溺黄、欲吐、鼻头色泽无异常变	柴胡、生地、半夏、龙骨、首乌藤、陈皮、黄芩	小柴胡汤
胸腹不畅、便燥、头胀、舌红苔薄白而滑、四、多怒、不寐、面红、胃呆、心烦、声音正常、口苦、欲吐、欲哭、月经失常、溺黄、眩晕、呼吸平匀、多梦、脉象沉弦有力、鼻头色泽无异常变	柴胡、生地、半夏、龙骨、首乌藤、陈皮、黄芩	小柴胡汤
头胀、心烦、声音正常、欲吐、胃呆、呼吸平匀、舌红苔薄白而滑、月经失常、溺黄、胸腹不畅、便燥、多怒、多梦、鼻头色泽无异常变、眩晕、欲哭、面红、脉象沉弦有力、口苦、四、不寐	柴胡、生地、半夏、龙骨、首乌藤、陈皮、黄芩	小柴胡汤
多怒、欲吐、心烦、鼻头色泽无异常变、溺黄、多梦、脉象沉弦有力、不寐、胸腹不畅、口苦、舌红苔薄白而滑、胃呆、呼吸平匀、声音正常、眩晕、便燥、月经失常、四、面红、欲哭、头胀	柴胡、生地、半夏、龙骨、首乌藤、陈皮、黄芩	小柴胡汤
声音正常、多梦、胸腹不畅、便燥、口苦、多怒、月经失常、欲吐、面红、头胀、溺黄、眩晕、脉象沉弦有力、胃呆、鼻头色泽无异常变、呼吸平匀、欲哭、四、心烦、舌红苔薄白而滑、不寐	柴胡、生地、半夏、龙骨、首乌藤、陈皮、黄芩	小柴胡汤
恶寒、恶心、满闷、头痛、舌淡红、脉微略数、疼痛、发热、欲呕、苔薄	柴胡、半夏、大枣、桂枝、人参、甘草、黄芩	柴胡桂枝汤
脉微略数、头痛、舌淡红、发热、恶心、欲呕、满闷、恶寒、苔薄、疼痛	柴胡、半夏、大枣、桂枝、人参、甘草、黄芩	柴胡桂枝汤
苔薄、发热、恶寒、恶心、头痛、欲呕、满闷、疼痛、脉微略数、舌淡红	柴胡、半夏、大枣、桂枝、人参、甘草、黄芩	柴胡桂枝汤
恶寒、发热、疼痛、脉微略数、苔薄、欲呕、舌淡红、头痛、恶心、满闷	柴胡、半夏、大枣、桂枝、人参、甘草、黄芩	柴胡桂枝汤
发热、脉微略数、满闷、恶寒、舌淡红、疼痛、头痛、恶心、苔薄、欲呕	柴胡、半夏、大枣、桂枝、人参、甘草、黄芩	柴胡桂枝汤
满闷、疼痛、恶寒、恶心、脉微略数、头痛、苔薄、欲呕、舌淡红、发热	柴胡、半夏、大枣、桂枝、人参、甘草、黄芩	柴胡桂枝汤
恶心、疼痛、舌淡红、头痛、苔薄、欲呕、满闷、脉微略数、发热、恶寒	柴胡、半夏、大枣、桂枝、人参、甘草、黄芩	柴胡桂枝汤
疼痛、满闷、欲呕、脉微略数、恶心、舌淡红、苔薄、发热、恶寒、头痛	柴胡、半夏、大枣、桂枝、人参、甘草、黄芩	柴胡桂枝汤
苔薄、头痛、舌淡红、发热、欲呕、脉微略数、恶寒、恶心、满闷、疼痛	柴胡、半夏、大枣、桂枝、人参、甘草、黄芩	柴胡桂枝汤
满闷、头痛、舌淡红、苔薄、欲呕、恶心、恶寒、发热、脉微略数、疼痛	柴胡、半夏、大枣、桂枝、人参、甘草、黄芩	柴胡桂枝汤
尿少、舌硬色黑、纳呆、手足凉、食少、腹胀痛、消瘦、乏力、血压125/80mmHg、舌淡、脾气不升、脉沉虚无力、便秘、气短、腹痛、急躁、左下腹可触及条索样硬块、苔白、面色青黄、肠鸣	肉苁蓉、党参、苦杏仁、枳实、枸杞子、荷叶、鸡内金、紫菀、桃仁、皂角、当归	大承气汤
腹痛、纳呆、乏力、消瘦、左下腹可触及条索样硬块、血压125/80mmHg、手足凉、气短、脉沉虚无力、舌硬色黑、尿少、急躁、食少、舌淡、面色青黄、便秘、苔白、脾气不升、腹胀痛、肠鸣	肉苁蓉、党参、苦杏仁、枳实、枸杞子、荷叶、鸡内金、紫菀、桃仁、皂角、当归	大承气汤
腹痛、舌淡、舌硬色黑、腹胀痛、肠鸣、尿少、左下腹可触及条索样硬块、面色青黄、纳呆、消瘦、脉沉虚无力、手足凉、气短、急躁、脾气不升、血压125/80mmHg、乏力、便秘、食少、苔白	肉苁蓉、党参、苦杏仁、枳实、枸杞子、荷叶、鸡内金、紫菀、桃仁、皂角、当归	大承气汤
便秘、急躁、乏力、食少、腹胀痛、舌硬色黑、尿少、血压125/80mmHg、肠鸣、纳呆、脉沉虚无力、气短、腹痛、手足凉、苔白、左下腹可触及条索样硬块、面色青黄、消瘦、舌淡、脾气不升	肉苁蓉、党参、苦杏仁、枳实、枸杞子、荷叶、鸡内金、紫菀、桃仁、皂角、当归	大承气汤
气短、食少、左下腹可触及条索样硬块、急躁、便秘、尿少、脾气不升、舌硬色黑、手足凉、腹胀痛、消瘦、苔白、纳呆、血压125/80mmHg、腹痛、乏力、脉沉虚无力、肠鸣、面色青黄、舌淡	肉苁蓉、党参、苦杏仁、枳实、枸杞子、荷叶、鸡内金、紫菀、桃仁、皂角、当归	大承气汤
腹痛、食少、气短、左下腹可触及条索样硬块、消瘦、纳呆、舌淡、尿少、肠鸣、脾气不升、腹胀痛、血压125/80mmHg、苔白、脉沉虚无力、手足凉、乏力、急躁、便秘、面色青黄、舌硬色黑	肉苁蓉、党参、苦杏仁、枳实、枸杞子、荷叶、鸡内金、紫菀、桃仁、皂角、当归	大承气汤
面色青黄、乏力、苔白、舌硬色黑、消瘦、急躁、食少、腹痛、舌淡、血压125/80mmHg、便秘、纳呆、尿少、脾气不升、肠鸣、腹胀痛、手足凉、脉沉虚无力、左下腹可触及条索样硬块、气短	肉苁蓉、党参、苦杏仁、枳实、枸杞子、荷叶、鸡内金、紫菀、桃仁、皂角、当归	大承气汤
左下腹可触及条索样硬块、脉沉虚无力、血压125/80mmHg、舌淡、食少、乏力、面色青黄、腹胀痛、舌硬色黑、急躁、尿少、消瘦、脾气不升、肠鸣、纳呆、苔白、腹痛、手足凉、便秘、气短	肉苁蓉、党参、苦杏仁、枳实、枸杞子、荷叶、鸡内金、紫菀、桃仁、皂角、当归	大承气汤
肠鸣、苔白、气短、脉沉虚无力、左下腹可触及条索样硬块、纳呆、舌硬色黑、面色青黄、急躁、舌淡、脾气不升、血压125/80mmHg、尿少、便秘、手足凉、腹胀痛、食少、乏力、腹痛、消瘦	肉苁蓉、党参、苦杏仁、枳实、枸杞子、荷叶、鸡内金、紫菀、桃仁、皂角、当归	大承气汤
消瘦、食少、左下腹可触及条索样硬块、纳呆、腹痛、气短、尿少、腹胀痛、便秘、乏力、脾气不升、苔白、血压125/80mmHg、舌淡、面色青黄、急躁、脉沉虚无力、肠鸣、舌硬色黑、手足凉	肉苁蓉、党参、苦杏仁、枳实、枸杞子、荷叶、鸡内金、紫菀、桃仁、皂角、当归	大承气汤
休克、高烧、昏迷	关黄柏、白头翁、秦皮、黄连	白头翁汤
休克、昏迷、高烧	关黄柏、白头翁、秦皮、黄连	白头翁汤
高烧、休克、昏迷	关黄柏、白头翁、秦皮、黄连	白头翁汤
高烧、昏迷、休克	关黄柏、白头翁、秦皮、黄连	白头翁汤
昏迷、休克、高烧	关黄柏、白头翁、秦皮、黄连	白头翁汤
昏迷、高烧、休克	关黄柏、白头翁、秦皮、黄连	白头翁汤
气滞、嗳气、舌质红、舌微红、肝郁、胀痛、化热、有裂纹、胀闷、脉弦、闷胀	柴胡、莱菔子、槟榔、百合、佛手、麦芽、茯苓、枳壳、炙甘草、桔梗、乌药、陈皮	四逆散
气滞、嗳气、化热、舌微红、肝郁、脉弦、胀闷、胀痛、有裂纹、闷胀、舌质红	柴胡、莱菔子、槟榔、百合、佛手、麦芽、茯苓、枳壳、炙甘草、桔梗、乌药、陈皮	四逆散
闷胀、胀痛、气滞、有裂纹、舌微红、化热、嗳气、胀闷、舌质红、肝郁、脉弦	柴胡、莱菔子、槟榔、百合、佛手、麦芽、茯苓、枳壳、炙甘草、桔梗、乌药、陈皮	四逆散
舌微红、有裂纹、气滞、脉弦、舌质红、肝郁、化热、胀闷、嗳气、闷胀、胀痛	柴胡、莱菔子、槟榔、百合、佛手、麦芽、茯苓、枳壳、炙甘草、桔梗、乌药、陈皮	四逆散
舌质红、有裂纹、肝郁、闷胀、脉弦、胀闷、胀痛、化热、舌微红、嗳气、气滞	柴胡、莱菔子、槟榔、百合、佛手、麦芽、茯苓、枳壳、炙甘草、桔梗、乌药、陈皮	四逆散
胀痛、有裂纹、嗳气、气滞、脉弦、胀闷、舌微红、化热、肝郁、舌质红、闷胀	柴胡、莱菔子、槟榔、百合、佛手、麦芽、茯苓、枳壳、炙甘草、桔梗、乌药、陈皮	四逆散
嗳气、胀痛、胀闷、舌微红、气滞、闷胀、肝郁、化热、舌质红、脉弦、有裂纹	柴胡、莱菔子、槟榔、百合、佛手、麦芽、茯苓、枳壳、炙甘草、桔梗、乌药、陈皮	四逆散
嗳气、胀痛、胀闷、脉弦、有裂纹、舌质红、闷胀、舌微红、气滞、肝郁、化热	柴胡、莱菔子、槟榔、百合、佛手、麦芽、茯苓、枳壳、炙甘草、桔梗、乌药、陈皮	四逆散
舌质红、脉弦、有裂纹、闷胀、胀痛、舌微红、化热、肝郁、气滞、胀闷、嗳气	柴胡、莱菔子、槟榔、百合、佛手、麦芽、茯苓、枳壳、炙甘草、桔梗、乌药、陈皮	四逆散
脉弦、闷胀、气滞、嗳气、化热、胀痛、舌微红、肝郁、舌质红、胀闷、有裂纹	柴胡、莱菔子、槟榔、百合、佛手、麦芽、茯苓、枳壳、炙甘草、桔梗、乌药、陈皮	四逆散
激惹、畏寒、胃脘痛、喜暖、脉虚弦、便溏、纳少、神疲、苔薄、舌淡	黄芪、九香虫、白芍、大枣、茯苓、炙甘草、桂枝、饴糖	黄芪建中汤
纳少、喜暖、激惹、脉虚弦、神疲、畏寒、胃脘痛、便溏、苔薄、舌淡	黄芪、九香虫、白芍、大枣、茯苓、炙甘草、桂枝、饴糖	黄芪建中汤
神疲、纳少、喜暖、脉虚弦、激惹、舌淡、苔薄、畏寒、便溏、胃脘痛	黄芪、九香虫、白芍、大枣、茯苓、炙甘草、桂枝、饴糖	黄芪建中汤
激惹、神疲、胃脘痛、畏寒、舌淡、纳少、苔薄、脉虚弦、喜暖、便溏	黄芪、九香虫、白芍、大枣、茯苓、炙甘草、桂枝、饴糖	黄芪建中汤
苔薄、激惹、便溏、纳少、脉虚弦、舌淡、畏寒、喜暖、胃脘痛、神疲	黄芪、九香虫、白芍、大枣、茯苓、炙甘草、桂枝、饴糖	黄芪建中汤
苔薄、纳少、胃脘痛、畏寒、脉虚弦、喜暖、便溏、舌淡、激惹、神疲	黄芪、九香虫、白芍、大枣、茯苓、炙甘草、桂枝、饴糖	黄芪建中汤
喜暖、纳少、便溏、舌淡、激惹、苔薄、畏寒、神疲、胃脘痛、脉虚弦	黄芪、九香虫、白芍、大枣、茯苓、炙甘草、桂枝、饴糖	黄芪建中汤
脉虚弦、畏寒、胃脘痛、苔薄、神疲、喜暖、舌淡、便溏、激惹、纳少	黄芪、九香虫、白芍、大枣、茯苓、炙甘草、桂枝、饴糖	黄芪建中汤
纳少、喜暖、激惹、便溏、神疲、苔薄、脉虚弦、胃脘痛、畏寒、舌淡	黄芪、九香虫、白芍、大枣、茯苓、炙甘草、桂枝、饴糖	黄芪建中汤
喜暖、苔薄、神疲、便溏、脉虚弦、畏寒、激惹、舌淡、胃脘痛、纳少	黄芪、九香虫、白芍、大枣、茯苓、炙甘草、桂枝、饴糖	黄芪建中汤
痰热、苔薄腻、舌红、脉弦滑小数、咽痒、喘息、咯痰、呛咳	半夏、苦杏仁、葶苈子、甘草、化橘红、麻黄、石膏、浙贝母、桔梗、车前草、百部	麻杏石甘汤
咯痰、喘息、舌红、脉弦滑小数、呛咳、咽痒、苔薄腻、痰热	半夏、苦杏仁、葶苈子、甘草、化橘红、麻黄、石膏、浙贝母、桔梗、车前草、百部	麻杏石甘汤
舌红、咽痒、喘息、痰热、苔薄腻、脉弦滑小数、呛咳、咯痰	半夏、苦杏仁、葶苈子、甘草、化橘红、麻黄、石膏、浙贝母、桔梗、车前草、百部	麻杏石甘汤
苔薄腻、脉弦滑小数、咯痰、痰热、呛咳、咽痒、舌红、喘息	半夏、苦杏仁、葶苈子、甘草、化橘红、麻黄、石膏、浙贝母、桔梗、车前草、百部	麻杏石甘汤
脉弦滑小数、舌红、咯痰、痰热、咽痒、苔薄腻、喘息、呛咳	半夏、苦杏仁、葶苈子、甘草、化橘红、麻黄、石膏、浙贝母、桔梗、车前草、百部	麻杏石甘汤
咽痒、咯痰、痰热、呛咳、喘息、舌红、脉弦滑小数、苔薄腻	半夏、苦杏仁、葶苈子、甘草、化橘红、麻黄、石膏、浙贝母、桔梗、车前草、百部	麻杏石甘汤
舌红、脉弦滑小数、呛咳、咽痒、咯痰、痰热、苔薄腻、喘息	半夏、苦杏仁、葶苈子、甘草、化橘红、麻黄、石膏、浙贝母、桔梗、车前草、百部	麻杏石甘汤
咯痰、咽痒、痰热、舌红、喘息、呛咳、苔薄腻、脉弦滑小数	半夏、苦杏仁、葶苈子、甘草、化橘红、麻黄、石膏、浙贝母、桔梗、车前草、百部	麻杏石甘汤
咽痒、脉弦滑小数、喘息、舌红、咯痰、苔薄腻、痰热、呛咳	半夏、苦杏仁、葶苈子、甘草、化橘红、麻黄、石膏、浙贝母、桔梗、车前草、百部	麻杏石甘汤
痰热、呛咳、咯痰、苔薄腻、舌红、喘息、脉弦滑小数、咽痒	半夏、苦杏仁、葶苈子、甘草、化橘红、麻黄、石膏、浙贝母、桔梗、车前草、百部	麻杏石甘汤
形瘦、口唇紫绀、脉滑、苔白腻、咯大量白沫痰、舌淡、咳喘、胸中窒闷	干姜、白芍、半夏、五味子、苦杏仁、紫苏梗、麻黄、桂枝、细辛、附子、甘草	小青龙汤
胸中窒闷、舌淡、脉滑、咯大量白沫痰、苔白腻、口唇紫绀、形瘦、咳喘	干姜、白芍、半夏、五味子、苦杏仁、紫苏梗、麻黄、桂枝、细辛、附子、甘草	小青龙汤
咯大量白沫痰、形瘦、口唇紫绀、胸中窒闷、咳喘、脉滑、苔白腻、舌淡	干姜、白芍、半夏、五味子、苦杏仁、紫苏梗、麻黄、桂枝、细辛、附子、甘草	小青龙汤
咳喘、胸中窒闷、舌淡、脉滑、咯大量白沫痰、苔白腻、口唇紫绀、形瘦	干姜、白芍、半夏、五味子、苦杏仁、紫苏梗、麻黄、桂枝、细辛、附子、甘草	小青龙汤
脉滑、咯大量白沫痰、舌淡、形瘦、胸中窒闷、苔白腻、口唇紫绀、咳喘	干姜、白芍、半夏、五味子、苦杏仁、紫苏梗、麻黄、桂枝、细辛、附子、甘草	小青龙汤
形瘦、咯大量白沫痰、舌淡、胸中窒闷、口唇紫绀、咳喘、苔白腻、脉滑	干姜、白芍、半夏、五味子、苦杏仁、紫苏梗、麻黄、桂枝、细辛、附子、甘草	小青龙汤
咳喘、咯大量白沫痰、苔白腻、舌淡、胸中窒闷、形瘦、脉滑、口唇紫绀	干姜、白芍、半夏、五味子、苦杏仁、紫苏梗、麻黄、桂枝、细辛、附子、甘草	小青龙汤
形瘦、口唇紫绀、脉滑、舌淡、咳喘、苔白腻、胸中窒闷、咯大量白沫痰	干姜、白芍、半夏、五味子、苦杏仁、紫苏梗、麻黄、桂枝、细辛、附子、甘草	小青龙汤
胸中窒闷、苔白腻、咯大量白沫痰、舌淡、形瘦、脉滑、口唇紫绀、咳喘	干姜、白芍、半夏、五味子、苦杏仁、紫苏梗、麻黄、桂枝、细辛、附子、甘草	小青龙汤
口唇紫绀、舌淡、咳喘、胸中窒闷、咯大量白沫痰、形瘦、脉滑、苔白腻	干姜、白芍、半夏、五味子、苦杏仁、紫苏梗、麻黄、桂枝、细辛、附子、甘草	小青龙汤
气促、胸痛、咯痰、脉沉细、肺纹理增粗、畏寒、喉咙不适、苔薄腻、痰饮、痰多白沫、咳嗽	干姜、白芍、半夏、五味子、葶苈子、化橘红、麻黄、茯苓、桔梗、细辛、附子、桂枝、车前草、甘草	小青龙汤
肺纹理增粗、畏寒、痰多白沫、咯痰、喉咙不适、苔薄腻、脉沉细、胸痛、咳嗽、痰饮、气促	干姜、白芍、半夏、五味子、葶苈子、化橘红、麻黄、茯苓、桔梗、细辛、附子、桂枝、车前草、甘草	小青龙汤
胸痛、畏寒、肺纹理增粗、痰多白沫、咯痰、苔薄腻、脉沉细、气促、咳嗽、痰饮、喉咙不适	干姜、白芍、半夏、五味子、葶苈子、化橘红、麻黄、茯苓、桔梗、细辛、附子、桂枝、车前草、甘草	小青龙汤
痰饮、气促、咯痰、肺纹理增粗、苔薄腻、痰多白沫、脉沉细、喉咙不适、胸痛、畏寒、咳嗽	干姜、白芍、半夏、五味子、葶苈子、化橘红、麻黄、茯苓、桔梗、细辛、附子、桂枝、车前草、甘草	小青龙汤
苔薄腻、脉沉细、咯痰、畏寒、气促、咳嗽、喉咙不适、痰多白沫、痰饮、胸痛、肺纹理增粗	干姜、白芍、半夏、五味子、葶苈子、化橘红、麻黄、茯苓、桔梗、细辛、附子、桂枝、车前草、甘草	小青龙汤
气促、痰多白沫、脉沉细、喉咙不适、畏寒、咯痰、咳嗽、肺纹理增粗、苔薄腻、胸痛、痰饮	干姜、白芍、半夏、五味子、葶苈子、化橘红、麻黄、茯苓、桔梗、细辛、附子、桂枝、车前草、甘草	小青龙汤
咳嗽、痰饮、肺纹理增粗、痰多白沫、胸痛、脉沉细、喉咙不适、畏寒、气促、苔薄腻、咯痰	干姜、白芍、半夏、五味子、葶苈子、化橘红、麻黄、茯苓、桔梗、细辛、附子、桂枝、车前草、甘草	小青龙汤
畏寒、痰饮、胸痛、痰多白沫、喉咙不适、咯痰、苔薄腻、气促、肺纹理增粗、脉沉细、咳嗽	干姜、白芍、半夏、五味子、葶苈子、化橘红、麻黄、茯苓、桔梗、细辛、附子、桂枝、车前草、甘草	小青龙汤
痰多白沫、肺纹理增粗、胸痛、气促、脉沉细、喉咙不适、畏寒、苔薄腻、痰饮、咯痰、咳嗽	干姜、白芍、半夏、五味子、葶苈子、化橘红、麻黄、茯苓、桔梗、细辛、附子、桂枝、车前草、甘草	小青龙汤
痰多白沫、畏寒、咳嗽、苔薄腻、喉咙不适、气促、咯痰、胸痛、肺纹理增粗、脉沉细、痰饮	干姜、白芍、半夏、五味子、葶苈子、化橘红、麻黄、茯苓、桔梗、细辛、附子、桂枝、车前草、甘草	小青龙汤
高热、脉小数、咳嗽、里热内蕴、呻吟、发热、苔白腻、烦躁不安、胸闷、胸部透视无异常	生姜、柴胡、白芍、党参、半夏、大枣、桂枝、甘草、黄芩	柴胡桂枝汤
呻吟、脉小数、胸闷、烦躁不安、胸部透视无异常、苔白腻、发热、高热、咳嗽、里热内蕴	生姜、柴胡、白芍、党参、半夏、大枣、桂枝、甘草、黄芩	柴胡桂枝汤
咳嗽、脉小数、胸闷、胸部透视无异常、呻吟、发热、烦躁不安、高热、苔白腻、里热内蕴	生姜、柴胡、白芍、党参、半夏、大枣、桂枝、甘草、黄芩	柴胡桂枝汤
呻吟、脉小数、高热、发热、里热内蕴、烦躁不安、咳嗽、胸闷、胸部透视无异常、苔白腻	生姜、柴胡、白芍、党参、半夏、大枣、桂枝、甘草、黄芩	柴胡桂枝汤
咳嗽、胸部透视无异常、高热、里热内蕴、呻吟、发热、苔白腻、烦躁不安、脉小数、胸闷	生姜、柴胡、白芍、党参、半夏、大枣、桂枝、甘草、黄芩	柴胡桂枝汤
发热、里热内蕴、呻吟、胸闷、胸部透视无异常、咳嗽、高热、烦躁不安、苔白腻、脉小数	生姜、柴胡、白芍、党参、半夏、大枣、桂枝、甘草、黄芩	柴胡桂枝汤
发热、胸闷、苔白腻、脉小数、胸部透视无异常、高热、里热内蕴、呻吟、咳嗽、烦躁不安	生姜、柴胡、白芍、党参、半夏、大枣、桂枝、甘草、黄芩	柴胡桂枝汤
高热、咳嗽、呻吟、发热、脉小数、里热内蕴、烦躁不安、苔白腻、胸部透视无异常、胸闷	生姜、柴胡、白芍、党参、半夏、大枣、桂枝、甘草、黄芩	柴胡桂枝汤
苔白腻、里热内蕴、咳嗽、高热、胸闷、烦躁不安、脉小数、呻吟、胸部透视无异常、发热	生姜、柴胡、白芍、党参、半夏、大枣、桂枝、甘草、黄芩	柴胡桂枝汤
高热、呻吟、脉小数、里热内蕴、苔白腻、发热、胸闷、胸部透视无异常、烦躁不安、咳嗽	生姜、柴胡、白芍、党参、半夏、大枣、桂枝、甘草、黄芩	柴胡桂枝汤
苔无苔、水肿、胸闷、呼吸喘急、两下肺闻及于湿性罗音、脉细滑、口唇紫绀、咳喘、烦躁、神志尚清、嗜睡、浮肿、舌红绛无苔	大黄、苏木、海浮石、半夏、葶苈子、大枣、枳实、水蛭、石菖蒲、降香	抵当汤
胸闷、苔无苔、嗜睡、两下肺闻及于湿性罗音、咳喘、浮肿、口唇紫绀、舌红绛无苔、脉细滑、水肿、神志尚清、呼吸喘急、烦躁	大黄、苏木、海浮石、半夏、葶苈子、大枣、枳实、水蛭、石菖蒲、降香	抵当汤
咳喘、苔无苔、烦躁、两下肺闻及于湿性罗音、水肿、呼吸喘急、舌红绛无苔、胸闷、脉细滑、口唇紫绀、嗜睡、浮肿、神志尚清	大黄、苏木、海浮石、半夏、葶苈子、大枣、枳实、水蛭、石菖蒲、降香	抵当汤
嗜睡、水肿、呼吸喘急、舌红绛无苔、口唇紫绀、胸闷、烦躁、神志尚清、两下肺闻及于湿性罗音、咳喘、苔无苔、脉细滑、浮肿	大黄、苏木、海浮石、半夏、葶苈子、大枣、枳实、水蛭、石菖蒲、降香	抵当汤
烦躁、两下肺闻及于湿性罗音、神志尚清、呼吸喘急、嗜睡、咳喘、苔无苔、舌红绛无苔、胸闷、脉细滑、水肿、浮肿、口唇紫绀	大黄、苏木、海浮石、半夏、葶苈子、大枣、枳实、水蛭、石菖蒲、降香	抵当汤
咳喘、两下肺闻及于湿性罗音、脉细滑、神志尚清、口唇紫绀、嗜睡、浮肿、呼吸喘急、苔无苔、烦躁、胸闷、舌红绛无苔、水肿	大黄、苏木、海浮石、半夏、葶苈子、大枣、枳实、水蛭、石菖蒲、降香	抵当汤
浮肿、脉细滑、口唇紫绀、水肿、两下肺闻及于湿性罗音、神志尚清、咳喘、舌红绛无苔、苔无苔、嗜睡、烦躁、胸闷、呼吸喘急	大黄、苏木、海浮石、半夏、葶苈子、大枣、枳实、水蛭、石菖蒲、降香	抵当汤
水肿、胸闷、浮肿、神志尚清、呼吸喘急、咳喘、烦躁、苔无苔、脉细滑、两下肺闻及于湿性罗音、舌红绛无苔、嗜睡、口唇紫绀	大黄、苏木、海浮石、半夏、葶苈子、大枣、枳实、水蛭、石菖蒲、降香	抵当汤
口唇紫绀、烦躁、脉细滑、浮肿、神志尚清、两下肺闻及于湿性罗音、咳喘、苔无苔、水肿、呼吸喘急、胸闷、舌红绛无苔、嗜睡	大黄、苏木、海浮石、半夏、葶苈子、大枣、枳实、水蛭、石菖蒲、降香	抵当汤
浮肿、胸闷、呼吸喘急、水肿、舌红绛无苔、两下肺闻及于湿性罗音、苔无苔、咳喘、嗜睡、口唇紫绀、烦躁、脉细滑、神志尚清	大黄、苏木、海浮石、半夏、葶苈子、大枣、枳实、水蛭、石菖蒲、降香	抵当汤
神昏、发热、谵语、手足躁动、胸痛、咽痛、恶寒、咳嗽	大戟、芫花、甘遂、大枣	十枣汤
神昏、恶寒、咳嗽、胸痛、手足躁动、咽痛、谵语、发热	大戟、芫花、甘遂、大枣	十枣汤
手足躁动、发热、胸痛、咽痛、谵语、恶寒、神昏、咳嗽	大戟、芫花、甘遂、大枣	十枣汤
神昏、手足躁动、发热、恶寒、谵语、胸痛、咳嗽、咽痛	大戟、芫花、甘遂、大枣	十枣汤
谵语、咳嗽、发热、胸痛、神昏、手足躁动、恶寒、咽痛	大戟、芫花、甘遂、大枣	十枣汤
胸痛、神昏、咳嗽、手足躁动、咽痛、恶寒、谵语、发热	大戟、芫花、甘遂、大枣	十枣汤
发热、咳嗽、恶寒、咽痛、神昏、手足躁动、胸痛、谵语	大戟、芫花、甘遂、大枣	十枣汤
胸痛、手足躁动、神昏、恶寒、谵语、咳嗽、咽痛、发热	大戟、芫花、甘遂、大枣	十枣汤
手足躁动、神昏、恶寒、胸痛、发热、咽痛、咳嗽、谵语	大戟、芫花、甘遂、大枣	十枣汤
咽痛、发热、谵语、神昏、咳嗽、胸痛、手足躁动、恶寒	大戟、芫花、甘遂、大枣	十枣汤
口渴、脉濡细数、腹部无压、心率98次/分、出热、发热、肿大、两肺无干湿性罗、咯痰、全身皮肤无斑、血沉49mm/h、苔薄净、肝胆脾未见异常、消瘦、肥达氏反应、腹泻、畏寒、肌肉关节酸楚、咳嗽、体温在39.5~40.3℃、律齐、体温虽稍有下降，但仍在39℃、舌红绛、浅表淋巴结无明显肿	西洋参、石斛、石膏、鳖甲、人参、天花粉、知母、青蒿	白虎加人参汤
出热、血沉49mm/h、苔薄净、浅表淋巴结无明显肿、消瘦、畏寒、腹部无压、腹泻、心率98次/分、肿大、发热、肝胆脾未见异常、咯痰、体温虽稍有下降，但仍在39℃、肌肉关节酸楚、全身皮肤无斑、脉濡细数、咳嗽、舌红绛、肥达氏反应、口渴、体温在39.5~40.3℃、两肺无干湿性罗、律齐	西洋参、石斛、石膏、鳖甲、人参、天花粉、知母、青蒿	白虎加人参汤
律齐、脉濡细数、体温在39.5~40.3℃、畏寒、浅表淋巴结无明显肿、肌肉关节酸楚、两肺无干湿性罗、咳嗽、苔薄净、肥达氏反应、心率98次/分、发热、腹部无压、咯痰、舌红绛、口渴、腹泻、肝胆脾未见异常、体温虽稍有下降，但仍在39℃、出热、消瘦、肿大、全身皮肤无斑、血沉49mm/h	西洋参、石斛、石膏、鳖甲、人参、天花粉、知母、青蒿	白虎加人参汤
咳嗽、体温在39.5~40.3℃、肥达氏反应、腹泻、浅表淋巴结无明显肿、舌红绛、肌肉关节酸楚、咯痰、腹部无压、两肺无干湿性罗、消瘦、全身皮肤无斑、脉濡细数、苔薄净、肿大、体温虽稍有下降，但仍在39℃、肝胆脾未见异常、心率98次/分、律齐、畏寒、发热、口渴、血沉49mm/h、出热	西洋参、石斛、石膏、鳖甲、人参、天花粉、知母、青蒿	白虎加人参汤
两肺无干湿性罗、脉濡细数、腹部无压、体温在39.5~40.3℃、律齐、血沉49mm/h、腹泻、苔薄净、舌红绛、全身皮肤无斑、肝胆脾未见异常、咳嗽、心率98次/分、消瘦、浅表淋巴结无明显肿、咯痰、体温虽稍有下降，但仍在39℃、肿大、发热、肥达氏反应、出热、肌肉关节酸楚、口渴、畏寒	西洋参、石斛、石膏、鳖甲、人参、天花粉、知母、青蒿	白虎加人参汤
口渴、发热、出热、肥达氏反应、畏寒、肿大、全身皮肤无斑、律齐、两肺无干湿性罗、苔薄净、腹部无压、体温在39.5~40.3℃、咯痰、血沉49mm/h、肝胆脾未见异常、腹泻、脉濡细数、浅表淋巴结无明显肿、舌红绛、心率98次/分、体温虽稍有下降，但仍在39℃、肌肉关节酸楚、咳嗽、消瘦	西洋参、石斛、石膏、鳖甲、人参、天花粉、知母、青蒿	白虎加人参汤
腹泻、血沉49mm/h、律齐、舌红绛、体温在39.5~40.3℃、发热、畏寒、肿大、脉濡细数、全身皮肤无斑、两肺无干湿性罗、腹部无压、苔薄净、咯痰、消瘦、体温虽稍有下降，但仍在39℃、肌肉关节酸楚、口渴、咳嗽、出热、肥达氏反应、心率98次/分、肝胆脾未见异常、浅表淋巴结无明显肿	西洋参、石斛、石膏、鳖甲、人参、天花粉、知母、青蒿	白虎加人参汤
舌红绛、全身皮肤无斑、体温虽稍有下降，但仍在39℃、口渴、腹泻、体温在39.5~40.3℃、肝胆脾未见异常、出热、畏寒、发热、腹部无压、肌肉关节酸楚、律齐、浅表淋巴结无明显肿、苔薄净、心率98次/分、咳嗽、肥达氏反应、脉濡细数、咯痰、肿大、两肺无干湿性罗、消瘦、血沉49mm/h	西洋参、石斛、石膏、鳖甲、人参、天花粉、知母、青蒿	白虎加人参汤
出热、咳嗽、浅表淋巴结无明显肿、心率98次/分、肌肉关节酸楚、体温虽稍有下降，但仍在39℃、舌红绛、全身皮肤无斑、两肺无干湿性罗、腹泻、肝胆脾未见异常、消瘦、发热、肥达氏反应、口渴、腹部无压、体温在39.5~40.3℃、苔薄净、咯痰、律齐、血沉49mm/h、畏寒、脉濡细数、肿大	西洋参、石斛、石膏、鳖甲、人参、天花粉、知母、青蒿	白虎加人参汤
两肺无干湿性罗、脉濡细数、消瘦、腹泻、腹部无压、咳嗽、全身皮肤无斑、口渴、发热、浅表淋巴结无明显肿、咯痰、舌红绛、血沉49mm/h、畏寒、体温在39.5~40.3℃、肥达氏反应、肌肉关节酸楚、苔薄净、律齐、肝胆脾未见异常、出热、肿大、体温虽稍有下降，但仍在39℃、心率98次/分	西洋参、石斛、石膏、鳖甲、人参、天花粉、知母、青蒿	白虎加人参汤
脘腹痛、不能饮水进食，朝食暮吐、脉沉弦、肢冷、呕吐、口干、不欲饮、舌淡、苔白腻	白芍、白术、茯苓、人参、附子	附子汤
口干、脉沉弦、肢冷、不欲饮、不能饮水进食，朝食暮吐、苔白腻、呕吐、舌淡、脘腹痛	白芍、白术、茯苓、人参、附子	附子汤
苔白腻、舌淡、肢冷、脘腹痛、脉沉弦、呕吐、不欲饮、口干、不能饮水进食，朝食暮吐	白芍、白术、茯苓、人参、附子	附子汤
肢冷、呕吐、脉沉弦、脘腹痛、苔白腻、不欲饮、口干、不能饮水进食，朝食暮吐、舌淡	白芍、白术、茯苓、人参、附子	附子汤
不能饮水进食，朝食暮吐、不欲饮、口干、呕吐、肢冷、舌淡、苔白腻、脘腹痛、脉沉弦	白芍、白术、茯苓、人参、附子	附子汤
肢冷、脘腹痛、脉沉弦、舌淡、不欲饮、苔白腻、不能饮水进食，朝食暮吐、呕吐、口干	白芍、白术、茯苓、人参、附子	附子汤
不能饮水进食，朝食暮吐、肢冷、呕吐、苔白腻、脘腹痛、口干、脉沉弦、舌淡、不欲饮	白芍、白术、茯苓、人参、附子	附子汤
肢冷、舌淡、呕吐、脉沉弦、口干、脘腹痛、不欲饮、不能饮水进食，朝食暮吐、苔白腻	白芍、白术、茯苓、人参、附子	附子汤
不能饮水进食，朝食暮吐、脉沉弦、舌淡、脘腹痛、苔白腻、不欲饮、口干、呕吐、肢冷	白芍、白术、茯苓、人参、附子	附子汤
不能饮水进食，朝食暮吐、脘腹痛、呕吐、不欲饮、肢冷、苔白腻、口干、舌淡、脉沉弦	白芍、白术、茯苓、人参、附子	附子汤
神疲、气促、恶寒、脉沉细、舌紫、胸闷、心脉不通、苔薄、心痛、时汗自出、脉络阻滞、心悸、大便溏	党参、白术、粉葛、赤芍、三七、茯苓、附子、丹参、血竭、甘草	附子汤
心痛、时汗自出、脉络阻滞、苔薄、脉沉细、大便溏、神疲、胸闷、舌紫、心悸、恶寒、心脉不通、气促	党参、白术、粉葛、赤芍、三七、茯苓、附子、丹参、血竭、甘草	附子汤
恶寒、时汗自出、心悸、脉沉细、胸闷、大便溏、脉络阻滞、心痛、苔薄、气促、舌紫、神疲、心脉不通	党参、白术、粉葛、赤芍、三七、茯苓、附子、丹参、血竭、甘草	附子汤
大便溏、心脉不通、脉络阻滞、神疲、时汗自出、胸闷、苔薄、心痛、心悸、气促、舌紫、脉沉细、恶寒	党参、白术、粉葛、赤芍、三七、茯苓、附子、丹参、血竭、甘草	附子汤
心悸、大便溏、时汗自出、舌紫、脉络阻滞、神疲、心痛、胸闷、苔薄、心脉不通、脉沉细、恶寒、气促	党参、白术、粉葛、赤芍、三七、茯苓、附子、丹参、血竭、甘草	附子汤
心痛、苔薄、恶寒、胸闷、时汗自出、心脉不通、脉沉细、心悸、大便溏、舌紫、气促、脉络阻滞、神疲	党参、白术、粉葛、赤芍、三七、茯苓、附子、丹参、血竭、甘草	附子汤
恶寒、心脉不通、心悸、时汗自出、脉络阻滞、胸闷、脉沉细、大便溏、舌紫、苔薄、气促、心痛、神疲	党参、白术、粉葛、赤芍、三七、茯苓、附子、丹参、血竭、甘草	附子汤
心悸、恶寒、时汗自出、脉络阻滞、脉沉细、神疲、气促、胸闷、大便溏、舌紫、心痛、苔薄、心脉不通	党参、白术、粉葛、赤芍、三七、茯苓、附子、丹参、血竭、甘草	附子汤
恶寒、时汗自出、心痛、苔薄、大便溏、舌紫、心脉不通、心悸、脉沉细、胸闷、神疲、脉络阻滞、气促	党参、白术、粉葛、赤芍、三七、茯苓、附子、丹参、血竭、甘草	附子汤
心痛、气促、苔薄、舌紫、心悸、神疲、脉络阻滞、恶寒、心脉不通、胸闷、脉沉细、大便溏、时汗自出	党参、白术、粉葛、赤芍、三七、茯苓、附子、丹参、血竭、甘草	附子汤
唇甲青紫、痰、肢肿、苔薄腻、神萎、浮肿、四肢不温、舌淡紫而胖、胸闷、脉沉、面色苍灰、咳喘、气急	半夏、白术、泽泻、化橘红、麻黄、茯苓、桂枝、细辛、附子、蒲黄、车前草、益母草	苓桂术甘汤
胸闷、四肢不温、气急、肢肿、脉沉、舌淡紫而胖、痰、咳喘、浮肿、面色苍灰、神萎、唇甲青紫、苔薄腻	半夏、白术、泽泻、化橘红、麻黄、茯苓、桂枝、细辛、附子、蒲黄、车前草、益母草	苓桂术甘汤
气急、苔薄腻、神萎、四肢不温、脉沉、浮肿、咳喘、痰、胸闷、舌淡紫而胖、面色苍灰、唇甲青紫、肢肿	半夏、白术、泽泻、化橘红、麻黄、茯苓、桂枝、细辛、附子、蒲黄、车前草、益母草	苓桂术甘汤
苔薄腻、浮肿、唇甲青紫、胸闷、神萎、面色苍灰、肢肿、舌淡紫而胖、痰、气急、四肢不温、脉沉、咳喘	半夏、白术、泽泻、化橘红、麻黄、茯苓、桂枝、细辛、附子、蒲黄、车前草、益母草	苓桂术甘汤
神萎、面色苍灰、气急、胸闷、舌淡紫而胖、四肢不温、浮肿、苔薄腻、痰、肢肿、唇甲青紫、咳喘、脉沉	半夏、白术、泽泻、化橘红、麻黄、茯苓、桂枝、细辛、附子、蒲黄、车前草、益母草	苓桂术甘汤
胸闷、唇甲青紫、脉沉、气急、神萎、咳喘、苔薄腻、痰、肢肿、浮肿、四肢不温、舌淡紫而胖、面色苍灰	半夏、白术、泽泻、化橘红、麻黄、茯苓、桂枝、细辛、附子、蒲黄、车前草、益母草	苓桂术甘汤
舌淡紫而胖、脉沉、神萎、胸闷、苔薄腻、咳喘、气急、浮肿、痰、唇甲青紫、面色苍灰、四肢不温、肢肿	半夏、白术、泽泻、化橘红、麻黄、茯苓、桂枝、细辛、附子、蒲黄、车前草、益母草	苓桂术甘汤
脉沉、咳喘、神萎、痰、浮肿、气急、胸闷、苔薄腻、四肢不温、唇甲青紫、舌淡紫而胖、面色苍灰、肢肿	半夏、白术、泽泻、化橘红、麻黄、茯苓、桂枝、细辛、附子、蒲黄、车前草、益母草	苓桂术甘汤
浮肿、脉沉、唇甲青紫、痰、胸闷、肢肿、气急、四肢不温、面色苍灰、苔薄腻、神萎、舌淡紫而胖、咳喘	半夏、白术、泽泻、化橘红、麻黄、茯苓、桂枝、细辛、附子、蒲黄、车前草、益母草	苓桂术甘汤
神萎、四肢不温、浮肿、咳喘、痰、苔薄腻、肢肿、脉沉、舌淡紫而胖、胸闷、气急、唇甲青紫、面色苍灰	半夏、白术、泽泻、化橘红、麻黄、茯苓、桂枝、细辛、附子、蒲黄、车前草、益母草	苓桂术甘汤
胃痛、色黑、舌淡红、吐血、呕吐、大便稀、吐鲜血、手足发冷、苔薄黄、阳气不守、面色萎黄、恶心、脉细软无力、充血、水肿、出血	牡丹皮、山药、生地、泽泻、山茱萸、茯苓、桂枝、附子	金匮肾气丸
充血、恶心、脉细软无力、色黑、吐鲜血、水肿、吐血、呕吐、手足发冷、舌淡红、阳气不守、胃痛、出血、苔薄黄、大便稀、面色萎黄	牡丹皮、山药、生地、泽泻、山茱萸、茯苓、桂枝、附子	金匮肾气丸
舌淡红、水肿、出血、吐血、苔薄黄、阳气不守、充血、大便稀、胃痛、吐鲜血、手足发冷、面色萎黄、色黑、脉细软无力、恶心、呕吐	牡丹皮、山药、生地、泽泻、山茱萸、茯苓、桂枝、附子	金匮肾气丸
面色萎黄、出血、大便稀、脉细软无力、充血、吐鲜血、阳气不守、手足发冷、恶心、舌淡红、胃痛、苔薄黄、色黑、吐血、水肿、呕吐	牡丹皮、山药、生地、泽泻、山茱萸、茯苓、桂枝、附子	金匮肾气丸
手足发冷、苔薄黄、水肿、出血、面色萎黄、充血、阳气不守、呕吐、吐鲜血、吐血、恶心、大便稀、色黑、舌淡红、胃痛、脉细软无力	牡丹皮、山药、生地、泽泻、山茱萸、茯苓、桂枝、附子	金匮肾气丸
大便稀、吐鲜血、阳气不守、舌淡红、苔薄黄、手足发冷、出血、呕吐、脉细软无力、胃痛、色黑、水肿、恶心、吐血、面色萎黄、充血	牡丹皮、山药、生地、泽泻、山茱萸、茯苓、桂枝、附子	金匮肾气丸
吐血、脉细软无力、手足发冷、恶心、呕吐、面色萎黄、苔薄黄、色黑、出血、阳气不守、胃痛、舌淡红、吐鲜血、水肿、大便稀、充血	牡丹皮、山药、生地、泽泻、山茱萸、茯苓、桂枝、附子	金匮肾气丸
水肿、舌淡红、出血、吐鲜血、色黑、大便稀、手足发冷、充血、面色萎黄、胃痛、恶心、脉细软无力、苔薄黄、呕吐、吐血、阳气不守	牡丹皮、山药、生地、泽泻、山茱萸、茯苓、桂枝、附子	金匮肾气丸
脉细软无力、恶心、舌淡红、苔薄黄、吐血、出血、充血、色黑、水肿、阳气不守、呕吐、面色萎黄、胃痛、吐鲜血、手足发冷、大便稀	牡丹皮、山药、生地、泽泻、山茱萸、茯苓、桂枝、附子	金匮肾气丸
脉细软无力、吐血、舌淡红、色黑、吐鲜血、苔薄黄、胃痛、面色萎黄、水肿、呕吐、手足发冷、充血、出血、阳气不守、大便稀、恶心	牡丹皮、山药、生地、泽泻、山茱萸、茯苓、桂枝、附子	金匮肾气丸
乳房胀痛、面色苍白、色暗紫、痛经、经量较少、苔薄腻、四肢逆冷、眼眶发黑、脉沉迟、恶心、腹痛、舌紫、大便溏薄	小茴香、白芍、党参、吴茱萸、阿胶、赤芍、川芎、延胡索、桂枝、当归、紫石英	温经汤
腹痛、痛经、眼眶发黑、脉沉迟、四肢逆冷、色暗紫、面色苍白、大便溏薄、恶心、经量较少、舌紫、乳房胀痛、苔薄腻	小茴香、白芍、党参、吴茱萸、阿胶、赤芍、川芎、延胡索、桂枝、当归、紫石英	温经汤
腹痛、大便溏薄、乳房胀痛、脉沉迟、舌紫、经量较少、四肢逆冷、色暗紫、面色苍白、眼眶发黑、痛经、苔薄腻、恶心	小茴香、白芍、党参、吴茱萸、阿胶、赤芍、川芎、延胡索、桂枝、当归、紫石英	温经汤
面色苍白、乳房胀痛、眼眶发黑、恶心、苔薄腻、脉沉迟、舌紫、痛经、经量较少、色暗紫、四肢逆冷、腹痛、大便溏薄	小茴香、白芍、党参、吴茱萸、阿胶、赤芍、川芎、延胡索、桂枝、当归、紫石英	温经汤
痛经、眼眶发黑、大便溏薄、苔薄腻、腹痛、经量较少、面色苍白、脉沉迟、舌紫、恶心、四肢逆冷、乳房胀痛、色暗紫	小茴香、白芍、党参、吴茱萸、阿胶、赤芍、川芎、延胡索、桂枝、当归、紫石英	温经汤
眼眶发黑、大便溏薄、乳房胀痛、经量较少、苔薄腻、腹痛、舌紫、色暗紫、恶心、面色苍白、四肢逆冷、痛经、脉沉迟	小茴香、白芍、党参、吴茱萸、阿胶、赤芍、川芎、延胡索、桂枝、当归、紫石英	温经汤
腹痛、痛经、色暗紫、经量较少、苔薄腻、四肢逆冷、面色苍白、舌紫、恶心、眼眶发黑、脉沉迟、大便溏薄、乳房胀痛	小茴香、白芍、党参、吴茱萸、阿胶、赤芍、川芎、延胡索、桂枝、当归、紫石英	温经汤
腹痛、恶心、脉沉迟、舌紫、苔薄腻、经量较少、四肢逆冷、色暗紫、大便溏薄、乳房胀痛、痛经、面色苍白、眼眶发黑	小茴香、白芍、党参、吴茱萸、阿胶、赤芍、川芎、延胡索、桂枝、当归、紫石英	温经汤
脉沉迟、腹痛、色暗紫、苔薄腻、乳房胀痛、眼眶发黑、大便溏薄、四肢逆冷、恶心、痛经、经量较少、面色苍白、舌紫	小茴香、白芍、党参、吴茱萸、阿胶、赤芍、川芎、延胡索、桂枝、当归、紫石英	温经汤
经量较少、痛经、舌紫、乳房胀痛、脉沉迟、面色苍白、苔薄腻、大便溏薄、色暗紫、眼眶发黑、四肢逆冷、恶心、腹痛	小茴香、白芍、党参、吴茱萸、阿胶、赤芍、川芎、延胡索、桂枝、当归、紫石英	温经汤
舌暗、纳呆、口不渴、苔薄微黄、胃下垂、脉弦细、胃脘痛、口苦、大便3天未行、不喜饮水	谷芽、厚朴、白术、玄明粉、枳实、瓜蒌、鸡内金、冬瓜仁、决明子	大承气汤
口苦、不喜饮水、脉弦细、胃下垂、口不渴、纳呆、苔薄微黄、舌暗、大便3天未行、胃脘痛	谷芽、厚朴、白术、玄明粉、枳实、瓜蒌、鸡内金、冬瓜仁、决明子	大承气汤
脉弦细、胃脘痛、大便3天未行、口不渴、不喜饮水、口苦、纳呆、苔薄微黄、舌暗、胃下垂	谷芽、厚朴、白术、玄明粉、枳实、瓜蒌、鸡内金、冬瓜仁、决明子	大承气汤
舌暗、胃下垂、苔薄微黄、脉弦细、口不渴、不喜饮水、胃脘痛、大便3天未行、纳呆、口苦	谷芽、厚朴、白术、玄明粉、枳实、瓜蒌、鸡内金、冬瓜仁、决明子	大承气汤
不喜饮水、口苦、胃脘痛、口不渴、脉弦细、纳呆、大便3天未行、舌暗、苔薄微黄、胃下垂	谷芽、厚朴、白术、玄明粉、枳实、瓜蒌、鸡内金、冬瓜仁、决明子	大承气汤
脉弦细、胃脘痛、苔薄微黄、不喜饮水、口不渴、胃下垂、舌暗、大便3天未行、口苦、纳呆	谷芽、厚朴、白术、玄明粉、枳实、瓜蒌、鸡内金、冬瓜仁、决明子	大承气汤
大便3天未行、舌暗、苔薄微黄、口苦、胃脘痛、口不渴、纳呆、胃下垂、不喜饮水、脉弦细	谷芽、厚朴、白术、玄明粉、枳实、瓜蒌、鸡内金、冬瓜仁、决明子	大承气汤
口苦、不喜饮水、舌暗、胃下垂、口不渴、大便3天未行、脉弦细、苔薄微黄、胃脘痛、纳呆	谷芽、厚朴、白术、玄明粉、枳实、瓜蒌、鸡内金、冬瓜仁、决明子	大承气汤
胃下垂、口苦、不喜饮水、口不渴、苔薄微黄、脉弦细、大便3天未行、舌暗、胃脘痛、纳呆	谷芽、厚朴、白术、玄明粉、枳实、瓜蒌、鸡内金、冬瓜仁、决明子	大承气汤
不喜饮水、脉弦细、口不渴、舌暗、纳呆、胃下垂、苔薄微黄、口苦、大便3天未行、胃脘痛	谷芽、厚朴、白术、玄明粉、枳实、瓜蒌、鸡内金、冬瓜仁、决明子	大承气汤
脉濡滑、嗳气、呢逆、吐清水、纳差、呕恶、舌淡、苔白根腻、溏、脘痞、肠鸣、呃逆、胃下垂	黄芪、薏苡仁、谷芽、六神曲、党参、白术、泽泻、半夏、麦芽、茯苓、枳壳、炙甘草、桂枝、甘草、陈皮	苓桂术甘汤
肠鸣、吐清水、脘痞、溏、呕恶、嗳气、脉濡滑、苔白根腻、纳差、胃下垂、舌淡、呢逆、呃逆	黄芪、薏苡仁、谷芽、六神曲、党参、白术、泽泻、半夏、麦芽、茯苓、枳壳、炙甘草、桂枝、甘草、陈皮	苓桂术甘汤
呢逆、呃逆、呕恶、嗳气、胃下垂、吐清水、纳差、肠鸣、溏、苔白根腻、脉濡滑、舌淡、脘痞	黄芪、薏苡仁、谷芽、六神曲、党参、白术、泽泻、半夏、麦芽、茯苓、枳壳、炙甘草、桂枝、甘草、陈皮	苓桂术甘汤
舌淡、脉濡滑、纳差、吐清水、胃下垂、脘痞、呕恶、嗳气、呢逆、苔白根腻、肠鸣、溏、呃逆	黄芪、薏苡仁、谷芽、六神曲、党参、白术、泽泻、半夏、麦芽、茯苓、枳壳、炙甘草、桂枝、甘草、陈皮	苓桂术甘汤
呃逆、嗳气、吐清水、胃下垂、舌淡、呢逆、呕恶、纳差、脘痞、脉濡滑、溏、苔白根腻、肠鸣	黄芪、薏苡仁、谷芽、六神曲、党参、白术、泽泻、半夏、麦芽、茯苓、枳壳、炙甘草、桂枝、甘草、陈皮	苓桂术甘汤
纳差、呢逆、舌淡、脘痞、脉濡滑、苔白根腻、呃逆、肠鸣、呕恶、胃下垂、嗳气、溏、吐清水	黄芪、薏苡仁、谷芽、六神曲、党参、白术、泽泻、半夏、麦芽、茯苓、枳壳、炙甘草、桂枝、甘草、陈皮	苓桂术甘汤
纳差、脉濡滑、肠鸣、苔白根腻、胃下垂、脘痞、舌淡、吐清水、呃逆、呕恶、溏、呢逆、嗳气	黄芪、薏苡仁、谷芽、六神曲、党参、白术、泽泻、半夏、麦芽、茯苓、枳壳、炙甘草、桂枝、甘草、陈皮	苓桂术甘汤
嗳气、溏、呢逆、脘痞、纳差、胃下垂、呕恶、吐清水、呃逆、舌淡、苔白根腻、脉濡滑、肠鸣	黄芪、薏苡仁、谷芽、六神曲、党参、白术、泽泻、半夏、麦芽、茯苓、枳壳、炙甘草、桂枝、甘草、陈皮	苓桂术甘汤
呕恶、胃下垂、嗳气、呢逆、脘痞、苔白根腻、溏、肠鸣、纳差、吐清水、呃逆、舌淡、脉濡滑	黄芪、薏苡仁、谷芽、六神曲、党参、白术、泽泻、半夏、麦芽、茯苓、枳壳、炙甘草、桂枝、甘草、陈皮	苓桂术甘汤
舌淡、吐清水、呢逆、胃下垂、肠鸣、呃逆、溏、苔白根腻、嗳气、纳差、脉濡滑、呕恶、脘痞	黄芪、薏苡仁、谷芽、六神曲、党参、白术、泽泻、半夏、麦芽、茯苓、枳壳、炙甘草、桂枝、甘草、陈皮	苓桂术甘汤
头晕、呕吐、胃下垂、肠鸣、嗳气、舌淡、形体消瘦、脉弦滑、神倦、苔薄腻、便溏、胀满	砂仁、生姜、六神曲、党参、白术、泽泻、半夏、麦芽、茯苓、枳壳、炙甘草、桂枝、山楂、陈皮	苓桂术甘汤
形体消瘦、脉弦滑、嗳气、便溏、头晕、舌淡、胀满、神倦、肠鸣、呕吐、苔薄腻、胃下垂	砂仁、生姜、六神曲、党参、白术、泽泻、半夏、麦芽、茯苓、枳壳、炙甘草、桂枝、山楂、陈皮	苓桂术甘汤
脉弦滑、便溏、头晕、苔薄腻、胀满、胃下垂、形体消瘦、舌淡、嗳气、肠鸣、神倦、呕吐	砂仁、生姜、六神曲、党参、白术、泽泻、半夏、麦芽、茯苓、枳壳、炙甘草、桂枝、山楂、陈皮	苓桂术甘汤
舌淡、胀满、肠鸣、苔薄腻、呕吐、神倦、胃下垂、便溏、脉弦滑、嗳气、头晕、形体消瘦	砂仁、生姜、六神曲、党参、白术、泽泻、半夏、麦芽、茯苓、枳壳、炙甘草、桂枝、山楂、陈皮	苓桂术甘汤
胃下垂、头晕、形体消瘦、呕吐、神倦、嗳气、便溏、苔薄腻、脉弦滑、舌淡、胀满、肠鸣	砂仁、生姜、六神曲、党参、白术、泽泻、半夏、麦芽、茯苓、枳壳、炙甘草、桂枝、山楂、陈皮	苓桂术甘汤
胀满、嗳气、肠鸣、头晕、胃下垂、形体消瘦、呕吐、舌淡、神倦、便溏、脉弦滑、苔薄腻	砂仁、生姜、六神曲、党参、白术、泽泻、半夏、麦芽、茯苓、枳壳、炙甘草、桂枝、山楂、陈皮	苓桂术甘汤
舌淡、脉弦滑、苔薄腻、胃下垂、头晕、呕吐、便溏、形体消瘦、胀满、嗳气、肠鸣、神倦	砂仁、生姜、六神曲、党参、白术、泽泻、半夏、麦芽、茯苓、枳壳、炙甘草、桂枝、山楂、陈皮	苓桂术甘汤
肠鸣、嗳气、神倦、呕吐、胃下垂、便溏、形体消瘦、脉弦滑、苔薄腻、舌淡、胀满、头晕	砂仁、生姜、六神曲、党参、白术、泽泻、半夏、麦芽、茯苓、枳壳、炙甘草、桂枝、山楂、陈皮	苓桂术甘汤
胃下垂、便溏、头晕、呕吐、脉弦滑、胀满、嗳气、形体消瘦、苔薄腻、舌淡、神倦、肠鸣	砂仁、生姜、六神曲、党参、白术、泽泻、半夏、麦芽、茯苓、枳壳、炙甘草、桂枝、山楂、陈皮	苓桂术甘汤
胃下垂、舌淡、神倦、胀满、肠鸣、嗳气、形体消瘦、便溏、头晕、苔薄腻、脉弦滑、呕吐	砂仁、生姜、六神曲、党参、白术、泽泻、半夏、麦芽、茯苓、枳壳、炙甘草、桂枝、山楂、陈皮	苓桂术甘汤
高热、出汗、苔白、体温波动在37~38℃、脉缓、体温下降、舌红、低热、体温最高38℃、高烧、咳嗽	牡丹皮、黄芪、柴胡、大枣、太子参、茯苓、薄荷、炙甘草、地骨皮、麦冬、酒、连翘、青蒿、陈皮、黄芩	小柴胡汤
咳嗽、体温波动在37~38℃、出汗、体温最高38℃、体温下降、高热、低热、舌红、高烧、苔白、脉缓	牡丹皮、黄芪、柴胡、大枣、太子参、茯苓、薄荷、炙甘草、地骨皮、麦冬、酒、连翘、青蒿、陈皮、黄芩	小柴胡汤
高烧、舌红、体温下降、高热、苔白、低热、脉缓、体温波动在37~38℃、咳嗽、出汗、体温最高38℃	牡丹皮、黄芪、柴胡、大枣、太子参、茯苓、薄荷、炙甘草、地骨皮、麦冬、酒、连翘、青蒿、陈皮、黄芩	小柴胡汤
苔白、咳嗽、体温波动在37~38℃、出汗、低热、脉缓、体温最高38℃、体温下降、高烧、舌红、高热	牡丹皮、黄芪、柴胡、大枣、太子参、茯苓、薄荷、炙甘草、地骨皮、麦冬、酒、连翘、青蒿、陈皮、黄芩	小柴胡汤
体温最高38℃、体温波动在37~38℃、脉缓、体温下降、高烧、咳嗽、高热、低热、苔白、出汗、舌红	牡丹皮、黄芪、柴胡、大枣、太子参、茯苓、薄荷、炙甘草、地骨皮、麦冬、酒、连翘、青蒿、陈皮、黄芩	小柴胡汤
舌红、高烧、出汗、体温波动在37~38℃、低热、体温下降、脉缓、高热、苔白、咳嗽、体温最高38℃	牡丹皮、黄芪、柴胡、大枣、太子参、茯苓、薄荷、炙甘草、地骨皮、麦冬、酒、连翘、青蒿、陈皮、黄芩	小柴胡汤
体温最高38℃、体温波动在37~38℃、出汗、体温下降、低热、高烧、高热、苔白、脉缓、咳嗽、舌红	牡丹皮、黄芪、柴胡、大枣、太子参、茯苓、薄荷、炙甘草、地骨皮、麦冬、酒、连翘、青蒿、陈皮、黄芩	小柴胡汤
出汗、脉缓、低热、体温最高38℃、咳嗽、体温下降、苔白、高烧、体温波动在37~38℃、高热、舌红	牡丹皮、黄芪、柴胡、大枣、太子参、茯苓、薄荷、炙甘草、地骨皮、麦冬、酒、连翘、青蒿、陈皮、黄芩	小柴胡汤
苔白、出汗、舌红、脉缓、体温最高38℃、体温下降、高热、低热、咳嗽、高烧、体温波动在37~38℃	牡丹皮、黄芪、柴胡、大枣、太子参、茯苓、薄荷、炙甘草、地骨皮、麦冬、酒、连翘、青蒿、陈皮、黄芩	小柴胡汤
舌红、体温下降、高热、咳嗽、脉缓、体温最高38℃、苔白、体温波动在37~38℃、高烧、低热、出汗	牡丹皮、黄芪、柴胡、大枣、太子参、茯苓、薄荷、炙甘草、地骨皮、麦冬、酒、连翘、青蒿、陈皮、黄芩	小柴胡汤
体温38.5℃、干呕、剧痛、痛醒、脉弦数、上腹痛、消瘦、大便秘、恶心、发热、舌苔燥、苔白燥	牡丹皮、大黄、柴胡、大枣、半夏、赤芍、枳实、桃仁、连翘、甘草、金银花、黄芩	大柴胡汤
干呕、舌苔燥、痛醒、苔白燥、消瘦、发热、上腹痛、剧痛、脉弦数、体温38.5℃、恶心、大便秘	牡丹皮、大黄、柴胡、大枣、半夏、赤芍、枳实、桃仁、连翘、甘草、金银花、黄芩	大柴胡汤
干呕、剧痛、发热、痛醒、苔白燥、消瘦、上腹痛、舌苔燥、恶心、脉弦数、大便秘、体温38.5℃	牡丹皮、大黄、柴胡、大枣、半夏、赤芍、枳实、桃仁、连翘、甘草、金银花、黄芩	大柴胡汤
消瘦、上腹痛、痛醒、干呕、脉弦数、体温38.5℃、恶心、大便秘、舌苔燥、苔白燥、剧痛、发热	牡丹皮、大黄、柴胡、大枣、半夏、赤芍、枳实、桃仁、连翘、甘草、金银花、黄芩	大柴胡汤
干呕、体温38.5℃、恶心、脉弦数、消瘦、苔白燥、痛醒、剧痛、发热、上腹痛、舌苔燥、大便秘	牡丹皮、大黄、柴胡、大枣、半夏、赤芍、枳实、桃仁、连翘、甘草、金银花、黄芩	大柴胡汤
发热、苔白燥、大便秘、消瘦、舌苔燥、上腹痛、脉弦数、剧痛、痛醒、干呕、恶心、体温38.5℃	牡丹皮、大黄、柴胡、大枣、半夏、赤芍、枳实、桃仁、连翘、甘草、金银花、黄芩	大柴胡汤
恶心、剧痛、舌苔燥、痛醒、上腹痛、发热、脉弦数、干呕、苔白燥、体温38.5℃、消瘦、大便秘	牡丹皮、大黄、柴胡、大枣、半夏、赤芍、枳实、桃仁、连翘、甘草、金银花、黄芩	大柴胡汤
上腹痛、脉弦数、苔白燥、消瘦、恶心、体温38.5℃、剧痛、大便秘、舌苔燥、干呕、痛醒、发热	牡丹皮、大黄、柴胡、大枣、半夏、赤芍、枳实、桃仁、连翘、甘草、金银花、黄芩	大柴胡汤
消瘦、脉弦数、舌苔燥、干呕、体温38.5℃、剧痛、恶心、发热、痛醒、苔白燥、大便秘、上腹痛	牡丹皮、大黄、柴胡、大枣、半夏、赤芍、枳实、桃仁、连翘、甘草、金银花、黄芩	大柴胡汤
上腹痛、干呕、脉弦数、痛醒、剧痛、舌苔燥、发热、恶心、苔白燥、大便秘、消瘦、体温38.5℃	牡丹皮、大黄、柴胡、大枣、半夏、赤芍、枳实、桃仁、连翘、甘草、金银花、黄芩	大柴胡汤
易怒、倦怠、痰湿、不寐、心悸、胸闷、失眠、舌边尖红、多梦、气郁、心烦、手抖、脉弦、白腻	大黄、百合、牡蛎、石菖蒲、红参、生地、大枣、白芍、麦冬、远志、甘草、珍珠母、半夏、黄芩、代赭石、柴胡、首乌藤、五味子、茯苓、桂枝	柴胡加龙骨牡蛎汤
气郁、脉弦、易怒、手抖、心烦、失眠、倦怠、舌边尖红、胸闷、白腻、多梦、心悸、痰湿、不寐	大黄、百合、牡蛎、石菖蒲、红参、生地、大枣、白芍、麦冬、远志、甘草、珍珠母、半夏、黄芩、代赭石、柴胡、首乌藤、五味子、茯苓、桂枝	柴胡加龙骨牡蛎汤
脉弦、舌边尖红、易怒、胸闷、失眠、不寐、心烦、痰湿、白腻、气郁、倦怠、多梦、心悸、手抖	大黄、百合、牡蛎、石菖蒲、红参、生地、大枣、白芍、麦冬、远志、甘草、珍珠母、半夏、黄芩、代赭石、柴胡、首乌藤、五味子、茯苓、桂枝	柴胡加龙骨牡蛎汤
气郁、手抖、心悸、白腻、痰湿、倦怠、脉弦、失眠、不寐、舌边尖红、易怒、多梦、心烦、胸闷	大黄、百合、牡蛎、石菖蒲、红参、生地、大枣、白芍、麦冬、远志、甘草、珍珠母、半夏、黄芩、代赭石、柴胡、首乌藤、五味子、茯苓、桂枝	柴胡加龙骨牡蛎汤
易怒、倦怠、多梦、心烦、痰湿、气郁、胸闷、舌边尖红、失眠、不寐、脉弦、心悸、手抖、白腻	大黄、百合、牡蛎、石菖蒲、红参、生地、大枣、白芍、麦冬、远志、甘草、珍珠母、半夏、黄芩、代赭石、柴胡、首乌藤、五味子、茯苓、桂枝	柴胡加龙骨牡蛎汤
易怒、多梦、心悸、脉弦、舌边尖红、不寐、倦怠、白腻、胸闷、心烦、气郁、失眠、手抖、痰湿	大黄、百合、牡蛎、石菖蒲、红参、生地、大枣、白芍、麦冬、远志、甘草、珍珠母、半夏、黄芩、代赭石、柴胡、首乌藤、五味子、茯苓、桂枝	柴胡加龙骨牡蛎汤
心悸、舌边尖红、脉弦、倦怠、痰湿、易怒、白腻、胸闷、不寐、失眠、气郁、手抖、多梦、心烦	大黄、百合、牡蛎、石菖蒲、红参、生地、大枣、白芍、麦冬、远志、甘草、珍珠母、半夏、黄芩、代赭石、柴胡、首乌藤、五味子、茯苓、桂枝	柴胡加龙骨牡蛎汤
舌边尖红、失眠、多梦、气郁、易怒、手抖、脉弦、不寐、痰湿、倦怠、白腻、心烦、胸闷、心悸	大黄、百合、牡蛎、石菖蒲、红参、生地、大枣、白芍、麦冬、远志、甘草、珍珠母、半夏、黄芩、代赭石、柴胡、首乌藤、五味子、茯苓、桂枝	柴胡加龙骨牡蛎汤
多梦、易怒、手抖、心烦、不寐、白腻、失眠、痰湿、气郁、脉弦、胸闷、心悸、舌边尖红、倦怠	大黄、百合、牡蛎、石菖蒲、红参、生地、大枣、白芍、麦冬、远志、甘草、珍珠母、半夏、黄芩、代赭石、柴胡、首乌藤、五味子、茯苓、桂枝	柴胡加龙骨牡蛎汤
痰湿、多梦、心烦、不寐、白腻、易怒、手抖、气郁、脉弦、失眠、舌边尖红、胸闷、心悸、倦怠	大黄、百合、牡蛎、石菖蒲、红参、生地、大枣、白芍、麦冬、远志、甘草、珍珠母、半夏、黄芩、代赭石、柴胡、首乌藤、五味子、茯苓、桂枝	柴胡加龙骨牡蛎汤
腰酸、手足心热、食少、乏力、尿道时有阻塞感、脉沉滑有力、小腹痛、口干、隐痛、纳呆、苔少津、尿血色紫有块、舌紫	大黄、生地、小蓟、赤芍、白茅根、桃仁、桂枝、侧柏叶、甘草	桃核承气汤
尿血色紫有块、乏力、食少、苔少津、脉沉滑有力、尿道时有阻塞感、小腹痛、舌紫、隐痛、手足心热、纳呆、腰酸、口干	大黄、生地、小蓟、赤芍、白茅根、桃仁、桂枝、侧柏叶、甘草	桃核承气汤
口干、舌紫、食少、尿道时有阻塞感、隐痛、小腹痛、腰酸、苔少津、手足心热、乏力、尿血色紫有块、纳呆、脉沉滑有力	大黄、生地、小蓟、赤芍、白茅根、桃仁、桂枝、侧柏叶、甘草	桃核承气汤
小腹痛、纳呆、脉沉滑有力、手足心热、隐痛、尿道时有阻塞感、乏力、口干、食少、舌紫、苔少津、尿血色紫有块、腰酸	大黄、生地、小蓟、赤芍、白茅根、桃仁、桂枝、侧柏叶、甘草	桃核承气汤
小腹痛、舌紫、尿道时有阻塞感、手足心热、隐痛、脉沉滑有力、尿血色紫有块、食少、腰酸、纳呆、乏力、口干、苔少津	大黄、生地、小蓟、赤芍、白茅根、桃仁、桂枝、侧柏叶、甘草	桃核承气汤
口干、纳呆、尿道时有阻塞感、腰酸、尿血色紫有块、脉沉滑有力、苔少津、隐痛、手足心热、小腹痛、舌紫、乏力、食少	大黄、生地、小蓟、赤芍、白茅根、桃仁、桂枝、侧柏叶、甘草	桃核承气汤
舌紫、口干、手足心热、苔少津、尿血色紫有块、隐痛、乏力、尿道时有阻塞感、脉沉滑有力、小腹痛、腰酸、食少、纳呆	大黄、生地、小蓟、赤芍、白茅根、桃仁、桂枝、侧柏叶、甘草	桃核承气汤
苔少津、乏力、脉沉滑有力、腰酸、尿道时有阻塞感、口干、手足心热、隐痛、食少、纳呆、小腹痛、尿血色紫有块、舌紫	大黄、生地、小蓟、赤芍、白茅根、桃仁、桂枝、侧柏叶、甘草	桃核承气汤
手足心热、纳呆、尿血色紫有块、乏力、隐痛、口干、腰酸、食少、小腹痛、舌紫、尿道时有阻塞感、脉沉滑有力、苔少津	大黄、生地、小蓟、赤芍、白茅根、桃仁、桂枝、侧柏叶、甘草	桃核承气汤
小腹痛、腰酸、舌紫、苔少津、乏力、口干、隐痛、尿血色紫有块、脉沉滑有力、尿道时有阻塞感、手足心热、食少、纳呆	大黄、生地、小蓟、赤芍、白茅根、桃仁、桂枝、侧柏叶、甘草	桃核承气汤
大便秘结、苔白而少津，脉弦滑、吞酸、胃脘痛、舌红紫、痛如刀割、烧心、饥饿痛	干姜、大黄、黄连、甘草、黄芩	甘草泻心汤
苔白而少津，脉弦滑、烧心、痛如刀割、饥饿痛、舌红紫、吞酸、大便秘结、胃脘痛	干姜、大黄、黄连、甘草、黄芩	甘草泻心汤
大便秘结、吞酸、烧心、苔白而少津，脉弦滑、痛如刀割、饥饿痛、舌红紫、胃脘痛	干姜、大黄、黄连、甘草、黄芩	甘草泻心汤
饥饿痛、吞酸、胃脘痛、大便秘结、舌红紫、烧心、痛如刀割、苔白而少津，脉弦滑	干姜、大黄、黄连、甘草、黄芩	甘草泻心汤
饥饿痛、苔白而少津，脉弦滑、舌红紫、烧心、吞酸、痛如刀割、大便秘结、胃脘痛	干姜、大黄、黄连、甘草、黄芩	甘草泻心汤
吞酸、痛如刀割、舌红紫、烧心、苔白而少津，脉弦滑、大便秘结、胃脘痛、饥饿痛	干姜、大黄、黄连、甘草、黄芩	甘草泻心汤
吞酸、痛如刀割、苔白而少津，脉弦滑、饥饿痛、舌红紫、烧心、胃脘痛、大便秘结	干姜、大黄、黄连、甘草、黄芩	甘草泻心汤
饥饿痛、吞酸、痛如刀割、大便秘结、胃脘痛、烧心、舌红紫、苔白而少津，脉弦滑	干姜、大黄、黄连、甘草、黄芩	甘草泻心汤
大便秘结、痛如刀割、胃脘痛、吞酸、舌红紫、饥饿痛、烧心、苔白而少津，脉弦滑	干姜、大黄、黄连、甘草、黄芩	甘草泻心汤
痛如刀割、舌红紫、大便秘结、饥饿痛、胃脘痛、苔白而少津，脉弦滑、吞酸、烧心	干姜、大黄、黄连、甘草、黄芩	甘草泻心汤
便下大量黏液脓血、倦怠、水肿、大量黏液脓血便、脉沉迟、乏力、腹痛、厌食、苔白厚、喜暖、舌紫、畏寒、腹泻	牡丹皮、干姜、山药、黄连、赤芍、三七、关黄柏、花椒、桃仁、桂枝、乌梅、附子、细辛、人参、当归	乌梅丸
大量黏液脓血便、腹痛、苔白厚、倦怠、厌食、水肿、舌紫、腹泻、乏力、脉沉迟、便下大量黏液脓血、畏寒、喜暖	牡丹皮、干姜、山药、黄连、赤芍、三七、关黄柏、花椒、桃仁、桂枝、乌梅、附子、细辛、人参、当归	乌梅丸
便下大量黏液脓血、舌紫、乏力、苔白厚、大量黏液脓血便、厌食、腹泻、脉沉迟、畏寒、水肿、腹痛、倦怠、喜暖	牡丹皮、干姜、山药、黄连、赤芍、三七、关黄柏、花椒、桃仁、桂枝、乌梅、附子、细辛、人参、当归	乌梅丸
便下大量黏液脓血、脉沉迟、畏寒、倦怠、腹痛、厌食、水肿、苔白厚、大量黏液脓血便、舌紫、乏力、腹泻、喜暖	牡丹皮、干姜、山药、黄连、赤芍、三七、关黄柏、花椒、桃仁、桂枝、乌梅、附子、细辛、人参、当归	乌梅丸
腹泻、厌食、苔白厚、喜暖、便下大量黏液脓血、大量黏液脓血便、倦怠、腹痛、乏力、畏寒、水肿、舌紫、脉沉迟	牡丹皮、干姜、山药、黄连、赤芍、三七、关黄柏、花椒、桃仁、桂枝、乌梅、附子、细辛、人参、当归	乌梅丸
腹泻、腹痛、舌紫、乏力、水肿、便下大量黏液脓血、厌食、大量黏液脓血便、脉沉迟、苔白厚、倦怠、喜暖、畏寒	牡丹皮、干姜、山药、黄连、赤芍、三七、关黄柏、花椒、桃仁、桂枝、乌梅、附子、细辛、人参、当归	乌梅丸
厌食、舌紫、喜暖、脉沉迟、腹泻、苔白厚、水肿、畏寒、乏力、腹痛、倦怠、便下大量黏液脓血、大量黏液脓血便	牡丹皮、干姜、山药、黄连、赤芍、三七、关黄柏、花椒、桃仁、桂枝、乌梅、附子、细辛、人参、当归	乌梅丸
水肿、厌食、便下大量黏液脓血、大量黏液脓血便、喜暖、乏力、倦怠、畏寒、脉沉迟、苔白厚、舌紫、腹泻、腹痛	牡丹皮、干姜、山药、黄连、赤芍、三七、关黄柏、花椒、桃仁、桂枝、乌梅、附子、细辛、人参、当归	乌梅丸
舌紫、水肿、腹痛、厌食、苔白厚、脉沉迟、畏寒、便下大量黏液脓血、倦怠、喜暖、腹泻、大量黏液脓血便、乏力	牡丹皮、干姜、山药、黄连、赤芍、三七、关黄柏、花椒、桃仁、桂枝、乌梅、附子、细辛、人参、当归	乌梅丸
倦怠、便下大量黏液脓血、喜暖、畏寒、腹泻、苔白厚、脉沉迟、大量黏液脓血便、乏力、舌紫、厌食、水肿、腹痛	牡丹皮、干姜、山药、黄连、赤芍、三七、关黄柏、花椒、桃仁、桂枝、乌梅、附子、细辛、人参、当归	乌梅丸
舌红、脉浮缓、恶寒、畏风感、易汗、发热、苔薄白	黄芪、白芍、大枣、桂枝、附子、甘草	桂枝汤
易汗、舌红、脉浮缓、畏风感、发热、恶寒、苔薄白	黄芪、白芍、大枣、桂枝、附子、甘草	桂枝汤
易汗、舌红、脉浮缓、恶寒、苔薄白、畏风感、发热	黄芪、白芍、大枣、桂枝、附子、甘草	桂枝汤
脉浮缓、易汗、畏风感、恶寒、苔薄白、舌红、发热	黄芪、白芍、大枣、桂枝、附子、甘草	桂枝汤
舌红、畏风感、发热、苔薄白、脉浮缓、易汗、恶寒	黄芪、白芍、大枣、桂枝、附子、甘草	桂枝汤
舌红、恶寒、苔薄白、发热、畏风感、易汗、脉浮缓	黄芪、白芍、大枣、桂枝、附子、甘草	桂枝汤
脉浮缓、舌红、畏风感、苔薄白、易汗、恶寒、发热	黄芪、白芍、大枣、桂枝、附子、甘草	桂枝汤
发热、舌红、畏风感、易汗、脉浮缓、苔薄白、恶寒	黄芪、白芍、大枣、桂枝、附子、甘草	桂枝汤
苔薄白、恶寒、易汗、畏风感、舌红、发热、脉浮缓	黄芪、白芍、大枣、桂枝、附子、甘草	桂枝汤
易汗、舌红、脉浮缓、苔薄白、恶寒、畏风感、发热	黄芪、白芍、大枣、桂枝、附子、甘草	桂枝汤
面色微黄、脉浮缓无力、易汗、舌淡红、苔薄白、发低烧、精神欠佳	白芍、大枣、桂枝、附子、甘草	桂枝加附子汤
苔薄白、易汗、精神欠佳、发低烧、舌淡红、面色微黄、脉浮缓无力	白芍、大枣、桂枝、附子、甘草	桂枝加附子汤
易汗、舌淡红、脉浮缓无力、苔薄白、发低烧、精神欠佳、面色微黄	白芍、大枣、桂枝、附子、甘草	桂枝加附子汤
脉浮缓无力、易汗、舌淡红、精神欠佳、发低烧、面色微黄、苔薄白	白芍、大枣、桂枝、附子、甘草	桂枝加附子汤
精神欠佳、苔薄白、面色微黄、脉浮缓无力、舌淡红、易汗、发低烧	白芍、大枣、桂枝、附子、甘草	桂枝加附子汤
舌淡红、易汗、苔薄白、精神欠佳、发低烧、面色微黄、脉浮缓无力	白芍、大枣、桂枝、附子、甘草	桂枝加附子汤
精神欠佳、苔薄白、面色微黄、发低烧、舌淡红、脉浮缓无力、易汗	白芍、大枣、桂枝、附子、甘草	桂枝加附子汤
易汗、舌淡红、发低烧、脉浮缓无力、精神欠佳、苔薄白、面色微黄	白芍、大枣、桂枝、附子、甘草	桂枝加附子汤
舌淡红、面色微黄、精神欠佳、脉浮缓无力、发低烧、苔薄白、易汗	白芍、大枣、桂枝、附子、甘草	桂枝加附子汤
精神欠佳、发低烧、面色微黄、苔薄白、舌淡红、易汗、脉浮缓无力	白芍、大枣、桂枝、附子、甘草	桂枝加附子汤
消化无力、泛酸、脘腹不适、肠道不畅、消化不良、胀痛、舌红、脉沉迟、嘈杂、苔白、肝气不舒	干姜、白芍、黄连、吴茱萸、甘松、肉桂、鸡内金、枳壳、甘草、豆蔻	小建中汤
脉沉迟、肠道不畅、肝气不舒、舌红、嘈杂、泛酸、苔白、胀痛、消化无力、脘腹不适、消化不良	干姜、白芍、黄连、吴茱萸、甘松、肉桂、鸡内金、枳壳、甘草、豆蔻	小建中汤
泛酸、消化无力、胀痛、消化不良、肝气不舒、苔白、肠道不畅、舌红、嘈杂、脉沉迟、脘腹不适	干姜、白芍、黄连、吴茱萸、甘松、肉桂、鸡内金、枳壳、甘草、豆蔻	小建中汤
脉沉迟、肠道不畅、消化无力、消化不良、嘈杂、泛酸、肝气不舒、苔白、脘腹不适、舌红、胀痛	干姜、白芍、黄连、吴茱萸、甘松、肉桂、鸡内金、枳壳、甘草、豆蔻	小建中汤
消化不良、肠道不畅、胀痛、苔白、脉沉迟、嘈杂、泛酸、消化无力、脘腹不适、肝气不舒、舌红	干姜、白芍、黄连、吴茱萸、甘松、肉桂、鸡内金、枳壳、甘草、豆蔻	小建中汤
消化不良、脘腹不适、舌红、肝气不舒、消化无力、肠道不畅、泛酸、胀痛、苔白、脉沉迟、嘈杂	干姜、白芍、黄连、吴茱萸、甘松、肉桂、鸡内金、枳壳、甘草、豆蔻	小建中汤
舌红、嘈杂、肠道不畅、消化无力、脉沉迟、脘腹不适、胀痛、肝气不舒、苔白、消化不良、泛酸	干姜、白芍、黄连、吴茱萸、甘松、肉桂、鸡内金、枳壳、甘草、豆蔻	小建中汤
肠道不畅、消化无力、舌红、脘腹不适、苔白、消化不良、嘈杂、泛酸、胀痛、脉沉迟、肝气不舒	干姜、白芍、黄连、吴茱萸、甘松、肉桂、鸡内金、枳壳、甘草、豆蔻	小建中汤
脘腹不适、舌红、泛酸、肠道不畅、消化无力、苔白、消化不良、肝气不舒、脉沉迟、嘈杂、胀痛	干姜、白芍、黄连、吴茱萸、甘松、肉桂、鸡内金、枳壳、甘草、豆蔻	小建中汤
胀痛、肠道不畅、消化不良、泛酸、舌红、消化无力、脉沉迟、嘈杂、脘腹不适、苔白、肝气不舒	干姜、白芍、黄连、吴茱萸、甘松、肉桂、鸡内金、枳壳、甘草、豆蔻	小建中汤
脉沉迟、苔白滑、疼痛难忍、舌红	白芍、大枣、甘松、肉桂、枳壳、木香、炙甘草、豆蔻	小建中汤
脉沉迟、苔白滑、舌红、疼痛难忍	白芍、大枣、甘松、肉桂、枳壳、木香、炙甘草、豆蔻	小建中汤
脉沉迟、疼痛难忍、苔白滑、舌红	白芍、大枣、甘松、肉桂、枳壳、木香、炙甘草、豆蔻	小建中汤
脉沉迟、疼痛难忍、舌红、苔白滑	白芍、大枣、甘松、肉桂、枳壳、木香、炙甘草、豆蔻	小建中汤
脉沉迟、舌红、苔白滑、疼痛难忍	白芍、大枣、甘松、肉桂、枳壳、木香、炙甘草、豆蔻	小建中汤
脉沉迟、舌红、疼痛难忍、苔白滑	白芍、大枣、甘松、肉桂、枳壳、木香、炙甘草、豆蔻	小建中汤
苔白滑、脉沉迟、疼痛难忍、舌红	白芍、大枣、甘松、肉桂、枳壳、木香、炙甘草、豆蔻	小建中汤
苔白滑、脉沉迟、舌红、疼痛难忍	白芍、大枣、甘松、肉桂、枳壳、木香、炙甘草、豆蔻	小建中汤
苔白滑、疼痛难忍、脉沉迟、舌红	白芍、大枣、甘松、肉桂、枳壳、木香、炙甘草、豆蔻	小建中汤
苔白滑、疼痛难忍、舌红、脉沉迟	白芍、大枣、甘松、肉桂、枳壳、木香、炙甘草、豆蔻	小建中汤
苔白滑、舌红、脉沉迟、疼痛难忍	白芍、大枣、甘松、肉桂、枳壳、木香、炙甘草、豆蔻	小建中汤
苔白滑、舌红、疼痛难忍、脉沉迟	白芍、大枣、甘松、肉桂、枳壳、木香、炙甘草、豆蔻	小建中汤
疼痛难忍、脉沉迟、苔白滑、舌红	白芍、大枣、甘松、肉桂、枳壳、木香、炙甘草、豆蔻	小建中汤
疼痛难忍、脉沉迟、舌红、苔白滑	白芍、大枣、甘松、肉桂、枳壳、木香、炙甘草、豆蔻	小建中汤
疼痛难忍、苔白滑、脉沉迟、舌红	白芍、大枣、甘松、肉桂、枳壳、木香、炙甘草、豆蔻	小建中汤
疼痛难忍、苔白滑、舌红、脉沉迟	白芍、大枣、甘松、肉桂、枳壳、木香、炙甘草、豆蔻	小建中汤
疼痛难忍、舌红、脉沉迟、苔白滑	白芍、大枣、甘松、肉桂、枳壳、木香、炙甘草、豆蔻	小建中汤
疼痛难忍、舌红、苔白滑、脉沉迟	白芍、大枣、甘松、肉桂、枳壳、木香、炙甘草、豆蔻	小建中汤
舌红、脉沉迟、苔白滑、疼痛难忍	白芍、大枣、甘松、肉桂、枳壳、木香、炙甘草、豆蔻	小建中汤
舌红、脉沉迟、疼痛难忍、苔白滑	白芍、大枣、甘松、肉桂、枳壳、木香、炙甘草、豆蔻	小建中汤
舌红、苔白滑、脉沉迟、疼痛难忍	白芍、大枣、甘松、肉桂、枳壳、木香、炙甘草、豆蔻	小建中汤
舌红、苔白滑、疼痛难忍、脉沉迟	白芍、大枣、甘松、肉桂、枳壳、木香、炙甘草、豆蔻	小建中汤
舌红、疼痛难忍、脉沉迟、苔白滑	白芍、大枣、甘松、肉桂、枳壳、木香、炙甘草、豆蔻	小建中汤
舌红、疼痛难忍、苔白滑、脉沉迟	白芍、大枣、甘松、肉桂、枳壳、木香、炙甘草、豆蔻	小建中汤
腹痛、苔白滑、食欲不振、消化不良、大泻、腹中雷鸣、体瘦、体质虚弱、舌淡红、面瘦、脉迟细、肠道滞气、畏寒、气短、脾阳不振	干姜、砂仁、党参、白术、茯苓、木香、炙甘草、附子、甘草、豆蔻	小建中汤
消化不良、腹痛、面瘦、腹中雷鸣、气短、大泻、舌淡红、脉迟细、体质虚弱、苔白滑、畏寒、肠道滞气、脾阳不振、食欲不振、体瘦	干姜、砂仁、党参、白术、茯苓、木香、炙甘草、附子、甘草、豆蔻	小建中汤
面瘦、腹痛、腹中雷鸣、体瘦、苔白滑、消化不良、食欲不振、畏寒、脉迟细、舌淡红、体质虚弱、大泻、肠道滞气、气短、脾阳不振	干姜、砂仁、党参、白术、茯苓、木香、炙甘草、附子、甘草、豆蔻	小建中汤
腹痛、气短、消化不良、面瘦、体质虚弱、大泻、畏寒、腹中雷鸣、苔白滑、脾阳不振、舌淡红、体瘦、脉迟细、食欲不振、肠道滞气	干姜、砂仁、党参、白术、茯苓、木香、炙甘草、附子、甘草、豆蔻	小建中汤
气短、面瘦、舌淡红、腹中雷鸣、脉迟细、消化不良、肠道滞气、畏寒、食欲不振、体瘦、体质虚弱、脾阳不振、苔白滑、大泻、腹痛	干姜、砂仁、党参、白术、茯苓、木香、炙甘草、附子、甘草、豆蔻	小建中汤
面瘦、苔白滑、体质虚弱、腹痛、脉迟细、肠道滞气、体瘦、畏寒、舌淡红、大泻、食欲不振、脾阳不振、气短、消化不良、腹中雷鸣	干姜、砂仁、党参、白术、茯苓、木香、炙甘草、附子、甘草、豆蔻	小建中汤
舌淡红、肠道滞气、大泻、体质虚弱、苔白滑、脾阳不振、气短、畏寒、腹痛、腹中雷鸣、脉迟细、食欲不振、消化不良、面瘦、体瘦	干姜、砂仁、党参、白术、茯苓、木香、炙甘草、附子、甘草、豆蔻	小建中汤
体质虚弱、苔白滑、面瘦、畏寒、体瘦、腹痛、食欲不振、舌淡红、脾阳不振、消化不良、脉迟细、腹中雷鸣、肠道滞气、气短、大泻	干姜、砂仁、党参、白术、茯苓、木香、炙甘草、附子、甘草、豆蔻	小建中汤
苔白滑、消化不良、食欲不振、畏寒、腹中雷鸣、舌淡红、肠道滞气、脉迟细、体质虚弱、大泻、脾阳不振、面瘦、气短、体瘦、腹痛	干姜、砂仁、党参、白术、茯苓、木香、炙甘草、附子、甘草、豆蔻	小建中汤
体瘦、脉迟细、体质虚弱、舌淡红、苔白滑、腹中雷鸣、食欲不振、腹痛、肠道滞气、气短、面瘦、畏寒、消化不良、大泻、脾阳不振	干姜、砂仁、党参、白术、茯苓、木香、炙甘草、附子、甘草、豆蔻	小建中汤
体弱、脉沉紧、面色青、舌淡红、疼痛、脉实、唇苍白、苔白滑	白芍、香附、川芎、肉桂、枳壳、炙甘草、当归	小建中汤
面色青、苔白滑、疼痛、唇苍白、体弱、脉沉紧、舌淡红、脉实	白芍、香附、川芎、肉桂、枳壳、炙甘草、当归	小建中汤
面色青、体弱、脉实、唇苍白、舌淡红、疼痛、苔白滑、脉沉紧	白芍、香附、川芎、肉桂、枳壳、炙甘草、当归	小建中汤
脉沉紧、苔白滑、舌淡红、面色青、脉实、唇苍白、疼痛、体弱	白芍、香附、川芎、肉桂、枳壳、炙甘草、当归	小建中汤
唇苍白、苔白滑、面色青、脉实、疼痛、体弱、舌淡红、脉沉紧	白芍、香附、川芎、肉桂、枳壳、炙甘草、当归	小建中汤
脉沉紧、体弱、面色青、舌淡红、疼痛、苔白滑、脉实、唇苍白	白芍、香附、川芎、肉桂、枳壳、炙甘草、当归	小建中汤
唇苍白、体弱、脉实、舌淡红、疼痛、苔白滑、脉沉紧、面色青	白芍、香附、川芎、肉桂、枳壳、炙甘草、当归	小建中汤
脉实、疼痛、面色青、唇苍白、脉沉紧、苔白滑、体弱、舌淡红	白芍、香附、川芎、肉桂、枳壳、炙甘草、当归	小建中汤
脉沉紧、疼痛、舌淡红、体弱、苔白滑、面色青、脉实、唇苍白	白芍、香附、川芎、肉桂、枳壳、炙甘草、当归	小建中汤
脉沉紧、苔白滑、脉实、体弱、面色青、疼痛、舌淡红、唇苍白	白芍、香附、川芎、肉桂、枳壳、炙甘草、当归	小建中汤
腹部胀满、苔白薄、大便有时稀溏、脉沉迟无力、倦怠、嗳气、腹中疼痛、尺脉弱甚、吐酸、红苔、寒湿、面色萎黄、舌淡	砂仁、山药、白芍、半夏、苍术、肉桂、鸡内金、木香、炙甘草、枳壳、附子、丁香、甘草	小建中汤
尺脉弱甚、苔白薄、腹部胀满、倦怠、腹中疼痛、寒湿、面色萎黄、脉沉迟无力、嗳气、舌淡、吐酸、大便有时稀溏、红苔	砂仁、山药、白芍、半夏、苍术、肉桂、鸡内金、木香、炙甘草、枳壳、附子、丁香、甘草	小建中汤
嗳气、苔白薄、舌淡、腹中疼痛、尺脉弱甚、腹部胀满、面色萎黄、大便有时稀溏、脉沉迟无力、红苔、倦怠、吐酸、寒湿	砂仁、山药、白芍、半夏、苍术、肉桂、鸡内金、木香、炙甘草、枳壳、附子、丁香、甘草	小建中汤
吐酸、面色萎黄、苔白薄、倦怠、寒湿、腹部胀满、舌淡、腹中疼痛、红苔、嗳气、大便有时稀溏、脉沉迟无力、尺脉弱甚	砂仁、山药、白芍、半夏、苍术、肉桂、鸡内金、木香、炙甘草、枳壳、附子、丁香、甘草	小建中汤
腹部胀满、尺脉弱甚、脉沉迟无力、吐酸、倦怠、腹中疼痛、苔白薄、寒湿、红苔、舌淡、嗳气、大便有时稀溏、面色萎黄	砂仁、山药、白芍、半夏、苍术、肉桂、鸡内金、木香、炙甘草、枳壳、附子、丁香、甘草	小建中汤
大便有时稀溏、脉沉迟无力、腹中疼痛、舌淡、红苔、嗳气、倦怠、苔白薄、面色萎黄、吐酸、寒湿、尺脉弱甚、腹部胀满	砂仁、山药、白芍、半夏、苍术、肉桂、鸡内金、木香、炙甘草、枳壳、附子、丁香、甘草	小建中汤
嗳气、尺脉弱甚、面色萎黄、寒湿、苔白薄、舌淡、脉沉迟无力、腹部胀满、大便有时稀溏、红苔、吐酸、腹中疼痛、倦怠	砂仁、山药、白芍、半夏、苍术、肉桂、鸡内金、木香、炙甘草、枳壳、附子、丁香、甘草	小建中汤
腹部胀满、大便有时稀溏、嗳气、腹中疼痛、红苔、苔白薄、寒湿、倦怠、面色萎黄、舌淡、脉沉迟无力、吐酸、尺脉弱甚	砂仁、山药、白芍、半夏、苍术、肉桂、鸡内金、木香、炙甘草、枳壳、附子、丁香、甘草	小建中汤
舌淡、尺脉弱甚、面色萎黄、腹部胀满、腹中疼痛、红苔、寒湿、倦怠、苔白薄、嗳气、脉沉迟无力、大便有时稀溏、吐酸	砂仁、山药、白芍、半夏、苍术、肉桂、鸡内金、木香、炙甘草、枳壳、附子、丁香、甘草	小建中汤
尺脉弱甚、倦怠、苔白薄、红苔、大便有时稀溏、腹中疼痛、嗳气、舌淡、脉沉迟无力、吐酸、腹部胀满、寒湿、面色萎黄	砂仁、山药、白芍、半夏、苍术、肉桂、鸡内金、木香、炙甘草、枳壳、附子、丁香、甘草	小建中汤
脉滞、苔白、腰痛、停经、舌红、月经失调、寒冷、尺脉较弱、腹痛、血块	牡丹皮、白芍、香附、川芎、茯苓、桃仁、桂枝、丹参、当归	桂枝茯苓丸
舌红、腹痛、脉滞、苔白、血块、寒冷、腰痛、停经、月经失调、尺脉较弱	牡丹皮、白芍、香附、川芎、茯苓、桃仁、桂枝、丹参、当归	桂枝茯苓丸
寒冷、苔白、脉滞、腹痛、尺脉较弱、血块、停经、月经失调、腰痛、舌红	牡丹皮、白芍、香附、川芎、茯苓、桃仁、桂枝、丹参、当归	桂枝茯苓丸
腹痛、舌红、血块、苔白、脉滞、寒冷、停经、腰痛、尺脉较弱、月经失调	牡丹皮、白芍、香附、川芎、茯苓、桃仁、桂枝、丹参、当归	桂枝茯苓丸
尺脉较弱、腹痛、寒冷、舌红、月经失调、腰痛、血块、脉滞、苔白、停经	牡丹皮、白芍、香附、川芎、茯苓、桃仁、桂枝、丹参、当归	桂枝茯苓丸
停经、血块、舌红、寒冷、苔白、脉滞、腹痛、月经失调、尺脉较弱、腰痛	牡丹皮、白芍、香附、川芎、茯苓、桃仁、桂枝、丹参、当归	桂枝茯苓丸
舌红、停经、尺脉较弱、腹痛、苔白、腰痛、脉滞、血块、月经失调、寒冷	牡丹皮、白芍、香附、川芎、茯苓、桃仁、桂枝、丹参、当归	桂枝茯苓丸
尺脉较弱、舌红、停经、血块、月经失调、苔白、寒冷、脉滞、腰痛、腹痛	牡丹皮、白芍、香附、川芎、茯苓、桃仁、桂枝、丹参、当归	桂枝茯苓丸
脉滞、腹痛、尺脉较弱、月经失调、停经、腰痛、苔白、血块、舌红、寒冷	牡丹皮、白芍、香附、川芎、茯苓、桃仁、桂枝、丹参、当归	桂枝茯苓丸
腰痛、舌红、脉滞、月经失调、苔白、腹痛、尺脉较弱、停经、寒冷、血块	牡丹皮、白芍、香附、川芎、茯苓、桃仁、桂枝、丹参、当归	桂枝茯苓丸
停经、子宫血出、血块、腹不痛	牡丹皮、阿胶、川芎、茯苓、桂枝、当归	桂枝茯苓丸
停经、子宫血出、腹不痛、血块	牡丹皮、阿胶、川芎、茯苓、桂枝、当归	桂枝茯苓丸
停经、血块、子宫血出、腹不痛	牡丹皮、阿胶、川芎、茯苓、桂枝、当归	桂枝茯苓丸
停经、血块、腹不痛、子宫血出	牡丹皮、阿胶、川芎、茯苓、桂枝、当归	桂枝茯苓丸
停经、腹不痛、子宫血出、血块	牡丹皮、阿胶、川芎、茯苓、桂枝、当归	桂枝茯苓丸
停经、腹不痛、血块、子宫血出	牡丹皮、阿胶、川芎、茯苓、桂枝、当归	桂枝茯苓丸
子宫血出、停经、血块、腹不痛	牡丹皮、阿胶、川芎、茯苓、桂枝、当归	桂枝茯苓丸
子宫血出、停经、腹不痛、血块	牡丹皮、阿胶、川芎、茯苓、桂枝、当归	桂枝茯苓丸
子宫血出、血块、停经、腹不痛	牡丹皮、阿胶、川芎、茯苓、桂枝、当归	桂枝茯苓丸
子宫血出、血块、腹不痛、停经	牡丹皮、阿胶、川芎、茯苓、桂枝、当归	桂枝茯苓丸
子宫血出、腹不痛、停经、血块	牡丹皮、阿胶、川芎、茯苓、桂枝、当归	桂枝茯苓丸
子宫血出、腹不痛、血块、停经	牡丹皮、阿胶、川芎、茯苓、桂枝、当归	桂枝茯苓丸
血块、停经、子宫血出、腹不痛	牡丹皮、阿胶、川芎、茯苓、桂枝、当归	桂枝茯苓丸
血块、停经、腹不痛、子宫血出	牡丹皮、阿胶、川芎、茯苓、桂枝、当归	桂枝茯苓丸
血块、子宫血出、停经、腹不痛	牡丹皮、阿胶、川芎、茯苓、桂枝、当归	桂枝茯苓丸
血块、子宫血出、腹不痛、停经	牡丹皮、阿胶、川芎、茯苓、桂枝、当归	桂枝茯苓丸
血块、腹不痛、停经、子宫血出	牡丹皮、阿胶、川芎、茯苓、桂枝、当归	桂枝茯苓丸
血块、腹不痛、子宫血出、停经	牡丹皮、阿胶、川芎、茯苓、桂枝、当归	桂枝茯苓丸
腹不痛、停经、子宫血出、血块	牡丹皮、阿胶、川芎、茯苓、桂枝、当归	桂枝茯苓丸
腹不痛、停经、血块、子宫血出	牡丹皮、阿胶、川芎、茯苓、桂枝、当归	桂枝茯苓丸
腹不痛、子宫血出、停经、血块	牡丹皮、阿胶、川芎、茯苓、桂枝、当归	桂枝茯苓丸
腹不痛、子宫血出、血块、停经	牡丹皮、阿胶、川芎、茯苓、桂枝、当归	桂枝茯苓丸
腹不痛、血块、停经、子宫血出	牡丹皮、阿胶、川芎、茯苓、桂枝、当归	桂枝茯苓丸
腹不痛、血块、子宫血出、停经	牡丹皮、阿胶、川芎、茯苓、桂枝、当归	桂枝茯苓丸
尺脉尤弱、苔薄白、月事不调、脉迟细、血量少、白带较多、腰腿疼痛、舌淡红、经期亦失调、色黑	牡丹皮、白芍、川芎、茯苓、炙甘草、桃仁、红花、桂枝、丹参、炮姜、甘草、当归	桂枝茯苓丸
尺脉尤弱、色黑、白带较多、经期亦失调、血量少、月事不调、苔薄白、脉迟细、腰腿疼痛、舌淡红	牡丹皮、白芍、川芎、茯苓、炙甘草、桃仁、红花、桂枝、丹参、炮姜、甘草、当归	桂枝茯苓丸
尺脉尤弱、色黑、白带较多、月事不调、经期亦失调、腰腿疼痛、苔薄白、血量少、脉迟细、舌淡红	牡丹皮、白芍、川芎、茯苓、炙甘草、桃仁、红花、桂枝、丹参、炮姜、甘草、当归	桂枝茯苓丸
尺脉尤弱、白带较多、腰腿疼痛、色黑、脉迟细、血量少、舌淡红、经期亦失调、月事不调、苔薄白	牡丹皮、白芍、川芎、茯苓、炙甘草、桃仁、红花、桂枝、丹参、炮姜、甘草、当归	桂枝茯苓丸
月事不调、白带较多、血量少、色黑、舌淡红、苔薄白、腰腿疼痛、脉迟细、经期亦失调、尺脉尤弱	牡丹皮、白芍、川芎、茯苓、炙甘草、桃仁、红花、桂枝、丹参、炮姜、甘草、当归	桂枝茯苓丸
尺脉尤弱、白带较多、血量少、苔薄白、腰腿疼痛、月事不调、色黑、经期亦失调、舌淡红、脉迟细	牡丹皮、白芍、川芎、茯苓、炙甘草、桃仁、红花、桂枝、丹参、炮姜、甘草、当归	桂枝茯苓丸
月事不调、经期亦失调、苔薄白、白带较多、尺脉尤弱、脉迟细、色黑、舌淡红、腰腿疼痛、血量少	牡丹皮、白芍、川芎、茯苓、炙甘草、桃仁、红花、桂枝、丹参、炮姜、甘草、当归	桂枝茯苓丸
尺脉尤弱、经期亦失调、腰腿疼痛、苔薄白、血量少、白带较多、色黑、舌淡红、月事不调、脉迟细	牡丹皮、白芍、川芎、茯苓、炙甘草、桃仁、红花、桂枝、丹参、炮姜、甘草、当归	桂枝茯苓丸
经期亦失调、色黑、尺脉尤弱、舌淡红、腰腿疼痛、苔薄白、月事不调、脉迟细、白带较多、血量少	牡丹皮、白芍、川芎、茯苓、炙甘草、桃仁、红花、桂枝、丹参、炮姜、甘草、当归	桂枝茯苓丸
血量少、经期亦失调、脉迟细、尺脉尤弱、舌淡红、苔薄白、腰腿疼痛、色黑、白带较多、月事不调	牡丹皮、白芍、川芎、茯苓、炙甘草、桃仁、红花、桂枝、丹参、炮姜、甘草、当归	桂枝茯苓丸
恶露、关节不舒、舌红、一身尽痛、四肢重滞、脉浮紧、苔薄白	黄芪、苍术、川牛膝、威灵仙、桂枝、独活、防风、甘草、当归	黄芪桂枝五物汤
一身尽痛、舌红、脉浮紧、恶露、苔薄白、四肢重滞、关节不舒	黄芪、苍术、川牛膝、威灵仙、桂枝、独活、防风、甘草、当归	黄芪桂枝五物汤
舌红、四肢重滞、脉浮紧、关节不舒、恶露、苔薄白、一身尽痛	黄芪、苍术、川牛膝、威灵仙、桂枝、独活、防风、甘草、当归	黄芪桂枝五物汤
脉浮紧、关节不舒、一身尽痛、苔薄白、四肢重滞、恶露、舌红	黄芪、苍术、川牛膝、威灵仙、桂枝、独活、防风、甘草、当归	黄芪桂枝五物汤
脉浮紧、四肢重滞、苔薄白、关节不舒、舌红、一身尽痛、恶露	黄芪、苍术、川牛膝、威灵仙、桂枝、独活、防风、甘草、当归	黄芪桂枝五物汤
恶露、一身尽痛、苔薄白、舌红、关节不舒、脉浮紧、四肢重滞	黄芪、苍术、川牛膝、威灵仙、桂枝、独活、防风、甘草、当归	黄芪桂枝五物汤
关节不舒、四肢重滞、脉浮紧、舌红、恶露、一身尽痛、苔薄白	黄芪、苍术、川牛膝、威灵仙、桂枝、独活、防风、甘草、当归	黄芪桂枝五物汤
恶露、舌红、四肢重滞、苔薄白、关节不舒、脉浮紧、一身尽痛	黄芪、苍术、川牛膝、威灵仙、桂枝、独活、防风、甘草、当归	黄芪桂枝五物汤
一身尽痛、苔薄白、关节不舒、四肢重滞、恶露、脉浮紧、舌红	黄芪、苍术、川牛膝、威灵仙、桂枝、独活、防风、甘草、当归	黄芪桂枝五物汤
恶露、苔薄白、关节不舒、脉浮紧、舌红、四肢重滞、一身尽痛	黄芪、苍术、川牛膝、威灵仙、桂枝、独活、防风、甘草、当归	黄芪桂枝五物汤
面色白、苔白、高烧不退、发热、脉浮数、咳嗽、打喷嚏、恶寒、舌红、微咳、无汗	苦杏仁、前胡、紫苏梗、金银花、薄荷、川贝母、桔梗、连翘、白前、甘草、百部	麻杏石甘汤
舌红、高烧不退、苔白、发热、无汗、微咳、面色白、打喷嚏、恶寒、脉浮数、咳嗽	苦杏仁、前胡、紫苏梗、金银花、薄荷、川贝母、桔梗、连翘、白前、甘草、百部	麻杏石甘汤
面色白、恶寒、脉浮数、无汗、打喷嚏、高烧不退、苔白、微咳、发热、咳嗽、舌红	苦杏仁、前胡、紫苏梗、金银花、薄荷、川贝母、桔梗、连翘、白前、甘草、百部	麻杏石甘汤
恶寒、微咳、面色白、舌红、咳嗽、打喷嚏、苔白、无汗、脉浮数、发热、高烧不退	苦杏仁、前胡、紫苏梗、金银花、薄荷、川贝母、桔梗、连翘、白前、甘草、百部	麻杏石甘汤
咳嗽、高烧不退、发热、打喷嚏、舌红、脉浮数、面色白、微咳、无汗、苔白、恶寒	苦杏仁、前胡、紫苏梗、金银花、薄荷、川贝母、桔梗、连翘、白前、甘草、百部	麻杏石甘汤
无汗、打喷嚏、面色白、高烧不退、恶寒、微咳、苔白、发热、脉浮数、咳嗽、舌红	苦杏仁、前胡、紫苏梗、金银花、薄荷、川贝母、桔梗、连翘、白前、甘草、百部	麻杏石甘汤
舌红、打喷嚏、咳嗽、发热、微咳、无汗、苔白、恶寒、高烧不退、面色白、脉浮数	苦杏仁、前胡、紫苏梗、金银花、薄荷、川贝母、桔梗、连翘、白前、甘草、百部	麻杏石甘汤
舌红、面色白、咳嗽、无汗、恶寒、发热、打喷嚏、脉浮数、高烧不退、微咳、苔白	苦杏仁、前胡、紫苏梗、金银花、薄荷、川贝母、桔梗、连翘、白前、甘草、百部	麻杏石甘汤
面色白、舌红、高烧不退、无汗、咳嗽、苔白、打喷嚏、发热、微咳、恶寒、脉浮数	苦杏仁、前胡、紫苏梗、金银花、薄荷、川贝母、桔梗、连翘、白前、甘草、百部	麻杏石甘汤
面色白、无汗、恶寒、高烧不退、微咳、发热、脉浮数、咳嗽、打喷嚏、舌红、苔白	苦杏仁、前胡、紫苏梗、金银花、薄荷、川贝母、桔梗、连翘、白前、甘草、百部	麻杏石甘汤
脉弦数、头痛、舌红、发热、苔微黄、寒热、身热、大便不干、恶寒、谵语、身痛	柴胡、半夏、党参、大枣、甘草、黄芩	小柴胡汤
身热、头痛、大便不干、舌红、苔微黄、脉弦数、寒热、身痛、发热、谵语、恶寒	柴胡、半夏、党参、大枣、甘草、黄芩	小柴胡汤
寒热、舌红、谵语、脉弦数、头痛、恶寒、大便不干、身痛、发热、身热、苔微黄	柴胡、半夏、党参、大枣、甘草、黄芩	小柴胡汤
谵语、恶寒、苔微黄、脉弦数、寒热、头痛、舌红、大便不干、发热、身痛、身热	柴胡、半夏、党参、大枣、甘草、黄芩	小柴胡汤
头痛、大便不干、发热、脉弦数、身痛、恶寒、谵语、身热、苔微黄、寒热、舌红	柴胡、半夏、党参、大枣、甘草、黄芩	小柴胡汤
舌红、脉弦数、发热、苔微黄、大便不干、恶寒、寒热、身热、头痛、身痛、谵语	柴胡、半夏、党参、大枣、甘草、黄芩	小柴胡汤
大便不干、脉弦数、身痛、谵语、寒热、头痛、苔微黄、恶寒、身热、发热、舌红	柴胡、半夏、党参、大枣、甘草、黄芩	小柴胡汤
发热、苔微黄、恶寒、身痛、头痛、大便不干、脉弦数、寒热、身热、舌红、谵语	柴胡、半夏、党参、大枣、甘草、黄芩	小柴胡汤
发热、苔微黄、脉弦数、谵语、头痛、身痛、寒热、恶寒、大便不干、舌红、身热	柴胡、半夏、党参、大枣、甘草、黄芩	小柴胡汤
脉弦数、头痛、身热、苔微黄、发热、恶寒、大便不干、舌红、身痛、寒热、谵语	柴胡、半夏、党参、大枣、甘草、黄芩	小柴胡汤
气血虚弱、微咳、发热、脉浮数、恶寒、苔薄白、风寒、舌红	干姜、柴胡、半夏、五味子、党参、甘草、黄芩	小柴胡汤
气血虚弱、恶寒、发热、舌红、脉浮数、风寒、苔薄白、微咳	干姜、柴胡、半夏、五味子、党参、甘草、黄芩	小柴胡汤
苔薄白、微咳、舌红、脉浮数、恶寒、风寒、气血虚弱、发热	干姜、柴胡、半夏、五味子、党参、甘草、黄芩	小柴胡汤
脉浮数、微咳、舌红、苔薄白、风寒、气血虚弱、恶寒、发热	干姜、柴胡、半夏、五味子、党参、甘草、黄芩	小柴胡汤
舌红、气血虚弱、微咳、脉浮数、发热、风寒、恶寒、苔薄白	干姜、柴胡、半夏、五味子、党参、甘草、黄芩	小柴胡汤
风寒、发热、恶寒、舌红、气血虚弱、苔薄白、微咳、脉浮数	干姜、柴胡、半夏、五味子、党参、甘草、黄芩	小柴胡汤
苔薄白、舌红、风寒、恶寒、气血虚弱、微咳、脉浮数、发热	干姜、柴胡、半夏、五味子、党参、甘草、黄芩	小柴胡汤
苔薄白、风寒、发热、舌红、气血虚弱、恶寒、微咳、脉浮数	干姜、柴胡、半夏、五味子、党参、甘草、黄芩	小柴胡汤
苔薄白、微咳、舌红、风寒、脉浮数、发热、气血虚弱、恶寒	干姜、柴胡、半夏、五味子、党参、甘草、黄芩	小柴胡汤
微咳、脉浮数、舌红、发热、风寒、恶寒、苔薄白、气血虚弱	干姜、柴胡、半夏、五味子、党参、甘草、黄芩	小柴胡汤
气郁、疼痛、苔黄、脉弦数、口干、舌红、头汗不止、头汗出	柴胡、白芍、半夏、香附、延胡索、鸡内金、枳壳、甘草、黄芩	小柴胡汤
疼痛、舌红、脉弦数、头汗不止、头汗出、气郁、苔黄、口干	柴胡、白芍、半夏、香附、延胡索、鸡内金、枳壳、甘草、黄芩	小柴胡汤
舌红、苔黄、脉弦数、气郁、疼痛、头汗不止、口干、头汗出	柴胡、白芍、半夏、香附、延胡索、鸡内金、枳壳、甘草、黄芩	小柴胡汤
口干、头汗出、头汗不止、脉弦数、苔黄、舌红、气郁、疼痛	柴胡、白芍、半夏、香附、延胡索、鸡内金、枳壳、甘草、黄芩	小柴胡汤
头汗不止、口干、头汗出、疼痛、舌红、脉弦数、气郁、苔黄	柴胡、白芍、半夏、香附、延胡索、鸡内金、枳壳、甘草、黄芩	小柴胡汤
口干、气郁、脉弦数、头汗出、苔黄、疼痛、舌红、头汗不止	柴胡、白芍、半夏、香附、延胡索、鸡内金、枳壳、甘草、黄芩	小柴胡汤
脉弦数、头汗出、口干、舌红、气郁、头汗不止、苔黄、疼痛	柴胡、白芍、半夏、香附、延胡索、鸡内金、枳壳、甘草、黄芩	小柴胡汤
舌红、气郁、口干、疼痛、脉弦数、苔黄、头汗出、头汗不止	柴胡、白芍、半夏、香附、延胡索、鸡内金、枳壳、甘草、黄芩	小柴胡汤
脉弦数、头汗出、苔黄、舌红、气郁、疼痛、头汗不止、口干	柴胡、白芍、半夏、香附、延胡索、鸡内金、枳壳、甘草、黄芩	小柴胡汤
疼痛、舌红、头汗出、脉弦数、口干、气郁、苔黄、头汗不止	柴胡、白芍、半夏、香附、延胡索、鸡内金、枳壳、甘草、黄芩	小柴胡汤
痰、寒热、脉浮弦而数、乏力、胁痛、面容憔悴、刺痛、苔白薄、舌红、咳嗽、食少、汗	柴胡、半夏、茯苓、枳壳、川贝母、桔梗、麦冬、甘草、陈皮、北沙参、黄芩	小柴胡汤
痰、胁痛、面容憔悴、咳嗽、寒热、刺痛、食少、汗、舌红、脉浮弦而数、苔白薄、乏力	柴胡、半夏、茯苓、枳壳、川贝母、桔梗、麦冬、甘草、陈皮、北沙参、黄芩	小柴胡汤
胁痛、刺痛、咳嗽、食少、汗、苔白薄、寒热、脉浮弦而数、乏力、舌红、痰、面容憔悴	柴胡、半夏、茯苓、枳壳、川贝母、桔梗、麦冬、甘草、陈皮、北沙参、黄芩	小柴胡汤
苔白薄、胁痛、乏力、痰、刺痛、咳嗽、脉浮弦而数、面容憔悴、食少、舌红、汗、寒热	柴胡、半夏、茯苓、枳壳、川贝母、桔梗、麦冬、甘草、陈皮、北沙参、黄芩	小柴胡汤
汗、乏力、面容憔悴、舌红、食少、痰、苔白薄、脉浮弦而数、胁痛、寒热、咳嗽、刺痛	柴胡、半夏、茯苓、枳壳、川贝母、桔梗、麦冬、甘草、陈皮、北沙参、黄芩	小柴胡汤
乏力、脉浮弦而数、舌红、食少、痰、咳嗽、刺痛、寒热、苔白薄、汗、面容憔悴、胁痛	柴胡、半夏、茯苓、枳壳、川贝母、桔梗、麦冬、甘草、陈皮、北沙参、黄芩	小柴胡汤
寒热、苔白薄、刺痛、咳嗽、汗、胁痛、面容憔悴、乏力、舌红、食少、痰、脉浮弦而数	柴胡、半夏、茯苓、枳壳、川贝母、桔梗、麦冬、甘草、陈皮、北沙参、黄芩	小柴胡汤
面容憔悴、痰、刺痛、舌红、胁痛、乏力、咳嗽、苔白薄、汗、食少、脉浮弦而数、寒热	柴胡、半夏、茯苓、枳壳、川贝母、桔梗、麦冬、甘草、陈皮、北沙参、黄芩	小柴胡汤
脉浮弦而数、刺痛、食少、痰、寒热、咳嗽、胁痛、舌红、苔白薄、乏力、面容憔悴、汗	柴胡、半夏、茯苓、枳壳、川贝母、桔梗、麦冬、甘草、陈皮、北沙参、黄芩	小柴胡汤
乏力、汗、食少、苔白薄、胁痛、面容憔悴、脉浮弦而数、咳嗽、痰、寒热、舌红、刺痛	柴胡、半夏、茯苓、枳壳、川贝母、桔梗、麦冬、甘草、陈皮、北沙参、黄芩	小柴胡汤
两尺脉弱、舌红、胁脘部撑胀、喜温、胃甚畏寒、腻、痛胀、苔白厚	郁金、砂仁、柴胡、白芍、半夏、鸡内金、枳壳、大腹皮、青皮、甘草、陈皮、黄芩	小柴胡汤
痛胀、腻、两尺脉弱、舌红、胃甚畏寒、胁脘部撑胀、苔白厚、喜温	郁金、砂仁、柴胡、白芍、半夏、鸡内金、枳壳、大腹皮、青皮、甘草、陈皮、黄芩	小柴胡汤
舌红、胁脘部撑胀、两尺脉弱、胃甚畏寒、苔白厚、喜温、腻、痛胀	郁金、砂仁、柴胡、白芍、半夏、鸡内金、枳壳、大腹皮、青皮、甘草、陈皮、黄芩	小柴胡汤
喜温、腻、痛胀、胃甚畏寒、舌红、两尺脉弱、苔白厚、胁脘部撑胀	郁金、砂仁、柴胡、白芍、半夏、鸡内金、枳壳、大腹皮、青皮、甘草、陈皮、黄芩	小柴胡汤
苔白厚、胁脘部撑胀、喜温、腻、舌红、痛胀、两尺脉弱、胃甚畏寒	郁金、砂仁、柴胡、白芍、半夏、鸡内金、枳壳、大腹皮、青皮、甘草、陈皮、黄芩	小柴胡汤
腻、胁脘部撑胀、胃甚畏寒、舌红、苔白厚、痛胀、喜温、两尺脉弱	郁金、砂仁、柴胡、白芍、半夏、鸡内金、枳壳、大腹皮、青皮、甘草、陈皮、黄芩	小柴胡汤
舌红、喜温、苔白厚、胁脘部撑胀、两尺脉弱、痛胀、胃甚畏寒、腻	郁金、砂仁、柴胡、白芍、半夏、鸡内金、枳壳、大腹皮、青皮、甘草、陈皮、黄芩	小柴胡汤
喜温、舌红、苔白厚、腻、胁脘部撑胀、两尺脉弱、胃甚畏寒、痛胀	郁金、砂仁、柴胡、白芍、半夏、鸡内金、枳壳、大腹皮、青皮、甘草、陈皮、黄芩	小柴胡汤
腻、舌红、喜温、痛胀、两尺脉弱、胁脘部撑胀、胃甚畏寒、苔白厚	郁金、砂仁、柴胡、白芍、半夏、鸡内金、枳壳、大腹皮、青皮、甘草、陈皮、黄芩	小柴胡汤
舌红、两尺脉弱、苔白厚、痛胀、喜温、胃甚畏寒、胁脘部撑胀、腻	郁金、砂仁、柴胡、白芍、半夏、鸡内金、枳壳、大腹皮、青皮、甘草、陈皮、黄芩	小柴胡汤
舌红、痛胀、脉弦数、木气横逆、苔黄、口苦	郁金、柴胡、黄连、白芍、半夏、甘草、栀子、黄芩	小柴胡汤
舌红、痛胀、木气横逆、脉弦数、苔黄、口苦	郁金、柴胡、黄连、白芍、半夏、甘草、栀子、黄芩	小柴胡汤
痛胀、苔黄、口苦、木气横逆、舌红、脉弦数	郁金、柴胡、黄连、白芍、半夏、甘草、栀子、黄芩	小柴胡汤
脉弦数、口苦、木气横逆、痛胀、舌红、苔黄	郁金、柴胡、黄连、白芍、半夏、甘草、栀子、黄芩	小柴胡汤
木气横逆、脉弦数、口苦、苔黄、痛胀、舌红	郁金、柴胡、黄连、白芍、半夏、甘草、栀子、黄芩	小柴胡汤
口苦、舌红、木气横逆、痛胀、脉弦数、苔黄	郁金、柴胡、黄连、白芍、半夏、甘草、栀子、黄芩	小柴胡汤
苔黄、痛胀、木气横逆、脉弦数、舌红、口苦	郁金、柴胡、黄连、白芍、半夏、甘草、栀子、黄芩	小柴胡汤
脉弦数、舌红、口苦、痛胀、木气横逆、苔黄	郁金、柴胡、黄连、白芍、半夏、甘草、栀子、黄芩	小柴胡汤
痛胀、木气横逆、舌红、苔黄、口苦、脉弦数	郁金、柴胡、黄连、白芍、半夏、甘草、栀子、黄芩	小柴胡汤
脉弦数、痛胀、口苦、舌红、木气横逆、苔黄	郁金、柴胡、黄连、白芍、半夏、甘草、栀子、黄芩	小柴胡汤
食欲不振、黄疸、苔微黄、脉浮弦、小便黄赤、寒热、皮肤均现黄色、消化不良、面色萎黄、胃口有烧灼感、舌红	郁金、柴胡、半夏、党参、枳实、鸡内金、甘草、茵陈、栀子、黄芩	小柴胡汤
面色萎黄、小便黄赤、舌红、皮肤均现黄色、食欲不振、黄疸、苔微黄、脉浮弦、胃口有烧灼感、寒热、消化不良	郁金、柴胡、半夏、党参、枳实、鸡内金、甘草、茵陈、栀子、黄芩	小柴胡汤
脉浮弦、苔微黄、黄疸、皮肤均现黄色、食欲不振、寒热、消化不良、胃口有烧灼感、小便黄赤、面色萎黄、舌红	郁金、柴胡、半夏、党参、枳实、鸡内金、甘草、茵陈、栀子、黄芩	小柴胡汤
脉浮弦、皮肤均现黄色、消化不良、苔微黄、寒热、舌红、面色萎黄、黄疸、胃口有烧灼感、食欲不振、小便黄赤	郁金、柴胡、半夏、党参、枳实、鸡内金、甘草、茵陈、栀子、黄芩	小柴胡汤
黄疸、苔微黄、脉浮弦、舌红、寒热、胃口有烧灼感、食欲不振、小便黄赤、面色萎黄、消化不良、皮肤均现黄色	郁金、柴胡、半夏、党参、枳实、鸡内金、甘草、茵陈、栀子、黄芩	小柴胡汤
消化不良、脉浮弦、舌红、皮肤均现黄色、苔微黄、胃口有烧灼感、小便黄赤、面色萎黄、寒热、食欲不振、黄疸	郁金、柴胡、半夏、党参、枳实、鸡内金、甘草、茵陈、栀子、黄芩	小柴胡汤
苔微黄、寒热、脉浮弦、面色萎黄、皮肤均现黄色、黄疸、食欲不振、胃口有烧灼感、舌红、小便黄赤、消化不良	郁金、柴胡、半夏、党参、枳实、鸡内金、甘草、茵陈、栀子、黄芩	小柴胡汤
面色萎黄、脉浮弦、小便黄赤、胃口有烧灼感、食欲不振、皮肤均现黄色、舌红、寒热、消化不良、苔微黄、黄疸	郁金、柴胡、半夏、党参、枳实、鸡内金、甘草、茵陈、栀子、黄芩	小柴胡汤
苔微黄、舌红、食欲不振、面色萎黄、皮肤均现黄色、寒热、黄疸、小便黄赤、脉浮弦、胃口有烧灼感、消化不良	郁金、柴胡、半夏、党参、枳实、鸡内金、甘草、茵陈、栀子、黄芩	小柴胡汤
皮肤均现黄色、食欲不振、苔微黄、寒热、小便黄赤、黄疸、脉浮弦、舌红、消化不良、面色萎黄、胃口有烧灼感	郁金、柴胡、半夏、党参、枳实、鸡内金、甘草、茵陈、栀子、黄芩	小柴胡汤
苔白微黄、头痛、口渴、无汗、脉弦数、微汗、寒热、舌红	柴胡、白芍、大枣、半夏、党参、桂枝、甘草、黄芩	柴胡桂枝汤
寒热、无汗、苔白微黄、舌红、脉弦数、微汗、头痛、口渴	柴胡、白芍、大枣、半夏、党参、桂枝、甘草、黄芩	柴胡桂枝汤
脉弦数、无汗、口渴、寒热、头痛、苔白微黄、微汗、舌红	柴胡、白芍、大枣、半夏、党参、桂枝、甘草、黄芩	柴胡桂枝汤
头痛、舌红、无汗、脉弦数、苔白微黄、寒热、微汗、口渴	柴胡、白芍、大枣、半夏、党参、桂枝、甘草、黄芩	柴胡桂枝汤
舌红、脉弦数、微汗、口渴、苔白微黄、头痛、寒热、无汗	柴胡、白芍、大枣、半夏、党参、桂枝、甘草、黄芩	柴胡桂枝汤
寒热、微汗、头痛、舌红、口渴、脉弦数、无汗、苔白微黄	柴胡、白芍、大枣、半夏、党参、桂枝、甘草、黄芩	柴胡桂枝汤
脉弦数、头痛、微汗、苔白微黄、口渴、寒热、无汗、舌红	柴胡、白芍、大枣、半夏、党参、桂枝、甘草、黄芩	柴胡桂枝汤
无汗、寒热、头痛、口渴、舌红、微汗、苔白微黄、脉弦数	柴胡、白芍、大枣、半夏、党参、桂枝、甘草、黄芩	柴胡桂枝汤
头痛、口渴、寒热、舌红、脉弦数、无汗、微汗、苔白微黄	柴胡、白芍、大枣、半夏、党参、桂枝、甘草、黄芩	柴胡桂枝汤
口渴、微汗、脉弦数、舌红、头痛、苔白微黄、寒热、无汗	柴胡、白芍、大枣、半夏、党参、桂枝、甘草、黄芩	柴胡桂枝汤
食欲不振、周身不适、二便不利、苔微黄、寒热、厌食、恶心、发热、脉数大有力、舌红、恶寒、烦悸	大黄、柴胡、半夏、党参、泽泻、大枣、牡蛎、茯苓、桂枝、黄芩	柴胡加龙骨牡蛎汤
恶心、烦悸、舌红、恶寒、寒热、厌食、脉数大有力、食欲不振、苔微黄、周身不适、二便不利、发热	大黄、柴胡、半夏、党参、泽泻、大枣、牡蛎、茯苓、桂枝、黄芩	柴胡加龙骨牡蛎汤
发热、脉数大有力、二便不利、烦悸、寒热、恶心、舌红、厌食、恶寒、苔微黄、食欲不振、周身不适	大黄、柴胡、半夏、党参、泽泻、大枣、牡蛎、茯苓、桂枝、黄芩	柴胡加龙骨牡蛎汤
舌红、脉数大有力、食欲不振、二便不利、发热、烦悸、寒热、恶寒、周身不适、恶心、厌食、苔微黄	大黄、柴胡、半夏、党参、泽泻、大枣、牡蛎、茯苓、桂枝、黄芩	柴胡加龙骨牡蛎汤
厌食、周身不适、寒热、恶心、发热、食欲不振、烦悸、苔微黄、舌红、脉数大有力、二便不利、恶寒	大黄、柴胡、半夏、党参、泽泻、大枣、牡蛎、茯苓、桂枝、黄芩	柴胡加龙骨牡蛎汤
发热、烦悸、寒热、恶心、恶寒、脉数大有力、舌红、二便不利、苔微黄、周身不适、食欲不振、厌食	大黄、柴胡、半夏、党参、泽泻、大枣、牡蛎、茯苓、桂枝、黄芩	柴胡加龙骨牡蛎汤
烦悸、二便不利、厌食、寒热、周身不适、发热、恶寒、舌红、恶心、苔微黄、食欲不振、脉数大有力	大黄、柴胡、半夏、党参、泽泻、大枣、牡蛎、茯苓、桂枝、黄芩	柴胡加龙骨牡蛎汤
二便不利、脉数大有力、烦悸、苔微黄、恶寒、舌红、恶心、食欲不振、厌食、周身不适、发热、寒热	大黄、柴胡、半夏、党参、泽泻、大枣、牡蛎、茯苓、桂枝、黄芩	柴胡加龙骨牡蛎汤
周身不适、恶心、食欲不振、烦悸、寒热、二便不利、脉数大有力、苔微黄、恶寒、舌红、发热、厌食	大黄、柴胡、半夏、党参、泽泻、大枣、牡蛎、茯苓、桂枝、黄芩	柴胡加龙骨牡蛎汤
烦悸、二便不利、厌食、食欲不振、周身不适、舌红、苔微黄、恶寒、寒热、恶心、发热、脉数大有力	大黄、柴胡、半夏、党参、泽泻、大枣、牡蛎、茯苓、桂枝、黄芩	柴胡加龙骨牡蛎汤
胀满、苔黄、谷道闭塞不通、脉沉而有力、气怒、舌红、大便不通、腹部暴痛	大黄、厚朴、槟榔、枳实、延胡索、鸡内金、川楝子	小承气汤
谷道闭塞不通、气怒、大便不通、胀满、舌红、脉沉而有力、腹部暴痛、苔黄	大黄、厚朴、槟榔、枳实、延胡索、鸡内金、川楝子	小承气汤
舌红、脉沉而有力、胀满、苔黄、大便不通、谷道闭塞不通、腹部暴痛、气怒	大黄、厚朴、槟榔、枳实、延胡索、鸡内金、川楝子	小承气汤
舌红、大便不通、脉沉而有力、苔黄、气怒、谷道闭塞不通、胀满、腹部暴痛	大黄、厚朴、槟榔、枳实、延胡索、鸡内金、川楝子	小承气汤
舌红、腹部暴痛、大便不通、谷道闭塞不通、气怒、脉沉而有力、苔黄、胀满	大黄、厚朴、槟榔、枳实、延胡索、鸡内金、川楝子	小承气汤
大便不通、脉沉而有力、舌红、胀满、气怒、腹部暴痛、谷道闭塞不通、苔黄	大黄、厚朴、槟榔、枳实、延胡索、鸡内金、川楝子	小承气汤
气怒、脉沉而有力、谷道闭塞不通、腹部暴痛、舌红、胀满、苔黄、大便不通	大黄、厚朴、槟榔、枳实、延胡索、鸡内金、川楝子	小承气汤
脉沉而有力、舌红、苔黄、腹部暴痛、气怒、谷道闭塞不通、大便不通、胀满	大黄、厚朴、槟榔、枳实、延胡索、鸡内金、川楝子	小承气汤
胀满、舌红、大便不通、苔黄、脉沉而有力、气怒、腹部暴痛、谷道闭塞不通	大黄、厚朴、槟榔、枳实、延胡索、鸡内金、川楝子	小承气汤
苔黄、谷道闭塞不通、大便不通、气怒、腹部暴痛、胀满、脉沉而有力、舌红	大黄、厚朴、槟榔、枳实、延胡索、鸡内金、川楝子	小承气汤
壮热、脉浮而有力、面部潮红、肢体别部正常、面部发痒、口渴、舌红、面部多处小红疙瘩、苔黄	蒲公英、菊花、石膏、连翘、知母、甘草、金银花	白虎汤
舌红、面部多处小红疙瘩、肢体别部正常、脉浮而有力、面部潮红、壮热、苔黄、面部发痒、口渴	蒲公英、菊花、石膏、连翘、知母、甘草、金银花	白虎汤
口渴、舌红、壮热、面部潮红、脉浮而有力、面部发痒、面部多处小红疙瘩、苔黄、肢体别部正常	蒲公英、菊花、石膏、连翘、知母、甘草、金银花	白虎汤
肢体别部正常、脉浮而有力、面部多处小红疙瘩、壮热、舌红、面部发痒、面部潮红、苔黄、口渴	蒲公英、菊花、石膏、连翘、知母、甘草、金银花	白虎汤
面部多处小红疙瘩、脉浮而有力、壮热、面部潮红、口渴、肢体别部正常、舌红、面部发痒、苔黄	蒲公英、菊花、石膏、连翘、知母、甘草、金银花	白虎汤
面部潮红、面部多处小红疙瘩、苔黄、口渴、肢体别部正常、舌红、壮热、面部发痒、脉浮而有力	蒲公英、菊花、石膏、连翘、知母、甘草、金银花	白虎汤
口渴、脉浮而有力、肢体别部正常、面部发痒、舌红、苔黄、面部潮红、面部多处小红疙瘩、壮热	蒲公英、菊花、石膏、连翘、知母、甘草、金银花	白虎汤
壮热、脉浮而有力、面部发痒、口渴、肢体别部正常、面部潮红、舌红、苔黄、面部多处小红疙瘩	蒲公英、菊花、石膏、连翘、知母、甘草、金银花	白虎汤
口渴、舌红、脉浮而有力、壮热、面部发痒、面部多处小红疙瘩、肢体别部正常、面部潮红、苔黄	蒲公英、菊花、石膏、连翘、知母、甘草、金银花	白虎汤
脉浮而有力、面部多处小红疙瘩、肢体别部正常、苔黄、面部发痒、口渴、舌红、面部潮红、壮热	蒲公英、菊花、石膏、连翘、知母、甘草、金银花	白虎汤
脉沉而无力、乏力、胀饱、气短、咳嗽、苔白而滑、大便时溏、疼痛、舌淡红、食欲不振、面色萎黄	砂仁、山药、厚朴、苍术、白术、泽泻、茯苓、肉桂、猪苓、甘草、陈皮	五苓散
疼痛、舌淡红、脉沉而无力、胀饱、乏力、面色萎黄、食欲不振、气短、苔白而滑、大便时溏、咳嗽	砂仁、山药、厚朴、苍术、白术、泽泻、茯苓、肉桂、猪苓、甘草、陈皮	五苓散
舌淡红、面色萎黄、乏力、胀饱、食欲不振、大便时溏、脉沉而无力、气短、疼痛、咳嗽、苔白而滑	砂仁、山药、厚朴、苍术、白术、泽泻、茯苓、肉桂、猪苓、甘草、陈皮	五苓散
气短、大便时溏、乏力、舌淡红、胀饱、咳嗽、脉沉而无力、食欲不振、苔白而滑、面色萎黄、疼痛	砂仁、山药、厚朴、苍术、白术、泽泻、茯苓、肉桂、猪苓、甘草、陈皮	五苓散
脉沉而无力、苔白而滑、舌淡红、面色萎黄、咳嗽、食欲不振、胀饱、疼痛、乏力、大便时溏、气短	砂仁、山药、厚朴、苍术、白术、泽泻、茯苓、肉桂、猪苓、甘草、陈皮	五苓散
脉沉而无力、疼痛、胀饱、面色萎黄、咳嗽、乏力、苔白而滑、舌淡红、食欲不振、气短、大便时溏	砂仁、山药、厚朴、苍术、白术、泽泻、茯苓、肉桂、猪苓、甘草、陈皮	五苓散
咳嗽、脉沉而无力、食欲不振、胀饱、疼痛、乏力、苔白而滑、气短、舌淡红、大便时溏、面色萎黄	砂仁、山药、厚朴、苍术、白术、泽泻、茯苓、肉桂、猪苓、甘草、陈皮	五苓散
脉沉而无力、胀饱、面色萎黄、食欲不振、疼痛、大便时溏、气短、苔白而滑、咳嗽、乏力、舌淡红	砂仁、山药、厚朴、苍术、白术、泽泻、茯苓、肉桂、猪苓、甘草、陈皮	五苓散
疼痛、舌淡红、胀饱、脉沉而无力、乏力、苔白而滑、食欲不振、咳嗽、大便时溏、面色萎黄、气短	砂仁、山药、厚朴、苍术、白术、泽泻、茯苓、肉桂、猪苓、甘草、陈皮	五苓散
苔白而滑、咳嗽、脉沉而无力、乏力、胀饱、舌淡红、气短、大便时溏、疼痛、面色萎黄、食欲不振	砂仁、山药、厚朴、苍术、白术、泽泻、茯苓、肉桂、猪苓、甘草、陈皮	五苓散
小便不利、水肿、脉沉缓、面目肿甚、气短、水气泛滥、凹陷、苔白而滑、舌红、食欲不振	姜皮、砂仁、白术、泽泻、桑白皮、茯苓、肉桂、大腹皮、猪苓、车前草、陈皮	五苓散
面目肿甚、小便不利、凹陷、脉沉缓、气短、舌红、水肿、食欲不振、水气泛滥、苔白而滑	姜皮、砂仁、白术、泽泻、桑白皮、茯苓、肉桂、大腹皮、猪苓、车前草、陈皮	五苓散
水气泛滥、小便不利、食欲不振、水肿、凹陷、脉沉缓、苔白而滑、气短、面目肿甚、舌红	姜皮、砂仁、白术、泽泻、桑白皮、茯苓、肉桂、大腹皮、猪苓、车前草、陈皮	五苓散
水气泛滥、凹陷、舌红、气短、面目肿甚、食欲不振、小便不利、水肿、脉沉缓、苔白而滑	姜皮、砂仁、白术、泽泻、桑白皮、茯苓、肉桂、大腹皮、猪苓、车前草、陈皮	五苓散
苔白而滑、小便不利、气短、水肿、舌红、面目肿甚、脉沉缓、凹陷、食欲不振、水气泛滥	姜皮、砂仁、白术、泽泻、桑白皮、茯苓、肉桂、大腹皮、猪苓、车前草、陈皮	五苓散
水气泛滥、气短、面目肿甚、凹陷、苔白而滑、舌红、水肿、小便不利、食欲不振、脉沉缓	姜皮、砂仁、白术、泽泻、桑白皮、茯苓、肉桂、大腹皮、猪苓、车前草、陈皮	五苓散
苔白而滑、水气泛滥、凹陷、脉沉缓、小便不利、食欲不振、水肿、舌红、面目肿甚、气短	姜皮、砂仁、白术、泽泻、桑白皮、茯苓、肉桂、大腹皮、猪苓、车前草、陈皮	五苓散
气短、面目肿甚、脉沉缓、苔白而滑、小便不利、食欲不振、舌红、水肿、水气泛滥、凹陷	姜皮、砂仁、白术、泽泻、桑白皮、茯苓、肉桂、大腹皮、猪苓、车前草、陈皮	五苓散
食欲不振、水气泛滥、小便不利、面目肿甚、水肿、脉沉缓、苔白而滑、凹陷、气短、舌红	姜皮、砂仁、白术、泽泻、桑白皮、茯苓、肉桂、大腹皮、猪苓、车前草、陈皮	五苓散
小便不利、面目肿甚、水肿、水气泛滥、脉沉缓、舌红、气短、凹陷、苔白而滑、食欲不振	姜皮、砂仁、白术、泽泻、桑白皮、茯苓、肉桂、大腹皮、猪苓、车前草、陈皮	五苓散
恶心、大便亦闭结不通、苔黄、小便更为不畅、脉沉数、小便不通、烦闷、膀胱出血、舌红	滑石粉、芒硝、泽泻、阿胶、茯苓、蜜、猪苓	猪苓汤
大便亦闭结不通、舌红、烦闷、恶心、小便不通、膀胱出血、小便更为不畅、苔黄、脉沉数	滑石粉、芒硝、泽泻、阿胶、茯苓、蜜、猪苓	猪苓汤
烦闷、苔黄、小便更为不畅、舌红、大便亦闭结不通、脉沉数、小便不通、恶心、膀胱出血	滑石粉、芒硝、泽泻、阿胶、茯苓、蜜、猪苓	猪苓汤
苔黄、小便更为不畅、膀胱出血、脉沉数、烦闷、小便不通、恶心、大便亦闭结不通、舌红	滑石粉、芒硝、泽泻、阿胶、茯苓、蜜、猪苓	猪苓汤
烦闷、小便不通、舌红、苔黄、大便亦闭结不通、脉沉数、小便更为不畅、膀胱出血、恶心	滑石粉、芒硝、泽泻、阿胶、茯苓、蜜、猪苓	猪苓汤
烦闷、小便不通、苔黄、膀胱出血、大便亦闭结不通、脉沉数、小便更为不畅、舌红、恶心	滑石粉、芒硝、泽泻、阿胶、茯苓、蜜、猪苓	猪苓汤
烦闷、恶心、舌红、小便不通、膀胱出血、小便更为不畅、苔黄、脉沉数、大便亦闭结不通	滑石粉、芒硝、泽泻、阿胶、茯苓、蜜、猪苓	猪苓汤
烦闷、脉沉数、恶心、苔黄、大便亦闭结不通、膀胱出血、小便不通、舌红、小便更为不畅	滑石粉、芒硝、泽泻、阿胶、茯苓、蜜、猪苓	猪苓汤
苔黄、小便更为不畅、小便不通、大便亦闭结不通、恶心、膀胱出血、脉沉数、烦闷、舌红	滑石粉、芒硝、泽泻、阿胶、茯苓、蜜、猪苓	猪苓汤
膀胱出血、舌红、大便亦闭结不通、小便更为不畅、小便不通、苔黄、脉沉数、烦闷、恶心	滑石粉、芒硝、泽泻、阿胶、茯苓、蜜、猪苓	猪苓汤
脓头、水肿、脓液、左大趾端冷、两下肢厥冷、色紫黯、尖端破溃、脓疡、脉沉迟	白芍、大枣、通草、炙甘草、桂枝、细辛、金银花、当归	当归四逆汤
脓头、脓液、色紫黯、左大趾端冷、脉沉迟、两下肢厥冷、脓疡、尖端破溃、水肿	白芍、大枣、通草、炙甘草、桂枝、细辛、金银花、当归	当归四逆汤
水肿、色紫黯、脓液、尖端破溃、脉沉迟、两下肢厥冷、左大趾端冷、脓疡、脓头	白芍、大枣、通草、炙甘草、桂枝、细辛、金银花、当归	当归四逆汤
尖端破溃、脓头、脓疡、两下肢厥冷、水肿、脉沉迟、色紫黯、左大趾端冷、脓液	白芍、大枣、通草、炙甘草、桂枝、细辛、金银花、当归	当归四逆汤
脓疡、水肿、脓头、两下肢厥冷、尖端破溃、色紫黯、左大趾端冷、脉沉迟、脓液	白芍、大枣、通草、炙甘草、桂枝、细辛、金银花、当归	当归四逆汤
色紫黯、两下肢厥冷、脓疡、脓液、脉沉迟、水肿、左大趾端冷、脓头、尖端破溃	白芍、大枣、通草、炙甘草、桂枝、细辛、金银花、当归	当归四逆汤
尖端破溃、脓疡、脉沉迟、脓头、色紫黯、水肿、两下肢厥冷、脓液、左大趾端冷	白芍、大枣、通草、炙甘草、桂枝、细辛、金银花、当归	当归四逆汤
左大趾端冷、水肿、两下肢厥冷、尖端破溃、脉沉迟、脓疡、脓液、色紫黯、脓头	白芍、大枣、通草、炙甘草、桂枝、细辛、金银花、当归	当归四逆汤
尖端破溃、水肿、左大趾端冷、脓液、脓疡、色紫黯、脓头、两下肢厥冷、脉沉迟	白芍、大枣、通草、炙甘草、桂枝、细辛、金银花、当归	当归四逆汤
两下肢厥冷、水肿、脉沉迟、脓疡、色紫黯、尖端破溃、左大趾端冷、脓液、脓头	白芍、大枣、通草、炙甘草、桂枝、细辛、金银花、当归	当归四逆汤
口干裂、左手寸关滑动、苔黄、睡眠欠佳、脉象、头晕、心烦、失眠较重、大便不畅、右手沉弦、尺沉弱、舌红	白芍、生地、大枣、阿胶、竹茹、黄连、莲子、合欢皮、知母、黄芩	黄连阿胶汤
尺沉弱、苔黄、右手沉弦、舌红、睡眠欠佳、大便不畅、心烦、失眠较重、口干裂、脉象、头晕、左手寸关滑动	白芍、生地、大枣、阿胶、竹茹、黄连、莲子、合欢皮、知母、黄芩	黄连阿胶汤
苔黄、头晕、右手沉弦、左手寸关滑动、尺沉弱、睡眠欠佳、脉象、心烦、舌红、失眠较重、口干裂、大便不畅	白芍、生地、大枣、阿胶、竹茹、黄连、莲子、合欢皮、知母、黄芩	黄连阿胶汤
口干裂、睡眠欠佳、心烦、舌红、苔黄、左手寸关滑动、脉象、尺沉弱、头晕、右手沉弦、失眠较重、大便不畅	白芍、生地、大枣、阿胶、竹茹、黄连、莲子、合欢皮、知母、黄芩	黄连阿胶汤
舌红、左手寸关滑动、脉象、心烦、大便不畅、苔黄、头晕、睡眠欠佳、失眠较重、尺沉弱、口干裂、右手沉弦	白芍、生地、大枣、阿胶、竹茹、黄连、莲子、合欢皮、知母、黄芩	黄连阿胶汤
头晕、心烦、脉象、左手寸关滑动、睡眠欠佳、舌红、大便不畅、苔黄、失眠较重、尺沉弱、右手沉弦、口干裂	白芍、生地、大枣、阿胶、竹茹、黄连、莲子、合欢皮、知母、黄芩	黄连阿胶汤
口干裂、舌红、心烦、头晕、大便不畅、睡眠欠佳、尺沉弱、苔黄、左手寸关滑动、右手沉弦、脉象、失眠较重	白芍、生地、大枣、阿胶、竹茹、黄连、莲子、合欢皮、知母、黄芩	黄连阿胶汤
口干裂、右手沉弦、舌红、心烦、失眠较重、左手寸关滑动、睡眠欠佳、苔黄、大便不畅、尺沉弱、头晕、脉象	白芍、生地、大枣、阿胶、竹茹、黄连、莲子、合欢皮、知母、黄芩	黄连阿胶汤
苔黄、睡眠欠佳、尺沉弱、口干裂、失眠较重、头晕、舌红、脉象、右手沉弦、心烦、左手寸关滑动、大便不畅	白芍、生地、大枣、阿胶、竹茹、黄连、莲子、合欢皮、知母、黄芩	黄连阿胶汤
大便不畅、口干裂、尺沉弱、舌红、睡眠欠佳、左手寸关滑动、苔黄、失眠较重、心烦、右手沉弦、头晕、脉象	白芍、生地、大枣、阿胶、竹茹、黄连、莲子、合欢皮、知母、黄芩	黄连阿胶汤
腹部不适、均无大变、肛门有窘迫感、大便带有脓血状物、苔黄腻	关黄柏、白头翁、秦皮、黄连	白头翁汤
腹部不适、大便带有脓血状物、均无大变、苔黄腻、肛门有窘迫感	关黄柏、白头翁、秦皮、黄连	白头翁汤
肛门有窘迫感、腹部不适、苔黄腻、均无大变、大便带有脓血状物	关黄柏、白头翁、秦皮、黄连	白头翁汤
苔黄腻、腹部不适、肛门有窘迫感、均无大变、大便带有脓血状物	关黄柏、白头翁、秦皮、黄连	白头翁汤
腹部不适、苔黄腻、大便带有脓血状物、均无大变、肛门有窘迫感	关黄柏、白头翁、秦皮、黄连	白头翁汤
大便带有脓血状物、均无大变、肛门有窘迫感、腹部不适、苔黄腻	关黄柏、白头翁、秦皮、黄连	白头翁汤
腹部不适、苔黄腻、大便带有脓血状物、肛门有窘迫感、均无大变	关黄柏、白头翁、秦皮、黄连	白头翁汤
大便带有脓血状物、肛门有窘迫感、均无大变、苔黄腻、腹部不适	关黄柏、白头翁、秦皮、黄连	白头翁汤
均无大变、肛门有窘迫感、腹部不适、大便带有脓血状物、苔黄腻	关黄柏、白头翁、秦皮、黄连	白头翁汤
肛门有窘迫感、大便带有脓血状物、苔黄腻、腹部不适、均无大变	关黄柏、白头翁、秦皮、黄连	白头翁汤
疼痛、脉沉缓无力、腹痛、郁滞、气血不畅	牡丹皮、白芍、川芎、茯苓、肉桂、炙甘草、桃仁、五灵脂、甘草、当归	当归芍药散
疼痛、腹痛、气血不畅、脉沉缓无力、郁滞	牡丹皮、白芍、川芎、茯苓、肉桂、炙甘草、桃仁、五灵脂、甘草、当归	当归芍药散
郁滞、疼痛、脉沉缓无力、腹痛、气血不畅	牡丹皮、白芍、川芎、茯苓、肉桂、炙甘草、桃仁、五灵脂、甘草、当归	当归芍药散
腹痛、脉沉缓无力、气血不畅、郁滞、疼痛	牡丹皮、白芍、川芎、茯苓、肉桂、炙甘草、桃仁、五灵脂、甘草、当归	当归芍药散
脉沉缓无力、腹痛、气血不畅、疼痛、郁滞	牡丹皮、白芍、川芎、茯苓、肉桂、炙甘草、桃仁、五灵脂、甘草、当归	当归芍药散
郁滞、腹痛、疼痛、气血不畅、脉沉缓无力	牡丹皮、白芍、川芎、茯苓、肉桂、炙甘草、桃仁、五灵脂、甘草、当归	当归芍药散
气血不畅、郁滞、脉沉缓无力、腹痛、疼痛	牡丹皮、白芍、川芎、茯苓、肉桂、炙甘草、桃仁、五灵脂、甘草、当归	当归芍药散
郁滞、脉沉缓无力、气血不畅、腹痛、疼痛	牡丹皮、白芍、川芎、茯苓、肉桂、炙甘草、桃仁、五灵脂、甘草、当归	当归芍药散
郁滞、脉沉缓无力、腹痛、气血不畅、疼痛	牡丹皮、白芍、川芎、茯苓、肉桂、炙甘草、桃仁、五灵脂、甘草、当归	当归芍药散
脉沉缓无力、腹痛、气血不畅、疼痛、郁滞	牡丹皮、白芍、川芎、茯苓、肉桂、炙甘草、桃仁、五灵脂、甘草、当归	当归芍药散
苔薄黄腻、手足冰冷、瘙痒、舌偏红、咽喉干燥、周身皮肤起白色风团、脉细	苍耳子、黄芪、白芍、党参、白术、紫苏梗、炙甘草、桂枝、防风	桂枝汤
咽喉干燥、手足冰冷、周身皮肤起白色风团、脉细、瘙痒、苔薄黄腻、舌偏红	苍耳子、黄芪、白芍、党参、白术、紫苏梗、炙甘草、桂枝、防风	桂枝汤
手足冰冷、咽喉干燥、舌偏红、苔薄黄腻、脉细、瘙痒、周身皮肤起白色风团	苍耳子、黄芪、白芍、党参、白术、紫苏梗、炙甘草、桂枝、防风	桂枝汤
苔薄黄腻、脉细、瘙痒、手足冰冷、周身皮肤起白色风团、舌偏红、咽喉干燥	苍耳子、黄芪、白芍、党参、白术、紫苏梗、炙甘草、桂枝、防风	桂枝汤
瘙痒、周身皮肤起白色风团、舌偏红、脉细、咽喉干燥、苔薄黄腻、手足冰冷	苍耳子、黄芪、白芍、党参、白术、紫苏梗、炙甘草、桂枝、防风	桂枝汤
舌偏红、脉细、周身皮肤起白色风团、苔薄黄腻、瘙痒、咽喉干燥、手足冰冷	苍耳子、黄芪、白芍、党参、白术、紫苏梗、炙甘草、桂枝、防风	桂枝汤
手足冰冷、咽喉干燥、脉细、瘙痒、周身皮肤起白色风团、舌偏红、苔薄黄腻	苍耳子、黄芪、白芍、党参、白术、紫苏梗、炙甘草、桂枝、防风	桂枝汤
苔薄黄腻、脉细、瘙痒、咽喉干燥、周身皮肤起白色风团、舌偏红、手足冰冷	苍耳子、黄芪、白芍、党参、白术、紫苏梗、炙甘草、桂枝、防风	桂枝汤
舌偏红、周身皮肤起白色风团、手足冰冷、咽喉干燥、脉细、瘙痒、苔薄黄腻	苍耳子、黄芪、白芍、党参、白术、紫苏梗、炙甘草、桂枝、防风	桂枝汤
咽喉干燥、手足冰冷、脉细、瘙痒、苔薄黄腻、周身皮肤起白色风团、舌偏红	苍耳子、黄芪、白芍、党参、白术、紫苏梗、炙甘草、桂枝、防风	桂枝汤
四肢清冷、怕风、无汗、疹块、脉细、舌暗红、隆起、苔薄黄、怕冷、瘙痒、肌肤发疹、咽干	苍耳子、白芷、黄芪、鸡血藤、大枣、白术、白芍、炙甘草、桂枝、附子、防风、甘草	桂枝加附子汤
无汗、瘙痒、怕风、苔薄黄、四肢清冷、怕冷、隆起、疹块、脉细、咽干、舌暗红、肌肤发疹	苍耳子、白芷、黄芪、鸡血藤、大枣、白术、白芍、炙甘草、桂枝、附子、防风、甘草	桂枝加附子汤
隆起、肌肤发疹、脉细、疹块、怕风、咽干、舌暗红、无汗、瘙痒、怕冷、苔薄黄、四肢清冷	苍耳子、白芷、黄芪、鸡血藤、大枣、白术、白芍、炙甘草、桂枝、附子、防风、甘草	桂枝加附子汤
舌暗红、怕冷、四肢清冷、脉细、无汗、隆起、怕风、咽干、肌肤发疹、疹块、瘙痒、苔薄黄	苍耳子、白芷、黄芪、鸡血藤、大枣、白术、白芍、炙甘草、桂枝、附子、防风、甘草	桂枝加附子汤
咽干、肌肤发疹、怕风、苔薄黄、脉细、疹块、舌暗红、隆起、怕冷、四肢清冷、瘙痒、无汗	苍耳子、白芷、黄芪、鸡血藤、大枣、白术、白芍、炙甘草、桂枝、附子、防风、甘草	桂枝加附子汤
疹块、无汗、肌肤发疹、怕冷、舌暗红、隆起、瘙痒、咽干、四肢清冷、苔薄黄、脉细、怕风	苍耳子、白芷、黄芪、鸡血藤、大枣、白术、白芍、炙甘草、桂枝、附子、防风、甘草	桂枝加附子汤
怕冷、隆起、咽干、瘙痒、苔薄黄、肌肤发疹、怕风、无汗、疹块、四肢清冷、舌暗红、脉细	苍耳子、白芷、黄芪、鸡血藤、大枣、白术、白芍、炙甘草、桂枝、附子、防风、甘草	桂枝加附子汤
怕冷、苔薄黄、怕风、咽干、肌肤发疹、隆起、疹块、四肢清冷、舌暗红、瘙痒、无汗、脉细	苍耳子、白芷、黄芪、鸡血藤、大枣、白术、白芍、炙甘草、桂枝、附子、防风、甘草	桂枝加附子汤
肌肤发疹、无汗、瘙痒、咽干、疹块、舌暗红、苔薄黄、怕冷、脉细、四肢清冷、隆起、怕风	苍耳子、白芷、黄芪、鸡血藤、大枣、白术、白芍、炙甘草、桂枝、附子、防风、甘草	桂枝加附子汤
四肢清冷、脉细、肌肤发疹、无汗、咽干、怕冷、隆起、舌暗红、怕风、疹块、瘙痒、苔薄黄	苍耳子、白芷、黄芪、鸡血藤、大枣、白术、白芍、炙甘草、桂枝、附子、防风、甘草	桂枝加附子汤
胸膈满闷、苔白滑而润、舌苔白滑、喘哮、呼吸急促、色白有泡沫、脉细弦、面色晦滞、咯吐不爽、咯痰、咳、怕冷	干姜、半夏、苦杏仁、紫苏梗、款冬花、麻黄、炙甘草、紫菀、桂枝、白前、细辛、甘草、陈皮	小青龙汤
喘哮、面色晦滞、色白有泡沫、咯吐不爽、咯痰、咳、胸膈满闷、怕冷、脉细弦、苔白滑而润、呼吸急促、舌苔白滑	干姜、半夏、苦杏仁、紫苏梗、款冬花、麻黄、炙甘草、紫菀、桂枝、白前、细辛、甘草、陈皮	小青龙汤
怕冷、面色晦滞、脉细弦、呼吸急促、喘哮、胸膈满闷、舌苔白滑、苔白滑而润、咯痰、咳、咯吐不爽、色白有泡沫	干姜、半夏、苦杏仁、紫苏梗、款冬花、麻黄、炙甘草、紫菀、桂枝、白前、细辛、甘草、陈皮	小青龙汤
苔白滑而润、舌苔白滑、色白有泡沫、咯吐不爽、胸膈满闷、喘哮、怕冷、面色晦滞、呼吸急促、咳、咯痰、脉细弦	干姜、半夏、苦杏仁、紫苏梗、款冬花、麻黄、炙甘草、紫菀、桂枝、白前、细辛、甘草、陈皮	小青龙汤
面色晦滞、喘哮、色白有泡沫、胸膈满闷、舌苔白滑、咯痰、苔白滑而润、怕冷、呼吸急促、咳、脉细弦、咯吐不爽	干姜、半夏、苦杏仁、紫苏梗、款冬花、麻黄、炙甘草、紫菀、桂枝、白前、细辛、甘草、陈皮	小青龙汤
喘哮、面色晦滞、舌苔白滑、咳、色白有泡沫、怕冷、呼吸急促、咯痰、咯吐不爽、苔白滑而润、脉细弦、胸膈满闷	干姜、半夏、苦杏仁、紫苏梗、款冬花、麻黄、炙甘草、紫菀、桂枝、白前、细辛、甘草、陈皮	小青龙汤
咯吐不爽、脉细弦、面色晦滞、苔白滑而润、舌苔白滑、胸膈满闷、咯痰、喘哮、怕冷、色白有泡沫、咳、呼吸急促	干姜、半夏、苦杏仁、紫苏梗、款冬花、麻黄、炙甘草、紫菀、桂枝、白前、细辛、甘草、陈皮	小青龙汤
面色晦滞、色白有泡沫、咯吐不爽、胸膈满闷、咳、脉细弦、舌苔白滑、喘哮、苔白滑而润、呼吸急促、咯痰、怕冷	干姜、半夏、苦杏仁、紫苏梗、款冬花、麻黄、炙甘草、紫菀、桂枝、白前、细辛、甘草、陈皮	小青龙汤
舌苔白滑、咯痰、脉细弦、咳、胸膈满闷、咯吐不爽、喘哮、苔白滑而润、怕冷、呼吸急促、面色晦滞、色白有泡沫	干姜、半夏、苦杏仁、紫苏梗、款冬花、麻黄、炙甘草、紫菀、桂枝、白前、细辛、甘草、陈皮	小青龙汤
咯痰、胸膈满闷、咳、咯吐不爽、呼吸急促、脉细弦、面色晦滞、喘哮、色白有泡沫、怕冷、苔白滑而润、舌苔白滑	干姜、半夏、苦杏仁、紫苏梗、款冬花、麻黄、炙甘草、紫菀、桂枝、白前、细辛、甘草、陈皮	小青龙汤
痰鸣、有汗不解、苔白腻、咳嗽、闷塞、咯痰、舌润、脉细滑、咳喘、两肺透亮度增强、气急、寒热	干姜、白芍、半夏、五味子、紫苏梗、麻黄、炙甘草、桂枝、细辛、白前	小青龙汤
两肺透亮度增强、咯痰、苔白腻、有汗不解、闷塞、咳喘、舌润、寒热、咳嗽、痰鸣、气急、脉细滑	干姜、白芍、半夏、五味子、紫苏梗、麻黄、炙甘草、桂枝、细辛、白前	小青龙汤
咳喘、咯痰、咳嗽、脉细滑、气急、痰鸣、闷塞、有汗不解、两肺透亮度增强、寒热、苔白腻、舌润	干姜、白芍、半夏、五味子、紫苏梗、麻黄、炙甘草、桂枝、细辛、白前	小青龙汤
痰鸣、闷塞、咳喘、舌润、寒热、有汗不解、两肺透亮度增强、脉细滑、苔白腻、气急、咳嗽、咯痰	干姜、白芍、半夏、五味子、紫苏梗、麻黄、炙甘草、桂枝、细辛、白前	小青龙汤
咯痰、气急、有汗不解、两肺透亮度增强、咳嗽、咳喘、舌润、苔白腻、寒热、脉细滑、闷塞、痰鸣	干姜、白芍、半夏、五味子、紫苏梗、麻黄、炙甘草、桂枝、细辛、白前	小青龙汤
咯痰、有汗不解、气急、寒热、闷塞、两肺透亮度增强、苔白腻、咳嗽、脉细滑、舌润、痰鸣、咳喘	干姜、白芍、半夏、五味子、紫苏梗、麻黄、炙甘草、桂枝、细辛、白前	小青龙汤
咳喘、痰鸣、闷塞、咯痰、两肺透亮度增强、苔白腻、舌润、有汗不解、咳嗽、寒热、气急、脉细滑	干姜、白芍、半夏、五味子、紫苏梗、麻黄、炙甘草、桂枝、细辛、白前	小青龙汤
痰鸣、有汗不解、咳喘、两肺透亮度增强、苔白腻、脉细滑、闷塞、气急、咳嗽、咯痰、舌润、寒热	干姜、白芍、半夏、五味子、紫苏梗、麻黄、炙甘草、桂枝、细辛、白前	小青龙汤
气急、苔白腻、咳喘、咳嗽、痰鸣、寒热、脉细滑、两肺透亮度增强、咯痰、有汗不解、闷塞、舌润	干姜、白芍、半夏、五味子、紫苏梗、麻黄、炙甘草、桂枝、细辛、白前	小青龙汤
闷塞、脉细滑、咳嗽、咳喘、寒热、气急、咯痰、有汗不解、两肺透亮度增强、痰鸣、舌润、苔白腻	干姜、白芍、半夏、五味子、紫苏梗、麻黄、炙甘草、桂枝、细辛、白前	小青龙汤
咯吐、脉弦、苔白、发热、脘下触有包块、腹水征、膨胀、咳喘	干姜、白芍、半夏、五味子、麻黄、桂枝、细辛、甘草	小青龙汤
膨胀、苔白、咳喘、脘下触有包块、脉弦、发热、咯吐、腹水征	干姜、白芍、半夏、五味子、麻黄、桂枝、细辛、甘草	小青龙汤
苔白、腹水征、脘下触有包块、膨胀、咳喘、发热、咯吐、脉弦	干姜、白芍、半夏、五味子、麻黄、桂枝、细辛、甘草	小青龙汤
发热、膨胀、咳喘、脘下触有包块、咯吐、苔白、腹水征、脉弦	干姜、白芍、半夏、五味子、麻黄、桂枝、细辛、甘草	小青龙汤
脉弦、腹水征、苔白、咯吐、发热、咳喘、脘下触有包块、膨胀	干姜、白芍、半夏、五味子、麻黄、桂枝、细辛、甘草	小青龙汤
咯吐、脘下触有包块、咳喘、膨胀、苔白、脉弦、发热、腹水征	干姜、白芍、半夏、五味子、麻黄、桂枝、细辛、甘草	小青龙汤
咯吐、膨胀、咳喘、苔白、脘下触有包块、腹水征、脉弦、发热	干姜、白芍、半夏、五味子、麻黄、桂枝、细辛、甘草	小青龙汤
发热、膨胀、脘下触有包块、咯吐、苔白、腹水征、脉弦、咳喘	干姜、白芍、半夏、五味子、麻黄、桂枝、细辛、甘草	小青龙汤
苔白、膨胀、咯吐、脘下触有包块、发热、脉弦、咳喘、腹水征	干姜、白芍、半夏、五味子、麻黄、桂枝、细辛、甘草	小青龙汤
膨胀、腹水征、苔白、咯吐、发热、脉弦、咳喘、脘下触有包块	干姜、白芍、半夏、五味子、麻黄、桂枝、细辛、甘草	小青龙汤
痰黄稠、痰多、脉细滑数、胸膈满闷、舌红、舌苔黄、咳喘、怕冷、气急、苔薄黄、哮喘、喉有水鸡声、大便溏薄、脉细数(110次/分)、头汗多	苦杏仁、竹茹、紫苏梗、麻黄、石膏、文蛤、川贝母、射干、桑白皮、甘草、黄芩	麻杏石甘汤
苔薄黄、脉细滑数、头汗多、咳喘、喉有水鸡声、大便溏薄、痰黄稠、痰多、舌苔黄、气急、舌红、哮喘、怕冷、脉细数(110次/分)、胸膈满闷	苦杏仁、竹茹、紫苏梗、麻黄、石膏、文蛤、川贝母、射干、桑白皮、甘草、黄芩	麻杏石甘汤
头汗多、怕冷、脉细数(110次/分)、喉有水鸡声、脉细滑数、舌苔黄、气急、舌红、苔薄黄、哮喘、痰多、痰黄稠、大便溏薄、胸膈满闷、咳喘	苦杏仁、竹茹、紫苏梗、麻黄、石膏、文蛤、川贝母、射干、桑白皮、甘草、黄芩	麻杏石甘汤
胸膈满闷、气急、哮喘、头汗多、痰黄稠、脉细数(110次/分)、怕冷、舌苔黄、大便溏薄、舌红、咳喘、痰多、喉有水鸡声、脉细滑数、苔薄黄	苦杏仁、竹茹、紫苏梗、麻黄、石膏、文蛤、川贝母、射干、桑白皮、甘草、黄芩	麻杏石甘汤
脉细数(110次/分)、舌苔黄、大便溏薄、咳喘、舌红、头汗多、脉细滑数、哮喘、痰多、痰黄稠、气急、胸膈满闷、怕冷、喉有水鸡声、苔薄黄	苦杏仁、竹茹、紫苏梗、麻黄、石膏、文蛤、川贝母、射干、桑白皮、甘草、黄芩	麻杏石甘汤
大便溏薄、喉有水鸡声、哮喘、舌红、咳喘、痰多、气急、怕冷、脉细滑数、头汗多、胸膈满闷、苔薄黄、舌苔黄、痰黄稠、脉细数(110次/分)	苦杏仁、竹茹、紫苏梗、麻黄、石膏、文蛤、川贝母、射干、桑白皮、甘草、黄芩	麻杏石甘汤
怕冷、脉细数(110次/分)、痰黄稠、胸膈满闷、喉有水鸡声、舌苔黄、痰多、头汗多、哮喘、苔薄黄、舌红、气急、咳喘、脉细滑数、大便溏薄	苦杏仁、竹茹、紫苏梗、麻黄、石膏、文蛤、川贝母、射干、桑白皮、甘草、黄芩	麻杏石甘汤
痰黄稠、头汗多、气急、苔薄黄、脉细数(110次/分)、痰多、哮喘、胸膈满闷、舌红、舌苔黄、怕冷、大便溏薄、脉细滑数、喉有水鸡声、咳喘	苦杏仁、竹茹、紫苏梗、麻黄、石膏、文蛤、川贝母、射干、桑白皮、甘草、黄芩	麻杏石甘汤
舌苔黄、苔薄黄、气急、痰多、大便溏薄、喉有水鸡声、怕冷、哮喘、脉细数(110次/分)、头汗多、舌红、痰黄稠、胸膈满闷、咳喘、脉细滑数	苦杏仁、竹茹、紫苏梗、麻黄、石膏、文蛤、川贝母、射干、桑白皮、甘草、黄芩	麻杏石甘汤
哮喘、咳喘、脉细滑数、脉细数(110次/分)、气急、大便溏薄、胸膈满闷、舌苔黄、痰黄稠、痰多、怕冷、舌红、苔薄黄、头汗多、喉有水鸡声	苦杏仁、竹茹、紫苏梗、麻黄、石膏、文蛤、川贝母、射干、桑白皮、甘草、黄芩	麻杏石甘汤
痰、咳嗽、脉弦细、汗出、鼻塞、尿急、尿痛、泛恶、舌苔黄薄腻质偏红、纳差、舌偏红、尿频、发热、体温38.5℃、体温高达39℃~40℃、咽痒	半枝莲、柴胡、厚朴、党参、鸭跖草、蒲公英、半夏、炙甘草、漏芦、北沙参、黄芩	小柴胡汤
汗出、咳嗽、尿急、鼻塞、体温38.5℃、脉弦细、痰、纳差、咽痒、尿频、发热、泛恶、体温高达39℃~40℃、尿痛、舌苔黄薄腻质偏红、舌偏红	半枝莲、柴胡、厚朴、党参、鸭跖草、蒲公英、半夏、炙甘草、漏芦、北沙参、黄芩	小柴胡汤
泛恶、体温高达39℃~40℃、纳差、体温38.5℃、汗出、咳嗽、舌偏红、尿急、尿频、发热、舌苔黄薄腻质偏红、咽痒、尿痛、脉弦细、痰、鼻塞	半枝莲、柴胡、厚朴、党参、鸭跖草、蒲公英、半夏、炙甘草、漏芦、北沙参、黄芩	小柴胡汤
舌偏红、尿频、尿急、舌苔黄薄腻质偏红、发热、痰、咽痒、纳差、汗出、尿痛、体温高达39℃~40℃、脉弦细、鼻塞、体温38.5℃、泛恶、咳嗽	半枝莲、柴胡、厚朴、党参、鸭跖草、蒲公英、半夏、炙甘草、漏芦、北沙参、黄芩	小柴胡汤
尿急、舌苔黄薄腻质偏红、体温高达39℃~40℃、咽痒、体温38.5℃、脉弦细、汗出、舌偏红、发热、纳差、咳嗽、痰、尿痛、鼻塞、尿频、泛恶	半枝莲、柴胡、厚朴、党参、鸭跖草、蒲公英、半夏、炙甘草、漏芦、北沙参、黄芩	小柴胡汤
泛恶、体温38.5℃、鼻塞、咳嗽、脉弦细、舌偏红、痰、尿频、咽痒、发热、舌苔黄薄腻质偏红、汗出、尿痛、尿急、体温高达39℃~40℃、纳差	半枝莲、柴胡、厚朴、党参、鸭跖草、蒲公英、半夏、炙甘草、漏芦、北沙参、黄芩	小柴胡汤
咳嗽、痰、尿急、发热、舌偏红、鼻塞、纳差、体温38.5℃、舌苔黄薄腻质偏红、尿频、泛恶、脉弦细、汗出、尿痛、体温高达39℃~40℃、咽痒	半枝莲、柴胡、厚朴、党参、鸭跖草、蒲公英、半夏、炙甘草、漏芦、北沙参、黄芩	小柴胡汤
尿急、痰、舌苔黄薄腻质偏红、鼻塞、舌偏红、发热、纳差、体温38.5℃、咳嗽、泛恶、尿频、体温高达39℃~40℃、汗出、尿痛、咽痒、脉弦细	半枝莲、柴胡、厚朴、党参、鸭跖草、蒲公英、半夏、炙甘草、漏芦、北沙参、黄芩	小柴胡汤
尿痛、尿急、咳嗽、体温高达39℃~40℃、脉弦细、纳差、发热、鼻塞、舌苔黄薄腻质偏红、汗出、泛恶、尿频、体温38.5℃、咽痒、舌偏红、痰	半枝莲、柴胡、厚朴、党参、鸭跖草、蒲公英、半夏、炙甘草、漏芦、北沙参、黄芩	小柴胡汤
纳差、痰、舌苔黄薄腻质偏红、尿痛、尿急、鼻塞、汗出、体温38.5℃、泛恶、发热、脉弦细、咳嗽、咽痒、尿频、舌偏红、体温高达39℃~40℃	半枝莲、柴胡、厚朴、党参、鸭跖草、蒲公英、半夏、炙甘草、漏芦、北沙参、黄芩	小柴胡汤
腹胀、精神萎靡、舌红、脉细滑、面黄不华、大便或干、苔薄黄、胸胁闷痛	大黄、柴胡、九香虫、黄连、半夏、太子参、赤芍、枳实、瓜蒌、延胡索、六神曲、麦冬、莪术、茵陈、黄芩	大柴胡汤
大便或干、脉细滑、精神萎靡、苔薄黄、腹胀、舌红、面黄不华、胸胁闷痛	大黄、柴胡、九香虫、黄连、半夏、太子参、赤芍、枳实、瓜蒌、延胡索、六神曲、麦冬、莪术、茵陈、黄芩	大柴胡汤
大便或干、腹胀、舌红、面黄不华、精神萎靡、苔薄黄、胸胁闷痛、脉细滑	大黄、柴胡、九香虫、黄连、半夏、太子参、赤芍、枳实、瓜蒌、延胡索、六神曲、麦冬、莪术、茵陈、黄芩	大柴胡汤
大便或干、胸胁闷痛、面黄不华、舌红、腹胀、苔薄黄、精神萎靡、脉细滑	大黄、柴胡、九香虫、黄连、半夏、太子参、赤芍、枳实、瓜蒌、延胡索、六神曲、麦冬、莪术、茵陈、黄芩	大柴胡汤
大便或干、胸胁闷痛、脉细滑、面黄不华、苔薄黄、舌红、精神萎靡、腹胀	大黄、柴胡、九香虫、黄连、半夏、太子参、赤芍、枳实、瓜蒌、延胡索、六神曲、麦冬、莪术、茵陈、黄芩	大柴胡汤
苔薄黄、舌红、脉细滑、大便或干、胸胁闷痛、面黄不华、精神萎靡、腹胀	大黄、柴胡、九香虫、黄连、半夏、太子参、赤芍、枳实、瓜蒌、延胡索、六神曲、麦冬、莪术、茵陈、黄芩	大柴胡汤
舌红、腹胀、胸胁闷痛、面黄不华、苔薄黄、精神萎靡、大便或干、脉细滑	大黄、柴胡、九香虫、黄连、半夏、太子参、赤芍、枳实、瓜蒌、延胡索、六神曲、麦冬、莪术、茵陈、黄芩	大柴胡汤
面黄不华、苔薄黄、腹胀、胸胁闷痛、精神萎靡、大便或干、脉细滑、舌红	大黄、柴胡、九香虫、黄连、半夏、太子参、赤芍、枳实、瓜蒌、延胡索、六神曲、麦冬、莪术、茵陈、黄芩	大柴胡汤
大便或干、胸胁闷痛、脉细滑、舌红、苔薄黄、腹胀、面黄不华、精神萎靡	大黄、柴胡、九香虫、黄连、半夏、太子参、赤芍、枳实、瓜蒌、延胡索、六神曲、麦冬、莪术、茵陈、黄芩	大柴胡汤
苔薄黄、面黄不华、脉细滑、胸胁闷痛、精神萎靡、舌红、腹胀、大便或干	大黄、柴胡、九香虫、黄连、半夏、太子参、赤芍、枳实、瓜蒌、延胡索、六神曲、麦冬、莪术、茵陈、黄芩	大柴胡汤
苔白嫩、腹胀、身热、发热、欲吐、恶心、胸闷、汗出不多、头昏、寒热、尿少、体温40℃、脉濡数、厌食、形寒、恶寒、口苦黏、口中频频渗吐黏沫、渴不欲饮、小便黄、汗少	滑石粉、干姜、薏苡仁、柴胡、苍术、通草、泽泻、关黄柏、茯苓、桂枝、猪苓、车前草、黄芩	柴胡桂枝干姜汤
发热、体温40℃、脉濡数、口苦黏、恶寒、苔白嫩、渴不欲饮、欲吐、身热、恶心、形寒、厌食、腹胀、小便黄、尿少、头昏、汗出不多、胸闷、口中频频渗吐黏沫、寒热、汗少	滑石粉、干姜、薏苡仁、柴胡、苍术、通草、泽泻、关黄柏、茯苓、桂枝、猪苓、车前草、黄芩	柴胡桂枝干姜汤
小便黄、脉濡数、苔白嫩、厌食、尿少、身热、腹胀、恶心、恶寒、头昏、形寒、胸闷、寒热、渴不欲饮、口中频频渗吐黏沫、汗出不多、汗少、欲吐、发热、体温40℃、口苦黏	滑石粉、干姜、薏苡仁、柴胡、苍术、通草、泽泻、关黄柏、茯苓、桂枝、猪苓、车前草、黄芩	柴胡桂枝干姜汤
恶寒、腹胀、汗少、发热、苔白嫩、尿少、小便黄、欲吐、汗出不多、胸闷、厌食、体温40℃、渴不欲饮、形寒、身热、脉濡数、口苦黏、寒热、口中频频渗吐黏沫、头昏、恶心	滑石粉、干姜、薏苡仁、柴胡、苍术、通草、泽泻、关黄柏、茯苓、桂枝、猪苓、车前草、黄芩	柴胡桂枝干姜汤
尿少、恶寒、胸闷、体温40℃、腹胀、口中频频渗吐黏沫、头昏、口苦黏、恶心、欲吐、苔白嫩、汗出不多、汗少、厌食、渴不欲饮、小便黄、脉濡数、发热、寒热、形寒、身热	滑石粉、干姜、薏苡仁、柴胡、苍术、通草、泽泻、关黄柏、茯苓、桂枝、猪苓、车前草、黄芩	柴胡桂枝干姜汤
身热、形寒、渴不欲饮、口苦黏、厌食、汗出不多、尿少、恶寒、胸闷、苔白嫩、口中频频渗吐黏沫、脉濡数、体温40℃、欲吐、腹胀、寒热、恶心、汗少、小便黄、发热、头昏	滑石粉、干姜、薏苡仁、柴胡、苍术、通草、泽泻、关黄柏、茯苓、桂枝、猪苓、车前草、黄芩	柴胡桂枝干姜汤
汗少、恶寒、尿少、形寒、厌食、口中频频渗吐黏沫、口苦黏、身热、寒热、欲吐、汗出不多、发热、体温40℃、恶心、胸闷、苔白嫩、腹胀、头昏、小便黄、脉濡数、渴不欲饮	滑石粉、干姜、薏苡仁、柴胡、苍术、通草、泽泻、关黄柏、茯苓、桂枝、猪苓、车前草、黄芩	柴胡桂枝干姜汤
口苦黏、汗出不多、寒热、胸闷、苔白嫩、发热、欲吐、恶寒、体温40℃、口中频频渗吐黏沫、汗少、脉濡数、厌食、恶心、腹胀、头昏、身热、渴不欲饮、尿少、形寒、小便黄	滑石粉、干姜、薏苡仁、柴胡、苍术、通草、泽泻、关黄柏、茯苓、桂枝、猪苓、车前草、黄芩	柴胡桂枝干姜汤
口苦黏、小便黄、尿少、腹胀、汗少、苔白嫩、恶寒、寒热、汗出不多、渴不欲饮、身热、厌食、头昏、发热、口中频频渗吐黏沫、体温40℃、脉濡数、恶心、形寒、胸闷、欲吐	滑石粉、干姜、薏苡仁、柴胡、苍术、通草、泽泻、关黄柏、茯苓、桂枝、猪苓、车前草、黄芩	柴胡桂枝干姜汤
发热、形寒、胸闷、渴不欲饮、寒热、苔白嫩、小便黄、脉濡数、恶心、头昏、身热、尿少、口中频频渗吐黏沫、厌食、恶寒、汗少、欲吐、口苦黏、腹胀、汗出不多、体温40℃	滑石粉、干姜、薏苡仁、柴胡、苍术、通草、泽泻、关黄柏、茯苓、桂枝、猪苓、车前草、黄芩	柴胡桂枝干姜汤
气血涩滞、苔薄黄腻、舌红偏黯、苔质红偏黯、腰痛、左手臂不能活动、疼痛、舌苔薄、脉弦、麻木、大便偏干	骨碎补、泽兰、大黄、片姜黄、全蝎、续断、水蛭、天南星、桃仁、穿山甲、牛膝	抵当汤
苔质红偏黯、疼痛、大便偏干、脉弦、麻木、左手臂不能活动、舌红偏黯、腰痛、气血涩滞、苔薄黄腻、舌苔薄	骨碎补、泽兰、大黄、片姜黄、全蝎、续断、水蛭、天南星、桃仁、穿山甲、牛膝	抵当汤
左手臂不能活动、气血涩滞、脉弦、腰痛、苔质红偏黯、舌红偏黯、疼痛、麻木、大便偏干、苔薄黄腻、舌苔薄	骨碎补、泽兰、大黄、片姜黄、全蝎、续断、水蛭、天南星、桃仁、穿山甲、牛膝	抵当汤
左手臂不能活动、大便偏干、脉弦、腰痛、苔质红偏黯、舌红偏黯、麻木、苔薄黄腻、疼痛、气血涩滞、舌苔薄	骨碎补、泽兰、大黄、片姜黄、全蝎、续断、水蛭、天南星、桃仁、穿山甲、牛膝	抵当汤
气血涩滞、麻木、苔质红偏黯、左手臂不能活动、苔薄黄腻、舌苔薄、舌红偏黯、大便偏干、脉弦、疼痛、腰痛	骨碎补、泽兰、大黄、片姜黄、全蝎、续断、水蛭、天南星、桃仁、穿山甲、牛膝	抵当汤
苔薄黄腻、麻木、腰痛、大便偏干、脉弦、舌红偏黯、疼痛、苔质红偏黯、气血涩滞、舌苔薄、左手臂不能活动	骨碎补、泽兰、大黄、片姜黄、全蝎、续断、水蛭、天南星、桃仁、穿山甲、牛膝	抵当汤
大便偏干、苔质红偏黯、舌苔薄、麻木、疼痛、气血涩滞、腰痛、舌红偏黯、左手臂不能活动、脉弦、苔薄黄腻	骨碎补、泽兰、大黄、片姜黄、全蝎、续断、水蛭、天南星、桃仁、穿山甲、牛膝	抵当汤
左手臂不能活动、疼痛、苔质红偏黯、大便偏干、舌苔薄、腰痛、舌红偏黯、苔薄黄腻、气血涩滞、麻木、脉弦	骨碎补、泽兰、大黄、片姜黄、全蝎、续断、水蛭、天南星、桃仁、穿山甲、牛膝	抵当汤
气血涩滞、左手臂不能活动、疼痛、脉弦、大便偏干、苔质红偏黯、腰痛、麻木、苔薄黄腻、舌苔薄、舌红偏黯	骨碎补、泽兰、大黄、片姜黄、全蝎、续断、水蛭、天南星、桃仁、穿山甲、牛膝	抵当汤
疼痛、大便偏干、舌红偏黯、苔质红偏黯、气血涩滞、苔薄黄腻、左手臂不能活动、脉弦、舌苔薄、腰痛、麻木	骨碎补、泽兰、大黄、片姜黄、全蝎、续断、水蛭、天南星、桃仁、穿山甲、牛膝	抵当汤
大便干结、舌黯、右手活动欠灵、癫痛、苔黄薄腻、脉细滑、足肿	地龙、桑寄生、大黄、生地、续断、僵蚕、石斛、水蛭、天南星、桃仁、益智仁、稀签草、鬼箭羽、路路通、牛膝	抵当汤
癫痛、右手活动欠灵、大便干结、足肿、舌黯、脉细滑、苔黄薄腻	地龙、桑寄生、大黄、生地、续断、僵蚕、石斛、水蛭、天南星、桃仁、益智仁、稀签草、鬼箭羽、路路通、牛膝	抵当汤
苔黄薄腻、足肿、大便干结、舌黯、癫痛、右手活动欠灵、脉细滑	地龙、桑寄生、大黄、生地、续断、僵蚕、石斛、水蛭、天南星、桃仁、益智仁、稀签草、鬼箭羽、路路通、牛膝	抵当汤
大便干结、舌黯、右手活动欠灵、苔黄薄腻、癫痛、足肿、脉细滑	地龙、桑寄生、大黄、生地、续断、僵蚕、石斛、水蛭、天南星、桃仁、益智仁、稀签草、鬼箭羽、路路通、牛膝	抵当汤
苔黄薄腻、足肿、大便干结、舌黯、癫痛、脉细滑、右手活动欠灵	地龙、桑寄生、大黄、生地、续断、僵蚕、石斛、水蛭、天南星、桃仁、益智仁、稀签草、鬼箭羽、路路通、牛膝	抵当汤
苔黄薄腻、脉细滑、舌黯、右手活动欠灵、癫痛、足肿、大便干结	地龙、桑寄生、大黄、生地、续断、僵蚕、石斛、水蛭、天南星、桃仁、益智仁、稀签草、鬼箭羽、路路通、牛膝	抵当汤
右手活动欠灵、脉细滑、苔黄薄腻、癫痛、大便干结、舌黯、足肿	地龙、桑寄生、大黄、生地、续断、僵蚕、石斛、水蛭、天南星、桃仁、益智仁、稀签草、鬼箭羽、路路通、牛膝	抵当汤
癫痛、舌黯、苔黄薄腻、大便干结、足肿、右手活动欠灵、脉细滑	地龙、桑寄生、大黄、生地、续断、僵蚕、石斛、水蛭、天南星、桃仁、益智仁、稀签草、鬼箭羽、路路通、牛膝	抵当汤
足肿、大便干结、舌黯、苔黄薄腻、癫痛、右手活动欠灵、脉细滑	地龙、桑寄生、大黄、生地、续断、僵蚕、石斛、水蛭、天南星、桃仁、益智仁、稀签草、鬼箭羽、路路通、牛膝	抵当汤
右手活动欠灵、舌黯、大便干结、癫痛、脉细滑、苔黄薄腻、足肿	地龙、桑寄生、大黄、生地、续断、僵蚕、石斛、水蛭、天南星、桃仁、益智仁、稀签草、鬼箭羽、路路通、牛膝	抵当汤
脉小滑、矢气多、双下肢冷、大便干结、浮肿、尿黄、稀溏、肿胀、麻木、舌暗红、口干、苔薄黄	土鳖虫、大黄、槟榔、全蝎、续断、天仙藤、石斛、葫芦瓢、水蛭、蜈蚣、细辛、桃仁、附子、路路通、牛膝	抵当汤
浮肿、苔薄黄、麻木、大便干结、稀溏、口干、双下肢冷、舌暗红、矢气多、尿黄、脉小滑、肿胀	土鳖虫、大黄、槟榔、全蝎、续断、天仙藤、石斛、葫芦瓢、水蛭、蜈蚣、细辛、桃仁、附子、路路通、牛膝	抵当汤
矢气多、浮肿、尿黄、口干、麻木、双下肢冷、脉小滑、苔薄黄、大便干结、稀溏、舌暗红、肿胀	土鳖虫、大黄、槟榔、全蝎、续断、天仙藤、石斛、葫芦瓢、水蛭、蜈蚣、细辛、桃仁、附子、路路通、牛膝	抵当汤
脉小滑、肿胀、矢气多、苔薄黄、大便干结、浮肿、稀溏、口干、麻木、舌暗红、尿黄、双下肢冷	土鳖虫、大黄、槟榔、全蝎、续断、天仙藤、石斛、葫芦瓢、水蛭、蜈蚣、细辛、桃仁、附子、路路通、牛膝	抵当汤
麻木、苔薄黄、口干、脉小滑、肿胀、稀溏、大便干结、矢气多、舌暗红、尿黄、浮肿、双下肢冷	土鳖虫、大黄、槟榔、全蝎、续断、天仙藤、石斛、葫芦瓢、水蛭、蜈蚣、细辛、桃仁、附子、路路通、牛膝	抵当汤
尿黄、苔薄黄、麻木、肿胀、脉小滑、矢气多、双下肢冷、口干、稀溏、大便干结、舌暗红、浮肿	土鳖虫、大黄、槟榔、全蝎、续断、天仙藤、石斛、葫芦瓢、水蛭、蜈蚣、细辛、桃仁、附子、路路通、牛膝	抵当汤
舌暗红、脉小滑、肿胀、双下肢冷、浮肿、口干、大便干结、苔薄黄、稀溏、麻木、矢气多、尿黄	土鳖虫、大黄、槟榔、全蝎、续断、天仙藤、石斛、葫芦瓢、水蛭、蜈蚣、细辛、桃仁、附子、路路通、牛膝	抵当汤
双下肢冷、苔薄黄、尿黄、舌暗红、脉小滑、矢气多、麻木、口干、浮肿、大便干结、稀溏、肿胀	土鳖虫、大黄、槟榔、全蝎、续断、天仙藤、石斛、葫芦瓢、水蛭、蜈蚣、细辛、桃仁、附子、路路通、牛膝	抵当汤
浮肿、矢气多、双下肢冷、苔薄黄、脉小滑、稀溏、肿胀、口干、舌暗红、大便干结、尿黄、麻木	土鳖虫、大黄、槟榔、全蝎、续断、天仙藤、石斛、葫芦瓢、水蛭、蜈蚣、细辛、桃仁、附子、路路通、牛膝	抵当汤
尿黄、口干、脉小滑、舌暗红、矢气多、双下肢冷、麻木、稀溏、苔薄黄、浮肿、肿胀、大便干结	土鳖虫、大黄、槟榔、全蝎、续断、天仙藤、石斛、葫芦瓢、水蛭、蜈蚣、细辛、桃仁、附子、路路通、牛膝	抵当汤
脉细弦、舌红、纳谷减少、苔黄薄腻、气滞、怕冷、隐痛、大便欠实、噫气、满胀、泛酸	干姜、厚朴、黄连、半夏、党参、紫苏梗、竹茹、枳壳、陈皮、黄芩	半夏泻心汤
气滞、满胀、大便欠实、脉细弦、隐痛、舌红、泛酸、噫气、纳谷减少、苔黄薄腻、怕冷	干姜、厚朴、黄连、半夏、党参、紫苏梗、竹茹、枳壳、陈皮、黄芩	半夏泻心汤
纳谷减少、噫气、舌红、大便欠实、气滞、满胀、怕冷、苔黄薄腻、脉细弦、泛酸、隐痛	干姜、厚朴、黄连、半夏、党参、紫苏梗、竹茹、枳壳、陈皮、黄芩	半夏泻心汤
气滞、脉细弦、大便欠实、泛酸、舌红、隐痛、噫气、满胀、纳谷减少、苔黄薄腻、怕冷	干姜、厚朴、黄连、半夏、党参、紫苏梗、竹茹、枳壳、陈皮、黄芩	半夏泻心汤
苔黄薄腻、脉细弦、隐痛、泛酸、纳谷减少、大便欠实、舌红、噫气、满胀、怕冷、气滞	干姜、厚朴、黄连、半夏、党参、紫苏梗、竹茹、枳壳、陈皮、黄芩	半夏泻心汤
气滞、噫气、怕冷、苔黄薄腻、满胀、大便欠实、泛酸、舌红、纳谷减少、脉细弦、隐痛	干姜、厚朴、黄连、半夏、党参、紫苏梗、竹茹、枳壳、陈皮、黄芩	半夏泻心汤
舌红、泛酸、气滞、苔黄薄腻、脉细弦、满胀、隐痛、大便欠实、噫气、怕冷、纳谷减少	干姜、厚朴、黄连、半夏、党参、紫苏梗、竹茹、枳壳、陈皮、黄芩	半夏泻心汤
脉细弦、舌红、隐痛、苔黄薄腻、纳谷减少、怕冷、气滞、泛酸、大便欠实、满胀、噫气	干姜、厚朴、黄连、半夏、党参、紫苏梗、竹茹、枳壳、陈皮、黄芩	半夏泻心汤
大便欠实、隐痛、苔黄薄腻、噫气、舌红、脉细弦、怕冷、气滞、泛酸、满胀、纳谷减少	干姜、厚朴、黄连、半夏、党参、紫苏梗、竹茹、枳壳、陈皮、黄芩	半夏泻心汤
大便欠实、苔黄薄腻、舌红、气滞、泛酸、满胀、脉细弦、纳谷减少、隐痛、怕冷、噫气	干姜、厚朴、黄连、半夏、党参、紫苏梗、竹茹、枳壳、陈皮、黄芩	半夏泻心汤
苔薄黄、头昏、肾盂积水、脾胃虚弱、食不知味、寒意、尿意不畅、恶心、欲吐、胃气上逆、脉细、舌黯红、头痛	泽兰、干姜、代赭石、黄连、党参、苍术、泽泻、吴茱萸、枳实、半夏、白术、茯苓、沉香、桂枝、猪苓、旋覆花	旋覆代赭汤
食不知味、头昏、恶心、头痛、脉细、尿意不畅、苔薄黄、舌黯红、胃气上逆、脾胃虚弱、肾盂积水、欲吐、寒意	泽兰、干姜、代赭石、黄连、党参、苍术、泽泻、吴茱萸、枳实、半夏、白术、茯苓、沉香、桂枝、猪苓、旋覆花	旋覆代赭汤
胃气上逆、脾胃虚弱、尿意不畅、寒意、舌黯红、恶心、头昏、肾盂积水、头痛、苔薄黄、脉细、欲吐、食不知味	泽兰、干姜、代赭石、黄连、党参、苍术、泽泻、吴茱萸、枳实、半夏、白术、茯苓、沉香、桂枝、猪苓、旋覆花	旋覆代赭汤
寒意、欲吐、尿意不畅、恶心、脾胃虚弱、头昏、胃气上逆、舌黯红、肾盂积水、头痛、苔薄黄、食不知味、脉细	泽兰、干姜、代赭石、黄连、党参、苍术、泽泻、吴茱萸、枳实、半夏、白术、茯苓、沉香、桂枝、猪苓、旋覆花	旋覆代赭汤
舌黯红、脉细、欲吐、肾盂积水、头昏、苔薄黄、恶心、胃气上逆、尿意不畅、脾胃虚弱、头痛、寒意、食不知味	泽兰、干姜、代赭石、黄连、党参、苍术、泽泻、吴茱萸、枳实、半夏、白术、茯苓、沉香、桂枝、猪苓、旋覆花	旋覆代赭汤
寒意、尿意不畅、食不知味、欲吐、舌黯红、恶心、头昏、脾胃虚弱、头痛、脉细、肾盂积水、胃气上逆、苔薄黄	泽兰、干姜、代赭石、黄连、党参、苍术、泽泻、吴茱萸、枳实、半夏、白术、茯苓、沉香、桂枝、猪苓、旋覆花	旋覆代赭汤
食不知味、胃气上逆、寒意、欲吐、恶心、尿意不畅、脉细、肾盂积水、头痛、脾胃虚弱、苔薄黄、舌黯红、头昏	泽兰、干姜、代赭石、黄连、党参、苍术、泽泻、吴茱萸、枳实、半夏、白术、茯苓、沉香、桂枝、猪苓、旋覆花	旋覆代赭汤
头痛、寒意、苔薄黄、胃气上逆、尿意不畅、舌黯红、食不知味、欲吐、恶心、脾胃虚弱、肾盂积水、头昏、脉细	泽兰、干姜、代赭石、黄连、党参、苍术、泽泻、吴茱萸、枳实、半夏、白术、茯苓、沉香、桂枝、猪苓、旋覆花	旋覆代赭汤
脾胃虚弱、脉细、胃气上逆、寒意、头昏、苔薄黄、肾盂积水、恶心、尿意不畅、头痛、食不知味、欲吐、舌黯红	泽兰、干姜、代赭石、黄连、党参、苍术、泽泻、吴茱萸、枳实、半夏、白术、茯苓、沉香、桂枝、猪苓、旋覆花	旋覆代赭汤
寒意、肾盂积水、胃气上逆、苔薄黄、食不知味、头痛、欲吐、头昏、脾胃虚弱、脉细、恶心、舌黯红、尿意不畅	泽兰、干姜、代赭石、黄连、党参、苍术、泽泻、吴茱萸、枳实、半夏、白术、茯苓、沉香、桂枝、猪苓、旋覆花	旋覆代赭汤
苔淡黄厚腻、上腹部有梗塞感、脉小弦滑、口稍干、大便干结、消化道反应、舌偏暗、恶心	薏苡仁、代赭石、半夏、太子参、枳壳、瓦楞子、麦冬、泽漆、山慈菇、降香、白花蛇舌草、旋覆花	旋覆代赭汤
苔淡黄厚腻、舌偏暗、上腹部有梗塞感、消化道反应、恶心、口稍干、脉小弦滑、大便干结	薏苡仁、代赭石、半夏、太子参、枳壳、瓦楞子、麦冬、泽漆、山慈菇、降香、白花蛇舌草、旋覆花	旋覆代赭汤
苔淡黄厚腻、大便干结、恶心、舌偏暗、消化道反应、脉小弦滑、上腹部有梗塞感、口稍干	薏苡仁、代赭石、半夏、太子参、枳壳、瓦楞子、麦冬、泽漆、山慈菇、降香、白花蛇舌草、旋覆花	旋覆代赭汤
上腹部有梗塞感、舌偏暗、口稍干、恶心、苔淡黄厚腻、大便干结、脉小弦滑、消化道反应	薏苡仁、代赭石、半夏、太子参、枳壳、瓦楞子、麦冬、泽漆、山慈菇、降香、白花蛇舌草、旋覆花	旋覆代赭汤
消化道反应、口稍干、上腹部有梗塞感、舌偏暗、恶心、大便干结、脉小弦滑、苔淡黄厚腻	薏苡仁、代赭石、半夏、太子参、枳壳、瓦楞子、麦冬、泽漆、山慈菇、降香、白花蛇舌草、旋覆花	旋覆代赭汤
恶心、上腹部有梗塞感、苔淡黄厚腻、脉小弦滑、舌偏暗、大便干结、消化道反应、口稍干	薏苡仁、代赭石、半夏、太子参、枳壳、瓦楞子、麦冬、泽漆、山慈菇、降香、白花蛇舌草、旋覆花	旋覆代赭汤
恶心、舌偏暗、口稍干、苔淡黄厚腻、上腹部有梗塞感、大便干结、消化道反应、脉小弦滑	薏苡仁、代赭石、半夏、太子参、枳壳、瓦楞子、麦冬、泽漆、山慈菇、降香、白花蛇舌草、旋覆花	旋覆代赭汤
恶心、大便干结、脉小弦滑、口稍干、上腹部有梗塞感、消化道反应、舌偏暗、苔淡黄厚腻	薏苡仁、代赭石、半夏、太子参、枳壳、瓦楞子、麦冬、泽漆、山慈菇、降香、白花蛇舌草、旋覆花	旋覆代赭汤
消化道反应、脉小弦滑、口稍干、苔淡黄厚腻、舌偏暗、大便干结、上腹部有梗塞感、恶心	薏苡仁、代赭石、半夏、太子参、枳壳、瓦楞子、麦冬、泽漆、山慈菇、降香、白花蛇舌草、旋覆花	旋覆代赭汤
苔淡黄厚腻、口稍干、脉小弦滑、消化道反应、恶心、舌偏暗、上腹部有梗塞感、大便干结	薏苡仁、代赭石、半夏、太子参、枳壳、瓦楞子、麦冬、泽漆、山慈菇、降香、白花蛇舌草、旋覆花	旋覆代赭汤
恶露黏稠、多汗、热重于寒、汗出不解、左下腹有轻度压痛、恶寒、脉濡数、唇干、面红、头发湿润、左侧鼠蹊部有豌豆大淋巴结、发热、左下腹隐隐作痛、呼吸较快、二侧肾区无明显压、剑突下3cm、阴道见少量脓性分泌物、口干、左侧附件轻度增厚、头昏痛、高热、左下腹隐痛、精神倦怠、肝大肋下1.5cm	黄芪、泽兰、柴胡、白芍、大枣、川芎、青蒿、茯苓、白薇、桂枝、荆芥、甘草、当归、黄芩	白虎加人参汤
左下腹隐隐作痛、阴道见少量脓性分泌物、头发湿润、左侧鼠蹊部有豌豆大淋巴结、热重于寒、汗出不解、肝大肋下1.5cm、发热、恶露黏稠、呼吸较快、面红、左下腹有轻度压痛、精神倦怠、脉濡数、左下腹隐痛、唇干、口干、剑突下3cm、二侧肾区无明显压、多汗、高热、左侧附件轻度增厚、头昏痛、恶寒	黄芪、泽兰、柴胡、白芍、大枣、川芎、青蒿、茯苓、白薇、桂枝、荆芥、甘草、当归、黄芩	白虎加人参汤
唇干、精神倦怠、呼吸较快、多汗、左侧附件轻度增厚、左下腹隐痛、头昏痛、恶寒、头发湿润、剑突下3cm、左下腹有轻度压痛、热重于寒、肝大肋下1.5cm、左下腹隐隐作痛、左侧鼠蹊部有豌豆大淋巴结、汗出不解、发热、口干、脉濡数、恶露黏稠、高热、阴道见少量脓性分泌物、面红、二侧肾区无明显压	黄芪、泽兰、柴胡、白芍、大枣、川芎、青蒿、茯苓、白薇、桂枝、荆芥、甘草、当归、黄芩	白虎加人参汤
脉濡数、汗出不解、左下腹隐痛、左下腹隐隐作痛、二侧肾区无明显压、发热、左侧鼠蹊部有豌豆大淋巴结、面红、高热、头昏痛、多汗、左侧附件轻度增厚、恶露黏稠、恶寒、头发湿润、剑突下3cm、精神倦怠、唇干、左下腹有轻度压痛、阴道见少量脓性分泌物、肝大肋下1.5cm、呼吸较快、口干、热重于寒	黄芪、泽兰、柴胡、白芍、大枣、川芎、青蒿、茯苓、白薇、桂枝、荆芥、甘草、当归、黄芩	白虎加人参汤
剑突下3cm、左下腹隐痛、发热、口干、左下腹有轻度压痛、面红、头昏痛、左侧附件轻度增厚、头发湿润、肝大肋下1.5cm、左下腹隐隐作痛、呼吸较快、唇干、脉濡数、恶露黏稠、恶寒、汗出不解、热重于寒、精神倦怠、左侧鼠蹊部有豌豆大淋巴结、二侧肾区无明显压、高热、阴道见少量脓性分泌物、多汗	黄芪、泽兰、柴胡、白芍、大枣、川芎、青蒿、茯苓、白薇、桂枝、荆芥、甘草、当归、黄芩	白虎加人参汤
口干、左下腹隐隐作痛、热重于寒、面红、左侧附件轻度增厚、汗出不解、发热、恶露黏稠、头昏痛、脉濡数、多汗、阴道见少量脓性分泌物、唇干、左侧鼠蹊部有豌豆大淋巴结、精神倦怠、高热、左下腹隐痛、左下腹有轻度压痛、肝大肋下1.5cm、头发湿润、呼吸较快、剑突下3cm、恶寒、二侧肾区无明显压	黄芪、泽兰、柴胡、白芍、大枣、川芎、青蒿、茯苓、白薇、桂枝、荆芥、甘草、当归、黄芩	白虎加人参汤
头昏痛、发热、左侧鼠蹊部有豌豆大淋巴结、肝大肋下1.5cm、左下腹隐痛、恶寒、面红、精神倦怠、多汗、左下腹有轻度压痛、剑突下3cm、头发湿润、唇干、呼吸较快、热重于寒、高热、口干、左侧附件轻度增厚、阴道见少量脓性分泌物、二侧肾区无明显压、左下腹隐隐作痛、恶露黏稠、汗出不解、脉濡数	黄芪、泽兰、柴胡、白芍、大枣、川芎、青蒿、茯苓、白薇、桂枝、荆芥、甘草、当归、黄芩	白虎加人参汤
多汗、精神倦怠、左下腹有轻度压痛、左侧附件轻度增厚、面红、剑突下3cm、恶露黏稠、头昏痛、左下腹隐痛、恶寒、左下腹隐隐作痛、高热、呼吸较快、肝大肋下1.5cm、阴道见少量脓性分泌物、唇干、左侧鼠蹊部有豌豆大淋巴结、口干、脉濡数、发热、汗出不解、二侧肾区无明显压、热重于寒、头发湿润	黄芪、泽兰、柴胡、白芍、大枣、川芎、青蒿、茯苓、白薇、桂枝、荆芥、甘草、当归、黄芩	白虎加人参汤
剑突下3cm、头昏痛、热重于寒、左下腹隐隐作痛、肝大肋下1.5cm、阴道见少量脓性分泌物、恶露黏稠、发热、二侧肾区无明显压、左侧鼠蹊部有豌豆大淋巴结、汗出不解、口干、高热、左下腹隐痛、精神倦怠、呼吸较快、左下腹有轻度压痛、左侧附件轻度增厚、脉濡数、面红、多汗、唇干、恶寒、头发湿润	黄芪、泽兰、柴胡、白芍、大枣、川芎、青蒿、茯苓、白薇、桂枝、荆芥、甘草、当归、黄芩	白虎加人参汤
恶露黏稠、头昏痛、多汗、左下腹隐痛、左侧附件轻度增厚、二侧肾区无明显压、恶寒、高热、头发湿润、剑突下3cm、阴道见少量脓性分泌物、发热、唇干、口干、左下腹隐隐作痛、左侧鼠蹊部有豌豆大淋巴结、脉濡数、肝大肋下1.5cm、精神倦怠、左下腹有轻度压痛、热重于寒、汗出不解、面红、呼吸较快	黄芪、泽兰、柴胡、白芍、大枣、川芎、青蒿、茯苓、白薇、桂枝、荆芥、甘草、当归、黄芩	白虎加人参汤
寸口脉细、两手清冷、身体虽热、肤色苍白、苔少、气血失调、舌淡隐紫	黄芪、赤芍、川芎、水蛭、炙甘草、桂枝、细辛、红花、路路通、甘草、当归	当归四逆汤
寸口脉细、舌淡隐紫、两手清冷、身体虽热、肤色苍白、苔少、气血失调	黄芪、赤芍、川芎、水蛭、炙甘草、桂枝、细辛、红花、路路通、甘草、当归	当归四逆汤
舌淡隐紫、肤色苍白、身体虽热、两手清冷、寸口脉细、苔少、气血失调	黄芪、赤芍、川芎、水蛭、炙甘草、桂枝、细辛、红花、路路通、甘草、当归	当归四逆汤
舌淡隐紫、肤色苍白、两手清冷、寸口脉细、气血失调、苔少、身体虽热	黄芪、赤芍、川芎、水蛭、炙甘草、桂枝、细辛、红花、路路通、甘草、当归	当归四逆汤
寸口脉细、两手清冷、舌淡隐紫、苔少、肤色苍白、气血失调、身体虽热	黄芪、赤芍、川芎、水蛭、炙甘草、桂枝、细辛、红花、路路通、甘草、当归	当归四逆汤
气血失调、舌淡隐紫、苔少、寸口脉细、两手清冷、身体虽热、肤色苍白	黄芪、赤芍、川芎、水蛭、炙甘草、桂枝、细辛、红花、路路通、甘草、当归	当归四逆汤
两手清冷、苔少、肤色苍白、身体虽热、舌淡隐紫、气血失调、寸口脉细	黄芪、赤芍、川芎、水蛭、炙甘草、桂枝、细辛、红花、路路通、甘草、当归	当归四逆汤
舌淡隐紫、肤色苍白、身体虽热、寸口脉细、两手清冷、气血失调、苔少	黄芪、赤芍、川芎、水蛭、炙甘草、桂枝、细辛、红花、路路通、甘草、当归	当归四逆汤
身体虽热、苔少、两手清冷、气血失调、寸口脉细、肤色苍白、舌淡隐紫	黄芪、赤芍、川芎、水蛭、炙甘草、桂枝、细辛、红花、路路通、甘草、当归	当归四逆汤
肤色苍白、两手清冷、身体虽热、气血失调、苔少、舌淡隐紫、寸口脉细	黄芪、赤芍、川芎、水蛭、炙甘草、桂枝、细辛、红花、路路通、甘草、当归	当归四逆汤
心悸、目黄、苔花剥、黄染、脉细缓、黄疸	小麦、黄芪、白芍、生地、桂枝、红花、天花粉、丹参、当归	小建中汤
黄疸、目黄、苔花剥、黄染、心悸、脉细缓	小麦、黄芪、白芍、生地、桂枝、红花、天花粉、丹参、当归	小建中汤
苔花剥、目黄、心悸、黄疸、黄染、脉细缓	小麦、黄芪、白芍、生地、桂枝、红花、天花粉、丹参、当归	小建中汤
黄疸、苔花剥、脉细缓、黄染、心悸、目黄	小麦、黄芪、白芍、生地、桂枝、红花、天花粉、丹参、当归	小建中汤
目黄、脉细缓、黄疸、黄染、苔花剥、心悸	小麦、黄芪、白芍、生地、桂枝、红花、天花粉、丹参、当归	小建中汤
黄疸、脉细缓、目黄、心悸、黄染、苔花剥	小麦、黄芪、白芍、生地、桂枝、红花、天花粉、丹参、当归	小建中汤
心悸、目黄、黄疸、黄染、苔花剥、脉细缓	小麦、黄芪、白芍、生地、桂枝、红花、天花粉、丹参、当归	小建中汤
目黄、脉细缓、黄染、心悸、苔花剥、黄疸	小麦、黄芪、白芍、生地、桂枝、红花、天花粉、丹参、当归	小建中汤
脉细缓、黄染、目黄、苔花剥、心悸、黄疸	小麦、黄芪、白芍、生地、桂枝、红花、天花粉、丹参、当归	小建中汤
心悸、脉细缓、黄染、苔花剥、黄疸、目黄	小麦、黄芪、白芍、生地、桂枝、红花、天花粉、丹参、当归	小建中汤
呼吸较促、头痛、苔薄黄、口干、咳呛、右上肺有少许细啰音、发热、微汗不畅、T39.6℃、鼻塞、便难、脉浮数	鱼腥草、大黄、苦杏仁、麻黄、石膏、天花粉、甘草、黄芩	麻杏石甘汤
右上肺有少许细啰音、T39.6℃、脉浮数、发热、鼻塞、呼吸较促、便难、咳呛、微汗不畅、口干、头痛、苔薄黄	鱼腥草、大黄、苦杏仁、麻黄、石膏、天花粉、甘草、黄芩	麻杏石甘汤
苔薄黄、呼吸较促、头痛、右上肺有少许细啰音、咳呛、口干、脉浮数、发热、T39.6℃、鼻塞、便难、微汗不畅	鱼腥草、大黄、苦杏仁、麻黄、石膏、天花粉、甘草、黄芩	麻杏石甘汤
T39.6℃、头痛、右上肺有少许细啰音、鼻塞、便难、发热、咳呛、口干、脉浮数、呼吸较促、苔薄黄、微汗不畅	鱼腥草、大黄、苦杏仁、麻黄、石膏、天花粉、甘草、黄芩	麻杏石甘汤
呼吸较促、T39.6℃、苔薄黄、右上肺有少许细啰音、头痛、微汗不畅、便难、口干、脉浮数、发热、鼻塞、咳呛	鱼腥草、大黄、苦杏仁、麻黄、石膏、天花粉、甘草、黄芩	麻杏石甘汤
咳呛、便难、T39.6℃、右上肺有少许细啰音、发热、脉浮数、头痛、口干、呼吸较促、微汗不畅、鼻塞、苔薄黄	鱼腥草、大黄、苦杏仁、麻黄、石膏、天花粉、甘草、黄芩	麻杏石甘汤
鼻塞、苔薄黄、微汗不畅、右上肺有少许细啰音、T39.6℃、便难、呼吸较促、咳呛、口干、脉浮数、头痛、发热	鱼腥草、大黄、苦杏仁、麻黄、石膏、天花粉、甘草、黄芩	麻杏石甘汤
苔薄黄、微汗不畅、头痛、咳呛、T39.6℃、发热、右上肺有少许细啰音、鼻塞、呼吸较促、口干、便难、脉浮数	鱼腥草、大黄、苦杏仁、麻黄、石膏、天花粉、甘草、黄芩	麻杏石甘汤
口干、T39.6℃、微汗不畅、右上肺有少许细啰音、发热、鼻塞、咳呛、头痛、苔薄黄、便难、呼吸较促、脉浮数	鱼腥草、大黄、苦杏仁、麻黄、石膏、天花粉、甘草、黄芩	麻杏石甘汤
鼻塞、脉浮数、T39.6℃、右上肺有少许细啰音、头痛、发热、呼吸较促、便难、口干、微汗不畅、苔薄黄、咳呛	鱼腥草、大黄、苦杏仁、麻黄、石膏、天花粉、甘草、黄芩	麻杏石甘汤
脏躁、举发无常、涕泪交流、胸闷	小麦、首乌藤、大枣、太子参、茯苓、合欢皮、石菖蒲、猪苓、甘草、淫羊藿	甘麦大枣汤
脏躁、举发无常、胸闷、涕泪交流	小麦、首乌藤、大枣、太子参、茯苓、合欢皮、石菖蒲、猪苓、甘草、淫羊藿	甘麦大枣汤
脏躁、涕泪交流、举发无常、胸闷	小麦、首乌藤、大枣、太子参、茯苓、合欢皮、石菖蒲、猪苓、甘草、淫羊藿	甘麦大枣汤
脏躁、涕泪交流、胸闷、举发无常	小麦、首乌藤、大枣、太子参、茯苓、合欢皮、石菖蒲、猪苓、甘草、淫羊藿	甘麦大枣汤
脏躁、胸闷、举发无常、涕泪交流	小麦、首乌藤、大枣、太子参、茯苓、合欢皮、石菖蒲、猪苓、甘草、淫羊藿	甘麦大枣汤
脏躁、胸闷、涕泪交流、举发无常	小麦、首乌藤、大枣、太子参、茯苓、合欢皮、石菖蒲、猪苓、甘草、淫羊藿	甘麦大枣汤
举发无常、脏躁、涕泪交流、胸闷	小麦、首乌藤、大枣、太子参、茯苓、合欢皮、石菖蒲、猪苓、甘草、淫羊藿	甘麦大枣汤
举发无常、脏躁、胸闷、涕泪交流	小麦、首乌藤、大枣、太子参、茯苓、合欢皮、石菖蒲、猪苓、甘草、淫羊藿	甘麦大枣汤
举发无常、涕泪交流、脏躁、胸闷	小麦、首乌藤、大枣、太子参、茯苓、合欢皮、石菖蒲、猪苓、甘草、淫羊藿	甘麦大枣汤
举发无常、涕泪交流、胸闷、脏躁	小麦、首乌藤、大枣、太子参、茯苓、合欢皮、石菖蒲、猪苓、甘草、淫羊藿	甘麦大枣汤
举发无常、胸闷、脏躁、涕泪交流	小麦、首乌藤、大枣、太子参、茯苓、合欢皮、石菖蒲、猪苓、甘草、淫羊藿	甘麦大枣汤
举发无常、胸闷、涕泪交流、脏躁	小麦、首乌藤、大枣、太子参、茯苓、合欢皮、石菖蒲、猪苓、甘草、淫羊藿	甘麦大枣汤
涕泪交流、脏躁、举发无常、胸闷	小麦、首乌藤、大枣、太子参、茯苓、合欢皮、石菖蒲、猪苓、甘草、淫羊藿	甘麦大枣汤
涕泪交流、脏躁、胸闷、举发无常	小麦、首乌藤、大枣、太子参、茯苓、合欢皮、石菖蒲、猪苓、甘草、淫羊藿	甘麦大枣汤
涕泪交流、举发无常、脏躁、胸闷	小麦、首乌藤、大枣、太子参、茯苓、合欢皮、石菖蒲、猪苓、甘草、淫羊藿	甘麦大枣汤
涕泪交流、举发无常、胸闷、脏躁	小麦、首乌藤、大枣、太子参、茯苓、合欢皮、石菖蒲、猪苓、甘草、淫羊藿	甘麦大枣汤
涕泪交流、胸闷、脏躁、举发无常	小麦、首乌藤、大枣、太子参、茯苓、合欢皮、石菖蒲、猪苓、甘草、淫羊藿	甘麦大枣汤
涕泪交流、胸闷、举发无常、脏躁	小麦、首乌藤、大枣、太子参、茯苓、合欢皮、石菖蒲、猪苓、甘草、淫羊藿	甘麦大枣汤
胸闷、脏躁、举发无常、涕泪交流	小麦、首乌藤、大枣、太子参、茯苓、合欢皮、石菖蒲、猪苓、甘草、淫羊藿	甘麦大枣汤
胸闷、脏躁、涕泪交流、举发无常	小麦、首乌藤、大枣、太子参、茯苓、合欢皮、石菖蒲、猪苓、甘草、淫羊藿	甘麦大枣汤
胸闷、举发无常、脏躁、涕泪交流	小麦、首乌藤、大枣、太子参、茯苓、合欢皮、石菖蒲、猪苓、甘草、淫羊藿	甘麦大枣汤
胸闷、举发无常、涕泪交流、脏躁	小麦、首乌藤、大枣、太子参、茯苓、合欢皮、石菖蒲、猪苓、甘草、淫羊藿	甘麦大枣汤
胸闷、涕泪交流、脏躁、举发无常	小麦、首乌藤、大枣、太子参、茯苓、合欢皮、石菖蒲、猪苓、甘草、淫羊藿	甘麦大枣汤
胸闷、涕泪交流、举发无常、脏躁	小麦、首乌藤、大枣、太子参、茯苓、合欢皮、石菖蒲、猪苓、甘草、淫羊藿	甘麦大枣汤
苔厚、恶寒、脉浮、咳嗽、身热、饮食不香、拘紧、转侧困难、气促、溲黄、周身骨楚	滑石粉、白芍、大枣、粉葛、麻黄、桑枝、桂枝、金银花	葛根汤
拘紧、周身骨楚、转侧困难、咳嗽、身热、脉浮、恶寒、饮食不香、溲黄、气促、苔厚	滑石粉、白芍、大枣、粉葛、麻黄、桑枝、桂枝、金银花	葛根汤
转侧困难、脉浮、咳嗽、溲黄、苔厚、拘紧、身热、饮食不香、气促、周身骨楚、恶寒	滑石粉、白芍、大枣、粉葛、麻黄、桑枝、桂枝、金银花	葛根汤
拘紧、恶寒、饮食不香、咳嗽、身热、脉浮、转侧困难、周身骨楚、气促、溲黄、苔厚	滑石粉、白芍、大枣、粉葛、麻黄、桑枝、桂枝、金银花	葛根汤
恶寒、溲黄、身热、周身骨楚、苔厚、饮食不香、转侧困难、脉浮、咳嗽、拘紧、气促	滑石粉、白芍、大枣、粉葛、麻黄、桑枝、桂枝、金银花	葛根汤
饮食不香、转侧困难、身热、咳嗽、溲黄、恶寒、脉浮、苔厚、周身骨楚、拘紧、气促	滑石粉、白芍、大枣、粉葛、麻黄、桑枝、桂枝、金银花	葛根汤
身热、苔厚、拘紧、周身骨楚、咳嗽、脉浮、气促、恶寒、溲黄、转侧困难、饮食不香	滑石粉、白芍、大枣、粉葛、麻黄、桑枝、桂枝、金银花	葛根汤
脉浮、恶寒、溲黄、转侧困难、饮食不香、周身骨楚、身热、气促、咳嗽、拘紧、苔厚	滑石粉、白芍、大枣、粉葛、麻黄、桑枝、桂枝、金银花	葛根汤
饮食不香、咳嗽、恶寒、苔厚、脉浮、转侧困难、身热、拘紧、溲黄、气促、周身骨楚	滑石粉、白芍、大枣、粉葛、麻黄、桑枝、桂枝、金银花	葛根汤
饮食不香、咳嗽、苔厚、转侧困难、身热、恶寒、气促、周身骨楚、脉浮、溲黄、拘紧	滑石粉、白芍、大枣、粉葛、麻黄、桑枝、桂枝、金银花	葛根汤
漏口水、吐字不清、舌向右歪斜、漏气、左鼻唇沟消失、左前额抬头纹消失	生姜、白芍、大枣、粉葛、麻黄、炙甘草、桃仁、桂枝、当归	葛根汤
舌向右歪斜、漏气、左鼻唇沟消失、漏口水、左前额抬头纹消失、吐字不清	生姜、白芍、大枣、粉葛、麻黄、炙甘草、桃仁、桂枝、当归	葛根汤
左前额抬头纹消失、漏气、吐字不清、左鼻唇沟消失、舌向右歪斜、漏口水	生姜、白芍、大枣、粉葛、麻黄、炙甘草、桃仁、桂枝、当归	葛根汤
吐字不清、漏气、舌向右歪斜、左前额抬头纹消失、左鼻唇沟消失、漏口水	生姜、白芍、大枣、粉葛、麻黄、炙甘草、桃仁、桂枝、当归	葛根汤
漏口水、左鼻唇沟消失、漏气、吐字不清、舌向右歪斜、左前额抬头纹消失	生姜、白芍、大枣、粉葛、麻黄、炙甘草、桃仁、桂枝、当归	葛根汤
舌向右歪斜、漏口水、左前额抬头纹消失、左鼻唇沟消失、漏气、吐字不清	生姜、白芍、大枣、粉葛、麻黄、炙甘草、桃仁、桂枝、当归	葛根汤
舌向右歪斜、左鼻唇沟消失、左前额抬头纹消失、漏口水、吐字不清、漏气	生姜、白芍、大枣、粉葛、麻黄、炙甘草、桃仁、桂枝、当归	葛根汤
吐字不清、漏口水、舌向右歪斜、左前额抬头纹消失、漏气、左鼻唇沟消失	生姜、白芍、大枣、粉葛、麻黄、炙甘草、桃仁、桂枝、当归	葛根汤
左鼻唇沟消失、漏气、吐字不清、漏口水、舌向右歪斜、左前额抬头纹消失	生姜、白芍、大枣、粉葛、麻黄、炙甘草、桃仁、桂枝、当归	葛根汤
左鼻唇沟消失、漏气、漏口水、吐字不清、左前额抬头纹消失、舌向右歪斜	生姜、白芍、大枣、粉葛、麻黄、炙甘草、桃仁、桂枝、当归	葛根汤
气血阻滞、反张、项背强直、刚痉、体温37.5℃、苔薄白、筋脉挛急、口噤、酸重、憋气、血压110/70mmHg、生理反射正常、抽搐、脉紧数	白芍、大枣、全蝎、粉葛、麻黄、蜈蚣、桂枝、天花粉、甘草	葛根汤
苔薄白、体温37.5℃、反张、刚痉、筋脉挛急、血压110/70mmHg、口噤、气血阻滞、憋气、脉紧数、生理反射正常、项背强直、抽搐、酸重	白芍、大枣、全蝎、粉葛、麻黄、蜈蚣、桂枝、天花粉、甘草	葛根汤
脉紧数、苔薄白、血压110/70mmHg、体温37.5℃、抽搐、口噤、刚痉、反张、憋气、筋脉挛急、酸重、气血阻滞、生理反射正常、项背强直	白芍、大枣、全蝎、粉葛、麻黄、蜈蚣、桂枝、天花粉、甘草	葛根汤
苔薄白、血压110/70mmHg、憋气、抽搐、生理反射正常、筋脉挛急、酸重、项背强直、反张、刚痉、体温37.5℃、脉紧数、口噤、气血阻滞	白芍、大枣、全蝎、粉葛、麻黄、蜈蚣、桂枝、天花粉、甘草	葛根汤
项背强直、憋气、筋脉挛急、口噤、酸重、反张、体温37.5℃、苔薄白、生理反射正常、脉紧数、刚痉、血压110/70mmHg、抽搐、气血阻滞	白芍、大枣、全蝎、粉葛、麻黄、蜈蚣、桂枝、天花粉、甘草	葛根汤
抽搐、生理反射正常、筋脉挛急、酸重、血压110/70mmHg、脉紧数、憋气、体温37.5℃、苔薄白、气血阻滞、反张、刚痉、项背强直、口噤	白芍、大枣、全蝎、粉葛、麻黄、蜈蚣、桂枝、天花粉、甘草	葛根汤
项背强直、气血阻滞、生理反射正常、体温37.5℃、抽搐、酸重、口噤、筋脉挛急、血压110/70mmHg、反张、脉紧数、憋气、苔薄白、刚痉	白芍、大枣、全蝎、粉葛、麻黄、蜈蚣、桂枝、天花粉、甘草	葛根汤
体温37.5℃、反张、筋脉挛急、刚痉、酸重、气血阻滞、抽搐、脉紧数、憋气、项背强直、口噤、苔薄白、血压110/70mmHg、生理反射正常	白芍、大枣、全蝎、粉葛、麻黄、蜈蚣、桂枝、天花粉、甘草	葛根汤
脉紧数、口噤、气血阻滞、项背强直、酸重、反张、刚痉、憋气、体温37.5℃、抽搐、血压110/70mmHg、苔薄白、生理反射正常、筋脉挛急	白芍、大枣、全蝎、粉葛、麻黄、蜈蚣、桂枝、天花粉、甘草	葛根汤
生理反射正常、苔薄白、气血阻滞、筋脉挛急、体温37.5℃、酸重、刚痉、抽搐、口噤、血压110/70mmHg、憋气、反张、项背强直、脉紧数	白芍、大枣、全蝎、粉葛、麻黄、蜈蚣、桂枝、天花粉、甘草	葛根汤
脉沉洪有力、大痛、骨瘦、面赤、黑而有毛	大黄、厚朴、芒硝、枳实	大承气汤
大痛、脉沉洪有力、黑而有毛、面赤、骨瘦	大黄、厚朴、芒硝、枳实	大承气汤
脉沉洪有力、面赤、大痛、骨瘦、黑而有毛	大黄、厚朴、芒硝、枳实	大承气汤
骨瘦、面赤、脉沉洪有力、大痛、黑而有毛	大黄、厚朴、芒硝、枳实	大承气汤
骨瘦、大痛、面赤、黑而有毛、脉沉洪有力	大黄、厚朴、芒硝、枳实	大承气汤
脉沉洪有力、面赤、黑而有毛、骨瘦、大痛	大黄、厚朴、芒硝、枳实	大承气汤
骨瘦、黑而有毛、面赤、大痛、脉沉洪有力	大黄、厚朴、芒硝、枳实	大承气汤
面赤、大痛、脉沉洪有力、骨瘦、黑而有毛	大黄、厚朴、芒硝、枳实	大承气汤
黑而有毛、脉沉洪有力、面赤、大痛、骨瘦	大黄、厚朴、芒硝、枳实	大承气汤
骨瘦、黑而有毛、脉沉洪有力、面赤、大痛	大黄、厚朴、芒硝、枳实	大承气汤
阳脉、两颜赤、无大便、神昏、谵语、心烦、两手脉隐伏不显、发热、苔厚黄、干、胸翳	大黄、厚朴、芒硝、枳实	大承气汤
无大便、发热、心烦、两颜赤、神昏、两手脉隐伏不显、胸翳、阳脉、苔厚黄、干、谵语	大黄、厚朴、芒硝、枳实	大承气汤
发热、两手脉隐伏不显、神昏、谵语、心烦、苔厚黄、两颜赤、无大便、胸翳、阳脉、干	大黄、厚朴、芒硝、枳实	大承气汤
心烦、干、两手脉隐伏不显、两颜赤、谵语、神昏、阳脉、苔厚黄、发热、无大便、胸翳	大黄、厚朴、芒硝、枳实	大承气汤
两手脉隐伏不显、干、苔厚黄、无大便、阳脉、神昏、发热、胸翳、谵语、两颜赤、心烦	大黄、厚朴、芒硝、枳实	大承气汤
两手脉隐伏不显、发热、神昏、无大便、两颜赤、谵语、苔厚黄、心烦、胸翳、干、阳脉	大黄、厚朴、芒硝、枳实	大承气汤
干、心烦、发热、两颜赤、苔厚黄、无大便、阳脉、谵语、胸翳、神昏、两手脉隐伏不显	大黄、厚朴、芒硝、枳实	大承气汤
发热、两颜赤、心烦、谵语、阳脉、两手脉隐伏不显、苔厚黄、无大便、干、胸翳、神昏	大黄、厚朴、芒硝、枳实	大承气汤
两颜赤、胸翳、谵语、苔厚黄、神昏、无大便、阳脉、干、发热、两手脉隐伏不显、心烦	大黄、厚朴、芒硝、枳实	大承气汤
干、谵语、阳脉、胸翳、无大便、两颜赤、苔厚黄、两手脉隐伏不显、发热、心烦、神昏	大黄、厚朴、芒硝、枳实	大承气汤
便不通、痉不止、脉见数实、舌燥、苔黄、热不退	大黄、厚朴、芒硝、枳实	大承气汤
舌燥、热不退、苔黄、便不通、脉见数实、痉不止	大黄、厚朴、芒硝、枳实	大承气汤
苔黄、脉见数实、便不通、舌燥、热不退、痉不止	大黄、厚朴、芒硝、枳实	大承气汤
舌燥、热不退、脉见数实、痉不止、苔黄、便不通	大黄、厚朴、芒硝、枳实	大承气汤
痉不止、便不通、舌燥、热不退、脉见数实、苔黄	大黄、厚朴、芒硝、枳实	大承气汤
脉见数实、痉不止、热不退、便不通、苔黄、舌燥	大黄、厚朴、芒硝、枳实	大承气汤
舌燥、痉不止、便不通、脉见数实、苔黄、热不退	大黄、厚朴、芒硝、枳实	大承气汤
便不通、舌燥、痉不止、热不退、苔黄、脉见数实	大黄、厚朴、芒硝、枳实	大承气汤
便不通、热不退、苔黄、舌燥、脉见数实、痉不止	大黄、厚朴、芒硝、枳实	大承气汤
便不通、热不退、苔黄、舌燥、痉不止、脉见数实	大黄、厚朴、芒硝、枳实	大承气汤
腹胀、肠鸣音亢进、腹痛、脉沉滑有力、未解大便、呕吐、苔黄厚、不发热、小便短赤	大黄、厚朴、莱菔子、玄明粉、枳实	大承气汤
腹胀、腹痛、不发热、小便短赤、脉沉滑有力、呕吐、未解大便、苔黄厚、肠鸣音亢进	大黄、厚朴、莱菔子、玄明粉、枳实	大承气汤
小便短赤、肠鸣音亢进、未解大便、腹胀、腹痛、呕吐、不发热、脉沉滑有力、苔黄厚	大黄、厚朴、莱菔子、玄明粉、枳实	大承气汤
呕吐、肠鸣音亢进、腹胀、脉沉滑有力、不发热、小便短赤、苔黄厚、未解大便、腹痛	大黄、厚朴、莱菔子、玄明粉、枳实	大承气汤
腹痛、腹胀、小便短赤、苔黄厚、不发热、未解大便、呕吐、肠鸣音亢进、脉沉滑有力	大黄、厚朴、莱菔子、玄明粉、枳实	大承气汤
脉沉滑有力、肠鸣音亢进、苔黄厚、小便短赤、不发热、未解大便、腹痛、呕吐、腹胀	大黄、厚朴、莱菔子、玄明粉、枳实	大承气汤
不发热、肠鸣音亢进、未解大便、脉沉滑有力、腹胀、小便短赤、呕吐、苔黄厚、腹痛	大黄、厚朴、莱菔子、玄明粉、枳实	大承气汤
呕吐、脉沉滑有力、苔黄厚、肠鸣音亢进、小便短赤、腹痛、未解大便、不发热、腹胀	大黄、厚朴、莱菔子、玄明粉、枳实	大承气汤
小便短赤、脉沉滑有力、未解大便、腹痛、不发热、呕吐、腹胀、肠鸣音亢进、苔黄厚	大黄、厚朴、莱菔子、玄明粉、枳实	大承气汤
呕吐、小便短赤、腹痛、不发热、肠鸣音亢进、脉沉滑有力、苔黄厚、未解大便、腹胀	大黄、厚朴、莱菔子、玄明粉、枳实	大承气汤
血即上溢、口渴、自汗、吐血、右关洪滑	大黄、西洋参、石膏、炙甘草、人参、粳米、知母	白虎加人参汤
吐血、右关洪滑、血即上溢、自汗、口渴	大黄、西洋参、石膏、炙甘草、人参、粳米、知母	白虎加人参汤
自汗、血即上溢、口渴、右关洪滑、吐血	大黄、西洋参、石膏、炙甘草、人参、粳米、知母	白虎加人参汤
右关洪滑、口渴、自汗、吐血、血即上溢	大黄、西洋参、石膏、炙甘草、人参、粳米、知母	白虎加人参汤
右关洪滑、血即上溢、吐血、口渴、自汗	大黄、西洋参、石膏、炙甘草、人参、粳米、知母	白虎加人参汤
口渴、自汗、吐血、血即上溢、右关洪滑	大黄、西洋参、石膏、炙甘草、人参、粳米、知母	白虎加人参汤
血即上溢、吐血、右关洪滑、口渴、自汗	大黄、西洋参、石膏、炙甘草、人参、粳米、知母	白虎加人参汤
右关洪滑、口渴、自汗、吐血、血即上溢	大黄、西洋参、石膏、炙甘草、人参、粳米、知母	白虎加人参汤
口渴、吐血、自汗、血即上溢、右关洪滑	大黄、西洋参、石膏、炙甘草、人参、粳米、知母	白虎加人参汤
右关洪滑、口渴、自汗、血即上溢、吐血	大黄、西洋参、石膏、炙甘草、人参、粳米、知母	白虎加人参汤
浮火、消热、面部时觉烧热、苔薄白、形体消瘦、消谷、脉微带数	山药、党参、粉葛、文蛤、知母	白虎加人参汤
面部时觉烧热、消谷、消热、苔薄白、脉微带数、浮火、形体消瘦	山药、党参、粉葛、文蛤、知母	白虎加人参汤
脉微带数、消谷、形体消瘦、消热、面部时觉烧热、苔薄白、浮火	山药、党参、粉葛、文蛤、知母	白虎加人参汤
浮火、面部时觉烧热、消谷、消热、苔薄白、形体消瘦、脉微带数	山药、党参、粉葛、文蛤、知母	白虎加人参汤
消热、消谷、形体消瘦、脉微带数、苔薄白、面部时觉烧热、浮火	山药、党参、粉葛、文蛤、知母	白虎加人参汤
苔薄白、脉微带数、面部时觉烧热、浮火、消热、消谷、形体消瘦	山药、党参、粉葛、文蛤、知母	白虎加人参汤
消热、形体消瘦、脉微带数、浮火、苔薄白、消谷、面部时觉烧热	山药、党参、粉葛、文蛤、知母	白虎加人参汤
消谷、浮火、苔薄白、脉微带数、形体消瘦、面部时觉烧热、消热	山药、党参、粉葛、文蛤、知母	白虎加人参汤
面部时觉烧热、浮火、脉微带数、形体消瘦、苔薄白、消热、消谷	山药、党参、粉葛、文蛤、知母	白虎加人参汤
浮火、面部时觉烧热、苔薄白、脉微带数、消谷、消热、形体消瘦	山药、党参、粉葛、文蛤、知母	白虎加人参汤
多汗、昏不知人、苔黄燥、四肢反见厥冷、脉见洪大、肢厥、气粗、暑厥、脉象洪大、神昏、汗多、身热、洪大而、邪热内迫、牙关微紧	石膏、人参、粳米、知母、甘草	白虎加人参汤
汗多、身热、多汗、牙关微紧、洪大而、苔黄燥、肢厥、四肢反见厥冷、邪热内迫、神昏、昏不知人、暑厥、脉见洪大、脉象洪大、气粗	石膏、人参、粳米、知母、甘草	白虎加人参汤
脉象洪大、邪热内迫、昏不知人、肢厥、洪大而、暑厥、四肢反见厥冷、气粗、神昏、多汗、脉见洪大、身热、汗多、牙关微紧、苔黄燥	石膏、人参、粳米、知母、甘草	白虎加人参汤
肢厥、邪热内迫、气粗、昏不知人、身热、四肢反见厥冷、暑厥、多汗、脉象洪大、洪大而、神昏、苔黄燥、牙关微紧、汗多、脉见洪大	石膏、人参、粳米、知母、甘草	白虎加人参汤
四肢反见厥冷、脉象洪大、邪热内迫、洪大而、暑厥、牙关微紧、气粗、身热、脉见洪大、神昏、肢厥、汗多、苔黄燥、多汗、昏不知人	石膏、人参、粳米、知母、甘草	白虎加人参汤
四肢反见厥冷、气粗、肢厥、暑厥、牙关微紧、邪热内迫、洪大而、脉象洪大、昏不知人、多汗、身热、脉见洪大、神昏、苔黄燥、汗多	石膏、人参、粳米、知母、甘草	白虎加人参汤
邪热内迫、肢厥、苔黄燥、四肢反见厥冷、气粗、汗多、神昏、身热、暑厥、多汗、洪大而、昏不知人、脉象洪大、牙关微紧、脉见洪大	石膏、人参、粳米、知母、甘草	白虎加人参汤
脉见洪大、气粗、身热、汗多、昏不知人、苔黄燥、暑厥、神昏、洪大而、多汗、脉象洪大、肢厥、四肢反见厥冷、邪热内迫、牙关微紧	石膏、人参、粳米、知母、甘草	白虎加人参汤
脉象洪大、神昏、汗多、肢厥、暑厥、苔黄燥、昏不知人、脉见洪大、洪大而、牙关微紧、气粗、身热、邪热内迫、多汗、四肢反见厥冷	石膏、人参、粳米、知母、甘草	白虎加人参汤
身热、多汗、昏不知人、洪大而、脉象洪大、邪热内迫、神昏、四肢反见厥冷、汗多、暑厥、苔黄燥、气粗、肢厥、牙关微紧、脉见洪大	石膏、人参、粳米、知母、甘草	白虎加人参汤
气促、汗多、肿痛、脉洪大、烦渴、头痛、唇干、身热、舌红	生地、党参、赤芍、粳米、天花粉、知母、甘草、北沙参	白虎加人参汤
气促、身热、汗多、舌红、唇干、烦渴、肿痛、脉洪大、头痛	生地、党参、赤芍、粳米、天花粉、知母、甘草、北沙参	白虎加人参汤
头痛、唇干、烦渴、肿痛、气促、舌红、汗多、脉洪大、身热	生地、党参、赤芍、粳米、天花粉、知母、甘草、北沙参	白虎加人参汤
身热、舌红、烦渴、汗多、肿痛、唇干、脉洪大、气促、头痛	生地、党参、赤芍、粳米、天花粉、知母、甘草、北沙参	白虎加人参汤
烦渴、汗多、肿痛、舌红、脉洪大、身热、唇干、头痛、气促	生地、党参、赤芍、粳米、天花粉、知母、甘草、北沙参	白虎加人参汤
身热、唇干、汗多、肿痛、头痛、脉洪大、气促、烦渴、舌红	生地、党参、赤芍、粳米、天花粉、知母、甘草、北沙参	白虎加人参汤
舌红、汗多、气促、头痛、脉洪大、唇干、身热、烦渴、肿痛	生地、党参、赤芍、粳米、天花粉、知母、甘草、北沙参	白虎加人参汤
烦渴、脉洪大、身热、肿痛、头痛、舌红、汗多、气促、唇干	生地、党参、赤芍、粳米、天花粉、知母、甘草、北沙参	白虎加人参汤
烦渴、唇干、头痛、汗多、舌红、脉洪大、身热、肿痛、气促	生地、党参、赤芍、粳米、天花粉、知母、甘草、北沙参	白虎加人参汤
烦渴、肿痛、身热、舌红、唇干、脉洪大、汗多、气促、头痛	生地、党参、赤芍、粳米、天花粉、知母、甘草、北沙参	白虎加人参汤
昏迷、舌红、泛恶、少苔、发热、脉洪大、汗出、面红带垢、体温38℃、口渴、吐出、反弱	牡丹皮、党参、太子参、石斛、关黄柏、石膏、粳米、知母、甘草、北沙参	白虎加人参汤
昏迷、体温38℃、面红带垢、发热、汗出、脉洪大、吐出、口渴、泛恶、少苔、舌红、反弱	牡丹皮、党参、太子参、石斛、关黄柏、石膏、粳米、知母、甘草、北沙参	白虎加人参汤
口渴、脉洪大、反弱、面红带垢、昏迷、体温38℃、发热、吐出、舌红、少苔、泛恶、汗出	牡丹皮、党参、太子参、石斛、关黄柏、石膏、粳米、知母、甘草、北沙参	白虎加人参汤
面红带垢、发热、吐出、体温38℃、反弱、少苔、脉洪大、泛恶、舌红、昏迷、口渴、汗出	牡丹皮、党参、太子参、石斛、关黄柏、石膏、粳米、知母、甘草、北沙参	白虎加人参汤
少苔、吐出、舌红、昏迷、脉洪大、汗出、面红带垢、口渴、反弱、发热、泛恶、体温38℃	牡丹皮、党参、太子参、石斛、关黄柏、石膏、粳米、知母、甘草、北沙参	白虎加人参汤
汗出、吐出、发热、脉洪大、口渴、面红带垢、昏迷、体温38℃、泛恶、少苔、反弱、舌红	牡丹皮、党参、太子参、石斛、关黄柏、石膏、粳米、知母、甘草、北沙参	白虎加人参汤
少苔、反弱、口渴、脉洪大、昏迷、汗出、舌红、泛恶、发热、体温38℃、面红带垢、吐出	牡丹皮、党参、太子参、石斛、关黄柏、石膏、粳米、知母、甘草、北沙参	白虎加人参汤
汗出、脉洪大、反弱、体温38℃、面红带垢、少苔、昏迷、泛恶、发热、舌红、吐出、口渴	牡丹皮、党参、太子参、石斛、关黄柏、石膏、粳米、知母、甘草、北沙参	白虎加人参汤
汗出、少苔、吐出、体温38℃、泛恶、昏迷、口渴、舌红、发热、反弱、脉洪大、面红带垢	牡丹皮、党参、太子参、石斛、关黄柏、石膏、粳米、知母、甘草、北沙参	白虎加人参汤
泛恶、舌红、昏迷、汗出、反弱、发热、少苔、口渴、脉洪大、吐出、面红带垢、体温38℃	牡丹皮、党参、太子参、石斛、关黄柏、石膏、粳米、知母、甘草、北沙参	白虎加人参汤
狐惑、舌上红察、溃疡、大便较干、口腔出现疹	白芍、黄连、赤芍、淡竹叶、连翘、甘草、金银花、当归、黄芩	甘草泻心汤
口腔出现疹、舌上红察、大便较干、狐惑、溃疡	白芍、黄连、赤芍、淡竹叶、连翘、甘草、金银花、当归、黄芩	甘草泻心汤
口腔出现疹、舌上红察、大便较干、狐惑、溃疡	白芍、黄连、赤芍、淡竹叶、连翘、甘草、金银花、当归、黄芩	甘草泻心汤
狐惑、大便较干、舌上红察、溃疡、口腔出现疹	白芍、黄连、赤芍、淡竹叶、连翘、甘草、金银花、当归、黄芩	甘草泻心汤
溃疡、大便较干、舌上红察、狐惑、口腔出现疹	白芍、黄连、赤芍、淡竹叶、连翘、甘草、金银花、当归、黄芩	甘草泻心汤
狐惑、溃疡、舌上红察、大便较干、口腔出现疹	白芍、黄连、赤芍、淡竹叶、连翘、甘草、金银花、当归、黄芩	甘草泻心汤
狐惑、舌上红察、溃疡、口腔出现疹、大便较干	白芍、黄连、赤芍、淡竹叶、连翘、甘草、金银花、当归、黄芩	甘草泻心汤
大便较干、口腔出现疹、溃疡、狐惑、舌上红察	白芍、黄连、赤芍、淡竹叶、连翘、甘草、金银花、当归、黄芩	甘草泻心汤
溃疡、狐惑、舌上红察、大便较干、口腔出现疹	白芍、黄连、赤芍、淡竹叶、连翘、甘草、金银花、当归、黄芩	甘草泻心汤
舌上红察、口腔出现疹、狐惑、大便较干、溃疡	白芍、黄连、赤芍、淡竹叶、连翘、甘草、金银花、当归、黄芩	甘草泻心汤
声嘶、肛门作痒	干姜、黄连、大枣、半夏、党参、甘草、黄芩	甘草泻心汤
肛门作痒、声嘶	干姜、黄连、大枣、半夏、党参、甘草、黄芩	甘草泻心汤
血流不止、昏迷、难产、出血、麻痹、面色白、血痹、贫血、虚弱小紧、血虚、舌淡	黄芪、桂枝、白芍、大枣	黄芪桂枝五物汤
出血、虚弱小紧、昏迷、血虚、舌淡、面色白、麻痹、贫血、血痹、难产、血流不止	黄芪、桂枝、白芍、大枣	黄芪桂枝五物汤
血虚、难产、麻痹、昏迷、血痹、虚弱小紧、面色白、舌淡、血流不止、贫血、出血	黄芪、桂枝、白芍、大枣	黄芪桂枝五物汤
出血、血流不止、舌淡、难产、血痹、面色白、血虚、贫血、虚弱小紧、昏迷、麻痹	黄芪、桂枝、白芍、大枣	黄芪桂枝五物汤
血虚、难产、血流不止、舌淡、麻痹、贫血、昏迷、血痹、面色白、出血、虚弱小紧	黄芪、桂枝、白芍、大枣	黄芪桂枝五物汤
贫血、虚弱小紧、血虚、昏迷、麻痹、血痹、出血、舌淡、血流不止、难产、面色白	黄芪、桂枝、白芍、大枣	黄芪桂枝五物汤
面色白、昏迷、贫血、血流不止、出血、血虚、难产、血痹、虚弱小紧、麻痹、舌淡	黄芪、桂枝、白芍、大枣	黄芪桂枝五物汤
难产、贫血、面色白、麻痹、血痹、出血、血流不止、舌淡、血虚、虚弱小紧、昏迷	黄芪、桂枝、白芍、大枣	黄芪桂枝五物汤
昏迷、舌淡、贫血、出血、难产、血痹、血流不止、血虚、面色白、虚弱小紧、麻痹	黄芪、桂枝、白芍、大枣	黄芪桂枝五物汤
虚弱小紧、舌淡、昏迷、面色白、血流不止、出血、血虚、麻痹、血痹、贫血、难产	黄芪、桂枝、白芍、大枣	黄芪桂枝五物汤
麻木、肌肤不仁、痛痒	地龙、黄芪、白芍、大枣、木瓜、桂枝、人参、红花、当归	黄芪桂枝五物汤
麻木、痛痒、肌肤不仁	地龙、黄芪、白芍、大枣、木瓜、桂枝、人参、红花、当归	黄芪桂枝五物汤
肌肤不仁、麻木、痛痒	地龙、黄芪、白芍、大枣、木瓜、桂枝、人参、红花、当归	黄芪桂枝五物汤
肌肤不仁、痛痒、麻木	地龙、黄芪、白芍、大枣、木瓜、桂枝、人参、红花、当归	黄芪桂枝五物汤
痛痒、麻木、肌肤不仁	地龙、黄芪、白芍、大枣、木瓜、桂枝、人参、红花、当归	黄芪桂枝五物汤
痛痒、肌肤不仁、麻木	地龙、黄芪、白芍、大枣、木瓜、桂枝、人参、红花、当归	黄芪桂枝五物汤
梦泄	生姜、龙骨、大枣、白芍、牡蛎、桂枝、甘草	桂枝加龙骨牡蛎汤
自汗、浮越、汗出	生姜、龙骨、大枣、白芍、牡蛎、桂枝、甘草	桂枝加龙骨牡蛎汤
自汗、汗出、浮越	生姜、龙骨、大枣、白芍、牡蛎、桂枝、甘草	桂枝加龙骨牡蛎汤
浮越、自汗、汗出	生姜、龙骨、大枣、白芍、牡蛎、桂枝、甘草	桂枝加龙骨牡蛎汤
浮越、汗出、自汗	生姜、龙骨、大枣、白芍、牡蛎、桂枝、甘草	桂枝加龙骨牡蛎汤
汗出、自汗、浮越	生姜、龙骨、大枣、白芍、牡蛎、桂枝、甘草	桂枝加龙骨牡蛎汤
汗出、浮越、自汗	生姜、龙骨、大枣、白芍、牡蛎、桂枝、甘草	桂枝加龙骨牡蛎汤
失眠、头胀、耳眩、舌淡、自汗、心悸、面色光白、脉芤而紧、遗精、酸软	茯神、白芍、龙骨、菟丝子、柏子仁、牡蛎、莲须、炙甘草、桂枝、丹参	桂枝加龙骨牡蛎汤
舌淡、失眠、面色光白、心悸、耳眩、遗精、自汗、酸软、脉芤而紧、头胀	茯神、白芍、龙骨、菟丝子、柏子仁、牡蛎、莲须、炙甘草、桂枝、丹参	桂枝加龙骨牡蛎汤
遗精、脉芤而紧、舌淡、心悸、自汗、酸软、耳眩、头胀、面色光白、失眠	茯神、白芍、龙骨、菟丝子、柏子仁、牡蛎、莲须、炙甘草、桂枝、丹参	桂枝加龙骨牡蛎汤
自汗、耳眩、酸软、失眠、面色光白、头胀、心悸、遗精、脉芤而紧、舌淡	茯神、白芍、龙骨、菟丝子、柏子仁、牡蛎、莲须、炙甘草、桂枝、丹参	桂枝加龙骨牡蛎汤
遗精、舌淡、面色光白、心悸、自汗、酸软、失眠、头胀、耳眩、脉芤而紧	茯神、白芍、龙骨、菟丝子、柏子仁、牡蛎、莲须、炙甘草、桂枝、丹参	桂枝加龙骨牡蛎汤
自汗、舌淡、耳眩、失眠、脉芤而紧、酸软、心悸、头胀、遗精、面色光白	茯神、白芍、龙骨、菟丝子、柏子仁、牡蛎、莲须、炙甘草、桂枝、丹参	桂枝加龙骨牡蛎汤
面色光白、遗精、失眠、头胀、心悸、自汗、脉芤而紧、耳眩、舌淡、酸软	茯神、白芍、龙骨、菟丝子、柏子仁、牡蛎、莲须、炙甘草、桂枝、丹参	桂枝加龙骨牡蛎汤
遗精、失眠、头胀、脉芤而紧、自汗、酸软、舌淡、耳眩、面色光白、心悸	茯神、白芍、龙骨、菟丝子、柏子仁、牡蛎、莲须、炙甘草、桂枝、丹参	桂枝加龙骨牡蛎汤
舌淡、自汗、心悸、头胀、酸软、遗精、脉芤而紧、失眠、面色光白、耳眩	茯神、白芍、龙骨、菟丝子、柏子仁、牡蛎、莲须、炙甘草、桂枝、丹参	桂枝加龙骨牡蛎汤
自汗、酸软、脉芤而紧、舌淡、失眠、耳眩、头胀、遗精、面色光白、心悸	茯神、白芍、龙骨、菟丝子、柏子仁、牡蛎、莲须、炙甘草、桂枝、丹参	桂枝加龙骨牡蛎汤
遗精、脉细舌白	黄芪、龟甲、生姜、龙骨、白芍、五味子、大枣、赤芍、牡蛎、桂枝、益智仁、甘草	桂枝加龙骨牡蛎汤
脉细舌白、遗精	黄芪、龟甲、生姜、龙骨、白芍、五味子、大枣、赤芍、牡蛎、桂枝、益智仁、甘草	桂枝加龙骨牡蛎汤
舌淡白少华、暴崩、恶露、苔淡白少华、气虚、饮食减少、腹痛、脾阳不振、怔仲、心悸、脉来细弱	黄芪、龙骨、党参、白术、大枣、白芍、牡蛎、炙甘草、桂枝、陈皮	桂枝加龙骨牡蛎汤
恶露、心悸、饮食减少、苔淡白少华、气虚、怔仲、暴崩、腹痛、脉来细弱、舌淡白少华、脾阳不振	黄芪、龙骨、党参、白术、大枣、白芍、牡蛎、炙甘草、桂枝、陈皮	桂枝加龙骨牡蛎汤
恶露、脾阳不振、苔淡白少华、腹痛、暴崩、舌淡白少华、怔仲、气虚、心悸、脉来细弱、饮食减少	黄芪、龙骨、党参、白术、大枣、白芍、牡蛎、炙甘草、桂枝、陈皮	桂枝加龙骨牡蛎汤
暴崩、饮食减少、恶露、腹痛、脾阳不振、脉来细弱、气虚、苔淡白少华、怔仲、舌淡白少华、心悸	黄芪、龙骨、党参、白术、大枣、白芍、牡蛎、炙甘草、桂枝、陈皮	桂枝加龙骨牡蛎汤
恶露、暴崩、舌淡白少华、心悸、怔仲、气虚、饮食减少、苔淡白少华、脾阳不振、腹痛、脉来细弱	黄芪、龙骨、党参、白术、大枣、白芍、牡蛎、炙甘草、桂枝、陈皮	桂枝加龙骨牡蛎汤
怔仲、恶露、气虚、苔淡白少华、饮食减少、舌淡白少华、脾阳不振、心悸、脉来细弱、暴崩、腹痛	黄芪、龙骨、党参、白术、大枣、白芍、牡蛎、炙甘草、桂枝、陈皮	桂枝加龙骨牡蛎汤
气虚、苔淡白少华、舌淡白少华、脾阳不振、心悸、恶露、饮食减少、怔仲、暴崩、脉来细弱、腹痛	黄芪、龙骨、党参、白术、大枣、白芍、牡蛎、炙甘草、桂枝、陈皮	桂枝加龙骨牡蛎汤
腹痛、恶露、脉来细弱、饮食减少、暴崩、舌淡白少华、气虚、心悸、苔淡白少华、脾阳不振、怔仲	黄芪、龙骨、党参、白术、大枣、白芍、牡蛎、炙甘草、桂枝、陈皮	桂枝加龙骨牡蛎汤
暴崩、脉来细弱、腹痛、恶露、怔仲、舌淡白少华、脾阳不振、心悸、饮食减少、气虚、苔淡白少华	黄芪、龙骨、党参、白术、大枣、白芍、牡蛎、炙甘草、桂枝、陈皮	桂枝加龙骨牡蛎汤
饮食减少、心悸、腹痛、怔仲、气虚、苔淡白少华、脉来细弱、恶露、暴崩、舌淡白少华、脾阳不振	黄芪、龙骨、党参、白术、大枣、白芍、牡蛎、炙甘草、桂枝、陈皮	桂枝加龙骨牡蛎汤
失精、脉双弦、吐血	炙甘草、桂枝、白芍、大枣	小建中汤
失精、吐血、脉双弦	炙甘草、桂枝、白芍、大枣	小建中汤
脉双弦、失精、吐血	炙甘草、桂枝、白芍、大枣	小建中汤
脉双弦、吐血、失精	炙甘草、桂枝、白芍、大枣	小建中汤
吐血、失精、脉双弦	炙甘草、桂枝、白芍、大枣	小建中汤
吐血、脉双弦、失精	炙甘草、桂枝、白芍、大枣	小建中汤
耳珠不黄、小便自利、手足烦热、脉细弱、寒湿、目珠不黄、黄痘、湿热、发黄、身面俱黄	白芍、党参、大枣、炙甘草、桂枝、当归	小建中汤
身面俱黄、湿热、小便自利、黄痘、发黄、耳珠不黄、脉细弱、手足烦热、寒湿、目珠不黄	白芍、党参、大枣、炙甘草、桂枝、当归	小建中汤
湿热、耳珠不黄、手足烦热、小便自利、脉细弱、身面俱黄、黄痘、寒湿、目珠不黄、发黄	白芍、党参、大枣、炙甘草、桂枝、当归	小建中汤
寒湿、目珠不黄、小便自利、黄痘、手足烦热、脉细弱、湿热、发黄、身面俱黄、耳珠不黄	白芍、党参、大枣、炙甘草、桂枝、当归	小建中汤
脉细弱、目珠不黄、身面俱黄、手足烦热、黄痘、寒湿、湿热、耳珠不黄、发黄、小便自利	白芍、党参、大枣、炙甘草、桂枝、当归	小建中汤
脉细弱、小便自利、身面俱黄、耳珠不黄、目珠不黄、黄痘、手足烦热、湿热、寒湿、发黄	白芍、党参、大枣、炙甘草、桂枝、当归	小建中汤
耳珠不黄、黄痘、小便自利、目珠不黄、脉细弱、手足烦热、寒湿、身面俱黄、发黄、湿热	白芍、党参、大枣、炙甘草、桂枝、当归	小建中汤
脉细弱、身面俱黄、手足烦热、目珠不黄、发黄、小便自利、黄痘、寒湿、湿热、耳珠不黄	白芍、党参、大枣、炙甘草、桂枝、当归	小建中汤
发黄、手足烦热、身面俱黄、脉细弱、黄痘、目珠不黄、小便自利、耳珠不黄、寒湿、湿热	白芍、党参、大枣、炙甘草、桂枝、当归	小建中汤
寒湿、小便自利、目珠不黄、脉细弱、耳珠不黄、发黄、湿热、黄痘、手足烦热、身面俱黄	白芍、党参、大枣、炙甘草、桂枝、当归	小建中汤
二脉沉细而数、砂闹不安、面色苍白、胃窦部稍见粗糙、阵发性腹痛、苔薄白	白芍、大枣、煨姜、炙甘草、桂枝	小建中汤
苔薄白、砂闹不安、二脉沉细而数、面色苍白、阵发性腹痛、胃窦部稍见粗糙	白芍、大枣、煨姜、炙甘草、桂枝	小建中汤
砂闹不安、胃窦部稍见粗糙、二脉沉细而数、阵发性腹痛、苔薄白、面色苍白	白芍、大枣、煨姜、炙甘草、桂枝	小建中汤
胃窦部稍见粗糙、二脉沉细而数、苔薄白、砂闹不安、面色苍白、阵发性腹痛	白芍、大枣、煨姜、炙甘草、桂枝	小建中汤
胃窦部稍见粗糙、阵发性腹痛、面色苍白、苔薄白、二脉沉细而数、砂闹不安	白芍、大枣、煨姜、炙甘草、桂枝	小建中汤
砂闹不安、阵发性腹痛、面色苍白、二脉沉细而数、苔薄白、胃窦部稍见粗糙	白芍、大枣、煨姜、炙甘草、桂枝	小建中汤
砂闹不安、二脉沉细而数、胃窦部稍见粗糙、苔薄白、面色苍白、阵发性腹痛	白芍、大枣、煨姜、炙甘草、桂枝	小建中汤
阵发性腹痛、苔薄白、砂闹不安、二脉沉细而数、胃窦部稍见粗糙、面色苍白	白芍、大枣、煨姜、炙甘草、桂枝	小建中汤
胃窦部稍见粗糙、苔薄白、阵发性腹痛、二脉沉细而数、砂闹不安、面色苍白	白芍、大枣、煨姜、炙甘草、桂枝	小建中汤
阵发性腹痛、面色苍白、砂闹不安、苔薄白、胃窦部稍见粗糙、二脉沉细而数	白芍、大枣、煨姜、炙甘草、桂枝	小建中汤
脉缓无力、形体消瘦、咳嗽、苔薄白、舌淡红、饮食减少、胸满、口淡、咳吐泡痰	白芍、大枣、半夏、炙甘草、桂枝、饴糖	小建中汤
苔薄白、舌淡红、咳吐泡痰、饮食减少、口淡、形体消瘦、脉缓无力、胸满、咳嗽	白芍、大枣、半夏、炙甘草、桂枝、饴糖	小建中汤
苔薄白、口淡、舌淡红、咳嗽、脉缓无力、咳吐泡痰、饮食减少、形体消瘦、胸满	白芍、大枣、半夏、炙甘草、桂枝、饴糖	小建中汤
口淡、苔薄白、舌淡红、咳吐泡痰、咳嗽、饮食减少、胸满、脉缓无力、形体消瘦	白芍、大枣、半夏、炙甘草、桂枝、饴糖	小建中汤
舌淡红、咳嗽、口淡、形体消瘦、胸满、咳吐泡痰、脉缓无力、苔薄白、饮食减少	白芍、大枣、半夏、炙甘草、桂枝、饴糖	小建中汤
形体消瘦、脉缓无力、咳吐泡痰、咳嗽、舌淡红、口淡、胸满、苔薄白、饮食减少	白芍、大枣、半夏、炙甘草、桂枝、饴糖	小建中汤
饮食减少、苔薄白、舌淡红、咳吐泡痰、形体消瘦、咳嗽、脉缓无力、口淡、胸满	白芍、大枣、半夏、炙甘草、桂枝、饴糖	小建中汤
胸满、舌淡红、形体消瘦、口淡、咳吐泡痰、脉缓无力、咳嗽、饮食减少、苔薄白	白芍、大枣、半夏、炙甘草、桂枝、饴糖	小建中汤
口淡、咳吐泡痰、舌淡红、苔薄白、咳嗽、饮食减少、形体消瘦、脉缓无力、胸满	白芍、大枣、半夏、炙甘草、桂枝、饴糖	小建中汤
口淡、苔薄白、咳嗽、饮食减少、形体消瘦、脉缓无力、咳吐泡痰、舌淡红、胸满	白芍、大枣、半夏、炙甘草、桂枝、饴糖	小建中汤
嗽、咳、肺之喘急、馁弱、气急、脉得虚数、气机不析、短气、少气	黄芪、白芍、大枣、炙甘草、桂枝	黄芪建中汤
脉得虚数、短气、嗽、咳、馁弱、少气、气急、肺之喘急、气机不析	黄芪、白芍、大枣、炙甘草、桂枝	黄芪建中汤
短气、气急、脉得虚数、咳、嗽、气机不析、肺之喘急、少气、馁弱	黄芪、白芍、大枣、炙甘草、桂枝	黄芪建中汤
咳、馁弱、气机不析、短气、少气、脉得虚数、气急、嗽、肺之喘急	黄芪、白芍、大枣、炙甘草、桂枝	黄芪建中汤
气急、肺之喘急、咳、脉得虚数、气机不析、短气、嗽、少气、馁弱	黄芪、白芍、大枣、炙甘草、桂枝	黄芪建中汤
脉得虚数、咳、少气、肺之喘急、气机不析、短气、嗽、气急、馁弱	黄芪、白芍、大枣、炙甘草、桂枝	黄芪建中汤
气机不析、短气、少气、馁弱、气急、嗽、咳、肺之喘急、脉得虚数	黄芪、白芍、大枣、炙甘草、桂枝	黄芪建中汤
脉得虚数、少气、气机不析、肺之喘急、咳、馁弱、短气、嗽、气急	黄芪、白芍、大枣、炙甘草、桂枝	黄芪建中汤
馁弱、少气、咳、嗽、短气、气急、气机不析、肺之喘急、脉得虚数	黄芪、白芍、大枣、炙甘草、桂枝	黄芪建中汤
馁弱、少气、气机不析、短气、脉得虚数、肺之喘急、嗽、咳、气急	黄芪、白芍、大枣、炙甘草、桂枝	黄芪建中汤
苔唇舌、唇舌淡白、头晕、盗汗、全身极度疲乏、口淡、虚黄、脉大、发热、心悸、面目发黄、溶血性黄、呼吸气微、少气、虚热、恶寒、不欲食	黄芪、白芍、大枣、白术、党参、茯苓、桂枝、附子、茵陈、当归	黄芪建中汤
心悸、恶寒、虚热、唇舌淡白、盗汗、虚黄、苔唇舌、头晕、呼吸气微、少气、不欲食、面目发黄、口淡、全身极度疲乏、溶血性黄、脉大、发热	黄芪、白芍、大枣、白术、党参、茯苓、桂枝、附子、茵陈、当归	黄芪建中汤
虚黄、头晕、苔唇舌、发热、虚热、唇舌淡白、溶血性黄、口淡、脉大、恶寒、少气、全身极度疲乏、盗汗、不欲食、呼吸气微、面目发黄、心悸	黄芪、白芍、大枣、白术、党参、茯苓、桂枝、附子、茵陈、当归	黄芪建中汤
少气、口淡、全身极度疲乏、头晕、虚热、呼吸气微、心悸、苔唇舌、发热、恶寒、面目发黄、虚黄、溶血性黄、唇舌淡白、盗汗、不欲食、脉大	黄芪、白芍、大枣、白术、党参、茯苓、桂枝、附子、茵陈、当归	黄芪建中汤
全身极度疲乏、面目发黄、不欲食、口淡、虚热、脉大、少气、溶血性黄、盗汗、心悸、苔唇舌、恶寒、头晕、发热、唇舌淡白、虚黄、呼吸气微	黄芪、白芍、大枣、白术、党参、茯苓、桂枝、附子、茵陈、当归	黄芪建中汤
脉大、恶寒、苔唇舌、口淡、呼吸气微、虚热、少气、头晕、面目发黄、全身极度疲乏、虚黄、盗汗、唇舌淡白、不欲食、溶血性黄、发热、心悸	黄芪、白芍、大枣、白术、党参、茯苓、桂枝、附子、茵陈、当归	黄芪建中汤
不欲食、头晕、虚热、少气、苔唇舌、面目发黄、恶寒、唇舌淡白、全身极度疲乏、呼吸气微、虚黄、盗汗、溶血性黄、心悸、脉大、口淡、发热	黄芪、白芍、大枣、白术、党参、茯苓、桂枝、附子、茵陈、当归	黄芪建中汤
面目发黄、溶血性黄、口淡、呼吸气微、心悸、脉大、全身极度疲乏、唇舌淡白、苔唇舌、虚黄、盗汗、少气、不欲食、发热、恶寒、头晕、虚热	黄芪、白芍、大枣、白术、党参、茯苓、桂枝、附子、茵陈、当归	黄芪建中汤
呼吸气微、心悸、唇舌淡白、头晕、口淡、面目发黄、溶血性黄、盗汗、苔唇舌、少气、不欲食、发热、虚黄、脉大、虚热、恶寒、全身极度疲乏	黄芪、白芍、大枣、白术、党参、茯苓、桂枝、附子、茵陈、当归	黄芪建中汤
虚热、少气、唇舌淡白、发热、溶血性黄、脉大、苔唇舌、恶寒、虚黄、面目发黄、头晕、呼吸气微、盗汗、口淡、心悸、全身极度疲乏、不欲食	黄芪、白芍、大枣、白术、党参、茯苓、桂枝、附子、茵陈、当归	黄芪建中汤
脉弱、头晕、苔薄、大便欠调、面色光白、多汗	黄芪、白芍、大枣、鸡血藤、党参、茯苓、炙甘草、桂枝、当归	黄芪建中汤
面色光白、头晕、脉弱、苔薄、多汗、大便欠调	黄芪、白芍、大枣、鸡血藤、党参、茯苓、炙甘草、桂枝、当归	黄芪建中汤
面色光白、大便欠调、多汗、苔薄、脉弱、头晕	黄芪、白芍、大枣、鸡血藤、党参、茯苓、炙甘草、桂枝、当归	黄芪建中汤
多汗、大便欠调、脉弱、头晕、面色光白、苔薄	黄芪、白芍、大枣、鸡血藤、党参、茯苓、炙甘草、桂枝、当归	黄芪建中汤
脉弱、面色光白、大便欠调、多汗、头晕、苔薄	黄芪、白芍、大枣、鸡血藤、党参、茯苓、炙甘草、桂枝、当归	黄芪建中汤
苔薄、大便欠调、头晕、多汗、脉弱、面色光白	黄芪、白芍、大枣、鸡血藤、党参、茯苓、炙甘草、桂枝、当归	黄芪建中汤
大便欠调、苔薄、脉弱、多汗、面色光白、头晕	黄芪、白芍、大枣、鸡血藤、党参、茯苓、炙甘草、桂枝、当归	黄芪建中汤
苔薄、面色光白、头晕、多汗、大便欠调、脉弱	黄芪、白芍、大枣、鸡血藤、党参、茯苓、炙甘草、桂枝、当归	黄芪建中汤
大便欠调、头晕、脉弱、面色光白、苔薄、多汗	黄芪、白芍、大枣、鸡血藤、党参、茯苓、炙甘草、桂枝、当归	黄芪建中汤
多汗、大便欠调、面色光白、头晕、苔薄、脉弱	黄芪、白芍、大枣、鸡血藤、党参、茯苓、炙甘草、桂枝、当归	黄芪建中汤
舌质淡、脉缓、纳少、面色萎黄无华、疼痛、舌淡苔薄白、头上冷、汗出、神疲	黄芪、白芍、大枣、炙甘草、桂枝、甘草、当归	黄芪建中汤
面色萎黄无华、舌淡苔薄白、头上冷、舌质淡、疼痛、汗出、神疲、脉缓、纳少	黄芪、白芍、大枣、炙甘草、桂枝、甘草、当归	黄芪建中汤
汗出、舌质淡、面色萎黄无华、神疲、舌淡苔薄白、头上冷、纳少、脉缓、疼痛	黄芪、白芍、大枣、炙甘草、桂枝、甘草、当归	黄芪建中汤
舌淡苔薄白、纳少、汗出、神疲、舌质淡、面色萎黄无华、脉缓、头上冷、疼痛	黄芪、白芍、大枣、炙甘草、桂枝、甘草、当归	黄芪建中汤
面色萎黄无华、神疲、舌淡苔薄白、疼痛、汗出、头上冷、舌质淡、脉缓、纳少	黄芪、白芍、大枣、炙甘草、桂枝、甘草、当归	黄芪建中汤
疼痛、神疲、纳少、舌质淡、舌淡苔薄白、面色萎黄无华、脉缓、汗出、头上冷	黄芪、白芍、大枣、炙甘草、桂枝、甘草、当归	黄芪建中汤
纳少、疼痛、神疲、汗出、舌淡苔薄白、脉缓、头上冷、舌质淡、面色萎黄无华	黄芪、白芍、大枣、炙甘草、桂枝、甘草、当归	黄芪建中汤
头上冷、疼痛、舌质淡、纳少、面色萎黄无华、舌淡苔薄白、神疲、脉缓、汗出	黄芪、白芍、大枣、炙甘草、桂枝、甘草、当归	黄芪建中汤
舌淡苔薄白、面色萎黄无华、脉缓、舌质淡、头上冷、神疲、汗出、纳少、疼痛	黄芪、白芍、大枣、炙甘草、桂枝、甘草、当归	黄芪建中汤
脉缓、神疲、汗出、舌淡苔薄白、头上冷、疼痛、舌质淡、纳少、面色萎黄无华	黄芪、白芍、大枣、炙甘草、桂枝、甘草、当归	黄芪建中汤
饮食少思、小便不利、大便不实、腹胀、咳痰、手足俱冷	牡丹皮、山药、生地、泽泻、山茱萸、茯苓、桂枝、附子	金匮肾气丸
小便不利、咳痰、大便不实、腹胀、饮食少思、手足俱冷	牡丹皮、山药、生地、泽泻、山茱萸、茯苓、桂枝、附子	金匮肾气丸
腹胀、小便不利、手足俱冷、大便不实、饮食少思、咳痰	牡丹皮、山药、生地、泽泻、山茱萸、茯苓、桂枝、附子	金匮肾气丸
手足俱冷、小便不利、饮食少思、大便不实、腹胀、咳痰	牡丹皮、山药、生地、泽泻、山茱萸、茯苓、桂枝、附子	金匮肾气丸
大便不实、腹胀、手足俱冷、小便不利、咳痰、饮食少思	牡丹皮、山药、生地、泽泻、山茱萸、茯苓、桂枝、附子	金匮肾气丸
饮食少思、腹胀、咳痰、大便不实、小便不利、手足俱冷	牡丹皮、山药、生地、泽泻、山茱萸、茯苓、桂枝、附子	金匮肾气丸
大便不实、咳痰、饮食少思、腹胀、手足俱冷、小便不利	牡丹皮、山药、生地、泽泻、山茱萸、茯苓、桂枝、附子	金匮肾气丸
腹胀、大便不实、咳痰、手足俱冷、饮食少思、小便不利	牡丹皮、山药、生地、泽泻、山茱萸、茯苓、桂枝、附子	金匮肾气丸
咳痰、大便不实、手足俱冷、腹胀、饮食少思、小便不利	牡丹皮、山药、生地、泽泻、山茱萸、茯苓、桂枝、附子	金匮肾气丸
饮食少思、腹胀、小便不利、大便不实、手足俱冷、咳痰	牡丹皮、山药、生地、泽泻、山茱萸、茯苓、桂枝、附子	金匮肾气丸
肢冷、口渴、舌润、吐泻、微细、苔无苔、唇淡白、尿多渴、睛光亦好、尿清长、神志清明、脾泻、神疲、虚热	牡丹皮、山药、生地、泽泻、山茱萸、茯苓、桂枝、附子	金匮肾气丸
舌润、唇淡白、神疲、尿多渴、虚热、苔无苔、口渴、微细、睛光亦好、脾泻、肢冷、尿清长、吐泻、神志清明	牡丹皮、山药、生地、泽泻、山茱萸、茯苓、桂枝、附子	金匮肾气丸
睛光亦好、神志清明、尿清长、肢冷、口渴、唇淡白、吐泻、尿多渴、虚热、脾泻、神疲、微细、苔无苔、舌润	牡丹皮、山药、生地、泽泻、山茱萸、茯苓、桂枝、附子	金匮肾气丸
神疲、口渴、尿多渴、尿清长、吐泻、睛光亦好、神志清明、虚热、脾泻、舌润、苔无苔、唇淡白、微细、肢冷	牡丹皮、山药、生地、泽泻、山茱萸、茯苓、桂枝、附子	金匮肾气丸
肢冷、神疲、唇淡白、舌润、口渴、神志清明、脾泻、苔无苔、吐泻、微细、虚热、睛光亦好、尿清长、尿多渴	牡丹皮、山药、生地、泽泻、山茱萸、茯苓、桂枝、附子	金匮肾气丸
尿清长、虚热、肢冷、唇淡白、神志清明、苔无苔、睛光亦好、吐泻、脾泻、口渴、微细、舌润、神疲、尿多渴	牡丹皮、山药、生地、泽泻、山茱萸、茯苓、桂枝、附子	金匮肾气丸
睛光亦好、苔无苔、虚热、舌润、脾泻、微细、尿多渴、口渴、吐泻、神志清明、肢冷、神疲、唇淡白、尿清长	牡丹皮、山药、生地、泽泻、山茱萸、茯苓、桂枝、附子	金匮肾气丸
唇淡白、神志清明、尿清长、微细、苔无苔、神疲、脾泻、睛光亦好、口渴、尿多渴、舌润、肢冷、虚热、吐泻	牡丹皮、山药、生地、泽泻、山茱萸、茯苓、桂枝、附子	金匮肾气丸
舌润、口渴、睛光亦好、吐泻、虚热、尿清长、尿多渴、神疲、微细、神志清明、肢冷、唇淡白、苔无苔、脾泻	牡丹皮、山药、生地、泽泻、山茱萸、茯苓、桂枝、附子	金匮肾气丸
睛光亦好、尿多渴、神疲、唇淡白、苔无苔、尿清长、微细、虚热、舌润、口渴、肢冷、吐泻、脾泻、神志清明	牡丹皮、山药、生地、泽泻、山茱萸、茯苓、桂枝、附子	金匮肾气丸
口渴、脉洪大、恶寒、浮阳、发热、红润	牡丹皮、山药、生地、五味子、泽泻、山茱萸、茯苓、桂枝、附子	金匮肾气丸
恶寒、浮阳、发热、脉洪大、红润、口渴	牡丹皮、山药、生地、五味子、泽泻、山茱萸、茯苓、桂枝、附子	金匮肾气丸
脉洪大、恶寒、浮阳、红润、发热、口渴	牡丹皮、山药、生地、五味子、泽泻、山茱萸、茯苓、桂枝、附子	金匮肾气丸
发热、恶寒、红润、浮阳、口渴、脉洪大	牡丹皮、山药、生地、五味子、泽泻、山茱萸、茯苓、桂枝、附子	金匮肾气丸
浮阳、恶寒、脉洪大、红润、发热、口渴	牡丹皮、山药、生地、五味子、泽泻、山茱萸、茯苓、桂枝、附子	金匮肾气丸
浮阳、发热、脉洪大、红润、口渴、恶寒	牡丹皮、山药、生地、五味子、泽泻、山茱萸、茯苓、桂枝、附子	金匮肾气丸
浮阳、脉洪大、红润、恶寒、口渴、发热	牡丹皮、山药、生地、五味子、泽泻、山茱萸、茯苓、桂枝、附子	金匮肾气丸
恶寒、脉洪大、红润、浮阳、发热、口渴	牡丹皮、山药、生地、五味子、泽泻、山茱萸、茯苓、桂枝、附子	金匮肾气丸
红润、脉洪大、口渴、恶寒、发热、浮阳	牡丹皮、山药、生地、五味子、泽泻、山茱萸、茯苓、桂枝、附子	金匮肾气丸
红润、口渴、恶寒、浮阳、脉洪大、发热	牡丹皮、山药、生地、五味子、泽泻、山茱萸、茯苓、桂枝、附子	金匮肾气丸
脉两寸俱大、夜咳、气短、微细欲绝、痰壅作咳	牡丹皮、山药、泽泻、山茱萸、麻黄、茯苓、熟地、肉桂、附子	金匮肾气丸
气短、夜咳、脉两寸俱大、微细欲绝、痰壅作咳	牡丹皮、山药、泽泻、山茱萸、麻黄、茯苓、熟地、肉桂、附子	金匮肾气丸
痰壅作咳、脉两寸俱大、微细欲绝、气短、夜咳	牡丹皮、山药、泽泻、山茱萸、麻黄、茯苓、熟地、肉桂、附子	金匮肾气丸
脉两寸俱大、痰壅作咳、夜咳、微细欲绝、气短	牡丹皮、山药、泽泻、山茱萸、麻黄、茯苓、熟地、肉桂、附子	金匮肾气丸
夜咳、微细欲绝、痰壅作咳、气短、脉两寸俱大	牡丹皮、山药、泽泻、山茱萸、麻黄、茯苓、熟地、肉桂、附子	金匮肾气丸
微细欲绝、脉两寸俱大、夜咳、气短、痰壅作咳	牡丹皮、山药、泽泻、山茱萸、麻黄、茯苓、熟地、肉桂、附子	金匮肾气丸
夜咳、微细欲绝、痰壅作咳、脉两寸俱大、气短	牡丹皮、山药、泽泻、山茱萸、麻黄、茯苓、熟地、肉桂、附子	金匮肾气丸
夜咳、痰壅作咳、气短、微细欲绝、脉两寸俱大	牡丹皮、山药、泽泻、山茱萸、麻黄、茯苓、熟地、肉桂、附子	金匮肾气丸
痰壅作咳、微细欲绝、脉两寸俱大、气短、夜咳	牡丹皮、山药、泽泻、山茱萸、麻黄、茯苓、熟地、肉桂、附子	金匮肾气丸
痰壅作咳、气短、夜咳、微细欲绝、脉两寸俱大	牡丹皮、山药、泽泻、山茱萸、麻黄、茯苓、熟地、肉桂、附子	金匮肾气丸
脉稍数无力、发烧、苔舌象无改变、身材魁梧、肥胖、步态不稳、舌舌象无改变、跌倒、不痛、溺色清	牡丹皮、黄芪、山药、生地、泽泻、茯苓、肉桂、附子、橘络	金匮肾气丸
溺色清、舌舌象无改变、身材魁梧、发烧、苔舌象无改变、跌倒、步态不稳、不痛、肥胖、脉稍数无力	牡丹皮、黄芪、山药、生地、泽泻、茯苓、肉桂、附子、橘络	金匮肾气丸
跌倒、舌舌象无改变、发烧、不痛、脉稍数无力、身材魁梧、溺色清、苔舌象无改变、肥胖、步态不稳	牡丹皮、黄芪、山药、生地、泽泻、茯苓、肉桂、附子、橘络	金匮肾气丸
溺色清、肥胖、脉稍数无力、舌舌象无改变、身材魁梧、发烧、苔舌象无改变、不痛、跌倒、步态不稳	牡丹皮、黄芪、山药、生地、泽泻、茯苓、肉桂、附子、橘络	金匮肾气丸
肥胖、苔舌象无改变、舌舌象无改变、步态不稳、不痛、溺色清、脉稍数无力、身材魁梧、发烧、跌倒	牡丹皮、黄芪、山药、生地、泽泻、茯苓、肉桂、附子、橘络	金匮肾气丸
身材魁梧、脉稍数无力、发烧、苔舌象无改变、步态不稳、肥胖、舌舌象无改变、跌倒、不痛、溺色清	牡丹皮、黄芪、山药、生地、泽泻、茯苓、肉桂、附子、橘络	金匮肾气丸
不痛、跌倒、舌舌象无改变、步态不稳、溺色清、发烧、苔舌象无改变、脉稍数无力、肥胖、身材魁梧	牡丹皮、黄芪、山药、生地、泽泻、茯苓、肉桂、附子、橘络	金匮肾气丸
溺色清、不痛、跌倒、脉稍数无力、发烧、肥胖、苔舌象无改变、步态不稳、身材魁梧、舌舌象无改变	牡丹皮、黄芪、山药、生地、泽泻、茯苓、肉桂、附子、橘络	金匮肾气丸
溺色清、步态不稳、身材魁梧、不痛、舌舌象无改变、跌倒、发烧、苔舌象无改变、脉稍数无力、肥胖	牡丹皮、黄芪、山药、生地、泽泻、茯苓、肉桂、附子、橘络	金匮肾气丸
肥胖、苔舌象无改变、跌倒、步态不稳、发烧、舌舌象无改变、溺色清、脉稍数无力、身材魁梧、不痛	牡丹皮、黄芪、山药、生地、泽泻、茯苓、肉桂、附子、橘络	金匮肾气丸
咳逆、肌肤甲错、潮热、虚数、津少、身热、盗汗、困憋、肉脱皮瘪、脉数、唇舌过赤、腹皮急、皮肉消脱	土鳖虫、虻虫、大黄、生地、白芍、苦杏仁、鳖甲、水蛭、蛴螬、白薇、桃仁、紫菀、干漆、甘草、百部、当归、黄芩	大黄蛰虫丸
肌肤甲错、津少、皮肉消脱、困憋、肉脱皮瘪、虚数、盗汗、唇舌过赤、脉数、潮热、腹皮急、咳逆、身热	土鳖虫、虻虫、大黄、生地、白芍、苦杏仁、鳖甲、水蛭、蛴螬、白薇、桃仁、紫菀、干漆、甘草、百部、当归、黄芩	大黄蛰虫丸
唇舌过赤、津少、潮热、虚数、脉数、困憋、盗汗、咳逆、肌肤甲错、身热、皮肉消脱、肉脱皮瘪、腹皮急	土鳖虫、虻虫、大黄、生地、白芍、苦杏仁、鳖甲、水蛭、蛴螬、白薇、桃仁、紫菀、干漆、甘草、百部、当归、黄芩	大黄蛰虫丸
盗汗、身热、腹皮急、脉数、皮肉消脱、咳逆、津少、困憋、唇舌过赤、虚数、肉脱皮瘪、潮热、肌肤甲错	土鳖虫、虻虫、大黄、生地、白芍、苦杏仁、鳖甲、水蛭、蛴螬、白薇、桃仁、紫菀、干漆、甘草、百部、当归、黄芩	大黄蛰虫丸
困憋、脉数、虚数、咳逆、潮热、肌肤甲错、腹皮急、津少、唇舌过赤、身热、皮肉消脱、肉脱皮瘪、盗汗	土鳖虫、虻虫、大黄、生地、白芍、苦杏仁、鳖甲、水蛭、蛴螬、白薇、桃仁、紫菀、干漆、甘草、百部、当归、黄芩	大黄蛰虫丸
潮热、唇舌过赤、盗汗、腹皮急、身热、肌肤甲错、肉脱皮瘪、津少、皮肉消脱、脉数、虚数、咳逆、困憋	土鳖虫、虻虫、大黄、生地、白芍、苦杏仁、鳖甲、水蛭、蛴螬、白薇、桃仁、紫菀、干漆、甘草、百部、当归、黄芩	大黄蛰虫丸
潮热、盗汗、虚数、肉脱皮瘪、身热、津少、唇舌过赤、脉数、肌肤甲错、腹皮急、咳逆、皮肉消脱、困憋	土鳖虫、虻虫、大黄、生地、白芍、苦杏仁、鳖甲、水蛭、蛴螬、白薇、桃仁、紫菀、干漆、甘草、百部、当归、黄芩	大黄蛰虫丸
皮肉消脱、津少、困憋、肉脱皮瘪、咳逆、盗汗、脉数、身热、唇舌过赤、潮热、腹皮急、肌肤甲错、虚数	土鳖虫、虻虫、大黄、生地、白芍、苦杏仁、鳖甲、水蛭、蛴螬、白薇、桃仁、紫菀、干漆、甘草、百部、当归、黄芩	大黄蛰虫丸
咳逆、潮热、虚数、脉数、身热、津少、唇舌过赤、困憋、盗汗、皮肉消脱、肉脱皮瘪、肌肤甲错、腹皮急	土鳖虫、虻虫、大黄、生地、白芍、苦杏仁、鳖甲、水蛭、蛴螬、白薇、桃仁、紫菀、干漆、甘草、百部、当归、黄芩	大黄蛰虫丸
肌肤甲错、唇舌过赤、脉数、身热、盗汗、潮热、困憋、咳逆、腹皮急、虚数、肉脱皮瘪、皮肉消脱、津少	土鳖虫、虻虫、大黄、生地、白芍、苦杏仁、鳖甲、水蛭、蛴螬、白薇、桃仁、紫菀、干漆、甘草、百部、当归、黄芩	大黄蛰虫丸
舌缘青紫干燥、食欲日益减退、脐下摸到一块、脉细小数、口渴、胀痛、舌质黯红、面色黯滞、消瘦	虻虫、土鳖虫、大黄、生地、白芍、苦杏仁、水蛭、蛴螬、桃仁、干漆、甘草、黄芩	大黄蛰虫丸
舌质黯红、脐下摸到一块、脉细小数、食欲日益减退、口渴、胀痛、舌缘青紫干燥、面色黯滞、消瘦	虻虫、土鳖虫、大黄、生地、白芍、苦杏仁、水蛭、蛴螬、桃仁、干漆、甘草、黄芩	大黄蛰虫丸
脉细小数、消瘦、胀痛、脐下摸到一块、舌缘青紫干燥、口渴、舌质黯红、面色黯滞、食欲日益减退	虻虫、土鳖虫、大黄、生地、白芍、苦杏仁、水蛭、蛴螬、桃仁、干漆、甘草、黄芩	大黄蛰虫丸
消瘦、舌缘青紫干燥、脉细小数、面色黯滞、食欲日益减退、舌质黯红、口渴、胀痛、脐下摸到一块	虻虫、土鳖虫、大黄、生地、白芍、苦杏仁、水蛭、蛴螬、桃仁、干漆、甘草、黄芩	大黄蛰虫丸
胀痛、口渴、脉细小数、舌缘青紫干燥、消瘦、食欲日益减退、舌质黯红、脐下摸到一块、面色黯滞	虻虫、土鳖虫、大黄、生地、白芍、苦杏仁、水蛭、蛴螬、桃仁、干漆、甘草、黄芩	大黄蛰虫丸
口渴、脐下摸到一块、舌质黯红、面色黯滞、胀痛、消瘦、舌缘青紫干燥、食欲日益减退、脉细小数	虻虫、土鳖虫、大黄、生地、白芍、苦杏仁、水蛭、蛴螬、桃仁、干漆、甘草、黄芩	大黄蛰虫丸
脐下摸到一块、胀痛、舌质黯红、口渴、消瘦、舌缘青紫干燥、面色黯滞、脉细小数、食欲日益减退	虻虫、土鳖虫、大黄、生地、白芍、苦杏仁、水蛭、蛴螬、桃仁、干漆、甘草、黄芩	大黄蛰虫丸
舌缘青紫干燥、面色黯滞、消瘦、胀痛、脐下摸到一块、口渴、食欲日益减退、脉细小数、舌质黯红	虻虫、土鳖虫、大黄、生地、白芍、苦杏仁、水蛭、蛴螬、桃仁、干漆、甘草、黄芩	大黄蛰虫丸
面色黯滞、口渴、舌质黯红、胀痛、食欲日益减退、脉细小数、脐下摸到一块、消瘦、舌缘青紫干燥	虻虫、土鳖虫、大黄、生地、白芍、苦杏仁、水蛭、蛴螬、桃仁、干漆、甘草、黄芩	大黄蛰虫丸
舌缘青紫干燥、胀痛、舌质黯红、口渴、面色黯滞、消瘦、脐下摸到一块、食欲日益减退、脉细小数	虻虫、土鳖虫、大黄、生地、白芍、苦杏仁、水蛭、蛴螬、桃仁、干漆、甘草、黄芩	大黄蛰虫丸
疼痛、呕吐、气阴两虚、昏迷、抽搐、血压110/56mmHg、肝肋下4.5厘米、食欲减退、高热、消瘦、肝硬、瘀斑、恶心、涩象、阴损、胁痛、湿热、苔舌边尖、体温达40℃、腹泻	虻虫、土鳖虫、大黄、生地、白芍、苦杏仁、水蛭、蛴螬、桃仁、干漆、甘草、黄芩	大黄蛰虫丸
涩象、腹泻、高热、气阴两虚、恶心、湿热、胁痛、疼痛、血压110/56mmHg、呕吐、瘀斑、肝肋下4.5厘米、食欲减退、抽搐、阴损、体温达40℃、昏迷、消瘦、苔舌边尖、肝硬	虻虫、土鳖虫、大黄、生地、白芍、苦杏仁、水蛭、蛴螬、桃仁、干漆、甘草、黄芩	大黄蛰虫丸
疼痛、阴损、肝硬、消瘦、抽搐、涩象、体温达40℃、肝肋下4.5厘米、高热、苔舌边尖、呕吐、胁痛、血压110/56mmHg、腹泻、瘀斑、食欲减退、昏迷、恶心、气阴两虚、湿热	虻虫、土鳖虫、大黄、生地、白芍、苦杏仁、水蛭、蛴螬、桃仁、干漆、甘草、黄芩	大黄蛰虫丸
肝硬、瘀斑、呕吐、苔舌边尖、抽搐、阴损、涩象、高热、体温达40℃、气阴两虚、肝肋下4.5厘米、血压110/56mmHg、胁痛、昏迷、消瘦、恶心、腹泻、食欲减退、湿热、疼痛	虻虫、土鳖虫、大黄、生地、白芍、苦杏仁、水蛭、蛴螬、桃仁、干漆、甘草、黄芩	大黄蛰虫丸
腹泻、胁痛、湿热、抽搐、阴损、高热、肝硬、消瘦、恶心、气阴两虚、瘀斑、昏迷、疼痛、食欲减退、体温达40℃、肝肋下4.5厘米、苔舌边尖、血压110/56mmHg、涩象、呕吐	虻虫、土鳖虫、大黄、生地、白芍、苦杏仁、水蛭、蛴螬、桃仁、干漆、甘草、黄芩	大黄蛰虫丸
阴损、恶心、苔舌边尖、体温达40℃、瘀斑、高热、抽搐、肝肋下4.5厘米、湿热、呕吐、消瘦、肝硬、腹泻、疼痛、气阴两虚、血压110/56mmHg、昏迷、胁痛、食欲减退、涩象	虻虫、土鳖虫、大黄、生地、白芍、苦杏仁、水蛭、蛴螬、桃仁、干漆、甘草、黄芩	大黄蛰虫丸
肝硬、呕吐、肝肋下4.5厘米、消瘦、食欲减退、体温达40℃、胁痛、腹泻、疼痛、昏迷、恶心、抽搐、高热、湿热、气阴两虚、血压110/56mmHg、阴损、苔舌边尖、涩象、瘀斑	虻虫、土鳖虫、大黄、生地、白芍、苦杏仁、水蛭、蛴螬、桃仁、干漆、甘草、黄芩	大黄蛰虫丸
阴损、瘀斑、苔舌边尖、肝硬、恶心、昏迷、胁痛、肝肋下4.5厘米、气阴两虚、呕吐、消瘦、食欲减退、疼痛、涩象、高热、血压110/56mmHg、体温达40℃、湿热、抽搐、腹泻	虻虫、土鳖虫、大黄、生地、白芍、苦杏仁、水蛭、蛴螬、桃仁、干漆、甘草、黄芩	大黄蛰虫丸
消瘦、涩象、抽搐、恶心、食欲减退、疼痛、昏迷、呕吐、肝肋下4.5厘米、胁痛、苔舌边尖、腹泻、体温达40℃、肝硬、气阴两虚、血压110/56mmHg、瘀斑、阴损、高热、湿热	虻虫、土鳖虫、大黄、生地、白芍、苦杏仁、水蛭、蛴螬、桃仁、干漆、甘草、黄芩	大黄蛰虫丸
涩象、肝肋下4.5厘米、恶心、阴损、昏迷、消瘦、肝硬、腹泻、气阴两虚、体温达40℃、瘀斑、食欲减退、高热、湿热、疼痛、呕吐、抽搐、苔舌边尖、胁痛、血压110/56mmHg	虻虫、土鳖虫、大黄、生地、白芍、苦杏仁、水蛭、蛴螬、桃仁、干漆、甘草、黄芩	大黄蛰虫丸
大便溏薄、脾胃虚寒、遗尿、胃纳略减、小便清长、数遗、舌白润、肾气虚损、遗出、消渴、口淡、苔白润无苔	炙甘草、干姜	甘草干姜汤
数遗、小便清长、脾胃虚寒、消渴、肾气虚损、苔白润无苔、舌白润、口淡、大便溏薄、遗尿、遗出、胃纳略减	炙甘草、干姜	甘草干姜汤
遗尿、遗出、肾气虚损、大便溏薄、数遗、消渴、口淡、苔白润无苔、脾胃虚寒、胃纳略减、小便清长、舌白润	炙甘草、干姜	甘草干姜汤
大便溏薄、遗出、舌白润、口淡、数遗、肾气虚损、苔白润无苔、消渴、胃纳略减、遗尿、脾胃虚寒、小便清长	炙甘草、干姜	甘草干姜汤
舌白润、大便溏薄、胃纳略减、遗出、脾胃虚寒、遗尿、口淡、消渴、肾气虚损、数遗、苔白润无苔、小便清长	炙甘草、干姜	甘草干姜汤
舌白润、消渴、大便溏薄、肾气虚损、小便清长、遗出、口淡、数遗、脾胃虚寒、遗尿、胃纳略减、苔白润无苔	炙甘草、干姜	甘草干姜汤
肾气虚损、脾胃虚寒、数遗、遗尿、胃纳略减、大便溏薄、苔白润无苔、口淡、舌白润、小便清长、遗出、消渴	炙甘草、干姜	甘草干姜汤
苔白润无苔、遗出、脾胃虚寒、肾气虚损、小便清长、胃纳略减、遗尿、消渴、口淡、数遗、舌白润、大便溏薄	炙甘草、干姜	甘草干姜汤
脾胃虚寒、遗尿、肾气虚损、苔白润无苔、口淡、舌白润、数遗、消渴、遗出、胃纳略减、大便溏薄、小便清长	炙甘草、干姜	甘草干姜汤
脾胃虚寒、苔白润无苔、遗出、小便清长、胃纳略减、肾气虚损、数遗、舌白润、消渴、口淡、遗尿、大便溏薄	炙甘草、干姜	甘草干姜汤
不思饮食、咳嗽、麻疹、舌淡、发热、低热、皮肤枯燥、颧红、肌肉消瘦、唇淡、苔无苔、脉沉迟无力、色绿	干姜、党参、大枣、炙甘草、粳米	甘草干姜汤
色绿、舌淡、咳嗽、低热、肌肉消瘦、皮肤枯燥、不思饮食、脉沉迟无力、苔无苔、麻疹、唇淡、颧红、发热	干姜、党参、大枣、炙甘草、粳米	甘草干姜汤
麻疹、发热、颧红、脉沉迟无力、苔无苔、舌淡、低热、咳嗽、色绿、唇淡、不思饮食、皮肤枯燥、肌肉消瘦	干姜、党参、大枣、炙甘草、粳米	甘草干姜汤
麻疹、肌肉消瘦、颧红、色绿、舌淡、脉沉迟无力、唇淡、皮肤枯燥、低热、咳嗽、不思饮食、苔无苔、发热	干姜、党参、大枣、炙甘草、粳米	甘草干姜汤
咳嗽、肌肉消瘦、低热、颧红、发热、不思饮食、苔无苔、脉沉迟无力、唇淡、皮肤枯燥、舌淡、色绿、麻疹	干姜、党参、大枣、炙甘草、粳米	甘草干姜汤
脉沉迟无力、颧红、色绿、舌淡、低热、苔无苔、发热、唇淡、咳嗽、皮肤枯燥、麻疹、不思饮食、肌肉消瘦	干姜、党参、大枣、炙甘草、粳米	甘草干姜汤
色绿、肌肉消瘦、唇淡、发热、舌淡、咳嗽、不思饮食、麻疹、脉沉迟无力、皮肤枯燥、苔无苔、颧红、低热	干姜、党参、大枣、炙甘草、粳米	甘草干姜汤
脉沉迟无力、麻疹、唇淡、肌肉消瘦、色绿、咳嗽、舌淡、颧红、发热、不思饮食、苔无苔、皮肤枯燥、低热	干姜、党参、大枣、炙甘草、粳米	甘草干姜汤
咳嗽、不思饮食、发热、麻疹、唇淡、色绿、苔无苔、皮肤枯燥、肌肉消瘦、低热、脉沉迟无力、舌淡、颧红	干姜、党参、大枣、炙甘草、粳米	甘草干姜汤
咳嗽、色绿、皮肤枯燥、不思饮食、苔无苔、肌肉消瘦、唇淡、低热、舌淡、发热、麻疹、脉沉迟无力、颧红	干姜、党参、大枣、炙甘草、粳米	甘草干姜汤
神智已失、滴沥不止、脉若有若无、鼻血	干姜、甘草	甘草干姜汤
神智已失、滴沥不止、鼻血、脉若有若无	干姜、甘草	甘草干姜汤
神智已失、脉若有若无、滴沥不止、鼻血	干姜、甘草	甘草干姜汤
神智已失、脉若有若无、鼻血、滴沥不止	干姜、甘草	甘草干姜汤
神智已失、鼻血、滴沥不止、脉若有若无	干姜、甘草	甘草干姜汤
神智已失、鼻血、脉若有若无、滴沥不止	干姜、甘草	甘草干姜汤
滴沥不止、神智已失、脉若有若无、鼻血	干姜、甘草	甘草干姜汤
滴沥不止、神智已失、鼻血、脉若有若无	干姜、甘草	甘草干姜汤
[truncated: 14,284 more rows]
