# Supplementary material for: PRDAGE: a prescription recommendation framework for traditional Chinese medicine based on data augmentation and multi-graph embedding
Source: PeerJ Comput Sci. 2025 Aug 6;11:e2974. doi: 10.7717/peerj-cs.2974 (PMC12453781; doi:10.7717/peerj-cs.2974)
Supplement: Supplemental Information 1 — The raw data used for training and testing in the dataset are medical case records in Chinese text. This study is trained based on Chinese text. To facilitate non-Chinese researchers, we have provided the English names of the attributes in the dataset and mapped them to their corresponding Chinese names. The .pickle file can be read using Python language editing software, such as PyCharm. The *.pickle file in this program is a serialized file in Python dictionary format, containing key-value data, where the key is the symptom name and the corresponding value is the symptom embedding vector. The symptom name is the normalized symptom name, and the symptom embedding vector is generated by SBert. You can use the pickle.load() method from the pickle module in the program to restore the file as a Python dictionary variable. [file peerj-cs-11-2974-s001.zip › Code and data/TCMPR_ZS/data/dataset-top-40agumentation-old-20.csv]

symptoms_standardization herb_standardization formula_standardization
肢麻、自汗、视物模糊、舌淡、脉结代、头晕、视力减退、麻木、形瘦面白、乏力、耳鸣、心悸、倦怠、苔薄白	生姜、白芍、龙骨、大枣、牡蛎、炙甘草、桂枝、甘草	桂枝汤
形瘦面白、视物模糊、耳鸣、视力减退、麻木、头晕、脉结代、自汗、乏力、肢麻、倦怠、苔薄白、心悸、舌淡	生姜、白芍、龙骨、大枣、牡蛎、炙甘草、桂枝、甘草	桂枝汤
肢麻、乏力、耳鸣、脉结代、自汗、苔薄白、舌淡、视力减退、头晕、心悸、形瘦面白、倦怠、麻木、视物模糊	生姜、白芍、龙骨、大枣、牡蛎、炙甘草、桂枝、甘草	桂枝汤
形瘦面白、耳鸣、脉结代、麻木、视物模糊、舌淡、乏力、头晕、视力减退、肢麻、苔薄白、心悸、自汗、倦怠	生姜、白芍、龙骨、大枣、牡蛎、炙甘草、桂枝、甘草	桂枝汤
头晕、舌淡、苔薄白、肢麻、视物模糊、形瘦面白、自汗、视力减退、麻木、耳鸣、脉结代、乏力、心悸、倦怠	生姜、白芍、龙骨、大枣、牡蛎、炙甘草、桂枝、甘草	桂枝汤
形瘦面白、耳鸣、舌淡、自汗、苔薄白、肢麻、视力减退、乏力、头晕、心悸、视物模糊、麻木、脉结代、倦怠	生姜、白芍、龙骨、大枣、牡蛎、炙甘草、桂枝、甘草	桂枝汤
舌淡、倦怠、头晕、视力减退、苔薄白、脉结代、肢麻、形瘦面白、视物模糊、耳鸣、心悸、乏力、自汗、麻木	生姜、白芍、龙骨、大枣、牡蛎、炙甘草、桂枝、甘草	桂枝汤
舌淡、自汗、视物模糊、头晕、脉结代、苔薄白、视力减退、麻木、心悸、肢麻、倦怠、耳鸣、形瘦面白、乏力	生姜、白芍、龙骨、大枣、牡蛎、炙甘草、桂枝、甘草	桂枝汤
舌淡、头晕、脉结代、视力减退、麻木、乏力、倦怠、耳鸣、苔薄白、视物模糊、肢麻、自汗、心悸、形瘦面白	生姜、白芍、龙骨、大枣、牡蛎、炙甘草、桂枝、甘草	桂枝汤
形瘦面白、苔薄白、头晕、舌淡、心悸、倦怠、视物模糊、耳鸣、脉结代、乏力、视力减退、自汗、肢麻、麻木	生姜、白芍、龙骨、大枣、牡蛎、炙甘草、桂枝、甘草	桂枝汤
舌淡、形瘦面白、脉结代、肢麻、苔薄白、耳鸣、自汗、头晕、视力减退、心悸、倦怠、麻木、乏力、视物模糊	生姜、白芍、龙骨、大枣、牡蛎、炙甘草、桂枝、甘草	桂枝汤
倦怠、苔薄白、自汗、舌淡、麻木、乏力、耳鸣、头晕、肢麻、脉结代、视力减退、视物模糊、心悸、形瘦面白	生姜、白芍、龙骨、大枣、牡蛎、炙甘草、桂枝、甘草	桂枝汤
麻木、视物模糊、自汗、形瘦面白、耳鸣、乏力、苔薄白、倦怠、心悸、舌淡、视力减退、头晕、脉结代、肢麻	生姜、白芍、龙骨、大枣、牡蛎、炙甘草、桂枝、甘草	桂枝汤
形瘦面白、倦怠、肢麻、耳鸣、视物模糊、苔薄白、视力减退、自汗、头晕、舌淡、乏力、心悸、麻木、脉结代	生姜、白芍、龙骨、大枣、牡蛎、炙甘草、桂枝、甘草	桂枝汤
麻木、倦怠、自汗、心悸、肢麻、耳鸣、头晕、形瘦面白、乏力、视物模糊、苔薄白、视力减退、舌淡、脉结代	生姜、白芍、龙骨、大枣、牡蛎、炙甘草、桂枝、甘草	桂枝汤
麻木、倦怠、自汗、舌淡、肢麻、形瘦面白、乏力、心悸、脉结代、耳鸣、视物模糊、苔薄白、视力减退、头晕	生姜、白芍、龙骨、大枣、牡蛎、炙甘草、桂枝、甘草	桂枝汤
苔薄白、自汗、视力减退、肢麻、脉结代、耳鸣、形瘦面白、头晕、视物模糊、倦怠、舌淡、心悸、乏力、麻木	生姜、白芍、龙骨、大枣、牡蛎、炙甘草、桂枝、甘草	桂枝汤
舌淡、视物模糊、自汗、倦怠、苔薄白、耳鸣、肢麻、心悸、脉结代、麻木、视力减退、乏力、头晕、形瘦面白	生姜、白芍、龙骨、大枣、牡蛎、炙甘草、桂枝、甘草	桂枝汤
麻木、舌淡、耳鸣、视力减退、头晕、自汗、视物模糊、乏力、倦怠、形瘦面白、脉结代、肢麻、心悸、苔薄白	生姜、白芍、龙骨、大枣、牡蛎、炙甘草、桂枝、甘草	桂枝汤
视力减退、视物模糊、心悸、耳鸣、舌淡、苔薄白、自汗、头晕、乏力、脉结代、麻木、倦怠、形瘦面白、肢麻	生姜、白芍、龙骨、大枣、牡蛎、炙甘草、桂枝、甘草	桂枝汤
面色苍白、脉细缓、边有齿印、色黯、头痛、自汗、舌淡、恶露	生姜、白芍、大枣、炙甘草、桂枝、当归、益母草	桂枝汤
面色苍白、色黯、脉细缓、舌淡、自汗、头痛、边有齿印、恶露	生姜、白芍、大枣、炙甘草、桂枝、当归、益母草	桂枝汤
边有齿印、恶露、色黯、自汗、面色苍白、舌淡、脉细缓、头痛	生姜、白芍、大枣、炙甘草、桂枝、当归、益母草	桂枝汤
边有齿印、色黯、脉细缓、舌淡、恶露、头痛、自汗、面色苍白	生姜、白芍、大枣、炙甘草、桂枝、当归、益母草	桂枝汤
面色苍白、边有齿印、舌淡、自汗、头痛、恶露、色黯、脉细缓	生姜、白芍、大枣、炙甘草、桂枝、当归、益母草	桂枝汤
脉细缓、自汗、恶露、舌淡、面色苍白、边有齿印、头痛、色黯	生姜、白芍、大枣、炙甘草、桂枝、当归、益母草	桂枝汤
头痛、自汗、恶露、面色苍白、色黯、舌淡、边有齿印、脉细缓	生姜、白芍、大枣、炙甘草、桂枝、当归、益母草	桂枝汤
自汗、舌淡、边有齿印、恶露、色黯、面色苍白、脉细缓、头痛	生姜、白芍、大枣、炙甘草、桂枝、当归、益母草	桂枝汤
舌淡、脉细缓、边有齿印、自汗、头痛、面色苍白、恶露、色黯	生姜、白芍、大枣、炙甘草、桂枝、当归、益母草	桂枝汤
头痛、色黯、自汗、舌淡、面色苍白、边有齿印、脉细缓、恶露	生姜、白芍、大枣、炙甘草、桂枝、当归、益母草	桂枝汤
面色苍白、舌淡、头痛、自汗、脉细缓、色黯、边有齿印、恶露	生姜、白芍、大枣、炙甘草、桂枝、当归、益母草	桂枝汤
头痛、自汗、边有齿印、脉细缓、舌淡、恶露、色黯、面色苍白	生姜、白芍、大枣、炙甘草、桂枝、当归、益母草	桂枝汤
面色苍白、自汗、色黯、恶露、脉细缓、舌淡、头痛、边有齿印	生姜、白芍、大枣、炙甘草、桂枝、当归、益母草	桂枝汤
恶露、头痛、色黯、脉细缓、面色苍白、舌淡、自汗、边有齿印	生姜、白芍、大枣、炙甘草、桂枝、当归、益母草	桂枝汤
面色苍白、恶露、舌淡、色黯、头痛、自汗、脉细缓、边有齿印	生姜、白芍、大枣、炙甘草、桂枝、当归、益母草	桂枝汤
脉细缓、头痛、面色苍白、色黯、舌淡、恶露、边有齿印、自汗	生姜、白芍、大枣、炙甘草、桂枝、当归、益母草	桂枝汤
恶露、自汗、头痛、面色苍白、舌淡、边有齿印、色黯、脉细缓	生姜、白芍、大枣、炙甘草、桂枝、当归、益母草	桂枝汤
自汗、边有齿印、舌淡、恶露、色黯、脉细缓、头痛、面色苍白	生姜、白芍、大枣、炙甘草、桂枝、当归、益母草	桂枝汤
色黯、恶露、面色苍白、脉细缓、边有齿印、自汗、头痛、舌淡	生姜、白芍、大枣、炙甘草、桂枝、当归、益母草	桂枝汤
面色苍白、脉细缓、色黯、自汗、恶露、头痛、舌淡、边有齿印	生姜、白芍、大枣、炙甘草、桂枝、当归、益母草	桂枝汤
舌淡润、酸疼、欲吐、泛恶、腠理不密、鼻塞、色量一般、苔薄白、头晕痛、脉沉不浮	生姜、白芍、大枣、川芎、炙甘草、桂枝、当归	桂枝汤
色量一般、脉沉不浮、泛恶、舌淡润、腠理不密、头晕痛、苔薄白、鼻塞、欲吐、酸疼	生姜、白芍、大枣、川芎、炙甘草、桂枝、当归	桂枝汤
脉沉不浮、鼻塞、舌淡润、欲吐、苔薄白、泛恶、酸疼、腠理不密、色量一般、头晕痛	生姜、白芍、大枣、川芎、炙甘草、桂枝、当归	桂枝汤
苔薄白、色量一般、欲吐、鼻塞、泛恶、腠理不密、脉沉不浮、舌淡润、头晕痛、酸疼	生姜、白芍、大枣、川芎、炙甘草、桂枝、当归	桂枝汤
舌淡润、脉沉不浮、泛恶、鼻塞、酸疼、头晕痛、腠理不密、色量一般、欲吐、苔薄白	生姜、白芍、大枣、川芎、炙甘草、桂枝、当归	桂枝汤
头晕痛、酸疼、鼻塞、腠理不密、泛恶、舌淡润、色量一般、欲吐、脉沉不浮、苔薄白	生姜、白芍、大枣、川芎、炙甘草、桂枝、当归	桂枝汤
头晕痛、苔薄白、鼻塞、酸疼、舌淡润、腠理不密、脉沉不浮、色量一般、欲吐、泛恶	生姜、白芍、大枣、川芎、炙甘草、桂枝、当归	桂枝汤
欲吐、腠理不密、鼻塞、苔薄白、泛恶、酸疼、舌淡润、脉沉不浮、色量一般、头晕痛	生姜、白芍、大枣、川芎、炙甘草、桂枝、当归	桂枝汤
头晕痛、腠理不密、脉沉不浮、舌淡润、色量一般、欲吐、酸疼、鼻塞、泛恶、苔薄白	生姜、白芍、大枣、川芎、炙甘草、桂枝、当归	桂枝汤
泛恶、脉沉不浮、腠理不密、头晕痛、欲吐、鼻塞、苔薄白、酸疼、舌淡润、色量一般	生姜、白芍、大枣、川芎、炙甘草、桂枝、当归	桂枝汤
头晕痛、舌淡润、鼻塞、苔薄白、泛恶、色量一般、欲吐、酸疼、脉沉不浮、腠理不密	生姜、白芍、大枣、川芎、炙甘草、桂枝、当归	桂枝汤
欲吐、腠理不密、舌淡润、泛恶、苔薄白、头晕痛、酸疼、鼻塞、色量一般、脉沉不浮	生姜、白芍、大枣、川芎、炙甘草、桂枝、当归	桂枝汤
脉沉不浮、色量一般、酸疼、腠理不密、头晕痛、舌淡润、鼻塞、泛恶、欲吐、苔薄白	生姜、白芍、大枣、川芎、炙甘草、桂枝、当归	桂枝汤
酸疼、色量一般、脉沉不浮、苔薄白、鼻塞、舌淡润、欲吐、头晕痛、泛恶、腠理不密	生姜、白芍、大枣、川芎、炙甘草、桂枝、当归	桂枝汤
脉沉不浮、酸疼、舌淡润、欲吐、苔薄白、鼻塞、腠理不密、泛恶、头晕痛、色量一般	生姜、白芍、大枣、川芎、炙甘草、桂枝、当归	桂枝汤
头晕痛、腠理不密、舌淡润、酸疼、泛恶、鼻塞、脉沉不浮、色量一般、苔薄白、欲吐	生姜、白芍、大枣、川芎、炙甘草、桂枝、当归	桂枝汤
泛恶、脉沉不浮、苔薄白、腠理不密、酸疼、舌淡润、欲吐、头晕痛、鼻塞、色量一般	生姜、白芍、大枣、川芎、炙甘草、桂枝、当归	桂枝汤
欲吐、酸疼、头晕痛、脉沉不浮、舌淡润、腠理不密、色量一般、泛恶、苔薄白、鼻塞	生姜、白芍、大枣、川芎、炙甘草、桂枝、当归	桂枝汤
酸疼、脉沉不浮、舌淡润、欲吐、泛恶、鼻塞、头晕痛、苔薄白、色量一般、腠理不密	生姜、白芍、大枣、川芎、炙甘草、桂枝、当归	桂枝汤
酸疼、鼻塞、苔薄白、色量一般、舌淡润、泛恶、腠理不密、头晕痛、脉沉不浮、欲吐	生姜、白芍、大枣、川芎、炙甘草、桂枝、当归	桂枝汤
舌如平、脉细缓、食臭、苔薄白、稀薄、心烦、吐液涎	生姜、白芍、大枣、炙甘草、桂枝	桂枝汤
吐液涎、脉细缓、舌如平、稀薄、食臭、苔薄白、心烦	生姜、白芍、大枣、炙甘草、桂枝	桂枝汤
脉细缓、舌如平、心烦、吐液涎、苔薄白、食臭、稀薄	生姜、白芍、大枣、炙甘草、桂枝	桂枝汤
吐液涎、苔薄白、心烦、稀薄、食臭、脉细缓、舌如平	生姜、白芍、大枣、炙甘草、桂枝	桂枝汤
稀薄、心烦、苔薄白、脉细缓、吐液涎、食臭、舌如平	生姜、白芍、大枣、炙甘草、桂枝	桂枝汤
吐液涎、苔薄白、食臭、心烦、舌如平、稀薄、脉细缓	生姜、白芍、大枣、炙甘草、桂枝	桂枝汤
脉细缓、舌如平、稀薄、食臭、苔薄白、心烦、吐液涎	生姜、白芍、大枣、炙甘草、桂枝	桂枝汤
稀薄、脉细缓、心烦、食臭、苔薄白、吐液涎、舌如平	生姜、白芍、大枣、炙甘草、桂枝	桂枝汤
稀薄、心烦、吐液涎、食臭、苔薄白、舌如平、脉细缓	生姜、白芍、大枣、炙甘草、桂枝	桂枝汤
苔薄白、脉细缓、吐液涎、稀薄、舌如平、食臭、心烦	生姜、白芍、大枣、炙甘草、桂枝	桂枝汤
苔薄白、食臭、脉细缓、心烦、舌如平、吐液涎、稀薄	生姜、白芍、大枣、炙甘草、桂枝	桂枝汤
苔薄白、舌如平、食臭、稀薄、脉细缓、心烦、吐液涎	生姜、白芍、大枣、炙甘草、桂枝	桂枝汤
吐液涎、心烦、食臭、舌如平、稀薄、苔薄白、脉细缓	生姜、白芍、大枣、炙甘草、桂枝	桂枝汤
舌如平、心烦、稀薄、吐液涎、脉细缓、苔薄白、食臭	生姜、白芍、大枣、炙甘草、桂枝	桂枝汤
稀薄、舌如平、苔薄白、吐液涎、食臭、脉细缓、心烦	生姜、白芍、大枣、炙甘草、桂枝	桂枝汤
食臭、心烦、吐液涎、苔薄白、脉细缓、舌如平、稀薄	生姜、白芍、大枣、炙甘草、桂枝	桂枝汤
脉细缓、苔薄白、心烦、吐液涎、稀薄、食臭、舌如平	生姜、白芍、大枣、炙甘草、桂枝	桂枝汤
食臭、脉细缓、心烦、吐液涎、舌如平、稀薄、苔薄白	生姜、白芍、大枣、炙甘草、桂枝	桂枝汤
稀薄、苔薄白、心烦、脉细缓、舌如平、食臭、吐液涎	生姜、白芍、大枣、炙甘草、桂枝	桂枝汤
稀薄、吐液涎、舌如平、苔薄白、心烦、食臭、脉细缓	生姜、白芍、大枣、炙甘草、桂枝	桂枝汤
脉弦数、舌红、口渴、胸胁苦满、苔薄黄、色暗红	牡丹皮、生姜、柴胡、大枣、党参、竹茹、瓜蒌、炙甘草、天花粉、当归、黄芩	小柴胡汤
苔薄黄、胸胁苦满、色暗红、舌红、口渴、脉弦数	牡丹皮、生姜、柴胡、大枣、党参、竹茹、瓜蒌、炙甘草、天花粉、当归、黄芩	小柴胡汤
口渴、脉弦数、色暗红、舌红、胸胁苦满、苔薄黄	牡丹皮、生姜、柴胡、大枣、党参、竹茹、瓜蒌、炙甘草、天花粉、当归、黄芩	小柴胡汤
舌红、脉弦数、色暗红、口渴、胸胁苦满、苔薄黄	牡丹皮、生姜、柴胡、大枣、党参、竹茹、瓜蒌、炙甘草、天花粉、当归、黄芩	小柴胡汤
口渴、苔薄黄、胸胁苦满、舌红、色暗红、脉弦数	牡丹皮、生姜、柴胡、大枣、党参、竹茹、瓜蒌、炙甘草、天花粉、当归、黄芩	小柴胡汤
口渴、苔薄黄、胸胁苦满、色暗红、脉弦数、舌红	牡丹皮、生姜、柴胡、大枣、党参、竹茹、瓜蒌、炙甘草、天花粉、当归、黄芩	小柴胡汤
色暗红、苔薄黄、脉弦数、舌红、口渴、胸胁苦满	牡丹皮、生姜、柴胡、大枣、党参、竹茹、瓜蒌、炙甘草、天花粉、当归、黄芩	小柴胡汤
舌红、口渴、脉弦数、色暗红、胸胁苦满、苔薄黄	牡丹皮、生姜、柴胡、大枣、党参、竹茹、瓜蒌、炙甘草、天花粉、当归、黄芩	小柴胡汤
苔薄黄、口渴、色暗红、舌红、胸胁苦满、脉弦数	牡丹皮、生姜、柴胡、大枣、党参、竹茹、瓜蒌、炙甘草、天花粉、当归、黄芩	小柴胡汤
舌红、色暗红、脉弦数、口渴、苔薄黄、胸胁苦满	牡丹皮、生姜、柴胡、大枣、党参、竹茹、瓜蒌、炙甘草、天花粉、当归、黄芩	小柴胡汤
口渴、色暗红、脉弦数、舌红、苔薄黄、胸胁苦满	牡丹皮、生姜、柴胡、大枣、党参、竹茹、瓜蒌、炙甘草、天花粉、当归、黄芩	小柴胡汤
色暗红、胸胁苦满、苔薄黄、舌红、脉弦数、口渴	牡丹皮、生姜、柴胡、大枣、党参、竹茹、瓜蒌、炙甘草、天花粉、当归、黄芩	小柴胡汤
胸胁苦满、色暗红、苔薄黄、舌红、脉弦数、口渴	牡丹皮、生姜、柴胡、大枣、党参、竹茹、瓜蒌、炙甘草、天花粉、当归、黄芩	小柴胡汤
胸胁苦满、苔薄黄、脉弦数、色暗红、舌红、口渴	牡丹皮、生姜、柴胡、大枣、党参、竹茹、瓜蒌、炙甘草、天花粉、当归、黄芩	小柴胡汤
胸胁苦满、口渴、脉弦数、色暗红、苔薄黄、舌红	牡丹皮、生姜、柴胡、大枣、党参、竹茹、瓜蒌、炙甘草、天花粉、当归、黄芩	小柴胡汤
口渴、苔薄黄、脉弦数、胸胁苦满、色暗红、舌红	牡丹皮、生姜、柴胡、大枣、党参、竹茹、瓜蒌、炙甘草、天花粉、当归、黄芩	小柴胡汤
胸胁苦满、苔薄黄、舌红、色暗红、脉弦数、口渴	牡丹皮、生姜、柴胡、大枣、党参、竹茹、瓜蒌、炙甘草、天花粉、当归、黄芩	小柴胡汤
舌红、口渴、苔薄黄、脉弦数、胸胁苦满、色暗红	牡丹皮、生姜、柴胡、大枣、党参、竹茹、瓜蒌、炙甘草、天花粉、当归、黄芩	小柴胡汤
舌红、脉弦数、胸胁苦满、口渴、色暗红、苔薄黄	牡丹皮、生姜、柴胡、大枣、党参、竹茹、瓜蒌、炙甘草、天花粉、当归、黄芩	小柴胡汤
脉弦数、舌红、苔薄黄、口渴、色暗红、胸胁苦满	牡丹皮、生姜、柴胡、大枣、党参、竹茹、瓜蒌、炙甘草、天花粉、当归、黄芩	小柴胡汤
精神不振、指节有麻感、耳鸣、懒言、目眩、气短、关节酸疼、苔薄白、舌淡嫩、头晕、脉虚细	黄芪、白芍、大枣、通草、炙甘草、桂枝、细辛、甘草、当归	当归四逆汤
懒言、舌淡嫩、耳鸣、指节有麻感、脉虚细、精神不振、目眩、气短、关节酸疼、苔薄白、头晕	黄芪、白芍、大枣、通草、炙甘草、桂枝、细辛、甘草、当归	当归四逆汤
耳鸣、懒言、精神不振、关节酸疼、指节有麻感、气短、目眩、舌淡嫩、头晕、苔薄白、脉虚细	黄芪、白芍、大枣、通草、炙甘草、桂枝、细辛、甘草、当归	当归四逆汤
指节有麻感、目眩、舌淡嫩、懒言、精神不振、关节酸疼、耳鸣、气短、苔薄白、脉虚细、头晕	黄芪、白芍、大枣、通草、炙甘草、桂枝、细辛、甘草、当归	当归四逆汤
目眩、头晕、指节有麻感、耳鸣、懒言、气短、精神不振、脉虚细、关节酸疼、舌淡嫩、苔薄白	黄芪、白芍、大枣、通草、炙甘草、桂枝、细辛、甘草、当归	当归四逆汤
脉虚细、精神不振、目眩、指节有麻感、关节酸疼、耳鸣、头晕、懒言、苔薄白、气短、舌淡嫩	黄芪、白芍、大枣、通草、炙甘草、桂枝、细辛、甘草、当归	当归四逆汤
头晕、舌淡嫩、懒言、气短、目眩、脉虚细、精神不振、关节酸疼、指节有麻感、苔薄白、耳鸣	黄芪、白芍、大枣、通草、炙甘草、桂枝、细辛、甘草、当归	当归四逆汤
耳鸣、脉虚细、懒言、舌淡嫩、指节有麻感、关节酸疼、目眩、苔薄白、头晕、气短、精神不振	黄芪、白芍、大枣、通草、炙甘草、桂枝、细辛、甘草、当归	当归四逆汤
头晕、气短、目眩、关节酸疼、耳鸣、指节有麻感、懒言、精神不振、脉虚细、舌淡嫩、苔薄白	黄芪、白芍、大枣、通草、炙甘草、桂枝、细辛、甘草、当归	当归四逆汤
脉虚细、气短、头晕、苔薄白、关节酸疼、耳鸣、指节有麻感、舌淡嫩、目眩、精神不振、懒言	黄芪、白芍、大枣、通草、炙甘草、桂枝、细辛、甘草、当归	当归四逆汤
头晕、目眩、苔薄白、精神不振、关节酸疼、气短、舌淡嫩、耳鸣、脉虚细、懒言、指节有麻感	黄芪、白芍、大枣、通草、炙甘草、桂枝、细辛、甘草、当归	当归四逆汤
舌淡嫩、懒言、目眩、头晕、指节有麻感、脉虚细、精神不振、苔薄白、耳鸣、气短、关节酸疼	黄芪、白芍、大枣、通草、炙甘草、桂枝、细辛、甘草、当归	当归四逆汤
懒言、苔薄白、目眩、脉虚细、头晕、关节酸疼、气短、精神不振、舌淡嫩、耳鸣、指节有麻感	黄芪、白芍、大枣、通草、炙甘草、桂枝、细辛、甘草、当归	当归四逆汤
苔薄白、舌淡嫩、气短、精神不振、目眩、懒言、耳鸣、头晕、脉虚细、指节有麻感、关节酸疼	黄芪、白芍、大枣、通草、炙甘草、桂枝、细辛、甘草、当归	当归四逆汤
指节有麻感、目眩、精神不振、头晕、气短、耳鸣、脉虚细、关节酸疼、舌淡嫩、苔薄白、懒言	黄芪、白芍、大枣、通草、炙甘草、桂枝、细辛、甘草、当归	当归四逆汤
指节有麻感、头晕、气短、懒言、目眩、舌淡嫩、耳鸣、脉虚细、苔薄白、精神不振、关节酸疼	黄芪、白芍、大枣、通草、炙甘草、桂枝、细辛、甘草、当归	当归四逆汤
懒言、脉虚细、指节有麻感、精神不振、耳鸣、苔薄白、舌淡嫩、关节酸疼、头晕、目眩、气短	黄芪、白芍、大枣、通草、炙甘草、桂枝、细辛、甘草、当归	当归四逆汤
舌淡嫩、脉虚细、关节酸疼、精神不振、耳鸣、指节有麻感、头晕、苔薄白、懒言、气短、目眩	黄芪、白芍、大枣、通草、炙甘草、桂枝、细辛、甘草、当归	当归四逆汤
指节有麻感、关节酸疼、懒言、舌淡嫩、精神不振、耳鸣、气短、脉虚细、目眩、苔薄白、头晕	黄芪、白芍、大枣、通草、炙甘草、桂枝、细辛、甘草、当归	当归四逆汤
舌淡嫩、指节有麻感、头晕、关节酸疼、目眩、气短、懒言、脉虚细、耳鸣、精神不振、苔薄白	黄芪、白芍、大枣、通草、炙甘草、桂枝、细辛、甘草、当归	当归四逆汤
下肢微肿、小便清长、大便溏薄、泛恶、眩晕、脉象弦细、舌苔白厚而腻、头晕	生姜、白芍、白术、茯苓、附子	真武汤
头晕、大便溏薄、下肢微肿、泛恶、舌苔白厚而腻、小便清长、眩晕、脉象弦细	生姜、白芍、白术、茯苓、附子	真武汤
小便清长、脉象弦细、头晕、大便溏薄、下肢微肿、泛恶、舌苔白厚而腻、眩晕	生姜、白芍、白术、茯苓、附子	真武汤
脉象弦细、眩晕、大便溏薄、头晕、舌苔白厚而腻、小便清长、泛恶、下肢微肿	生姜、白芍、白术、茯苓、附子	真武汤
泛恶、眩晕、脉象弦细、舌苔白厚而腻、头晕、下肢微肿、大便溏薄、小便清长	生姜、白芍、白术、茯苓、附子	真武汤
眩晕、大便溏薄、脉象弦细、舌苔白厚而腻、头晕、下肢微肿、泛恶、小便清长	生姜、白芍、白术、茯苓、附子	真武汤
脉象弦细、眩晕、下肢微肿、泛恶、小便清长、头晕、舌苔白厚而腻、大便溏薄	生姜、白芍、白术、茯苓、附子	真武汤
小便清长、舌苔白厚而腻、下肢微肿、大便溏薄、脉象弦细、泛恶、眩晕、头晕	生姜、白芍、白术、茯苓、附子	真武汤
脉象弦细、头晕、泛恶、小便清长、下肢微肿、大便溏薄、舌苔白厚而腻、眩晕	生姜、白芍、白术、茯苓、附子	真武汤
下肢微肿、泛恶、舌苔白厚而腻、小便清长、眩晕、头晕、大便溏薄、脉象弦细	生姜、白芍、白术、茯苓、附子	真武汤
小便清长、泛恶、脉象弦细、下肢微肿、大便溏薄、眩晕、头晕、舌苔白厚而腻	生姜、白芍、白术、茯苓、附子	真武汤
舌苔白厚而腻、脉象弦细、泛恶、下肢微肿、眩晕、头晕、大便溏薄、小便清长	生姜、白芍、白术、茯苓、附子	真武汤
脉象弦细、舌苔白厚而腻、泛恶、小便清长、头晕、下肢微肿、大便溏薄、眩晕	生姜、白芍、白术、茯苓、附子	真武汤
小便清长、舌苔白厚而腻、大便溏薄、泛恶、下肢微肿、头晕、脉象弦细、眩晕	生姜、白芍、白术、茯苓、附子	真武汤
头晕、小便清长、大便溏薄、脉象弦细、泛恶、眩晕、下肢微肿、舌苔白厚而腻	生姜、白芍、白术、茯苓、附子	真武汤
头晕、眩晕、下肢微肿、舌苔白厚而腻、大便溏薄、泛恶、脉象弦细、小便清长	生姜、白芍、白术、茯苓、附子	真武汤
舌苔白厚而腻、眩晕、泛恶、下肢微肿、头晕、小便清长、大便溏薄、脉象弦细	生姜、白芍、白术、茯苓、附子	真武汤
眩晕、头晕、下肢微肿、小便清长、泛恶、脉象弦细、舌苔白厚而腻、大便溏薄	生姜、白芍、白术、茯苓、附子	真武汤
舌苔白厚而腻、脉象弦细、眩晕、头晕、泛恶、大便溏薄、下肢微肿、小便清长	生姜、白芍、白术、茯苓、附子	真武汤
头晕、眩晕、泛恶、大便溏薄、小便清长、舌苔白厚而腻、下肢微肿、脉象弦细	生姜、白芍、白术、茯苓、附子	真武汤
脉细略数、乏力、舌尖稍红、绝经、头晕、纳差、苔黄薄腻、瘙痒、涩痛、便溏、阴痒	白芍、龙胆、桑枝、何首乌、甘草	芍药甘草汤
纳差、绝经、舌尖稍红、苔黄薄腻、头晕、瘙痒、脉细略数、便溏、阴痒、乏力、涩痛	白芍、龙胆、桑枝、何首乌、甘草	芍药甘草汤
头晕、便溏、涩痛、阴痒、脉细略数、舌尖稍红、纳差、乏力、绝经、苔黄薄腻、瘙痒	白芍、龙胆、桑枝、何首乌、甘草	芍药甘草汤
阴痒、涩痛、绝经、脉细略数、头晕、纳差、便溏、瘙痒、苔黄薄腻、舌尖稍红、乏力	白芍、龙胆、桑枝、何首乌、甘草	芍药甘草汤
舌尖稍红、绝经、乏力、瘙痒、头晕、便溏、苔黄薄腻、阴痒、纳差、涩痛、脉细略数	白芍、龙胆、桑枝、何首乌、甘草	芍药甘草汤
苔黄薄腻、阴痒、舌尖稍红、脉细略数、乏力、绝经、便溏、瘙痒、纳差、涩痛、头晕	白芍、龙胆、桑枝、何首乌、甘草	芍药甘草汤
乏力、涩痛、苔黄薄腻、纳差、瘙痒、舌尖稍红、头晕、脉细略数、绝经、便溏、阴痒	白芍、龙胆、桑枝、何首乌、甘草	芍药甘草汤
瘙痒、阴痒、便溏、绝经、脉细略数、纳差、乏力、苔黄薄腻、涩痛、舌尖稍红、头晕	白芍、龙胆、桑枝、何首乌、甘草	芍药甘草汤
苔黄薄腻、乏力、脉细略数、纳差、涩痛、阴痒、头晕、舌尖稍红、便溏、瘙痒、绝经	白芍、龙胆、桑枝、何首乌、甘草	芍药甘草汤
涩痛、绝经、头晕、苔黄薄腻、脉细略数、便溏、舌尖稍红、纳差、乏力、阴痒、瘙痒	白芍、龙胆、桑枝、何首乌、甘草	芍药甘草汤
纳差、阴痒、瘙痒、绝经、乏力、涩痛、头晕、舌尖稍红、苔黄薄腻、脉细略数、便溏	白芍、龙胆、桑枝、何首乌、甘草	芍药甘草汤
苔黄薄腻、阴痒、绝经、涩痛、乏力、纳差、舌尖稍红、脉细略数、头晕、便溏、瘙痒	白芍、龙胆、桑枝、何首乌、甘草	芍药甘草汤
涩痛、瘙痒、舌尖稍红、乏力、便溏、脉细略数、阴痒、绝经、苔黄薄腻、纳差、头晕	白芍、龙胆、桑枝、何首乌、甘草	芍药甘草汤
阴痒、绝经、乏力、涩痛、头晕、纳差、脉细略数、瘙痒、苔黄薄腻、便溏、舌尖稍红	白芍、龙胆、桑枝、何首乌、甘草	芍药甘草汤
便溏、涩痛、阴痒、瘙痒、纳差、头晕、舌尖稍红、苔黄薄腻、乏力、绝经、脉细略数	白芍、龙胆、桑枝、何首乌、甘草	芍药甘草汤
舌尖稍红、阴痒、涩痛、瘙痒、脉细略数、纳差、苔黄薄腻、头晕、乏力、绝经、便溏	白芍、龙胆、桑枝、何首乌、甘草	芍药甘草汤
涩痛、瘙痒、阴痒、脉细略数、纳差、苔黄薄腻、绝经、头晕、舌尖稍红、便溏、乏力	白芍、龙胆、桑枝、何首乌、甘草	芍药甘草汤
舌尖稍红、阴痒、纳差、脉细略数、绝经、便溏、涩痛、头晕、瘙痒、乏力、苔黄薄腻	白芍、龙胆、桑枝、何首乌、甘草	芍药甘草汤
乏力、便溏、涩痛、绝经、脉细略数、瘙痒、头晕、纳差、舌尖稍红、苔黄薄腻、阴痒	白芍、龙胆、桑枝、何首乌、甘草	芍药甘草汤
瘙痒、便溏、涩痛、舌尖稍红、苔黄薄腻、纳差、头晕、脉细略数、阴痒、绝经、乏力	白芍、龙胆、桑枝、何首乌、甘草	芍药甘草汤
口干不欲饮、肢体困倦、耳鸣、臭味、放屁样、脉细弱、唇色淡白、经行错后、头晕、腿膝乏力、量少、大便干结	何首乌、甘草、当归、白芍	芍药甘草汤
脉细弱、耳鸣、大便干结、放屁样、量少、唇色淡白、经行错后、肢体困倦、臭味、腿膝乏力、头晕、口干不欲饮	何首乌、甘草、当归、白芍	芍药甘草汤
耳鸣、唇色淡白、腿膝乏力、口干不欲饮、臭味、肢体困倦、大便干结、放屁样、量少、头晕、脉细弱、经行错后	何首乌、甘草、当归、白芍	芍药甘草汤
唇色淡白、大便干结、腿膝乏力、耳鸣、臭味、经行错后、肢体困倦、放屁样、口干不欲饮、量少、脉细弱、头晕	何首乌、甘草、当归、白芍	芍药甘草汤
臭味、腿膝乏力、耳鸣、脉细弱、肢体困倦、大便干结、口干不欲饮、放屁样、唇色淡白、量少、头晕、经行错后	何首乌、甘草、当归、白芍	芍药甘草汤
脉细弱、耳鸣、腿膝乏力、头晕、放屁样、口干不欲饮、经行错后、唇色淡白、臭味、量少、大便干结、肢体困倦	何首乌、甘草、当归、白芍	芍药甘草汤
唇色淡白、臭味、脉细弱、放屁样、头晕、腿膝乏力、经行错后、量少、口干不欲饮、耳鸣、大便干结、肢体困倦	何首乌、甘草、当归、白芍	芍药甘草汤
经行错后、耳鸣、放屁样、量少、腿膝乏力、大便干结、肢体困倦、口干不欲饮、头晕、脉细弱、臭味、唇色淡白	何首乌、甘草、当归、白芍	芍药甘草汤
大便干结、唇色淡白、臭味、头晕、放屁样、口干不欲饮、耳鸣、量少、腿膝乏力、脉细弱、经行错后、肢体困倦	何首乌、甘草、当归、白芍	芍药甘草汤
腿膝乏力、耳鸣、肢体困倦、唇色淡白、经行错后、放屁样、头晕、量少、臭味、口干不欲饮、脉细弱、大便干结	何首乌、甘草、当归、白芍	芍药甘草汤
口干不欲饮、大便干结、经行错后、耳鸣、量少、臭味、脉细弱、肢体困倦、头晕、腿膝乏力、放屁样、唇色淡白	何首乌、甘草、当归、白芍	芍药甘草汤
耳鸣、大便干结、头晕、腿膝乏力、唇色淡白、肢体困倦、脉细弱、量少、臭味、口干不欲饮、放屁样、经行错后	何首乌、甘草、当归、白芍	芍药甘草汤
大便干结、放屁样、头晕、耳鸣、唇色淡白、脉细弱、口干不欲饮、臭味、腿膝乏力、肢体困倦、量少、经行错后	何首乌、甘草、当归、白芍	芍药甘草汤
脉细弱、经行错后、口干不欲饮、耳鸣、臭味、头晕、大便干结、腿膝乏力、唇色淡白、量少、放屁样、肢体困倦	何首乌、甘草、当归、白芍	芍药甘草汤
耳鸣、肢体困倦、放屁样、脉细弱、腿膝乏力、量少、口干不欲饮、头晕、臭味、大便干结、唇色淡白、经行错后	何首乌、甘草、当归、白芍	芍药甘草汤
头晕、经行错后、脉细弱、腿膝乏力、耳鸣、放屁样、口干不欲饮、臭味、量少、大便干结、肢体困倦、唇色淡白	何首乌、甘草、当归、白芍	芍药甘草汤
臭味、脉细弱、肢体困倦、唇色淡白、放屁样、经行错后、量少、大便干结、耳鸣、腿膝乏力、口干不欲饮、头晕	何首乌、甘草、当归、白芍	芍药甘草汤
耳鸣、口干不欲饮、脉细弱、量少、头晕、大便干结、经行错后、唇色淡白、肢体困倦、放屁样、腿膝乏力、臭味	何首乌、甘草、当归、白芍	芍药甘草汤
口干不欲饮、放屁样、大便干结、经行错后、唇色淡白、量少、肢体困倦、腿膝乏力、脉细弱、臭味、头晕、耳鸣	何首乌、甘草、当归、白芍	芍药甘草汤
量少、耳鸣、腿膝乏力、口干不欲饮、头晕、大便干结、唇色淡白、臭味、经行错后、肢体困倦、放屁样、脉细弱	何首乌、甘草、当归、白芍	芍药甘草汤
舌淡嫩、寸口脉、精神萎靡、尿急、气怯、苔薄白、面色苍白、口干、无力	牡丹皮、山药、生地、苦杏仁、泽泻、山茱萸、茯苓、大腹皮、桔梗、桂枝、附子	金匮肾气丸
尿急、精神萎靡、苔薄白、口干、无力、气怯、舌淡嫩、寸口脉、面色苍白	牡丹皮、山药、生地、苦杏仁、泽泻、山茱萸、茯苓、大腹皮、桔梗、桂枝、附子	金匮肾气丸
面色苍白、舌淡嫩、苔薄白、气怯、无力、精神萎靡、口干、寸口脉、尿急	牡丹皮、山药、生地、苦杏仁、泽泻、山茱萸、茯苓、大腹皮、桔梗、桂枝、附子	金匮肾气丸
精神萎靡、寸口脉、面色苍白、气怯、口干、无力、苔薄白、舌淡嫩、尿急	牡丹皮、山药、生地、苦杏仁、泽泻、山茱萸、茯苓、大腹皮、桔梗、桂枝、附子	金匮肾气丸
无力、气怯、面色苍白、口干、尿急、苔薄白、精神萎靡、寸口脉、舌淡嫩	牡丹皮、山药、生地、苦杏仁、泽泻、山茱萸、茯苓、大腹皮、桔梗、桂枝、附子	金匮肾气丸
精神萎靡、寸口脉、苔薄白、尿急、气怯、无力、面色苍白、舌淡嫩、口干	牡丹皮、山药、生地、苦杏仁、泽泻、山茱萸、茯苓、大腹皮、桔梗、桂枝、附子	金匮肾气丸
面色苍白、口干、无力、寸口脉、气怯、舌淡嫩、苔薄白、精神萎靡、尿急	牡丹皮、山药、生地、苦杏仁、泽泻、山茱萸、茯苓、大腹皮、桔梗、桂枝、附子	金匮肾气丸
面色苍白、寸口脉、气怯、尿急、口干、舌淡嫩、精神萎靡、无力、苔薄白	牡丹皮、山药、生地、苦杏仁、泽泻、山茱萸、茯苓、大腹皮、桔梗、桂枝、附子	金匮肾气丸
舌淡嫩、口干、无力、寸口脉、气怯、苔薄白、面色苍白、尿急、精神萎靡	牡丹皮、山药、生地、苦杏仁、泽泻、山茱萸、茯苓、大腹皮、桔梗、桂枝、附子	金匮肾气丸
苔薄白、气怯、寸口脉、尿急、无力、精神萎靡、口干、舌淡嫩、面色苍白	牡丹皮、山药、生地、苦杏仁、泽泻、山茱萸、茯苓、大腹皮、桔梗、桂枝、附子	金匮肾气丸
面色苍白、无力、苔薄白、舌淡嫩、精神萎靡、尿急、气怯、寸口脉、口干	牡丹皮、山药、生地、苦杏仁、泽泻、山茱萸、茯苓、大腹皮、桔梗、桂枝、附子	金匮肾气丸
尿急、苔薄白、面色苍白、精神萎靡、无力、口干、气怯、寸口脉、舌淡嫩	牡丹皮、山药、生地、苦杏仁、泽泻、山茱萸、茯苓、大腹皮、桔梗、桂枝、附子	金匮肾气丸
舌淡嫩、苔薄白、精神萎靡、面色苍白、口干、尿急、寸口脉、无力、气怯	牡丹皮、山药、生地、苦杏仁、泽泻、山茱萸、茯苓、大腹皮、桔梗、桂枝、附子	金匮肾气丸
面色苍白、口干、无力、舌淡嫩、气怯、苔薄白、精神萎靡、尿急、寸口脉	牡丹皮、山药、生地、苦杏仁、泽泻、山茱萸、茯苓、大腹皮、桔梗、桂枝、附子	金匮肾气丸
精神萎靡、舌淡嫩、气怯、面色苍白、苔薄白、无力、寸口脉、尿急、口干	牡丹皮、山药、生地、苦杏仁、泽泻、山茱萸、茯苓、大腹皮、桔梗、桂枝、附子	金匮肾气丸
寸口脉、口干、尿急、精神萎靡、无力、面色苍白、气怯、苔薄白、舌淡嫩	牡丹皮、山药、生地、苦杏仁、泽泻、山茱萸、茯苓、大腹皮、桔梗、桂枝、附子	金匮肾气丸
舌淡嫩、气怯、尿急、口干、无力、苔薄白、面色苍白、寸口脉、精神萎靡	牡丹皮、山药、生地、苦杏仁、泽泻、山茱萸、茯苓、大腹皮、桔梗、桂枝、附子	金匮肾气丸
苔薄白、面色苍白、舌淡嫩、精神萎靡、寸口脉、尿急、口干、无力、气怯	牡丹皮、山药、生地、苦杏仁、泽泻、山茱萸、茯苓、大腹皮、桔梗、桂枝、附子	金匮肾气丸
气怯、苔薄白、尿急、寸口脉、精神萎靡、面色苍白、无力、口干、舌淡嫩	牡丹皮、山药、生地、苦杏仁、泽泻、山茱萸、茯苓、大腹皮、桔梗、桂枝、附子	金匮肾气丸
寸口脉、口干、气怯、舌淡嫩、尿急、无力、精神萎靡、苔薄白、面色苍白	牡丹皮、山药、生地、苦杏仁、泽泻、山茱萸、茯苓、大腹皮、桔梗、桂枝、附子	金匮肾气丸
头晕、舌淡嫩、脉细尺弱、头痛、失眠	炙甘草、桂枝、白芍、大枣	桂枝汤
脉细尺弱、舌淡嫩、失眠、头晕、头痛	炙甘草、桂枝、白芍、大枣	桂枝汤
脉细尺弱、舌淡嫩、失眠、头晕、头痛	炙甘草、桂枝、白芍、大枣	桂枝汤
头晕、舌淡嫩、失眠、头痛、脉细尺弱	炙甘草、桂枝、白芍、大枣	桂枝汤
脉细尺弱、失眠、头痛、舌淡嫩、头晕	炙甘草、桂枝、白芍、大枣	桂枝汤
脉细尺弱、失眠、舌淡嫩、头痛、头晕	炙甘草、桂枝、白芍、大枣	桂枝汤
头晕、失眠、舌淡嫩、脉细尺弱、头痛	炙甘草、桂枝、白芍、大枣	桂枝汤
舌淡嫩、脉细尺弱、头晕、头痛、失眠	炙甘草、桂枝、白芍、大枣	桂枝汤
舌淡嫩、脉细尺弱、头晕、头痛、失眠	炙甘草、桂枝、白芍、大枣	桂枝汤
失眠、头痛、脉细尺弱、舌淡嫩、头晕	炙甘草、桂枝、白芍、大枣	桂枝汤
头晕、脉细尺弱、舌淡嫩、失眠、头痛	炙甘草、桂枝、白芍、大枣	桂枝汤
头痛、舌淡嫩、头晕、失眠、脉细尺弱	炙甘草、桂枝、白芍、大枣	桂枝汤
舌淡嫩、头晕、头痛、失眠、脉细尺弱	炙甘草、桂枝、白芍、大枣	桂枝汤
头痛、头晕、舌淡嫩、脉细尺弱、失眠	炙甘草、桂枝、白芍、大枣	桂枝汤
失眠、舌淡嫩、头晕、头痛、脉细尺弱	炙甘草、桂枝、白芍、大枣	桂枝汤
失眠、舌淡嫩、头痛、脉细尺弱、头晕	炙甘草、桂枝、白芍、大枣	桂枝汤
头晕、头痛、脉细尺弱、失眠、舌淡嫩	炙甘草、桂枝、白芍、大枣	桂枝汤
舌淡嫩、头痛、失眠、头晕、脉细尺弱	炙甘草、桂枝、白芍、大枣	桂枝汤
头晕、舌淡嫩、头痛、脉细尺弱、失眠	炙甘草、桂枝、白芍、大枣	桂枝汤
头痛、舌淡嫩、失眠、头晕、脉细尺弱	炙甘草、桂枝、白芍、大枣	桂枝汤
心肺无异常、纳差、畏寒、流清涕、无力、大便干、流涕、面色暗红、血、怕风、浮滑、舌胖嫩、前列腺肥大、下肢发冷、脉数、苔淡黄厚润、体温、肝脾无异常、夜尿多	甘草、桂枝、白芍、大枣	桂枝汤
怕风、浮滑、体温、血、流清涕、流涕、心肺无异常、前列腺肥大、面色暗红、畏寒、夜尿多、下肢发冷、苔淡黄厚润、脉数、无力、舌胖嫩、大便干、纳差、肝脾无异常	甘草、桂枝、白芍、大枣	桂枝汤
大便干、肝脾无异常、体温、苔淡黄厚润、夜尿多、心肺无异常、血、流清涕、无力、流涕、前列腺肥大、脉数、纳差、舌胖嫩、面色暗红、怕风、畏寒、浮滑、下肢发冷	甘草、桂枝、白芍、大枣	桂枝汤
体温、怕风、面色暗红、舌胖嫩、脉数、畏寒、前列腺肥大、夜尿多、下肢发冷、肝脾无异常、大便干、流清涕、无力、血、浮滑、纳差、心肺无异常、流涕、苔淡黄厚润	甘草、桂枝、白芍、大枣	桂枝汤
前列腺肥大、舌胖嫩、无力、血、流清涕、体温、大便干、面色暗红、浮滑、怕风、纳差、下肢发冷、夜尿多、苔淡黄厚润、肝脾无异常、流涕、脉数、畏寒、心肺无异常	甘草、桂枝、白芍、大枣	桂枝汤
心肺无异常、浮滑、怕风、无力、夜尿多、肝脾无异常、舌胖嫩、前列腺肥大、血、面色暗红、流涕、纳差、畏寒、苔淡黄厚润、流清涕、体温、脉数、大便干、下肢发冷	甘草、桂枝、白芍、大枣	桂枝汤
前列腺肥大、血、流涕、面色暗红、纳差、畏寒、浮滑、大便干、肝脾无异常、下肢发冷、夜尿多、体温、无力、怕风、流清涕、脉数、心肺无异常、苔淡黄厚润、舌胖嫩	甘草、桂枝、白芍、大枣	桂枝汤
心肺无异常、体温、流涕、舌胖嫩、无力、血、流清涕、苔淡黄厚润、下肢发冷、前列腺肥大、脉数、纳差、浮滑、畏寒、面色暗红、大便干、夜尿多、怕风、肝脾无异常	甘草、桂枝、白芍、大枣	桂枝汤
畏寒、夜尿多、苔淡黄厚润、舌胖嫩、心肺无异常、血、怕风、流涕、前列腺肥大、大便干、肝脾无异常、脉数、无力、面色暗红、流清涕、浮滑、纳差、下肢发冷、体温	甘草、桂枝、白芍、大枣	桂枝汤
纳差、流清涕、流涕、肝脾无异常、心肺无异常、前列腺肥大、脉数、怕风、血、苔淡黄厚润、浮滑、大便干、无力、舌胖嫩、体温、畏寒、夜尿多、下肢发冷、面色暗红	甘草、桂枝、白芍、大枣	桂枝汤
面色暗红、怕风、体温、纳差、心肺无异常、畏寒、夜尿多、无力、肝脾无异常、苔淡黄厚润、前列腺肥大、舌胖嫩、流涕、下肢发冷、大便干、浮滑、血、流清涕、脉数	甘草、桂枝、白芍、大枣	桂枝汤
纳差、苔淡黄厚润、体温、畏寒、怕风、浮滑、血、脉数、下肢发冷、无力、前列腺肥大、心肺无异常、夜尿多、流清涕、舌胖嫩、大便干、肝脾无异常、流涕、面色暗红	甘草、桂枝、白芍、大枣	桂枝汤
下肢发冷、流涕、面色暗红、夜尿多、畏寒、浮滑、苔淡黄厚润、无力、体温、肝脾无异常、心肺无异常、舌胖嫩、脉数、前列腺肥大、流清涕、怕风、大便干、纳差、血	甘草、桂枝、白芍、大枣	桂枝汤
前列腺肥大、纳差、血、脉数、苔淡黄厚润、心肺无异常、舌胖嫩、流涕、无力、怕风、下肢发冷、流清涕、体温、大便干、畏寒、肝脾无异常、夜尿多、浮滑、面色暗红	甘草、桂枝、白芍、大枣	桂枝汤
下肢发冷、纳差、苔淡黄厚润、舌胖嫩、前列腺肥大、大便干、体温、心肺无异常、脉数、流涕、流清涕、面色暗红、畏寒、夜尿多、怕风、浮滑、肝脾无异常、无力、血	甘草、桂枝、白芍、大枣	桂枝汤
畏寒、流清涕、血、肝脾无异常、纳差、苔淡黄厚润、脉数、面色暗红、心肺无异常、舌胖嫩、夜尿多、前列腺肥大、体温、下肢发冷、浮滑、大便干、流涕、怕风、无力	甘草、桂枝、白芍、大枣	桂枝汤
血、脉数、纳差、怕风、舌胖嫩、体温、肝脾无异常、流涕、大便干、心肺无异常、前列腺肥大、畏寒、下肢发冷、流清涕、浮滑、苔淡黄厚润、夜尿多、面色暗红、无力	甘草、桂枝、白芍、大枣	桂枝汤
大便干、流清涕、怕风、苔淡黄厚润、下肢发冷、夜尿多、浮滑、肝脾无异常、流涕、无力、面色暗红、脉数、纳差、畏寒、血、舌胖嫩、前列腺肥大、体温、心肺无异常	甘草、桂枝、白芍、大枣	桂枝汤
下肢发冷、夜尿多、心肺无异常、流清涕、血、体温、舌胖嫩、流涕、纳差、苔淡黄厚润、大便干、肝脾无异常、怕风、浮滑、前列腺肥大、畏寒、脉数、无力、面色暗红	甘草、桂枝、白芍、大枣	桂枝汤
夜尿多、流清涕、心肺无异常、面色暗红、无力、下肢发冷、脉数、体温、浮滑、畏寒、血、苔淡黄厚润、流涕、前列腺肥大、肝脾无异常、怕风、舌胖嫩、纳差、大便干	甘草、桂枝、白芍、大枣	桂枝汤
鼻痒、脉浮缓、左眼眶频频跳动、鼻涕、苔白润、鼻塞、鼻鸣、心烦、口和、全身不适	蝉蜕、辛夷、生姜、白芍、大枣、僵蚕、炙甘草、桂枝、防风、甘草	桂枝汤
苔白润、鼻涕、口和、左眼眶频频跳动、鼻鸣、心烦、全身不适、鼻塞、鼻痒、脉浮缓	蝉蜕、辛夷、生姜、白芍、大枣、僵蚕、炙甘草、桂枝、防风、甘草	桂枝汤
全身不适、左眼眶频频跳动、心烦、脉浮缓、口和、鼻痒、苔白润、鼻鸣、鼻涕、鼻塞	蝉蜕、辛夷、生姜、白芍、大枣、僵蚕、炙甘草、桂枝、防风、甘草	桂枝汤
苔白润、口和、鼻痒、脉浮缓、鼻涕、左眼眶频频跳动、全身不适、心烦、鼻塞、鼻鸣	蝉蜕、辛夷、生姜、白芍、大枣、僵蚕、炙甘草、桂枝、防风、甘草	桂枝汤
心烦、左眼眶频频跳动、鼻鸣、鼻塞、脉浮缓、鼻痒、全身不适、口和、苔白润、鼻涕	蝉蜕、辛夷、生姜、白芍、大枣、僵蚕、炙甘草、桂枝、防风、甘草	桂枝汤
鼻痒、鼻鸣、心烦、口和、鼻塞、脉浮缓、苔白润、左眼眶频频跳动、鼻涕、全身不适	蝉蜕、辛夷、生姜、白芍、大枣、僵蚕、炙甘草、桂枝、防风、甘草	桂枝汤
苔白润、鼻涕、鼻鸣、左眼眶频频跳动、口和、鼻塞、心烦、鼻痒、全身不适、脉浮缓	蝉蜕、辛夷、生姜、白芍、大枣、僵蚕、炙甘草、桂枝、防风、甘草	桂枝汤
鼻鸣、苔白润、全身不适、左眼眶频频跳动、鼻痒、口和、鼻塞、鼻涕、心烦、脉浮缓	蝉蜕、辛夷、生姜、白芍、大枣、僵蚕、炙甘草、桂枝、防风、甘草	桂枝汤
左眼眶频频跳动、鼻痒、鼻涕、口和、脉浮缓、全身不适、苔白润、鼻塞、鼻鸣、心烦	蝉蜕、辛夷、生姜、白芍、大枣、僵蚕、炙甘草、桂枝、防风、甘草	桂枝汤
鼻鸣、鼻塞、全身不适、脉浮缓、左眼眶频频跳动、鼻涕、心烦、苔白润、口和、鼻痒	蝉蜕、辛夷、生姜、白芍、大枣、僵蚕、炙甘草、桂枝、防风、甘草	桂枝汤
苔白润、脉浮缓、心烦、全身不适、口和、鼻塞、鼻涕、左眼眶频频跳动、鼻痒、鼻鸣	蝉蜕、辛夷、生姜、白芍、大枣、僵蚕、炙甘草、桂枝、防风、甘草	桂枝汤
鼻鸣、鼻塞、左眼眶频频跳动、心烦、脉浮缓、鼻涕、口和、全身不适、鼻痒、苔白润	蝉蜕、辛夷、生姜、白芍、大枣、僵蚕、炙甘草、桂枝、防风、甘草	桂枝汤
鼻痒、鼻塞、口和、苔白润、心烦、脉浮缓、左眼眶频频跳动、全身不适、鼻鸣、鼻涕	蝉蜕、辛夷、生姜、白芍、大枣、僵蚕、炙甘草、桂枝、防风、甘草	桂枝汤
苔白润、心烦、鼻塞、鼻涕、鼻痒、口和、脉浮缓、全身不适、左眼眶频频跳动、鼻鸣	蝉蜕、辛夷、生姜、白芍、大枣、僵蚕、炙甘草、桂枝、防风、甘草	桂枝汤
口和、苔白润、左眼眶频频跳动、鼻塞、鼻痒、心烦、全身不适、鼻涕、鼻鸣、脉浮缓	蝉蜕、辛夷、生姜、白芍、大枣、僵蚕、炙甘草、桂枝、防风、甘草	桂枝汤
左眼眶频频跳动、鼻塞、鼻痒、心烦、口和、鼻涕、脉浮缓、全身不适、鼻鸣、苔白润	蝉蜕、辛夷、生姜、白芍、大枣、僵蚕、炙甘草、桂枝、防风、甘草	桂枝汤
口和、鼻塞、鼻涕、鼻鸣、左眼眶频频跳动、鼻痒、全身不适、苔白润、心烦、脉浮缓	蝉蜕、辛夷、生姜、白芍、大枣、僵蚕、炙甘草、桂枝、防风、甘草	桂枝汤
鼻塞、左眼眶频频跳动、苔白润、鼻鸣、心烦、全身不适、鼻痒、脉浮缓、口和、鼻涕	蝉蜕、辛夷、生姜、白芍、大枣、僵蚕、炙甘草、桂枝、防风、甘草	桂枝汤
苔白润、鼻鸣、心烦、鼻塞、脉浮缓、口和、全身不适、鼻涕、左眼眶频频跳动、鼻痒	蝉蜕、辛夷、生姜、白芍、大枣、僵蚕、炙甘草、桂枝、防风、甘草	桂枝汤
心烦、脉浮缓、苔白润、口和、鼻塞、全身不适、鼻鸣、左眼眶频频跳动、鼻痒、鼻涕	蝉蜕、辛夷、生姜、白芍、大枣、僵蚕、炙甘草、桂枝、防风、甘草	桂枝汤
浮肿、气短、厥冷、白腻、屋漏、面色苍暗、痰少、胸闷胀、小便少、唇甲青紫、语音低、苔薄、头晕、舌质紫暗、咳嗽、心悸、宿满	黄芪、生姜、白芍、五味子、白术、茯苓、麦冬、桂枝、附子、丹参、红参	真武汤
厥冷、痰少、小便少、白腻、屋漏、咳嗽、苔薄、浮肿、头晕、唇甲青紫、胸闷胀、气短、语音低、心悸、舌质紫暗、宿满、面色苍暗	黄芪、生姜、白芍、五味子、白术、茯苓、麦冬、桂枝、附子、丹参、红参	真武汤
头晕、语音低、胸闷胀、舌质紫暗、浮肿、厥冷、宿满、屋漏、咳嗽、心悸、痰少、小便少、面色苍暗、苔薄、气短、白腻、唇甲青紫	黄芪、生姜、白芍、五味子、白术、茯苓、麦冬、桂枝、附子、丹参、红参	真武汤
面色苍暗、舌质紫暗、苔薄、心悸、语音低、厥冷、小便少、咳嗽、唇甲青紫、屋漏、头晕、宿满、白腻、胸闷胀、痰少、气短、浮肿	黄芪、生姜、白芍、五味子、白术、茯苓、麦冬、桂枝、附子、丹参、红参	真武汤
浮肿、舌质紫暗、面色苍暗、小便少、心悸、语音低、气短、宿满、头晕、苔薄、屋漏、咳嗽、痰少、厥冷、白腻、胸闷胀、唇甲青紫	黄芪、生姜、白芍、五味子、白术、茯苓、麦冬、桂枝、附子、丹参、红参	真武汤
胸闷胀、浮肿、屋漏、语音低、气短、舌质紫暗、咳嗽、面色苍暗、小便少、白腻、头晕、唇甲青紫、宿满、痰少、厥冷、苔薄、心悸	黄芪、生姜、白芍、五味子、白术、茯苓、麦冬、桂枝、附子、丹参、红参	真武汤
宿满、浮肿、头晕、苔薄、厥冷、气短、心悸、语音低、唇甲青紫、面色苍暗、白腻、屋漏、小便少、舌质紫暗、痰少、咳嗽、胸闷胀	黄芪、生姜、白芍、五味子、白术、茯苓、麦冬、桂枝、附子、丹参、红参	真武汤
浮肿、面色苍暗、宿满、痰少、气短、心悸、白腻、苔薄、胸闷胀、屋漏、小便少、语音低、厥冷、舌质紫暗、咳嗽、唇甲青紫、头晕	黄芪、生姜、白芍、五味子、白术、茯苓、麦冬、桂枝、附子、丹参、红参	真武汤
语音低、宿满、厥冷、唇甲青紫、胸闷胀、气短、面色苍暗、白腻、头晕、浮肿、舌质紫暗、痰少、屋漏、咳嗽、小便少、苔薄、心悸	黄芪、生姜、白芍、五味子、白术、茯苓、麦冬、桂枝、附子、丹参、红参	真武汤
面色苍暗、唇甲青紫、厥冷、浮肿、头晕、小便少、苔薄、咳嗽、白腻、语音低、痰少、舌质紫暗、心悸、宿满、屋漏、胸闷胀、气短	黄芪、生姜、白芍、五味子、白术、茯苓、麦冬、桂枝、附子、丹参、红参	真武汤
唇甲青紫、咳嗽、胸闷胀、心悸、气短、宿满、浮肿、语音低、屋漏、头晕、厥冷、面色苍暗、小便少、舌质紫暗、苔薄、白腻、痰少	黄芪、生姜、白芍、五味子、白术、茯苓、麦冬、桂枝、附子、丹参、红参	真武汤
小便少、痰少、厥冷、宿满、头晕、心悸、浮肿、胸闷胀、咳嗽、唇甲青紫、屋漏、面色苍暗、语音低、白腻、苔薄、舌质紫暗、气短	黄芪、生姜、白芍、五味子、白术、茯苓、麦冬、桂枝、附子、丹参、红参	真武汤
苔薄、痰少、气短、头晕、厥冷、胸闷胀、唇甲青紫、浮肿、屋漏、白腻、心悸、语音低、小便少、宿满、舌质紫暗、面色苍暗、咳嗽	黄芪、生姜、白芍、五味子、白术、茯苓、麦冬、桂枝、附子、丹参、红参	真武汤
苔薄、厥冷、小便少、头晕、屋漏、语音低、胸闷胀、舌质紫暗、浮肿、痰少、宿满、咳嗽、心悸、白腻、气短、唇甲青紫、面色苍暗	黄芪、生姜、白芍、五味子、白术、茯苓、麦冬、桂枝、附子、丹参、红参	真武汤
小便少、头晕、白腻、心悸、咳嗽、宿满、语音低、唇甲青紫、舌质紫暗、胸闷胀、痰少、气短、苔薄、浮肿、面色苍暗、厥冷、屋漏	黄芪、生姜、白芍、五味子、白术、茯苓、麦冬、桂枝、附子、丹参、红参	真武汤
头晕、浮肿、唇甲青紫、宿满、苔薄、气短、语音低、舌质紫暗、咳嗽、厥冷、小便少、痰少、白腻、屋漏、心悸、面色苍暗、胸闷胀	黄芪、生姜、白芍、五味子、白术、茯苓、麦冬、桂枝、附子、丹参、红参	真武汤
宿满、屋漏、头晕、唇甲青紫、舌质紫暗、咳嗽、浮肿、苔薄、痰少、白腻、胸闷胀、气短、小便少、心悸、厥冷、语音低、面色苍暗	黄芪、生姜、白芍、五味子、白术、茯苓、麦冬、桂枝、附子、丹参、红参	真武汤
头晕、白腻、舌质紫暗、痰少、胸闷胀、面色苍暗、咳嗽、苔薄、屋漏、厥冷、心悸、宿满、唇甲青紫、小便少、气短、浮肿、语音低	黄芪、生姜、白芍、五味子、白术、茯苓、麦冬、桂枝、附子、丹参、红参	真武汤
苔薄、白腻、语音低、唇甲青紫、宿满、痰少、舌质紫暗、胸闷胀、厥冷、头晕、咳嗽、气短、屋漏、小便少、浮肿、心悸、面色苍暗	黄芪、生姜、白芍、五味子、白术、茯苓、麦冬、桂枝、附子、丹参、红参	真武汤
舌质紫暗、小便少、浮肿、苔薄、宿满、气短、唇甲青紫、白腻、胸闷胀、屋漏、语音低、头晕、面色苍暗、咳嗽、心悸、厥冷、痰少	黄芪、生姜、白芍、五味子、白术、茯苓、麦冬、桂枝、附子、丹参、红参	真武汤
脉弦、呕吐、口有秽气、疼痛、恶心、面色发青、苔厚、发冷	柴胡、莱菔子、白芍、延胡索、炙甘草、茵陈、川楝子	芍药甘草汤
呕吐、脉弦、苔厚、疼痛、口有秽气、发冷、面色发青、恶心	柴胡、莱菔子、白芍、延胡索、炙甘草、茵陈、川楝子	芍药甘草汤
苔厚、脉弦、发冷、呕吐、恶心、面色发青、口有秽气、疼痛	柴胡、莱菔子、白芍、延胡索、炙甘草、茵陈、川楝子	芍药甘草汤
发冷、苔厚、口有秽气、呕吐、脉弦、恶心、疼痛、面色发青	柴胡、莱菔子、白芍、延胡索、炙甘草、茵陈、川楝子	芍药甘草汤
面色发青、口有秽气、苔厚、脉弦、发冷、疼痛、恶心、呕吐	柴胡、莱菔子、白芍、延胡索、炙甘草、茵陈、川楝子	芍药甘草汤
发冷、疼痛、苔厚、口有秽气、恶心、脉弦、呕吐、面色发青	柴胡、莱菔子、白芍、延胡索、炙甘草、茵陈、川楝子	芍药甘草汤
疼痛、苔厚、脉弦、面色发青、发冷、呕吐、口有秽气、恶心	柴胡、莱菔子、白芍、延胡索、炙甘草、茵陈、川楝子	芍药甘草汤
发冷、苔厚、疼痛、面色发青、呕吐、恶心、脉弦、口有秽气	柴胡、莱菔子、白芍、延胡索、炙甘草、茵陈、川楝子	芍药甘草汤
呕吐、面色发青、疼痛、口有秽气、发冷、脉弦、恶心、苔厚	柴胡、莱菔子、白芍、延胡索、炙甘草、茵陈、川楝子	芍药甘草汤
发冷、面色发青、苔厚、脉弦、口有秽气、恶心、疼痛、呕吐	柴胡、莱菔子、白芍、延胡索、炙甘草、茵陈、川楝子	芍药甘草汤
发冷、口有秽气、脉弦、苔厚、疼痛、呕吐、面色发青、恶心	柴胡、莱菔子、白芍、延胡索、炙甘草、茵陈、川楝子	芍药甘草汤
苔厚、口有秽气、面色发青、疼痛、呕吐、发冷、恶心、脉弦	柴胡、莱菔子、白芍、延胡索、炙甘草、茵陈、川楝子	芍药甘草汤
恶心、口有秽气、疼痛、发冷、面色发青、呕吐、脉弦、苔厚	柴胡、莱菔子、白芍、延胡索、炙甘草、茵陈、川楝子	芍药甘草汤
恶心、呕吐、脉弦、苔厚、发冷、疼痛、面色发青、口有秽气	柴胡、莱菔子、白芍、延胡索、炙甘草、茵陈、川楝子	芍药甘草汤
苔厚、疼痛、面色发青、恶心、脉弦、呕吐、发冷、口有秽气	柴胡、莱菔子、白芍、延胡索、炙甘草、茵陈、川楝子	芍药甘草汤
呕吐、发冷、恶心、疼痛、苔厚、脉弦、面色发青、口有秽气	柴胡、莱菔子、白芍、延胡索、炙甘草、茵陈、川楝子	芍药甘草汤
疼痛、恶心、面色发青、脉弦、发冷、呕吐、苔厚、口有秽气	柴胡、莱菔子、白芍、延胡索、炙甘草、茵陈、川楝子	芍药甘草汤
疼痛、脉弦、苔厚、恶心、发冷、呕吐、口有秽气、面色发青	柴胡、莱菔子、白芍、延胡索、炙甘草、茵陈、川楝子	芍药甘草汤
疼痛、苔厚、呕吐、口有秽气、恶心、面色发青、脉弦、发冷	柴胡、莱菔子、白芍、延胡索、炙甘草、茵陈、川楝子	芍药甘草汤
面色发青、发冷、脉弦、疼痛、苔厚、恶心、口有秽气、呕吐	柴胡、莱菔子、白芍、延胡索、炙甘草、茵陈、川楝子	芍药甘草汤
发烧、凉痛、口苦、高热、便溏、烦躁、咽干、疼痛、呕恶	柴胡、厚朴、大枣、半夏、板蓝根、羚羊角、白茅根、桂枝、连翘、芦根、蔓荆子、甘草、黄芩	小柴胡汤
烦躁、发烧、咽干、便溏、疼痛、呕恶、口苦、高热、凉痛	柴胡、厚朴、大枣、半夏、板蓝根、羚羊角、白茅根、桂枝、连翘、芦根、蔓荆子、甘草、黄芩	小柴胡汤
高热、发烧、疼痛、便溏、凉痛、呕恶、咽干、口苦、烦躁	柴胡、厚朴、大枣、半夏、板蓝根、羚羊角、白茅根、桂枝、连翘、芦根、蔓荆子、甘草、黄芩	小柴胡汤
咽干、便溏、发烧、口苦、凉痛、高热、烦躁、疼痛、呕恶	柴胡、厚朴、大枣、半夏、板蓝根、羚羊角、白茅根、桂枝、连翘、芦根、蔓荆子、甘草、黄芩	小柴胡汤
烦躁、便溏、疼痛、发烧、凉痛、呕恶、高热、咽干、口苦	柴胡、厚朴、大枣、半夏、板蓝根、羚羊角、白茅根、桂枝、连翘、芦根、蔓荆子、甘草、黄芩	小柴胡汤
高热、疼痛、便溏、咽干、呕恶、口苦、凉痛、烦躁、发烧	柴胡、厚朴、大枣、半夏、板蓝根、羚羊角、白茅根、桂枝、连翘、芦根、蔓荆子、甘草、黄芩	小柴胡汤
便溏、烦躁、疼痛、口苦、咽干、呕恶、凉痛、发烧、高热	柴胡、厚朴、大枣、半夏、板蓝根、羚羊角、白茅根、桂枝、连翘、芦根、蔓荆子、甘草、黄芩	小柴胡汤
高热、凉痛、发烧、呕恶、便溏、疼痛、烦躁、口苦、咽干	柴胡、厚朴、大枣、半夏、板蓝根、羚羊角、白茅根、桂枝、连翘、芦根、蔓荆子、甘草、黄芩	小柴胡汤
高热、咽干、口苦、呕恶、发烧、凉痛、烦躁、疼痛、便溏	柴胡、厚朴、大枣、半夏、板蓝根、羚羊角、白茅根、桂枝、连翘、芦根、蔓荆子、甘草、黄芩	小柴胡汤
便溏、疼痛、烦躁、发烧、口苦、高热、咽干、呕恶、凉痛	柴胡、厚朴、大枣、半夏、板蓝根、羚羊角、白茅根、桂枝、连翘、芦根、蔓荆子、甘草、黄芩	小柴胡汤
疼痛、呕恶、咽干、发烧、烦躁、便溏、凉痛、高热、口苦	柴胡、厚朴、大枣、半夏、板蓝根、羚羊角、白茅根、桂枝、连翘、芦根、蔓荆子、甘草、黄芩	小柴胡汤
发烧、呕恶、凉痛、便溏、高热、咽干、疼痛、烦躁、口苦	柴胡、厚朴、大枣、半夏、板蓝根、羚羊角、白茅根、桂枝、连翘、芦根、蔓荆子、甘草、黄芩	小柴胡汤
高热、凉痛、呕恶、发烧、疼痛、咽干、口苦、便溏、烦躁	柴胡、厚朴、大枣、半夏、板蓝根、羚羊角、白茅根、桂枝、连翘、芦根、蔓荆子、甘草、黄芩	小柴胡汤
呕恶、疼痛、口苦、凉痛、烦躁、便溏、咽干、高热、发烧	柴胡、厚朴、大枣、半夏、板蓝根、羚羊角、白茅根、桂枝、连翘、芦根、蔓荆子、甘草、黄芩	小柴胡汤
凉痛、呕恶、烦躁、口苦、疼痛、便溏、咽干、高热、发烧	柴胡、厚朴、大枣、半夏、板蓝根、羚羊角、白茅根、桂枝、连翘、芦根、蔓荆子、甘草、黄芩	小柴胡汤
咽干、凉痛、疼痛、便溏、高热、口苦、发烧、呕恶、烦躁	柴胡、厚朴、大枣、半夏、板蓝根、羚羊角、白茅根、桂枝、连翘、芦根、蔓荆子、甘草、黄芩	小柴胡汤
疼痛、口苦、咽干、烦躁、凉痛、便溏、高热、呕恶、发烧	柴胡、厚朴、大枣、半夏、板蓝根、羚羊角、白茅根、桂枝、连翘、芦根、蔓荆子、甘草、黄芩	小柴胡汤
咽干、烦躁、呕恶、发烧、凉痛、疼痛、便溏、口苦、高热	柴胡、厚朴、大枣、半夏、板蓝根、羚羊角、白茅根、桂枝、连翘、芦根、蔓荆子、甘草、黄芩	小柴胡汤
口苦、高热、疼痛、发烧、咽干、烦躁、凉痛、便溏、呕恶	柴胡、厚朴、大枣、半夏、板蓝根、羚羊角、白茅根、桂枝、连翘、芦根、蔓荆子、甘草、黄芩	小柴胡汤
发烧、咽干、口苦、凉痛、高热、呕恶、烦躁、疼痛、便溏	柴胡、厚朴、大枣、半夏、板蓝根、羚羊角、白茅根、桂枝、连翘、芦根、蔓荆子、甘草、黄芩	小柴胡汤
进食噎不顺、吞咽困难、面色少华、不欲进食、脉弦细、舌淡红、烦闷、纳差、哽噎不顺、舌薄、形瘦、苔花剥苔	蚕沙、郁李仁、柴胡、大枣、半夏、西洋参、沉香、桃仁、甘草、黄芩	小柴胡汤
纳差、形瘦、苔花剥苔、进食噎不顺、不欲进食、脉弦细、哽噎不顺、舌薄、舌淡红、吞咽困难、面色少华、烦闷	蚕沙、郁李仁、柴胡、大枣、半夏、西洋参、沉香、桃仁、甘草、黄芩	小柴胡汤
舌薄、形瘦、脉弦细、纳差、烦闷、舌淡红、吞咽困难、哽噎不顺、面色少华、苔花剥苔、不欲进食、进食噎不顺	蚕沙、郁李仁、柴胡、大枣、半夏、西洋参、沉香、桃仁、甘草、黄芩	小柴胡汤
舌薄、进食噎不顺、吞咽困难、舌淡红、脉弦细、形瘦、哽噎不顺、不欲进食、苔花剥苔、纳差、烦闷、面色少华	蚕沙、郁李仁、柴胡、大枣、半夏、西洋参、沉香、桃仁、甘草、黄芩	小柴胡汤
舌淡红、纳差、烦闷、进食噎不顺、苔花剥苔、形瘦、不欲进食、面色少华、哽噎不顺、舌薄、脉弦细、吞咽困难	蚕沙、郁李仁、柴胡、大枣、半夏、西洋参、沉香、桃仁、甘草、黄芩	小柴胡汤
脉弦细、纳差、苔花剥苔、烦闷、面色少华、舌薄、舌淡红、形瘦、不欲进食、吞咽困难、进食噎不顺、哽噎不顺	蚕沙、郁李仁、柴胡、大枣、半夏、西洋参、沉香、桃仁、甘草、黄芩	小柴胡汤
进食噎不顺、纳差、苔花剥苔、不欲进食、面色少华、脉弦细、形瘦、哽噎不顺、舌薄、吞咽困难、烦闷、舌淡红	蚕沙、郁李仁、柴胡、大枣、半夏、西洋参、沉香、桃仁、甘草、黄芩	小柴胡汤
脉弦细、舌淡红、苔花剥苔、形瘦、吞咽困难、进食噎不顺、面色少华、烦闷、哽噎不顺、纳差、不欲进食、舌薄	蚕沙、郁李仁、柴胡、大枣、半夏、西洋参、沉香、桃仁、甘草、黄芩	小柴胡汤
苔花剥苔、烦闷、不欲进食、哽噎不顺、形瘦、吞咽困难、舌薄、进食噎不顺、面色少华、舌淡红、脉弦细、纳差	蚕沙、郁李仁、柴胡、大枣、半夏、西洋参、沉香、桃仁、甘草、黄芩	小柴胡汤
舌淡红、纳差、进食噎不顺、哽噎不顺、形瘦、不欲进食、苔花剥苔、舌薄、烦闷、吞咽困难、脉弦细、面色少华	蚕沙、郁李仁、柴胡、大枣、半夏、西洋参、沉香、桃仁、甘草、黄芩	小柴胡汤
不欲进食、舌淡红、烦闷、吞咽困难、哽噎不顺、面色少华、形瘦、进食噎不顺、脉弦细、纳差、舌薄、苔花剥苔	蚕沙、郁李仁、柴胡、大枣、半夏、西洋参、沉香、桃仁、甘草、黄芩	小柴胡汤
哽噎不顺、吞咽困难、脉弦细、不欲进食、烦闷、舌薄、苔花剥苔、进食噎不顺、面色少华、舌淡红、形瘦、纳差	蚕沙、郁李仁、柴胡、大枣、半夏、西洋参、沉香、桃仁、甘草、黄芩	小柴胡汤
哽噎不顺、形瘦、舌淡红、不欲进食、进食噎不顺、面色少华、吞咽困难、苔花剥苔、舌薄、烦闷、纳差、脉弦细	蚕沙、郁李仁、柴胡、大枣、半夏、西洋参、沉香、桃仁、甘草、黄芩	小柴胡汤
纳差、吞咽困难、舌薄、烦闷、不欲进食、进食噎不顺、哽噎不顺、苔花剥苔、形瘦、面色少华、脉弦细、舌淡红	蚕沙、郁李仁、柴胡、大枣、半夏、西洋参、沉香、桃仁、甘草、黄芩	小柴胡汤
烦闷、舌薄、不欲进食、苔花剥苔、脉弦细、进食噎不顺、舌淡红、吞咽困难、纳差、哽噎不顺、面色少华、形瘦	蚕沙、郁李仁、柴胡、大枣、半夏、西洋参、沉香、桃仁、甘草、黄芩	小柴胡汤
哽噎不顺、烦闷、脉弦细、纳差、进食噎不顺、舌淡红、苔花剥苔、面色少华、吞咽困难、不欲进食、舌薄、形瘦	蚕沙、郁李仁、柴胡、大枣、半夏、西洋参、沉香、桃仁、甘草、黄芩	小柴胡汤
烦闷、苔花剥苔、进食噎不顺、不欲进食、脉弦细、形瘦、纳差、吞咽困难、舌淡红、面色少华、哽噎不顺、舌薄	蚕沙、郁李仁、柴胡、大枣、半夏、西洋参、沉香、桃仁、甘草、黄芩	小柴胡汤
面色少华、苔花剥苔、形瘦、不欲进食、烦闷、哽噎不顺、进食噎不顺、吞咽困难、舌淡红、舌薄、纳差、脉弦细	蚕沙、郁李仁、柴胡、大枣、半夏、西洋参、沉香、桃仁、甘草、黄芩	小柴胡汤
不欲进食、舌薄、形瘦、苔花剥苔、进食噎不顺、烦闷、纳差、哽噎不顺、舌淡红、脉弦细、吞咽困难、面色少华	蚕沙、郁李仁、柴胡、大枣、半夏、西洋参、沉香、桃仁、甘草、黄芩	小柴胡汤
形瘦、面色少华、吞咽困难、纳差、舌薄、苔花剥苔、哽噎不顺、不欲进食、烦闷、脉弦细、舌淡红、进食噎不顺	蚕沙、郁李仁、柴胡、大枣、半夏、西洋参、沉香、桃仁、甘草、黄芩	小柴胡汤
咳嗽、小便混浊、发热、欲吐、脉弦滑、舌体稍胖大、倦怠、恶心、舌稍红、有痰、高热、化热、乏力、苔白腻	广藿香、柴胡、厚朴、大枣、党参、半夏、粉葛、牡蛎、鳖甲、知母、甘草、豆蔻、黄芩	小柴胡汤
高热、化热、倦怠、舌稍红、欲吐、咳嗽、苔白腻、脉弦滑、小便混浊、发热、乏力、恶心、有痰、舌体稍胖大	广藿香、柴胡、厚朴、大枣、党参、半夏、粉葛、牡蛎、鳖甲、知母、甘草、豆蔻、黄芩	小柴胡汤
高热、舌体稍胖大、小便混浊、化热、乏力、有痰、苔白腻、发热、欲吐、咳嗽、倦怠、脉弦滑、恶心、舌稍红	广藿香、柴胡、厚朴、大枣、党参、半夏、粉葛、牡蛎、鳖甲、知母、甘草、豆蔻、黄芩	小柴胡汤
倦怠、舌体稍胖大、高热、苔白腻、咳嗽、小便混浊、恶心、化热、欲吐、舌稍红、脉弦滑、发热、有痰、乏力	广藿香、柴胡、厚朴、大枣、党参、半夏、粉葛、牡蛎、鳖甲、知母、甘草、豆蔻、黄芩	小柴胡汤
恶心、舌体稍胖大、倦怠、有痰、欲吐、高热、化热、舌稍红、发热、小便混浊、乏力、脉弦滑、苔白腻、咳嗽	广藿香、柴胡、厚朴、大枣、党参、半夏、粉葛、牡蛎、鳖甲、知母、甘草、豆蔻、黄芩	小柴胡汤
舌稍红、化热、发热、苔白腻、乏力、欲吐、高热、恶心、咳嗽、倦怠、脉弦滑、小便混浊、有痰、舌体稍胖大	广藿香、柴胡、厚朴、大枣、党参、半夏、粉葛、牡蛎、鳖甲、知母、甘草、豆蔻、黄芩	小柴胡汤
脉弦滑、乏力、咳嗽、发热、苔白腻、化热、倦怠、舌体稍胖大、有痰、舌稍红、欲吐、高热、恶心、小便混浊	广藿香、柴胡、厚朴、大枣、党参、半夏、粉葛、牡蛎、鳖甲、知母、甘草、豆蔻、黄芩	小柴胡汤
小便混浊、化热、脉弦滑、苔白腻、高热、舌稍红、咳嗽、有痰、恶心、倦怠、发热、欲吐、乏力、舌体稍胖大	广藿香、柴胡、厚朴、大枣、党参、半夏、粉葛、牡蛎、鳖甲、知母、甘草、豆蔻、黄芩	小柴胡汤
倦怠、舌稍红、脉弦滑、咳嗽、有痰、高热、苔白腻、舌体稍胖大、小便混浊、发热、恶心、化热、欲吐、乏力	广藿香、柴胡、厚朴、大枣、党参、半夏、粉葛、牡蛎、鳖甲、知母、甘草、豆蔻、黄芩	小柴胡汤
高热、乏力、舌稍红、恶心、小便混浊、倦怠、苔白腻、咳嗽、欲吐、发热、有痰、化热、脉弦滑、舌体稍胖大	广藿香、柴胡、厚朴、大枣、党参、半夏、粉葛、牡蛎、鳖甲、知母、甘草、豆蔻、黄芩	小柴胡汤
舌稍红、脉弦滑、倦怠、有痰、乏力、化热、欲吐、小便混浊、高热、发热、咳嗽、苔白腻、恶心、舌体稍胖大	广藿香、柴胡、厚朴、大枣、党参、半夏、粉葛、牡蛎、鳖甲、知母、甘草、豆蔻、黄芩	小柴胡汤
恶心、小便混浊、化热、发热、乏力、苔白腻、咳嗽、舌稍红、欲吐、舌体稍胖大、倦怠、有痰、高热、脉弦滑	广藿香、柴胡、厚朴、大枣、党参、半夏、粉葛、牡蛎、鳖甲、知母、甘草、豆蔻、黄芩	小柴胡汤
发热、倦怠、恶心、舌稍红、小便混浊、咳嗽、有痰、乏力、欲吐、高热、舌体稍胖大、化热、脉弦滑、苔白腻	广藿香、柴胡、厚朴、大枣、党参、半夏、粉葛、牡蛎、鳖甲、知母、甘草、豆蔻、黄芩	小柴胡汤
倦怠、小便混浊、咳嗽、发热、苔白腻、舌体稍胖大、高热、有痰、欲吐、脉弦滑、恶心、舌稍红、乏力、化热	广藿香、柴胡、厚朴、大枣、党参、半夏、粉葛、牡蛎、鳖甲、知母、甘草、豆蔻、黄芩	小柴胡汤
高热、欲吐、乏力、倦怠、舌体稍胖大、小便混浊、舌稍红、恶心、化热、发热、脉弦滑、咳嗽、苔白腻、有痰	广藿香、柴胡、厚朴、大枣、党参、半夏、粉葛、牡蛎、鳖甲、知母、甘草、豆蔻、黄芩	小柴胡汤
乏力、发热、有痰、脉弦滑、苔白腻、欲吐、小便混浊、倦怠、舌体稍胖大、化热、咳嗽、高热、舌稍红、恶心	广藿香、柴胡、厚朴、大枣、党参、半夏、粉葛、牡蛎、鳖甲、知母、甘草、豆蔻、黄芩	小柴胡汤
高热、小便混浊、化热、倦怠、恶心、脉弦滑、乏力、发热、苔白腻、舌稍红、舌体稍胖大、欲吐、咳嗽、有痰	广藿香、柴胡、厚朴、大枣、党参、半夏、粉葛、牡蛎、鳖甲、知母、甘草、豆蔻、黄芩	小柴胡汤
恶心、舌稍红、咳嗽、高热、倦怠、脉弦滑、乏力、发热、欲吐、小便混浊、有痰、苔白腻、舌体稍胖大、化热	广藿香、柴胡、厚朴、大枣、党参、半夏、粉葛、牡蛎、鳖甲、知母、甘草、豆蔻、黄芩	小柴胡汤
高热、苔白腻、乏力、欲吐、小便混浊、恶心、舌稍红、咳嗽、发热、化热、有痰、脉弦滑、舌体稍胖大、倦怠	广藿香、柴胡、厚朴、大枣、党参、半夏、粉葛、牡蛎、鳖甲、知母、甘草、豆蔻、黄芩	小柴胡汤
发热、脉弦滑、欲吐、乏力、化热、恶心、苔白腻、咳嗽、有痰、高热、舌体稍胖大、舌稍红、倦怠、小便混浊	广藿香、柴胡、厚朴、大枣、党参、半夏、粉葛、牡蛎、鳖甲、知母、甘草、豆蔻、黄芩	小柴胡汤
脉沉细数、黄痘、水滑、眩晕、口苦、疲乏、咽干、身黄、舌淡红、面黄、渴不多饮、苔灰白腻、大便稀溏、呕恶、目黄、周身皮肤黄如烟熏、尿黄	干姜、广藿香、柴胡、半夏、白术、泽泻、白矾、茯苓、炙甘草、人参、附子、甘草、茵陈、豆蔻、黄芩	小柴胡汤
面黄、身黄、脉沉细数、眩晕、苔灰白腻、目黄、大便稀溏、水滑、口苦、尿黄、黄痘、咽干、疲乏、周身皮肤黄如烟熏、渴不多饮、舌淡红、呕恶	干姜、广藿香、柴胡、半夏、白术、泽泻、白矾、茯苓、炙甘草、人参、附子、甘草、茵陈、豆蔻、黄芩	小柴胡汤
疲乏、目黄、水滑、黄痘、苔灰白腻、口苦、周身皮肤黄如烟熏、大便稀溏、渴不多饮、脉沉细数、舌淡红、身黄、咽干、尿黄、面黄、呕恶、眩晕	干姜、广藿香、柴胡、半夏、白术、泽泻、白矾、茯苓、炙甘草、人参、附子、甘草、茵陈、豆蔻、黄芩	小柴胡汤
渴不多饮、面黄、周身皮肤黄如烟熏、水滑、口苦、苔灰白腻、脉沉细数、大便稀溏、身黄、目黄、尿黄、黄痘、舌淡红、眩晕、咽干、疲乏、呕恶	干姜、广藿香、柴胡、半夏、白术、泽泻、白矾、茯苓、炙甘草、人参、附子、甘草、茵陈、豆蔻、黄芩	小柴胡汤
渴不多饮、苔灰白腻、尿黄、大便稀溏、身黄、面黄、水滑、呕恶、周身皮肤黄如烟熏、目黄、眩晕、口苦、黄痘、咽干、舌淡红、疲乏、脉沉细数	干姜、广藿香、柴胡、半夏、白术、泽泻、白矾、茯苓、炙甘草、人参、附子、甘草、茵陈、豆蔻、黄芩	小柴胡汤
呕恶、周身皮肤黄如烟熏、大便稀溏、脉沉细数、咽干、黄痘、尿黄、面黄、身黄、目黄、苔灰白腻、口苦、舌淡红、疲乏、眩晕、水滑、渴不多饮	干姜、广藿香、柴胡、半夏、白术、泽泻、白矾、茯苓、炙甘草、人参、附子、甘草、茵陈、豆蔻、黄芩	小柴胡汤
苔灰白腻、咽干、尿黄、大便稀溏、渴不多饮、面黄、舌淡红、眩晕、呕恶、口苦、水滑、疲乏、周身皮肤黄如烟熏、脉沉细数、身黄、目黄、黄痘	干姜、广藿香、柴胡、半夏、白术、泽泻、白矾、茯苓、炙甘草、人参、附子、甘草、茵陈、豆蔻、黄芩	小柴胡汤
面黄、水滑、身黄、眩晕、周身皮肤黄如烟熏、疲乏、呕恶、咽干、口苦、黄痘、尿黄、脉沉细数、舌淡红、苔灰白腻、目黄、大便稀溏、渴不多饮	干姜、广藿香、柴胡、半夏、白术、泽泻、白矾、茯苓、炙甘草、人参、附子、甘草、茵陈、豆蔻、黄芩	小柴胡汤
目黄、疲乏、咽干、水滑、苔灰白腻、尿黄、舌淡红、渴不多饮、大便稀溏、身黄、呕恶、面黄、黄痘、眩晕、周身皮肤黄如烟熏、脉沉细数、口苦	干姜、广藿香、柴胡、半夏、白术、泽泻、白矾、茯苓、炙甘草、人参、附子、甘草、茵陈、豆蔻、黄芩	小柴胡汤
疲乏、目黄、渴不多饮、水滑、身黄、面黄、周身皮肤黄如烟熏、黄痘、苔灰白腻、口苦、眩晕、大便稀溏、呕恶、脉沉细数、尿黄、咽干、舌淡红	干姜、广藿香、柴胡、半夏、白术、泽泻、白矾、茯苓、炙甘草、人参、附子、甘草、茵陈、豆蔻、黄芩	小柴胡汤
疲乏、周身皮肤黄如烟熏、脉沉细数、呕恶、面黄、口苦、水滑、目黄、尿黄、舌淡红、身黄、眩晕、咽干、黄痘、大便稀溏、苔灰白腻、渴不多饮	干姜、广藿香、柴胡、半夏、白术、泽泻、白矾、茯苓、炙甘草、人参、附子、甘草、茵陈、豆蔻、黄芩	小柴胡汤
咽干、黄痘、渴不多饮、大便稀溏、舌淡红、苔灰白腻、疲乏、眩晕、身黄、呕恶、目黄、口苦、尿黄、面黄、水滑、周身皮肤黄如烟熏、脉沉细数	干姜、广藿香、柴胡、半夏、白术、泽泻、白矾、茯苓、炙甘草、人参、附子、甘草、茵陈、豆蔻、黄芩	小柴胡汤
渴不多饮、呕恶、周身皮肤黄如烟熏、脉沉细数、口苦、咽干、目黄、眩晕、黄痘、舌淡红、面黄、身黄、疲乏、大便稀溏、苔灰白腻、水滑、尿黄	干姜、广藿香、柴胡、半夏、白术、泽泻、白矾、茯苓、炙甘草、人参、附子、甘草、茵陈、豆蔻、黄芩	小柴胡汤
咽干、目黄、呕恶、脉沉细数、黄痘、眩晕、尿黄、水滑、面黄、渴不多饮、身黄、口苦、苔灰白腻、大便稀溏、疲乏、舌淡红、周身皮肤黄如烟熏	干姜、广藿香、柴胡、半夏、白术、泽泻、白矾、茯苓、炙甘草、人参、附子、甘草、茵陈、豆蔻、黄芩	小柴胡汤
大便稀溏、面黄、眩晕、苔灰白腻、黄痘、水滑、舌淡红、渴不多饮、身黄、脉沉细数、咽干、呕恶、目黄、口苦、疲乏、周身皮肤黄如烟熏、尿黄	干姜、广藿香、柴胡、半夏、白术、泽泻、白矾、茯苓、炙甘草、人参、附子、甘草、茵陈、豆蔻、黄芩	小柴胡汤
脉沉细数、疲乏、舌淡红、尿黄、身黄、水滑、咽干、呕恶、眩晕、黄痘、目黄、面黄、大便稀溏、口苦、苔灰白腻、周身皮肤黄如烟熏、渴不多饮	干姜、广藿香、柴胡、半夏、白术、泽泻、白矾、茯苓、炙甘草、人参、附子、甘草、茵陈、豆蔻、黄芩	小柴胡汤
苔灰白腻、身黄、疲乏、脉沉细数、渴不多饮、面黄、水滑、舌淡红、呕恶、咽干、尿黄、周身皮肤黄如烟熏、大便稀溏、黄痘、眩晕、目黄、口苦	干姜、广藿香、柴胡、半夏、白术、泽泻、白矾、茯苓、炙甘草、人参、附子、甘草、茵陈、豆蔻、黄芩	小柴胡汤
苔灰白腻、口苦、尿黄、渴不多饮、脉沉细数、黄痘、眩晕、目黄、舌淡红、周身皮肤黄如烟熏、呕恶、面黄、大便稀溏、咽干、身黄、水滑、疲乏	干姜、广藿香、柴胡、半夏、白术、泽泻、白矾、茯苓、炙甘草、人参、附子、甘草、茵陈、豆蔻、黄芩	小柴胡汤
身黄、舌淡红、疲乏、咽干、眩晕、水滑、周身皮肤黄如烟熏、呕恶、尿黄、苔灰白腻、口苦、目黄、面黄、渴不多饮、大便稀溏、黄痘、脉沉细数	干姜、广藿香、柴胡、半夏、白术、泽泻、白矾、茯苓、炙甘草、人参、附子、甘草、茵陈、豆蔻、黄芩	小柴胡汤
水滑、呕恶、咽干、疲乏、脉沉细数、渴不多饮、舌淡红、尿黄、苔灰白腻、身黄、面黄、眩晕、大便稀溏、目黄、黄痘、周身皮肤黄如烟熏、口苦	干姜、广藿香、柴胡、半夏、白术、泽泻、白矾、茯苓、炙甘草、人参、附子、甘草、茵陈、豆蔻、黄芩	小柴胡汤
脉弦细滑、舌暗略红、郁闷、疼痛、胀满、头昏沉、心烦热、口干苦、憋闷、苔薄白微腻、心绞痛	郁金、柴胡、半夏、大枣、川芎、瓜蒌、水蛭、炙甘草、石菖蒲、人参、丹参、薤白、黄芩	小柴胡汤
脉弦细滑、心烦热、疼痛、苔薄白微腻、胀满、头昏沉、憋闷、心绞痛、舌暗略红、口干苦、郁闷	郁金、柴胡、半夏、大枣、川芎、瓜蒌、水蛭、炙甘草、石菖蒲、人参、丹参、薤白、黄芩	小柴胡汤
心绞痛、头昏沉、郁闷、苔薄白微腻、胀满、疼痛、脉弦细滑、口干苦、心烦热、舌暗略红、憋闷	郁金、柴胡、半夏、大枣、川芎、瓜蒌、水蛭、炙甘草、石菖蒲、人参、丹参、薤白、黄芩	小柴胡汤
郁闷、心烦热、胀满、脉弦细滑、心绞痛、苔薄白微腻、疼痛、口干苦、头昏沉、舌暗略红、憋闷	郁金、柴胡、半夏、大枣、川芎、瓜蒌、水蛭、炙甘草、石菖蒲、人参、丹参、薤白、黄芩	小柴胡汤
头昏沉、疼痛、郁闷、心烦热、心绞痛、胀满、舌暗略红、苔薄白微腻、脉弦细滑、憋闷、口干苦	郁金、柴胡、半夏、大枣、川芎、瓜蒌、水蛭、炙甘草、石菖蒲、人参、丹参、薤白、黄芩	小柴胡汤
苔薄白微腻、憋闷、胀满、疼痛、心绞痛、心烦热、郁闷、脉弦细滑、头昏沉、舌暗略红、口干苦	郁金、柴胡、半夏、大枣、川芎、瓜蒌、水蛭、炙甘草、石菖蒲、人参、丹参、薤白、黄芩	小柴胡汤
胀满、口干苦、舌暗略红、疼痛、心烦热、憋闷、心绞痛、郁闷、头昏沉、脉弦细滑、苔薄白微腻	郁金、柴胡、半夏、大枣、川芎、瓜蒌、水蛭、炙甘草、石菖蒲、人参、丹参、薤白、黄芩	小柴胡汤
头昏沉、脉弦细滑、疼痛、郁闷、心烦热、苔薄白微腻、口干苦、憋闷、舌暗略红、心绞痛、胀满	郁金、柴胡、半夏、大枣、川芎、瓜蒌、水蛭、炙甘草、石菖蒲、人参、丹参、薤白、黄芩	小柴胡汤
脉弦细滑、口干苦、郁闷、苔薄白微腻、心绞痛、舌暗略红、头昏沉、胀满、心烦热、憋闷、疼痛	郁金、柴胡、半夏、大枣、川芎、瓜蒌、水蛭、炙甘草、石菖蒲、人参、丹参、薤白、黄芩	小柴胡汤
疼痛、苔薄白微腻、胀满、舌暗略红、郁闷、口干苦、脉弦细滑、心绞痛、头昏沉、心烦热、憋闷	郁金、柴胡、半夏、大枣、川芎、瓜蒌、水蛭、炙甘草、石菖蒲、人参、丹参、薤白、黄芩	小柴胡汤
憋闷、胀满、疼痛、头昏沉、舌暗略红、心绞痛、心烦热、苔薄白微腻、口干苦、脉弦细滑、郁闷	郁金、柴胡、半夏、大枣、川芎、瓜蒌、水蛭、炙甘草、石菖蒲、人参、丹参、薤白、黄芩	小柴胡汤
口干苦、心绞痛、胀满、头昏沉、舌暗略红、心烦热、疼痛、郁闷、憋闷、脉弦细滑、苔薄白微腻	郁金、柴胡、半夏、大枣、川芎、瓜蒌、水蛭、炙甘草、石菖蒲、人参、丹参、薤白、黄芩	小柴胡汤
胀满、口干苦、憋闷、舌暗略红、郁闷、苔薄白微腻、疼痛、脉弦细滑、心烦热、头昏沉、心绞痛	郁金、柴胡、半夏、大枣、川芎、瓜蒌、水蛭、炙甘草、石菖蒲、人参、丹参、薤白、黄芩	小柴胡汤
憋闷、脉弦细滑、疼痛、心烦热、头昏沉、苔薄白微腻、心绞痛、郁闷、胀满、口干苦、舌暗略红	郁金、柴胡、半夏、大枣、川芎、瓜蒌、水蛭、炙甘草、石菖蒲、人参、丹参、薤白、黄芩	小柴胡汤
头昏沉、口干苦、脉弦细滑、心烦热、郁闷、疼痛、心绞痛、舌暗略红、苔薄白微腻、憋闷、胀满	郁金、柴胡、半夏、大枣、川芎、瓜蒌、水蛭、炙甘草、石菖蒲、人参、丹参、薤白、黄芩	小柴胡汤
憋闷、脉弦细滑、苔薄白微腻、心绞痛、心烦热、胀满、头昏沉、口干苦、郁闷、疼痛、舌暗略红	郁金、柴胡、半夏、大枣、川芎、瓜蒌、水蛭、炙甘草、石菖蒲、人参、丹参、薤白、黄芩	小柴胡汤
憋闷、脉弦细滑、疼痛、头昏沉、心绞痛、心烦热、口干苦、舌暗略红、苔薄白微腻、郁闷、胀满	郁金、柴胡、半夏、大枣、川芎、瓜蒌、水蛭、炙甘草、石菖蒲、人参、丹参、薤白、黄芩	小柴胡汤
苔薄白微腻、脉弦细滑、胀满、心烦热、头昏沉、心绞痛、郁闷、疼痛、憋闷、口干苦、舌暗略红	郁金、柴胡、半夏、大枣、川芎、瓜蒌、水蛭、炙甘草、石菖蒲、人参、丹参、薤白、黄芩	小柴胡汤
脉弦细滑、疼痛、心绞痛、郁闷、口干苦、头昏沉、舌暗略红、心烦热、苔薄白微腻、憋闷、胀满	郁金、柴胡、半夏、大枣、川芎、瓜蒌、水蛭、炙甘草、石菖蒲、人参、丹参、薤白、黄芩	小柴胡汤
胀满、口干苦、憋闷、心烦热、疼痛、舌暗略红、郁闷、心绞痛、苔薄白微腻、脉弦细滑、头昏沉	郁金、柴胡、半夏、大枣、川芎、瓜蒌、水蛭、炙甘草、石菖蒲、人参、丹参、薤白、黄芩	小柴胡汤
月经不调、面色淡白、腰痛、瘀斑、脉来沉弦而细、昏厥、逆冷、舌淡红略暗、痛经、呕吐、血脉瘀滞、冷痛、苔薄白而润、恶心	小茴香、白芍、半夏、通草、大枣、吴茱萸、桂枝、炮姜、甘草、当归	当归四逆汤
面色淡白、舌淡红略暗、血脉瘀滞、冷痛、脉来沉弦而细、昏厥、逆冷、腰痛、呕吐、瘀斑、苔薄白而润、月经不调、痛经、恶心	小茴香、白芍、半夏、通草、大枣、吴茱萸、桂枝、炮姜、甘草、当归	当归四逆汤
腰痛、呕吐、苔薄白而润、痛经、逆冷、瘀斑、昏厥、月经不调、血脉瘀滞、面色淡白、冷痛、恶心、舌淡红略暗、脉来沉弦而细	小茴香、白芍、半夏、通草、大枣、吴茱萸、桂枝、炮姜、甘草、当归	当归四逆汤
冷痛、痛经、恶心、昏厥、呕吐、血脉瘀滞、瘀斑、舌淡红略暗、苔薄白而润、逆冷、面色淡白、腰痛、月经不调、脉来沉弦而细	小茴香、白芍、半夏、通草、大枣、吴茱萸、桂枝、炮姜、甘草、当归	当归四逆汤
脉来沉弦而细、血脉瘀滞、昏厥、瘀斑、呕吐、冷痛、痛经、舌淡红略暗、逆冷、月经不调、苔薄白而润、腰痛、面色淡白、恶心	小茴香、白芍、半夏、通草、大枣、吴茱萸、桂枝、炮姜、甘草、当归	当归四逆汤
恶心、腰痛、舌淡红略暗、月经不调、苔薄白而润、脉来沉弦而细、瘀斑、血脉瘀滞、呕吐、面色淡白、逆冷、昏厥、痛经、冷痛	小茴香、白芍、半夏、通草、大枣、吴茱萸、桂枝、炮姜、甘草、当归	当归四逆汤
呕吐、昏厥、逆冷、脉来沉弦而细、冷痛、血脉瘀滞、月经不调、腰痛、恶心、苔薄白而润、瘀斑、痛经、舌淡红略暗、面色淡白	小茴香、白芍、半夏、通草、大枣、吴茱萸、桂枝、炮姜、甘草、当归	当归四逆汤
昏厥、苔薄白而润、恶心、腰痛、逆冷、冷痛、痛经、脉来沉弦而细、月经不调、血脉瘀滞、呕吐、瘀斑、舌淡红略暗、面色淡白	小茴香、白芍、半夏、通草、大枣、吴茱萸、桂枝、炮姜、甘草、当归	当归四逆汤
昏厥、月经不调、血脉瘀滞、呕吐、瘀斑、痛经、冷痛、脉来沉弦而细、恶心、舌淡红略暗、腰痛、逆冷、面色淡白、苔薄白而润	小茴香、白芍、半夏、通草、大枣、吴茱萸、桂枝、炮姜、甘草、当归	当归四逆汤
恶心、逆冷、呕吐、苔薄白而润、昏厥、月经不调、痛经、瘀斑、冷痛、舌淡红略暗、面色淡白、血脉瘀滞、脉来沉弦而细、腰痛	小茴香、白芍、半夏、通草、大枣、吴茱萸、桂枝、炮姜、甘草、当归	当归四逆汤
瘀斑、苔薄白而润、面色淡白、舌淡红略暗、逆冷、脉来沉弦而细、呕吐、痛经、冷痛、血脉瘀滞、恶心、腰痛、昏厥、月经不调	小茴香、白芍、半夏、通草、大枣、吴茱萸、桂枝、炮姜、甘草、当归	当归四逆汤
腰痛、面色淡白、苔薄白而润、逆冷、瘀斑、月经不调、脉来沉弦而细、冷痛、昏厥、舌淡红略暗、血脉瘀滞、痛经、呕吐、恶心	小茴香、白芍、半夏、通草、大枣、吴茱萸、桂枝、炮姜、甘草、当归	当归四逆汤
昏厥、冷痛、面色淡白、血脉瘀滞、舌淡红略暗、腰痛、逆冷、呕吐、脉来沉弦而细、苔薄白而润、痛经、月经不调、瘀斑、恶心	小茴香、白芍、半夏、通草、大枣、吴茱萸、桂枝、炮姜、甘草、当归	当归四逆汤
舌淡红略暗、昏厥、月经不调、恶心、痛经、腰痛、逆冷、瘀斑、面色淡白、呕吐、苔薄白而润、脉来沉弦而细、冷痛、血脉瘀滞	小茴香、白芍、半夏、通草、大枣、吴茱萸、桂枝、炮姜、甘草、当归	当归四逆汤
昏厥、恶心、舌淡红略暗、月经不调、呕吐、腰痛、瘀斑、脉来沉弦而细、痛经、面色淡白、冷痛、苔薄白而润、逆冷、血脉瘀滞	小茴香、白芍、半夏、通草、大枣、吴茱萸、桂枝、炮姜、甘草、当归	当归四逆汤
血脉瘀滞、瘀斑、呕吐、痛经、逆冷、舌淡红略暗、苔薄白而润、冷痛、月经不调、昏厥、腰痛、恶心、面色淡白、脉来沉弦而细	小茴香、白芍、半夏、通草、大枣、吴茱萸、桂枝、炮姜、甘草、当归	当归四逆汤
苔薄白而润、痛经、逆冷、腰痛、舌淡红略暗、瘀斑、昏厥、血脉瘀滞、恶心、脉来沉弦而细、冷痛、面色淡白、月经不调、呕吐	小茴香、白芍、半夏、通草、大枣、吴茱萸、桂枝、炮姜、甘草、当归	当归四逆汤
月经不调、痛经、苔薄白而润、瘀斑、面色淡白、恶心、舌淡红略暗、脉来沉弦而细、逆冷、昏厥、冷痛、血脉瘀滞、腰痛、呕吐	小茴香、白芍、半夏、通草、大枣、吴茱萸、桂枝、炮姜、甘草、当归	当归四逆汤
腰痛、苔薄白而润、逆冷、月经不调、瘀斑、舌淡红略暗、冷痛、呕吐、痛经、昏厥、面色淡白、恶心、脉来沉弦而细、血脉瘀滞	小茴香、白芍、半夏、通草、大枣、吴茱萸、桂枝、炮姜、甘草、当归	当归四逆汤
昏厥、舌淡红略暗、瘀斑、苔薄白而润、痛经、血脉瘀滞、逆冷、呕吐、腰痛、月经不调、恶心、冷痛、面色淡白、脉来沉弦而细	小茴香、白芍、半夏、通草、大枣、吴茱萸、桂枝、炮姜、甘草、当归	当归四逆汤
心痛、胸闷、浮肿、大汗出、恶寒、舌胖、憋闷、疼痛、胸痛、短气、舌淡红、大便溏、脉沉细、苔白滑、心悸	干姜、桑寄生、白芍、白术、檀香、太子参、川芎、肉桂、巴戟天、附子、丹参	真武汤
胸痛、心痛、脉沉细、恶寒、苔白滑、大汗出、疼痛、浮肿、憋闷、胸闷、舌胖、大便溏、心悸、短气、舌淡红	干姜、桑寄生、白芍、白术、檀香、太子参、川芎、肉桂、巴戟天、附子、丹参	真武汤
脉沉细、大汗出、胸痛、大便溏、胸闷、心痛、疼痛、苔白滑、浮肿、短气、憋闷、恶寒、心悸、舌胖、舌淡红	干姜、桑寄生、白芍、白术、檀香、太子参、川芎、肉桂、巴戟天、附子、丹参	真武汤
胸闷、胸痛、恶寒、苔白滑、脉沉细、心悸、大便溏、憋闷、舌淡红、短气、心痛、大汗出、舌胖、浮肿、疼痛	干姜、桑寄生、白芍、白术、檀香、太子参、川芎、肉桂、巴戟天、附子、丹参	真武汤
心痛、舌淡红、憋闷、脉沉细、恶寒、大便溏、心悸、舌胖、短气、胸痛、苔白滑、疼痛、大汗出、浮肿、胸闷	干姜、桑寄生、白芍、白术、檀香、太子参、川芎、肉桂、巴戟天、附子、丹参	真武汤
舌淡红、疼痛、苔白滑、脉沉细、憋闷、舌胖、胸闷、大汗出、浮肿、恶寒、心痛、短气、大便溏、胸痛、心悸	干姜、桑寄生、白芍、白术、檀香、太子参、川芎、肉桂、巴戟天、附子、丹参	真武汤
苔白滑、短气、舌胖、脉沉细、大便溏、心悸、疼痛、憋闷、大汗出、心痛、胸痛、舌淡红、恶寒、浮肿、胸闷	干姜、桑寄生、白芍、白术、檀香、太子参、川芎、肉桂、巴戟天、附子、丹参	真武汤
心痛、浮肿、胸闷、短气、憋闷、疼痛、胸痛、脉沉细、恶寒、大汗出、舌淡红、苔白滑、舌胖、心悸、大便溏	干姜、桑寄生、白芍、白术、檀香、太子参、川芎、肉桂、巴戟天、附子、丹参	真武汤
浮肿、短气、舌淡红、舌胖、心悸、大汗出、大便溏、憋闷、苔白滑、胸痛、心痛、脉沉细、胸闷、恶寒、疼痛	干姜、桑寄生、白芍、白术、檀香、太子参、川芎、肉桂、巴戟天、附子、丹参	真武汤
短气、心痛、心悸、大便溏、脉沉细、大汗出、苔白滑、舌胖、胸痛、浮肿、疼痛、恶寒、舌淡红、憋闷、胸闷	干姜、桑寄生、白芍、白术、檀香、太子参、川芎、肉桂、巴戟天、附子、丹参	真武汤
短气、胸痛、大便溏、心痛、心悸、大汗出、舌淡红、脉沉细、舌胖、憋闷、胸闷、浮肿、疼痛、苔白滑、恶寒	干姜、桑寄生、白芍、白术、檀香、太子参、川芎、肉桂、巴戟天、附子、丹参	真武汤
舌淡红、疼痛、心悸、胸痛、恶寒、短气、心痛、憋闷、胸闷、大便溏、大汗出、舌胖、脉沉细、浮肿、苔白滑	干姜、桑寄生、白芍、白术、檀香、太子参、川芎、肉桂、巴戟天、附子、丹参	真武汤
心痛、恶寒、舌胖、短气、大便溏、脉沉细、胸闷、憋闷、舌淡红、浮肿、胸痛、大汗出、苔白滑、疼痛、心悸	干姜、桑寄生、白芍、白术、檀香、太子参、川芎、肉桂、巴戟天、附子、丹参	真武汤
舌淡红、心痛、大汗出、疼痛、短气、舌胖、大便溏、胸痛、憋闷、胸闷、苔白滑、心悸、脉沉细、浮肿、恶寒	干姜、桑寄生、白芍、白术、檀香、太子参、川芎、肉桂、巴戟天、附子、丹参	真武汤
大汗出、恶寒、大便溏、短气、憋闷、胸痛、脉沉细、舌胖、心痛、胸闷、心悸、浮肿、苔白滑、疼痛、舌淡红	干姜、桑寄生、白芍、白术、檀香、太子参、川芎、肉桂、巴戟天、附子、丹参	真武汤
舌胖、恶寒、苔白滑、浮肿、舌淡红、疼痛、心悸、胸痛、大汗出、脉沉细、憋闷、心痛、短气、胸闷、大便溏	干姜、桑寄生、白芍、白术、檀香、太子参、川芎、肉桂、巴戟天、附子、丹参	真武汤
心悸、大便溏、憋闷、疼痛、大汗出、胸痛、舌胖、脉沉细、浮肿、舌淡红、苔白滑、短气、恶寒、心痛、胸闷	干姜、桑寄生、白芍、白术、檀香、太子参、川芎、肉桂、巴戟天、附子、丹参	真武汤
舌淡红、舌胖、胸闷、苔白滑、胸痛、大汗出、浮肿、心悸、心痛、短气、恶寒、疼痛、大便溏、脉沉细、憋闷	干姜、桑寄生、白芍、白术、檀香、太子参、川芎、肉桂、巴戟天、附子、丹参	真武汤
胸闷、大汗出、舌胖、憋闷、脉沉细、短气、浮肿、心悸、恶寒、疼痛、苔白滑、大便溏、心痛、舌淡红、胸痛	干姜、桑寄生、白芍、白术、檀香、太子参、川芎、肉桂、巴戟天、附子、丹参	真武汤
短气、苔白滑、恶寒、大汗出、疼痛、舌胖、脉沉细、胸闷、心悸、浮肿、胸痛、憋闷、心痛、舌淡红、大便溏	干姜、桑寄生、白芍、白术、檀香、太子参、川芎、肉桂、巴戟天、附子、丹参	真武汤
唇甲紫绀、咳吐大量泡沫样清稀痰、呼吸困难、脉沉细欲绝、舌淡紫、全身重度水肿、喘咳、语声低微、苔白滑、肢冷、大腿及以下俱肿、腹大如鼓、手足冰冷、肢体水肿、畏寒、两颧暗红晦滞	干姜、白芍、大枣、五味子、葶苈子、白术、苦杏仁、茯苓、炙甘草、桂枝、人参、附子、甘草	真武汤
全身重度水肿、呼吸困难、手足冰冷、喘咳、苔白滑、肢冷、畏寒、舌淡紫、大腿及以下俱肿、语声低微、两颧暗红晦滞、腹大如鼓、咳吐大量泡沫样清稀痰、肢体水肿、脉沉细欲绝、唇甲紫绀	干姜、白芍、大枣、五味子、葶苈子、白术、苦杏仁、茯苓、炙甘草、桂枝、人参、附子、甘草	真武汤
手足冰冷、喘咳、苔白滑、两颧暗红晦滞、肢冷、大腿及以下俱肿、呼吸困难、舌淡紫、全身重度水肿、咳吐大量泡沫样清稀痰、畏寒、唇甲紫绀、肢体水肿、腹大如鼓、语声低微、脉沉细欲绝	干姜、白芍、大枣、五味子、葶苈子、白术、苦杏仁、茯苓、炙甘草、桂枝、人参、附子、甘草	真武汤
腹大如鼓、肢体水肿、唇甲紫绀、苔白滑、语声低微、脉沉细欲绝、大腿及以下俱肿、喘咳、肢冷、舌淡紫、畏寒、呼吸困难、两颧暗红晦滞、全身重度水肿、咳吐大量泡沫样清稀痰、手足冰冷	干姜、白芍、大枣、五味子、葶苈子、白术、苦杏仁、茯苓、炙甘草、桂枝、人参、附子、甘草	真武汤
腹大如鼓、咳吐大量泡沫样清稀痰、语声低微、喘咳、全身重度水肿、两颧暗红晦滞、舌淡紫、畏寒、手足冰冷、呼吸困难、唇甲紫绀、肢体水肿、苔白滑、肢冷、大腿及以下俱肿、脉沉细欲绝	干姜、白芍、大枣、五味子、葶苈子、白术、苦杏仁、茯苓、炙甘草、桂枝、人参、附子、甘草	真武汤
肢体水肿、大腿及以下俱肿、腹大如鼓、呼吸困难、语声低微、手足冰冷、喘咳、舌淡紫、苔白滑、畏寒、两颧暗红晦滞、全身重度水肿、咳吐大量泡沫样清稀痰、肢冷、唇甲紫绀、脉沉细欲绝	干姜、白芍、大枣、五味子、葶苈子、白术、苦杏仁、茯苓、炙甘草、桂枝、人参、附子、甘草	真武汤
咳吐大量泡沫样清稀痰、唇甲紫绀、两颧暗红晦滞、呼吸困难、喘咳、畏寒、苔白滑、手足冰冷、肢体水肿、语声低微、全身重度水肿、舌淡紫、大腿及以下俱肿、脉沉细欲绝、腹大如鼓、肢冷	干姜、白芍、大枣、五味子、葶苈子、白术、苦杏仁、茯苓、炙甘草、桂枝、人参、附子、甘草	真武汤
语声低微、大腿及以下俱肿、咳吐大量泡沫样清稀痰、腹大如鼓、脉沉细欲绝、手足冰冷、畏寒、肢冷、肢体水肿、唇甲紫绀、全身重度水肿、苔白滑、两颧暗红晦滞、舌淡紫、喘咳、呼吸困难	干姜、白芍、大枣、五味子、葶苈子、白术、苦杏仁、茯苓、炙甘草、桂枝、人参、附子、甘草	真武汤
语声低微、脉沉细欲绝、咳吐大量泡沫样清稀痰、手足冰冷、两颧暗红晦滞、呼吸困难、腹大如鼓、畏寒、肢冷、全身重度水肿、舌淡紫、肢体水肿、大腿及以下俱肿、喘咳、苔白滑、唇甲紫绀	干姜、白芍、大枣、五味子、葶苈子、白术、苦杏仁、茯苓、炙甘草、桂枝、人参、附子、甘草	真武汤
全身重度水肿、脉沉细欲绝、苔白滑、大腿及以下俱肿、两颧暗红晦滞、肢体水肿、畏寒、手足冰冷、肢冷、舌淡紫、唇甲紫绀、喘咳、语声低微、咳吐大量泡沫样清稀痰、呼吸困难、腹大如鼓	干姜、白芍、大枣、五味子、葶苈子、白术、苦杏仁、茯苓、炙甘草、桂枝、人参、附子、甘草	真武汤
畏寒、唇甲紫绀、腹大如鼓、呼吸困难、手足冰冷、咳吐大量泡沫样清稀痰、舌淡紫、肢冷、肢体水肿、苔白滑、语声低微、全身重度水肿、喘咳、两颧暗红晦滞、脉沉细欲绝、大腿及以下俱肿	干姜、白芍、大枣、五味子、葶苈子、白术、苦杏仁、茯苓、炙甘草、桂枝、人参、附子、甘草	真武汤
舌淡紫、腹大如鼓、肢体水肿、语声低微、咳吐大量泡沫样清稀痰、全身重度水肿、唇甲紫绀、畏寒、肢冷、喘咳、手足冰冷、呼吸困难、脉沉细欲绝、苔白滑、两颧暗红晦滞、大腿及以下俱肿	干姜、白芍、大枣、五味子、葶苈子、白术、苦杏仁、茯苓、炙甘草、桂枝、人参、附子、甘草	真武汤
全身重度水肿、舌淡紫、腹大如鼓、咳吐大量泡沫样清稀痰、肢体水肿、脉沉细欲绝、肢冷、畏寒、喘咳、语声低微、手足冰冷、两颧暗红晦滞、大腿及以下俱肿、苔白滑、呼吸困难、唇甲紫绀	干姜、白芍、大枣、五味子、葶苈子、白术、苦杏仁、茯苓、炙甘草、桂枝、人参、附子、甘草	真武汤
腹大如鼓、肢冷、全身重度水肿、大腿及以下俱肿、肢体水肿、脉沉细欲绝、唇甲紫绀、畏寒、舌淡紫、语声低微、苔白滑、喘咳、手足冰冷、咳吐大量泡沫样清稀痰、两颧暗红晦滞、呼吸困难	干姜、白芍、大枣、五味子、葶苈子、白术、苦杏仁、茯苓、炙甘草、桂枝、人参、附子、甘草	真武汤
喘咳、肢冷、全身重度水肿、大腿及以下俱肿、手足冰冷、畏寒、呼吸困难、语声低微、舌淡紫、唇甲紫绀、两颧暗红晦滞、肢体水肿、苔白滑、咳吐大量泡沫样清稀痰、脉沉细欲绝、腹大如鼓	干姜、白芍、大枣、五味子、葶苈子、白术、苦杏仁、茯苓、炙甘草、桂枝、人参、附子、甘草	真武汤
肢体水肿、肢冷、两颧暗红晦滞、语声低微、手足冰冷、唇甲紫绀、舌淡紫、腹大如鼓、大腿及以下俱肿、喘咳、苔白滑、咳吐大量泡沫样清稀痰、全身重度水肿、呼吸困难、畏寒、脉沉细欲绝	干姜、白芍、大枣、五味子、葶苈子、白术、苦杏仁、茯苓、炙甘草、桂枝、人参、附子、甘草	真武汤
腹大如鼓、畏寒、肢体水肿、舌淡紫、苔白滑、两颧暗红晦滞、肢冷、脉沉细欲绝、喘咳、唇甲紫绀、呼吸困难、咳吐大量泡沫样清稀痰、大腿及以下俱肿、全身重度水肿、语声低微、手足冰冷	干姜、白芍、大枣、五味子、葶苈子、白术、苦杏仁、茯苓、炙甘草、桂枝、人参、附子、甘草	真武汤
大腿及以下俱肿、手足冰冷、舌淡紫、肢冷、呼吸困难、腹大如鼓、苔白滑、全身重度水肿、肢体水肿、喘咳、畏寒、咳吐大量泡沫样清稀痰、两颧暗红晦滞、唇甲紫绀、语声低微、脉沉细欲绝	干姜、白芍、大枣、五味子、葶苈子、白术、苦杏仁、茯苓、炙甘草、桂枝、人参、附子、甘草	真武汤
腹大如鼓、呼吸困难、手足冰冷、喘咳、脉沉细欲绝、舌淡紫、两颧暗红晦滞、苔白滑、肢冷、畏寒、语声低微、咳吐大量泡沫样清稀痰、全身重度水肿、唇甲紫绀、肢体水肿、大腿及以下俱肿	干姜、白芍、大枣、五味子、葶苈子、白术、苦杏仁、茯苓、炙甘草、桂枝、人参、附子、甘草	真武汤
舌淡紫、唇甲紫绀、苔白滑、肢冷、腹大如鼓、全身重度水肿、肢体水肿、两颧暗红晦滞、大腿及以下俱肿、语声低微、咳吐大量泡沫样清稀痰、脉沉细欲绝、畏寒、呼吸困难、喘咳、手足冰冷	干姜、白芍、大枣、五味子、葶苈子、白术、苦杏仁、茯苓、炙甘草、桂枝、人参、附子、甘草	真武汤
脉细缓、舌淡、耳鸣、呕吐、神倦、心悸、口干、眼花目暗、胸闷、苔白、恶心、眩晕、头晕、乏力、脑胀	厚朴、党参、白术、泽泻、大枣、茯苓、远志、桂枝、甘草	苓桂术甘汤
口干、耳鸣、呕吐、乏力、舌淡、心悸、脉细缓、眼花目暗、胸闷、苔白、恶心、脑胀、眩晕、头晕、神倦	厚朴、党参、白术、泽泻、大枣、茯苓、远志、桂枝、甘草	苓桂术甘汤
苔白、口干、心悸、耳鸣、脑胀、眼花目暗、脉细缓、头晕、乏力、胸闷、舌淡、眩晕、呕吐、神倦、恶心	厚朴、党参、白术、泽泻、大枣、茯苓、远志、桂枝、甘草	苓桂术甘汤
头晕、神倦、胸闷、脑胀、眩晕、舌淡、恶心、口干、眼花目暗、乏力、苔白、呕吐、耳鸣、心悸、脉细缓	厚朴、党参、白术、泽泻、大枣、茯苓、远志、桂枝、甘草	苓桂术甘汤
乏力、心悸、脉细缓、脑胀、神倦、呕吐、头晕、恶心、舌淡、眩晕、眼花目暗、胸闷、耳鸣、苔白、口干	厚朴、党参、白术、泽泻、大枣、茯苓、远志、桂枝、甘草	苓桂术甘汤
舌淡、耳鸣、脉细缓、胸闷、心悸、乏力、眼花目暗、神倦、呕吐、口干、苔白、眩晕、恶心、脑胀、头晕	厚朴、党参、白术、泽泻、大枣、茯苓、远志、桂枝、甘草	苓桂术甘汤
口干、脑胀、乏力、苔白、呕吐、心悸、舌淡、脉细缓、恶心、耳鸣、眼花目暗、胸闷、眩晕、神倦、头晕	厚朴、党参、白术、泽泻、大枣、茯苓、远志、桂枝、甘草	苓桂术甘汤
耳鸣、呕吐、头晕、眩晕、苔白、乏力、眼花目暗、恶心、脉细缓、口干、胸闷、脑胀、舌淡、心悸、神倦	厚朴、党参、白术、泽泻、大枣、茯苓、远志、桂枝、甘草	苓桂术甘汤
恶心、口干、眩晕、眼花目暗、脉细缓、胸闷、乏力、心悸、神倦、苔白、舌淡、脑胀、头晕、呕吐、耳鸣	厚朴、党参、白术、泽泻、大枣、茯苓、远志、桂枝、甘草	苓桂术甘汤
乏力、舌淡、神倦、头晕、呕吐、脉细缓、心悸、眼花目暗、胸闷、眩晕、脑胀、耳鸣、苔白、恶心、口干	厚朴、党参、白术、泽泻、大枣、茯苓、远志、桂枝、甘草	苓桂术甘汤
胸闷、口干、眼花目暗、脉细缓、呕吐、脑胀、头晕、心悸、眩晕、恶心、舌淡、神倦、耳鸣、苔白、乏力	厚朴、党参、白术、泽泻、大枣、茯苓、远志、桂枝、甘草	苓桂术甘汤
呕吐、舌淡、口干、头晕、乏力、心悸、眩晕、脑胀、神倦、恶心、眼花目暗、苔白、胸闷、耳鸣、脉细缓	厚朴、党参、白术、泽泻、大枣、茯苓、远志、桂枝、甘草	苓桂术甘汤
脑胀、脉细缓、恶心、头晕、乏力、眩晕、苔白、心悸、眼花目暗、神倦、胸闷、口干、舌淡、耳鸣、呕吐	厚朴、党参、白术、泽泻、大枣、茯苓、远志、桂枝、甘草	苓桂术甘汤
恶心、舌淡、眩晕、口干、乏力、胸闷、脉细缓、苔白、眼花目暗、脑胀、心悸、呕吐、神倦、耳鸣、头晕	厚朴、党参、白术、泽泻、大枣、茯苓、远志、桂枝、甘草	苓桂术甘汤
脑胀、乏力、神倦、呕吐、脉细缓、恶心、舌淡、眩晕、头晕、眼花目暗、口干、胸闷、耳鸣、心悸、苔白	厚朴、党参、白术、泽泻、大枣、茯苓、远志、桂枝、甘草	苓桂术甘汤
胸闷、脑胀、呕吐、神倦、耳鸣、头晕、苔白、心悸、脉细缓、乏力、恶心、口干、眼花目暗、舌淡、眩晕	厚朴、党参、白术、泽泻、大枣、茯苓、远志、桂枝、甘草	苓桂术甘汤
呕吐、苔白、眩晕、乏力、脉细缓、头晕、心悸、脑胀、神倦、恶心、舌淡、口干、胸闷、耳鸣、眼花目暗	厚朴、党参、白术、泽泻、大枣、茯苓、远志、桂枝、甘草	苓桂术甘汤
神倦、恶心、乏力、呕吐、胸闷、眼花目暗、心悸、眩晕、脉细缓、脑胀、头晕、口干、苔白、耳鸣、舌淡	厚朴、党参、白术、泽泻、大枣、茯苓、远志、桂枝、甘草	苓桂术甘汤
头晕、耳鸣、舌淡、脑胀、眼花目暗、胸闷、口干、脉细缓、呕吐、恶心、神倦、乏力、苔白、心悸、眩晕	厚朴、党参、白术、泽泻、大枣、茯苓、远志、桂枝、甘草	苓桂术甘汤
眩晕、舌淡、口干、心悸、恶心、耳鸣、神倦、脉细缓、胸闷、头晕、眼花目暗、乏力、脑胀、苔白、呕吐	厚朴、党参、白术、泽泻、大枣、茯苓、远志、桂枝、甘草	苓桂术甘汤
头重、眩晕、恶心、夜寐欠安、语音低钝、耳鸣、胸闷、纳呆、头晕、面色白、乏力、便溏、舌淡、苔白滑腻、脉濡滑、肢体困倦、听力减退	薏苡仁、党参、白术、半夏、茯苓、桂枝、甘草、陈皮、黄芩	苓桂术甘汤
头晕、乏力、恶心、胸闷、语音低钝、听力减退、耳鸣、眩晕、夜寐欠安、纳呆、便溏、头重、脉濡滑、肢体困倦、苔白滑腻、舌淡、面色白	薏苡仁、党参、白术、半夏、茯苓、桂枝、甘草、陈皮、黄芩	苓桂术甘汤
乏力、恶心、夜寐欠安、肢体困倦、苔白滑腻、耳鸣、便溏、听力减退、头重、舌淡、胸闷、眩晕、语音低钝、脉濡滑、面色白、纳呆、头晕	薏苡仁、党参、白术、半夏、茯苓、桂枝、甘草、陈皮、黄芩	苓桂术甘汤
眩晕、语音低钝、胸闷、肢体困倦、夜寐欠安、耳鸣、听力减退、恶心、舌淡、面色白、纳呆、乏力、苔白滑腻、头晕、便溏、脉濡滑、头重	薏苡仁、党参、白术、半夏、茯苓、桂枝、甘草、陈皮、黄芩	苓桂术甘汤
乏力、胸闷、头重、头晕、语音低钝、纳呆、夜寐欠安、便溏、舌淡、脉濡滑、恶心、听力减退、耳鸣、面色白、苔白滑腻、肢体困倦、眩晕	薏苡仁、党参、白术、半夏、茯苓、桂枝、甘草、陈皮、黄芩	苓桂术甘汤
肢体困倦、胸闷、纳呆、恶心、头晕、苔白滑腻、乏力、面色白、耳鸣、舌淡、夜寐欠安、便溏、语音低钝、头重、脉濡滑、眩晕、听力减退	薏苡仁、党参、白术、半夏、茯苓、桂枝、甘草、陈皮、黄芩	苓桂术甘汤
舌淡、语音低钝、头晕、头重、脉濡滑、胸闷、面色白、便溏、苔白滑腻、恶心、肢体困倦、听力减退、眩晕、乏力、耳鸣、纳呆、夜寐欠安	薏苡仁、党参、白术、半夏、茯苓、桂枝、甘草、陈皮、黄芩	苓桂术甘汤
苔白滑腻、纳呆、恶心、听力减退、面色白、肢体困倦、夜寐欠安、舌淡、眩晕、便溏、脉濡滑、乏力、语音低钝、头晕、胸闷、耳鸣、头重	薏苡仁、党参、白术、半夏、茯苓、桂枝、甘草、陈皮、黄芩	苓桂术甘汤
脉濡滑、恶心、语音低钝、便溏、纳呆、听力减退、眩晕、肢体困倦、夜寐欠安、舌淡、乏力、头重、面色白、苔白滑腻、头晕、胸闷、耳鸣	薏苡仁、党参、白术、半夏、茯苓、桂枝、甘草、陈皮、黄芩	苓桂术甘汤
胸闷、头重、苔白滑腻、面色白、夜寐欠安、便溏、纳呆、肢体困倦、眩晕、舌淡、头晕、听力减退、脉濡滑、乏力、语音低钝、恶心、耳鸣	薏苡仁、党参、白术、半夏、茯苓、桂枝、甘草、陈皮、黄芩	苓桂术甘汤
便溏、胸闷、夜寐欠安、苔白滑腻、纳呆、头重、舌淡、语音低钝、听力减退、眩晕、乏力、脉濡滑、头晕、肢体困倦、恶心、耳鸣、面色白	薏苡仁、党参、白术、半夏、茯苓、桂枝、甘草、陈皮、黄芩	苓桂术甘汤
面色白、耳鸣、恶心、舌淡、语音低钝、胸闷、脉濡滑、头晕、苔白滑腻、乏力、听力减退、头重、纳呆、便溏、眩晕、肢体困倦、夜寐欠安	薏苡仁、党参、白术、半夏、茯苓、桂枝、甘草、陈皮、黄芩	苓桂术甘汤
苔白滑腻、面色白、纳呆、头晕、乏力、头重、夜寐欠安、语音低钝、脉濡滑、恶心、耳鸣、眩晕、胸闷、舌淡、听力减退、便溏、肢体困倦	薏苡仁、党参、白术、半夏、茯苓、桂枝、甘草、陈皮、黄芩	苓桂术甘汤
恶心、乏力、面色白、胸闷、纳呆、语音低钝、便溏、头重、苔白滑腻、脉濡滑、肢体困倦、头晕、耳鸣、眩晕、听力减退、舌淡、夜寐欠安	薏苡仁、党参、白术、半夏、茯苓、桂枝、甘草、陈皮、黄芩	苓桂术甘汤
眩晕、便溏、恶心、脉濡滑、纳呆、听力减退、头晕、苔白滑腻、耳鸣、肢体困倦、语音低钝、头重、面色白、胸闷、舌淡、夜寐欠安、乏力	薏苡仁、党参、白术、半夏、茯苓、桂枝、甘草、陈皮、黄芩	苓桂术甘汤
便溏、苔白滑腻、耳鸣、眩晕、胸闷、脉濡滑、面色白、语音低钝、恶心、夜寐欠安、头重、舌淡、乏力、听力减退、肢体困倦、纳呆、头晕	薏苡仁、党参、白术、半夏、茯苓、桂枝、甘草、陈皮、黄芩	苓桂术甘汤
脉濡滑、面色白、纳呆、夜寐欠安、乏力、肢体困倦、舌淡、胸闷、恶心、头晕、头重、听力减退、苔白滑腻、便溏、眩晕、语音低钝、耳鸣	薏苡仁、党参、白术、半夏、茯苓、桂枝、甘草、陈皮、黄芩	苓桂术甘汤
面色白、恶心、听力减退、便溏、语音低钝、纳呆、舌淡、头重、耳鸣、眩晕、肢体困倦、苔白滑腻、头晕、乏力、胸闷、脉濡滑、夜寐欠安	薏苡仁、党参、白术、半夏、茯苓、桂枝、甘草、陈皮、黄芩	苓桂术甘汤
胸闷、纳呆、眩晕、舌淡、头重、夜寐欠安、面色白、头晕、便溏、苔白滑腻、肢体困倦、耳鸣、乏力、脉濡滑、语音低钝、恶心、听力减退	薏苡仁、党参、白术、半夏、茯苓、桂枝、甘草、陈皮、黄芩	苓桂术甘汤
头晕、乏力、脉濡滑、胸闷、肢体困倦、纳呆、头重、眩晕、听力减退、舌淡、夜寐欠安、耳鸣、恶心、便溏、语音低钝、面色白、苔白滑腻	薏苡仁、党参、白术、半夏、茯苓、桂枝、甘草、陈皮、黄芩	苓桂术甘汤
腰酸、畏寒、肢冷、发热、麻木、酸痛、头昏、体温37.8℃、体温渐退、口吐清涎、乏力、恶心、头晕、消瘦、纳减、倦怠、疼痛、舌淡、肿痛、面色白、脉沉细、食少、白腻	牡丹皮、山药、鸡血藤、白芍、半夏、大枣、山茱萸、茯苓、肉桂、秦艽、独活、附子、当归、淫羊藿	金匮肾气丸
头昏、腰酸、肢冷、头晕、食少、消瘦、发热、白腻、倦怠、面色白、乏力、畏寒、体温渐退、肿痛、舌淡、体温37.8℃、口吐清涎、脉沉细、疼痛、麻木、恶心、纳减、酸痛	牡丹皮、山药、鸡血藤、白芍、半夏、大枣、山茱萸、茯苓、肉桂、秦艽、独活、附子、当归、淫羊藿	金匮肾气丸
白腻、消瘦、倦怠、食少、乏力、恶心、体温37.8℃、肢冷、酸痛、面色白、纳减、体温渐退、腰酸、肿痛、舌淡、头昏、脉沉细、疼痛、头晕、畏寒、口吐清涎、麻木、发热	牡丹皮、山药、鸡血藤、白芍、半夏、大枣、山茱萸、茯苓、肉桂、秦艽、独活、附子、当归、淫羊藿	金匮肾气丸
面色白、食少、头晕、体温37.8℃、畏寒、白腻、发热、腰酸、恶心、麻木、乏力、舌淡、疼痛、口吐清涎、肢冷、酸痛、纳减、头昏、体温渐退、消瘦、肿痛、倦怠、脉沉细	牡丹皮、山药、鸡血藤、白芍、半夏、大枣、山茱萸、茯苓、肉桂、秦艽、独活、附子、当归、淫羊藿	金匮肾气丸
肿痛、体温渐退、疼痛、倦怠、食少、肢冷、面色白、头晕、纳减、体温37.8℃、恶心、脉沉细、腰酸、发热、舌淡、酸痛、消瘦、麻木、畏寒、头昏、白腻、乏力、口吐清涎	牡丹皮、山药、鸡血藤、白芍、半夏、大枣、山茱萸、茯苓、肉桂、秦艽、独活、附子、当归、淫羊藿	金匮肾气丸
肿痛、消瘦、恶心、肢冷、头昏、体温37.8℃、口吐清涎、头晕、腰酸、发热、酸痛、倦怠、纳减、疼痛、脉沉细、面色白、食少、舌淡、畏寒、麻木、乏力、体温渐退、白腻	牡丹皮、山药、鸡血藤、白芍、半夏、大枣、山茱萸、茯苓、肉桂、秦艽、独活、附子、当归、淫羊藿	金匮肾气丸
头昏、倦怠、麻木、头晕、腰酸、舌淡、发热、疼痛、面色白、脉沉细、消瘦、乏力、恶心、食少、畏寒、白腻、口吐清涎、酸痛、体温37.8℃、纳减、肿痛、体温渐退、肢冷	牡丹皮、山药、鸡血藤、白芍、半夏、大枣、山茱萸、茯苓、肉桂、秦艽、独活、附子、当归、淫羊藿	金匮肾气丸
纳减、疼痛、头晕、体温渐退、脉沉细、腰酸、肿痛、乏力、舌淡、口吐清涎、倦怠、畏寒、发热、酸痛、头昏、面色白、体温37.8℃、白腻、肢冷、消瘦、食少、恶心、麻木	牡丹皮、山药、鸡血藤、白芍、半夏、大枣、山茱萸、茯苓、肉桂、秦艽、独活、附子、当归、淫羊藿	金匮肾气丸
畏寒、面色白、纳减、腰酸、体温渐退、肢冷、头晕、麻木、口吐清涎、发热、舌淡、消瘦、食少、白腻、乏力、酸痛、疼痛、恶心、体温37.8℃、倦怠、头昏、肿痛、脉沉细	牡丹皮、山药、鸡血藤、白芍、半夏、大枣、山茱萸、茯苓、肉桂、秦艽、独活、附子、当归、淫羊藿	金匮肾气丸
口吐清涎、白腻、体温37.8℃、消瘦、肢冷、恶心、头昏、疼痛、面色白、发热、腰酸、酸痛、乏力、倦怠、食少、头晕、舌淡、麻木、纳减、肿痛、脉沉细、畏寒、体温渐退	牡丹皮、山药、鸡血藤、白芍、半夏、大枣、山茱萸、茯苓、肉桂、秦艽、独活、附子、当归、淫羊藿	金匮肾气丸
白腻、酸痛、体温渐退、舌淡、麻木、腰酸、发热、消瘦、肿痛、倦怠、肢冷、畏寒、口吐清涎、头晕、脉沉细、恶心、体温37.8℃、乏力、疼痛、头昏、纳减、面色白、食少	牡丹皮、山药、鸡血藤、白芍、半夏、大枣、山茱萸、茯苓、肉桂、秦艽、独活、附子、当归、淫羊藿	金匮肾气丸
口吐清涎、脉沉细、白腻、麻木、肿痛、疼痛、畏寒、肢冷、头昏、舌淡、恶心、面色白、腰酸、消瘦、倦怠、食少、体温渐退、纳减、头晕、发热、酸痛、乏力、体温37.8℃	牡丹皮、山药、鸡血藤、白芍、半夏、大枣、山茱萸、茯苓、肉桂、秦艽、独活、附子、当归、淫羊藿	金匮肾气丸
纳减、消瘦、畏寒、脉沉细、乏力、发热、食少、白腻、头晕、头昏、恶心、面色白、口吐清涎、肢冷、舌淡、肿痛、倦怠、腰酸、体温37.8℃、麻木、体温渐退、酸痛、疼痛	牡丹皮、山药、鸡血藤、白芍、半夏、大枣、山茱萸、茯苓、肉桂、秦艽、独活、附子、当归、淫羊藿	金匮肾气丸
消瘦、恶心、食少、发热、白腻、舌淡、肢冷、肿痛、麻木、腰酸、体温渐退、畏寒、纳减、头昏、倦怠、头晕、疼痛、乏力、面色白、脉沉细、酸痛、体温37.8℃、口吐清涎	牡丹皮、山药、鸡血藤、白芍、半夏、大枣、山茱萸、茯苓、肉桂、秦艽、独活、附子、当归、淫羊藿	金匮肾气丸
酸痛、面色白、白腻、舌淡、体温37.8℃、口吐清涎、纳减、肢冷、发热、麻木、头昏、恶心、腰酸、食少、体温渐退、脉沉细、乏力、头晕、倦怠、畏寒、肿痛、消瘦、疼痛	牡丹皮、山药、鸡血藤、白芍、半夏、大枣、山茱萸、茯苓、肉桂、秦艽、独活、附子、当归、淫羊藿	金匮肾气丸
发热、酸痛、肿痛、食少、头昏、消瘦、体温渐退、畏寒、面色白、倦怠、口吐清涎、恶心、肢冷、体温37.8℃、腰酸、白腻、麻木、舌淡、纳减、疼痛、脉沉细、头晕、乏力	牡丹皮、山药、鸡血藤、白芍、半夏、大枣、山茱萸、茯苓、肉桂、秦艽、独活、附子、当归、淫羊藿	金匮肾气丸
食少、消瘦、乏力、体温渐退、纳减、发热、舌淡、头昏、体温37.8℃、麻木、面色白、头晕、口吐清涎、脉沉细、白腻、倦怠、肢冷、疼痛、恶心、畏寒、酸痛、肿痛、腰酸	牡丹皮、山药、鸡血藤、白芍、半夏、大枣、山茱萸、茯苓、肉桂、秦艽、独活、附子、当归、淫羊藿	金匮肾气丸
脉沉细、面色白、头昏、疼痛、麻木、纳减、恶心、舌淡、消瘦、肢冷、酸痛、体温渐退、口吐清涎、头晕、乏力、发热、倦怠、食少、肿痛、体温37.8℃、腰酸、白腻、畏寒	牡丹皮、山药、鸡血藤、白芍、半夏、大枣、山茱萸、茯苓、肉桂、秦艽、独活、附子、当归、淫羊藿	金匮肾气丸
白腻、恶心、纳减、酸痛、乏力、畏寒、食少、肢冷、头昏、麻木、体温37.8℃、口吐清涎、疼痛、倦怠、舌淡、腰酸、头晕、消瘦、肿痛、发热、面色白、体温渐退、脉沉细	牡丹皮、山药、鸡血藤、白芍、半夏、大枣、山茱萸、茯苓、肉桂、秦艽、独活、附子、当归、淫羊藿	金匮肾气丸
倦怠、酸痛、腰酸、恶心、畏寒、白腻、舌淡、体温渐退、体温37.8℃、头昏、食少、口吐清涎、发热、麻木、头晕、面色白、消瘦、肿痛、纳减、脉沉细、疼痛、乏力、肢冷	牡丹皮、山药、鸡血藤、白芍、半夏、大枣、山茱萸、茯苓、肉桂、秦艽、独活、附子、当归、淫羊藿	金匮肾气丸
悸动、血压常在24.0~25.3/13.3~14.7kPa、耳鸣、视物昏糊、舌淡、苔白腻、舌质淡而胖、眩晕、脉沉细	生姜、白芍、白术、牡蛎、茯苓、桂枝、附子、车前草、磁石	真武汤
舌淡、悸动、视物昏糊、苔白腻、眩晕、耳鸣、舌质淡而胖、血压常在24.0~25.3/13.3~14.7kPa、脉沉细	生姜、白芍、白术、牡蛎、茯苓、桂枝、附子、车前草、磁石	真武汤
舌质淡而胖、苔白腻、眩晕、血压常在24.0~25.3/13.3~14.7kPa、视物昏糊、脉沉细、悸动、舌淡、耳鸣	生姜、白芍、白术、牡蛎、茯苓、桂枝、附子、车前草、磁石	真武汤
血压常在24.0~25.3/13.3~14.7kPa、脉沉细、舌淡、舌质淡而胖、耳鸣、视物昏糊、苔白腻、悸动、眩晕	生姜、白芍、白术、牡蛎、茯苓、桂枝、附子、车前草、磁石	真武汤
耳鸣、舌淡、悸动、眩晕、苔白腻、脉沉细、舌质淡而胖、视物昏糊、血压常在24.0~25.3/13.3~14.7kPa	生姜、白芍、白术、牡蛎、茯苓、桂枝、附子、车前草、磁石	真武汤
脉沉细、眩晕、视物昏糊、舌淡、舌质淡而胖、耳鸣、血压常在24.0~25.3/13.3~14.7kPa、苔白腻、悸动	生姜、白芍、白术、牡蛎、茯苓、桂枝、附子、车前草、磁石	真武汤
视物昏糊、眩晕、悸动、脉沉细、耳鸣、舌质淡而胖、血压常在24.0~25.3/13.3~14.7kPa、苔白腻、舌淡	生姜、白芍、白术、牡蛎、茯苓、桂枝、附子、车前草、磁石	真武汤
脉沉细、耳鸣、苔白腻、悸动、眩晕、舌淡、血压常在24.0~25.3/13.3~14.7kPa、视物昏糊、舌质淡而胖	生姜、白芍、白术、牡蛎、茯苓、桂枝、附子、车前草、磁石	真武汤
悸动、耳鸣、舌淡、舌质淡而胖、脉沉细、眩晕、视物昏糊、血压常在24.0~25.3/13.3~14.7kPa、苔白腻	生姜、白芍、白术、牡蛎、茯苓、桂枝、附子、车前草、磁石	真武汤
视物昏糊、悸动、脉沉细、舌淡、耳鸣、舌质淡而胖、血压常在24.0~25.3/13.3~14.7kPa、眩晕、苔白腻	生姜、白芍、白术、牡蛎、茯苓、桂枝、附子、车前草、磁石	真武汤
视物昏糊、舌淡、舌质淡而胖、脉沉细、耳鸣、苔白腻、悸动、血压常在24.0~25.3/13.3~14.7kPa、眩晕	生姜、白芍、白术、牡蛎、茯苓、桂枝、附子、车前草、磁石	真武汤
血压常在24.0~25.3/13.3~14.7kPa、视物昏糊、眩晕、舌质淡而胖、悸动、苔白腻、舌淡、耳鸣、脉沉细	生姜、白芍、白术、牡蛎、茯苓、桂枝、附子、车前草、磁石	真武汤
悸动、舌淡、视物昏糊、眩晕、血压常在24.0~25.3/13.3~14.7kPa、耳鸣、脉沉细、舌质淡而胖、苔白腻	生姜、白芍、白术、牡蛎、茯苓、桂枝、附子、车前草、磁石	真武汤
舌质淡而胖、视物昏糊、耳鸣、血压常在24.0~25.3/13.3~14.7kPa、悸动、苔白腻、脉沉细、舌淡、眩晕	生姜、白芍、白术、牡蛎、茯苓、桂枝、附子、车前草、磁石	真武汤
悸动、舌淡、舌质淡而胖、视物昏糊、眩晕、耳鸣、苔白腻、脉沉细、血压常在24.0~25.3/13.3~14.7kPa	生姜、白芍、白术、牡蛎、茯苓、桂枝、附子、车前草、磁石	真武汤
血压常在24.0~25.3/13.3~14.7kPa、舌淡、舌质淡而胖、苔白腻、眩晕、脉沉细、悸动、视物昏糊、耳鸣	生姜、白芍、白术、牡蛎、茯苓、桂枝、附子、车前草、磁石	真武汤
舌淡、悸动、视物昏糊、耳鸣、血压常在24.0~25.3/13.3~14.7kPa、脉沉细、舌质淡而胖、苔白腻、眩晕	生姜、白芍、白术、牡蛎、茯苓、桂枝、附子、车前草、磁石	真武汤
脉沉细、眩晕、血压常在24.0~25.3/13.3~14.7kPa、苔白腻、耳鸣、舌质淡而胖、悸动、舌淡、视物昏糊	生姜、白芍、白术、牡蛎、茯苓、桂枝、附子、车前草、磁石	真武汤
苔白腻、舌质淡而胖、脉沉细、悸动、耳鸣、视物昏糊、眩晕、舌淡、血压常在24.0~25.3/13.3~14.7kPa	生姜、白芍、白术、牡蛎、茯苓、桂枝、附子、车前草、磁石	真武汤
视物昏糊、眩晕、脉沉细、耳鸣、舌淡、苔白腻、悸动、血压常在24.0~25.3/13.3~14.7kPa、舌质淡而胖	生姜、白芍、白术、牡蛎、茯苓、桂枝、附子、车前草、磁石	真武汤
流涕、头痛、脉沉缓无力、咳嗽、口唇红润、反温、舌淡红、喉痒、鼻塞、头晕、酸楚、苔薄白而润，尺肤微热	甘草、桂枝、白芍、大枣	桂枝汤
苔薄白而润，尺肤微热、反温、咳嗽、口唇红润、鼻塞、脉沉缓无力、喉痒、酸楚、头痛、流涕、头晕、舌淡红	甘草、桂枝、白芍、大枣	桂枝汤
鼻塞、咳嗽、苔薄白而润，尺肤微热、头痛、口唇红润、反温、头晕、舌淡红、脉沉缓无力、酸楚、流涕、喉痒	甘草、桂枝、白芍、大枣	桂枝汤
口唇红润、头晕、反温、脉沉缓无力、喉痒、流涕、酸楚、咳嗽、舌淡红、苔薄白而润，尺肤微热、头痛、鼻塞	甘草、桂枝、白芍、大枣	桂枝汤
脉沉缓无力、鼻塞、头痛、口唇红润、苔薄白而润，尺肤微热、头晕、舌淡红、酸楚、流涕、喉痒、反温、咳嗽	甘草、桂枝、白芍、大枣	桂枝汤
苔薄白而润，尺肤微热、口唇红润、头痛、反温、喉痒、流涕、脉沉缓无力、头晕、酸楚、舌淡红、咳嗽、鼻塞	甘草、桂枝、白芍、大枣	桂枝汤
头晕、苔薄白而润，尺肤微热、鼻塞、脉沉缓无力、流涕、喉痒、口唇红润、酸楚、咳嗽、头痛、舌淡红、反温	甘草、桂枝、白芍、大枣	桂枝汤
鼻塞、头晕、喉痒、口唇红润、头痛、舌淡红、咳嗽、苔薄白而润，尺肤微热、酸楚、反温、流涕、脉沉缓无力	甘草、桂枝、白芍、大枣	桂枝汤
舌淡红、酸楚、流涕、喉痒、鼻塞、头晕、反温、脉沉缓无力、头痛、咳嗽、口唇红润、苔薄白而润，尺肤微热	甘草、桂枝、白芍、大枣	桂枝汤
口唇红润、脉沉缓无力、流涕、反温、酸楚、咳嗽、头痛、喉痒、舌淡红、鼻塞、头晕、苔薄白而润，尺肤微热	甘草、桂枝、白芍、大枣	桂枝汤
苔薄白而润，尺肤微热、舌淡红、流涕、脉沉缓无力、酸楚、鼻塞、头痛、喉痒、头晕、反温、咳嗽、口唇红润	甘草、桂枝、白芍、大枣	桂枝汤
脉沉缓无力、喉痒、头痛、鼻塞、反温、舌淡红、流涕、口唇红润、苔薄白而润，尺肤微热、咳嗽、酸楚、头晕	甘草、桂枝、白芍、大枣	桂枝汤
喉痒、流涕、反温、舌淡红、头痛、口唇红润、脉沉缓无力、头晕、酸楚、苔薄白而润，尺肤微热、鼻塞、咳嗽	甘草、桂枝、白芍、大枣	桂枝汤
流涕、咳嗽、反温、头晕、喉痒、口唇红润、苔薄白而润，尺肤微热、鼻塞、舌淡红、酸楚、脉沉缓无力、头痛	甘草、桂枝、白芍、大枣	桂枝汤
酸楚、反温、咳嗽、苔薄白而润，尺肤微热、头痛、鼻塞、口唇红润、脉沉缓无力、舌淡红、头晕、流涕、喉痒	甘草、桂枝、白芍、大枣	桂枝汤
鼻塞、喉痒、流涕、苔薄白而润，尺肤微热、酸楚、舌淡红、口唇红润、脉沉缓无力、头晕、反温、咳嗽、头痛	甘草、桂枝、白芍、大枣	桂枝汤
喉痒、脉沉缓无力、反温、苔薄白而润，尺肤微热、头痛、口唇红润、咳嗽、舌淡红、流涕、头晕、鼻塞、酸楚	甘草、桂枝、白芍、大枣	桂枝汤
舌淡红、脉沉缓无力、苔薄白而润，尺肤微热、鼻塞、口唇红润、反温、酸楚、流涕、喉痒、头痛、头晕、咳嗽	甘草、桂枝、白芍、大枣	桂枝汤
流涕、咳嗽、喉痒、脉沉缓无力、口唇红润、头晕、头痛、苔薄白而润，尺肤微热、反温、鼻塞、酸楚、舌淡红	甘草、桂枝、白芍、大枣	桂枝汤
头痛、咳嗽、鼻塞、口唇红润、反温、头晕、苔薄白而润，尺肤微热、流涕、脉沉缓无力、舌淡红、喉痒、酸楚	甘草、桂枝、白芍、大枣	桂枝汤
胃呆、多怒、胸腹不畅、呼吸平匀、眩晕、舌红苔薄白而滑、不寐、溺黄、面红、脉象沉弦有力、四、多梦、头胀、便燥、鼻头色泽无异常变、欲哭、欲吐、月经失常、心烦、口苦、声音正常	柴胡、生地、半夏、龙骨、首乌藤、陈皮、黄芩	小柴胡汤
面红、呼吸平匀、不寐、多怒、月经失常、胸腹不畅、胃呆、舌红苔薄白而滑、溺黄、四、眩晕、脉象沉弦有力、心烦、口苦、便燥、多梦、欲吐、欲哭、头胀、鼻头色泽无异常变、声音正常	柴胡、生地、半夏、龙骨、首乌藤、陈皮、黄芩	小柴胡汤
欲哭、舌红苔薄白而滑、多梦、溺黄、便燥、鼻头色泽无异常变、四、不寐、月经失常、欲吐、心烦、脉象沉弦有力、声音正常、胸腹不畅、眩晕、头胀、面红、口苦、多怒、胃呆、呼吸平匀	柴胡、生地、半夏、龙骨、首乌藤、陈皮、黄芩	小柴胡汤
舌红苔薄白而滑、多梦、呼吸平匀、多怒、声音正常、溺黄、不寐、月经失常、便燥、面红、心烦、胃呆、欲哭、四、欲吐、头胀、眩晕、脉象沉弦有力、鼻头色泽无异常变、口苦、胸腹不畅	柴胡、生地、半夏、龙骨、首乌藤、陈皮、黄芩	小柴胡汤
声音正常、眩晕、月经失常、溺黄、面红、心烦、便燥、胃呆、舌红苔薄白而滑、头胀、口苦、多梦、呼吸平匀、脉象沉弦有力、鼻头色泽无异常变、胸腹不畅、多怒、不寐、四、欲哭、欲吐	柴胡、生地、半夏、龙骨、首乌藤、陈皮、黄芩	小柴胡汤
便燥、心烦、脉象沉弦有力、声音正常、舌红苔薄白而滑、呼吸平匀、眩晕、溺黄、多怒、胃呆、不寐、鼻头色泽无异常变、口苦、月经失常、胸腹不畅、欲吐、欲哭、面红、头胀、四、多梦	柴胡、生地、半夏、龙骨、首乌藤、陈皮、黄芩	小柴胡汤
多梦、声音正常、多怒、鼻头色泽无异常变、欲哭、溺黄、四、胸腹不畅、眩晕、呼吸平匀、脉象沉弦有力、头胀、不寐、欲吐、面红、便燥、月经失常、胃呆、舌红苔薄白而滑、口苦、心烦	柴胡、生地、半夏、龙骨、首乌藤、陈皮、黄芩	小柴胡汤
欲吐、胃呆、头胀、胸腹不畅、心烦、月经失常、脉象沉弦有力、多梦、鼻头色泽无异常变、便燥、声音正常、溺黄、不寐、口苦、呼吸平匀、多怒、舌红苔薄白而滑、眩晕、四、面红、欲哭	柴胡、生地、半夏、龙骨、首乌藤、陈皮、黄芩	小柴胡汤
欲哭、四、欲吐、多梦、胸腹不畅、口苦、胃呆、头胀、面红、溺黄、不寐、声音正常、多怒、舌红苔薄白而滑、脉象沉弦有力、月经失常、便燥、呼吸平匀、鼻头色泽无异常变、心烦、眩晕	柴胡、生地、半夏、龙骨、首乌藤、陈皮、黄芩	小柴胡汤
胃呆、欲哭、不寐、舌红苔薄白而滑、头胀、便燥、月经失常、四、眩晕、声音正常、多怒、呼吸平匀、鼻头色泽无异常变、口苦、脉象沉弦有力、溺黄、多梦、欲吐、胸腹不畅、面红、心烦	柴胡、生地、半夏、龙骨、首乌藤、陈皮、黄芩	小柴胡汤
月经失常、头胀、眩晕、胸腹不畅、舌红苔薄白而滑、鼻头色泽无异常变、胃呆、不寐、便燥、四、欲吐、口苦、面红、脉象沉弦有力、多怒、声音正常、欲哭、呼吸平匀、多梦、溺黄、心烦	柴胡、生地、半夏、龙骨、首乌藤、陈皮、黄芩	小柴胡汤
胃呆、多怒、四、口苦、声音正常、多梦、欲吐、呼吸平匀、鼻头色泽无异常变、眩晕、头胀、脉象沉弦有力、月经失常、便燥、溺黄、欲哭、胸腹不畅、舌红苔薄白而滑、心烦、不寐、面红	柴胡、生地、半夏、龙骨、首乌藤、陈皮、黄芩	小柴胡汤
头胀、眩晕、舌红苔薄白而滑、不寐、呼吸平匀、溺黄、胃呆、四、脉象沉弦有力、欲哭、胸腹不畅、心烦、鼻头色泽无异常变、口苦、多梦、便燥、声音正常、面红、多怒、月经失常、欲吐	柴胡、生地、半夏、龙骨、首乌藤、陈皮、黄芩	小柴胡汤
鼻头色泽无异常变、胃呆、月经失常、面红、欲哭、头胀、不寐、便燥、心烦、欲吐、眩晕、四、脉象沉弦有力、多梦、呼吸平匀、声音正常、溺黄、胸腹不畅、舌红苔薄白而滑、多怒、口苦	柴胡、生地、半夏、龙骨、首乌藤、陈皮、黄芩	小柴胡汤
头胀、月经失常、胃呆、脉象沉弦有力、胸腹不畅、呼吸平匀、心烦、口苦、四、鼻头色泽无异常变、多梦、溺黄、不寐、眩晕、欲哭、欲吐、声音正常、面红、多怒、便燥、舌红苔薄白而滑	柴胡、生地、半夏、龙骨、首乌藤、陈皮、黄芩	小柴胡汤
四、脉象沉弦有力、多怒、鼻头色泽无异常变、多梦、口苦、溺黄、欲哭、胸腹不畅、头胀、眩晕、声音正常、舌红苔薄白而滑、面红、心烦、欲吐、不寐、月经失常、胃呆、呼吸平匀、便燥	柴胡、生地、半夏、龙骨、首乌藤、陈皮、黄芩	小柴胡汤
头胀、舌红苔薄白而滑、便燥、眩晕、欲吐、鼻头色泽无异常变、月经失常、面红、呼吸平匀、口苦、四、心烦、不寐、声音正常、脉象沉弦有力、多怒、胸腹不畅、溺黄、胃呆、欲哭、多梦	柴胡、生地、半夏、龙骨、首乌藤、陈皮、黄芩	小柴胡汤
不寐、便燥、多怒、四、鼻头色泽无异常变、心烦、面红、眩晕、脉象沉弦有力、头胀、口苦、多梦、欲哭、欲吐、声音正常、溺黄、胃呆、月经失常、舌红苔薄白而滑、胸腹不畅、呼吸平匀	柴胡、生地、半夏、龙骨、首乌藤、陈皮、黄芩	小柴胡汤
脉象沉弦有力、鼻头色泽无异常变、溺黄、面红、欲哭、欲吐、口苦、胸腹不畅、心烦、不寐、四、月经失常、胃呆、多怒、多梦、声音正常、头胀、舌红苔薄白而滑、便燥、呼吸平匀、眩晕	柴胡、生地、半夏、龙骨、首乌藤、陈皮、黄芩	小柴胡汤
多怒、脉象沉弦有力、声音正常、心烦、欲哭、便燥、胃呆、多梦、头胀、口苦、舌红苔薄白而滑、月经失常、欲吐、眩晕、胸腹不畅、四、鼻头色泽无异常变、不寐、面红、溺黄、呼吸平匀	柴胡、生地、半夏、龙骨、首乌藤、陈皮、黄芩	小柴胡汤
消瘦、左下腹可触及条索样硬块、便秘、急躁、面色青黄、舌硬色黑、舌淡、纳呆、乏力、苔白、腹胀痛、食少、脾气不升、血压125/80mmHg、脉沉虚无力、气短、手足凉、尿少、腹痛、肠鸣	肉苁蓉、党参、苦杏仁、枳实、枸杞子、荷叶、鸡内金、紫菀、桃仁、皂角、当归	大承气汤
食少、脉沉虚无力、腹痛、便秘、血压125/80mmHg、脾气不升、尿少、手足凉、腹胀痛、急躁、肠鸣、乏力、舌硬色黑、纳呆、苔白、面色青黄、气短、左下腹可触及条索样硬块、舌淡、消瘦	肉苁蓉、党参、苦杏仁、枳实、枸杞子、荷叶、鸡内金、紫菀、桃仁、皂角、当归	大承气汤
腹胀痛、左下腹可触及条索样硬块、面色青黄、急躁、手足凉、食少、脾气不升、消瘦、尿少、肠鸣、苔白、气短、乏力、便秘、舌硬色黑、血压125/80mmHg、脉沉虚无力、纳呆、舌淡、腹痛	肉苁蓉、党参、苦杏仁、枳实、枸杞子、荷叶、鸡内金、紫菀、桃仁、皂角、当归	大承气汤
舌硬色黑、苔白、血压125/80mmHg、食少、左下腹可触及条索样硬块、急躁、脉沉虚无力、脾气不升、舌淡、腹痛、面色青黄、消瘦、乏力、尿少、气短、纳呆、肠鸣、便秘、腹胀痛、手足凉	肉苁蓉、党参、苦杏仁、枳实、枸杞子、荷叶、鸡内金、紫菀、桃仁、皂角、当归	大承气汤
脾气不升、消瘦、面色青黄、气短、舌淡、乏力、食少、血压125/80mmHg、左下腹可触及条索样硬块、腹痛、苔白、脉沉虚无力、尿少、便秘、手足凉、纳呆、肠鸣、腹胀痛、急躁、舌硬色黑	肉苁蓉、党参、苦杏仁、枳实、枸杞子、荷叶、鸡内金、紫菀、桃仁、皂角、当归	大承气汤
血压125/80mmHg、急躁、手足凉、脉沉虚无力、脾气不升、苔白、气短、面色青黄、便秘、腹痛、舌淡、左下腹可触及条索样硬块、肠鸣、消瘦、纳呆、食少、舌硬色黑、尿少、腹胀痛、乏力	肉苁蓉、党参、苦杏仁、枳实、枸杞子、荷叶、鸡内金、紫菀、桃仁、皂角、当归	大承气汤
脉沉虚无力、血压125/80mmHg、乏力、腹胀痛、脾气不升、消瘦、腹痛、舌淡、左下腹可触及条索样硬块、气短、舌硬色黑、急躁、面色青黄、便秘、肠鸣、苔白、尿少、手足凉、纳呆、食少	肉苁蓉、党参、苦杏仁、枳实、枸杞子、荷叶、鸡内金、紫菀、桃仁、皂角、当归	大承气汤
食少、乏力、纳呆、气短、苔白、面色青黄、舌硬色黑、腹痛、肠鸣、左下腹可触及条索样硬块、消瘦、血压125/80mmHg、急躁、便秘、脉沉虚无力、尿少、舌淡、腹胀痛、脾气不升、手足凉	肉苁蓉、党参、苦杏仁、枳实、枸杞子、荷叶、鸡内金、紫菀、桃仁、皂角、当归	大承气汤
纳呆、舌淡、脾气不升、腹痛、肠鸣、腹胀痛、脉沉虚无力、手足凉、食少、尿少、舌硬色黑、苔白、左下腹可触及条索样硬块、急躁、血压125/80mmHg、面色青黄、乏力、气短、便秘、消瘦	肉苁蓉、党参、苦杏仁、枳实、枸杞子、荷叶、鸡内金、紫菀、桃仁、皂角、当归	大承气汤
便秘、肠鸣、急躁、舌淡、纳呆、舌硬色黑、血压125/80mmHg、左下腹可触及条索样硬块、食少、消瘦、乏力、腹痛、脉沉虚无力、腹胀痛、面色青黄、尿少、气短、手足凉、苔白、脾气不升	肉苁蓉、党参、苦杏仁、枳实、枸杞子、荷叶、鸡内金、紫菀、桃仁、皂角、当归	大承气汤
手足凉、纳呆、尿少、血压125/80mmHg、急躁、腹痛、乏力、腹胀痛、舌淡、食少、脾气不升、舌硬色黑、气短、肠鸣、便秘、苔白、左下腹可触及条索样硬块、消瘦、面色青黄、脉沉虚无力	肉苁蓉、党参、苦杏仁、枳实、枸杞子、荷叶、鸡内金、紫菀、桃仁、皂角、当归	大承气汤
苔白、左下腹可触及条索样硬块、手足凉、脾气不升、乏力、食少、舌硬色黑、舌淡、纳呆、急躁、消瘦、腹痛、脉沉虚无力、气短、血压125/80mmHg、尿少、便秘、肠鸣、腹胀痛、面色青黄	肉苁蓉、党参、苦杏仁、枳实、枸杞子、荷叶、鸡内金、紫菀、桃仁、皂角、当归	大承气汤
乏力、左下腹可触及条索样硬块、舌淡、急躁、纳呆、腹胀痛、气短、食少、腹痛、舌硬色黑、苔白、血压125/80mmHg、手足凉、脾气不升、便秘、肠鸣、面色青黄、脉沉虚无力、尿少、消瘦	肉苁蓉、党参、苦杏仁、枳实、枸杞子、荷叶、鸡内金、紫菀、桃仁、皂角、当归	大承气汤
手足凉、尿少、脉沉虚无力、乏力、苔白、脾气不升、便秘、消瘦、气短、急躁、舌硬色黑、血压125/80mmHg、舌淡、食少、肠鸣、腹胀痛、左下腹可触及条索样硬块、面色青黄、纳呆、腹痛	肉苁蓉、党参、苦杏仁、枳实、枸杞子、荷叶、鸡内金、紫菀、桃仁、皂角、当归	大承气汤
便秘、消瘦、苔白、纳呆、腹痛、乏力、急躁、食少、舌淡、肠鸣、面色青黄、尿少、血压125/80mmHg、左下腹可触及条索样硬块、舌硬色黑、气短、手足凉、腹胀痛、脉沉虚无力、脾气不升	肉苁蓉、党参、苦杏仁、枳实、枸杞子、荷叶、鸡内金、紫菀、桃仁、皂角、当归	大承气汤
舌硬色黑、脉沉虚无力、消瘦、腹痛、腹胀痛、纳呆、血压125/80mmHg、苔白、便秘、急躁、左下腹可触及条索样硬块、尿少、食少、气短、手足凉、脾气不升、面色青黄、舌淡、肠鸣、乏力	肉苁蓉、党参、苦杏仁、枳实、枸杞子、荷叶、鸡内金、紫菀、桃仁、皂角、当归	大承气汤
乏力、肠鸣、消瘦、面色青黄、手足凉、左下腹可触及条索样硬块、舌硬色黑、纳呆、便秘、脉沉虚无力、脾气不升、血压125/80mmHg、苔白、急躁、腹胀痛、舌淡、食少、气短、腹痛、尿少	肉苁蓉、党参、苦杏仁、枳实、枸杞子、荷叶、鸡内金、紫菀、桃仁、皂角、当归	大承气汤
肠鸣、手足凉、左下腹可触及条索样硬块、腹胀痛、尿少、急躁、面色青黄、气短、便秘、脉沉虚无力、腹痛、食少、纳呆、血压125/80mmHg、消瘦、苔白、舌淡、乏力、脾气不升、舌硬色黑	肉苁蓉、党参、苦杏仁、枳实、枸杞子、荷叶、鸡内金、紫菀、桃仁、皂角、当归	大承气汤
尿少、消瘦、左下腹可触及条索样硬块、腹痛、纳呆、舌淡、气短、舌硬色黑、肠鸣、苔白、脉沉虚无力、面色青黄、腹胀痛、急躁、血压125/80mmHg、脾气不升、食少、手足凉、便秘、乏力	肉苁蓉、党参、苦杏仁、枳实、枸杞子、荷叶、鸡内金、紫菀、桃仁、皂角、当归	大承气汤
纳呆、气短、消瘦、乏力、血压125/80mmHg、左下腹可触及条索样硬块、舌硬色黑、急躁、手足凉、苔白、肠鸣、舌淡、面色青黄、尿少、腹痛、脉沉虚无力、便秘、腹胀痛、食少、脾气不升	肉苁蓉、党参、苦杏仁、枳实、枸杞子、荷叶、鸡内金、紫菀、桃仁、皂角、当归	大承气汤
神萎、唇甲青紫、痰、肢肿、苔薄腻、浮肿、脉沉、面色苍灰、咳喘、胸闷、舌淡紫而胖、气急、四肢不温	半夏、白术、泽泻、化橘红、麻黄、茯苓、桂枝、细辛、附子、蒲黄、车前草、益母草	苓桂术甘汤
胸闷、气急、唇甲青紫、神萎、痰、脉沉、面色苍灰、浮肿、苔薄腻、肢肿、四肢不温、舌淡紫而胖、咳喘	半夏、白术、泽泻、化橘红、麻黄、茯苓、桂枝、细辛、附子、蒲黄、车前草、益母草	苓桂术甘汤
四肢不温、神萎、痰、浮肿、肢肿、气急、苔薄腻、胸闷、舌淡紫而胖、脉沉、面色苍灰、唇甲青紫、咳喘	半夏、白术、泽泻、化橘红、麻黄、茯苓、桂枝、细辛、附子、蒲黄、车前草、益母草	苓桂术甘汤
四肢不温、肢肿、痰、苔薄腻、面色苍灰、脉沉、气急、舌淡紫而胖、胸闷、咳喘、浮肿、神萎、唇甲青紫	半夏、白术、泽泻、化橘红、麻黄、茯苓、桂枝、细辛、附子、蒲黄、车前草、益母草	苓桂术甘汤
苔薄腻、舌淡紫而胖、肢肿、神萎、浮肿、气急、脉沉、痰、胸闷、四肢不温、咳喘、唇甲青紫、面色苍灰	半夏、白术、泽泻、化橘红、麻黄、茯苓、桂枝、细辛、附子、蒲黄、车前草、益母草	苓桂术甘汤
胸闷、气急、面色苍灰、四肢不温、痰、咳喘、浮肿、脉沉、神萎、唇甲青紫、苔薄腻、肢肿、舌淡紫而胖	半夏、白术、泽泻、化橘红、麻黄、茯苓、桂枝、细辛、附子、蒲黄、车前草、益母草	苓桂术甘汤
唇甲青紫、脉沉、咳喘、面色苍灰、舌淡紫而胖、四肢不温、胸闷、肢肿、痰、气急、浮肿、苔薄腻、神萎	半夏、白术、泽泻、化橘红、麻黄、茯苓、桂枝、细辛、附子、蒲黄、车前草、益母草	苓桂术甘汤
肢肿、浮肿、四肢不温、苔薄腻、面色苍灰、神萎、脉沉、唇甲青紫、舌淡紫而胖、胸闷、痰、咳喘、气急	半夏、白术、泽泻、化橘红、麻黄、茯苓、桂枝、细辛、附子、蒲黄、车前草、益母草	苓桂术甘汤
气急、舌淡紫而胖、唇甲青紫、浮肿、苔薄腻、胸闷、咳喘、痰、面色苍灰、肢肿、神萎、四肢不温、脉沉	半夏、白术、泽泻、化橘红、麻黄、茯苓、桂枝、细辛、附子、蒲黄、车前草、益母草	苓桂术甘汤
气急、痰、四肢不温、神萎、苔薄腻、唇甲青紫、咳喘、肢肿、面色苍灰、脉沉、浮肿、胸闷、舌淡紫而胖	半夏、白术、泽泻、化橘红、麻黄、茯苓、桂枝、细辛、附子、蒲黄、车前草、益母草	苓桂术甘汤
咳喘、胸闷、浮肿、四肢不温、脉沉、痰、气急、肢肿、神萎、唇甲青紫、苔薄腻、舌淡紫而胖、面色苍灰	半夏、白术、泽泻、化橘红、麻黄、茯苓、桂枝、细辛、附子、蒲黄、车前草、益母草	苓桂术甘汤
痰、唇甲青紫、肢肿、胸闷、面色苍灰、舌淡紫而胖、脉沉、咳喘、神萎、浮肿、苔薄腻、气急、四肢不温	半夏、白术、泽泻、化橘红、麻黄、茯苓、桂枝、细辛、附子、蒲黄、车前草、益母草	苓桂术甘汤
苔薄腻、痰、胸闷、肢肿、神萎、面色苍灰、舌淡紫而胖、脉沉、咳喘、浮肿、四肢不温、气急、唇甲青紫	半夏、白术、泽泻、化橘红、麻黄、茯苓、桂枝、细辛、附子、蒲黄、车前草、益母草	苓桂术甘汤
神萎、浮肿、面色苍灰、苔薄腻、咳喘、唇甲青紫、四肢不温、舌淡紫而胖、脉沉、肢肿、痰、胸闷、气急	半夏、白术、泽泻、化橘红、麻黄、茯苓、桂枝、细辛、附子、蒲黄、车前草、益母草	苓桂术甘汤
胸闷、四肢不温、苔薄腻、面色苍灰、肢肿、脉沉、浮肿、神萎、痰、咳喘、唇甲青紫、气急、舌淡紫而胖	半夏、白术、泽泻、化橘红、麻黄、茯苓、桂枝、细辛、附子、蒲黄、车前草、益母草	苓桂术甘汤
四肢不温、脉沉、痰、气急、面色苍灰、胸闷、苔薄腻、神萎、浮肿、肢肿、咳喘、唇甲青紫、舌淡紫而胖	半夏、白术、泽泻、化橘红、麻黄、茯苓、桂枝、细辛、附子、蒲黄、车前草、益母草	苓桂术甘汤
浮肿、苔薄腻、咳喘、气急、唇甲青紫、痰、面色苍灰、脉沉、胸闷、舌淡紫而胖、神萎、肢肿、四肢不温	半夏、白术、泽泻、化橘红、麻黄、茯苓、桂枝、细辛、附子、蒲黄、车前草、益母草	苓桂术甘汤
神萎、脉沉、痰、面色苍灰、胸闷、苔薄腻、唇甲青紫、浮肿、气急、舌淡紫而胖、咳喘、四肢不温、肢肿	半夏、白术、泽泻、化橘红、麻黄、茯苓、桂枝、细辛、附子、蒲黄、车前草、益母草	苓桂术甘汤
浮肿、舌淡紫而胖、四肢不温、痰、唇甲青紫、苔薄腻、面色苍灰、气急、神萎、咳喘、脉沉、肢肿、胸闷	半夏、白术、泽泻、化橘红、麻黄、茯苓、桂枝、细辛、附子、蒲黄、车前草、益母草	苓桂术甘汤
苔薄腻、肢肿、浮肿、神萎、脉沉、唇甲青紫、痰、面色苍灰、咳喘、四肢不温、气急、胸闷、舌淡紫而胖	半夏、白术、泽泻、化橘红、麻黄、茯苓、桂枝、细辛、附子、蒲黄、车前草、益母草	苓桂术甘汤
阳气不守、出血、脉细软无力、面色萎黄、苔薄黄、充血、水肿、呕吐、吐血、舌淡红、胃痛、大便稀、恶心、色黑、手足发冷、吐鲜血	牡丹皮、山药、生地、泽泻、山茱萸、茯苓、桂枝、附子	金匮肾气丸
出血、苔薄黄、水肿、手足发冷、呕吐、大便稀、恶心、面色萎黄、吐血、阳气不守、舌淡红、充血、胃痛、色黑、吐鲜血、脉细软无力	牡丹皮、山药、生地、泽泻、山茱萸、茯苓、桂枝、附子	金匮肾气丸
充血、阳气不守、吐血、手足发冷、出血、恶心、面色萎黄、胃痛、苔薄黄、舌淡红、色黑、吐鲜血、水肿、呕吐、大便稀、脉细软无力	牡丹皮、山药、生地、泽泻、山茱萸、茯苓、桂枝、附子	金匮肾气丸
恶心、色黑、手足发冷、阳气不守、苔薄黄、胃痛、吐血、舌淡红、吐鲜血、水肿、充血、脉细软无力、大便稀、出血、呕吐、面色萎黄	牡丹皮、山药、生地、泽泻、山茱萸、茯苓、桂枝、附子	金匮肾气丸
充血、水肿、脉细软无力、色黑、吐鲜血、出血、苔薄黄、舌淡红、手足发冷、面色萎黄、胃痛、吐血、呕吐、恶心、大便稀、阳气不守	牡丹皮、山药、生地、泽泻、山茱萸、茯苓、桂枝、附子	金匮肾气丸
出血、呕吐、恶心、阳气不守、手足发冷、吐鲜血、脉细软无力、苔薄黄、舌淡红、色黑、胃痛、水肿、大便稀、充血、吐血、面色萎黄	牡丹皮、山药、生地、泽泻、山茱萸、茯苓、桂枝、附子	金匮肾气丸
脉细软无力、胃痛、吐鲜血、色黑、充血、阳气不守、水肿、呕吐、吐血、面色萎黄、手足发冷、苔薄黄、舌淡红、恶心、大便稀、出血	牡丹皮、山药、生地、泽泻、山茱萸、茯苓、桂枝、附子	金匮肾气丸
阳气不守、出血、色黑、吐鲜血、脉细软无力、手足发冷、水肿、苔薄黄、恶心、面色萎黄、胃痛、舌淡红、充血、大便稀、呕吐、吐血	牡丹皮、山药、生地、泽泻、山茱萸、茯苓、桂枝、附子	金匮肾气丸
充血、吐鲜血、吐血、脉细软无力、阳气不守、出血、色黑、手足发冷、大便稀、恶心、舌淡红、水肿、苔薄黄、面色萎黄、呕吐、胃痛	牡丹皮、山药、生地、泽泻、山茱萸、茯苓、桂枝、附子	金匮肾气丸
色黑、恶心、出血、大便稀、苔薄黄、舌淡红、胃痛、手足发冷、面色萎黄、脉细软无力、阳气不守、呕吐、充血、吐鲜血、吐血、水肿	牡丹皮、山药、生地、泽泻、山茱萸、茯苓、桂枝、附子	金匮肾气丸
手足发冷、恶心、胃痛、色黑、出血、脉细软无力、大便稀、苔薄黄、充血、呕吐、阳气不守、面色萎黄、吐血、吐鲜血、舌淡红、水肿	牡丹皮、山药、生地、泽泻、山茱萸、茯苓、桂枝、附子	金匮肾气丸
脉细软无力、大便稀、色黑、出血、水肿、充血、吐鲜血、阳气不守、呕吐、手足发冷、吐血、苔薄黄、舌淡红、面色萎黄、胃痛、恶心	牡丹皮、山药、生地、泽泻、山茱萸、茯苓、桂枝、附子	金匮肾气丸
充血、色黑、手足发冷、呕吐、大便稀、面色萎黄、阳气不守、脉细软无力、吐鲜血、苔薄黄、胃痛、舌淡红、出血、水肿、吐血、恶心	牡丹皮、山药、生地、泽泻、山茱萸、茯苓、桂枝、附子	金匮肾气丸
胃痛、呕吐、大便稀、阳气不守、脉细软无力、色黑、水肿、吐血、吐鲜血、充血、出血、苔薄黄、舌淡红、面色萎黄、手足发冷、恶心	牡丹皮、山药、生地、泽泻、山茱萸、茯苓、桂枝、附子	金匮肾气丸
阳气不守、色黑、呕吐、吐鲜血、充血、苔薄黄、舌淡红、手足发冷、胃痛、恶心、脉细软无力、出血、面色萎黄、吐血、水肿、大便稀	牡丹皮、山药、生地、泽泻、山茱萸、茯苓、桂枝、附子	金匮肾气丸
苔薄黄、呕吐、充血、出血、大便稀、吐鲜血、水肿、脉细软无力、舌淡红、手足发冷、面色萎黄、阳气不守、吐血、色黑、胃痛、恶心	牡丹皮、山药、生地、泽泻、山茱萸、茯苓、桂枝、附子	金匮肾气丸
阳气不守、面色萎黄、苔薄黄、胃痛、吐血、充血、恶心、大便稀、脉细软无力、水肿、色黑、舌淡红、出血、手足发冷、吐鲜血、呕吐	牡丹皮、山药、生地、泽泻、山茱萸、茯苓、桂枝、附子	金匮肾气丸
大便稀、脉细软无力、阳气不守、胃痛、舌淡红、吐鲜血、出血、吐血、面色萎黄、呕吐、苔薄黄、充血、色黑、恶心、水肿、手足发冷	牡丹皮、山药、生地、泽泻、山茱萸、茯苓、桂枝、附子	金匮肾气丸
充血、手足发冷、水肿、出血、呕吐、脉细软无力、阳气不守、色黑、恶心、舌淡红、苔薄黄、大便稀、胃痛、面色萎黄、吐血、吐鲜血	牡丹皮、山药、生地、泽泻、山茱萸、茯苓、桂枝、附子	金匮肾气丸
胃痛、吐鲜血、苔薄黄、阳气不守、吐血、舌淡红、出血、脉细软无力、色黑、呕吐、充血、手足发冷、恶心、水肿、面色萎黄、大便稀	牡丹皮、山药、生地、泽泻、山茱萸、茯苓、桂枝、附子	金匮肾气丸
不喜饮水、口苦、口不渴、胃下垂、脉弦细、纳呆、大便3天未行、舌暗、胃脘痛、苔薄微黄	谷芽、厚朴、白术、玄明粉、枳实、瓜蒌、鸡内金、冬瓜仁、决明子	大承气汤
口不渴、胃下垂、苔薄微黄、大便3天未行、胃脘痛、舌暗、纳呆、脉弦细、口苦、不喜饮水	谷芽、厚朴、白术、玄明粉、枳实、瓜蒌、鸡内金、冬瓜仁、决明子	大承气汤
口不渴、口苦、脉弦细、胃下垂、舌暗、纳呆、胃脘痛、大便3天未行、苔薄微黄、不喜饮水	谷芽、厚朴、白术、玄明粉、枳实、瓜蒌、鸡内金、冬瓜仁、决明子	大承气汤
不喜饮水、脉弦细、纳呆、胃下垂、胃脘痛、口苦、大便3天未行、舌暗、苔薄微黄、口不渴	谷芽、厚朴、白术、玄明粉、枳实、瓜蒌、鸡内金、冬瓜仁、决明子	大承气汤
不喜饮水、脉弦细、胃脘痛、纳呆、苔薄微黄、口不渴、口苦、舌暗、胃下垂、大便3天未行	谷芽、厚朴、白术、玄明粉、枳实、瓜蒌、鸡内金、冬瓜仁、决明子	大承气汤
脉弦细、不喜饮水、口苦、胃脘痛、舌暗、纳呆、口不渴、大便3天未行、苔薄微黄、胃下垂	谷芽、厚朴、白术、玄明粉、枳实、瓜蒌、鸡内金、冬瓜仁、决明子	大承气汤
大便3天未行、胃下垂、胃脘痛、不喜饮水、苔薄微黄、口苦、口不渴、脉弦细、舌暗、纳呆	谷芽、厚朴、白术、玄明粉、枳实、瓜蒌、鸡内金、冬瓜仁、决明子	大承气汤
胃下垂、舌暗、大便3天未行、胃脘痛、口不渴、苔薄微黄、口苦、不喜饮水、纳呆、脉弦细	谷芽、厚朴、白术、玄明粉、枳实、瓜蒌、鸡内金、冬瓜仁、决明子	大承气汤
苔薄微黄、不喜饮水、胃脘痛、口苦、舌暗、脉弦细、口不渴、大便3天未行、纳呆、胃下垂	谷芽、厚朴、白术、玄明粉、枳实、瓜蒌、鸡内金、冬瓜仁、决明子	大承气汤
脉弦细、胃下垂、苔薄微黄、不喜饮水、舌暗、口不渴、胃脘痛、口苦、纳呆、大便3天未行	谷芽、厚朴、白术、玄明粉、枳实、瓜蒌、鸡内金、冬瓜仁、决明子	大承气汤
舌暗、口不渴、胃脘痛、纳呆、大便3天未行、苔薄微黄、不喜饮水、口苦、胃下垂、脉弦细	谷芽、厚朴、白术、玄明粉、枳实、瓜蒌、鸡内金、冬瓜仁、决明子	大承气汤
胃下垂、胃脘痛、舌暗、脉弦细、口苦、口不渴、苔薄微黄、纳呆、不喜饮水、大便3天未行	谷芽、厚朴、白术、玄明粉、枳实、瓜蒌、鸡内金、冬瓜仁、决明子	大承气汤
大便3天未行、苔薄微黄、口不渴、舌暗、纳呆、胃脘痛、脉弦细、口苦、胃下垂、不喜饮水	谷芽、厚朴、白术、玄明粉、枳实、瓜蒌、鸡内金、冬瓜仁、决明子	大承气汤
口苦、不喜饮水、胃下垂、口不渴、舌暗、脉弦细、苔薄微黄、胃脘痛、纳呆、大便3天未行	谷芽、厚朴、白术、玄明粉、枳实、瓜蒌、鸡内金、冬瓜仁、决明子	大承气汤
胃下垂、大便3天未行、苔薄微黄、口苦、脉弦细、胃脘痛、舌暗、纳呆、不喜饮水、口不渴	谷芽、厚朴、白术、玄明粉、枳实、瓜蒌、鸡内金、冬瓜仁、决明子	大承气汤
舌暗、口不渴、不喜饮水、胃脘痛、口苦、纳呆、大便3天未行、苔薄微黄、脉弦细、胃下垂	谷芽、厚朴、白术、玄明粉、枳实、瓜蒌、鸡内金、冬瓜仁、决明子	大承气汤
脉弦细、苔薄微黄、胃脘痛、口苦、舌暗、不喜饮水、胃下垂、纳呆、大便3天未行、口不渴	谷芽、厚朴、白术、玄明粉、枳实、瓜蒌、鸡内金、冬瓜仁、决明子	大承气汤
胃脘痛、胃下垂、纳呆、不喜饮水、脉弦细、口不渴、口苦、舌暗、苔薄微黄、大便3天未行	谷芽、厚朴、白术、玄明粉、枳实、瓜蒌、鸡内金、冬瓜仁、决明子	大承气汤
纳呆、不喜饮水、舌暗、脉弦细、胃下垂、胃脘痛、大便3天未行、口苦、苔薄微黄、口不渴	谷芽、厚朴、白术、玄明粉、枳实、瓜蒌、鸡内金、冬瓜仁、决明子	大承气汤
纳呆、胃脘痛、胃下垂、苔薄微黄、口苦、脉弦细、不喜饮水、大便3天未行、舌暗、口不渴	谷芽、厚朴、白术、玄明粉、枳实、瓜蒌、鸡内金、冬瓜仁、决明子	大承气汤
溏、苔白根腻、呕恶、脘痞、肠鸣、胃下垂、纳差、呢逆、嗳气、脉濡滑、呃逆、舌淡、吐清水	黄芪、薏苡仁、谷芽、六神曲、党参、白术、泽泻、半夏、麦芽、茯苓、枳壳、炙甘草、桂枝、甘草、陈皮	苓桂术甘汤
吐清水、呃逆、苔白根腻、呕恶、嗳气、舌淡、肠鸣、脉濡滑、呢逆、溏、纳差、胃下垂、脘痞	黄芪、薏苡仁、谷芽、六神曲、党参、白术、泽泻、半夏、麦芽、茯苓、枳壳、炙甘草、桂枝、甘草、陈皮	苓桂术甘汤
溏、呢逆、纳差、呃逆、嗳气、肠鸣、胃下垂、苔白根腻、呕恶、脉濡滑、吐清水、舌淡、脘痞	黄芪、薏苡仁、谷芽、六神曲、党参、白术、泽泻、半夏、麦芽、茯苓、枳壳、炙甘草、桂枝、甘草、陈皮	苓桂术甘汤
呃逆、肠鸣、舌淡、吐清水、呕恶、苔白根腻、嗳气、脉濡滑、纳差、溏、胃下垂、脘痞、呢逆	黄芪、薏苡仁、谷芽、六神曲、党参、白术、泽泻、半夏、麦芽、茯苓、枳壳、炙甘草、桂枝、甘草、陈皮	苓桂术甘汤
呢逆、脘痞、纳差、呕恶、吐清水、呃逆、溏、舌淡、苔白根腻、肠鸣、脉濡滑、胃下垂、嗳气	黄芪、薏苡仁、谷芽、六神曲、党参、白术、泽泻、半夏、麦芽、茯苓、枳壳、炙甘草、桂枝、甘草、陈皮	苓桂术甘汤
胃下垂、呃逆、脘痞、吐清水、肠鸣、脉濡滑、苔白根腻、呕恶、纳差、嗳气、呢逆、舌淡、溏	黄芪、薏苡仁、谷芽、六神曲、党参、白术、泽泻、半夏、麦芽、茯苓、枳壳、炙甘草、桂枝、甘草、陈皮	苓桂术甘汤
吐清水、肠鸣、呢逆、溏、脘痞、呕恶、舌淡、呃逆、纳差、脉濡滑、嗳气、胃下垂、苔白根腻	黄芪、薏苡仁、谷芽、六神曲、党参、白术、泽泻、半夏、麦芽、茯苓、枳壳、炙甘草、桂枝、甘草、陈皮	苓桂术甘汤
呕恶、脉濡滑、吐清水、肠鸣、胃下垂、溏、呃逆、嗳气、舌淡、苔白根腻、脘痞、纳差、呢逆	黄芪、薏苡仁、谷芽、六神曲、党参、白术、泽泻、半夏、麦芽、茯苓、枳壳、炙甘草、桂枝、甘草、陈皮	苓桂术甘汤
脘痞、呢逆、嗳气、溏、呃逆、脉濡滑、纳差、舌淡、呕恶、肠鸣、苔白根腻、吐清水、胃下垂	黄芪、薏苡仁、谷芽、六神曲、党参、白术、泽泻、半夏、麦芽、茯苓、枳壳、炙甘草、桂枝、甘草、陈皮	苓桂术甘汤
呕恶、呃逆、舌淡、肠鸣、纳差、吐清水、嗳气、呢逆、脘痞、苔白根腻、溏、脉濡滑、胃下垂	黄芪、薏苡仁、谷芽、六神曲、党参、白术、泽泻、半夏、麦芽、茯苓、枳壳、炙甘草、桂枝、甘草、陈皮	苓桂术甘汤
舌淡、苔白根腻、呢逆、肠鸣、脉濡滑、呃逆、脘痞、嗳气、胃下垂、吐清水、呕恶、溏、纳差	黄芪、薏苡仁、谷芽、六神曲、党参、白术、泽泻、半夏、麦芽、茯苓、枳壳、炙甘草、桂枝、甘草、陈皮	苓桂术甘汤
呕恶、溏、呃逆、胃下垂、嗳气、吐清水、舌淡、苔白根腻、脉濡滑、肠鸣、纳差、脘痞、呢逆	黄芪、薏苡仁、谷芽、六神曲、党参、白术、泽泻、半夏、麦芽、茯苓、枳壳、炙甘草、桂枝、甘草、陈皮	苓桂术甘汤
呢逆、舌淡、胃下垂、纳差、脉濡滑、吐清水、溏、呕恶、苔白根腻、呃逆、肠鸣、脘痞、嗳气	黄芪、薏苡仁、谷芽、六神曲、党参、白术、泽泻、半夏、麦芽、茯苓、枳壳、炙甘草、桂枝、甘草、陈皮	苓桂术甘汤
胃下垂、呕恶、吐清水、肠鸣、舌淡、脉濡滑、纳差、苔白根腻、呢逆、呃逆、溏、嗳气、脘痞	黄芪、薏苡仁、谷芽、六神曲、党参、白术、泽泻、半夏、麦芽、茯苓、枳壳、炙甘草、桂枝、甘草、陈皮	苓桂术甘汤
舌淡、嗳气、呕恶、溏、胃下垂、吐清水、脉濡滑、纳差、呃逆、苔白根腻、肠鸣、呢逆、脘痞	黄芪、薏苡仁、谷芽、六神曲、党参、白术、泽泻、半夏、麦芽、茯苓、枳壳、炙甘草、桂枝、甘草、陈皮	苓桂术甘汤
脉濡滑、嗳气、舌淡、呃逆、呢逆、胃下垂、苔白根腻、纳差、呕恶、溏、吐清水、肠鸣、脘痞	黄芪、薏苡仁、谷芽、六神曲、党参、白术、泽泻、半夏、麦芽、茯苓、枳壳、炙甘草、桂枝、甘草、陈皮	苓桂术甘汤
溏、胃下垂、呃逆、纳差、呢逆、脘痞、吐清水、脉濡滑、呕恶、肠鸣、舌淡、嗳气、苔白根腻	黄芪、薏苡仁、谷芽、六神曲、党参、白术、泽泻、半夏、麦芽、茯苓、枳壳、炙甘草、桂枝、甘草、陈皮	苓桂术甘汤
苔白根腻、舌淡、肠鸣、脉濡滑、嗳气、呃逆、胃下垂、纳差、呕恶、呢逆、吐清水、溏、脘痞	黄芪、薏苡仁、谷芽、六神曲、党参、白术、泽泻、半夏、麦芽、茯苓、枳壳、炙甘草、桂枝、甘草、陈皮	苓桂术甘汤
纳差、溏、嗳气、苔白根腻、肠鸣、呃逆、舌淡、胃下垂、呕恶、吐清水、脘痞、呢逆、脉濡滑	黄芪、薏苡仁、谷芽、六神曲、党参、白术、泽泻、半夏、麦芽、茯苓、枳壳、炙甘草、桂枝、甘草、陈皮	苓桂术甘汤
苔白根腻、舌淡、脉濡滑、呢逆、呃逆、肠鸣、呕恶、吐清水、纳差、脘痞、嗳气、胃下垂、溏	黄芪、薏苡仁、谷芽、六神曲、党参、白术、泽泻、半夏、麦芽、茯苓、枳壳、炙甘草、桂枝、甘草、陈皮	苓桂术甘汤
脉弦滑、头晕、形体消瘦、呕吐、胃下垂、神倦、苔薄腻、嗳气、肠鸣、舌淡、胀满、便溏	砂仁、生姜、六神曲、党参、白术、泽泻、半夏、麦芽、茯苓、枳壳、炙甘草、桂枝、山楂、陈皮	苓桂术甘汤
神倦、胃下垂、嗳气、舌淡、形体消瘦、呕吐、脉弦滑、肠鸣、胀满、头晕、苔薄腻、便溏	砂仁、生姜、六神曲、党参、白术、泽泻、半夏、麦芽、茯苓、枳壳、炙甘草、桂枝、山楂、陈皮	苓桂术甘汤
形体消瘦、神倦、嗳气、呕吐、便溏、脉弦滑、苔薄腻、胀满、舌淡、肠鸣、头晕、胃下垂	砂仁、生姜、六神曲、党参、白术、泽泻、半夏、麦芽、茯苓、枳壳、炙甘草、桂枝、山楂、陈皮	苓桂术甘汤
神倦、舌淡、形体消瘦、头晕、便溏、嗳气、脉弦滑、胀满、胃下垂、呕吐、肠鸣、苔薄腻	砂仁、生姜、六神曲、党参、白术、泽泻、半夏、麦芽、茯苓、枳壳、炙甘草、桂枝、山楂、陈皮	苓桂术甘汤
胀满、便溏、胃下垂、形体消瘦、肠鸣、头晕、呕吐、神倦、脉弦滑、嗳气、舌淡、苔薄腻	砂仁、生姜、六神曲、党参、白术、泽泻、半夏、麦芽、茯苓、枳壳、炙甘草、桂枝、山楂、陈皮	苓桂术甘汤
形体消瘦、胀满、舌淡、胃下垂、嗳气、肠鸣、苔薄腻、呕吐、神倦、头晕、脉弦滑、便溏	砂仁、生姜、六神曲、党参、白术、泽泻、半夏、麦芽、茯苓、枳壳、炙甘草、桂枝、山楂、陈皮	苓桂术甘汤
胃下垂、苔薄腻、舌淡、呕吐、嗳气、肠鸣、头晕、神倦、便溏、脉弦滑、胀满、形体消瘦	砂仁、生姜、六神曲、党参、白术、泽泻、半夏、麦芽、茯苓、枳壳、炙甘草、桂枝、山楂、陈皮	苓桂术甘汤
苔薄腻、嗳气、形体消瘦、肠鸣、胃下垂、便溏、头晕、呕吐、脉弦滑、神倦、胀满、舌淡	砂仁、生姜、六神曲、党参、白术、泽泻、半夏、麦芽、茯苓、枳壳、炙甘草、桂枝、山楂、陈皮	苓桂术甘汤
苔薄腻、胀满、嗳气、胃下垂、头晕、便溏、形体消瘦、呕吐、肠鸣、神倦、脉弦滑、舌淡	砂仁、生姜、六神曲、党参、白术、泽泻、半夏、麦芽、茯苓、枳壳、炙甘草、桂枝、山楂、陈皮	苓桂术甘汤
嗳气、呕吐、便溏、神倦、脉弦滑、肠鸣、形体消瘦、头晕、舌淡、苔薄腻、胀满、胃下垂	砂仁、生姜、六神曲、党参、白术、泽泻、半夏、麦芽、茯苓、枳壳、炙甘草、桂枝、山楂、陈皮	苓桂术甘汤
苔薄腻、头晕、形体消瘦、嗳气、脉弦滑、神倦、呕吐、肠鸣、胃下垂、便溏、舌淡、胀满	砂仁、生姜、六神曲、党参、白术、泽泻、半夏、麦芽、茯苓、枳壳、炙甘草、桂枝、山楂、陈皮	苓桂术甘汤
胀满、脉弦滑、头晕、苔薄腻、嗳气、神倦、形体消瘦、舌淡、肠鸣、便溏、胃下垂、呕吐	砂仁、生姜、六神曲、党参、白术、泽泻、半夏、麦芽、茯苓、枳壳、炙甘草、桂枝、山楂、陈皮	苓桂术甘汤
肠鸣、苔薄腻、头晕、神倦、胃下垂、呕吐、便溏、胀满、形体消瘦、脉弦滑、嗳气、舌淡	砂仁、生姜、六神曲、党参、白术、泽泻、半夏、麦芽、茯苓、枳壳、炙甘草、桂枝、山楂、陈皮	苓桂术甘汤
脉弦滑、头晕、形体消瘦、舌淡、肠鸣、苔薄腻、神倦、呕吐、嗳气、胃下垂、便溏、胀满	砂仁、生姜、六神曲、党参、白术、泽泻、半夏、麦芽、茯苓、枳壳、炙甘草、桂枝、山楂、陈皮	苓桂术甘汤
嗳气、呕吐、舌淡、胀满、形体消瘦、便溏、胃下垂、苔薄腻、神倦、肠鸣、脉弦滑、头晕	砂仁、生姜、六神曲、党参、白术、泽泻、半夏、麦芽、茯苓、枳壳、炙甘草、桂枝、山楂、陈皮	苓桂术甘汤
嗳气、形体消瘦、便溏、胀满、神倦、肠鸣、头晕、舌淡、胃下垂、脉弦滑、呕吐、苔薄腻	砂仁、生姜、六神曲、党参、白术、泽泻、半夏、麦芽、茯苓、枳壳、炙甘草、桂枝、山楂、陈皮	苓桂术甘汤
胀满、形体消瘦、便溏、呕吐、肠鸣、舌淡、神倦、嗳气、胃下垂、脉弦滑、头晕、苔薄腻	砂仁、生姜、六神曲、党参、白术、泽泻、半夏、麦芽、茯苓、枳壳、炙甘草、桂枝、山楂、陈皮	苓桂术甘汤
胀满、头晕、苔薄腻、舌淡、呕吐、肠鸣、神倦、胃下垂、嗳气、便溏、脉弦滑、形体消瘦	砂仁、生姜、六神曲、党参、白术、泽泻、半夏、麦芽、茯苓、枳壳、炙甘草、桂枝、山楂、陈皮	苓桂术甘汤
头晕、神倦、形体消瘦、胃下垂、肠鸣、便溏、呕吐、嗳气、苔薄腻、舌淡、脉弦滑、胀满	砂仁、生姜、六神曲、党参、白术、泽泻、半夏、麦芽、茯苓、枳壳、炙甘草、桂枝、山楂、陈皮	苓桂术甘汤
舌淡、神倦、呕吐、头晕、形体消瘦、胀满、胃下垂、便溏、脉弦滑、苔薄腻、肠鸣、嗳气	砂仁、生姜、六神曲、党参、白术、泽泻、半夏、麦芽、茯苓、枳壳、炙甘草、桂枝、山楂、陈皮	苓桂术甘汤
高热、体温波动在37~38℃、体温下降、脉缓、高烧、舌红、低热、苔白、体温最高38℃、咳嗽、出汗	牡丹皮、黄芪、柴胡、大枣、太子参、茯苓、薄荷、炙甘草、地骨皮、麦冬、酒、连翘、青蒿、陈皮、黄芩	小柴胡汤
体温下降、高烧、高热、咳嗽、低热、脉缓、舌红、出汗、体温最高38℃、苔白、体温波动在37~38℃	牡丹皮、黄芪、柴胡、大枣、太子参、茯苓、薄荷、炙甘草、地骨皮、麦冬、酒、连翘、青蒿、陈皮、黄芩	小柴胡汤
出汗、体温波动在37~38℃、低热、咳嗽、高热、舌红、苔白、脉缓、体温下降、体温最高38℃、高烧	牡丹皮、黄芪、柴胡、大枣、太子参、茯苓、薄荷、炙甘草、地骨皮、麦冬、酒、连翘、青蒿、陈皮、黄芩	小柴胡汤
脉缓、出汗、苔白、舌红、体温下降、体温最高38℃、高烧、低热、高热、咳嗽、体温波动在37~38℃	牡丹皮、黄芪、柴胡、大枣、太子参、茯苓、薄荷、炙甘草、地骨皮、麦冬、酒、连翘、青蒿、陈皮、黄芩	小柴胡汤
出汗、苔白、高热、高烧、舌红、体温波动在37~38℃、咳嗽、体温最高38℃、体温下降、低热、脉缓	牡丹皮、黄芪、柴胡、大枣、太子参、茯苓、薄荷、炙甘草、地骨皮、麦冬、酒、连翘、青蒿、陈皮、黄芩	小柴胡汤
体温下降、苔白、体温波动在37~38℃、舌红、出汗、高热、低热、脉缓、高烧、咳嗽、体温最高38℃	牡丹皮、黄芪、柴胡、大枣、太子参、茯苓、薄荷、炙甘草、地骨皮、麦冬、酒、连翘、青蒿、陈皮、黄芩	小柴胡汤
高烧、出汗、舌红、低热、苔白、脉缓、高热、咳嗽、体温下降、体温波动在37~38℃、体温最高38℃	牡丹皮、黄芪、柴胡、大枣、太子参、茯苓、薄荷、炙甘草、地骨皮、麦冬、酒、连翘、青蒿、陈皮、黄芩	小柴胡汤
高热、高烧、体温下降、低热、脉缓、体温最高38℃、咳嗽、苔白、出汗、舌红、体温波动在37~38℃	牡丹皮、黄芪、柴胡、大枣、太子参、茯苓、薄荷、炙甘草、地骨皮、麦冬、酒、连翘、青蒿、陈皮、黄芩	小柴胡汤
高热、苔白、高烧、体温波动在37~38℃、体温下降、体温最高38℃、低热、舌红、咳嗽、脉缓、出汗	牡丹皮、黄芪、柴胡、大枣、太子参、茯苓、薄荷、炙甘草、地骨皮、麦冬、酒、连翘、青蒿、陈皮、黄芩	小柴胡汤
体温最高38℃、高烧、舌红、出汗、低热、苔白、咳嗽、脉缓、体温波动在37~38℃、体温下降、高热	牡丹皮、黄芪、柴胡、大枣、太子参、茯苓、薄荷、炙甘草、地骨皮、麦冬、酒、连翘、青蒿、陈皮、黄芩	小柴胡汤
体温最高38℃、舌红、低热、咳嗽、脉缓、高烧、苔白、体温波动在37~38℃、体温下降、高热、出汗	牡丹皮、黄芪、柴胡、大枣、太子参、茯苓、薄荷、炙甘草、地骨皮、麦冬、酒、连翘、青蒿、陈皮、黄芩	小柴胡汤
苔白、脉缓、体温波动在37~38℃、出汗、体温下降、舌红、体温最高38℃、低热、高热、咳嗽、高烧	牡丹皮、黄芪、柴胡、大枣、太子参、茯苓、薄荷、炙甘草、地骨皮、麦冬、酒、连翘、青蒿、陈皮、黄芩	小柴胡汤
苔白、高热、体温下降、低热、舌红、出汗、体温最高38℃、咳嗽、脉缓、体温波动在37~38℃、高烧	牡丹皮、黄芪、柴胡、大枣、太子参、茯苓、薄荷、炙甘草、地骨皮、麦冬、酒、连翘、青蒿、陈皮、黄芩	小柴胡汤
脉缓、舌红、苔白、体温波动在37~38℃、出汗、低热、高烧、体温最高38℃、咳嗽、体温下降、高热	牡丹皮、黄芪、柴胡、大枣、太子参、茯苓、薄荷、炙甘草、地骨皮、麦冬、酒、连翘、青蒿、陈皮、黄芩	小柴胡汤
低热、体温下降、高烧、高热、咳嗽、体温波动在37~38℃、脉缓、体温最高38℃、出汗、苔白、舌红	牡丹皮、黄芪、柴胡、大枣、太子参、茯苓、薄荷、炙甘草、地骨皮、麦冬、酒、连翘、青蒿、陈皮、黄芩	小柴胡汤
低热、体温波动在37~38℃、高热、高烧、咳嗽、体温下降、体温最高38℃、舌红、苔白、脉缓、出汗	牡丹皮、黄芪、柴胡、大枣、太子参、茯苓、薄荷、炙甘草、地骨皮、麦冬、酒、连翘、青蒿、陈皮、黄芩	小柴胡汤
苔白、低热、高热、高烧、体温波动在37~38℃、出汗、脉缓、咳嗽、舌红、体温最高38℃、体温下降	牡丹皮、黄芪、柴胡、大枣、太子参、茯苓、薄荷、炙甘草、地骨皮、麦冬、酒、连翘、青蒿、陈皮、黄芩	小柴胡汤
低热、体温最高38℃、咳嗽、出汗、苔白、体温波动在37~38℃、体温下降、高烧、高热、脉缓、舌红	牡丹皮、黄芪、柴胡、大枣、太子参、茯苓、薄荷、炙甘草、地骨皮、麦冬、酒、连翘、青蒿、陈皮、黄芩	小柴胡汤
舌红、咳嗽、高热、体温波动在37~38℃、脉缓、低热、出汗、苔白、体温下降、高烧、体温最高38℃	牡丹皮、黄芪、柴胡、大枣、太子参、茯苓、薄荷、炙甘草、地骨皮、麦冬、酒、连翘、青蒿、陈皮、黄芩	小柴胡汤
舌红、出汗、咳嗽、低热、高热、体温波动在37~38℃、脉缓、高烧、苔白、体温最高38℃、体温下降	牡丹皮、黄芪、柴胡、大枣、太子参、茯苓、薄荷、炙甘草、地骨皮、麦冬、酒、连翘、青蒿、陈皮、黄芩	小柴胡汤
消瘦、上腹痛、脉弦数、体温38.5℃、干呕、痛醒、大便秘、剧痛、舌苔燥、发热、苔白燥、恶心	牡丹皮、大黄、柴胡、大枣、半夏、赤芍、枳实、桃仁、连翘、甘草、金银花、黄芩	大柴胡汤
消瘦、体温38.5℃、苔白燥、干呕、痛醒、舌苔燥、脉弦数、剧痛、发热、上腹痛、大便秘、恶心	牡丹皮、大黄、柴胡、大枣、半夏、赤芍、枳实、桃仁、连翘、甘草、金银花、黄芩	大柴胡汤
脉弦数、体温38.5℃、恶心、上腹痛、大便秘、消瘦、发热、苔白燥、干呕、痛醒、舌苔燥、剧痛	牡丹皮、大黄、柴胡、大枣、半夏、赤芍、枳实、桃仁、连翘、甘草、金银花、黄芩	大柴胡汤
上腹痛、恶心、剧痛、痛醒、舌苔燥、脉弦数、干呕、大便秘、发热、苔白燥、消瘦、体温38.5℃	牡丹皮、大黄、柴胡、大枣、半夏、赤芍、枳实、桃仁、连翘、甘草、金银花、黄芩	大柴胡汤
上腹痛、消瘦、脉弦数、发热、痛醒、大便秘、体温38.5℃、舌苔燥、干呕、恶心、剧痛、苔白燥	牡丹皮、大黄、柴胡、大枣、半夏、赤芍、枳实、桃仁、连翘、甘草、金银花、黄芩	大柴胡汤
剧痛、干呕、上腹痛、苔白燥、发热、痛醒、消瘦、大便秘、舌苔燥、体温38.5℃、恶心、脉弦数	牡丹皮、大黄、柴胡、大枣、半夏、赤芍、枳实、桃仁、连翘、甘草、金银花、黄芩	大柴胡汤
发热、消瘦、苔白燥、体温38.5℃、舌苔燥、脉弦数、恶心、上腹痛、大便秘、痛醒、剧痛、干呕	牡丹皮、大黄、柴胡、大枣、半夏、赤芍、枳实、桃仁、连翘、甘草、金银花、黄芩	大柴胡汤
恶心、舌苔燥、上腹痛、苔白燥、痛醒、干呕、体温38.5℃、大便秘、消瘦、剧痛、脉弦数、发热	牡丹皮、大黄、柴胡、大枣、半夏、赤芍、枳实、桃仁、连翘、甘草、金银花、黄芩	大柴胡汤
苔白燥、干呕、舌苔燥、消瘦、体温38.5℃、脉弦数、痛醒、恶心、大便秘、发热、剧痛、上腹痛	牡丹皮、大黄、柴胡、大枣、半夏、赤芍、枳实、桃仁、连翘、甘草、金银花、黄芩	大柴胡汤
大便秘、干呕、发热、苔白燥、上腹痛、消瘦、体温38.5℃、脉弦数、舌苔燥、剧痛、痛醒、恶心	牡丹皮、大黄、柴胡、大枣、半夏、赤芍、枳实、桃仁、连翘、甘草、金银花、黄芩	大柴胡汤
痛醒、恶心、干呕、舌苔燥、剧痛、苔白燥、脉弦数、上腹痛、发热、体温38.5℃、消瘦、大便秘	牡丹皮、大黄、柴胡、大枣、半夏、赤芍、枳实、桃仁、连翘、甘草、金银花、黄芩	大柴胡汤
发热、脉弦数、痛醒、恶心、苔白燥、体温38.5℃、干呕、消瘦、剧痛、上腹痛、舌苔燥、大便秘	牡丹皮、大黄、柴胡、大枣、半夏、赤芍、枳实、桃仁、连翘、甘草、金银花、黄芩	大柴胡汤
上腹痛、脉弦数、舌苔燥、恶心、体温38.5℃、苔白燥、剧痛、发热、干呕、大便秘、消瘦、痛醒	牡丹皮、大黄、柴胡、大枣、半夏、赤芍、枳实、桃仁、连翘、甘草、金银花、黄芩	大柴胡汤
脉弦数、舌苔燥、上腹痛、体温38.5℃、苔白燥、发热、剧痛、大便秘、消瘦、痛醒、干呕、恶心	牡丹皮、大黄、柴胡、大枣、半夏、赤芍、枳实、桃仁、连翘、甘草、金银花、黄芩	大柴胡汤
恶心、痛醒、体温38.5℃、舌苔燥、脉弦数、剧痛、苔白燥、大便秘、消瘦、干呕、发热、上腹痛	牡丹皮、大黄、柴胡、大枣、半夏、赤芍、枳实、桃仁、连翘、甘草、金银花、黄芩	大柴胡汤
发热、剧痛、痛醒、脉弦数、大便秘、上腹痛、干呕、体温38.5℃、舌苔燥、苔白燥、消瘦、恶心	牡丹皮、大黄、柴胡、大枣、半夏、赤芍、枳实、桃仁、连翘、甘草、金银花、黄芩	大柴胡汤
恶心、脉弦数、痛醒、消瘦、干呕、发热、舌苔燥、大便秘、上腹痛、苔白燥、剧痛、体温38.5℃	牡丹皮、大黄、柴胡、大枣、半夏、赤芍、枳实、桃仁、连翘、甘草、金银花、黄芩	大柴胡汤
脉弦数、发热、体温38.5℃、恶心、痛醒、干呕、舌苔燥、大便秘、上腹痛、消瘦、剧痛、苔白燥	牡丹皮、大黄、柴胡、大枣、半夏、赤芍、枳实、桃仁、连翘、甘草、金银花、黄芩	大柴胡汤
恶心、舌苔燥、痛醒、苔白燥、干呕、剧痛、消瘦、体温38.5℃、发热、大便秘、脉弦数、上腹痛	牡丹皮、大黄、柴胡、大枣、半夏、赤芍、枳实、桃仁、连翘、甘草、金银花、黄芩	大柴胡汤
痛醒、大便秘、舌苔燥、体温38.5℃、剧痛、恶心、发热、苔白燥、脉弦数、消瘦、干呕、上腹痛	牡丹皮、大黄、柴胡、大枣、半夏、赤芍、枳实、桃仁、连翘、甘草、金银花、黄芩	大柴胡汤
舌红、易汗、畏风感、发热、恶寒、苔薄白、脉浮缓	黄芪、白芍、大枣、桂枝、附子、甘草	桂枝汤
苔薄白、畏风感、发热、恶寒、脉浮缓、易汗、舌红	黄芪、白芍、大枣、桂枝、附子、甘草	桂枝汤
恶寒、脉浮缓、发热、舌红、易汗、苔薄白、畏风感	黄芪、白芍、大枣、桂枝、附子、甘草	桂枝汤
舌红、发热、畏风感、苔薄白、易汗、脉浮缓、恶寒	黄芪、白芍、大枣、桂枝、附子、甘草	桂枝汤
恶寒、发热、畏风感、舌红、脉浮缓、苔薄白、易汗	黄芪、白芍、大枣、桂枝、附子、甘草	桂枝汤
脉浮缓、苔薄白、恶寒、舌红、易汗、畏风感、发热	黄芪、白芍、大枣、桂枝、附子、甘草	桂枝汤
恶寒、发热、舌红、易汗、脉浮缓、苔薄白、畏风感	黄芪、白芍、大枣、桂枝、附子、甘草	桂枝汤
畏风感、舌红、苔薄白、发热、脉浮缓、恶寒、易汗	黄芪、白芍、大枣、桂枝、附子、甘草	桂枝汤
畏风感、苔薄白、舌红、恶寒、脉浮缓、易汗、发热	黄芪、白芍、大枣、桂枝、附子、甘草	桂枝汤
畏风感、舌红、易汗、恶寒、脉浮缓、苔薄白、发热	黄芪、白芍、大枣、桂枝、附子、甘草	桂枝汤
脉浮缓、舌红、易汗、苔薄白、发热、恶寒、畏风感	黄芪、白芍、大枣、桂枝、附子、甘草	桂枝汤
恶寒、苔薄白、舌红、畏风感、发热、脉浮缓、易汗	黄芪、白芍、大枣、桂枝、附子、甘草	桂枝汤
畏风感、脉浮缓、发热、苔薄白、易汗、舌红、恶寒	黄芪、白芍、大枣、桂枝、附子、甘草	桂枝汤
脉浮缓、苔薄白、舌红、畏风感、易汗、恶寒、发热	黄芪、白芍、大枣、桂枝、附子、甘草	桂枝汤
易汗、苔薄白、发热、脉浮缓、畏风感、恶寒、舌红	黄芪、白芍、大枣、桂枝、附子、甘草	桂枝汤
畏风感、苔薄白、发热、恶寒、舌红、易汗、脉浮缓	黄芪、白芍、大枣、桂枝、附子、甘草	桂枝汤
舌红、易汗、畏风感、脉浮缓、发热、恶寒、苔薄白	黄芪、白芍、大枣、桂枝、附子、甘草	桂枝汤
苔薄白、发热、畏风感、舌红、恶寒、脉浮缓、易汗	黄芪、白芍、大枣、桂枝、附子、甘草	桂枝汤
舌红、易汗、发热、恶寒、畏风感、苔薄白、脉浮缓	黄芪、白芍、大枣、桂枝、附子、甘草	桂枝汤
发热、苔薄白、畏风感、恶寒、易汗、舌红、脉浮缓	黄芪、白芍、大枣、桂枝、附子、甘草	桂枝汤
大便不干、舌红、脉弦数、身痛、头痛、寒热、发热、身热、恶寒、苔微黄、谵语	柴胡、半夏、党参、大枣、甘草、黄芩	小柴胡汤
舌红、恶寒、发热、谵语、大便不干、身热、身痛、寒热、头痛、苔微黄、脉弦数	柴胡、半夏、党参、大枣、甘草、黄芩	小柴胡汤
头痛、身痛、寒热、舌红、恶寒、身热、发热、脉弦数、谵语、苔微黄、大便不干	柴胡、半夏、党参、大枣、甘草、黄芩	小柴胡汤
发热、身痛、身热、寒热、苔微黄、头痛、大便不干、舌红、恶寒、脉弦数、谵语	柴胡、半夏、党参、大枣、甘草、黄芩	小柴胡汤
大便不干、苔微黄、头痛、身痛、身热、恶寒、发热、寒热、脉弦数、谵语、舌红	柴胡、半夏、党参、大枣、甘草、黄芩	小柴胡汤
寒热、舌红、身热、发热、身痛、脉弦数、恶寒、大便不干、头痛、谵语、苔微黄	柴胡、半夏、党参、大枣、甘草、黄芩	小柴胡汤
舌红、头痛、谵语、发热、身热、身痛、脉弦数、苔微黄、大便不干、寒热、恶寒	柴胡、半夏、党参、大枣、甘草、黄芩	小柴胡汤
谵语、大便不干、头痛、苔微黄、脉弦数、寒热、身热、舌红、恶寒、发热、身痛	柴胡、半夏、党参、大枣、甘草、黄芩	小柴胡汤
大便不干、身热、苔微黄、恶寒、脉弦数、身痛、发热、寒热、舌红、头痛、谵语	柴胡、半夏、党参、大枣、甘草、黄芩	小柴胡汤
头痛、谵语、大便不干、脉弦数、寒热、恶寒、身热、发热、身痛、舌红、苔微黄	柴胡、半夏、党参、大枣、甘草、黄芩	小柴胡汤
舌红、大便不干、恶寒、身痛、脉弦数、苔微黄、身热、寒热、发热、头痛、谵语	柴胡、半夏、党参、大枣、甘草、黄芩	小柴胡汤
脉弦数、头痛、寒热、身热、发热、恶寒、谵语、大便不干、舌红、身痛、苔微黄	柴胡、半夏、党参、大枣、甘草、黄芩	小柴胡汤
谵语、舌红、发热、身热、苔微黄、身痛、脉弦数、恶寒、寒热、头痛、大便不干	柴胡、半夏、党参、大枣、甘草、黄芩	小柴胡汤
头痛、身热、舌红、谵语、恶寒、苔微黄、大便不干、脉弦数、寒热、发热、身痛	柴胡、半夏、党参、大枣、甘草、黄芩	小柴胡汤
身热、谵语、发热、大便不干、头痛、苔微黄、身痛、舌红、寒热、恶寒、脉弦数	柴胡、半夏、党参、大枣、甘草、黄芩	小柴胡汤
发热、苔微黄、脉弦数、谵语、大便不干、身热、寒热、恶寒、舌红、身痛、头痛	柴胡、半夏、党参、大枣、甘草、黄芩	小柴胡汤
发热、谵语、舌红、身热、大便不干、脉弦数、头痛、寒热、苔微黄、恶寒、身痛	柴胡、半夏、党参、大枣、甘草、黄芩	小柴胡汤
身热、舌红、谵语、脉弦数、发热、大便不干、寒热、头痛、身痛、恶寒、苔微黄	柴胡、半夏、党参、大枣、甘草、黄芩	小柴胡汤
脉弦数、苔微黄、恶寒、寒热、身热、舌红、头痛、谵语、发热、大便不干、身痛	柴胡、半夏、党参、大枣、甘草、黄芩	小柴胡汤
大便不干、谵语、脉弦数、发热、身痛、恶寒、舌红、寒热、身热、苔微黄、头痛	柴胡、半夏、党参、大枣、甘草、黄芩	小柴胡汤
发热、气血虚弱、舌红、微咳、脉浮数、风寒、苔薄白、恶寒	干姜、柴胡、半夏、五味子、党参、甘草、黄芩	小柴胡汤
微咳、风寒、恶寒、气血虚弱、苔薄白、脉浮数、发热、舌红	干姜、柴胡、半夏、五味子、党参、甘草、黄芩	小柴胡汤
舌红、恶寒、脉浮数、发热、气血虚弱、苔薄白、风寒、微咳	干姜、柴胡、半夏、五味子、党参、甘草、黄芩	小柴胡汤
脉浮数、微咳、舌红、气血虚弱、恶寒、风寒、苔薄白、发热	干姜、柴胡、半夏、五味子、党参、甘草、黄芩	小柴胡汤
脉浮数、风寒、恶寒、苔薄白、气血虚弱、发热、微咳、舌红	干姜、柴胡、半夏、五味子、党参、甘草、黄芩	小柴胡汤
脉浮数、微咳、舌红、发热、气血虚弱、苔薄白、恶寒、风寒	干姜、柴胡、半夏、五味子、党参、甘草、黄芩	小柴胡汤
苔薄白、脉浮数、舌红、恶寒、微咳、发热、风寒、气血虚弱	干姜、柴胡、半夏、五味子、党参、甘草、黄芩	小柴胡汤
脉浮数、风寒、发热、苔薄白、微咳、舌红、恶寒、气血虚弱	干姜、柴胡、半夏、五味子、党参、甘草、黄芩	小柴胡汤
恶寒、气血虚弱、微咳、发热、脉浮数、舌红、苔薄白、风寒	干姜、柴胡、半夏、五味子、党参、甘草、黄芩	小柴胡汤
发热、脉浮数、微咳、苔薄白、气血虚弱、风寒、舌红、恶寒	干姜、柴胡、半夏、五味子、党参、甘草、黄芩	小柴胡汤
发热、微咳、风寒、苔薄白、恶寒、脉浮数、气血虚弱、舌红	干姜、柴胡、半夏、五味子、党参、甘草、黄芩	小柴胡汤
发热、风寒、舌红、苔薄白、微咳、恶寒、脉浮数、气血虚弱	干姜、柴胡、半夏、五味子、党参、甘草、黄芩	小柴胡汤
发热、舌红、气血虚弱、脉浮数、风寒、微咳、苔薄白、恶寒	干姜、柴胡、半夏、五味子、党参、甘草、黄芩	小柴胡汤
脉浮数、恶寒、发热、苔薄白、气血虚弱、微咳、舌红、风寒	干姜、柴胡、半夏、五味子、党参、甘草、黄芩	小柴胡汤
脉浮数、舌红、恶寒、微咳、发热、气血虚弱、风寒、苔薄白	干姜、柴胡、半夏、五味子、党参、甘草、黄芩	小柴胡汤
发热、气血虚弱、苔薄白、风寒、脉浮数、恶寒、微咳、舌红	干姜、柴胡、半夏、五味子、党参、甘草、黄芩	小柴胡汤
脉浮数、恶寒、风寒、舌红、苔薄白、发热、气血虚弱、微咳	干姜、柴胡、半夏、五味子、党参、甘草、黄芩	小柴胡汤
风寒、气血虚弱、舌红、脉浮数、发热、微咳、苔薄白、恶寒	干姜、柴胡、半夏、五味子、党参、甘草、黄芩	小柴胡汤
风寒、脉浮数、苔薄白、发热、舌红、气血虚弱、恶寒、微咳	干姜、柴胡、半夏、五味子、党参、甘草、黄芩	小柴胡汤
舌红、恶寒、气血虚弱、发热、苔薄白、脉浮数、风寒、微咳	干姜、柴胡、半夏、五味子、党参、甘草、黄芩	小柴胡汤
头汗不止、苔黄、舌红、气郁、疼痛、脉弦数、口干、头汗出	柴胡、白芍、半夏、香附、延胡索、鸡内金、枳壳、甘草、黄芩	小柴胡汤
头汗出、疼痛、头汗不止、脉弦数、口干、舌红、气郁、苔黄	柴胡、白芍、半夏、香附、延胡索、鸡内金、枳壳、甘草、黄芩	小柴胡汤
头汗出、舌红、气郁、脉弦数、疼痛、苔黄、口干、头汗不止	柴胡、白芍、半夏、香附、延胡索、鸡内金、枳壳、甘草、黄芩	小柴胡汤
脉弦数、舌红、气郁、头汗出、口干、疼痛、头汗不止、苔黄	柴胡、白芍、半夏、香附、延胡索、鸡内金、枳壳、甘草、黄芩	小柴胡汤
苔黄、头汗不止、口干、头汗出、舌红、气郁、疼痛、脉弦数	柴胡、白芍、半夏、香附、延胡索、鸡内金、枳壳、甘草、黄芩	小柴胡汤
苔黄、舌红、疼痛、气郁、头汗不止、头汗出、口干、脉弦数	柴胡、白芍、半夏、香附、延胡索、鸡内金、枳壳、甘草、黄芩	小柴胡汤
脉弦数、口干、头汗不止、舌红、苔黄、气郁、疼痛、头汗出	柴胡、白芍、半夏、香附、延胡索、鸡内金、枳壳、甘草、黄芩	小柴胡汤
口干、舌红、苔黄、头汗不止、脉弦数、疼痛、头汗出、气郁	柴胡、白芍、半夏、香附、延胡索、鸡内金、枳壳、甘草、黄芩	小柴胡汤
舌红、头汗出、脉弦数、气郁、苔黄、疼痛、头汗不止、口干	柴胡、白芍、半夏、香附、延胡索、鸡内金、枳壳、甘草、黄芩	小柴胡汤
头汗不止、头汗出、疼痛、气郁、口干、舌红、苔黄、脉弦数	柴胡、白芍、半夏、香附、延胡索、鸡内金、枳壳、甘草、黄芩	小柴胡汤
气郁、舌红、头汗出、疼痛、口干、脉弦数、头汗不止、苔黄	柴胡、白芍、半夏、香附、延胡索、鸡内金、枳壳、甘草、黄芩	小柴胡汤
疼痛、舌红、头汗出、气郁、头汗不止、苔黄、口干、脉弦数	柴胡、白芍、半夏、香附、延胡索、鸡内金、枳壳、甘草、黄芩	小柴胡汤
气郁、舌红、脉弦数、口干、头汗出、疼痛、头汗不止、苔黄	柴胡、白芍、半夏、香附、延胡索、鸡内金、枳壳、甘草、黄芩	小柴胡汤
舌红、脉弦数、气郁、苔黄、头汗出、头汗不止、疼痛、口干	柴胡、白芍、半夏、香附、延胡索、鸡内金、枳壳、甘草、黄芩	小柴胡汤
舌红、气郁、口干、脉弦数、头汗出、头汗不止、苔黄、疼痛	柴胡、白芍、半夏、香附、延胡索、鸡内金、枳壳、甘草、黄芩	小柴胡汤
疼痛、苔黄、口干、舌红、脉弦数、头汗出、头汗不止、气郁	柴胡、白芍、半夏、香附、延胡索、鸡内金、枳壳、甘草、黄芩	小柴胡汤
疼痛、苔黄、脉弦数、舌红、头汗不止、头汗出、口干、气郁	柴胡、白芍、半夏、香附、延胡索、鸡内金、枳壳、甘草、黄芩	小柴胡汤
头汗出、气郁、舌红、口干、苔黄、脉弦数、疼痛、头汗不止	柴胡、白芍、半夏、香附、延胡索、鸡内金、枳壳、甘草、黄芩	小柴胡汤
脉弦数、头汗出、头汗不止、气郁、舌红、疼痛、口干、苔黄	柴胡、白芍、半夏、香附、延胡索、鸡内金、枳壳、甘草、黄芩	小柴胡汤
头汗不止、疼痛、苔黄、脉弦数、头汗出、口干、舌红、气郁	柴胡、白芍、半夏、香附、延胡索、鸡内金、枳壳、甘草、黄芩	小柴胡汤
乏力、刺痛、面容憔悴、汗、苔白薄、食少、痰、舌红、咳嗽、脉浮弦而数、胁痛、寒热	柴胡、半夏、茯苓、枳壳、川贝母、桔梗、麦冬、甘草、陈皮、北沙参、黄芩	小柴胡汤
寒热、脉浮弦而数、刺痛、食少、面容憔悴、胁痛、咳嗽、痰、舌红、苔白薄、汗、乏力	柴胡、半夏、茯苓、枳壳、川贝母、桔梗、麦冬、甘草、陈皮、北沙参、黄芩	小柴胡汤
痰、脉浮弦而数、乏力、汗、胁痛、咳嗽、刺痛、食少、苔白薄、寒热、面容憔悴、舌红	柴胡、半夏、茯苓、枳壳、川贝母、桔梗、麦冬、甘草、陈皮、北沙参、黄芩	小柴胡汤
舌红、苔白薄、乏力、痰、胁痛、刺痛、汗、寒热、脉浮弦而数、咳嗽、面容憔悴、食少	柴胡、半夏、茯苓、枳壳、川贝母、桔梗、麦冬、甘草、陈皮、北沙参、黄芩	小柴胡汤
刺痛、痰、咳嗽、面容憔悴、寒热、脉浮弦而数、汗、乏力、舌红、胁痛、苔白薄、食少	柴胡、半夏、茯苓、枳壳、川贝母、桔梗、麦冬、甘草、陈皮、北沙参、黄芩	小柴胡汤
胁痛、食少、苔白薄、痰、舌红、咳嗽、脉浮弦而数、面容憔悴、寒热、乏力、汗、刺痛	柴胡、半夏、茯苓、枳壳、川贝母、桔梗、麦冬、甘草、陈皮、北沙参、黄芩	小柴胡汤
汗、食少、痰、刺痛、苔白薄、咳嗽、舌红、胁痛、寒热、脉浮弦而数、乏力、面容憔悴	柴胡、半夏、茯苓、枳壳、川贝母、桔梗、麦冬、甘草、陈皮、北沙参、黄芩	小柴胡汤
痰、胁痛、面容憔悴、苔白薄、舌红、刺痛、食少、寒热、乏力、咳嗽、脉浮弦而数、汗	柴胡、半夏、茯苓、枳壳、川贝母、桔梗、麦冬、甘草、陈皮、北沙参、黄芩	小柴胡汤
舌红、痰、寒热、咳嗽、脉浮弦而数、胁痛、汗、刺痛、食少、苔白薄、乏力、面容憔悴	柴胡、半夏、茯苓、枳壳、川贝母、桔梗、麦冬、甘草、陈皮、北沙参、黄芩	小柴胡汤
胁痛、汗、刺痛、咳嗽、面容憔悴、脉浮弦而数、寒热、乏力、食少、舌红、痰、苔白薄	柴胡、半夏、茯苓、枳壳、川贝母、桔梗、麦冬、甘草、陈皮、北沙参、黄芩	小柴胡汤
痰、舌红、乏力、食少、脉浮弦而数、刺痛、汗、寒热、面容憔悴、胁痛、咳嗽、苔白薄	柴胡、半夏、茯苓、枳壳、川贝母、桔梗、麦冬、甘草、陈皮、北沙参、黄芩	小柴胡汤
舌红、脉浮弦而数、苔白薄、咳嗽、乏力、食少、寒热、面容憔悴、胁痛、痰、汗、刺痛	柴胡、半夏、茯苓、枳壳、川贝母、桔梗、麦冬、甘草、陈皮、北沙参、黄芩	小柴胡汤
痰、面容憔悴、舌红、脉浮弦而数、寒热、食少、苔白薄、咳嗽、胁痛、刺痛、汗、乏力	柴胡、半夏、茯苓、枳壳、川贝母、桔梗、麦冬、甘草、陈皮、北沙参、黄芩	小柴胡汤
咳嗽、面容憔悴、食少、胁痛、舌红、刺痛、脉浮弦而数、苔白薄、痰、汗、寒热、乏力	柴胡、半夏、茯苓、枳壳、川贝母、桔梗、麦冬、甘草、陈皮、北沙参、黄芩	小柴胡汤
刺痛、咳嗽、面容憔悴、苔白薄、乏力、食少、舌红、胁痛、痰、汗、脉浮弦而数、寒热	柴胡、半夏、茯苓、枳壳、川贝母、桔梗、麦冬、甘草、陈皮、北沙参、黄芩	小柴胡汤
食少、胁痛、寒热、脉浮弦而数、乏力、汗、舌红、咳嗽、苔白薄、刺痛、面容憔悴、痰	柴胡、半夏、茯苓、枳壳、川贝母、桔梗、麦冬、甘草、陈皮、北沙参、黄芩	小柴胡汤
乏力、刺痛、寒热、汗、胁痛、脉浮弦而数、苔白薄、面容憔悴、食少、痰、舌红、咳嗽	柴胡、半夏、茯苓、枳壳、川贝母、桔梗、麦冬、甘草、陈皮、北沙参、黄芩	小柴胡汤
痰、汗、胁痛、苔白薄、乏力、脉浮弦而数、食少、寒热、咳嗽、面容憔悴、舌红、刺痛	柴胡、半夏、茯苓、枳壳、川贝母、桔梗、麦冬、甘草、陈皮、北沙参、黄芩	小柴胡汤
苔白薄、面容憔悴、乏力、刺痛、寒热、胁痛、汗、咳嗽、脉浮弦而数、食少、痰、舌红	柴胡、半夏、茯苓、枳壳、川贝母、桔梗、麦冬、甘草、陈皮、北沙参、黄芩	小柴胡汤
汗、刺痛、苔白薄、食少、痰、寒热、面容憔悴、乏力、咳嗽、脉浮弦而数、胁痛、舌红	柴胡、半夏、茯苓、枳壳、川贝母、桔梗、麦冬、甘草、陈皮、北沙参、黄芩	小柴胡汤
喜温、两尺脉弱、腻、舌红、胁脘部撑胀、胃甚畏寒、苔白厚、痛胀	郁金、砂仁、柴胡、白芍、半夏、鸡内金、枳壳、大腹皮、青皮、甘草、陈皮、黄芩	小柴胡汤
痛胀、胃甚畏寒、腻、两尺脉弱、舌红、喜温、苔白厚、胁脘部撑胀	郁金、砂仁、柴胡、白芍、半夏、鸡内金、枳壳、大腹皮、青皮、甘草、陈皮、黄芩	小柴胡汤
腻、两尺脉弱、舌红、胁脘部撑胀、胃甚畏寒、苔白厚、喜温、痛胀	郁金、砂仁、柴胡、白芍、半夏、鸡内金、枳壳、大腹皮、青皮、甘草、陈皮、黄芩	小柴胡汤
两尺脉弱、腻、喜温、胃甚畏寒、舌红、痛胀、苔白厚、胁脘部撑胀	郁金、砂仁、柴胡、白芍、半夏、鸡内金、枳壳、大腹皮、青皮、甘草、陈皮、黄芩	小柴胡汤
舌红、胃甚畏寒、痛胀、两尺脉弱、苔白厚、喜温、腻、胁脘部撑胀	郁金、砂仁、柴胡、白芍、半夏、鸡内金、枳壳、大腹皮、青皮、甘草、陈皮、黄芩	小柴胡汤
苔白厚、两尺脉弱、喜温、腻、胃甚畏寒、胁脘部撑胀、痛胀、舌红	郁金、砂仁、柴胡、白芍、半夏、鸡内金、枳壳、大腹皮、青皮、甘草、陈皮、黄芩	小柴胡汤
胃甚畏寒、胁脘部撑胀、痛胀、两尺脉弱、喜温、腻、苔白厚、舌红	郁金、砂仁、柴胡、白芍、半夏、鸡内金、枳壳、大腹皮、青皮、甘草、陈皮、黄芩	小柴胡汤
两尺脉弱、腻、喜温、舌红、胃甚畏寒、胁脘部撑胀、痛胀、苔白厚	郁金、砂仁、柴胡、白芍、半夏、鸡内金、枳壳、大腹皮、青皮、甘草、陈皮、黄芩	小柴胡汤
胁脘部撑胀、胃甚畏寒、苔白厚、喜温、舌红、两尺脉弱、痛胀、腻	郁金、砂仁、柴胡、白芍、半夏、鸡内金、枳壳、大腹皮、青皮、甘草、陈皮、黄芩	小柴胡汤
痛胀、舌红、腻、喜温、胃甚畏寒、胁脘部撑胀、苔白厚、两尺脉弱	郁金、砂仁、柴胡、白芍、半夏、鸡内金、枳壳、大腹皮、青皮、甘草、陈皮、黄芩	小柴胡汤
腻、痛胀、胁脘部撑胀、喜温、苔白厚、舌红、胃甚畏寒、两尺脉弱	郁金、砂仁、柴胡、白芍、半夏、鸡内金、枳壳、大腹皮、青皮、甘草、陈皮、黄芩	小柴胡汤
喜温、两尺脉弱、痛胀、胁脘部撑胀、胃甚畏寒、苔白厚、腻、舌红	郁金、砂仁、柴胡、白芍、半夏、鸡内金、枳壳、大腹皮、青皮、甘草、陈皮、黄芩	小柴胡汤
痛胀、腻、喜温、胃甚畏寒、舌红、两尺脉弱、苔白厚、胁脘部撑胀	郁金、砂仁、柴胡、白芍、半夏、鸡内金、枳壳、大腹皮、青皮、甘草、陈皮、黄芩	小柴胡汤
苔白厚、腻、胁脘部撑胀、痛胀、胃甚畏寒、舌红、喜温、两尺脉弱	郁金、砂仁、柴胡、白芍、半夏、鸡内金、枳壳、大腹皮、青皮、甘草、陈皮、黄芩	小柴胡汤
舌红、胁脘部撑胀、腻、苔白厚、胃甚畏寒、喜温、痛胀、两尺脉弱	郁金、砂仁、柴胡、白芍、半夏、鸡内金、枳壳、大腹皮、青皮、甘草、陈皮、黄芩	小柴胡汤
喜温、腻、苔白厚、胃甚畏寒、痛胀、舌红、胁脘部撑胀、两尺脉弱	郁金、砂仁、柴胡、白芍、半夏、鸡内金、枳壳、大腹皮、青皮、甘草、陈皮、黄芩	小柴胡汤
胁脘部撑胀、两尺脉弱、腻、苔白厚、喜温、痛胀、胃甚畏寒、舌红	郁金、砂仁、柴胡、白芍、半夏、鸡内金、枳壳、大腹皮、青皮、甘草、陈皮、黄芩	小柴胡汤
喜温、两尺脉弱、胁脘部撑胀、舌红、胃甚畏寒、腻、痛胀、苔白厚	郁金、砂仁、柴胡、白芍、半夏、鸡内金、枳壳、大腹皮、青皮、甘草、陈皮、黄芩	小柴胡汤
胃甚畏寒、喜温、腻、苔白厚、胁脘部撑胀、舌红、痛胀、两尺脉弱	郁金、砂仁、柴胡、白芍、半夏、鸡内金、枳壳、大腹皮、青皮、甘草、陈皮、黄芩	小柴胡汤
胃甚畏寒、喜温、苔白厚、舌红、痛胀、腻、两尺脉弱、胁脘部撑胀	郁金、砂仁、柴胡、白芍、半夏、鸡内金、枳壳、大腹皮、青皮、甘草、陈皮、黄芩	小柴胡汤
舌红、木气横逆、脉弦数、痛胀、口苦、苔黄	郁金、柴胡、黄连、白芍、半夏、甘草、栀子、黄芩	小柴胡汤
脉弦数、木气横逆、苔黄、痛胀、口苦、舌红	郁金、柴胡、黄连、白芍、半夏、甘草、栀子、黄芩	小柴胡汤
苔黄、脉弦数、口苦、木气横逆、痛胀、舌红	郁金、柴胡、黄连、白芍、半夏、甘草、栀子、黄芩	小柴胡汤
木气横逆、苔黄、口苦、脉弦数、舌红、痛胀	郁金、柴胡、黄连、白芍、半夏、甘草、栀子、黄芩	小柴胡汤
脉弦数、舌红、木气横逆、苔黄、痛胀、口苦	郁金、柴胡、黄连、白芍、半夏、甘草、栀子、黄芩	小柴胡汤
木气横逆、舌红、苔黄、痛胀、口苦、脉弦数	郁金、柴胡、黄连、白芍、半夏、甘草、栀子、黄芩	小柴胡汤
脉弦数、舌红、木气横逆、痛胀、口苦、苔黄	郁金、柴胡、黄连、白芍、半夏、甘草、栀子、黄芩	小柴胡汤
脉弦数、舌红、苔黄、痛胀、口苦、木气横逆	郁金、柴胡、黄连、白芍、半夏、甘草、栀子、黄芩	小柴胡汤
舌红、口苦、痛胀、木气横逆、苔黄、脉弦数	郁金、柴胡、黄连、白芍、半夏、甘草、栀子、黄芩	小柴胡汤
痛胀、苔黄、木气横逆、口苦、脉弦数、舌红	郁金、柴胡、黄连、白芍、半夏、甘草、栀子、黄芩	小柴胡汤
脉弦数、木气横逆、苔黄、舌红、口苦、痛胀	郁金、柴胡、黄连、白芍、半夏、甘草、栀子、黄芩	小柴胡汤
苔黄、痛胀、脉弦数、舌红、木气横逆、口苦	郁金、柴胡、黄连、白芍、半夏、甘草、栀子、黄芩	小柴胡汤
舌红、苔黄、痛胀、脉弦数、口苦、木气横逆	郁金、柴胡、黄连、白芍、半夏、甘草、栀子、黄芩	小柴胡汤
痛胀、苔黄、木气横逆、脉弦数、舌红、口苦	郁金、柴胡、黄连、白芍、半夏、甘草、栀子、黄芩	小柴胡汤
舌红、脉弦数、木气横逆、苔黄、口苦、痛胀	郁金、柴胡、黄连、白芍、半夏、甘草、栀子、黄芩	小柴胡汤
脉弦数、苔黄、木气横逆、痛胀、口苦、舌红	郁金、柴胡、黄连、白芍、半夏、甘草、栀子、黄芩	小柴胡汤
痛胀、木气横逆、口苦、苔黄、舌红、脉弦数	郁金、柴胡、黄连、白芍、半夏、甘草、栀子、黄芩	小柴胡汤
口苦、痛胀、舌红、脉弦数、木气横逆、苔黄	郁金、柴胡、黄连、白芍、半夏、甘草、栀子、黄芩	小柴胡汤
痛胀、木气横逆、舌红、脉弦数、口苦、苔黄	郁金、柴胡、黄连、白芍、半夏、甘草、栀子、黄芩	小柴胡汤
木气横逆、脉弦数、痛胀、苔黄、舌红、口苦	郁金、柴胡、黄连、白芍、半夏、甘草、栀子、黄芩	小柴胡汤
脉浮弦、消化不良、苔微黄、黄疸、舌红、胃口有烧灼感、寒热、面色萎黄、皮肤均现黄色、食欲不振、小便黄赤	郁金、柴胡、半夏、党参、枳实、鸡内金、甘草、茵陈、栀子、黄芩	小柴胡汤
黄疸、皮肤均现黄色、消化不良、苔微黄、面色萎黄、寒热、脉浮弦、胃口有烧灼感、小便黄赤、食欲不振、舌红	郁金、柴胡、半夏、党参、枳实、鸡内金、甘草、茵陈、栀子、黄芩	小柴胡汤
舌红、胃口有烧灼感、小便黄赤、黄疸、消化不良、脉浮弦、皮肤均现黄色、苔微黄、寒热、食欲不振、面色萎黄	郁金、柴胡、半夏、党参、枳实、鸡内金、甘草、茵陈、栀子、黄芩	小柴胡汤
皮肤均现黄色、寒热、胃口有烧灼感、苔微黄、舌红、消化不良、食欲不振、小便黄赤、面色萎黄、脉浮弦、黄疸	郁金、柴胡、半夏、党参、枳实、鸡内金、甘草、茵陈、栀子、黄芩	小柴胡汤
面色萎黄、黄疸、胃口有烧灼感、苔微黄、皮肤均现黄色、食欲不振、小便黄赤、舌红、消化不良、寒热、脉浮弦	郁金、柴胡、半夏、党参、枳实、鸡内金、甘草、茵陈、栀子、黄芩	小柴胡汤
寒热、黄疸、脉浮弦、食欲不振、苔微黄、舌红、消化不良、皮肤均现黄色、面色萎黄、小便黄赤、胃口有烧灼感	郁金、柴胡、半夏、党参、枳实、鸡内金、甘草、茵陈、栀子、黄芩	小柴胡汤
胃口有烧灼感、苔微黄、面色萎黄、皮肤均现黄色、消化不良、黄疸、寒热、脉浮弦、舌红、小便黄赤、食欲不振	郁金、柴胡、半夏、党参、枳实、鸡内金、甘草、茵陈、栀子、黄芩	小柴胡汤
食欲不振、苔微黄、脉浮弦、黄疸、皮肤均现黄色、小便黄赤、消化不良、面色萎黄、寒热、胃口有烧灼感、舌红	郁金、柴胡、半夏、党参、枳实、鸡内金、甘草、茵陈、栀子、黄芩	小柴胡汤
苔微黄、脉浮弦、食欲不振、小便黄赤、舌红、消化不良、寒热、胃口有烧灼感、黄疸、面色萎黄、皮肤均现黄色	郁金、柴胡、半夏、党参、枳实、鸡内金、甘草、茵陈、栀子、黄芩	小柴胡汤
面色萎黄、皮肤均现黄色、舌红、脉浮弦、黄疸、消化不良、食欲不振、寒热、胃口有烧灼感、苔微黄、小便黄赤	郁金、柴胡、半夏、党参、枳实、鸡内金、甘草、茵陈、栀子、黄芩	小柴胡汤
黄疸、皮肤均现黄色、面色萎黄、食欲不振、寒热、苔微黄、脉浮弦、小便黄赤、胃口有烧灼感、消化不良、舌红	郁金、柴胡、半夏、党参、枳实、鸡内金、甘草、茵陈、栀子、黄芩	小柴胡汤
脉浮弦、消化不良、面色萎黄、食欲不振、苔微黄、舌红、皮肤均现黄色、黄疸、小便黄赤、胃口有烧灼感、寒热	郁金、柴胡、半夏、党参、枳实、鸡内金、甘草、茵陈、栀子、黄芩	小柴胡汤
面色萎黄、消化不良、寒热、胃口有烧灼感、小便黄赤、黄疸、食欲不振、皮肤均现黄色、苔微黄、舌红、脉浮弦	郁金、柴胡、半夏、党参、枳实、鸡内金、甘草、茵陈、栀子、黄芩	小柴胡汤
黄疸、面色萎黄、脉浮弦、胃口有烧灼感、小便黄赤、消化不良、寒热、食欲不振、舌红、皮肤均现黄色、苔微黄	郁金、柴胡、半夏、党参、枳实、鸡内金、甘草、茵陈、栀子、黄芩	小柴胡汤
舌红、消化不良、苔微黄、脉浮弦、皮肤均现黄色、食欲不振、寒热、小便黄赤、面色萎黄、黄疸、胃口有烧灼感	郁金、柴胡、半夏、党参、枳实、鸡内金、甘草、茵陈、栀子、黄芩	小柴胡汤
消化不良、舌红、胃口有烧灼感、食欲不振、皮肤均现黄色、寒热、小便黄赤、面色萎黄、脉浮弦、苔微黄、黄疸	郁金、柴胡、半夏、党参、枳实、鸡内金、甘草、茵陈、栀子、黄芩	小柴胡汤
脉浮弦、胃口有烧灼感、舌红、黄疸、面色萎黄、寒热、皮肤均现黄色、苔微黄、消化不良、食欲不振、小便黄赤	郁金、柴胡、半夏、党参、枳实、鸡内金、甘草、茵陈、栀子、黄芩	小柴胡汤
皮肤均现黄色、黄疸、脉浮弦、食欲不振、面色萎黄、舌红、消化不良、胃口有烧灼感、寒热、苔微黄、小便黄赤	郁金、柴胡、半夏、党参、枳实、鸡内金、甘草、茵陈、栀子、黄芩	小柴胡汤
舌红、胃口有烧灼感、面色萎黄、寒热、脉浮弦、黄疸、苔微黄、小便黄赤、食欲不振、皮肤均现黄色、消化不良	郁金、柴胡、半夏、党参、枳实、鸡内金、甘草、茵陈、栀子、黄芩	小柴胡汤
面色萎黄、小便黄赤、脉浮弦、皮肤均现黄色、舌红、食欲不振、寒热、苔微黄、消化不良、黄疸、胃口有烧灼感	郁金、柴胡、半夏、党参、枳实、鸡内金、甘草、茵陈、栀子、黄芩	小柴胡汤
苔白而滑、咳嗽、大便时溏、食欲不振、气短、面色萎黄、乏力、脉沉而无力、舌淡红、疼痛、胀饱	砂仁、山药、厚朴、苍术、白术、泽泻、茯苓、肉桂、猪苓、甘草、陈皮	五苓散
气短、大便时溏、舌淡红、咳嗽、胀饱、面色萎黄、脉沉而无力、疼痛、苔白而滑、食欲不振、乏力	砂仁、山药、厚朴、苍术、白术、泽泻、茯苓、肉桂、猪苓、甘草、陈皮	五苓散
面色萎黄、舌淡红、大便时溏、气短、苔白而滑、乏力、胀饱、食欲不振、咳嗽、疼痛、脉沉而无力	砂仁、山药、厚朴、苍术、白术、泽泻、茯苓、肉桂、猪苓、甘草、陈皮	五苓散
脉沉而无力、气短、面色萎黄、胀饱、疼痛、咳嗽、舌淡红、乏力、食欲不振、苔白而滑、大便时溏	砂仁、山药、厚朴、苍术、白术、泽泻、茯苓、肉桂、猪苓、甘草、陈皮	五苓散
疼痛、脉沉而无力、咳嗽、大便时溏、苔白而滑、胀饱、乏力、舌淡红、气短、面色萎黄、食欲不振	砂仁、山药、厚朴、苍术、白术、泽泻、茯苓、肉桂、猪苓、甘草、陈皮	五苓散
胀饱、气短、大便时溏、咳嗽、食欲不振、面色萎黄、疼痛、舌淡红、脉沉而无力、乏力、苔白而滑	砂仁、山药、厚朴、苍术、白术、泽泻、茯苓、肉桂、猪苓、甘草、陈皮	五苓散
疼痛、面色萎黄、大便时溏、乏力、食欲不振、咳嗽、苔白而滑、脉沉而无力、舌淡红、胀饱、气短	砂仁、山药、厚朴、苍术、白术、泽泻、茯苓、肉桂、猪苓、甘草、陈皮	五苓散
气短、胀饱、疼痛、面色萎黄、乏力、脉沉而无力、咳嗽、大便时溏、食欲不振、苔白而滑、舌淡红	砂仁、山药、厚朴、苍术、白术、泽泻、茯苓、肉桂、猪苓、甘草、陈皮	五苓散
面色萎黄、气短、食欲不振、苔白而滑、乏力、胀饱、脉沉而无力、舌淡红、咳嗽、大便时溏、疼痛	砂仁、山药、厚朴、苍术、白术、泽泻、茯苓、肉桂、猪苓、甘草、陈皮	五苓散
舌淡红、胀饱、食欲不振、咳嗽、苔白而滑、乏力、面色萎黄、气短、大便时溏、脉沉而无力、疼痛	砂仁、山药、厚朴、苍术、白术、泽泻、茯苓、肉桂、猪苓、甘草、陈皮	五苓散
大便时溏、咳嗽、胀饱、疼痛、食欲不振、面色萎黄、气短、舌淡红、脉沉而无力、苔白而滑、乏力	砂仁、山药、厚朴、苍术、白术、泽泻、茯苓、肉桂、猪苓、甘草、陈皮	五苓散
胀饱、苔白而滑、大便时溏、咳嗽、脉沉而无力、食欲不振、面色萎黄、乏力、舌淡红、气短、疼痛	砂仁、山药、厚朴、苍术、白术、泽泻、茯苓、肉桂、猪苓、甘草、陈皮	五苓散
疼痛、气短、舌淡红、食欲不振、咳嗽、苔白而滑、胀饱、乏力、脉沉而无力、大便时溏、面色萎黄	砂仁、山药、厚朴、苍术、白术、泽泻、茯苓、肉桂、猪苓、甘草、陈皮	五苓散
面色萎黄、脉沉而无力、疼痛、舌淡红、气短、苔白而滑、食欲不振、胀饱、咳嗽、大便时溏、乏力	砂仁、山药、厚朴、苍术、白术、泽泻、茯苓、肉桂、猪苓、甘草、陈皮	五苓散
苔白而滑、乏力、食欲不振、舌淡红、疼痛、咳嗽、胀饱、大便时溏、气短、面色萎黄、脉沉而无力	砂仁、山药、厚朴、苍术、白术、泽泻、茯苓、肉桂、猪苓、甘草、陈皮	五苓散
大便时溏、脉沉而无力、咳嗽、疼痛、苔白而滑、气短、舌淡红、面色萎黄、胀饱、乏力、食欲不振	砂仁、山药、厚朴、苍术、白术、泽泻、茯苓、肉桂、猪苓、甘草、陈皮	五苓散
苔白而滑、乏力、食欲不振、脉沉而无力、疼痛、大便时溏、面色萎黄、咳嗽、胀饱、舌淡红、气短	砂仁、山药、厚朴、苍术、白术、泽泻、茯苓、肉桂、猪苓、甘草、陈皮	五苓散
咳嗽、脉沉而无力、大便时溏、乏力、面色萎黄、胀饱、苔白而滑、舌淡红、食欲不振、气短、疼痛	砂仁、山药、厚朴、苍术、白术、泽泻、茯苓、肉桂、猪苓、甘草、陈皮	五苓散
乏力、疼痛、咳嗽、胀饱、脉沉而无力、大便时溏、舌淡红、食欲不振、气短、面色萎黄、苔白而滑	砂仁、山药、厚朴、苍术、白术、泽泻、茯苓、肉桂、猪苓、甘草、陈皮	五苓散
面色萎黄、苔白而滑、脉沉而无力、疼痛、咳嗽、大便时溏、舌淡红、食欲不振、气短、乏力、胀饱	砂仁、山药、厚朴、苍术、白术、泽泻、茯苓、肉桂、猪苓、甘草、陈皮	五苓散
舌红、苔白而滑、凹陷、水肿、气短、脉沉缓、小便不利、食欲不振、面目肿甚、水气泛滥	姜皮、砂仁、白术、泽泻、桑白皮、茯苓、肉桂、大腹皮、猪苓、车前草、陈皮	五苓散
苔白而滑、面目肿甚、凹陷、食欲不振、气短、水气泛滥、小便不利、舌红、水肿、脉沉缓	姜皮、砂仁、白术、泽泻、桑白皮、茯苓、肉桂、大腹皮、猪苓、车前草、陈皮	五苓散
面目肿甚、舌红、小便不利、苔白而滑、气短、水气泛滥、凹陷、食欲不振、水肿、脉沉缓	姜皮、砂仁、白术、泽泻、桑白皮、茯苓、肉桂、大腹皮、猪苓、车前草、陈皮	五苓散
凹陷、小便不利、食欲不振、脉沉缓、面目肿甚、水肿、气短、苔白而滑、舌红、水气泛滥	姜皮、砂仁、白术、泽泻、桑白皮、茯苓、肉桂、大腹皮、猪苓、车前草、陈皮	五苓散
面目肿甚、脉沉缓、苔白而滑、凹陷、小便不利、食欲不振、水肿、舌红、水气泛滥、气短	姜皮、砂仁、白术、泽泻、桑白皮、茯苓、肉桂、大腹皮、猪苓、车前草、陈皮	五苓散
食欲不振、脉沉缓、水气泛滥、气短、面目肿甚、凹陷、小便不利、苔白而滑、水肿、舌红	姜皮、砂仁、白术、泽泻、桑白皮、茯苓、肉桂、大腹皮、猪苓、车前草、陈皮	五苓散
小便不利、气短、水气泛滥、舌红、凹陷、水肿、脉沉缓、苔白而滑、面目肿甚、食欲不振	姜皮、砂仁、白术、泽泻、桑白皮、茯苓、肉桂、大腹皮、猪苓、车前草、陈皮	五苓散
水肿、食欲不振、气短、舌红、水气泛滥、脉沉缓、凹陷、面目肿甚、小便不利、苔白而滑	姜皮、砂仁、白术、泽泻、桑白皮、茯苓、肉桂、大腹皮、猪苓、车前草、陈皮	五苓散
小便不利、面目肿甚、食欲不振、脉沉缓、水肿、气短、水气泛滥、凹陷、苔白而滑、舌红	姜皮、砂仁、白术、泽泻、桑白皮、茯苓、肉桂、大腹皮、猪苓、车前草、陈皮	五苓散
小便不利、水气泛滥、水肿、苔白而滑、脉沉缓、面目肿甚、凹陷、食欲不振、气短、舌红	姜皮、砂仁、白术、泽泻、桑白皮、茯苓、肉桂、大腹皮、猪苓、车前草、陈皮	五苓散
气短、苔白而滑、舌红、水气泛滥、脉沉缓、水肿、食欲不振、小便不利、凹陷、面目肿甚	姜皮、砂仁、白术、泽泻、桑白皮、茯苓、肉桂、大腹皮、猪苓、车前草、陈皮	五苓散
凹陷、舌红、食欲不振、水气泛滥、脉沉缓、小便不利、水肿、苔白而滑、面目肿甚、气短	姜皮、砂仁、白术、泽泻、桑白皮、茯苓、肉桂、大腹皮、猪苓、车前草、陈皮	五苓散
气短、面目肿甚、水气泛滥、舌红、小便不利、水肿、食欲不振、凹陷、脉沉缓、苔白而滑	姜皮、砂仁、白术、泽泻、桑白皮、茯苓、肉桂、大腹皮、猪苓、车前草、陈皮	五苓散
面目肿甚、小便不利、苔白而滑、气短、食欲不振、凹陷、水气泛滥、舌红、水肿、脉沉缓	姜皮、砂仁、白术、泽泻、桑白皮、茯苓、肉桂、大腹皮、猪苓、车前草、陈皮	五苓散
苔白而滑、面目肿甚、水肿、气短、食欲不振、小便不利、凹陷、脉沉缓、舌红、水气泛滥	姜皮、砂仁、白术、泽泻、桑白皮、茯苓、肉桂、大腹皮、猪苓、车前草、陈皮	五苓散
面目肿甚、脉沉缓、水气泛滥、苔白而滑、舌红、小便不利、食欲不振、水肿、气短、凹陷	姜皮、砂仁、白术、泽泻、桑白皮、茯苓、肉桂、大腹皮、猪苓、车前草、陈皮	五苓散
凹陷、水肿、小便不利、气短、舌红、面目肿甚、苔白而滑、食欲不振、脉沉缓、水气泛滥	姜皮、砂仁、白术、泽泻、桑白皮、茯苓、肉桂、大腹皮、猪苓、车前草、陈皮	五苓散
面目肿甚、凹陷、舌红、食欲不振、脉沉缓、水气泛滥、气短、小便不利、水肿、苔白而滑	姜皮、砂仁、白术、泽泻、桑白皮、茯苓、肉桂、大腹皮、猪苓、车前草、陈皮	五苓散
面目肿甚、小便不利、食欲不振、气短、脉沉缓、舌红、水肿、凹陷、苔白而滑、水气泛滥	姜皮、砂仁、白术、泽泻、桑白皮、茯苓、肉桂、大腹皮、猪苓、车前草、陈皮	五苓散
小便不利、食欲不振、苔白而滑、水肿、面目肿甚、脉沉缓、舌红、凹陷、水气泛滥、气短	姜皮、砂仁、白术、泽泻、桑白皮、茯苓、肉桂、大腹皮、猪苓、车前草、陈皮	五苓散
脓疡、脉沉迟、两下肢厥冷、脓液、水肿、脓头、尖端破溃、左大趾端冷、色紫黯	白芍、大枣、通草、炙甘草、桂枝、细辛、金银花、当归	当归四逆汤
脓液、脓头、脉沉迟、色紫黯、脓疡、左大趾端冷、两下肢厥冷、尖端破溃、水肿	白芍、大枣、通草、炙甘草、桂枝、细辛、金银花、当归	当归四逆汤
脓液、脉沉迟、尖端破溃、色紫黯、水肿、左大趾端冷、两下肢厥冷、脓头、脓疡	白芍、大枣、通草、炙甘草、桂枝、细辛、金银花、当归	当归四逆汤
脉沉迟、脓疡、尖端破溃、左大趾端冷、脓液、水肿、两下肢厥冷、脓头、色紫黯	白芍、大枣、通草、炙甘草、桂枝、细辛、金银花、当归	当归四逆汤
色紫黯、尖端破溃、脉沉迟、脓液、左大趾端冷、水肿、两下肢厥冷、脓疡、脓头	白芍、大枣、通草、炙甘草、桂枝、细辛、金银花、当归	当归四逆汤
水肿、脓头、尖端破溃、脉沉迟、左大趾端冷、两下肢厥冷、色紫黯、脓疡、脓液	白芍、大枣、通草、炙甘草、桂枝、细辛、金银花、当归	当归四逆汤
脓液、两下肢厥冷、脓头、水肿、色紫黯、尖端破溃、脉沉迟、左大趾端冷、脓疡	白芍、大枣、通草、炙甘草、桂枝、细辛、金银花、当归	当归四逆汤
色紫黯、脓头、水肿、左大趾端冷、尖端破溃、脓液、脉沉迟、脓疡、两下肢厥冷	白芍、大枣、通草、炙甘草、桂枝、细辛、金银花、当归	当归四逆汤
脓液、两下肢厥冷、水肿、脓头、色紫黯、尖端破溃、左大趾端冷、脓疡、脉沉迟	白芍、大枣、通草、炙甘草、桂枝、细辛、金银花、当归	当归四逆汤
脉沉迟、色紫黯、脓头、两下肢厥冷、脓疡、脓液、水肿、尖端破溃、左大趾端冷	白芍、大枣、通草、炙甘草、桂枝、细辛、金银花、当归	当归四逆汤
脉沉迟、两下肢厥冷、水肿、左大趾端冷、色紫黯、脓液、脓疡、尖端破溃、脓头	白芍、大枣、通草、炙甘草、桂枝、细辛、金银花、当归	当归四逆汤
脓液、尖端破溃、脉沉迟、脓疡、脓头、左大趾端冷、色紫黯、水肿、两下肢厥冷	白芍、大枣、通草、炙甘草、桂枝、细辛、金银花、当归	当归四逆汤
尖端破溃、脓液、色紫黯、左大趾端冷、脓疡、两下肢厥冷、水肿、脓头、脉沉迟	白芍、大枣、通草、炙甘草、桂枝、细辛、金银花、当归	当归四逆汤
脓液、两下肢厥冷、脓疡、尖端破溃、水肿、左大趾端冷、色紫黯、脉沉迟、脓头	白芍、大枣、通草、炙甘草、桂枝、细辛、金银花、当归	当归四逆汤
脉沉迟、左大趾端冷、脓头、尖端破溃、两下肢厥冷、色紫黯、水肿、脓疡、脓液	白芍、大枣、通草、炙甘草、桂枝、细辛、金银花、当归	当归四逆汤
水肿、两下肢厥冷、色紫黯、左大趾端冷、脉沉迟、脓疡、尖端破溃、脓液、脓头	白芍、大枣、通草、炙甘草、桂枝、细辛、金银花、当归	当归四逆汤
脓液、尖端破溃、脓疡、两下肢厥冷、色紫黯、左大趾端冷、水肿、脓头、脉沉迟	白芍、大枣、通草、炙甘草、桂枝、细辛、金银花、当归	当归四逆汤
尖端破溃、水肿、脓液、左大趾端冷、脓头、脓疡、脉沉迟、色紫黯、两下肢厥冷	白芍、大枣、通草、炙甘草、桂枝、细辛、金银花、当归	当归四逆汤
脓液、色紫黯、脓疡、水肿、左大趾端冷、两下肢厥冷、尖端破溃、脓头、脉沉迟	白芍、大枣、通草、炙甘草、桂枝、细辛、金银花、当归	当归四逆汤
脉沉迟、色紫黯、水肿、脓头、尖端破溃、脓液、脓疡、左大趾端冷、两下肢厥冷	白芍、大枣、通草、炙甘草、桂枝、细辛、金银花、当归	当归四逆汤
苔薄黄腻、脉细、周身皮肤起白色风团、瘙痒、手足冰冷、咽喉干燥、舌偏红	苍耳子、黄芪、白芍、党参、白术、紫苏梗、炙甘草、桂枝、防风	桂枝汤
手足冰冷、舌偏红、周身皮肤起白色风团、脉细、咽喉干燥、苔薄黄腻、瘙痒	苍耳子、黄芪、白芍、党参、白术、紫苏梗、炙甘草、桂枝、防风	桂枝汤
瘙痒、脉细、咽喉干燥、周身皮肤起白色风团、舌偏红、手足冰冷、苔薄黄腻	苍耳子、黄芪、白芍、党参、白术、紫苏梗、炙甘草、桂枝、防风	桂枝汤
瘙痒、手足冰冷、舌偏红、脉细、咽喉干燥、苔薄黄腻、周身皮肤起白色风团	苍耳子、黄芪、白芍、党参、白术、紫苏梗、炙甘草、桂枝、防风	桂枝汤
周身皮肤起白色风团、咽喉干燥、苔薄黄腻、手足冰冷、脉细、舌偏红、瘙痒	苍耳子、黄芪、白芍、党参、白术、紫苏梗、炙甘草、桂枝、防风	桂枝汤
周身皮肤起白色风团、瘙痒、舌偏红、咽喉干燥、苔薄黄腻、脉细、手足冰冷	苍耳子、黄芪、白芍、党参、白术、紫苏梗、炙甘草、桂枝、防风	桂枝汤
咽喉干燥、苔薄黄腻、舌偏红、瘙痒、手足冰冷、脉细、周身皮肤起白色风团	苍耳子、黄芪、白芍、党参、白术、紫苏梗、炙甘草、桂枝、防风	桂枝汤
咽喉干燥、瘙痒、周身皮肤起白色风团、手足冰冷、舌偏红、苔薄黄腻、脉细	苍耳子、黄芪、白芍、党参、白术、紫苏梗、炙甘草、桂枝、防风	桂枝汤
咽喉干燥、舌偏红、脉细、苔薄黄腻、瘙痒、手足冰冷、周身皮肤起白色风团	苍耳子、黄芪、白芍、党参、白术、紫苏梗、炙甘草、桂枝、防风	桂枝汤
咽喉干燥、舌偏红、脉细、苔薄黄腻、手足冰冷、周身皮肤起白色风团、瘙痒	苍耳子、黄芪、白芍、党参、白术、紫苏梗、炙甘草、桂枝、防风	桂枝汤
咽喉干燥、瘙痒、周身皮肤起白色风团、舌偏红、苔薄黄腻、手足冰冷、脉细	苍耳子、黄芪、白芍、党参、白术、紫苏梗、炙甘草、桂枝、防风	桂枝汤
周身皮肤起白色风团、手足冰冷、舌偏红、瘙痒、苔薄黄腻、脉细、咽喉干燥	苍耳子、黄芪、白芍、党参、白术、紫苏梗、炙甘草、桂枝、防风	桂枝汤
手足冰冷、脉细、瘙痒、周身皮肤起白色风团、舌偏红、咽喉干燥、苔薄黄腻	苍耳子、黄芪、白芍、党参、白术、紫苏梗、炙甘草、桂枝、防风	桂枝汤
咽喉干燥、手足冰冷、舌偏红、瘙痒、脉细、周身皮肤起白色风团、苔薄黄腻	苍耳子、黄芪、白芍、党参、白术、紫苏梗、炙甘草、桂枝、防风	桂枝汤
脉细、咽喉干燥、手足冰冷、苔薄黄腻、瘙痒、周身皮肤起白色风团、舌偏红	苍耳子、黄芪、白芍、党参、白术、紫苏梗、炙甘草、桂枝、防风	桂枝汤
苔薄黄腻、手足冰冷、舌偏红、咽喉干燥、瘙痒、周身皮肤起白色风团、脉细	苍耳子、黄芪、白芍、党参、白术、紫苏梗、炙甘草、桂枝、防风	桂枝汤
咽喉干燥、周身皮肤起白色风团、舌偏红、手足冰冷、苔薄黄腻、瘙痒、脉细	苍耳子、黄芪、白芍、党参、白术、紫苏梗、炙甘草、桂枝、防风	桂枝汤
瘙痒、咽喉干燥、苔薄黄腻、手足冰冷、舌偏红、周身皮肤起白色风团、脉细	苍耳子、黄芪、白芍、党参、白术、紫苏梗、炙甘草、桂枝、防风	桂枝汤
苔薄黄腻、舌偏红、咽喉干燥、手足冰冷、瘙痒、脉细、周身皮肤起白色风团	苍耳子、黄芪、白芍、党参、白术、紫苏梗、炙甘草、桂枝、防风	桂枝汤
舌偏红、苔薄黄腻、脉细、手足冰冷、瘙痒、周身皮肤起白色风团、咽喉干燥	苍耳子、黄芪、白芍、党参、白术、紫苏梗、炙甘草、桂枝、防风	桂枝汤
鼻塞、汗出、舌偏红、发热、纳差、咳嗽、脉弦细、体温38.5℃、痰、尿频、尿痛、尿急、体温高达39℃~40℃、咽痒、泛恶、舌苔黄薄腻质偏红	半枝莲、柴胡、厚朴、党参、鸭跖草、蒲公英、半夏、炙甘草、漏芦、北沙参、黄芩	小柴胡汤
体温38.5℃、体温高达39℃~40℃、尿痛、舌苔黄薄腻质偏红、舌偏红、汗出、泛恶、脉弦细、鼻塞、纳差、尿急、尿频、咽痒、发热、咳嗽、痰	半枝莲、柴胡、厚朴、党参、鸭跖草、蒲公英、半夏、炙甘草、漏芦、北沙参、黄芩	小柴胡汤
纳差、咳嗽、体温高达39℃~40℃、体温38.5℃、尿急、汗出、舌偏红、发热、尿痛、尿频、脉弦细、痰、鼻塞、舌苔黄薄腻质偏红、泛恶、咽痒	半枝莲、柴胡、厚朴、党参、鸭跖草、蒲公英、半夏、炙甘草、漏芦、北沙参、黄芩	小柴胡汤
尿急、汗出、泛恶、舌偏红、尿痛、纳差、发热、体温高达39℃~40℃、脉弦细、尿频、咳嗽、鼻塞、痰、体温38.5℃、咽痒、舌苔黄薄腻质偏红	半枝莲、柴胡、厚朴、党参、鸭跖草、蒲公英、半夏、炙甘草、漏芦、北沙参、黄芩	小柴胡汤
痰、鼻塞、体温高达39℃~40℃、尿急、发热、舌偏红、尿痛、汗出、咽痒、尿频、纳差、体温38.5℃、咳嗽、脉弦细、舌苔黄薄腻质偏红、泛恶	半枝莲、柴胡、厚朴、党参、鸭跖草、蒲公英、半夏、炙甘草、漏芦、北沙参、黄芩	小柴胡汤
尿痛、体温高达39℃~40℃、纳差、泛恶、尿急、汗出、咽痒、尿频、痰、舌苔黄薄腻质偏红、体温38.5℃、鼻塞、发热、舌偏红、咳嗽、脉弦细	半枝莲、柴胡、厚朴、党参、鸭跖草、蒲公英、半夏、炙甘草、漏芦、北沙参、黄芩	小柴胡汤
舌苔黄薄腻质偏红、尿痛、痰、体温高达39℃~40℃、脉弦细、尿急、体温38.5℃、尿频、汗出、咽痒、舌偏红、泛恶、发热、咳嗽、鼻塞、纳差	半枝莲、柴胡、厚朴、党参、鸭跖草、蒲公英、半夏、炙甘草、漏芦、北沙参、黄芩	小柴胡汤
尿痛、尿频、体温38.5℃、鼻塞、纳差、发热、尿急、汗出、咳嗽、体温高达39℃~40℃、咽痒、舌苔黄薄腻质偏红、脉弦细、泛恶、痰、舌偏红	半枝莲、柴胡、厚朴、党参、鸭跖草、蒲公英、半夏、炙甘草、漏芦、北沙参、黄芩	小柴胡汤
体温高达39℃~40℃、咳嗽、舌偏红、发热、泛恶、舌苔黄薄腻质偏红、体温38.5℃、尿急、尿频、痰、鼻塞、尿痛、汗出、咽痒、纳差、脉弦细	半枝莲、柴胡、厚朴、党参、鸭跖草、蒲公英、半夏、炙甘草、漏芦、北沙参、黄芩	小柴胡汤
咽痒、发热、体温38.5℃、尿痛、脉弦细、汗出、舌偏红、舌苔黄薄腻质偏红、泛恶、纳差、尿急、咳嗽、体温高达39℃~40℃、鼻塞、痰、尿频	半枝莲、柴胡、厚朴、党参、鸭跖草、蒲公英、半夏、炙甘草、漏芦、北沙参、黄芩	小柴胡汤
纳差、体温高达39℃~40℃、舌偏红、痰、脉弦细、咳嗽、发热、泛恶、鼻塞、咽痒、尿急、尿痛、汗出、体温38.5℃、舌苔黄薄腻质偏红、尿频	半枝莲、柴胡、厚朴、党参、鸭跖草、蒲公英、半夏、炙甘草、漏芦、北沙参、黄芩	小柴胡汤
尿痛、泛恶、痰、咳嗽、舌苔黄薄腻质偏红、尿频、发热、体温高达39℃~40℃、鼻塞、咽痒、汗出、体温38.5℃、脉弦细、尿急、舌偏红、纳差	半枝莲、柴胡、厚朴、党参、鸭跖草、蒲公英、半夏、炙甘草、漏芦、北沙参、黄芩	小柴胡汤
泛恶、脉弦细、发热、尿痛、舌偏红、尿频、纳差、体温38.5℃、咽痒、咳嗽、汗出、体温高达39℃~40℃、痰、舌苔黄薄腻质偏红、鼻塞、尿急	半枝莲、柴胡、厚朴、党参、鸭跖草、蒲公英、半夏、炙甘草、漏芦、北沙参、黄芩	小柴胡汤
尿急、纳差、鼻塞、痰、舌偏红、泛恶、发热、尿频、汗出、舌苔黄薄腻质偏红、咽痒、脉弦细、咳嗽、体温38.5℃、体温高达39℃~40℃、尿痛	半枝莲、柴胡、厚朴、党参、鸭跖草、蒲公英、半夏、炙甘草、漏芦、北沙参、黄芩	小柴胡汤
尿痛、脉弦细、体温高达39℃~40℃、咳嗽、痰、鼻塞、泛恶、尿急、纳差、尿频、体温38.5℃、舌偏红、发热、汗出、咽痒、舌苔黄薄腻质偏红	半枝莲、柴胡、厚朴、党参、鸭跖草、蒲公英、半夏、炙甘草、漏芦、北沙参、黄芩	小柴胡汤
咽痒、泛恶、纳差、舌苔黄薄腻质偏红、体温高达39℃~40℃、体温38.5℃、发热、痰、鼻塞、尿急、尿痛、舌偏红、尿频、脉弦细、汗出、咳嗽	半枝莲、柴胡、厚朴、党参、鸭跖草、蒲公英、半夏、炙甘草、漏芦、北沙参、黄芩	小柴胡汤
泛恶、鼻塞、舌苔黄薄腻质偏红、体温38.5℃、尿急、脉弦细、咽痒、尿痛、发热、咳嗽、纳差、痰、汗出、尿频、体温高达39℃~40℃、舌偏红	半枝莲、柴胡、厚朴、党参、鸭跖草、蒲公英、半夏、炙甘草、漏芦、北沙参、黄芩	小柴胡汤
舌偏红、泛恶、体温38.5℃、尿急、尿频、舌苔黄薄腻质偏红、鼻塞、发热、咽痒、尿痛、脉弦细、咳嗽、体温高达39℃~40℃、纳差、汗出、痰	半枝莲、柴胡、厚朴、党参、鸭跖草、蒲公英、半夏、炙甘草、漏芦、北沙参、黄芩	小柴胡汤
痰、发热、体温高达39℃~40℃、汗出、舌偏红、体温38.5℃、尿痛、脉弦细、舌苔黄薄腻质偏红、泛恶、纳差、咳嗽、尿频、咽痒、鼻塞、尿急	半枝莲、柴胡、厚朴、党参、鸭跖草、蒲公英、半夏、炙甘草、漏芦、北沙参、黄芩	小柴胡汤
痰、咳嗽、舌偏红、鼻塞、泛恶、尿频、咽痒、尿痛、汗出、尿急、纳差、脉弦细、体温38.5℃、体温高达39℃~40℃、舌苔黄薄腻质偏红、发热	半枝莲、柴胡、厚朴、党参、鸭跖草、蒲公英、半夏、炙甘草、漏芦、北沙参、黄芩	小柴胡汤
胸胁闷痛、精神萎靡、苔薄黄、面黄不华、腹胀、舌红、大便或干、脉细滑	大黄、柴胡、九香虫、黄连、半夏、太子参、赤芍、枳实、瓜蒌、延胡索、六神曲、麦冬、莪术、茵陈、黄芩	大柴胡汤
胸胁闷痛、舌红、面黄不华、脉细滑、腹胀、大便或干、苔薄黄、精神萎靡	大黄、柴胡、九香虫、黄连、半夏、太子参、赤芍、枳实、瓜蒌、延胡索、六神曲、麦冬、莪术、茵陈、黄芩	大柴胡汤
脉细滑、腹胀、大便或干、胸胁闷痛、精神萎靡、面黄不华、舌红、苔薄黄	大黄、柴胡、九香虫、黄连、半夏、太子参、赤芍、枳实、瓜蒌、延胡索、六神曲、麦冬、莪术、茵陈、黄芩	大柴胡汤
面黄不华、舌红、脉细滑、大便或干、腹胀、精神萎靡、苔薄黄、胸胁闷痛	大黄、柴胡、九香虫、黄连、半夏、太子参、赤芍、枳实、瓜蒌、延胡索、六神曲、麦冬、莪术、茵陈、黄芩	大柴胡汤
精神萎靡、大便或干、面黄不华、胸胁闷痛、脉细滑、苔薄黄、舌红、腹胀	大黄、柴胡、九香虫、黄连、半夏、太子参、赤芍、枳实、瓜蒌、延胡索、六神曲、麦冬、莪术、茵陈、黄芩	大柴胡汤
精神萎靡、苔薄黄、舌红、脉细滑、大便或干、胸胁闷痛、腹胀、面黄不华	大黄、柴胡、九香虫、黄连、半夏、太子参、赤芍、枳实、瓜蒌、延胡索、六神曲、麦冬、莪术、茵陈、黄芩	大柴胡汤
脉细滑、精神萎靡、腹胀、胸胁闷痛、面黄不华、舌红、大便或干、苔薄黄	大黄、柴胡、九香虫、黄连、半夏、太子参、赤芍、枳实、瓜蒌、延胡索、六神曲、麦冬、莪术、茵陈、黄芩	大柴胡汤
精神萎靡、面黄不华、舌红、脉细滑、苔薄黄、胸胁闷痛、大便或干、腹胀	大黄、柴胡、九香虫、黄连、半夏、太子参、赤芍、枳实、瓜蒌、延胡索、六神曲、麦冬、莪术、茵陈、黄芩	大柴胡汤
大便或干、腹胀、面黄不华、精神萎靡、脉细滑、舌红、胸胁闷痛、苔薄黄	大黄、柴胡、九香虫、黄连、半夏、太子参、赤芍、枳实、瓜蒌、延胡索、六神曲、麦冬、莪术、茵陈、黄芩	大柴胡汤
苔薄黄、舌红、大便或干、面黄不华、脉细滑、胸胁闷痛、精神萎靡、腹胀	大黄、柴胡、九香虫、黄连、半夏、太子参、赤芍、枳实、瓜蒌、延胡索、六神曲、麦冬、莪术、茵陈、黄芩	大柴胡汤
面黄不华、脉细滑、腹胀、精神萎靡、大便或干、胸胁闷痛、苔薄黄、舌红	大黄、柴胡、九香虫、黄连、半夏、太子参、赤芍、枳实、瓜蒌、延胡索、六神曲、麦冬、莪术、茵陈、黄芩	大柴胡汤
胸胁闷痛、舌红、大便或干、脉细滑、面黄不华、精神萎靡、苔薄黄、腹胀	大黄、柴胡、九香虫、黄连、半夏、太子参、赤芍、枳实、瓜蒌、延胡索、六神曲、麦冬、莪术、茵陈、黄芩	大柴胡汤
脉细滑、苔薄黄、大便或干、面黄不华、胸胁闷痛、舌红、精神萎靡、腹胀	大黄、柴胡、九香虫、黄连、半夏、太子参、赤芍、枳实、瓜蒌、延胡索、六神曲、麦冬、莪术、茵陈、黄芩	大柴胡汤
脉细滑、舌红、面黄不华、精神萎靡、腹胀、胸胁闷痛、大便或干、苔薄黄	大黄、柴胡、九香虫、黄连、半夏、太子参、赤芍、枳实、瓜蒌、延胡索、六神曲、麦冬、莪术、茵陈、黄芩	大柴胡汤
脉细滑、大便或干、面黄不华、舌红、腹胀、胸胁闷痛、精神萎靡、苔薄黄	大黄、柴胡、九香虫、黄连、半夏、太子参、赤芍、枳实、瓜蒌、延胡索、六神曲、麦冬、莪术、茵陈、黄芩	大柴胡汤
面黄不华、精神萎靡、脉细滑、腹胀、苔薄黄、大便或干、舌红、胸胁闷痛	大黄、柴胡、九香虫、黄连、半夏、太子参、赤芍、枳实、瓜蒌、延胡索、六神曲、麦冬、莪术、茵陈、黄芩	大柴胡汤
脉细滑、舌红、面黄不华、大便或干、精神萎靡、腹胀、胸胁闷痛、苔薄黄	大黄、柴胡、九香虫、黄连、半夏、太子参、赤芍、枳实、瓜蒌、延胡索、六神曲、麦冬、莪术、茵陈、黄芩	大柴胡汤
舌红、腹胀、面黄不华、脉细滑、精神萎靡、苔薄黄、大便或干、胸胁闷痛	大黄、柴胡、九香虫、黄连、半夏、太子参、赤芍、枳实、瓜蒌、延胡索、六神曲、麦冬、莪术、茵陈、黄芩	大柴胡汤
精神萎靡、面黄不华、苔薄黄、胸胁闷痛、舌红、腹胀、脉细滑、大便或干	大黄、柴胡、九香虫、黄连、半夏、太子参、赤芍、枳实、瓜蒌、延胡索、六神曲、麦冬、莪术、茵陈、黄芩	大柴胡汤
腹胀、精神萎靡、脉细滑、舌红、面黄不华、大便或干、胸胁闷痛、苔薄黄	大黄、柴胡、九香虫、黄连、半夏、太子参、赤芍、枳实、瓜蒌、延胡索、六神曲、麦冬、莪术、茵陈、黄芩	大柴胡汤
气血失调、舌淡隐紫、肤色苍白、两手清冷、身体虽热、苔少、寸口脉细	黄芪、赤芍、川芎、水蛭、炙甘草、桂枝、细辛、红花、路路通、甘草、当归	当归四逆汤
气血失调、苔少、寸口脉细、舌淡隐紫、两手清冷、肤色苍白、身体虽热	黄芪、赤芍、川芎、水蛭、炙甘草、桂枝、细辛、红花、路路通、甘草、当归	当归四逆汤
寸口脉细、气血失调、苔少、肤色苍白、舌淡隐紫、身体虽热、两手清冷	黄芪、赤芍、川芎、水蛭、炙甘草、桂枝、细辛、红花、路路通、甘草、当归	当归四逆汤
两手清冷、苔少、舌淡隐紫、肤色苍白、气血失调、寸口脉细、身体虽热	黄芪、赤芍、川芎、水蛭、炙甘草、桂枝、细辛、红花、路路通、甘草、当归	当归四逆汤
身体虽热、苔少、两手清冷、气血失调、肤色苍白、寸口脉细、舌淡隐紫	黄芪、赤芍、川芎、水蛭、炙甘草、桂枝、细辛、红花、路路通、甘草、当归	当归四逆汤
身体虽热、苔少、气血失调、肤色苍白、两手清冷、舌淡隐紫、寸口脉细	黄芪、赤芍、川芎、水蛭、炙甘草、桂枝、细辛、红花、路路通、甘草、当归	当归四逆汤
气血失调、身体虽热、肤色苍白、苔少、寸口脉细、舌淡隐紫、两手清冷	黄芪、赤芍、川芎、水蛭、炙甘草、桂枝、细辛、红花、路路通、甘草、当归	当归四逆汤
舌淡隐紫、气血失调、身体虽热、苔少、肤色苍白、两手清冷、寸口脉细	黄芪、赤芍、川芎、水蛭、炙甘草、桂枝、细辛、红花、路路通、甘草、当归	当归四逆汤
身体虽热、苔少、气血失调、两手清冷、肤色苍白、舌淡隐紫、寸口脉细	黄芪、赤芍、川芎、水蛭、炙甘草、桂枝、细辛、红花、路路通、甘草、当归	当归四逆汤
苔少、身体虽热、肤色苍白、两手清冷、寸口脉细、舌淡隐紫、气血失调	黄芪、赤芍、川芎、水蛭、炙甘草、桂枝、细辛、红花、路路通、甘草、当归	当归四逆汤
身体虽热、肤色苍白、两手清冷、寸口脉细、气血失调、舌淡隐紫、苔少	黄芪、赤芍、川芎、水蛭、炙甘草、桂枝、细辛、红花、路路通、甘草、当归	当归四逆汤
两手清冷、舌淡隐紫、苔少、肤色苍白、气血失调、寸口脉细、身体虽热	黄芪、赤芍、川芎、水蛭、炙甘草、桂枝、细辛、红花、路路通、甘草、当归	当归四逆汤
寸口脉细、身体虽热、舌淡隐紫、苔少、气血失调、两手清冷、肤色苍白	黄芪、赤芍、川芎、水蛭、炙甘草、桂枝、细辛、红花、路路通、甘草、当归	当归四逆汤
两手清冷、苔少、气血失调、身体虽热、舌淡隐紫、寸口脉细、肤色苍白	黄芪、赤芍、川芎、水蛭、炙甘草、桂枝、细辛、红花、路路通、甘草、当归	当归四逆汤
寸口脉细、舌淡隐紫、身体虽热、两手清冷、气血失调、苔少、肤色苍白	黄芪、赤芍、川芎、水蛭、炙甘草、桂枝、细辛、红花、路路通、甘草、当归	当归四逆汤
寸口脉细、气血失调、苔少、身体虽热、肤色苍白、两手清冷、舌淡隐紫	黄芪、赤芍、川芎、水蛭、炙甘草、桂枝、细辛、红花、路路通、甘草、当归	当归四逆汤
气血失调、两手清冷、苔少、身体虽热、寸口脉细、肤色苍白、舌淡隐紫	黄芪、赤芍、川芎、水蛭、炙甘草、桂枝、细辛、红花、路路通、甘草、当归	当归四逆汤
两手清冷、苔少、气血失调、寸口脉细、身体虽热、肤色苍白、舌淡隐紫	黄芪、赤芍、川芎、水蛭、炙甘草、桂枝、细辛、红花、路路通、甘草、当归	当归四逆汤
身体虽热、肤色苍白、舌淡隐紫、苔少、气血失调、两手清冷、寸口脉细	黄芪、赤芍、川芎、水蛭、炙甘草、桂枝、细辛、红花、路路通、甘草、当归	当归四逆汤
寸口脉细、身体虽热、舌淡隐紫、肤色苍白、苔少、两手清冷、气血失调	黄芪、赤芍、川芎、水蛭、炙甘草、桂枝、细辛、红花、路路通、甘草、当归	当归四逆汤
脉沉洪有力、面赤、黑而有毛、骨瘦、大痛	大黄、厚朴、芒硝、枳实	大承气汤
骨瘦、黑而有毛、大痛、脉沉洪有力、面赤	大黄、厚朴、芒硝、枳实	大承气汤
脉沉洪有力、大痛、骨瘦、黑而有毛、面赤	大黄、厚朴、芒硝、枳实	大承气汤
黑而有毛、大痛、骨瘦、脉沉洪有力、面赤	大黄、厚朴、芒硝、枳实	大承气汤
黑而有毛、面赤、大痛、骨瘦、脉沉洪有力	大黄、厚朴、芒硝、枳实	大承气汤
骨瘦、黑而有毛、面赤、脉沉洪有力、大痛	大黄、厚朴、芒硝、枳实	大承气汤
脉沉洪有力、面赤、大痛、黑而有毛、骨瘦	大黄、厚朴、芒硝、枳实	大承气汤
面赤、黑而有毛、骨瘦、脉沉洪有力、大痛	大黄、厚朴、芒硝、枳实	大承气汤
脉沉洪有力、骨瘦、大痛、面赤、黑而有毛	大黄、厚朴、芒硝、枳实	大承气汤
骨瘦、面赤、脉沉洪有力、大痛、黑而有毛	大黄、厚朴、芒硝、枳实	大承气汤
骨瘦、面赤、大痛、脉沉洪有力、黑而有毛	大黄、厚朴、芒硝、枳实	大承气汤
黑而有毛、骨瘦、面赤、大痛、脉沉洪有力	大黄、厚朴、芒硝、枳实	大承气汤
脉沉洪有力、面赤、骨瘦、黑而有毛、大痛	大黄、厚朴、芒硝、枳实	大承气汤
面赤、黑而有毛、大痛、脉沉洪有力、骨瘦	大黄、厚朴、芒硝、枳实	大承气汤
面赤、脉沉洪有力、黑而有毛、骨瘦、大痛	大黄、厚朴、芒硝、枳实	大承气汤
大痛、黑而有毛、面赤、脉沉洪有力、骨瘦	大黄、厚朴、芒硝、枳实	大承气汤
黑而有毛、大痛、面赤、脉沉洪有力、骨瘦	大黄、厚朴、芒硝、枳实	大承气汤
大痛、黑而有毛、脉沉洪有力、面赤、骨瘦	大黄、厚朴、芒硝、枳实	大承气汤
大痛、面赤、骨瘦、脉沉洪有力、黑而有毛	大黄、厚朴、芒硝、枳实	大承气汤
面赤、黑而有毛、骨瘦、大痛、脉沉洪有力	大黄、厚朴、芒硝、枳实	大承气汤
心烦、神昏、两颜赤、谵语、干、阳脉、胸翳、无大便、两手脉隐伏不显、苔厚黄、发热	大黄、厚朴、芒硝、枳实	大承气汤
无大便、阳脉、胸翳、两手脉隐伏不显、谵语、发热、神昏、苔厚黄、心烦、干、两颜赤	大黄、厚朴、芒硝、枳实	大承气汤
无大便、两颜赤、干、发热、心烦、胸翳、谵语、阳脉、苔厚黄、神昏、两手脉隐伏不显	大黄、厚朴、芒硝、枳实	大承气汤
神昏、无大便、谵语、苔厚黄、心烦、两颜赤、干、两手脉隐伏不显、发热、阳脉、胸翳	大黄、厚朴、芒硝、枳实	大承气汤
干、苔厚黄、无大便、神昏、两颜赤、阳脉、两手脉隐伏不显、谵语、胸翳、心烦、发热	大黄、厚朴、芒硝、枳实	大承气汤
心烦、干、无大便、两颜赤、发热、阳脉、两手脉隐伏不显、神昏、胸翳、谵语、苔厚黄	大黄、厚朴、芒硝、枳实	大承气汤
阳脉、发热、胸翳、心烦、干、神昏、谵语、两手脉隐伏不显、苔厚黄、两颜赤、无大便	大黄、厚朴、芒硝、枳实	大承气汤
胸翳、神昏、阳脉、两颜赤、心烦、干、两手脉隐伏不显、发热、苔厚黄、无大便、谵语	大黄、厚朴、芒硝、枳实	大承气汤
无大便、苔厚黄、发热、胸翳、两手脉隐伏不显、干、神昏、阳脉、谵语、心烦、两颜赤	大黄、厚朴、芒硝、枳实	大承气汤
两颜赤、胸翳、神昏、两手脉隐伏不显、发热、阳脉、无大便、苔厚黄、谵语、心烦、干	大黄、厚朴、芒硝、枳实	大承气汤
阳脉、谵语、两手脉隐伏不显、心烦、两颜赤、无大便、神昏、胸翳、发热、苔厚黄、干	大黄、厚朴、芒硝、枳实	大承气汤
苔厚黄、干、阳脉、两颜赤、无大便、两手脉隐伏不显、发热、谵语、神昏、心烦、胸翳	大黄、厚朴、芒硝、枳实	大承气汤
苔厚黄、神昏、两手脉隐伏不显、谵语、胸翳、阳脉、心烦、干、两颜赤、无大便、发热	大黄、厚朴、芒硝、枳实	大承气汤
发热、两颜赤、阳脉、干、神昏、苔厚黄、无大便、胸翳、谵语、两手脉隐伏不显、心烦	大黄、厚朴、芒硝、枳实	大承气汤
心烦、阳脉、两颜赤、发热、谵语、无大便、干、两手脉隐伏不显、苔厚黄、胸翳、神昏	大黄、厚朴、芒硝、枳实	大承气汤
发热、阳脉、无大便、谵语、苔厚黄、心烦、胸翳、神昏、两颜赤、干、两手脉隐伏不显	大黄、厚朴、芒硝、枳实	大承气汤
两颜赤、两手脉隐伏不显、阳脉、胸翳、无大便、苔厚黄、谵语、神昏、心烦、干、发热	大黄、厚朴、芒硝、枳实	大承气汤
两手脉隐伏不显、神昏、阳脉、谵语、发热、无大便、苔厚黄、心烦、两颜赤、胸翳、干	大黄、厚朴、芒硝、枳实	大承气汤
苔厚黄、干、无大便、谵语、心烦、胸翳、两手脉隐伏不显、阳脉、神昏、两颜赤、发热	大黄、厚朴、芒硝、枳实	大承气汤
阳脉、干、心烦、神昏、无大便、苔厚黄、两颜赤、两手脉隐伏不显、谵语、发热、胸翳	大黄、厚朴、芒硝、枳实	大承气汤
便不通、脉见数实、热不退、痉不止、苔黄、舌燥	大黄、厚朴、芒硝、枳实	大承气汤
舌燥、热不退、痉不止、便不通、脉见数实、苔黄	大黄、厚朴、芒硝、枳实	大承气汤
热不退、脉见数实、便不通、痉不止、舌燥、苔黄	大黄、厚朴、芒硝、枳实	大承气汤
舌燥、热不退、苔黄、便不通、痉不止、脉见数实	大黄、厚朴、芒硝、枳实	大承气汤
苔黄、热不退、舌燥、脉见数实、便不通、痉不止	大黄、厚朴、芒硝、枳实	大承气汤
脉见数实、便不通、痉不止、苔黄、舌燥、热不退	大黄、厚朴、芒硝、枳实	大承气汤
苔黄、痉不止、脉见数实、热不退、便不通、舌燥	大黄、厚朴、芒硝、枳实	大承气汤
痉不止、脉见数实、便不通、热不退、苔黄、舌燥	大黄、厚朴、芒硝、枳实	大承气汤
便不通、舌燥、苔黄、痉不止、热不退、脉见数实	大黄、厚朴、芒硝、枳实	大承气汤
脉见数实、热不退、痉不止、舌燥、便不通、苔黄	大黄、厚朴、芒硝、枳实	大承气汤
热不退、痉不止、苔黄、便不通、脉见数实、舌燥	大黄、厚朴、芒硝、枳实	大承气汤
舌燥、便不通、热不退、苔黄、痉不止、脉见数实	大黄、厚朴、芒硝、枳实	大承气汤
便不通、苔黄、脉见数实、热不退、舌燥、痉不止	大黄、厚朴、芒硝、枳实	大承气汤
便不通、热不退、苔黄、舌燥、脉见数实、痉不止	大黄、厚朴、芒硝、枳实	大承气汤
苔黄、舌燥、脉见数实、热不退、痉不止、便不通	大黄、厚朴、芒硝、枳实	大承气汤
痉不止、脉见数实、苔黄、舌燥、便不通、热不退	大黄、厚朴、芒硝、枳实	大承气汤
脉见数实、便不通、苔黄、热不退、舌燥、痉不止	大黄、厚朴、芒硝、枳实	大承气汤
痉不止、脉见数实、热不退、苔黄、便不通、舌燥	大黄、厚朴、芒硝、枳实	大承气汤
便不通、舌燥、苔黄、痉不止、脉见数实、热不退	大黄、厚朴、芒硝、枳实	大承气汤
痉不止、苔黄、脉见数实、便不通、舌燥、热不退	大黄、厚朴、芒硝、枳实	大承气汤
腹痛、腹胀、呕吐、不发热、肠鸣音亢进、未解大便、小便短赤、脉沉滑有力、苔黄厚	大黄、厚朴、莱菔子、玄明粉、枳实	大承气汤
腹痛、未解大便、肠鸣音亢进、小便短赤、呕吐、苔黄厚、不发热、腹胀、脉沉滑有力	大黄、厚朴、莱菔子、玄明粉、枳实	大承气汤
肠鸣音亢进、腹胀、呕吐、腹痛、脉沉滑有力、未解大便、小便短赤、苔黄厚、不发热	大黄、厚朴、莱菔子、玄明粉、枳实	大承气汤
腹痛、腹胀、脉沉滑有力、呕吐、肠鸣音亢进、小便短赤、未解大便、不发热、苔黄厚	大黄、厚朴、莱菔子、玄明粉、枳实	大承气汤
腹胀、脉沉滑有力、苔黄厚、腹痛、未解大便、呕吐、肠鸣音亢进、小便短赤、不发热	大黄、厚朴、莱菔子、玄明粉、枳实	大承气汤
腹胀、脉沉滑有力、不发热、未解大便、肠鸣音亢进、腹痛、小便短赤、苔黄厚、呕吐	大黄、厚朴、莱菔子、玄明粉、枳实	大承气汤
苔黄厚、腹胀、不发热、小便短赤、呕吐、腹痛、肠鸣音亢进、未解大便、脉沉滑有力	大黄、厚朴、莱菔子、玄明粉、枳实	大承气汤
未解大便、脉沉滑有力、肠鸣音亢进、腹痛、不发热、小便短赤、呕吐、苔黄厚、腹胀	大黄、厚朴、莱菔子、玄明粉、枳实	大承气汤
小便短赤、苔黄厚、不发热、脉沉滑有力、腹胀、腹痛、未解大便、肠鸣音亢进、呕吐	大黄、厚朴、莱菔子、玄明粉、枳实	大承气汤
腹胀、不发热、未解大便、小便短赤、脉沉滑有力、苔黄厚、腹痛、肠鸣音亢进、呕吐	大黄、厚朴、莱菔子、玄明粉、枳实	大承气汤
腹痛、脉沉滑有力、小便短赤、未解大便、肠鸣音亢进、呕吐、不发热、腹胀、苔黄厚	大黄、厚朴、莱菔子、玄明粉、枳实	大承气汤
呕吐、腹痛、肠鸣音亢进、脉沉滑有力、腹胀、不发热、未解大便、小便短赤、苔黄厚	大黄、厚朴、莱菔子、玄明粉、枳实	大承气汤
未解大便、呕吐、不发热、腹胀、脉沉滑有力、腹痛、苔黄厚、小便短赤、肠鸣音亢进	大黄、厚朴、莱菔子、玄明粉、枳实	大承气汤
苔黄厚、未解大便、不发热、腹痛、肠鸣音亢进、小便短赤、呕吐、腹胀、脉沉滑有力	大黄、厚朴、莱菔子、玄明粉、枳实	大承气汤
未解大便、肠鸣音亢进、不发热、腹痛、小便短赤、腹胀、呕吐、苔黄厚、脉沉滑有力	大黄、厚朴、莱菔子、玄明粉、枳实	大承气汤
肠鸣音亢进、不发热、腹胀、小便短赤、脉沉滑有力、呕吐、苔黄厚、未解大便、腹痛	大黄、厚朴、莱菔子、玄明粉、枳实	大承气汤
脉沉滑有力、不发热、未解大便、肠鸣音亢进、呕吐、腹痛、苔黄厚、小便短赤、腹胀	大黄、厚朴、莱菔子、玄明粉、枳实	大承气汤
不发热、苔黄厚、未解大便、腹胀、肠鸣音亢进、小便短赤、脉沉滑有力、腹痛、呕吐	大黄、厚朴、莱菔子、玄明粉、枳实	大承气汤
脉沉滑有力、腹痛、未解大便、不发热、呕吐、腹胀、肠鸣音亢进、苔黄厚、小便短赤	大黄、厚朴、莱菔子、玄明粉、枳实	大承气汤
苔黄厚、呕吐、腹胀、肠鸣音亢进、未解大便、脉沉滑有力、不发热、腹痛、小便短赤	大黄、厚朴、莱菔子、玄明粉、枳实	大承气汤
手足俱冷、饮食少思、小便不利、咳痰、大便不实、腹胀	牡丹皮、山药、生地、泽泻、山茱萸、茯苓、桂枝、附子	金匮肾气丸
大便不实、饮食少思、手足俱冷、腹胀、小便不利、咳痰	牡丹皮、山药、生地、泽泻、山茱萸、茯苓、桂枝、附子	金匮肾气丸
腹胀、小便不利、饮食少思、咳痰、大便不实、手足俱冷	牡丹皮、山药、生地、泽泻、山茱萸、茯苓、桂枝、附子	金匮肾气丸
小便不利、饮食少思、大便不实、咳痰、手足俱冷、腹胀	牡丹皮、山药、生地、泽泻、山茱萸、茯苓、桂枝、附子	金匮肾气丸
饮食少思、大便不实、腹胀、咳痰、手足俱冷、小便不利	牡丹皮、山药、生地、泽泻、山茱萸、茯苓、桂枝、附子	金匮肾气丸
大便不实、小便不利、腹胀、饮食少思、咳痰、手足俱冷	牡丹皮、山药、生地、泽泻、山茱萸、茯苓、桂枝、附子	金匮肾气丸
大便不实、小便不利、饮食少思、咳痰、手足俱冷、腹胀	牡丹皮、山药、生地、泽泻、山茱萸、茯苓、桂枝、附子	金匮肾气丸
腹胀、小便不利、手足俱冷、咳痰、饮食少思、大便不实	牡丹皮、山药、生地、泽泻、山茱萸、茯苓、桂枝、附子	金匮肾气丸
小便不利、腹胀、咳痰、饮食少思、手足俱冷、大便不实	牡丹皮、山药、生地、泽泻、山茱萸、茯苓、桂枝、附子	金匮肾气丸
咳痰、小便不利、手足俱冷、饮食少思、大便不实、腹胀	牡丹皮、山药、生地、泽泻、山茱萸、茯苓、桂枝、附子	金匮肾气丸
小便不利、咳痰、腹胀、大便不实、饮食少思、手足俱冷	牡丹皮、山药、生地、泽泻、山茱萸、茯苓、桂枝、附子	金匮肾气丸
大便不实、小便不利、饮食少思、手足俱冷、腹胀、咳痰	牡丹皮、山药、生地、泽泻、山茱萸、茯苓、桂枝、附子	金匮肾气丸
咳痰、小便不利、手足俱冷、饮食少思、大便不实、腹胀	牡丹皮、山药、生地、泽泻、山茱萸、茯苓、桂枝、附子	金匮肾气丸
咳痰、大便不实、饮食少思、腹胀、小便不利、手足俱冷	牡丹皮、山药、生地、泽泻、山茱萸、茯苓、桂枝、附子	金匮肾气丸
小便不利、咳痰、腹胀、手足俱冷、饮食少思、大便不实	牡丹皮、山药、生地、泽泻、山茱萸、茯苓、桂枝、附子	金匮肾气丸
小便不利、腹胀、饮食少思、手足俱冷、大便不实、咳痰	牡丹皮、山药、生地、泽泻、山茱萸、茯苓、桂枝、附子	金匮肾气丸
饮食少思、手足俱冷、小便不利、咳痰、腹胀、大便不实	牡丹皮、山药、生地、泽泻、山茱萸、茯苓、桂枝、附子	金匮肾气丸
腹胀、咳痰、小便不利、大便不实、手足俱冷、饮食少思	牡丹皮、山药、生地、泽泻、山茱萸、茯苓、桂枝、附子	金匮肾气丸
腹胀、饮食少思、咳痰、手足俱冷、大便不实、小便不利	牡丹皮、山药、生地、泽泻、山茱萸、茯苓、桂枝、附子	金匮肾气丸
大便不实、饮食少思、咳痰、小便不利、腹胀、手足俱冷	牡丹皮、山药、生地、泽泻、山茱萸、茯苓、桂枝、附子	金匮肾气丸
神疲、唇淡白、微细、苔无苔、口渴、神志清明、脾泻、虚热、尿多渴、肢冷、睛光亦好、尿清长、舌润、吐泻	牡丹皮、山药、生地、泽泻、山茱萸、茯苓、桂枝、附子	金匮肾气丸
苔无苔、唇淡白、神疲、吐泻、微细、口渴、尿清长、神志清明、肢冷、舌润、虚热、脾泻、睛光亦好、尿多渴	牡丹皮、山药、生地、泽泻、山茱萸、茯苓、桂枝、附子	金匮肾气丸
肢冷、苔无苔、神疲、神志清明、舌润、睛光亦好、微细、吐泻、口渴、虚热、唇淡白、尿多渴、尿清长、脾泻	牡丹皮、山药、生地、泽泻、山茱萸、茯苓、桂枝、附子	金匮肾气丸
尿多渴、肢冷、脾泻、唇淡白、口渴、吐泻、神志清明、尿清长、微细、舌润、苔无苔、神疲、虚热、睛光亦好	牡丹皮、山药、生地、泽泻、山茱萸、茯苓、桂枝、附子	金匮肾气丸
吐泻、神志清明、舌润、微细、虚热、肢冷、脾泻、唇淡白、口渴、尿多渴、尿清长、苔无苔、睛光亦好、神疲	牡丹皮、山药、生地、泽泻、山茱萸、茯苓、桂枝、附子	金匮肾气丸
肢冷、尿清长、微细、虚热、神疲、口渴、睛光亦好、舌润、唇淡白、神志清明、苔无苔、尿多渴、脾泻、吐泻	牡丹皮、山药、生地、泽泻、山茱萸、茯苓、桂枝、附子	金匮肾气丸
尿清长、神志清明、神疲、苔无苔、睛光亦好、肢冷、吐泻、微细、虚热、脾泻、舌润、口渴、尿多渴、唇淡白	牡丹皮、山药、生地、泽泻、山茱萸、茯苓、桂枝、附子	金匮肾气丸
神疲、口渴、舌润、神志清明、虚热、吐泻、唇淡白、睛光亦好、肢冷、微细、尿多渴、苔无苔、脾泻、尿清长	牡丹皮、山药、生地、泽泻、山茱萸、茯苓、桂枝、附子	金匮肾气丸
肢冷、口渴、神志清明、脾泻、尿清长、尿多渴、微细、神疲、吐泻、虚热、睛光亦好、舌润、苔无苔、唇淡白	牡丹皮、山药、生地、泽泻、山茱萸、茯苓、桂枝、附子	金匮肾气丸
口渴、神疲、尿多渴、睛光亦好、虚热、脾泻、舌润、尿清长、唇淡白、微细、肢冷、苔无苔、神志清明、吐泻	牡丹皮、山药、生地、泽泻、山茱萸、茯苓、桂枝、附子	金匮肾气丸
神志清明、尿多渴、唇淡白、睛光亦好、苔无苔、舌润、神疲、虚热、肢冷、脾泻、吐泻、微细、口渴、尿清长	牡丹皮、山药、生地、泽泻、山茱萸、茯苓、桂枝、附子	金匮肾气丸
神疲、吐泻、尿清长、脾泻、口渴、舌润、神志清明、微细、虚热、睛光亦好、尿多渴、苔无苔、唇淡白、肢冷	牡丹皮、山药、生地、泽泻、山茱萸、茯苓、桂枝、附子	金匮肾气丸
神志清明、睛光亦好、肢冷、神疲、舌润、虚热、脾泻、苔无苔、唇淡白、尿清长、吐泻、微细、口渴、尿多渴	牡丹皮、山药、生地、泽泻、山茱萸、茯苓、桂枝、附子	金匮肾气丸
口渴、脾泻、神志清明、吐泻、肢冷、睛光亦好、舌润、微细、唇淡白、虚热、苔无苔、神疲、尿多渴、尿清长	牡丹皮、山药、生地、泽泻、山茱萸、茯苓、桂枝、附子	金匮肾气丸
吐泻、神疲、肢冷、尿清长、唇淡白、脾泻、睛光亦好、神志清明、舌润、微细、口渴、尿多渴、虚热、苔无苔	牡丹皮、山药、生地、泽泻、山茱萸、茯苓、桂枝、附子	金匮肾气丸
虚热、睛光亦好、舌润、肢冷、脾泻、神志清明、尿多渴、神疲、吐泻、苔无苔、唇淡白、口渴、微细、尿清长	牡丹皮、山药、生地、泽泻、山茱萸、茯苓、桂枝、附子	金匮肾气丸
舌润、睛光亦好、唇淡白、神志清明、吐泻、脾泻、肢冷、神疲、尿清长、尿多渴、苔无苔、微细、口渴、虚热	牡丹皮、山药、生地、泽泻、山茱萸、茯苓、桂枝、附子	金匮肾气丸
口渴、舌润、微细、尿清长、神疲、苔无苔、脾泻、虚热、尿多渴、神志清明、吐泻、肢冷、唇淡白、睛光亦好	牡丹皮、山药、生地、泽泻、山茱萸、茯苓、桂枝、附子	金匮肾气丸
舌润、睛光亦好、口渴、神志清明、虚热、肢冷、尿清长、吐泻、微细、苔无苔、神疲、脾泻、唇淡白、尿多渴	牡丹皮、山药、生地、泽泻、山茱萸、茯苓、桂枝、附子	金匮肾气丸
唇淡白、口渴、脾泻、苔无苔、尿清长、微细、虚热、肢冷、睛光亦好、吐泻、神志清明、舌润、神疲、尿多渴	牡丹皮、山药、生地、泽泻、山茱萸、茯苓、桂枝、附子	金匮肾气丸
脉洪大、恶寒、浮阳、发热、口渴、红润	牡丹皮、山药、生地、五味子、泽泻、山茱萸、茯苓、桂枝、附子	金匮肾气丸
发热、口渴、脉洪大、浮阳、恶寒、红润	牡丹皮、山药、生地、五味子、泽泻、山茱萸、茯苓、桂枝、附子	金匮肾气丸
恶寒、发热、口渴、脉洪大、浮阳、红润	牡丹皮、山药、生地、五味子、泽泻、山茱萸、茯苓、桂枝、附子	金匮肾气丸
发热、恶寒、口渴、红润、脉洪大、浮阳	牡丹皮、山药、生地、五味子、泽泻、山茱萸、茯苓、桂枝、附子	金匮肾气丸
浮阳、脉洪大、红润、口渴、恶寒、发热	牡丹皮、山药、生地、五味子、泽泻、山茱萸、茯苓、桂枝、附子	金匮肾气丸
红润、发热、脉洪大、恶寒、口渴、浮阳	牡丹皮、山药、生地、五味子、泽泻、山茱萸、茯苓、桂枝、附子	金匮肾气丸
红润、恶寒、口渴、发热、脉洪大、浮阳	牡丹皮、山药、生地、五味子、泽泻、山茱萸、茯苓、桂枝、附子	金匮肾气丸
发热、红润、恶寒、脉洪大、浮阳、口渴	牡丹皮、山药、生地、五味子、泽泻、山茱萸、茯苓、桂枝、附子	金匮肾气丸
脉洪大、红润、口渴、发热、浮阳、恶寒	牡丹皮、山药、生地、五味子、泽泻、山茱萸、茯苓、桂枝、附子	金匮肾气丸
红润、恶寒、浮阳、口渴、发热、脉洪大	牡丹皮、山药、生地、五味子、泽泻、山茱萸、茯苓、桂枝、附子	金匮肾气丸
恶寒、口渴、发热、脉洪大、浮阳、红润	牡丹皮、山药、生地、五味子、泽泻、山茱萸、茯苓、桂枝、附子	金匮肾气丸
发热、浮阳、脉洪大、红润、口渴、恶寒	牡丹皮、山药、生地、五味子、泽泻、山茱萸、茯苓、桂枝、附子	金匮肾气丸
脉洪大、红润、浮阳、发热、恶寒、口渴	牡丹皮、山药、生地、五味子、泽泻、山茱萸、茯苓、桂枝、附子	金匮肾气丸
发热、脉洪大、红润、口渴、恶寒、浮阳	牡丹皮、山药、生地、五味子、泽泻、山茱萸、茯苓、桂枝、附子	金匮肾气丸
口渴、浮阳、恶寒、发热、脉洪大、红润	牡丹皮、山药、生地、五味子、泽泻、山茱萸、茯苓、桂枝、附子	金匮肾气丸
浮阳、恶寒、发热、红润、脉洪大、口渴	牡丹皮、山药、生地、五味子、泽泻、山茱萸、茯苓、桂枝、附子	金匮肾气丸
口渴、恶寒、红润、脉洪大、浮阳、发热	牡丹皮、山药、生地、五味子、泽泻、山茱萸、茯苓、桂枝、附子	金匮肾气丸
恶寒、口渴、发热、红润、脉洪大、浮阳	牡丹皮、山药、生地、五味子、泽泻、山茱萸、茯苓、桂枝、附子	金匮肾气丸
发热、口渴、脉洪大、红润、恶寒、浮阳	牡丹皮、山药、生地、五味子、泽泻、山茱萸、茯苓、桂枝、附子	金匮肾气丸
恶寒、发热、口渴、脉洪大、浮阳、红润	牡丹皮、山药、生地、五味子、泽泻、山茱萸、茯苓、桂枝、附子	金匮肾气丸
气短、脉两寸俱大、微细欲绝、痰壅作咳、夜咳	牡丹皮、山药、泽泻、山茱萸、麻黄、茯苓、熟地、肉桂、附子	金匮肾气丸
痰壅作咳、夜咳、脉两寸俱大、气短、微细欲绝	牡丹皮、山药、泽泻、山茱萸、麻黄、茯苓、熟地、肉桂、附子	金匮肾气丸
气短、夜咳、痰壅作咳、微细欲绝、脉两寸俱大	牡丹皮、山药、泽泻、山茱萸、麻黄、茯苓、熟地、肉桂、附子	金匮肾气丸
脉两寸俱大、夜咳、气短、微细欲绝、痰壅作咳	牡丹皮、山药、泽泻、山茱萸、麻黄、茯苓、熟地、肉桂、附子	金匮肾气丸
脉两寸俱大、夜咳、微细欲绝、痰壅作咳、气短	牡丹皮、山药、泽泻、山茱萸、麻黄、茯苓、熟地、肉桂、附子	金匮肾气丸
脉两寸俱大、夜咳、气短、痰壅作咳、微细欲绝	牡丹皮、山药、泽泻、山茱萸、麻黄、茯苓、熟地、肉桂、附子	金匮肾气丸
痰壅作咳、夜咳、气短、微细欲绝、脉两寸俱大	牡丹皮、山药、泽泻、山茱萸、麻黄、茯苓、熟地、肉桂、附子	金匮肾气丸
痰壅作咳、微细欲绝、夜咳、气短、脉两寸俱大	牡丹皮、山药、泽泻、山茱萸、麻黄、茯苓、熟地、肉桂、附子	金匮肾气丸
气短、脉两寸俱大、微细欲绝、夜咳、痰壅作咳	牡丹皮、山药、泽泻、山茱萸、麻黄、茯苓、熟地、肉桂、附子	金匮肾气丸
微细欲绝、痰壅作咳、气短、夜咳、脉两寸俱大	牡丹皮、山药、泽泻、山茱萸、麻黄、茯苓、熟地、肉桂、附子	金匮肾气丸
夜咳、微细欲绝、气短、脉两寸俱大、痰壅作咳	牡丹皮、山药、泽泻、山茱萸、麻黄、茯苓、熟地、肉桂、附子	金匮肾气丸
脉两寸俱大、微细欲绝、气短、夜咳、痰壅作咳	牡丹皮、山药、泽泻、山茱萸、麻黄、茯苓、熟地、肉桂、附子	金匮肾气丸
微细欲绝、气短、夜咳、脉两寸俱大、痰壅作咳	牡丹皮、山药、泽泻、山茱萸、麻黄、茯苓、熟地、肉桂、附子	金匮肾气丸
气短、夜咳、痰壅作咳、脉两寸俱大、微细欲绝	牡丹皮、山药、泽泻、山茱萸、麻黄、茯苓、熟地、肉桂、附子	金匮肾气丸
气短、脉两寸俱大、微细欲绝、痰壅作咳、夜咳	牡丹皮、山药、泽泻、山茱萸、麻黄、茯苓、熟地、肉桂、附子	金匮肾气丸
气短、夜咳、痰壅作咳、微细欲绝、脉两寸俱大	牡丹皮、山药、泽泻、山茱萸、麻黄、茯苓、熟地、肉桂、附子	金匮肾气丸
痰壅作咳、脉两寸俱大、夜咳、微细欲绝、气短	牡丹皮、山药、泽泻、山茱萸、麻黄、茯苓、熟地、肉桂、附子	金匮肾气丸
痰壅作咳、脉两寸俱大、微细欲绝、夜咳、气短	牡丹皮、山药、泽泻、山茱萸、麻黄、茯苓、熟地、肉桂、附子	金匮肾气丸
夜咳、气短、痰壅作咳、微细欲绝、脉两寸俱大	牡丹皮、山药、泽泻、山茱萸、麻黄、茯苓、熟地、肉桂、附子	金匮肾气丸
夜咳、气短、痰壅作咳、微细欲绝、脉两寸俱大	牡丹皮、山药、泽泻、山茱萸、麻黄、茯苓、熟地、肉桂、附子	金匮肾气丸
不痛、步态不稳、脉稍数无力、苔舌象无改变、肥胖、舌舌象无改变、身材魁梧、发烧、跌倒、溺色清	牡丹皮、黄芪、山药、生地、泽泻、茯苓、肉桂、附子、橘络	金匮肾气丸
溺色清、步态不稳、脉稍数无力、不痛、跌倒、肥胖、苔舌象无改变、身材魁梧、发烧、舌舌象无改变	牡丹皮、黄芪、山药、生地、泽泻、茯苓、肉桂、附子、橘络	金匮肾气丸
脉稍数无力、舌舌象无改变、肥胖、发烧、不痛、溺色清、步态不稳、苔舌象无改变、身材魁梧、跌倒	牡丹皮、黄芪、山药、生地、泽泻、茯苓、肉桂、附子、橘络	金匮肾气丸
溺色清、肥胖、苔舌象无改变、发烧、步态不稳、身材魁梧、舌舌象无改变、脉稍数无力、跌倒、不痛	牡丹皮、黄芪、山药、生地、泽泻、茯苓、肉桂、附子、橘络	金匮肾气丸
身材魁梧、肥胖、脉稍数无力、溺色清、舌舌象无改变、不痛、苔舌象无改变、跌倒、步态不稳、发烧	牡丹皮、黄芪、山药、生地、泽泻、茯苓、肉桂、附子、橘络	金匮肾气丸
肥胖、发烧、舌舌象无改变、不痛、苔舌象无改变、身材魁梧、步态不稳、跌倒、脉稍数无力、溺色清	牡丹皮、黄芪、山药、生地、泽泻、茯苓、肉桂、附子、橘络	金匮肾气丸
不痛、步态不稳、跌倒、溺色清、苔舌象无改变、肥胖、舌舌象无改变、脉稍数无力、身材魁梧、发烧	牡丹皮、黄芪、山药、生地、泽泻、茯苓、肉桂、附子、橘络	金匮肾气丸
苔舌象无改变、步态不稳、不痛、肥胖、溺色清、跌倒、身材魁梧、舌舌象无改变、脉稍数无力、发烧	牡丹皮、黄芪、山药、生地、泽泻、茯苓、肉桂、附子、橘络	金匮肾气丸
脉稍数无力、溺色清、舌舌象无改变、发烧、步态不稳、跌倒、身材魁梧、苔舌象无改变、不痛、肥胖	牡丹皮、黄芪、山药、生地、泽泻、茯苓、肉桂、附子、橘络	金匮肾气丸
跌倒、苔舌象无改变、舌舌象无改变、发烧、溺色清、不痛、肥胖、步态不稳、身材魁梧、脉稍数无力	牡丹皮、黄芪、山药、生地、泽泻、茯苓、肉桂、附子、橘络	金匮肾气丸
苔舌象无改变、脉稍数无力、舌舌象无改变、步态不稳、肥胖、溺色清、不痛、发烧、跌倒、身材魁梧	牡丹皮、黄芪、山药、生地、泽泻、茯苓、肉桂、附子、橘络	金匮肾气丸
苔舌象无改变、脉稍数无力、肥胖、发烧、不痛、步态不稳、跌倒、溺色清、身材魁梧、舌舌象无改变	牡丹皮、黄芪、山药、生地、泽泻、茯苓、肉桂、附子、橘络	金匮肾气丸
苔舌象无改变、身材魁梧、舌舌象无改变、肥胖、不痛、跌倒、脉稍数无力、发烧、步态不稳、溺色清	牡丹皮、黄芪、山药、生地、泽泻、茯苓、肉桂、附子、橘络	金匮肾气丸
脉稍数无力、不痛、舌舌象无改变、跌倒、步态不稳、发烧、身材魁梧、肥胖、苔舌象无改变、溺色清	牡丹皮、黄芪、山药、生地、泽泻、茯苓、肉桂、附子、橘络	金匮肾气丸
步态不稳、苔舌象无改变、肥胖、发烧、舌舌象无改变、脉稍数无力、跌倒、身材魁梧、溺色清、不痛	牡丹皮、黄芪、山药、生地、泽泻、茯苓、肉桂、附子、橘络	金匮肾气丸
苔舌象无改变、步态不稳、身材魁梧、跌倒、不痛、肥胖、舌舌象无改变、发烧、溺色清、脉稍数无力	牡丹皮、黄芪、山药、生地、泽泻、茯苓、肉桂、附子、橘络	金匮肾气丸
跌倒、发烧、不痛、溺色清、步态不稳、舌舌象无改变、身材魁梧、苔舌象无改变、肥胖、脉稍数无力	牡丹皮、黄芪、山药、生地、泽泻、茯苓、肉桂、附子、橘络	金匮肾气丸
步态不稳、溺色清、发烧、脉稍数无力、跌倒、身材魁梧、舌舌象无改变、肥胖、苔舌象无改变、不痛	牡丹皮、黄芪、山药、生地、泽泻、茯苓、肉桂、附子、橘络	金匮肾气丸
发烧、不痛、苔舌象无改变、步态不稳、肥胖、脉稍数无力、溺色清、身材魁梧、跌倒、舌舌象无改变	牡丹皮、黄芪、山药、生地、泽泻、茯苓、肉桂、附子、橘络	金匮肾气丸
肥胖、发烧、身材魁梧、脉稍数无力、舌舌象无改变、跌倒、不痛、溺色清、苔舌象无改变、步态不稳	牡丹皮、黄芪、山药、生地、泽泻、茯苓、肉桂、附子、橘络	金匮肾气丸
腹痛、寒热	柴胡、白芍、半夏、大枣、枳实、黄芩	大柴胡汤
寒热、腹痛	柴胡、白芍、半夏、大枣、枳实、黄芩	大柴胡汤
黑黄、苔黄腻、黄黑、黄痘、脉大、疼痛、舌苔、鼻纽	郁金、滑石粉、柴胡、白芍、半夏、大枣、鸡内金、枳壳、酒、石韦、金钱草、茵陈、海金沙、黄芩	大柴胡汤
鼻纽、黑黄、疼痛、黄痘、脉大、舌苔、黄黑、苔黄腻	郁金、滑石粉、柴胡、白芍、半夏、大枣、鸡内金、枳壳、酒、石韦、金钱草、茵陈、海金沙、黄芩	大柴胡汤
疼痛、黑黄、苔黄腻、黄黑、脉大、舌苔、鼻纽、黄痘	郁金、滑石粉、柴胡、白芍、半夏、大枣、鸡内金、枳壳、酒、石韦、金钱草、茵陈、海金沙、黄芩	大柴胡汤
黑黄、舌苔、脉大、疼痛、黄痘、黄黑、鼻纽、苔黄腻	郁金、滑石粉、柴胡、白芍、半夏、大枣、鸡内金、枳壳、酒、石韦、金钱草、茵陈、海金沙、黄芩	大柴胡汤
鼻纽、黄痘、黑黄、脉大、黄黑、疼痛、舌苔、苔黄腻	郁金、滑石粉、柴胡、白芍、半夏、大枣、鸡内金、枳壳、酒、石韦、金钱草、茵陈、海金沙、黄芩	大柴胡汤
黄黑、苔黄腻、疼痛、鼻纽、黄痘、脉大、舌苔、黑黄	郁金、滑石粉、柴胡、白芍、半夏、大枣、鸡内金、枳壳、酒、石韦、金钱草、茵陈、海金沙、黄芩	大柴胡汤
黑黄、苔黄腻、鼻纽、舌苔、黄黑、疼痛、黄痘、脉大	郁金、滑石粉、柴胡、白芍、半夏、大枣、鸡内金、枳壳、酒、石韦、金钱草、茵陈、海金沙、黄芩	大柴胡汤
鼻纽、黄黑、黄痘、脉大、苔黄腻、疼痛、黑黄、舌苔	郁金、滑石粉、柴胡、白芍、半夏、大枣、鸡内金、枳壳、酒、石韦、金钱草、茵陈、海金沙、黄芩	大柴胡汤
黑黄、黄痘、脉大、疼痛、黄黑、鼻纽、舌苔、苔黄腻	郁金、滑石粉、柴胡、白芍、半夏、大枣、鸡内金、枳壳、酒、石韦、金钱草、茵陈、海金沙、黄芩	大柴胡汤
鼻纽、舌苔、脉大、黄黑、黄痘、黑黄、疼痛、苔黄腻	郁金、滑石粉、柴胡、白芍、半夏、大枣、鸡内金、枳壳、酒、石韦、金钱草、茵陈、海金沙、黄芩	大柴胡汤
脉大、舌苔、疼痛、黄黑、黄痘、黑黄、鼻纽、苔黄腻	郁金、滑石粉、柴胡、白芍、半夏、大枣、鸡内金、枳壳、酒、石韦、金钱草、茵陈、海金沙、黄芩	大柴胡汤
黑黄、脉大、鼻纽、黄痘、黄黑、舌苔、苔黄腻、疼痛	郁金、滑石粉、柴胡、白芍、半夏、大枣、鸡内金、枳壳、酒、石韦、金钱草、茵陈、海金沙、黄芩	大柴胡汤
黄黑、脉大、黑黄、疼痛、黄痘、苔黄腻、舌苔、鼻纽	郁金、滑石粉、柴胡、白芍、半夏、大枣、鸡内金、枳壳、酒、石韦、金钱草、茵陈、海金沙、黄芩	大柴胡汤
黑黄、黄黑、舌苔、黄痘、脉大、疼痛、苔黄腻、鼻纽	郁金、滑石粉、柴胡、白芍、半夏、大枣、鸡内金、枳壳、酒、石韦、金钱草、茵陈、海金沙、黄芩	大柴胡汤
鼻纽、黄黑、脉大、黄痘、疼痛、舌苔、黑黄、苔黄腻	郁金、滑石粉、柴胡、白芍、半夏、大枣、鸡内金、枳壳、酒、石韦、金钱草、茵陈、海金沙、黄芩	大柴胡汤
黑黄、苔黄腻、舌苔、鼻纽、脉大、黄黑、黄痘、疼痛	郁金、滑石粉、柴胡、白芍、半夏、大枣、鸡内金、枳壳、酒、石韦、金钱草、茵陈、海金沙、黄芩	大柴胡汤
舌苔、黑黄、鼻纽、苔黄腻、黄痘、疼痛、黄黑、脉大	郁金、滑石粉、柴胡、白芍、半夏、大枣、鸡内金、枳壳、酒、石韦、金钱草、茵陈、海金沙、黄芩	大柴胡汤
黄痘、疼痛、脉大、鼻纽、舌苔、苔黄腻、黑黄、黄黑	郁金、滑石粉、柴胡、白芍、半夏、大枣、鸡内金、枳壳、酒、石韦、金钱草、茵陈、海金沙、黄芩	大柴胡汤
脉大、黑黄、苔黄腻、舌苔、黄痘、鼻纽、黄黑、疼痛	郁金、滑石粉、柴胡、白芍、半夏、大枣、鸡内金、枳壳、酒、石韦、金钱草、茵陈、海金沙、黄芩	大柴胡汤
苔黄腻、黑黄、鼻纽、疼痛、脉大、黄黑、舌苔、黄痘	郁金、滑石粉、柴胡、白芍、半夏、大枣、鸡内金、枳壳、酒、石韦、金钱草、茵陈、海金沙、黄芩	大柴胡汤
吐血、呕意、不欲食、胸膈胀闷、腥气、潮热、胸胁痞满、苔黄厚、按脉弦数、大吐、大便数日一行、紫黑瘀块、豪气、口苦	柴胡、白芍、半夏、大枣、枳实、黄芩	大柴胡汤
不欲食、腥气、大便数日一行、按脉弦数、胸膈胀闷、大吐、紫黑瘀块、胸胁痞满、吐血、苔黄厚、口苦、豪气、呕意、潮热	柴胡、白芍、半夏、大枣、枳实、黄芩	大柴胡汤
大便数日一行、胸膈胀闷、吐血、潮热、紫黑瘀块、口苦、豪气、呕意、不欲食、胸胁痞满、大吐、腥气、按脉弦数、苔黄厚	柴胡、白芍、半夏、大枣、枳实、黄芩	大柴胡汤
不欲食、胸胁痞满、吐血、苔黄厚、呕意、口苦、紫黑瘀块、大吐、大便数日一行、按脉弦数、潮热、腥气、胸膈胀闷、豪气	柴胡、白芍、半夏、大枣、枳实、黄芩	大柴胡汤
吐血、按脉弦数、大便数日一行、胸膈胀闷、呕意、豪气、胸胁痞满、大吐、口苦、苔黄厚、紫黑瘀块、不欲食、潮热、腥气	柴胡、白芍、半夏、大枣、枳实、黄芩	大柴胡汤
豪气、口苦、大便数日一行、腥气、苔黄厚、胸胁痞满、潮热、呕意、按脉弦数、不欲食、吐血、大吐、胸膈胀闷、紫黑瘀块	柴胡、白芍、半夏、大枣、枳实、黄芩	大柴胡汤
不欲食、腥气、苔黄厚、大便数日一行、吐血、豪气、胸胁痞满、紫黑瘀块、口苦、潮热、按脉弦数、呕意、胸膈胀闷、大吐	柴胡、白芍、半夏、大枣、枳实、黄芩	大柴胡汤
吐血、胸胁痞满、苔黄厚、不欲食、豪气、呕意、潮热、口苦、胸膈胀闷、大便数日一行、按脉弦数、紫黑瘀块、腥气、大吐	柴胡、白芍、半夏、大枣、枳实、黄芩	大柴胡汤
腥气、胸膈胀闷、豪气、口苦、按脉弦数、吐血、紫黑瘀块、潮热、呕意、大便数日一行、苔黄厚、大吐、不欲食、胸胁痞满	柴胡、白芍、半夏、大枣、枳实、黄芩	大柴胡汤
大吐、不欲食、呕意、胸胁痞满、按脉弦数、紫黑瘀块、口苦、吐血、潮热、苔黄厚、大便数日一行、豪气、胸膈胀闷、腥气	柴胡、白芍、半夏、大枣、枳实、黄芩	大柴胡汤
口苦、大吐、紫黑瘀块、苔黄厚、胸膈胀闷、大便数日一行、腥气、吐血、呕意、不欲食、按脉弦数、潮热、豪气、胸胁痞满	柴胡、白芍、半夏、大枣、枳实、黄芩	大柴胡汤
潮热、腥气、吐血、按脉弦数、呕意、豪气、胸胁痞满、苔黄厚、不欲食、大吐、紫黑瘀块、口苦、大便数日一行、胸膈胀闷	柴胡、白芍、半夏、大枣、枳实、黄芩	大柴胡汤
苔黄厚、胸膈胀闷、腥气、口苦、按脉弦数、潮热、呕意、大吐、紫黑瘀块、豪气、胸胁痞满、吐血、大便数日一行、不欲食	柴胡、白芍、半夏、大枣、枳实、黄芩	大柴胡汤
大吐、豪气、大便数日一行、吐血、不欲食、胸膈胀闷、潮热、口苦、呕意、腥气、按脉弦数、紫黑瘀块、胸胁痞满、苔黄厚	柴胡、白芍、半夏、大枣、枳实、黄芩	大柴胡汤
胸胁痞满、腥气、呕意、大便数日一行、按脉弦数、不欲食、豪气、紫黑瘀块、潮热、大吐、苔黄厚、口苦、胸膈胀闷、吐血	柴胡、白芍、半夏、大枣、枳实、黄芩	大柴胡汤
口苦、呕意、大吐、豪气、腥气、大便数日一行、不欲食、紫黑瘀块、苔黄厚、按脉弦数、胸膈胀闷、胸胁痞满、吐血、潮热	柴胡、白芍、半夏、大枣、枳实、黄芩	大柴胡汤
吐血、潮热、豪气、紫黑瘀块、胸胁痞满、按脉弦数、腥气、大吐、胸膈胀闷、呕意、苔黄厚、口苦、不欲食、大便数日一行	柴胡、白芍、半夏、大枣、枳实、黄芩	大柴胡汤
胸胁痞满、胸膈胀闷、豪气、大便数日一行、按脉弦数、潮热、呕意、吐血、紫黑瘀块、大吐、口苦、苔黄厚、腥气、不欲食	柴胡、白芍、半夏、大枣、枳实、黄芩	大柴胡汤
紫黑瘀块、豪气、腥气、不欲食、按脉弦数、吐血、呕意、苔黄厚、口苦、潮热、胸膈胀闷、大吐、大便数日一行、胸胁痞满	柴胡、白芍、半夏、大枣、枳实、黄芩	大柴胡汤
胸胁痞满、豪气、按脉弦数、呕意、潮热、紫黑瘀块、吐血、口苦、腥气、不欲食、大便数日一行、苔黄厚、大吐、胸膈胀闷	柴胡、白芍、半夏、大枣、枳实、黄芩	大柴胡汤
口苦、疼痛、体温37.5℃、头晕、苔薄黄、尿短赤、胸闷、剧痛、脉弦数、下肢冷	大黄、生姜、柴胡、芒硝、大枣、半夏、赤芍、枳实、炙甘草、桃仁、桂枝、黄芩	大柴胡汤
脉弦数、剧痛、口苦、疼痛、尿短赤、体温37.5℃、胸闷、头晕、苔薄黄、下肢冷	大黄、生姜、柴胡、芒硝、大枣、半夏、赤芍、枳实、炙甘草、桃仁、桂枝、黄芩	大柴胡汤
头晕、胸闷、体温37.5℃、下肢冷、剧痛、疼痛、尿短赤、脉弦数、口苦、苔薄黄	大黄、生姜、柴胡、芒硝、大枣、半夏、赤芍、枳实、炙甘草、桃仁、桂枝、黄芩	大柴胡汤
疼痛、体温37.5℃、脉弦数、口苦、苔薄黄、胸闷、剧痛、下肢冷、头晕、尿短赤	大黄、生姜、柴胡、芒硝、大枣、半夏、赤芍、枳实、炙甘草、桃仁、桂枝、黄芩	大柴胡汤
胸闷、疼痛、尿短赤、脉弦数、口苦、头晕、剧痛、体温37.5℃、下肢冷、苔薄黄	大黄、生姜、柴胡、芒硝、大枣、半夏、赤芍、枳实、炙甘草、桃仁、桂枝、黄芩	大柴胡汤
体温37.5℃、胸闷、尿短赤、下肢冷、剧痛、口苦、脉弦数、头晕、苔薄黄、疼痛	大黄、生姜、柴胡、芒硝、大枣、半夏、赤芍、枳实、炙甘草、桃仁、桂枝、黄芩	大柴胡汤
剧痛、尿短赤、下肢冷、苔薄黄、脉弦数、头晕、口苦、胸闷、体温37.5℃、疼痛	大黄、生姜、柴胡、芒硝、大枣、半夏、赤芍、枳实、炙甘草、桃仁、桂枝、黄芩	大柴胡汤
体温37.5℃、疼痛、尿短赤、下肢冷、头晕、胸闷、苔薄黄、脉弦数、口苦、剧痛	大黄、生姜、柴胡、芒硝、大枣、半夏、赤芍、枳实、炙甘草、桃仁、桂枝、黄芩	大柴胡汤
脉弦数、疼痛、剧痛、胸闷、体温37.5℃、尿短赤、口苦、下肢冷、头晕、苔薄黄	大黄、生姜、柴胡、芒硝、大枣、半夏、赤芍、枳实、炙甘草、桃仁、桂枝、黄芩	大柴胡汤
尿短赤、疼痛、脉弦数、苔薄黄、头晕、下肢冷、胸闷、剧痛、口苦、体温37.5℃	大黄、生姜、柴胡、芒硝、大枣、半夏、赤芍、枳实、炙甘草、桃仁、桂枝、黄芩	大柴胡汤
胸闷、尿短赤、脉弦数、苔薄黄、头晕、下肢冷、体温37.5℃、口苦、疼痛、剧痛	大黄、生姜、柴胡、芒硝、大枣、半夏、赤芍、枳实、炙甘草、桃仁、桂枝、黄芩	大柴胡汤
口苦、剧痛、疼痛、脉弦数、体温37.5℃、苔薄黄、尿短赤、胸闷、头晕、下肢冷	大黄、生姜、柴胡、芒硝、大枣、半夏、赤芍、枳实、炙甘草、桃仁、桂枝、黄芩	大柴胡汤
剧痛、疼痛、脉弦数、尿短赤、口苦、下肢冷、苔薄黄、胸闷、头晕、体温37.5℃	大黄、生姜、柴胡、芒硝、大枣、半夏、赤芍、枳实、炙甘草、桃仁、桂枝、黄芩	大柴胡汤
疼痛、口苦、胸闷、体温37.5℃、下肢冷、剧痛、苔薄黄、尿短赤、头晕、脉弦数	大黄、生姜、柴胡、芒硝、大枣、半夏、赤芍、枳实、炙甘草、桃仁、桂枝、黄芩	大柴胡汤
体温37.5℃、脉弦数、剧痛、下肢冷、头晕、胸闷、口苦、苔薄黄、尿短赤、疼痛	大黄、生姜、柴胡、芒硝、大枣、半夏、赤芍、枳实、炙甘草、桃仁、桂枝、黄芩	大柴胡汤
苔薄黄、口苦、剧痛、下肢冷、脉弦数、头晕、尿短赤、体温37.5℃、疼痛、胸闷	大黄、生姜、柴胡、芒硝、大枣、半夏、赤芍、枳实、炙甘草、桃仁、桂枝、黄芩	大柴胡汤
脉弦数、尿短赤、剧痛、胸闷、苔薄黄、体温37.5℃、头晕、口苦、疼痛、下肢冷	大黄、生姜、柴胡、芒硝、大枣、半夏、赤芍、枳实、炙甘草、桃仁、桂枝、黄芩	大柴胡汤
尿短赤、疼痛、脉弦数、下肢冷、体温37.5℃、头晕、口苦、胸闷、剧痛、苔薄黄	大黄、生姜、柴胡、芒硝、大枣、半夏、赤芍、枳实、炙甘草、桃仁、桂枝、黄芩	大柴胡汤
胸闷、疼痛、下肢冷、头晕、脉弦数、剧痛、尿短赤、苔薄黄、口苦、体温37.5℃	大黄、生姜、柴胡、芒硝、大枣、半夏、赤芍、枳实、炙甘草、桃仁、桂枝、黄芩	大柴胡汤
尿短赤、苔薄黄、剧痛、下肢冷、胸闷、疼痛、头晕、脉弦数、体温37.5℃、口苦	大黄、生姜、柴胡、芒硝、大枣、半夏、赤芍、枳实、炙甘草、桃仁、桂枝、黄芩	大柴胡汤
脉弦数、呕吐、寒热、舌红苔黄、大便少解、目睛微黄、口苦、舌质红、不能进食	郁金、大黄、柴胡、厚朴、赤芍、枳壳、金钱草、甘草、茵陈、黄芩	大柴胡汤
舌红苔黄、呕吐、寒热、不能进食、口苦、目睛微黄、脉弦数、大便少解、舌质红	郁金、大黄、柴胡、厚朴、赤芍、枳壳、金钱草、甘草、茵陈、黄芩	大柴胡汤
大便少解、脉弦数、目睛微黄、寒热、舌红苔黄、呕吐、舌质红、不能进食、口苦	郁金、大黄、柴胡、厚朴、赤芍、枳壳、金钱草、甘草、茵陈、黄芩	大柴胡汤
大便少解、寒热、目睛微黄、舌质红、脉弦数、呕吐、舌红苔黄、口苦、不能进食	郁金、大黄、柴胡、厚朴、赤芍、枳壳、金钱草、甘草、茵陈、黄芩	大柴胡汤
舌红苔黄、呕吐、大便少解、寒热、舌质红、口苦、脉弦数、不能进食、目睛微黄	郁金、大黄、柴胡、厚朴、赤芍、枳壳、金钱草、甘草、茵陈、黄芩	大柴胡汤
舌质红、大便少解、舌红苔黄、呕吐、寒热、口苦、目睛微黄、脉弦数、不能进食	郁金、大黄、柴胡、厚朴、赤芍、枳壳、金钱草、甘草、茵陈、黄芩	大柴胡汤
不能进食、口苦、脉弦数、大便少解、舌质红、呕吐、舌红苔黄、目睛微黄、寒热	郁金、大黄、柴胡、厚朴、赤芍、枳壳、金钱草、甘草、茵陈、黄芩	大柴胡汤
脉弦数、口苦、目睛微黄、呕吐、舌质红、寒热、大便少解、舌红苔黄、不能进食	郁金、大黄、柴胡、厚朴、赤芍、枳壳、金钱草、甘草、茵陈、黄芩	大柴胡汤
寒热、目睛微黄、口苦、不能进食、脉弦数、大便少解、舌质红、呕吐、舌红苔黄	郁金、大黄、柴胡、厚朴、赤芍、枳壳、金钱草、甘草、茵陈、黄芩	大柴胡汤
口苦、大便少解、舌红苔黄、目睛微黄、舌质红、寒热、脉弦数、不能进食、呕吐	郁金、大黄、柴胡、厚朴、赤芍、枳壳、金钱草、甘草、茵陈、黄芩	大柴胡汤
舌质红、脉弦数、口苦、呕吐、大便少解、不能进食、舌红苔黄、寒热、目睛微黄	郁金、大黄、柴胡、厚朴、赤芍、枳壳、金钱草、甘草、茵陈、黄芩	大柴胡汤
舌质红、目睛微黄、脉弦数、不能进食、呕吐、舌红苔黄、大便少解、寒热、口苦	郁金、大黄、柴胡、厚朴、赤芍、枳壳、金钱草、甘草、茵陈、黄芩	大柴胡汤
舌质红、舌红苔黄、呕吐、目睛微黄、寒热、口苦、不能进食、大便少解、脉弦数	郁金、大黄、柴胡、厚朴、赤芍、枳壳、金钱草、甘草、茵陈、黄芩	大柴胡汤
舌质红、口苦、目睛微黄、呕吐、舌红苔黄、大便少解、不能进食、寒热、脉弦数	郁金、大黄、柴胡、厚朴、赤芍、枳壳、金钱草、甘草、茵陈、黄芩	大柴胡汤
呕吐、脉弦数、寒热、口苦、不能进食、舌红苔黄、大便少解、舌质红、目睛微黄	郁金、大黄、柴胡、厚朴、赤芍、枳壳、金钱草、甘草、茵陈、黄芩	大柴胡汤
口苦、寒热、目睛微黄、舌红苔黄、不能进食、呕吐、舌质红、大便少解、脉弦数	郁金、大黄、柴胡、厚朴、赤芍、枳壳、金钱草、甘草、茵陈、黄芩	大柴胡汤
目睛微黄、舌红苔黄、呕吐、寒热、舌质红、脉弦数、不能进食、口苦、大便少解	郁金、大黄、柴胡、厚朴、赤芍、枳壳、金钱草、甘草、茵陈、黄芩	大柴胡汤
不能进食、舌质红、脉弦数、呕吐、舌红苔黄、寒热、口苦、大便少解、目睛微黄	郁金、大黄、柴胡、厚朴、赤芍、枳壳、金钱草、甘草、茵陈、黄芩	大柴胡汤
目睛微黄、舌红苔黄、舌质红、口苦、呕吐、脉弦数、大便少解、寒热、不能进食	郁金、大黄、柴胡、厚朴、赤芍、枳壳、金钱草、甘草、茵陈、黄芩	大柴胡汤
目睛微黄、口苦、舌红苔黄、大便少解、不能进食、舌质红、寒热、脉弦数、呕吐	郁金、大黄、柴胡、厚朴、赤芍、枳壳、金钱草、甘草、茵陈、黄芩	大柴胡汤
不饥、不焦、痰饮、毛不落	白术、甘草、桂枝、茯苓	苓桂术甘汤
不饥、不焦、毛不落、痰饮	白术、甘草、桂枝、茯苓	苓桂术甘汤
不饥、痰饮、不焦、毛不落	白术、甘草、桂枝、茯苓	苓桂术甘汤
不饥、痰饮、毛不落、不焦	白术、甘草、桂枝、茯苓	苓桂术甘汤
不饥、毛不落、不焦、痰饮	白术、甘草、桂枝、茯苓	苓桂术甘汤
不饥、毛不落、痰饮、不焦	白术、甘草、桂枝、茯苓	苓桂术甘汤
不焦、不饥、痰饮、毛不落	白术、甘草、桂枝、茯苓	苓桂术甘汤
不焦、不饥、毛不落、痰饮	白术、甘草、桂枝、茯苓	苓桂术甘汤
不焦、痰饮、不饥、毛不落	白术、甘草、桂枝、茯苓	苓桂术甘汤
不焦、痰饮、毛不落、不饥	白术、甘草、桂枝、茯苓	苓桂术甘汤
不焦、毛不落、不饥、痰饮	白术、甘草、桂枝、茯苓	苓桂术甘汤
不焦、毛不落、痰饮、不饥	白术、甘草、桂枝、茯苓	苓桂术甘汤
痰饮、不饥、不焦、毛不落	白术、甘草、桂枝、茯苓	苓桂术甘汤
痰饮、不饥、毛不落、不焦	白术、甘草、桂枝、茯苓	苓桂术甘汤
痰饮、不焦、不饥、毛不落	白术、甘草、桂枝、茯苓	苓桂术甘汤
痰饮、不焦、毛不落、不饥	白术、甘草、桂枝、茯苓	苓桂术甘汤
痰饮、毛不落、不饥、不焦	白术、甘草、桂枝、茯苓	苓桂术甘汤
痰饮、毛不落、不焦、不饥	白术、甘草、桂枝、茯苓	苓桂术甘汤
毛不落、不饥、不焦、痰饮	白术、甘草、桂枝、茯苓	苓桂术甘汤
毛不落、不饥、痰饮、不焦	白术、甘草、桂枝、茯苓	苓桂术甘汤
毛不落、不焦、不饥、痰饮	白术、甘草、桂枝、茯苓	苓桂术甘汤
毛不落、不焦、痰饮、不饥	白术、甘草、桂枝、茯苓	苓桂术甘汤
毛不落、痰饮、不饥、不焦	白术、甘草、桂枝、茯苓	苓桂术甘汤
毛不落、痰饮、不焦、不饥	白术、甘草、桂枝、茯苓	苓桂术甘汤
舌胖、目下色青、小便短少不利、色淡、浮肿、眩晕、胸满、小便不利、心悸、头晕、苔水滑、面部虚浮、头目晕眩、干渴、大便秘结	白术、炙甘草、桂枝、茯苓	苓桂术甘汤
大便秘结、浮肿、胸满、头目晕眩、干渴、舌胖、眩晕、目下色青、苔水滑、面部虚浮、小便短少不利、小便不利、头晕、色淡、心悸	白术、炙甘草、桂枝、茯苓	苓桂术甘汤
目下色青、面部虚浮、头目晕眩、小便短少不利、大便秘结、苔水滑、胸满、色淡、眩晕、浮肿、小便不利、干渴、头晕、心悸、舌胖	白术、炙甘草、桂枝、茯苓	苓桂术甘汤
干渴、面部虚浮、眩晕、色淡、目下色青、胸满、心悸、头晕、小便短少不利、大便秘结、小便不利、浮肿、舌胖、头目晕眩、苔水滑	白术、炙甘草、桂枝、茯苓	苓桂术甘汤
目下色青、心悸、浮肿、干渴、大便秘结、舌胖、面部虚浮、色淡、头晕、眩晕、苔水滑、胸满、小便不利、小便短少不利、头目晕眩	白术、炙甘草、桂枝、茯苓	苓桂术甘汤
干渴、舌胖、浮肿、目下色青、大便秘结、色淡、苔水滑、心悸、头目晕眩、小便短少不利、头晕、小便不利、面部虚浮、眩晕、胸满	白术、炙甘草、桂枝、茯苓	苓桂术甘汤
大便秘结、色淡、眩晕、面部虚浮、舌胖、头目晕眩、干渴、头晕、苔水滑、浮肿、小便不利、小便短少不利、心悸、胸满、目下色青	白术、炙甘草、桂枝、茯苓	苓桂术甘汤
眩晕、色淡、头目晕眩、小便短少不利、头晕、面部虚浮、小便不利、浮肿、胸满、干渴、目下色青、苔水滑、舌胖、大便秘结、心悸	白术、炙甘草、桂枝、茯苓	苓桂术甘汤
舌胖、头目晕眩、大便秘结、面部虚浮、干渴、胸满、苔水滑、眩晕、浮肿、色淡、心悸、小便不利、头晕、目下色青、小便短少不利	白术、炙甘草、桂枝、茯苓	苓桂术甘汤
胸满、小便不利、面部虚浮、目下色青、小便短少不利、色淡、眩晕、大便秘结、苔水滑、心悸、舌胖、干渴、头目晕眩、头晕、浮肿	白术、炙甘草、桂枝、茯苓	苓桂术甘汤
头目晕眩、色淡、大便秘结、目下色青、头晕、小便不利、胸满、浮肿、干渴、心悸、眩晕、舌胖、面部虚浮、苔水滑、小便短少不利	白术、炙甘草、桂枝、茯苓	苓桂术甘汤
苔水滑、目下色青、眩晕、胸满、小便不利、干渴、面部虚浮、大便秘结、小便短少不利、心悸、色淡、舌胖、头晕、浮肿、头目晕眩	白术、炙甘草、桂枝、茯苓	苓桂术甘汤
苔水滑、色淡、干渴、舌胖、大便秘结、头目晕眩、小便不利、目下色青、胸满、面部虚浮、浮肿、小便短少不利、心悸、眩晕、头晕	白术、炙甘草、桂枝、茯苓	苓桂术甘汤
胸满、目下色青、大便秘结、干渴、心悸、小便短少不利、舌胖、头晕、浮肿、苔水滑、小便不利、头目晕眩、面部虚浮、眩晕、色淡	白术、炙甘草、桂枝、茯苓	苓桂术甘汤
目下色青、眩晕、小便短少不利、色淡、干渴、小便不利、头目晕眩、大便秘结、面部虚浮、头晕、苔水滑、舌胖、心悸、胸满、浮肿	白术、炙甘草、桂枝、茯苓	苓桂术甘汤
苔水滑、头目晕眩、浮肿、小便不利、目下色青、舌胖、小便短少不利、头晕、面部虚浮、色淡、眩晕、大便秘结、干渴、胸满、心悸	白术、炙甘草、桂枝、茯苓	苓桂术甘汤
面部虚浮、干渴、苔水滑、心悸、小便短少不利、头目晕眩、色淡、小便不利、舌胖、目下色青、大便秘结、浮肿、眩晕、头晕、胸满	白术、炙甘草、桂枝、茯苓	苓桂术甘汤
苔水滑、眩晕、干渴、心悸、小便短少不利、头晕、面部虚浮、浮肿、胸满、小便不利、舌胖、目下色青、色淡、头目晕眩、大便秘结	白术、炙甘草、桂枝、茯苓	苓桂术甘汤
舌胖、小便短少不利、大便秘结、干渴、胸满、头晕、头目晕眩、色淡、浮肿、小便不利、目下色青、面部虚浮、苔水滑、眩晕、心悸	白术、炙甘草、桂枝、茯苓	苓桂术甘汤
目下色青、小便短少不利、心悸、眩晕、苔水滑、面部虚浮、干渴、头目晕眩、头晕、小便不利、舌胖、大便秘结、色淡、浮肿、胸满	白术、炙甘草、桂枝、茯苓	苓桂术甘汤
两肺底部有稀疏的湿性罗音、痰咯不多、脉弦细、咳嗽、苔薄白	白术、甘草、桂枝、茯苓	苓桂术甘汤
脉弦细、痰咯不多、咳嗽、两肺底部有稀疏的湿性罗音、苔薄白	白术、甘草、桂枝、茯苓	苓桂术甘汤
苔薄白、痰咯不多、两肺底部有稀疏的湿性罗音、咳嗽、脉弦细	白术、甘草、桂枝、茯苓	苓桂术甘汤
咳嗽、苔薄白、两肺底部有稀疏的湿性罗音、脉弦细、痰咯不多	白术、甘草、桂枝、茯苓	苓桂术甘汤
痰咯不多、咳嗽、苔薄白、两肺底部有稀疏的湿性罗音、脉弦细	白术、甘草、桂枝、茯苓	苓桂术甘汤
咳嗽、两肺底部有稀疏的湿性罗音、苔薄白、脉弦细、痰咯不多	白术、甘草、桂枝、茯苓	苓桂术甘汤
痰咯不多、咳嗽、两肺底部有稀疏的湿性罗音、脉弦细、苔薄白	白术、甘草、桂枝、茯苓	苓桂术甘汤
两肺底部有稀疏的湿性罗音、咳嗽、脉弦细、苔薄白、痰咯不多	白术、甘草、桂枝、茯苓	苓桂术甘汤
咳嗽、脉弦细、苔薄白、两肺底部有稀疏的湿性罗音、痰咯不多	白术、甘草、桂枝、茯苓	苓桂术甘汤
脉弦细、苔薄白、咳嗽、痰咯不多、两肺底部有稀疏的湿性罗音	白术、甘草、桂枝、茯苓	苓桂术甘汤
痰咯不多、脉弦细、两肺底部有稀疏的湿性罗音、苔薄白、咳嗽	白术、甘草、桂枝、茯苓	苓桂术甘汤
脉弦细、咳嗽、痰咯不多、两肺底部有稀疏的湿性罗音、苔薄白	白术、甘草、桂枝、茯苓	苓桂术甘汤
脉弦细、咳嗽、两肺底部有稀疏的湿性罗音、痰咯不多、苔薄白	白术、甘草、桂枝、茯苓	苓桂术甘汤
痰咯不多、咳嗽、两肺底部有稀疏的湿性罗音、苔薄白、脉弦细	白术、甘草、桂枝、茯苓	苓桂术甘汤
苔薄白、咳嗽、两肺底部有稀疏的湿性罗音、痰咯不多、脉弦细	白术、甘草、桂枝、茯苓	苓桂术甘汤
苔薄白、痰咯不多、两肺底部有稀疏的湿性罗音、咳嗽、脉弦细	白术、甘草、桂枝、茯苓	苓桂术甘汤
苔薄白、两肺底部有稀疏的湿性罗音、脉弦细、痰咯不多、咳嗽	白术、甘草、桂枝、茯苓	苓桂术甘汤
苔薄白、两肺底部有稀疏的湿性罗音、咳嗽、痰咯不多、脉弦细	白术、甘草、桂枝、茯苓	苓桂术甘汤
咳嗽、痰咯不多、脉弦细、两肺底部有稀疏的湿性罗音、苔薄白	白术、甘草、桂枝、茯苓	苓桂术甘汤
咳嗽、痰咯不多、苔薄白、两肺底部有稀疏的湿性罗音、脉弦细	白术、甘草、桂枝、茯苓	苓桂术甘汤
羞明喜暗、视物昏花、痒感、头晕、痰多、咳嗽、发热、面唇白、脉濡细、恶寒、苔淡白、水气上逆、舌润、不红	黄连、白术、茯苓、炙甘草、桂枝、细辛、车前草	苓桂术甘汤
痰多、羞明喜暗、苔淡白、不红、痒感、舌润、脉濡细、头晕、发热、恶寒、面唇白、咳嗽、视物昏花、水气上逆	黄连、白术、茯苓、炙甘草、桂枝、细辛、车前草	苓桂术甘汤
羞明喜暗、视物昏花、痰多、水气上逆、头晕、舌润、面唇白、痒感、不红、苔淡白、脉濡细、咳嗽、发热、恶寒	黄连、白术、茯苓、炙甘草、桂枝、细辛、车前草	苓桂术甘汤
不红、痒感、羞明喜暗、发热、恶寒、头晕、舌润、苔淡白、面唇白、咳嗽、视物昏花、脉濡细、痰多、水气上逆	黄连、白术、茯苓、炙甘草、桂枝、细辛、车前草	苓桂术甘汤
羞明喜暗、痰多、头晕、恶寒、舌润、水气上逆、痒感、面唇白、视物昏花、咳嗽、脉濡细、发热、苔淡白、不红	黄连、白术、茯苓、炙甘草、桂枝、细辛、车前草	苓桂术甘汤
面唇白、发热、头晕、不红、恶寒、羞明喜暗、脉濡细、痒感、苔淡白、舌润、水气上逆、痰多、视物昏花、咳嗽	黄连、白术、茯苓、炙甘草、桂枝、细辛、车前草	苓桂术甘汤
视物昏花、不红、头晕、脉濡细、水气上逆、痒感、面唇白、舌润、发热、恶寒、羞明喜暗、痰多、咳嗽、苔淡白	黄连、白术、茯苓、炙甘草、桂枝、细辛、车前草	苓桂术甘汤
水气上逆、视物昏花、羞明喜暗、痒感、脉濡细、苔淡白、头晕、发热、咳嗽、面唇白、不红、痰多、舌润、恶寒	黄连、白术、茯苓、炙甘草、桂枝、细辛、车前草	苓桂术甘汤
羞明喜暗、脉濡细、视物昏花、面唇白、苔淡白、痰多、咳嗽、发热、头晕、恶寒、舌润、水气上逆、不红、痒感	黄连、白术、茯苓、炙甘草、桂枝、细辛、车前草	苓桂术甘汤
恶寒、羞明喜暗、视物昏花、脉濡细、舌润、不红、水气上逆、痰多、头晕、咳嗽、苔淡白、发热、面唇白、痒感	黄连、白术、茯苓、炙甘草、桂枝、细辛、车前草	苓桂术甘汤
苔淡白、舌润、痒感、面唇白、不红、恶寒、痰多、视物昏花、脉濡细、水气上逆、发热、羞明喜暗、头晕、咳嗽	黄连、白术、茯苓、炙甘草、桂枝、细辛、车前草	苓桂术甘汤
咳嗽、痒感、不红、头晕、痰多、羞明喜暗、水气上逆、发热、苔淡白、脉濡细、舌润、视物昏花、恶寒、面唇白	黄连、白术、茯苓、炙甘草、桂枝、细辛、车前草	苓桂术甘汤
恶寒、羞明喜暗、头晕、水气上逆、面唇白、痒感、脉濡细、发热、舌润、痰多、不红、视物昏花、咳嗽、苔淡白	黄连、白术、茯苓、炙甘草、桂枝、细辛、车前草	苓桂术甘汤
羞明喜暗、水气上逆、舌润、痒感、发热、视物昏花、咳嗽、不红、脉濡细、恶寒、面唇白、头晕、苔淡白、痰多	黄连、白术、茯苓、炙甘草、桂枝、细辛、车前草	苓桂术甘汤
脉濡细、头晕、羞明喜暗、舌润、面唇白、水气上逆、视物昏花、苔淡白、痒感、发热、痰多、咳嗽、恶寒、不红	黄连、白术、茯苓、炙甘草、桂枝、细辛、车前草	苓桂术甘汤
水气上逆、羞明喜暗、脉濡细、视物昏花、恶寒、痒感、发热、头晕、痰多、咳嗽、舌润、不红、面唇白、苔淡白	黄连、白术、茯苓、炙甘草、桂枝、细辛、车前草	苓桂术甘汤
脉濡细、不红、面唇白、痒感、咳嗽、舌润、苔淡白、头晕、水气上逆、恶寒、羞明喜暗、痰多、发热、视物昏花	黄连、白术、茯苓、炙甘草、桂枝、细辛、车前草	苓桂术甘汤
面唇白、痒感、视物昏花、水气上逆、舌润、发热、苔淡白、恶寒、痰多、头晕、脉濡细、羞明喜暗、咳嗽、不红	黄连、白术、茯苓、炙甘草、桂枝、细辛、车前草	苓桂术甘汤
羞明喜暗、咳嗽、不红、舌润、脉濡细、发热、恶寒、痒感、水气上逆、头晕、苔淡白、面唇白、痰多、视物昏花	黄连、白术、茯苓、炙甘草、桂枝、细辛、车前草	苓桂术甘汤
痒感、发热、痰多、羞明喜暗、恶寒、苔淡白、面唇白、脉濡细、不红、舌润、视物昏花、水气上逆、头晕、咳嗽	黄连、白术、茯苓、炙甘草、桂枝、细辛、车前草	苓桂术甘汤
吐出清稀痰水、痰饮、脉弦、逆气、消瘦、面黄、泛泛欲呕、胸满、苔苔白厚腻	广藿香、砂仁、半夏、白术、紫苏梗、茯苓、炙甘草、桂枝、陈皮	苓桂术甘汤
消瘦、泛泛欲呕、苔苔白厚腻、脉弦、面黄、逆气、痰饮、胸满、吐出清稀痰水	广藿香、砂仁、半夏、白术、紫苏梗、茯苓、炙甘草、桂枝、陈皮	苓桂术甘汤
痰饮、逆气、消瘦、苔苔白厚腻、泛泛欲呕、面黄、吐出清稀痰水、脉弦、胸满	广藿香、砂仁、半夏、白术、紫苏梗、茯苓、炙甘草、桂枝、陈皮	苓桂术甘汤
吐出清稀痰水、消瘦、面黄、痰饮、泛泛欲呕、胸满、苔苔白厚腻、脉弦、逆气	广藿香、砂仁、半夏、白术、紫苏梗、茯苓、炙甘草、桂枝、陈皮	苓桂术甘汤
苔苔白厚腻、面黄、胸满、泛泛欲呕、逆气、脉弦、消瘦、吐出清稀痰水、痰饮	广藿香、砂仁、半夏、白术、紫苏梗、茯苓、炙甘草、桂枝、陈皮	苓桂术甘汤
吐出清稀痰水、胸满、脉弦、逆气、面黄、苔苔白厚腻、泛泛欲呕、痰饮、消瘦	广藿香、砂仁、半夏、白术、紫苏梗、茯苓、炙甘草、桂枝、陈皮	苓桂术甘汤
泛泛欲呕、消瘦、逆气、吐出清稀痰水、痰饮、脉弦、胸满、苔苔白厚腻、面黄	广藿香、砂仁、半夏、白术、紫苏梗、茯苓、炙甘草、桂枝、陈皮	苓桂术甘汤
吐出清稀痰水、痰饮、逆气、泛泛欲呕、胸满、苔苔白厚腻、脉弦、面黄、消瘦	广藿香、砂仁、半夏、白术、紫苏梗、茯苓、炙甘草、桂枝、陈皮	苓桂术甘汤
面黄、吐出清稀痰水、胸满、痰饮、苔苔白厚腻、脉弦、泛泛欲呕、消瘦、逆气	广藿香、砂仁、半夏、白术、紫苏梗、茯苓、炙甘草、桂枝、陈皮	苓桂术甘汤
苔苔白厚腻、痰饮、消瘦、吐出清稀痰水、胸满、面黄、泛泛欲呕、逆气、脉弦	广藿香、砂仁、半夏、白术、紫苏梗、茯苓、炙甘草、桂枝、陈皮	苓桂术甘汤
胸满、消瘦、吐出清稀痰水、脉弦、泛泛欲呕、逆气、苔苔白厚腻、面黄、痰饮	广藿香、砂仁、半夏、白术、紫苏梗、茯苓、炙甘草、桂枝、陈皮	苓桂术甘汤
痰饮、消瘦、胸满、脉弦、逆气、面黄、泛泛欲呕、吐出清稀痰水、苔苔白厚腻	广藿香、砂仁、半夏、白术、紫苏梗、茯苓、炙甘草、桂枝、陈皮	苓桂术甘汤
脉弦、消瘦、面黄、逆气、胸满、痰饮、吐出清稀痰水、泛泛欲呕、苔苔白厚腻	广藿香、砂仁、半夏、白术、紫苏梗、茯苓、炙甘草、桂枝、陈皮	苓桂术甘汤
脉弦、消瘦、逆气、面黄、胸满、吐出清稀痰水、痰饮、苔苔白厚腻、泛泛欲呕	广藿香、砂仁、半夏、白术、紫苏梗、茯苓、炙甘草、桂枝、陈皮	苓桂术甘汤
面黄、消瘦、逆气、吐出清稀痰水、痰饮、苔苔白厚腻、脉弦、泛泛欲呕、胸满	广藿香、砂仁、半夏、白术、紫苏梗、茯苓、炙甘草、桂枝、陈皮	苓桂术甘汤
逆气、面黄、脉弦、苔苔白厚腻、泛泛欲呕、痰饮、吐出清稀痰水、消瘦、胸满	广藿香、砂仁、半夏、白术、紫苏梗、茯苓、炙甘草、桂枝、陈皮	苓桂术甘汤
脉弦、吐出清稀痰水、苔苔白厚腻、痰饮、逆气、泛泛欲呕、消瘦、面黄、胸满	广藿香、砂仁、半夏、白术、紫苏梗、茯苓、炙甘草、桂枝、陈皮	苓桂术甘汤
胸满、吐出清稀痰水、苔苔白厚腻、痰饮、消瘦、泛泛欲呕、脉弦、逆气、面黄	广藿香、砂仁、半夏、白术、紫苏梗、茯苓、炙甘草、桂枝、陈皮	苓桂术甘汤
消瘦、逆气、胸满、苔苔白厚腻、痰饮、泛泛欲呕、吐出清稀痰水、面黄、脉弦	广藿香、砂仁、半夏、白术、紫苏梗、茯苓、炙甘草、桂枝、陈皮	苓桂术甘汤
泛泛欲呕、面黄、胸满、痰饮、逆气、吐出清稀痰水、苔苔白厚腻、脉弦、消瘦	广藿香、砂仁、半夏、白术、紫苏梗、茯苓、炙甘草、桂枝、陈皮	苓桂术甘汤
湿热、坚满、痛痒、胀坚、热阻	白术、泽泻、茯苓、桂枝、猪苓	五苓散
坚满、热阻、湿热、胀坚、痛痒	白术、泽泻、茯苓、桂枝、猪苓	五苓散
湿热、坚满、痛痒、热阻、胀坚	白术、泽泻、茯苓、桂枝、猪苓	五苓散
胀坚、痛痒、坚满、热阻、湿热	白术、泽泻、茯苓、桂枝、猪苓	五苓散
湿热、热阻、胀坚、坚满、痛痒	白术、泽泻、茯苓、桂枝、猪苓	五苓散
胀坚、痛痒、热阻、湿热、坚满	白术、泽泻、茯苓、桂枝、猪苓	五苓散
痛痒、胀坚、湿热、热阻、坚满	白术、泽泻、茯苓、桂枝、猪苓	五苓散
湿热、坚满、痛痒、胀坚、热阻	白术、泽泻、茯苓、桂枝、猪苓	五苓散
胀坚、痛痒、热阻、湿热、坚满	白术、泽泻、茯苓、桂枝、猪苓	五苓散
痛痒、胀坚、湿热、热阻、坚满	白术、泽泻、茯苓、桂枝、猪苓	五苓散
坚满、湿热、热阻、痛痒、胀坚	白术、泽泻、茯苓、桂枝、猪苓	五苓散
胀坚、热阻、湿热、痛痒、坚满	白术、泽泻、茯苓、桂枝、猪苓	五苓散
坚满、痛痒、热阻、湿热、胀坚	白术、泽泻、茯苓、桂枝、猪苓	五苓散
胀坚、热阻、坚满、湿热、痛痒	白术、泽泻、茯苓、桂枝、猪苓	五苓散
坚满、湿热、胀坚、热阻、痛痒	白术、泽泻、茯苓、桂枝、猪苓	五苓散
湿热、胀坚、坚满、热阻、痛痒	白术、泽泻、茯苓、桂枝、猪苓	五苓散
热阻、坚满、痛痒、胀坚、湿热	白术、泽泻、茯苓、桂枝、猪苓	五苓散
坚满、胀坚、痛痒、热阻、湿热	白术、泽泻、茯苓、桂枝、猪苓	五苓散
胀坚、湿热、痛痒、热阻、坚满	白术、泽泻、茯苓、桂枝、猪苓	五苓散
热阻、胀坚、坚满、湿热、痛痒	白术、泽泻、茯苓、桂枝、猪苓	五苓散
肿胀、发热、浮肿、水肿、咳嗽、浮肺	白术、泽泻、茯苓、桂枝、猪苓	五苓散
浮肿、浮肺、咳嗽、肿胀、水肿、发热	白术、泽泻、茯苓、桂枝、猪苓	五苓散
咳嗽、肿胀、发热、水肿、浮肿、浮肺	白术、泽泻、茯苓、桂枝、猪苓	五苓散
浮肺、浮肿、水肿、肿胀、咳嗽、发热	白术、泽泻、茯苓、桂枝、猪苓	五苓散
肿胀、水肿、发热、咳嗽、浮肿、浮肺	白术、泽泻、茯苓、桂枝、猪苓	五苓散
发热、浮肿、水肿、肿胀、咳嗽、浮肺	白术、泽泻、茯苓、桂枝、猪苓	五苓散
水肿、浮肿、浮肺、肿胀、咳嗽、发热	白术、泽泻、茯苓、桂枝、猪苓	五苓散
浮肺、浮肿、水肿、咳嗽、发热、肿胀	白术、泽泻、茯苓、桂枝、猪苓	五苓散
发热、咳嗽、肿胀、水肿、浮肺、浮肿	白术、泽泻、茯苓、桂枝、猪苓	五苓散
发热、浮肿、水肿、浮肺、咳嗽、肿胀	白术、泽泻、茯苓、桂枝、猪苓	五苓散
浮肺、发热、咳嗽、浮肿、肿胀、水肿	白术、泽泻、茯苓、桂枝、猪苓	五苓散
水肿、肿胀、发热、咳嗽、浮肿、浮肺	白术、泽泻、茯苓、桂枝、猪苓	五苓散
水肿、肿胀、浮肿、浮肺、发热、咳嗽	白术、泽泻、茯苓、桂枝、猪苓	五苓散
咳嗽、浮肿、发热、肿胀、水肿、浮肺	白术、泽泻、茯苓、桂枝、猪苓	五苓散
浮肿、肿胀、咳嗽、发热、水肿、浮肺	白术、泽泻、茯苓、桂枝、猪苓	五苓散
咳嗽、水肿、发热、浮肺、浮肿、肿胀	白术、泽泻、茯苓、桂枝、猪苓	五苓散
水肿、浮肺、肿胀、咳嗽、发热、浮肿	白术、泽泻、茯苓、桂枝、猪苓	五苓散
浮肺、咳嗽、肿胀、水肿、浮肿、发热	白术、泽泻、茯苓、桂枝、猪苓	五苓散
肿胀、浮肺、浮肿、水肿、咳嗽、发热	白术、泽泻、茯苓、桂枝、猪苓	五苓散
咳嗽、肿胀、浮肺、浮肿、水肿、发热	白术、泽泻、茯苓、桂枝、猪苓	五苓散
小便黄短、水气内阻、胀诚、燥热、胃胀、苔淡黄不燥、吐水、呕吐、小便不利、发热	白术、泽泻、茯苓、桂枝、猪苓	五苓散
小便黄短、发热、胃胀、吐水、呕吐、苔淡黄不燥、燥热、小便不利、胀诚、水气内阻	白术、泽泻、茯苓、桂枝、猪苓	五苓散
发热、燥热、小便黄短、胀诚、胃胀、吐水、水气内阻、苔淡黄不燥、小便不利、呕吐	白术、泽泻、茯苓、桂枝、猪苓	五苓散
小便黄短、小便不利、吐水、胃胀、呕吐、胀诚、发热、燥热、苔淡黄不燥、水气内阻	白术、泽泻、茯苓、桂枝、猪苓	五苓散
发热、燥热、胀诚、苔淡黄不燥、水气内阻、吐水、小便黄短、呕吐、胃胀、小便不利	白术、泽泻、茯苓、桂枝、猪苓	五苓散
苔淡黄不燥、小便不利、胀诚、水气内阻、发热、吐水、小便黄短、呕吐、胃胀、燥热	白术、泽泻、茯苓、桂枝、猪苓	五苓散
发热、胀诚、小便黄短、胃胀、小便不利、燥热、呕吐、吐水、苔淡黄不燥、水气内阻	白术、泽泻、茯苓、桂枝、猪苓	五苓散
胃胀、胀诚、水气内阻、燥热、吐水、呕吐、小便黄短、小便不利、苔淡黄不燥、发热	白术、泽泻、茯苓、桂枝、猪苓	五苓散
苔淡黄不燥、小便黄短、胃胀、呕吐、燥热、小便不利、胀诚、吐水、水气内阻、发热	白术、泽泻、茯苓、桂枝、猪苓	五苓散
呕吐、吐水、水气内阻、小便不利、胃胀、苔淡黄不燥、小便黄短、燥热、胀诚、发热	白术、泽泻、茯苓、桂枝、猪苓	五苓散
发热、吐水、呕吐、苔淡黄不燥、胀诚、燥热、小便不利、小便黄短、胃胀、水气内阻	白术、泽泻、茯苓、桂枝、猪苓	五苓散
小便不利、水气内阻、小便黄短、燥热、呕吐、胃胀、胀诚、发热、苔淡黄不燥、吐水	白术、泽泻、茯苓、桂枝、猪苓	五苓散
发热、小便不利、胀诚、苔淡黄不燥、呕吐、吐水、小便黄短、水气内阻、燥热、胃胀	白术、泽泻、茯苓、桂枝、猪苓	五苓散
发热、水气内阻、燥热、胃胀、小便不利、胀诚、小便黄短、吐水、呕吐、苔淡黄不燥	白术、泽泻、茯苓、桂枝、猪苓	五苓散
吐水、胀诚、发热、胃胀、燥热、小便黄短、水气内阻、呕吐、苔淡黄不燥、小便不利	白术、泽泻、茯苓、桂枝、猪苓	五苓散
胃胀、发热、呕吐、水气内阻、吐水、苔淡黄不燥、胀诚、小便不利、燥热、小便黄短	白术、泽泻、茯苓、桂枝、猪苓	五苓散
燥热、小便黄短、苔淡黄不燥、发热、胃胀、小便不利、胀诚、吐水、呕吐、水气内阻	白术、泽泻、茯苓、桂枝、猪苓	五苓散
小便黄短、小便不利、苔淡黄不燥、发热、燥热、水气内阻、吐水、胀诚、呕吐、胃胀	白术、泽泻、茯苓、桂枝、猪苓	五苓散
燥热、呕吐、小便不利、苔淡黄不燥、小便黄短、吐水、胀诚、水气内阻、发热、胃胀	白术、泽泻、茯苓、桂枝、猪苓	五苓散
水气内阻、胃胀、吐水、苔淡黄不燥、小便黄短、胀诚、发热、呕吐、小便不利、燥热	白术、泽泻、茯苓、桂枝、猪苓	五苓散
气滞、经脉不通、消瘦、肿胀、哭啼	白术、泽泻、茯苓、桂枝、猪苓	五苓散
消瘦、肿胀、气滞、经脉不通、哭啼	白术、泽泻、茯苓、桂枝、猪苓	五苓散
肿胀、气滞、哭啼、经脉不通、消瘦	白术、泽泻、茯苓、桂枝、猪苓	五苓散
哭啼、肿胀、消瘦、气滞、经脉不通	白术、泽泻、茯苓、桂枝、猪苓	五苓散
哭啼、气滞、肿胀、经脉不通、消瘦	白术、泽泻、茯苓、桂枝、猪苓	五苓散
哭啼、肿胀、气滞、经脉不通、消瘦	白术、泽泻、茯苓、桂枝、猪苓	五苓散
气滞、哭啼、经脉不通、消瘦、肿胀	白术、泽泻、茯苓、桂枝、猪苓	五苓散
哭啼、经脉不通、肿胀、消瘦、气滞	白术、泽泻、茯苓、桂枝、猪苓	五苓散
肿胀、经脉不通、消瘦、哭啼、气滞	白术、泽泻、茯苓、桂枝、猪苓	五苓散
哭啼、肿胀、气滞、消瘦、经脉不通	白术、泽泻、茯苓、桂枝、猪苓	五苓散
哭啼、气滞、消瘦、肿胀、经脉不通	白术、泽泻、茯苓、桂枝、猪苓	五苓散
消瘦、经脉不通、哭啼、肿胀、气滞	白术、泽泻、茯苓、桂枝、猪苓	五苓散
经脉不通、肿胀、气滞、消瘦、哭啼	白术、泽泻、茯苓、桂枝、猪苓	五苓散
哭啼、气滞、肿胀、消瘦、经脉不通	白术、泽泻、茯苓、桂枝、猪苓	五苓散
哭啼、气滞、经脉不通、肿胀、消瘦	白术、泽泻、茯苓、桂枝、猪苓	五苓散
消瘦、肿胀、气滞、哭啼、经脉不通	白术、泽泻、茯苓、桂枝、猪苓	五苓散
气滞、哭啼、消瘦、经脉不通、肿胀	白术、泽泻、茯苓、桂枝、猪苓	五苓散
哭啼、肿胀、气滞、经脉不通、消瘦	白术、泽泻、茯苓、桂枝、猪苓	五苓散
哭啼、经脉不通、肿胀、消瘦、气滞	白术、泽泻、茯苓、桂枝、猪苓	五苓散
经脉不通、肿胀、消瘦、气滞、哭啼	白术、泽泻、茯苓、桂枝、猪苓	五苓散
脉浮数、腹隐痛、小便极少、头疼、有汗、欲吐、全身倦重、苔薄、水泻、舌淡、发热	苍术、白术、泽泻、茯苓、桂枝、猪苓	五苓散
发热、欲吐、全身倦重、腹隐痛、小便极少、舌淡、头疼、苔薄、水泻、有汗、脉浮数	苍术、白术、泽泻、茯苓、桂枝、猪苓	五苓散
腹隐痛、舌淡、发热、水泻、头疼、全身倦重、欲吐、有汗、苔薄、脉浮数、小便极少	苍术、白术、泽泻、茯苓、桂枝、猪苓	五苓散
发热、全身倦重、脉浮数、水泻、欲吐、舌淡、头疼、腹隐痛、小便极少、有汗、苔薄	苍术、白术、泽泻、茯苓、桂枝、猪苓	五苓散
舌淡、欲吐、苔薄、有汗、小便极少、头疼、水泻、腹隐痛、发热、脉浮数、全身倦重	苍术、白术、泽泻、茯苓、桂枝、猪苓	五苓散
全身倦重、头疼、有汗、苔薄、发热、脉浮数、水泻、腹隐痛、欲吐、舌淡、小便极少	苍术、白术、泽泻、茯苓、桂枝、猪苓	五苓散
苔薄、脉浮数、全身倦重、舌淡、有汗、小便极少、欲吐、水泻、发热、腹隐痛、头疼	苍术、白术、泽泻、茯苓、桂枝、猪苓	五苓散
发热、苔薄、头疼、小便极少、脉浮数、有汗、舌淡、全身倦重、欲吐、腹隐痛、水泻	苍术、白术、泽泻、茯苓、桂枝、猪苓	五苓散
脉浮数、发热、有汗、水泻、欲吐、舌淡、全身倦重、苔薄、头疼、腹隐痛、小便极少	苍术、白术、泽泻、茯苓、桂枝、猪苓	五苓散
小便极少、有汗、水泻、脉浮数、欲吐、舌淡、苔薄、发热、全身倦重、腹隐痛、头疼	苍术、白术、泽泻、茯苓、桂枝、猪苓	五苓散
苔薄、水泻、腹隐痛、舌淡、脉浮数、欲吐、头疼、有汗、小便极少、全身倦重、发热	苍术、白术、泽泻、茯苓、桂枝、猪苓	五苓散
欲吐、头疼、水泻、小便极少、脉浮数、发热、腹隐痛、有汗、苔薄、全身倦重、舌淡	苍术、白术、泽泻、茯苓、桂枝、猪苓	五苓散
脉浮数、小便极少、有汗、水泻、舌淡、全身倦重、发热、腹隐痛、苔薄、头疼、欲吐	苍术、白术、泽泻、茯苓、桂枝、猪苓	五苓散
苔薄、舌淡、头疼、腹隐痛、欲吐、水泻、发热、全身倦重、有汗、小便极少、脉浮数	苍术、白术、泽泻、茯苓、桂枝、猪苓	五苓散
头疼、脉浮数、腹隐痛、苔薄、发热、小便极少、舌淡、水泻、有汗、全身倦重、欲吐	苍术、白术、泽泻、茯苓、桂枝、猪苓	五苓散
脉浮数、舌淡、欲吐、小便极少、水泻、发热、苔薄、全身倦重、头疼、腹隐痛、有汗	苍术、白术、泽泻、茯苓、桂枝、猪苓	五苓散
舌淡、发热、水泻、脉浮数、有汗、腹隐痛、头疼、小便极少、欲吐、苔薄、全身倦重	苍术、白术、泽泻、茯苓、桂枝、猪苓	五苓散
水泻、有汗、腹隐痛、发热、小便极少、全身倦重、苔薄、欲吐、头疼、舌淡、脉浮数	苍术、白术、泽泻、茯苓、桂枝、猪苓	五苓散
有汗、舌淡、小便极少、头疼、苔薄、欲吐、全身倦重、水泻、发热、脉浮数、腹隐痛	苍术、白术、泽泻、茯苓、桂枝、猪苓	五苓散
水泻、有汗、苔薄、舌淡、腹隐痛、脉浮数、小便极少、全身倦重、头疼、发热、欲吐	苍术、白术、泽泻、茯苓、桂枝、猪苓	五苓散
寒热	生姜、柴胡、半夏、党参、大枣、甘草、黄芩	小柴胡汤
头晕、欲吐、头昏冒、面色无华、汗出淋漓、头汗、乳汁减少、舌淡红、恶露、苔白微燥、呕逆、不疼痛、心烦不安、寐差、脉象微弱	生姜、柴胡、半夏、党参、大枣、甘草、益母草、黄芩	小柴胡汤
欲吐、不疼痛、呕逆、心烦不安、寐差、头汗、面色无华、汗出淋漓、舌淡红、恶露、头晕、脉象微弱、乳汁减少、头昏冒、苔白微燥	生姜、柴胡、半夏、党参、大枣、甘草、益母草、黄芩	小柴胡汤
呕逆、心烦不安、头晕、头昏冒、寐差、头汗、面色无华、乳汁减少、不疼痛、脉象微弱、舌淡红、苔白微燥、恶露、汗出淋漓、欲吐	生姜、柴胡、半夏、党参、大枣、甘草、益母草、黄芩	小柴胡汤
头汗、心烦不安、恶露、头昏冒、欲吐、乳汁减少、头晕、面色无华、汗出淋漓、舌淡红、寐差、不疼痛、苔白微燥、脉象微弱、呕逆	生姜、柴胡、半夏、党参、大枣、甘草、益母草、黄芩	小柴胡汤
恶露、苔白微燥、脉象微弱、乳汁减少、寐差、欲吐、头晕、头汗、心烦不安、面色无华、舌淡红、呕逆、头昏冒、汗出淋漓、不疼痛	生姜、柴胡、半夏、党参、大枣、甘草、益母草、黄芩	小柴胡汤
呕逆、恶露、乳汁减少、不疼痛、舌淡红、寐差、头汗、面色无华、心烦不安、苔白微燥、头昏冒、欲吐、汗出淋漓、脉象微弱、头晕	生姜、柴胡、半夏、党参、大枣、甘草、益母草、黄芩	小柴胡汤
头昏冒、乳汁减少、头晕、不疼痛、汗出淋漓、呕逆、苔白微燥、恶露、面色无华、头汗、欲吐、心烦不安、舌淡红、脉象微弱、寐差	生姜、柴胡、半夏、党参、大枣、甘草、益母草、黄芩	小柴胡汤
乳汁减少、恶露、头汗、不疼痛、苔白微燥、头晕、脉象微弱、欲吐、心烦不安、寐差、汗出淋漓、面色无华、呕逆、舌淡红、头昏冒	生姜、柴胡、半夏、党参、大枣、甘草、益母草、黄芩	小柴胡汤
心烦不安、头晕、苔白微燥、舌淡红、头汗、头昏冒、乳汁减少、欲吐、脉象微弱、呕逆、恶露、汗出淋漓、面色无华、不疼痛、寐差	生姜、柴胡、半夏、党参、大枣、甘草、益母草、黄芩	小柴胡汤
寐差、恶露、面色无华、头汗、乳汁减少、舌淡红、呕逆、不疼痛、汗出淋漓、头晕、苔白微燥、欲吐、心烦不安、头昏冒、脉象微弱	生姜、柴胡、半夏、党参、大枣、甘草、益母草、黄芩	小柴胡汤
呕逆、不疼痛、心烦不安、汗出淋漓、苔白微燥、头昏冒、脉象微弱、恶露、乳汁减少、欲吐、舌淡红、面色无华、头汗、头晕、寐差	生姜、柴胡、半夏、党参、大枣、甘草、益母草、黄芩	小柴胡汤
恶露、欲吐、头晕、汗出淋漓、寐差、头汗、头昏冒、乳汁减少、脉象微弱、苔白微燥、舌淡红、不疼痛、面色无华、心烦不安、呕逆	生姜、柴胡、半夏、党参、大枣、甘草、益母草、黄芩	小柴胡汤
心烦不安、面色无华、舌淡红、呕逆、汗出淋漓、头汗、头晕、不疼痛、脉象微弱、头昏冒、欲吐、恶露、苔白微燥、乳汁减少、寐差	生姜、柴胡、半夏、党参、大枣、甘草、益母草、黄芩	小柴胡汤
头晕、欲吐、面色无华、头昏冒、脉象微弱、心烦不安、寐差、呕逆、不疼痛、恶露、舌淡红、乳汁减少、汗出淋漓、头汗、苔白微燥	生姜、柴胡、半夏、党参、大枣、甘草、益母草、黄芩	小柴胡汤
恶露、头汗、寐差、心烦不安、苔白微燥、欲吐、头晕、脉象微弱、不疼痛、呕逆、汗出淋漓、面色无华、头昏冒、乳汁减少、舌淡红	生姜、柴胡、半夏、党参、大枣、甘草、益母草、黄芩	小柴胡汤
不疼痛、心烦不安、头汗、面色无华、汗出淋漓、脉象微弱、舌淡红、呕逆、寐差、苔白微燥、头晕、恶露、头昏冒、欲吐、乳汁减少	生姜、柴胡、半夏、党参、大枣、甘草、益母草、黄芩	小柴胡汤
汗出淋漓、苔白微燥、恶露、心烦不安、头昏冒、呕逆、不疼痛、面色无华、舌淡红、欲吐、脉象微弱、头晕、头汗、寐差、乳汁减少	生姜、柴胡、半夏、党参、大枣、甘草、益母草、黄芩	小柴胡汤
心烦不安、面色无华、头晕、不疼痛、恶露、头昏冒、脉象微弱、呕逆、汗出淋漓、头汗、乳汁减少、苔白微燥、舌淡红、寐差、欲吐	生姜、柴胡、半夏、党参、大枣、甘草、益母草、黄芩	小柴胡汤
脉象微弱、头汗、汗出淋漓、头昏冒、苔白微燥、面色无华、欲吐、不疼痛、寐差、心烦不安、恶露、头晕、乳汁减少、舌淡红、呕逆	生姜、柴胡、半夏、党参、大枣、甘草、益母草、黄芩	小柴胡汤
寐差、心烦不安、舌淡红、头昏冒、欲吐、呕逆、面色无华、不疼痛、汗出淋漓、恶露、头汗、脉象微弱、头晕、苔白微燥、乳汁减少	生姜、柴胡、半夏、党参、大枣、甘草、益母草、黄芩	小柴胡汤
苔白滑、发热、低烧、呕吐、烧退	柴胡、半夏、大枣、甘草、黄芩	小柴胡汤
呕吐、烧退、低烧、苔白滑、发热	柴胡、半夏、大枣、甘草、黄芩	小柴胡汤
苔白滑、呕吐、烧退、低烧、发热	柴胡、半夏、大枣、甘草、黄芩	小柴胡汤
发热、低烧、苔白滑、烧退、呕吐	柴胡、半夏、大枣、甘草、黄芩	小柴胡汤
苔白滑、呕吐、发热、烧退、低烧	柴胡、半夏、大枣、甘草、黄芩	小柴胡汤
呕吐、发热、烧退、苔白滑、低烧	柴胡、半夏、大枣、甘草、黄芩	小柴胡汤
烧退、呕吐、发热、低烧、苔白滑	柴胡、半夏、大枣、甘草、黄芩	小柴胡汤
低烧、呕吐、烧退、发热、苔白滑	柴胡、半夏、大枣、甘草、黄芩	小柴胡汤
烧退、呕吐、低烧、苔白滑、发热	柴胡、半夏、大枣、甘草、黄芩	小柴胡汤
苔白滑、低烧、发热、烧退、呕吐	柴胡、半夏、大枣、甘草、黄芩	小柴胡汤
发热、低烧、烧退、呕吐、苔白滑	柴胡、半夏、大枣、甘草、黄芩	小柴胡汤
呕吐、烧退、发热、苔白滑、低烧	柴胡、半夏、大枣、甘草、黄芩	小柴胡汤
发热、烧退、苔白滑、低烧、呕吐	柴胡、半夏、大枣、甘草、黄芩	小柴胡汤
低烧、苔白滑、呕吐、发热、烧退	柴胡、半夏、大枣、甘草、黄芩	小柴胡汤
苔白滑、烧退、发热、呕吐、低烧	柴胡、半夏、大枣、甘草、黄芩	小柴胡汤
低烧、烧退、发热、呕吐、苔白滑	柴胡、半夏、大枣、甘草、黄芩	小柴胡汤
烧退、呕吐、低烧、苔白滑、发热	柴胡、半夏、大枣、甘草、黄芩	小柴胡汤
发热、烧退、呕吐、苔白滑、低烧	柴胡、半夏、大枣、甘草、黄芩	小柴胡汤
烧退、发热、低烧、苔白滑、呕吐	柴胡、半夏、大枣、甘草、黄芩	小柴胡汤
苔白滑、发热、低烧、烧退、呕吐	柴胡、半夏、大枣、甘草、黄芩	小柴胡汤
脉弦数、体温忽上升至39℃、腰酸、小腹压痛、咽干、头痛、口苦、胸闷、腹痛、寒热、苔薄腻、舌淡红、恶露、欲呕、色黯	牡丹皮、生姜、柴胡、白芍、党参、半夏、茯苓、炙甘草、桃仁、丹参、黄芩	小柴胡汤
恶露、咽干、小腹压痛、欲呕、腹痛、体温忽上升至39℃、头痛、苔薄腻、寒热、口苦、腰酸、脉弦数、舌淡红、色黯、胸闷	牡丹皮、生姜、柴胡、白芍、党参、半夏、茯苓、炙甘草、桃仁、丹参、黄芩	小柴胡汤
舌淡红、腰酸、咽干、体温忽上升至39℃、腹痛、色黯、口苦、胸闷、恶露、欲呕、脉弦数、寒热、苔薄腻、小腹压痛、头痛	牡丹皮、生姜、柴胡、白芍、党参、半夏、茯苓、炙甘草、桃仁、丹参、黄芩	小柴胡汤
寒热、胸闷、欲呕、腹痛、腰酸、头痛、恶露、咽干、口苦、体温忽上升至39℃、脉弦数、舌淡红、色黯、苔薄腻、小腹压痛	牡丹皮、生姜、柴胡、白芍、党参、半夏、茯苓、炙甘草、桃仁、丹参、黄芩	小柴胡汤
寒热、咽干、小腹压痛、色黯、体温忽上升至39℃、腰酸、胸闷、舌淡红、欲呕、腹痛、头痛、苔薄腻、口苦、恶露、脉弦数	牡丹皮、生姜、柴胡、白芍、党参、半夏、茯苓、炙甘草、桃仁、丹参、黄芩	小柴胡汤
腰酸、腹痛、脉弦数、欲呕、舌淡红、体温忽上升至39℃、咽干、头痛、恶露、小腹压痛、色黯、口苦、胸闷、苔薄腻、寒热	牡丹皮、生姜、柴胡、白芍、党参、半夏、茯苓、炙甘草、桃仁、丹参、黄芩	小柴胡汤
头痛、胸闷、欲呕、苔薄腻、恶露、舌淡红、小腹压痛、腰酸、寒热、脉弦数、咽干、体温忽上升至39℃、口苦、色黯、腹痛	牡丹皮、生姜、柴胡、白芍、党参、半夏、茯苓、炙甘草、桃仁、丹参、黄芩	小柴胡汤
恶露、头痛、腰酸、欲呕、色黯、舌淡红、咽干、腹痛、小腹压痛、苔薄腻、寒热、口苦、脉弦数、胸闷、体温忽上升至39℃	牡丹皮、生姜、柴胡、白芍、党参、半夏、茯苓、炙甘草、桃仁、丹参、黄芩	小柴胡汤
腰酸、咽干、苔薄腻、舌淡红、头痛、脉弦数、腹痛、小腹压痛、口苦、胸闷、体温忽上升至39℃、寒热、欲呕、恶露、色黯	牡丹皮、生姜、柴胡、白芍、党参、半夏、茯苓、炙甘草、桃仁、丹参、黄芩	小柴胡汤
头痛、胸闷、舌淡红、腹痛、脉弦数、口苦、寒热、欲呕、腰酸、小腹压痛、恶露、苔薄腻、体温忽上升至39℃、色黯、咽干	牡丹皮、生姜、柴胡、白芍、党参、半夏、茯苓、炙甘草、桃仁、丹参、黄芩	小柴胡汤
寒热、色黯、体温忽上升至39℃、小腹压痛、腹痛、舌淡红、欲呕、腰酸、胸闷、头痛、恶露、脉弦数、口苦、苔薄腻、咽干	牡丹皮、生姜、柴胡、白芍、党参、半夏、茯苓、炙甘草、桃仁、丹参、黄芩	小柴胡汤
胸闷、色黯、咽干、苔薄腻、寒热、头痛、腰酸、舌淡红、体温忽上升至39℃、小腹压痛、恶露、腹痛、口苦、脉弦数、欲呕	牡丹皮、生姜、柴胡、白芍、党参、半夏、茯苓、炙甘草、桃仁、丹参、黄芩	小柴胡汤
脉弦数、口苦、舌淡红、腰酸、咽干、小腹压痛、苔薄腻、胸闷、恶露、寒热、欲呕、头痛、腹痛、体温忽上升至39℃、色黯	牡丹皮、生姜、柴胡、白芍、党参、半夏、茯苓、炙甘草、桃仁、丹参、黄芩	小柴胡汤
胸闷、口苦、咽干、色黯、体温忽上升至39℃、苔薄腻、腰酸、欲呕、舌淡红、头痛、小腹压痛、寒热、腹痛、恶露、脉弦数	牡丹皮、生姜、柴胡、白芍、党参、半夏、茯苓、炙甘草、桃仁、丹参、黄芩	小柴胡汤
寒热、口苦、恶露、胸闷、脉弦数、咽干、腰酸、色黯、体温忽上升至39℃、苔薄腻、小腹压痛、腹痛、头痛、舌淡红、欲呕	牡丹皮、生姜、柴胡、白芍、党参、半夏、茯苓、炙甘草、桃仁、丹参、黄芩	小柴胡汤
寒热、腰酸、脉弦数、色黯、恶露、腹痛、体温忽上升至39℃、口苦、欲呕、苔薄腻、小腹压痛、头痛、咽干、舌淡红、胸闷	牡丹皮、生姜、柴胡、白芍、党参、半夏、茯苓、炙甘草、桃仁、丹参、黄芩	小柴胡汤
咽干、腹痛、舌淡红、胸闷、脉弦数、小腹压痛、寒热、头痛、口苦、体温忽上升至39℃、恶露、腰酸、色黯、欲呕、苔薄腻	牡丹皮、生姜、柴胡、白芍、党参、半夏、茯苓、炙甘草、桃仁、丹参、黄芩	小柴胡汤
脉弦数、口苦、苔薄腻、腰酸、体温忽上升至39℃、腹痛、小腹压痛、舌淡红、咽干、头痛、欲呕、寒热、胸闷、恶露、色黯	牡丹皮、生姜、柴胡、白芍、党参、半夏、茯苓、炙甘草、桃仁、丹参、黄芩	小柴胡汤
腰酸、口苦、胸闷、咽干、腹痛、色黯、体温忽上升至39℃、脉弦数、恶露、舌淡红、寒热、欲呕、苔薄腻、小腹压痛、头痛	牡丹皮、生姜、柴胡、白芍、党参、半夏、茯苓、炙甘草、桃仁、丹参、黄芩	小柴胡汤
口苦、色黯、恶露、头痛、小腹压痛、寒热、腹痛、脉弦数、体温忽上升至39℃、舌淡红、胸闷、苔薄腻、欲呕、腰酸、咽干	牡丹皮、生姜、柴胡、白芍、党参、半夏、茯苓、炙甘草、桃仁、丹参、黄芩	小柴胡汤
气郁、苔黄腻、痰火凝聚、左关脉弦、化痰火	牡丹皮、柴胡、半夏、赤芍、牡蛎、浙贝母、连翘、天花粉、青皮、牛蒡子、夏枯草、黄芩	小柴胡汤
左关脉弦、化痰火、气郁、苔黄腻、痰火凝聚	牡丹皮、柴胡、半夏、赤芍、牡蛎、浙贝母、连翘、天花粉、青皮、牛蒡子、夏枯草、黄芩	小柴胡汤
左关脉弦、化痰火、气郁、苔黄腻、痰火凝聚	牡丹皮、柴胡、半夏、赤芍、牡蛎、浙贝母、连翘、天花粉、青皮、牛蒡子、夏枯草、黄芩	小柴胡汤
化痰火、苔黄腻、左关脉弦、气郁、痰火凝聚	牡丹皮、柴胡、半夏、赤芍、牡蛎、浙贝母、连翘、天花粉、青皮、牛蒡子、夏枯草、黄芩	小柴胡汤
化痰火、气郁、左关脉弦、苔黄腻、痰火凝聚	牡丹皮、柴胡、半夏、赤芍、牡蛎、浙贝母、连翘、天花粉、青皮、牛蒡子、夏枯草、黄芩	小柴胡汤
化痰火、苔黄腻、左关脉弦、痰火凝聚、气郁	牡丹皮、柴胡、半夏、赤芍、牡蛎、浙贝母、连翘、天花粉、青皮、牛蒡子、夏枯草、黄芩	小柴胡汤
痰火凝聚、左关脉弦、苔黄腻、气郁、化痰火	牡丹皮、柴胡、半夏、赤芍、牡蛎、浙贝母、连翘、天花粉、青皮、牛蒡子、夏枯草、黄芩	小柴胡汤
气郁、苔黄腻、化痰火、左关脉弦、痰火凝聚	牡丹皮、柴胡、半夏、赤芍、牡蛎、浙贝母、连翘、天花粉、青皮、牛蒡子、夏枯草、黄芩	小柴胡汤
苔黄腻、左关脉弦、气郁、痰火凝聚、化痰火	牡丹皮、柴胡、半夏、赤芍、牡蛎、浙贝母、连翘、天花粉、青皮、牛蒡子、夏枯草、黄芩	小柴胡汤
化痰火、气郁、痰火凝聚、左关脉弦、苔黄腻	牡丹皮、柴胡、半夏、赤芍、牡蛎、浙贝母、连翘、天花粉、青皮、牛蒡子、夏枯草、黄芩	小柴胡汤
痰火凝聚、左关脉弦、苔黄腻、气郁、化痰火	牡丹皮、柴胡、半夏、赤芍、牡蛎、浙贝母、连翘、天花粉、青皮、牛蒡子、夏枯草、黄芩	小柴胡汤
化痰火、痰火凝聚、气郁、左关脉弦、苔黄腻	牡丹皮、柴胡、半夏、赤芍、牡蛎、浙贝母、连翘、天花粉、青皮、牛蒡子、夏枯草、黄芩	小柴胡汤
苔黄腻、痰火凝聚、化痰火、左关脉弦、气郁	牡丹皮、柴胡、半夏、赤芍、牡蛎、浙贝母、连翘、天花粉、青皮、牛蒡子、夏枯草、黄芩	小柴胡汤
化痰火、左关脉弦、痰火凝聚、苔黄腻、气郁	牡丹皮、柴胡、半夏、赤芍、牡蛎、浙贝母、连翘、天花粉、青皮、牛蒡子、夏枯草、黄芩	小柴胡汤
化痰火、左关脉弦、痰火凝聚、气郁、苔黄腻	牡丹皮、柴胡、半夏、赤芍、牡蛎、浙贝母、连翘、天花粉、青皮、牛蒡子、夏枯草、黄芩	小柴胡汤
气郁、化痰火、痰火凝聚、左关脉弦、苔黄腻	牡丹皮、柴胡、半夏、赤芍、牡蛎、浙贝母、连翘、天花粉、青皮、牛蒡子、夏枯草、黄芩	小柴胡汤
苔黄腻、痰火凝聚、化痰火、左关脉弦、气郁	牡丹皮、柴胡、半夏、赤芍、牡蛎、浙贝母、连翘、天花粉、青皮、牛蒡子、夏枯草、黄芩	小柴胡汤
化痰火、痰火凝聚、气郁、左关脉弦、苔黄腻	牡丹皮、柴胡、半夏、赤芍、牡蛎、浙贝母、连翘、天花粉、青皮、牛蒡子、夏枯草、黄芩	小柴胡汤
苔黄腻、气郁、左关脉弦、痰火凝聚、化痰火	牡丹皮、柴胡、半夏、赤芍、牡蛎、浙贝母、连翘、天花粉、青皮、牛蒡子、夏枯草、黄芩	小柴胡汤
苔黄腻、气郁、痰火凝聚、左关脉弦、化痰火	牡丹皮、柴胡、半夏、赤芍、牡蛎、浙贝母、连翘、天花粉、青皮、牛蒡子、夏枯草、黄芩	小柴胡汤
大汗如雨、恶寒	炙甘草、桂枝、白芍、大枣	桂枝汤
恶寒、大汗如雨	炙甘草、桂枝、白芍、大枣	桂枝汤
热气、汗出、发热、恶寒	炙甘草、桂枝、白芍、大枣	桂枝汤
热气、汗出、恶寒、发热	炙甘草、桂枝、白芍、大枣	桂枝汤
热气、发热、汗出、恶寒	炙甘草、桂枝、白芍、大枣	桂枝汤
热气、发热、恶寒、汗出	炙甘草、桂枝、白芍、大枣	桂枝汤
热气、恶寒、汗出、发热	炙甘草、桂枝、白芍、大枣	桂枝汤
热气、恶寒、发热、汗出	炙甘草、桂枝、白芍、大枣	桂枝汤
汗出、热气、发热、恶寒	炙甘草、桂枝、白芍、大枣	桂枝汤
汗出、热气、恶寒、发热	炙甘草、桂枝、白芍、大枣	桂枝汤
汗出、发热、热气、恶寒	炙甘草、桂枝、白芍、大枣	桂枝汤
汗出、发热、恶寒、热气	炙甘草、桂枝、白芍、大枣	桂枝汤
汗出、恶寒、热气、发热	炙甘草、桂枝、白芍、大枣	桂枝汤
汗出、恶寒、发热、热气	炙甘草、桂枝、白芍、大枣	桂枝汤
发热、热气、汗出、恶寒	炙甘草、桂枝、白芍、大枣	桂枝汤
发热、热气、恶寒、汗出	炙甘草、桂枝、白芍、大枣	桂枝汤
发热、汗出、热气、恶寒	炙甘草、桂枝、白芍、大枣	桂枝汤
发热、汗出、恶寒、热气	炙甘草、桂枝、白芍、大枣	桂枝汤
发热、恶寒、热气、汗出	炙甘草、桂枝、白芍、大枣	桂枝汤
发热、恶寒、汗出、热气	炙甘草、桂枝、白芍、大枣	桂枝汤
恶寒、热气、汗出、发热	炙甘草、桂枝、白芍、大枣	桂枝汤
恶寒、热气、发热、汗出	炙甘草、桂枝、白芍、大枣	桂枝汤
恶寒、汗出、热气、发热	炙甘草、桂枝、白芍、大枣	桂枝汤
恶寒、汗出、发热、热气	炙甘草、桂枝、白芍、大枣	桂枝汤
恶寒、发热、热气、汗出	炙甘草、桂枝、白芍、大枣	桂枝汤
恶寒、发热、汗出、热气	炙甘草、桂枝、白芍、大枣	桂枝汤
弱视失明、反目圆睁、疼痛、红肿、视力愈弱、肿痛	甘草、桂枝、白芍、大枣	桂枝汤
视力愈弱、肿痛、弱视失明、反目圆睁、红肿、疼痛	甘草、桂枝、白芍、大枣	桂枝汤
肿痛、反目圆睁、弱视失明、疼痛、红肿、视力愈弱	甘草、桂枝、白芍、大枣	桂枝汤
弱视失明、肿痛、反目圆睁、视力愈弱、红肿、疼痛	甘草、桂枝、白芍、大枣	桂枝汤
反目圆睁、视力愈弱、肿痛、弱视失明、疼痛、红肿	甘草、桂枝、白芍、大枣	桂枝汤
反目圆睁、疼痛、弱视失明、红肿、肿痛、视力愈弱	甘草、桂枝、白芍、大枣	桂枝汤
反目圆睁、红肿、疼痛、弱视失明、肿痛、视力愈弱	甘草、桂枝、白芍、大枣	桂枝汤
疼痛、肿痛、弱视失明、红肿、视力愈弱、反目圆睁	甘草、桂枝、白芍、大枣	桂枝汤
弱视失明、肿痛、疼痛、红肿、反目圆睁、视力愈弱	甘草、桂枝、白芍、大枣	桂枝汤
视力愈弱、肿痛、疼痛、反目圆睁、红肿、弱视失明	甘草、桂枝、白芍、大枣	桂枝汤
弱视失明、视力愈弱、肿痛、疼痛、红肿、反目圆睁	甘草、桂枝、白芍、大枣	桂枝汤
弱视失明、反目圆睁、红肿、肿痛、疼痛、视力愈弱	甘草、桂枝、白芍、大枣	桂枝汤
视力愈弱、疼痛、红肿、反目圆睁、弱视失明、肿痛	甘草、桂枝、白芍、大枣	桂枝汤
弱视失明、视力愈弱、反目圆睁、肿痛、红肿、疼痛	甘草、桂枝、白芍、大枣	桂枝汤
视力愈弱、红肿、肿痛、反目圆睁、弱视失明、疼痛	甘草、桂枝、白芍、大枣	桂枝汤
反目圆睁、肿痛、疼痛、弱视失明、视力愈弱、红肿	甘草、桂枝、白芍、大枣	桂枝汤
肿痛、弱视失明、红肿、反目圆睁、视力愈弱、疼痛	甘草、桂枝、白芍、大枣	桂枝汤
红肿、反目圆睁、肿痛、弱视失明、视力愈弱、疼痛	甘草、桂枝、白芍、大枣	桂枝汤
视力愈弱、弱视失明、肿痛、反目圆睁、红肿、疼痛	甘草、桂枝、白芍、大枣	桂枝汤
视力愈弱、肿痛、红肿、弱视失明、疼痛、反目圆睁	甘草、桂枝、白芍、大枣	桂枝汤
左有汗、左半身经常汗出、无汗、苔薄白、脉缓略浮	炙甘草、桂枝、白芍、大枣	桂枝汤
苔薄白、脉缓略浮、无汗、左半身经常汗出、左有汗	炙甘草、桂枝、白芍、大枣	桂枝汤
脉缓略浮、无汗、左有汗、左半身经常汗出、苔薄白	炙甘草、桂枝、白芍、大枣	桂枝汤
左半身经常汗出、苔薄白、左有汗、无汗、脉缓略浮	炙甘草、桂枝、白芍、大枣	桂枝汤
无汗、脉缓略浮、苔薄白、左有汗、左半身经常汗出	炙甘草、桂枝、白芍、大枣	桂枝汤
脉缓略浮、苔薄白、左半身经常汗出、左有汗、无汗	炙甘草、桂枝、白芍、大枣	桂枝汤
左半身经常汗出、苔薄白、左有汗、脉缓略浮、无汗	炙甘草、桂枝、白芍、大枣	桂枝汤
无汗、左有汗、左半身经常汗出、脉缓略浮、苔薄白	炙甘草、桂枝、白芍、大枣	桂枝汤
苔薄白、无汗、左半身经常汗出、脉缓略浮、左有汗	炙甘草、桂枝、白芍、大枣	桂枝汤
脉缓略浮、左有汗、苔薄白、无汗、左半身经常汗出	炙甘草、桂枝、白芍、大枣	桂枝汤
脉缓略浮、无汗、左半身经常汗出、苔薄白、左有汗	炙甘草、桂枝、白芍、大枣	桂枝汤
苔薄白、无汗、左半身经常汗出、脉缓略浮、左有汗	炙甘草、桂枝、白芍、大枣	桂枝汤
脉缓略浮、左有汗、苔薄白、左半身经常汗出、无汗	炙甘草、桂枝、白芍、大枣	桂枝汤
左有汗、苔薄白、无汗、脉缓略浮、左半身经常汗出	炙甘草、桂枝、白芍、大枣	桂枝汤
左半身经常汗出、苔薄白、无汗、脉缓略浮、左有汗	炙甘草、桂枝、白芍、大枣	桂枝汤
脉缓略浮、左半身经常汗出、左有汗、无汗、苔薄白	炙甘草、桂枝、白芍、大枣	桂枝汤
左有汗、苔薄白、左半身经常汗出、无汗、脉缓略浮	炙甘草、桂枝、白芍、大枣	桂枝汤
左有汗、苔薄白、无汗、左半身经常汗出、脉缓略浮	炙甘草、桂枝、白芍、大枣	桂枝汤
脉缓略浮、苔薄白、左有汗、无汗、左半身经常汗出	炙甘草、桂枝、白芍、大枣	桂枝汤
左半身经常汗出、无汗、左有汗、苔薄白、脉缓略浮	炙甘草、桂枝、白芍、大枣	桂枝汤
停经、苔薄白而润、厌食、呕吐、眩晕、畏寒、脉象细滑、倦怠、嗜睡、尿乳胶试验、恶心	砂仁、生姜、白芍、半夏、伏龙肝、大枣、茯苓、桂枝、甘草、陈皮	桂枝汤
停经、嗜睡、呕吐、恶心、眩晕、畏寒、尿乳胶试验、倦怠、脉象细滑、苔薄白而润、厌食	砂仁、生姜、白芍、半夏、伏龙肝、大枣、茯苓、桂枝、甘草、陈皮	桂枝汤
呕吐、苔薄白而润、尿乳胶试验、恶心、停经、脉象细滑、畏寒、嗜睡、厌食、倦怠、眩晕	砂仁、生姜、白芍、半夏、伏龙肝、大枣、茯苓、桂枝、甘草、陈皮	桂枝汤
畏寒、倦怠、尿乳胶试验、厌食、嗜睡、停经、苔薄白而润、眩晕、脉象细滑、恶心、呕吐	砂仁、生姜、白芍、半夏、伏龙肝、大枣、茯苓、桂枝、甘草、陈皮	桂枝汤
尿乳胶试验、呕吐、脉象细滑、苔薄白而润、畏寒、停经、厌食、嗜睡、倦怠、眩晕、恶心	砂仁、生姜、白芍、半夏、伏龙肝、大枣、茯苓、桂枝、甘草、陈皮	桂枝汤
尿乳胶试验、脉象细滑、呕吐、苔薄白而润、倦怠、眩晕、停经、厌食、恶心、嗜睡、畏寒	砂仁、生姜、白芍、半夏、伏龙肝、大枣、茯苓、桂枝、甘草、陈皮	桂枝汤
苔薄白而润、倦怠、嗜睡、呕吐、尿乳胶试验、停经、畏寒、恶心、厌食、眩晕、脉象细滑	砂仁、生姜、白芍、半夏、伏龙肝、大枣、茯苓、桂枝、甘草、陈皮	桂枝汤
呕吐、恶心、嗜睡、畏寒、倦怠、停经、尿乳胶试验、脉象细滑、眩晕、厌食、苔薄白而润	砂仁、生姜、白芍、半夏、伏龙肝、大枣、茯苓、桂枝、甘草、陈皮	桂枝汤
苔薄白而润、停经、尿乳胶试验、呕吐、眩晕、嗜睡、厌食、倦怠、脉象细滑、恶心、畏寒	砂仁、生姜、白芍、半夏、伏龙肝、大枣、茯苓、桂枝、甘草、陈皮	桂枝汤
停经、脉象细滑、尿乳胶试验、嗜睡、眩晕、厌食、恶心、苔薄白而润、倦怠、畏寒、呕吐	砂仁、生姜、白芍、半夏、伏龙肝、大枣、茯苓、桂枝、甘草、陈皮	桂枝汤
厌食、嗜睡、呕吐、眩晕、畏寒、苔薄白而润、尿乳胶试验、恶心、倦怠、停经、脉象细滑	砂仁、生姜、白芍、半夏、伏龙肝、大枣、茯苓、桂枝、甘草、陈皮	桂枝汤
苔薄白而润、脉象细滑、嗜睡、尿乳胶试验、倦怠、眩晕、呕吐、厌食、恶心、停经、畏寒	砂仁、生姜、白芍、半夏、伏龙肝、大枣、茯苓、桂枝、甘草、陈皮	桂枝汤
畏寒、眩晕、尿乳胶试验、嗜睡、恶心、脉象细滑、苔薄白而润、呕吐、厌食、倦怠、停经	砂仁、生姜、白芍、半夏、伏龙肝、大枣、茯苓、桂枝、甘草、陈皮	桂枝汤
倦怠、眩晕、停经、尿乳胶试验、脉象细滑、苔薄白而润、恶心、畏寒、呕吐、嗜睡、厌食	砂仁、生姜、白芍、半夏、伏龙肝、大枣、茯苓、桂枝、甘草、陈皮	桂枝汤
苔薄白而润、呕吐、停经、恶心、畏寒、倦怠、眩晕、尿乳胶试验、脉象细滑、厌食、嗜睡	砂仁、生姜、白芍、半夏、伏龙肝、大枣、茯苓、桂枝、甘草、陈皮	桂枝汤
倦怠、脉象细滑、嗜睡、畏寒、呕吐、恶心、厌食、尿乳胶试验、苔薄白而润、眩晕、停经	砂仁、生姜、白芍、半夏、伏龙肝、大枣、茯苓、桂枝、甘草、陈皮	桂枝汤
苔薄白而润、畏寒、停经、尿乳胶试验、恶心、眩晕、嗜睡、倦怠、呕吐、脉象细滑、厌食	砂仁、生姜、白芍、半夏、伏龙肝、大枣、茯苓、桂枝、甘草、陈皮	桂枝汤
眩晕、停经、呕吐、畏寒、恶心、厌食、苔薄白而润、尿乳胶试验、脉象细滑、倦怠、嗜睡	砂仁、生姜、白芍、半夏、伏龙肝、大枣、茯苓、桂枝、甘草、陈皮	桂枝汤
苔薄白而润、恶心、呕吐、厌食、眩晕、嗜睡、尿乳胶试验、停经、倦怠、脉象细滑、畏寒	砂仁、生姜、白芍、半夏、伏龙肝、大枣、茯苓、桂枝、甘草、陈皮	桂枝汤
尿乳胶试验、倦怠、苔薄白而润、恶心、呕吐、停经、畏寒、眩晕、厌食、脉象细滑、嗜睡	砂仁、生姜、白芍、半夏、伏龙肝、大枣、茯苓、桂枝、甘草、陈皮	桂枝汤
口苦、酸痛、足冷、舌淡、口干、右洪大无力、大便难、苔无苔、左沉细无力、饮水不解	牡丹皮、山药、生地、泽泻、山茱萸、茯苓、桂枝、附子	金匮肾气丸
右洪大无力、口干、酸痛、苔无苔、大便难、足冷、口苦、左沉细无力、饮水不解、舌淡	牡丹皮、山药、生地、泽泻、山茱萸、茯苓、桂枝、附子	金匮肾气丸
足冷、舌淡、苔无苔、口干、大便难、酸痛、右洪大无力、口苦、左沉细无力、饮水不解	牡丹皮、山药、生地、泽泻、山茱萸、茯苓、桂枝、附子	金匮肾气丸
左沉细无力、足冷、右洪大无力、口苦、酸痛、苔无苔、饮水不解、舌淡、口干、大便难	牡丹皮、山药、生地、泽泻、山茱萸、茯苓、桂枝、附子	金匮肾气丸
口苦、舌淡、右洪大无力、酸痛、饮水不解、左沉细无力、足冷、大便难、苔无苔、口干	牡丹皮、山药、生地、泽泻、山茱萸、茯苓、桂枝、附子	金匮肾气丸
苔无苔、左沉细无力、口干、右洪大无力、口苦、大便难、酸痛、舌淡、足冷、饮水不解	牡丹皮、山药、生地、泽泻、山茱萸、茯苓、桂枝、附子	金匮肾气丸
口干、酸痛、苔无苔、左沉细无力、大便难、足冷、舌淡、口苦、饮水不解、右洪大无力	牡丹皮、山药、生地、泽泻、山茱萸、茯苓、桂枝、附子	金匮肾气丸
右洪大无力、苔无苔、左沉细无力、饮水不解、大便难、足冷、酸痛、舌淡、口干、口苦	牡丹皮、山药、生地、泽泻、山茱萸、茯苓、桂枝、附子	金匮肾气丸
右洪大无力、大便难、舌淡、口干、酸痛、饮水不解、足冷、左沉细无力、口苦、苔无苔	牡丹皮、山药、生地、泽泻、山茱萸、茯苓、桂枝、附子	金匮肾气丸
口苦、右洪大无力、口干、足冷、大便难、左沉细无力、饮水不解、苔无苔、酸痛、舌淡	牡丹皮、山药、生地、泽泻、山茱萸、茯苓、桂枝、附子	金匮肾气丸
口干、酸痛、口苦、饮水不解、大便难、舌淡、左沉细无力、足冷、苔无苔、右洪大无力	牡丹皮、山药、生地、泽泻、山茱萸、茯苓、桂枝、附子	金匮肾气丸
苔无苔、右洪大无力、饮水不解、口干、足冷、大便难、左沉细无力、酸痛、舌淡、口苦	牡丹皮、山药、生地、泽泻、山茱萸、茯苓、桂枝、附子	金匮肾气丸
饮水不解、酸痛、大便难、右洪大无力、左沉细无力、舌淡、足冷、口苦、口干、苔无苔	牡丹皮、山药、生地、泽泻、山茱萸、茯苓、桂枝、附子	金匮肾气丸
饮水不解、大便难、足冷、口苦、口干、酸痛、苔无苔、左沉细无力、舌淡、右洪大无力	牡丹皮、山药、生地、泽泻、山茱萸、茯苓、桂枝、附子	金匮肾气丸
酸痛、左沉细无力、苔无苔、口干、口苦、右洪大无力、大便难、饮水不解、足冷、舌淡	牡丹皮、山药、生地、泽泻、山茱萸、茯苓、桂枝、附子	金匮肾气丸
口干、饮水不解、足冷、左沉细无力、苔无苔、大便难、酸痛、右洪大无力、口苦、舌淡	牡丹皮、山药、生地、泽泻、山茱萸、茯苓、桂枝、附子	金匮肾气丸
大便难、左沉细无力、足冷、苔无苔、舌淡、酸痛、右洪大无力、口干、饮水不解、口苦	牡丹皮、山药、生地、泽泻、山茱萸、茯苓、桂枝、附子	金匮肾气丸
大便难、右洪大无力、酸痛、足冷、口干、饮水不解、左沉细无力、舌淡、苔无苔、口苦	牡丹皮、山药、生地、泽泻、山茱萸、茯苓、桂枝、附子	金匮肾气丸
足冷、右洪大无力、饮水不解、苔无苔、左沉细无力、酸痛、口干、口苦、大便难、舌淡	牡丹皮、山药、生地、泽泻、山茱萸、茯苓、桂枝、附子	金匮肾气丸
大便难、口苦、右洪大无力、足冷、左沉细无力、酸痛、舌淡、口干、苔无苔、饮水不解	牡丹皮、山药、生地、泽泻、山茱萸、茯苓、桂枝、附子	金匮肾气丸
舌体胖有齿印、小便频、口不干、腹胀、腰酸、腹皮增厚、舌红、血压正常、脉细涩、食欲减退、浮肿、头晕	牡丹皮、山药、生地、泽泻、山茱萸、茯苓、桂枝、附子	金匮肾气丸
腹胀、口不干、小便频、腰酸、脉细涩、舌体胖有齿印、食欲减退、浮肿、头晕、舌红、腹皮增厚、血压正常	牡丹皮、山药、生地、泽泻、山茱萸、茯苓、桂枝、附子	金匮肾气丸
腹皮增厚、脉细涩、口不干、小便频、舌体胖有齿印、血压正常、头晕、食欲减退、腰酸、舌红、腹胀、浮肿	牡丹皮、山药、生地、泽泻、山茱萸、茯苓、桂枝、附子	金匮肾气丸
脉细涩、口不干、小便频、腰酸、舌体胖有齿印、头晕、食欲减退、腹皮增厚、血压正常、浮肿、舌红、腹胀	牡丹皮、山药、生地、泽泻、山茱萸、茯苓、桂枝、附子	金匮肾气丸
腹胀、舌红、血压正常、浮肿、腰酸、舌体胖有齿印、口不干、头晕、食欲减退、小便频、脉细涩、腹皮增厚	牡丹皮、山药、生地、泽泻、山茱萸、茯苓、桂枝、附子	金匮肾气丸
脉细涩、腰酸、浮肿、头晕、舌体胖有齿印、食欲减退、腹皮增厚、小便频、腹胀、舌红、口不干、血压正常	牡丹皮、山药、生地、泽泻、山茱萸、茯苓、桂枝、附子	金匮肾气丸
血压正常、脉细涩、口不干、舌体胖有齿印、腹胀、头晕、食欲减退、腰酸、小便频、腹皮增厚、浮肿、舌红	牡丹皮、山药、生地、泽泻、山茱萸、茯苓、桂枝、附子	金匮肾气丸
小便频、舌红、舌体胖有齿印、口不干、腹皮增厚、食欲减退、脉细涩、腰酸、血压正常、腹胀、头晕、浮肿	牡丹皮、山药、生地、泽泻、山茱萸、茯苓、桂枝、附子	金匮肾气丸
小便频、食欲减退、腹胀、脉细涩、舌红、浮肿、血压正常、腰酸、舌体胖有齿印、头晕、口不干、腹皮增厚	牡丹皮、山药、生地、泽泻、山茱萸、茯苓、桂枝、附子	金匮肾气丸
小便频、食欲减退、腹皮增厚、头晕、舌红、血压正常、腹胀、腰酸、舌体胖有齿印、脉细涩、浮肿、口不干	牡丹皮、山药、生地、泽泻、山茱萸、茯苓、桂枝、附子	金匮肾气丸
口不干、小便频、舌红、血压正常、腰酸、腹胀、浮肿、舌体胖有齿印、头晕、脉细涩、食欲减退、腹皮增厚	牡丹皮、山药、生地、泽泻、山茱萸、茯苓、桂枝、附子	金匮肾气丸
腹胀、小便频、浮肿、血压正常、食欲减退、头晕、腰酸、口不干、舌体胖有齿印、脉细涩、腹皮增厚、舌红	牡丹皮、山药、生地、泽泻、山茱萸、茯苓、桂枝、附子	金匮肾气丸
腹皮增厚、腹胀、舌红、食欲减退、舌体胖有齿印、浮肿、口不干、脉细涩、头晕、腰酸、小便频、血压正常	牡丹皮、山药、生地、泽泻、山茱萸、茯苓、桂枝、附子	金匮肾气丸
舌红、小便频、口不干、脉细涩、头晕、腹胀、血压正常、食欲减退、腹皮增厚、腰酸、浮肿、舌体胖有齿印	牡丹皮、山药、生地、泽泻、山茱萸、茯苓、桂枝、附子	金匮肾气丸
食欲减退、腰酸、血压正常、小便频、口不干、腹皮增厚、腹胀、舌体胖有齿印、浮肿、头晕、舌红、脉细涩	牡丹皮、山药、生地、泽泻、山茱萸、茯苓、桂枝、附子	金匮肾气丸
小便频、腹皮增厚、头晕、口不干、舌红、腰酸、浮肿、血压正常、食欲减退、舌体胖有齿印、脉细涩、腹胀	牡丹皮、山药、生地、泽泻、山茱萸、茯苓、桂枝、附子	金匮肾气丸
浮肿、脉细涩、舌体胖有齿印、血压正常、舌红、腹胀、口不干、小便频、腰酸、头晕、腹皮增厚、食欲减退	牡丹皮、山药、生地、泽泻、山茱萸、茯苓、桂枝、附子	金匮肾气丸
腹胀、食欲减退、腰酸、血压正常、头晕、浮肿、舌体胖有齿印、口不干、脉细涩、舌红、小便频、腹皮增厚	牡丹皮、山药、生地、泽泻、山茱萸、茯苓、桂枝、附子	金匮肾气丸
腹皮增厚、浮肿、腰酸、腹胀、舌体胖有齿印、小便频、血压正常、口不干、头晕、脉细涩、食欲减退、舌红	牡丹皮、山药、生地、泽泻、山茱萸、茯苓、桂枝、附子	金匮肾气丸
食欲减退、血压正常、舌体胖有齿印、头晕、腰酸、浮肿、腹皮增厚、腹胀、脉细涩、口不干、小便频、舌红	牡丹皮、山药、生地、泽泻、山茱萸、茯苓、桂枝、附子	金匮肾气丸
咳痰、大便不实、小便不利、手足俱冷、膨胀、腹胀	牡丹皮、山药、生地、泽泻、山茱萸、茯苓、桂枝、附子	金匮肾气丸
小便不利、大便不实、咳痰、手足俱冷、膨胀、腹胀	牡丹皮、山药、生地、泽泻、山茱萸、茯苓、桂枝、附子	金匮肾气丸
膨胀、咳痰、小便不利、手足俱冷、大便不实、腹胀	牡丹皮、山药、生地、泽泻、山茱萸、茯苓、桂枝、附子	金匮肾气丸
大便不实、手足俱冷、咳痰、膨胀、腹胀、小便不利	牡丹皮、山药、生地、泽泻、山茱萸、茯苓、桂枝、附子	金匮肾气丸
咳痰、大便不实、小便不利、膨胀、腹胀、手足俱冷	牡丹皮、山药、生地、泽泻、山茱萸、茯苓、桂枝、附子	金匮肾气丸
大便不实、咳痰、膨胀、腹胀、手足俱冷、小便不利	牡丹皮、山药、生地、泽泻、山茱萸、茯苓、桂枝、附子	金匮肾气丸
小便不利、膨胀、腹胀、手足俱冷、大便不实、咳痰	牡丹皮、山药、生地、泽泻、山茱萸、茯苓、桂枝、附子	金匮肾气丸
小便不利、膨胀、腹胀、咳痰、大便不实、手足俱冷	牡丹皮、山药、生地、泽泻、山茱萸、茯苓、桂枝、附子	金匮肾气丸
大便不实、咳痰、腹胀、小便不利、膨胀、手足俱冷	牡丹皮、山药、生地、泽泻、山茱萸、茯苓、桂枝、附子	金匮肾气丸
膨胀、大便不实、手足俱冷、腹胀、咳痰、小便不利	牡丹皮、山药、生地、泽泻、山茱萸、茯苓、桂枝、附子	金匮肾气丸
咳痰、大便不实、膨胀、小便不利、腹胀、手足俱冷	牡丹皮、山药、生地、泽泻、山茱萸、茯苓、桂枝、附子	金匮肾气丸
咳痰、大便不实、膨胀、小便不利、腹胀、手足俱冷	牡丹皮、山药、生地、泽泻、山茱萸、茯苓、桂枝、附子	金匮肾气丸
大便不实、咳痰、手足俱冷、膨胀、小便不利、腹胀	牡丹皮、山药、生地、泽泻、山茱萸、茯苓、桂枝、附子	金匮肾气丸
腹胀、咳痰、大便不实、小便不利、手足俱冷、膨胀	牡丹皮、山药、生地、泽泻、山茱萸、茯苓、桂枝、附子	金匮肾气丸
大便不实、膨胀、小便不利、腹胀、手足俱冷、咳痰	牡丹皮、山药、生地、泽泻、山茱萸、茯苓、桂枝、附子	金匮肾气丸
手足俱冷、膨胀、大便不实、腹胀、咳痰、小便不利	牡丹皮、山药、生地、泽泻、山茱萸、茯苓、桂枝、附子	金匮肾气丸
膨胀、咳痰、大便不实、腹胀、手足俱冷、小便不利	牡丹皮、山药、生地、泽泻、山茱萸、茯苓、桂枝、附子	金匮肾气丸
小便不利、腹胀、手足俱冷、膨胀、咳痰、大便不实	牡丹皮、山药、生地、泽泻、山茱萸、茯苓、桂枝、附子	金匮肾气丸
小便不利、大便不实、膨胀、手足俱冷、腹胀、咳痰	牡丹皮、山药、生地、泽泻、山茱萸、茯苓、桂枝、附子	金匮肾气丸
小便不利、咳痰、腹胀、手足俱冷、大便不实、膨胀	牡丹皮、山药、生地、泽泻、山茱萸、茯苓、桂枝、附子	金匮肾气丸
面色觥白、舌淡胖、腰痛、少腹胀满、脉迟、小便涓滴难下、小便不通、恶露	山药、生地、党参、泽泻、肉桂、茯苓、附子、乌药	金匮肾气丸
腰痛、恶露、面色觥白、少腹胀满、脉迟、小便涓滴难下、小便不通、舌淡胖	山药、生地、党参、泽泻、肉桂、茯苓、附子、乌药	金匮肾气丸
腰痛、脉迟、小便涓滴难下、小便不通、恶露、少腹胀满、面色觥白、舌淡胖	山药、生地、党参、泽泻、肉桂、茯苓、附子、乌药	金匮肾气丸
腰痛、恶露、面色觥白、脉迟、小便不通、少腹胀满、小便涓滴难下、舌淡胖	山药、生地、党参、泽泻、肉桂、茯苓、附子、乌药	金匮肾气丸
面色觥白、小便不通、脉迟、腰痛、小便涓滴难下、恶露、舌淡胖、少腹胀满	山药、生地、党参、泽泻、肉桂、茯苓、附子、乌药	金匮肾气丸
脉迟、小便涓滴难下、腰痛、面色觥白、恶露、舌淡胖、少腹胀满、小便不通	山药、生地、党参、泽泻、肉桂、茯苓、附子、乌药	金匮肾气丸
舌淡胖、小便涓滴难下、少腹胀满、恶露、小便不通、脉迟、面色觥白、腰痛	山药、生地、党参、泽泻、肉桂、茯苓、附子、乌药	金匮肾气丸
脉迟、少腹胀满、面色觥白、小便不通、小便涓滴难下、恶露、舌淡胖、腰痛	山药、生地、党参、泽泻、肉桂、茯苓、附子、乌药	金匮肾气丸
脉迟、腰痛、恶露、小便涓滴难下、小便不通、面色觥白、舌淡胖、少腹胀满	山药、生地、党参、泽泻、肉桂、茯苓、附子、乌药	金匮肾气丸
少腹胀满、腰痛、恶露、舌淡胖、脉迟、面色觥白、小便不通、小便涓滴难下	山药、生地、党参、泽泻、肉桂、茯苓、附子、乌药	金匮肾气丸
少腹胀满、小便不通、舌淡胖、恶露、面色觥白、腰痛、脉迟、小便涓滴难下	山药、生地、党参、泽泻、肉桂、茯苓、附子、乌药	金匮肾气丸
小便不通、小便涓滴难下、恶露、少腹胀满、面色觥白、腰痛、脉迟、舌淡胖	山药、生地、党参、泽泻、肉桂、茯苓、附子、乌药	金匮肾气丸
小便不通、少腹胀满、恶露、舌淡胖、小便涓滴难下、腰痛、脉迟、面色觥白	山药、生地、党参、泽泻、肉桂、茯苓、附子、乌药	金匮肾气丸
少腹胀满、小便不通、舌淡胖、恶露、小便涓滴难下、腰痛、面色觥白、脉迟	山药、生地、党参、泽泻、肉桂、茯苓、附子、乌药	金匮肾气丸
少腹胀满、腰痛、舌淡胖、小便不通、面色觥白、恶露、小便涓滴难下、脉迟	山药、生地、党参、泽泻、肉桂、茯苓、附子、乌药	金匮肾气丸
腰痛、少腹胀满、面色觥白、舌淡胖、恶露、脉迟、小便不通、小便涓滴难下	山药、生地、党参、泽泻、肉桂、茯苓、附子、乌药	金匮肾气丸
恶露、面色觥白、小便不通、腰痛、脉迟、小便涓滴难下、少腹胀满、舌淡胖	山药、生地、党参、泽泻、肉桂、茯苓、附子、乌药	金匮肾气丸
脉迟、腰痛、面色觥白、小便不通、舌淡胖、小便涓滴难下、恶露、少腹胀满	山药、生地、党参、泽泻、肉桂、茯苓、附子、乌药	金匮肾气丸
脉迟、少腹胀满、舌淡胖、面色觥白、恶露、小便不通、腰痛、小便涓滴难下	山药、生地、党参、泽泻、肉桂、茯苓、附子、乌药	金匮肾气丸
面色觥白、小便涓滴难下、恶露、舌淡胖、少腹胀满、小便不通、脉迟、腰痛	山药、生地、党参、泽泻、肉桂、茯苓、附子、乌药	金匮肾气丸
小便淋急、舌淡、心烦、脉沉细、阴茎微痛、腰酸	牡丹皮、山药、生地、泽泻、山茱萸、茯苓、桂枝、附子	金匮肾气丸
脉沉细、小便淋急、心烦、舌淡、腰酸、阴茎微痛	牡丹皮、山药、生地、泽泻、山茱萸、茯苓、桂枝、附子	金匮肾气丸
阴茎微痛、心烦、小便淋急、脉沉细、腰酸、舌淡	牡丹皮、山药、生地、泽泻、山茱萸、茯苓、桂枝、附子	金匮肾气丸
阴茎微痛、脉沉细、小便淋急、舌淡、心烦、腰酸	牡丹皮、山药、生地、泽泻、山茱萸、茯苓、桂枝、附子	金匮肾气丸
小便淋急、心烦、阴茎微痛、腰酸、脉沉细、舌淡	牡丹皮、山药、生地、泽泻、山茱萸、茯苓、桂枝、附子	金匮肾气丸
心烦、脉沉细、阴茎微痛、舌淡、腰酸、小便淋急	牡丹皮、山药、生地、泽泻、山茱萸、茯苓、桂枝、附子	金匮肾气丸
舌淡、心烦、阴茎微痛、小便淋急、脉沉细、腰酸	牡丹皮、山药、生地、泽泻、山茱萸、茯苓、桂枝、附子	金匮肾气丸
舌淡、小便淋急、阴茎微痛、脉沉细、腰酸、心烦	牡丹皮、山药、生地、泽泻、山茱萸、茯苓、桂枝、附子	金匮肾气丸
小便淋急、舌淡、阴茎微痛、心烦、脉沉细、腰酸	牡丹皮、山药、生地、泽泻、山茱萸、茯苓、桂枝、附子	金匮肾气丸
腰酸、舌淡、小便淋急、心烦、阴茎微痛、脉沉细	牡丹皮、山药、生地、泽泻、山茱萸、茯苓、桂枝、附子	金匮肾气丸
阴茎微痛、心烦、腰酸、小便淋急、脉沉细、舌淡	牡丹皮、山药、生地、泽泻、山茱萸、茯苓、桂枝、附子	金匮肾气丸
腰酸、阴茎微痛、小便淋急、脉沉细、心烦、舌淡	牡丹皮、山药、生地、泽泻、山茱萸、茯苓、桂枝、附子	金匮肾气丸
腰酸、小便淋急、脉沉细、阴茎微痛、舌淡、心烦	牡丹皮、山药、生地、泽泻、山茱萸、茯苓、桂枝、附子	金匮肾气丸
阴茎微痛、腰酸、脉沉细、心烦、小便淋急、舌淡	牡丹皮、山药、生地、泽泻、山茱萸、茯苓、桂枝、附子	金匮肾气丸
小便淋急、舌淡、脉沉细、腰酸、心烦、阴茎微痛	牡丹皮、山药、生地、泽泻、山茱萸、茯苓、桂枝、附子	金匮肾气丸
心烦、小便淋急、腰酸、阴茎微痛、脉沉细、舌淡	牡丹皮、山药、生地、泽泻、山茱萸、茯苓、桂枝、附子	金匮肾气丸
心烦、阴茎微痛、脉沉细、小便淋急、腰酸、舌淡	牡丹皮、山药、生地、泽泻、山茱萸、茯苓、桂枝、附子	金匮肾气丸
心烦、小便淋急、脉沉细、阴茎微痛、腰酸、舌淡	牡丹皮、山药、生地、泽泻、山茱萸、茯苓、桂枝、附子	金匮肾气丸
小便淋急、脉沉细、腰酸、阴茎微痛、心烦、舌淡	牡丹皮、山药、生地、泽泻、山茱萸、茯苓、桂枝、附子	金匮肾气丸
脉沉细、腰酸、小便淋急、阴茎微痛、心烦、舌淡	牡丹皮、山药、生地、泽泻、山茱萸、茯苓、桂枝、附子	金匮肾气丸
小便失禁、大便溏、脉迟、嗜卧、纳少、舌淡、面色苍白、四肢欠温、尿床	牡丹皮、山药、生地、桑螵蛸、泽泻、山茱萸、茯苓、附子	金匮肾气丸
四肢欠温、舌淡、大便溏、嗜卧、脉迟、尿床、面色苍白、小便失禁、纳少	牡丹皮、山药、生地、桑螵蛸、泽泻、山茱萸、茯苓、附子	金匮肾气丸
大便溏、脉迟、小便失禁、四肢欠温、尿床、面色苍白、纳少、嗜卧、舌淡	牡丹皮、山药、生地、桑螵蛸、泽泻、山茱萸、茯苓、附子	金匮肾气丸
大便溏、纳少、小便失禁、嗜卧、舌淡、尿床、四肢欠温、脉迟、面色苍白	牡丹皮、山药、生地、桑螵蛸、泽泻、山茱萸、茯苓、附子	金匮肾气丸
小便失禁、纳少、舌淡、四肢欠温、嗜卧、面色苍白、脉迟、尿床、大便溏	牡丹皮、山药、生地、桑螵蛸、泽泻、山茱萸、茯苓、附子	金匮肾气丸
尿床、小便失禁、舌淡、四肢欠温、纳少、脉迟、面色苍白、大便溏、嗜卧	牡丹皮、山药、生地、桑螵蛸、泽泻、山茱萸、茯苓、附子	金匮肾气丸
舌淡、大便溏、尿床、四肢欠温、嗜卧、脉迟、纳少、面色苍白、小便失禁	牡丹皮、山药、生地、桑螵蛸、泽泻、山茱萸、茯苓、附子	金匮肾气丸
脉迟、嗜卧、四肢欠温、面色苍白、尿床、舌淡、大便溏、小便失禁、纳少	牡丹皮、山药、生地、桑螵蛸、泽泻、山茱萸、茯苓、附子	金匮肾气丸
纳少、大便溏、四肢欠温、面色苍白、脉迟、尿床、嗜卧、小便失禁、舌淡	牡丹皮、山药、生地、桑螵蛸、泽泻、山茱萸、茯苓、附子	金匮肾气丸
嗜卧、四肢欠温、脉迟、尿床、舌淡、纳少、大便溏、小便失禁、面色苍白	牡丹皮、山药、生地、桑螵蛸、泽泻、山茱萸、茯苓、附子	金匮肾气丸
小便失禁、大便溏、脉迟、嗜卧、面色苍白、纳少、四肢欠温、尿床、舌淡	牡丹皮、山药、生地、桑螵蛸、泽泻、山茱萸、茯苓、附子	金匮肾气丸
小便失禁、四肢欠温、尿床、大便溏、舌淡、脉迟、面色苍白、嗜卧、纳少	牡丹皮、山药、生地、桑螵蛸、泽泻、山茱萸、茯苓、附子	金匮肾气丸
尿床、小便失禁、四肢欠温、舌淡、面色苍白、大便溏、纳少、脉迟、嗜卧	牡丹皮、山药、生地、桑螵蛸、泽泻、山茱萸、茯苓、附子	金匮肾气丸
纳少、面色苍白、小便失禁、尿床、嗜卧、脉迟、舌淡、大便溏、四肢欠温	牡丹皮、山药、生地、桑螵蛸、泽泻、山茱萸、茯苓、附子	金匮肾气丸
小便失禁、嗜卧、大便溏、纳少、面色苍白、舌淡、尿床、四肢欠温、脉迟	牡丹皮、山药、生地、桑螵蛸、泽泻、山茱萸、茯苓、附子	金匮肾气丸
纳少、四肢欠温、小便失禁、尿床、面色苍白、大便溏、舌淡、嗜卧、脉迟	牡丹皮、山药、生地、桑螵蛸、泽泻、山茱萸、茯苓、附子	金匮肾气丸
大便溏、四肢欠温、尿床、纳少、脉迟、嗜卧、舌淡、面色苍白、小便失禁	牡丹皮、山药、生地、桑螵蛸、泽泻、山茱萸、茯苓、附子	金匮肾气丸
面色苍白、四肢欠温、纳少、嗜卧、脉迟、舌淡、尿床、大便溏、小便失禁	牡丹皮、山药、生地、桑螵蛸、泽泻、山茱萸、茯苓、附子	金匮肾气丸
小便失禁、嗜卧、脉迟、四肢欠温、舌淡、大便溏、尿床、面色苍白、纳少	牡丹皮、山药、生地、桑螵蛸、泽泻、山茱萸、茯苓、附子	金匮肾气丸
脉迟、四肢欠温、面色苍白、舌淡、尿床、纳少、小便失禁、大便溏、嗜卧	牡丹皮、山药、生地、桑螵蛸、泽泻、山茱萸、茯苓、附子	金匮肾气丸
头晕、苔薄白、昏厥、耳鸣、倦怠、乏力、面色觥白、脉沉细	牡丹皮、山药、泽泻、山茱萸、茯苓、熟地、桂枝、附子	金匮肾气丸
昏厥、耳鸣、脉沉细、苔薄白、面色觥白、乏力、倦怠、头晕	牡丹皮、山药、泽泻、山茱萸、茯苓、熟地、桂枝、附子	金匮肾气丸
昏厥、脉沉细、头晕、倦怠、乏力、苔薄白、面色觥白、耳鸣	牡丹皮、山药、泽泻、山茱萸、茯苓、熟地、桂枝、附子	金匮肾气丸
乏力、脉沉细、头晕、苔薄白、耳鸣、倦怠、面色觥白、昏厥	牡丹皮、山药、泽泻、山茱萸、茯苓、熟地、桂枝、附子	金匮肾气丸
耳鸣、昏厥、乏力、苔薄白、面色觥白、头晕、倦怠、脉沉细	牡丹皮、山药、泽泻、山茱萸、茯苓、熟地、桂枝、附子	金匮肾气丸
昏厥、倦怠、苔薄白、耳鸣、脉沉细、面色觥白、头晕、乏力	牡丹皮、山药、泽泻、山茱萸、茯苓、熟地、桂枝、附子	金匮肾气丸
耳鸣、面色觥白、昏厥、苔薄白、倦怠、脉沉细、乏力、头晕	牡丹皮、山药、泽泻、山茱萸、茯苓、熟地、桂枝、附子	金匮肾气丸
脉沉细、苔薄白、昏厥、乏力、头晕、耳鸣、倦怠、面色觥白	牡丹皮、山药、泽泻、山茱萸、茯苓、熟地、桂枝、附子	金匮肾气丸
面色觥白、耳鸣、脉沉细、倦怠、苔薄白、头晕、乏力、昏厥	牡丹皮、山药、泽泻、山茱萸、茯苓、熟地、桂枝、附子	金匮肾气丸
倦怠、面色觥白、头晕、乏力、苔薄白、昏厥、脉沉细、耳鸣	牡丹皮、山药、泽泻、山茱萸、茯苓、熟地、桂枝、附子	金匮肾气丸
倦怠、苔薄白、头晕、乏力、耳鸣、昏厥、脉沉细、面色觥白	牡丹皮、山药、泽泻、山茱萸、茯苓、熟地、桂枝、附子	金匮肾气丸
乏力、脉沉细、面色觥白、倦怠、头晕、苔薄白、昏厥、耳鸣	牡丹皮、山药、泽泻、山茱萸、茯苓、熟地、桂枝、附子	金匮肾气丸
脉沉细、昏厥、耳鸣、倦怠、乏力、苔薄白、面色觥白、头晕	牡丹皮、山药、泽泻、山茱萸、茯苓、熟地、桂枝、附子	金匮肾气丸
昏厥、倦怠、耳鸣、苔薄白、脉沉细、面色觥白、乏力、头晕	牡丹皮、山药、泽泻、山茱萸、茯苓、熟地、桂枝、附子	金匮肾气丸
面色觥白、乏力、头晕、耳鸣、苔薄白、倦怠、昏厥、脉沉细	牡丹皮、山药、泽泻、山茱萸、茯苓、熟地、桂枝、附子	金匮肾气丸
面色觥白、脉沉细、昏厥、倦怠、乏力、耳鸣、苔薄白、头晕	牡丹皮、山药、泽泻、山茱萸、茯苓、熟地、桂枝、附子	金匮肾气丸
头晕、面色觥白、苔薄白、脉沉细、耳鸣、倦怠、昏厥、乏力	牡丹皮、山药、泽泻、山茱萸、茯苓、熟地、桂枝、附子	金匮肾气丸
头晕、倦怠、面色觥白、昏厥、耳鸣、脉沉细、苔薄白、乏力	牡丹皮、山药、泽泻、山茱萸、茯苓、熟地、桂枝、附子	金匮肾气丸
昏厥、倦怠、耳鸣、脉沉细、面色觥白、头晕、苔薄白、乏力	牡丹皮、山药、泽泻、山茱萸、茯苓、熟地、桂枝、附子	金匮肾气丸
耳鸣、面色觥白、头晕、昏厥、脉沉细、苔薄白、乏力、倦怠	牡丹皮、山药、泽泻、山茱萸、茯苓、熟地、桂枝、附子	金匮肾气丸
便溏、腰脊酸软、神疲、面色无华、头晕、性欲淡漠	牡丹皮、山药、生地、泽泻、山茱萸、茯苓、桂枝、附子	金匮肾气丸
性欲淡漠、便溏、头晕、神疲、腰脊酸软、面色无华	牡丹皮、山药、生地、泽泻、山茱萸、茯苓、桂枝、附子	金匮肾气丸
头晕、面色无华、腰脊酸软、性欲淡漠、便溏、神疲	牡丹皮、山药、生地、泽泻、山茱萸、茯苓、桂枝、附子	金匮肾气丸
腰脊酸软、面色无华、性欲淡漠、神疲、头晕、便溏	牡丹皮、山药、生地、泽泻、山茱萸、茯苓、桂枝、附子	金匮肾气丸
性欲淡漠、便溏、腰脊酸软、面色无华、神疲、头晕	牡丹皮、山药、生地、泽泻、山茱萸、茯苓、桂枝、附子	金匮肾气丸
腰脊酸软、性欲淡漠、神疲、便溏、面色无华、头晕	牡丹皮、山药、生地、泽泻、山茱萸、茯苓、桂枝、附子	金匮肾气丸
面色无华、头晕、腰脊酸软、性欲淡漠、便溏、神疲	牡丹皮、山药、生地、泽泻、山茱萸、茯苓、桂枝、附子	金匮肾气丸
神疲、便溏、面色无华、腰脊酸软、头晕、性欲淡漠	牡丹皮、山药、生地、泽泻、山茱萸、茯苓、桂枝、附子	金匮肾气丸
性欲淡漠、腰脊酸软、神疲、头晕、便溏、面色无华	牡丹皮、山药、生地、泽泻、山茱萸、茯苓、桂枝、附子	金匮肾气丸
便溏、腰脊酸软、性欲淡漠、面色无华、神疲、头晕	牡丹皮、山药、生地、泽泻、山茱萸、茯苓、桂枝、附子	金匮肾气丸
便溏、头晕、神疲、腰脊酸软、面色无华、性欲淡漠	牡丹皮、山药、生地、泽泻、山茱萸、茯苓、桂枝、附子	金匮肾气丸
腰脊酸软、便溏、面色无华、头晕、神疲、性欲淡漠	牡丹皮、山药、生地、泽泻、山茱萸、茯苓、桂枝、附子	金匮肾气丸
头晕、性欲淡漠、面色无华、便溏、腰脊酸软、神疲	牡丹皮、山药、生地、泽泻、山茱萸、茯苓、桂枝、附子	金匮肾气丸
性欲淡漠、腰脊酸软、头晕、面色无华、便溏、神疲	牡丹皮、山药、生地、泽泻、山茱萸、茯苓、桂枝、附子	金匮肾气丸
头晕、神疲、面色无华、性欲淡漠、腰脊酸软、便溏	牡丹皮、山药、生地、泽泻、山茱萸、茯苓、桂枝、附子	金匮肾气丸
腰脊酸软、神疲、性欲淡漠、便溏、面色无华、头晕	牡丹皮、山药、生地、泽泻、山茱萸、茯苓、桂枝、附子	金匮肾气丸
面色无华、神疲、头晕、便溏、腰脊酸软、性欲淡漠	牡丹皮、山药、生地、泽泻、山茱萸、茯苓、桂枝、附子	金匮肾气丸
头晕、腰脊酸软、面色无华、便溏、神疲、性欲淡漠	牡丹皮、山药、生地、泽泻、山茱萸、茯苓、桂枝、附子	金匮肾气丸
头晕、腰脊酸软、便溏、面色无华、神疲、性欲淡漠	牡丹皮、山药、生地、泽泻、山茱萸、茯苓、桂枝、附子	金匮肾气丸
性欲淡漠、神疲、头晕、便溏、腰脊酸软、面色无华	牡丹皮、山药、生地、泽泻、山茱萸、茯苓、桂枝、附子	金匮肾气丸
苔薄、舌淡、精液流出、疲惫无力、脉细迟、头晕、性高潮、无精液射出	牡丹皮、山药、生地、泽泻、山茱萸、肉桂、茯苓、附子	金匮肾气丸
苔薄、头晕、无精液射出、性高潮、脉细迟、舌淡、精液流出、疲惫无力	牡丹皮、山药、生地、泽泻、山茱萸、肉桂、茯苓、附子	金匮肾气丸
无精液射出、舌淡、脉细迟、疲惫无力、精液流出、头晕、性高潮、苔薄	牡丹皮、山药、生地、泽泻、山茱萸、肉桂、茯苓、附子	金匮肾气丸
精液流出、头晕、脉细迟、舌淡、性高潮、无精液射出、疲惫无力、苔薄	牡丹皮、山药、生地、泽泻、山茱萸、肉桂、茯苓、附子	金匮肾气丸
舌淡、无精液射出、头晕、脉细迟、精液流出、疲惫无力、苔薄、性高潮	牡丹皮、山药、生地、泽泻、山茱萸、肉桂、茯苓、附子	金匮肾气丸
头晕、苔薄、精液流出、性高潮、疲惫无力、脉细迟、无精液射出、舌淡	牡丹皮、山药、生地、泽泻、山茱萸、肉桂、茯苓、附子	金匮肾气丸
无精液射出、舌淡、头晕、性高潮、疲惫无力、脉细迟、苔薄、精液流出	牡丹皮、山药、生地、泽泻、山茱萸、肉桂、茯苓、附子	金匮肾气丸
精液流出、疲惫无力、性高潮、舌淡、脉细迟、苔薄、头晕、无精液射出	牡丹皮、山药、生地、泽泻、山茱萸、肉桂、茯苓、附子	金匮肾气丸
性高潮、脉细迟、头晕、舌淡、无精液射出、精液流出、疲惫无力、苔薄	牡丹皮、山药、生地、泽泻、山茱萸、肉桂、茯苓、附子	金匮肾气丸
脉细迟、疲惫无力、精液流出、苔薄、头晕、无精液射出、性高潮、舌淡	牡丹皮、山药、生地、泽泻、山茱萸、肉桂、茯苓、附子	金匮肾气丸
苔薄、疲惫无力、精液流出、无精液射出、舌淡、脉细迟、头晕、性高潮	牡丹皮、山药、生地、泽泻、山茱萸、肉桂、茯苓、附子	金匮肾气丸
脉细迟、疲惫无力、精液流出、舌淡、性高潮、头晕、无精液射出、苔薄	牡丹皮、山药、生地、泽泻、山茱萸、肉桂、茯苓、附子	金匮肾气丸
疲惫无力、无精液射出、头晕、性高潮、精液流出、苔薄、脉细迟、舌淡	牡丹皮、山药、生地、泽泻、山茱萸、肉桂、茯苓、附子	金匮肾气丸
头晕、精液流出、苔薄、脉细迟、舌淡、疲惫无力、性高潮、无精液射出	牡丹皮、山药、生地、泽泻、山茱萸、肉桂、茯苓、附子	金匮肾气丸
疲惫无力、性高潮、苔薄、精液流出、舌淡、脉细迟、无精液射出、头晕	牡丹皮、山药、生地、泽泻、山茱萸、肉桂、茯苓、附子	金匮肾气丸
脉细迟、舌淡、精液流出、无精液射出、性高潮、头晕、苔薄、疲惫无力	牡丹皮、山药、生地、泽泻、山茱萸、肉桂、茯苓、附子	金匮肾气丸
头晕、无精液射出、苔薄、性高潮、疲惫无力、舌淡、精液流出、脉细迟	牡丹皮、山药、生地、泽泻、山茱萸、肉桂、茯苓、附子	金匮肾气丸
苔薄、脉细迟、精液流出、性高潮、疲惫无力、无精液射出、舌淡、头晕	牡丹皮、山药、生地、泽泻、山茱萸、肉桂、茯苓、附子	金匮肾气丸
头晕、苔薄、性高潮、疲惫无力、脉细迟、精液流出、舌淡、无精液射出	牡丹皮、山药、生地、泽泻、山茱萸、肉桂、茯苓、附子	金匮肾气丸
苔薄、头晕、无精液射出、疲惫无力、脉细迟、精液流出、性高潮、舌淡	牡丹皮、山药、生地、泽泻、山茱萸、肉桂、茯苓、附子	金匮肾气丸
性欲减、耳鸣、头昏、神倦、食少、少眠、面色无华、自汗	牡丹皮、山药、生地、泽泻、山茱萸、茯苓、桂枝、附子	金匮肾气丸
头昏、神倦、食少、性欲减、面色无华、少眠、自汗、耳鸣	牡丹皮、山药、生地、泽泻、山茱萸、茯苓、桂枝、附子	金匮肾气丸
自汗、食少、性欲减、少眠、神倦、耳鸣、面色无华、头昏	牡丹皮、山药、生地、泽泻、山茱萸、茯苓、桂枝、附子	金匮肾气丸
头昏、耳鸣、面色无华、性欲减、自汗、少眠、食少、神倦	牡丹皮、山药、生地、泽泻、山茱萸、茯苓、桂枝、附子	金匮肾气丸
面色无华、耳鸣、少眠、自汗、头昏、神倦、性欲减、食少	牡丹皮、山药、生地、泽泻、山茱萸、茯苓、桂枝、附子	金匮肾气丸
少眠、食少、性欲减、耳鸣、面色无华、神倦、头昏、自汗	牡丹皮、山药、生地、泽泻、山茱萸、茯苓、桂枝、附子	金匮肾气丸
少眠、性欲减、耳鸣、自汗、食少、神倦、面色无华、头昏	牡丹皮、山药、生地、泽泻、山茱萸、茯苓、桂枝、附子	金匮肾气丸
食少、少眠、面色无华、性欲减、自汗、头昏、耳鸣、神倦	牡丹皮、山药、生地、泽泻、山茱萸、茯苓、桂枝、附子	金匮肾气丸
耳鸣、少眠、头昏、面色无华、性欲减、食少、自汗、神倦	牡丹皮、山药、生地、泽泻、山茱萸、茯苓、桂枝、附子	金匮肾气丸
神倦、食少、性欲减、自汗、面色无华、头昏、耳鸣、少眠	牡丹皮、山药、生地、泽泻、山茱萸、茯苓、桂枝、附子	金匮肾气丸
面色无华、食少、少眠、自汗、耳鸣、头昏、神倦、性欲减	牡丹皮、山药、生地、泽泻、山茱萸、茯苓、桂枝、附子	金匮肾气丸
食少、自汗、头昏、少眠、面色无华、耳鸣、神倦、性欲减	牡丹皮、山药、生地、泽泻、山茱萸、茯苓、桂枝、附子	金匮肾气丸
神倦、自汗、少眠、食少、头昏、耳鸣、性欲减、面色无华	牡丹皮、山药、生地、泽泻、山茱萸、茯苓、桂枝、附子	金匮肾气丸
头昏、面色无华、少眠、性欲减、食少、自汗、神倦、耳鸣	牡丹皮、山药、生地、泽泻、山茱萸、茯苓、桂枝、附子	金匮肾气丸
神倦、食少、自汗、耳鸣、面色无华、性欲减、头昏、少眠	牡丹皮、山药、生地、泽泻、山茱萸、茯苓、桂枝、附子	金匮肾气丸
耳鸣、自汗、面色无华、神倦、少眠、性欲减、食少、头昏	牡丹皮、山药、生地、泽泻、山茱萸、茯苓、桂枝、附子	金匮肾气丸
自汗、头昏、神倦、少眠、食少、面色无华、性欲减、耳鸣	牡丹皮、山药、生地、泽泻、山茱萸、茯苓、桂枝、附子	金匮肾气丸
耳鸣、少眠、面色无华、头昏、神倦、自汗、性欲减、食少	牡丹皮、山药、生地、泽泻、山茱萸、茯苓、桂枝、附子	金匮肾气丸
自汗、面色无华、头昏、耳鸣、食少、少眠、神倦、性欲减	牡丹皮、山药、生地、泽泻、山茱萸、茯苓、桂枝、附子	金匮肾气丸
头昏、少眠、面色无华、性欲减、食少、神倦、自汗、耳鸣	牡丹皮、山药、生地、泽泻、山茱萸、茯苓、桂枝、附子	金匮肾气丸
畏冷、苔白、便溏、腰痛、舌淡、腹中微痛、脉沉细弦、形寒	牡丹皮、山药、山茱萸、茯苓、熟地、肉桂、附子、益智仁、车前草	金匮肾气丸
腰痛、苔白、便溏、脉沉细弦、形寒、舌淡、腹中微痛、畏冷	牡丹皮、山药、山茱萸、茯苓、熟地、肉桂、附子、益智仁、车前草	金匮肾气丸
畏冷、便溏、苔白、舌淡、腰痛、腹中微痛、脉沉细弦、形寒	牡丹皮、山药、山茱萸、茯苓、熟地、肉桂、附子、益智仁、车前草	金匮肾气丸
舌淡、畏冷、便溏、腹中微痛、苔白、脉沉细弦、腰痛、形寒	牡丹皮、山药、山茱萸、茯苓、熟地、肉桂、附子、益智仁、车前草	金匮肾气丸
脉沉细弦、苔白、腹中微痛、腰痛、舌淡、形寒、便溏、畏冷	牡丹皮、山药、山茱萸、茯苓、熟地、肉桂、附子、益智仁、车前草	金匮肾气丸
畏冷、形寒、便溏、苔白、脉沉细弦、舌淡、腹中微痛、腰痛	牡丹皮、山药、山茱萸、茯苓、熟地、肉桂、附子、益智仁、车前草	金匮肾气丸
畏冷、腹中微痛、便溏、舌淡、腰痛、形寒、脉沉细弦、苔白	牡丹皮、山药、山茱萸、茯苓、熟地、肉桂、附子、益智仁、车前草	金匮肾气丸
苔白、腹中微痛、舌淡、形寒、腰痛、畏冷、脉沉细弦、便溏	牡丹皮、山药、山茱萸、茯苓、熟地、肉桂、附子、益智仁、车前草	金匮肾气丸
腹中微痛、苔白、便溏、畏冷、形寒、舌淡、腰痛、脉沉细弦	牡丹皮、山药、山茱萸、茯苓、熟地、肉桂、附子、益智仁、车前草	金匮肾气丸
腹中微痛、便溏、舌淡、形寒、苔白、腰痛、脉沉细弦、畏冷	牡丹皮、山药、山茱萸、茯苓、熟地、肉桂、附子、益智仁、车前草	金匮肾气丸
畏冷、便溏、脉沉细弦、形寒、苔白、舌淡、腹中微痛、腰痛	牡丹皮、山药、山茱萸、茯苓、熟地、肉桂、附子、益智仁、车前草	金匮肾气丸
便溏、舌淡、腹中微痛、形寒、苔白、脉沉细弦、畏冷、腰痛	牡丹皮、山药、山茱萸、茯苓、熟地、肉桂、附子、益智仁、车前草	金匮肾气丸
形寒、脉沉细弦、腰痛、畏冷、舌淡、便溏、腹中微痛、苔白	牡丹皮、山药、山茱萸、茯苓、熟地、肉桂、附子、益智仁、车前草	金匮肾气丸
便溏、畏冷、腰痛、腹中微痛、苔白、脉沉细弦、形寒、舌淡	牡丹皮、山药、山茱萸、茯苓、熟地、肉桂、附子、益智仁、车前草	金匮肾气丸
脉沉细弦、舌淡、便溏、苔白、畏冷、腹中微痛、形寒、腰痛	牡丹皮、山药、山茱萸、茯苓、熟地、肉桂、附子、益智仁、车前草	金匮肾气丸
腰痛、苔白、畏冷、舌淡、便溏、脉沉细弦、形寒、腹中微痛	牡丹皮、山药、山茱萸、茯苓、熟地、肉桂、附子、益智仁、车前草	金匮肾气丸
舌淡、腰痛、苔白、脉沉细弦、腹中微痛、畏冷、便溏、形寒	牡丹皮、山药、山茱萸、茯苓、熟地、肉桂、附子、益智仁、车前草	金匮肾气丸
腹中微痛、形寒、舌淡、畏冷、腰痛、苔白、脉沉细弦、便溏	牡丹皮、山药、山茱萸、茯苓、熟地、肉桂、附子、益智仁、车前草	金匮肾气丸
畏冷、便溏、舌淡、苔白、形寒、腰痛、腹中微痛、脉沉细弦	牡丹皮、山药、山茱萸、茯苓、熟地、肉桂、附子、益智仁、车前草	金匮肾气丸
脉沉细弦、舌淡、腹中微痛、苔白、畏冷、形寒、腰痛、便溏	牡丹皮、山药、山茱萸、茯苓、熟地、肉桂、附子、益智仁、车前草	金匮肾气丸
小便清长、苔滑、面色苍白、畏寒、大便溏薄、舌淡、腰痛、唾涎盈口、怕冷、多唾涎	牡丹皮、广藿香、山药、泽泻、山茱萸、肉桂、茯苓、熟地、佩兰、附子、益智仁	金匮肾气丸
怕冷、唾涎盈口、腰痛、面色苍白、苔滑、小便清长、大便溏薄、畏寒、舌淡、多唾涎	牡丹皮、广藿香、山药、泽泻、山茱萸、肉桂、茯苓、熟地、佩兰、附子、益智仁	金匮肾气丸
舌淡、畏寒、苔滑、唾涎盈口、面色苍白、怕冷、多唾涎、小便清长、大便溏薄、腰痛	牡丹皮、广藿香、山药、泽泻、山茱萸、肉桂、茯苓、熟地、佩兰、附子、益智仁	金匮肾气丸
腰痛、面色苍白、苔滑、唾涎盈口、多唾涎、畏寒、怕冷、大便溏薄、小便清长、舌淡	牡丹皮、广藿香、山药、泽泻、山茱萸、肉桂、茯苓、熟地、佩兰、附子、益智仁	金匮肾气丸
面色苍白、畏寒、舌淡、小便清长、腰痛、唾涎盈口、多唾涎、怕冷、大便溏薄、苔滑	牡丹皮、广藿香、山药、泽泻、山茱萸、肉桂、茯苓、熟地、佩兰、附子、益智仁	金匮肾气丸
怕冷、大便溏薄、畏寒、小便清长、唾涎盈口、苔滑、面色苍白、多唾涎、腰痛、舌淡	牡丹皮、广藿香、山药、泽泻、山茱萸、肉桂、茯苓、熟地、佩兰、附子、益智仁	金匮肾气丸
畏寒、腰痛、小便清长、舌淡、苔滑、多唾涎、大便溏薄、面色苍白、怕冷、唾涎盈口	牡丹皮、广藿香、山药、泽泻、山茱萸、肉桂、茯苓、熟地、佩兰、附子、益智仁	金匮肾气丸
畏寒、大便溏薄、怕冷、多唾涎、唾涎盈口、面色苍白、苔滑、腰痛、小便清长、舌淡	牡丹皮、广藿香、山药、泽泻、山茱萸、肉桂、茯苓、熟地、佩兰、附子、益智仁	金匮肾气丸
小便清长、怕冷、腰痛、唾涎盈口、苔滑、面色苍白、畏寒、舌淡、大便溏薄、多唾涎	牡丹皮、广藿香、山药、泽泻、山茱萸、肉桂、茯苓、熟地、佩兰、附子、益智仁	金匮肾气丸
畏寒、小便清长、舌淡、腰痛、唾涎盈口、大便溏薄、怕冷、多唾涎、面色苍白、苔滑	牡丹皮、广藿香、山药、泽泻、山茱萸、肉桂、茯苓、熟地、佩兰、附子、益智仁	金匮肾气丸
舌淡、唾涎盈口、畏寒、面色苍白、多唾涎、小便清长、苔滑、腰痛、怕冷、大便溏薄	牡丹皮、广藿香、山药、泽泻、山茱萸、肉桂、茯苓、熟地、佩兰、附子、益智仁	金匮肾气丸
腰痛、多唾涎、舌淡、大便溏薄、怕冷、苔滑、畏寒、唾涎盈口、小便清长、面色苍白	牡丹皮、广藿香、山药、泽泻、山茱萸、肉桂、茯苓、熟地、佩兰、附子、益智仁	金匮肾气丸
多唾涎、苔滑、小便清长、大便溏薄、舌淡、面色苍白、唾涎盈口、怕冷、畏寒、腰痛	牡丹皮、广藿香、山药、泽泻、山茱萸、肉桂、茯苓、熟地、佩兰、附子、益智仁	金匮肾气丸
怕冷、大便溏薄、面色苍白、腰痛、畏寒、唾涎盈口、多唾涎、苔滑、小便清长、舌淡	牡丹皮、广藿香、山药、泽泻、山茱萸、肉桂、茯苓、熟地、佩兰、附子、益智仁	金匮肾气丸
面色苍白、怕冷、大便溏薄、畏寒、舌淡、苔滑、唾涎盈口、多唾涎、小便清长、腰痛	牡丹皮、广藿香、山药、泽泻、山茱萸、肉桂、茯苓、熟地、佩兰、附子、益智仁	金匮肾气丸
舌淡、苔滑、怕冷、腰痛、唾涎盈口、小便清长、多唾涎、面色苍白、畏寒、大便溏薄	牡丹皮、广藿香、山药、泽泻、山茱萸、肉桂、茯苓、熟地、佩兰、附子、益智仁	金匮肾气丸
舌淡、多唾涎、大便溏薄、腰痛、面色苍白、苔滑、唾涎盈口、畏寒、怕冷、小便清长	牡丹皮、广藿香、山药、泽泻、山茱萸、肉桂、茯苓、熟地、佩兰、附子、益智仁	金匮肾气丸
面色苍白、唾涎盈口、大便溏薄、腰痛、畏寒、小便清长、怕冷、舌淡、苔滑、多唾涎	牡丹皮、广藿香、山药、泽泻、山茱萸、肉桂、茯苓、熟地、佩兰、附子、益智仁	金匮肾气丸
腰痛、畏寒、多唾涎、舌淡、苔滑、大便溏薄、唾涎盈口、小便清长、面色苍白、怕冷	牡丹皮、广藿香、山药、泽泻、山茱萸、肉桂、茯苓、熟地、佩兰、附子、益智仁	金匮肾气丸
苔滑、舌淡、唾涎盈口、小便清长、面色苍白、怕冷、大便溏薄、腰痛、畏寒、多唾涎	牡丹皮、广藿香、山药、泽泻、山茱萸、肉桂、茯苓、熟地、佩兰、附子、益智仁	金匮肾气丸
痰有咸味、脉两寸俱大、气短、痰壅作咳、微细欲绝、夜咳	牡丹皮、山药、生地、泽泻、山茱萸、茯苓、桂枝、附子	金匮肾气丸
气短、痰壅作咳、痰有咸味、夜咳、脉两寸俱大、微细欲绝	牡丹皮、山药、生地、泽泻、山茱萸、茯苓、桂枝、附子	金匮肾气丸
脉两寸俱大、痰有咸味、夜咳、微细欲绝、痰壅作咳、气短	牡丹皮、山药、生地、泽泻、山茱萸、茯苓、桂枝、附子	金匮肾气丸
痰壅作咳、气短、微细欲绝、脉两寸俱大、夜咳、痰有咸味	牡丹皮、山药、生地、泽泻、山茱萸、茯苓、桂枝、附子	金匮肾气丸
痰有咸味、脉两寸俱大、夜咳、微细欲绝、气短、痰壅作咳	牡丹皮、山药、生地、泽泻、山茱萸、茯苓、桂枝、附子	金匮肾气丸
夜咳、痰有咸味、气短、微细欲绝、脉两寸俱大、痰壅作咳	牡丹皮、山药、生地、泽泻、山茱萸、茯苓、桂枝、附子	金匮肾气丸
微细欲绝、痰有咸味、夜咳、脉两寸俱大、气短、痰壅作咳	牡丹皮、山药、生地、泽泻、山茱萸、茯苓、桂枝、附子	金匮肾气丸
脉两寸俱大、痰壅作咳、气短、夜咳、痰有咸味、微细欲绝	牡丹皮、山药、生地、泽泻、山茱萸、茯苓、桂枝、附子	金匮肾气丸
夜咳、气短、痰壅作咳、脉两寸俱大、痰有咸味、微细欲绝	牡丹皮、山药、生地、泽泻、山茱萸、茯苓、桂枝、附子	金匮肾气丸
夜咳、痰壅作咳、脉两寸俱大、痰有咸味、微细欲绝、气短	牡丹皮、山药、生地、泽泻、山茱萸、茯苓、桂枝、附子	金匮肾气丸
夜咳、微细欲绝、痰有咸味、气短、痰壅作咳、脉两寸俱大	牡丹皮、山药、生地、泽泻、山茱萸、茯苓、桂枝、附子	金匮肾气丸
气短、脉两寸俱大、痰有咸味、微细欲绝、夜咳、痰壅作咳	牡丹皮、山药、生地、泽泻、山茱萸、茯苓、桂枝、附子	金匮肾气丸
夜咳、气短、痰壅作咳、脉两寸俱大、痰有咸味、微细欲绝	牡丹皮、山药、生地、泽泻、山茱萸、茯苓、桂枝、附子	金匮肾气丸
微细欲绝、脉两寸俱大、夜咳、痰壅作咳、痰有咸味、气短	牡丹皮、山药、生地、泽泻、山茱萸、茯苓、桂枝、附子	金匮肾气丸
脉两寸俱大、气短、微细欲绝、痰有咸味、夜咳、痰壅作咳	牡丹皮、山药、生地、泽泻、山茱萸、茯苓、桂枝、附子	金匮肾气丸
痰有咸味、气短、脉两寸俱大、痰壅作咳、微细欲绝、夜咳	牡丹皮、山药、生地、泽泻、山茱萸、茯苓、桂枝、附子	金匮肾气丸
微细欲绝、夜咳、痰有咸味、脉两寸俱大、痰壅作咳、气短	牡丹皮、山药、生地、泽泻、山茱萸、茯苓、桂枝、附子	金匮肾气丸
痰有咸味、气短、脉两寸俱大、夜咳、微细欲绝、痰壅作咳	牡丹皮、山药、生地、泽泻、山茱萸、茯苓、桂枝、附子	金匮肾气丸
痰壅作咳、微细欲绝、痰有咸味、夜咳、脉两寸俱大、气短	牡丹皮、山药、生地、泽泻、山茱萸、茯苓、桂枝、附子	金匮肾气丸
夜咳、脉两寸俱大、痰壅作咳、气短、痰有咸味、微细欲绝	牡丹皮、山药、生地、泽泻、山茱萸、茯苓、桂枝、附子	金匮肾气丸
咳喘、胸闷、脉短、痰多、气短、舌体较胖、气急、苔白	牡丹皮、山药、胆南星、葶苈子、泽泻、枸杞子、茯苓、熟地、肉桂、附子	金匮肾气丸
胸闷、苔白、舌体较胖、气急、脉短、痰多、气短、咳喘	牡丹皮、山药、胆南星、葶苈子、泽泻、枸杞子、茯苓、熟地、肉桂、附子	金匮肾气丸
苔白、胸闷、气急、脉短、痰多、舌体较胖、气短、咳喘	牡丹皮、山药、胆南星、葶苈子、泽泻、枸杞子、茯苓、熟地、肉桂、附子	金匮肾气丸
咳喘、气短、气急、痰多、舌体较胖、脉短、胸闷、苔白	牡丹皮、山药、胆南星、葶苈子、泽泻、枸杞子、茯苓、熟地、肉桂、附子	金匮肾气丸
咳喘、舌体较胖、气急、苔白、胸闷、脉短、气短、痰多	牡丹皮、山药、胆南星、葶苈子、泽泻、枸杞子、茯苓、熟地、肉桂、附子	金匮肾气丸
胸闷、气短、痰多、气急、舌体较胖、苔白、脉短、咳喘	牡丹皮、山药、胆南星、葶苈子、泽泻、枸杞子、茯苓、熟地、肉桂、附子	金匮肾气丸
舌体较胖、气急、咳喘、苔白、脉短、胸闷、痰多、气短	牡丹皮、山药、胆南星、葶苈子、泽泻、枸杞子、茯苓、熟地、肉桂、附子	金匮肾气丸
气急、痰多、脉短、苔白、咳喘、胸闷、气短、舌体较胖	牡丹皮、山药、胆南星、葶苈子、泽泻、枸杞子、茯苓、熟地、肉桂、附子	金匮肾气丸
胸闷、苔白、痰多、咳喘、脉短、气急、舌体较胖、气短	牡丹皮、山药、胆南星、葶苈子、泽泻、枸杞子、茯苓、熟地、肉桂、附子	金匮肾气丸
舌体较胖、咳喘、痰多、气短、胸闷、脉短、苔白、气急	牡丹皮、山药、胆南星、葶苈子、泽泻、枸杞子、茯苓、熟地、肉桂、附子	金匮肾气丸
苔白、气急、痰多、舌体较胖、气短、咳喘、脉短、胸闷	牡丹皮、山药、胆南星、葶苈子、泽泻、枸杞子、茯苓、熟地、肉桂、附子	金匮肾气丸
咳喘、脉短、舌体较胖、胸闷、痰多、气急、气短、苔白	牡丹皮、山药、胆南星、葶苈子、泽泻、枸杞子、茯苓、熟地、肉桂、附子	金匮肾气丸
气短、咳喘、脉短、胸闷、舌体较胖、苔白、气急、痰多	牡丹皮、山药、胆南星、葶苈子、泽泻、枸杞子、茯苓、熟地、肉桂、附子	金匮肾气丸
气急、痰多、气短、咳喘、苔白、脉短、舌体较胖、胸闷	牡丹皮、山药、胆南星、葶苈子、泽泻、枸杞子、茯苓、熟地、肉桂、附子	金匮肾气丸
气急、苔白、胸闷、气短、脉短、咳喘、痰多、舌体较胖	牡丹皮、山药、胆南星、葶苈子、泽泻、枸杞子、茯苓、熟地、肉桂、附子	金匮肾气丸
气急、气短、舌体较胖、脉短、咳喘、苔白、胸闷、痰多	牡丹皮、山药、胆南星、葶苈子、泽泻、枸杞子、茯苓、熟地、肉桂、附子	金匮肾气丸
气短、脉短、舌体较胖、胸闷、苔白、痰多、咳喘、气急	牡丹皮、山药、胆南星、葶苈子、泽泻、枸杞子、茯苓、熟地、肉桂、附子	金匮肾气丸
舌体较胖、气短、咳喘、痰多、气急、苔白、胸闷、脉短	牡丹皮、山药、胆南星、葶苈子、泽泻、枸杞子、茯苓、熟地、肉桂、附子	金匮肾气丸
痰多、胸闷、咳喘、苔白、脉短、气急、气短、舌体较胖	牡丹皮、山药、胆南星、葶苈子、泽泻、枸杞子、茯苓、熟地、肉桂、附子	金匮肾气丸
痰多、气急、胸闷、舌体较胖、气短、苔白、咳喘、脉短	牡丹皮、山药、胆南星、葶苈子、泽泻、枸杞子、茯苓、熟地、肉桂、附子	金匮肾气丸
白带清稀、舌淡、听力渐减、苔白、寒凉、耳鸣、厌动、喜热、乏力、手足不温、耳内凉楚、眩晕、听力减退、脉沉、怕冷、右耳反应低下	牡丹皮、生姜、山药、龙骨、大枣、泽泻、山茱萸、牡蛎、茯苓、肉桂、熟地、石菖蒲、附子、甘草、磁石	金匮肾气丸
听力减退、白带清稀、手足不温、怕冷、耳鸣、厌动、喜热、耳内凉楚、舌淡、寒凉、右耳反应低下、听力渐减、乏力、苔白、眩晕、脉沉	牡丹皮、生姜、山药、龙骨、大枣、泽泻、山茱萸、牡蛎、茯苓、肉桂、熟地、石菖蒲、附子、甘草、磁石	金匮肾气丸
舌淡、寒凉、脉沉、怕冷、听力渐减、喜热、手足不温、眩晕、耳鸣、右耳反应低下、耳内凉楚、苔白、白带清稀、乏力、厌动、听力减退	牡丹皮、生姜、山药、龙骨、大枣、泽泻、山茱萸、牡蛎、茯苓、肉桂、熟地、石菖蒲、附子、甘草、磁石	金匮肾气丸
手足不温、耳内凉楚、听力渐减、耳鸣、脉沉、听力减退、眩晕、寒凉、乏力、厌动、白带清稀、舌淡、怕冷、右耳反应低下、喜热、苔白	牡丹皮、生姜、山药、龙骨、大枣、泽泻、山茱萸、牡蛎、茯苓、肉桂、熟地、石菖蒲、附子、甘草、磁石	金匮肾气丸
乏力、白带清稀、手足不温、听力减退、耳鸣、脉沉、耳内凉楚、右耳反应低下、怕冷、苔白、听力渐减、眩晕、寒凉、舌淡、厌动、喜热	牡丹皮、生姜、山药、龙骨、大枣、泽泻、山茱萸、牡蛎、茯苓、肉桂、熟地、石菖蒲、附子、甘草、磁石	金匮肾气丸
耳内凉楚、白带清稀、怕冷、右耳反应低下、眩晕、喜热、乏力、耳鸣、听力减退、手足不温、脉沉、寒凉、厌动、听力渐减、舌淡、苔白	牡丹皮、生姜、山药、龙骨、大枣、泽泻、山茱萸、牡蛎、茯苓、肉桂、熟地、石菖蒲、附子、甘草、磁石	金匮肾气丸
舌淡、厌动、喜热、乏力、耳鸣、眩晕、苔白、寒凉、怕冷、听力渐减、手足不温、右耳反应低下、听力减退、耳内凉楚、白带清稀、脉沉	牡丹皮、生姜、山药、龙骨、大枣、泽泻、山茱萸、牡蛎、茯苓、肉桂、熟地、石菖蒲、附子、甘草、磁石	金匮肾气丸
听力渐减、手足不温、乏力、脉沉、喜热、听力减退、寒凉、眩晕、右耳反应低下、舌淡、耳鸣、怕冷、厌动、耳内凉楚、苔白、白带清稀	牡丹皮、生姜、山药、龙骨、大枣、泽泻、山茱萸、牡蛎、茯苓、肉桂、熟地、石菖蒲、附子、甘草、磁石	金匮肾气丸
喜热、脉沉、听力减退、寒凉、厌动、听力渐减、眩晕、耳鸣、右耳反应低下、怕冷、白带清稀、舌淡、手足不温、苔白、乏力、耳内凉楚	牡丹皮、生姜、山药、龙骨、大枣、泽泻、山茱萸、牡蛎、茯苓、肉桂、熟地、石菖蒲、附子、甘草、磁石	金匮肾气丸
右耳反应低下、苔白、耳鸣、耳内凉楚、喜热、怕冷、厌动、乏力、听力渐减、脉沉、舌淡、白带清稀、听力减退、寒凉、手足不温、眩晕	牡丹皮、生姜、山药、龙骨、大枣、泽泻、山茱萸、牡蛎、茯苓、肉桂、熟地、石菖蒲、附子、甘草、磁石	金匮肾气丸
脉沉、手足不温、舌淡、耳内凉楚、寒凉、听力渐减、眩晕、怕冷、右耳反应低下、耳鸣、乏力、苔白、喜热、白带清稀、听力减退、厌动	牡丹皮、生姜、山药、龙骨、大枣、泽泻、山茱萸、牡蛎、茯苓、肉桂、熟地、石菖蒲、附子、甘草、磁石	金匮肾气丸
手足不温、苔白、听力渐减、厌动、舌淡、脉沉、耳鸣、喜热、眩晕、右耳反应低下、听力减退、乏力、寒凉、怕冷、耳内凉楚、白带清稀	牡丹皮、生姜、山药、龙骨、大枣、泽泻、山茱萸、牡蛎、茯苓、肉桂、熟地、石菖蒲、附子、甘草、磁石	金匮肾气丸
耳鸣、寒凉、厌动、听力渐减、怕冷、舌淡、喜热、手足不温、听力减退、右耳反应低下、白带清稀、眩晕、苔白、脉沉、耳内凉楚、乏力	牡丹皮、生姜、山药、龙骨、大枣、泽泻、山茱萸、牡蛎、茯苓、肉桂、熟地、石菖蒲、附子、甘草、磁石	金匮肾气丸
耳鸣、手足不温、怕冷、耳内凉楚、眩晕、乏力、苔白、喜热、寒凉、脉沉、白带清稀、听力减退、舌淡、右耳反应低下、厌动、听力渐减	牡丹皮、生姜、山药、龙骨、大枣、泽泻、山茱萸、牡蛎、茯苓、肉桂、熟地、石菖蒲、附子、甘草、磁石	金匮肾气丸
苔白、寒凉、耳鸣、右耳反应低下、手足不温、耳内凉楚、听力减退、厌动、怕冷、舌淡、喜热、眩晕、白带清稀、脉沉、听力渐减、乏力	牡丹皮、生姜、山药、龙骨、大枣、泽泻、山茱萸、牡蛎、茯苓、肉桂、熟地、石菖蒲、附子、甘草、磁石	金匮肾气丸
听力渐减、听力减退、右耳反应低下、白带清稀、厌动、手足不温、舌淡、怕冷、耳鸣、眩晕、乏力、喜热、耳内凉楚、寒凉、脉沉、苔白	牡丹皮、生姜、山药、龙骨、大枣、泽泻、山茱萸、牡蛎、茯苓、肉桂、熟地、石菖蒲、附子、甘草、磁石	金匮肾气丸
脉沉、乏力、寒凉、白带清稀、怕冷、舌淡、耳内凉楚、手足不温、苔白、眩晕、耳鸣、厌动、右耳反应低下、喜热、听力渐减、听力减退	牡丹皮、生姜、山药、龙骨、大枣、泽泻、山茱萸、牡蛎、茯苓、肉桂、熟地、石菖蒲、附子、甘草、磁石	金匮肾气丸
脉沉、乏力、厌动、舌淡、听力渐减、白带清稀、寒凉、手足不温、耳内凉楚、听力减退、右耳反应低下、怕冷、耳鸣、眩晕、苔白、喜热	牡丹皮、生姜、山药、龙骨、大枣、泽泻、山茱萸、牡蛎、茯苓、肉桂、熟地、石菖蒲、附子、甘草、磁石	金匮肾气丸
耳鸣、厌动、手足不温、右耳反应低下、听力渐减、乏力、白带清稀、耳内凉楚、苔白、眩晕、舌淡、脉沉、喜热、怕冷、寒凉、听力减退	牡丹皮、生姜、山药、龙骨、大枣、泽泻、山茱萸、牡蛎、茯苓、肉桂、熟地、石菖蒲、附子、甘草、磁石	金匮肾气丸
听力渐减、手足不温、白带清稀、乏力、厌动、听力减退、喜热、耳内凉楚、耳鸣、怕冷、舌淡、寒凉、苔白、右耳反应低下、脉沉、眩晕	牡丹皮、生姜、山药、龙骨、大枣、泽泻、山茱萸、牡蛎、茯苓、肉桂、熟地、石菖蒲、附子、甘草、磁石	金匮肾气丸
无力、浮肿、晕厥、恶心、呕吐、易惊、出汗、心悸、头昏、疲乏、苔白厚、大便干、脉象细缓、血压升高、呕恶、头晕、舌淡、唇较干	牡丹皮、山药、生地、泽泻、山茱萸、茯苓、桂枝、附子	金匮肾气丸
浮肿、唇较干、脉象细缓、血压升高、无力、大便干、疲乏、苔白厚、头昏、出汗、舌淡、易惊、呕恶、心悸、晕厥、头晕、呕吐、恶心	牡丹皮、山药、生地、泽泻、山茱萸、茯苓、桂枝、附子	金匮肾气丸
呕恶、晕厥、大便干、脉象细缓、唇较干、疲乏、呕吐、头昏、血压升高、无力、出汗、易惊、苔白厚、恶心、心悸、头晕、舌淡、浮肿	牡丹皮、山药、生地、泽泻、山茱萸、茯苓、桂枝、附子	金匮肾气丸
恶心、疲乏、呕吐、舌淡、脉象细缓、大便干、头昏、易惊、出汗、血压升高、呕恶、心悸、晕厥、头晕、无力、苔白厚、浮肿、唇较干	牡丹皮、山药、生地、泽泻、山茱萸、茯苓、桂枝、附子	金匮肾气丸
易惊、出汗、唇较干、血压升高、头昏、呕恶、无力、心悸、脉象细缓、舌淡、呕吐、苔白厚、晕厥、恶心、头晕、大便干、疲乏、浮肿	牡丹皮、山药、生地、泽泻、山茱萸、茯苓、桂枝、附子	金匮肾气丸
舌淡、脉象细缓、恶心、无力、浮肿、苔白厚、疲乏、易惊、呕吐、头昏、出汗、唇较干、大便干、心悸、头晕、血压升高、呕恶、晕厥	牡丹皮、山药、生地、泽泻、山茱萸、茯苓、桂枝、附子	金匮肾气丸
无力、舌淡、呕恶、出汗、易惊、恶心、唇较干、浮肿、呕吐、头晕、脉象细缓、疲乏、血压升高、苔白厚、心悸、大便干、头昏、晕厥	牡丹皮、山药、生地、泽泻、山茱萸、茯苓、桂枝、附子	金匮肾气丸
唇较干、血压升高、苔白厚、无力、心悸、呕恶、晕厥、疲乏、大便干、出汗、恶心、头晕、浮肿、脉象细缓、头昏、呕吐、舌淡、易惊	牡丹皮、山药、生地、泽泻、山茱萸、茯苓、桂枝、附子	金匮肾气丸
浮肿、舌淡、血压升高、呕恶、易惊、苔白厚、脉象细缓、晕厥、疲乏、头晕、心悸、恶心、头昏、唇较干、无力、大便干、呕吐、出汗	牡丹皮、山药、生地、泽泻、山茱萸、茯苓、桂枝、附子	金匮肾气丸
疲乏、呕恶、出汗、浮肿、血压升高、无力、恶心、唇较干、头晕、舌淡、易惊、苔白厚、脉象细缓、晕厥、头昏、心悸、大便干、呕吐	牡丹皮、山药、生地、泽泻、山茱萸、茯苓、桂枝、附子	金匮肾气丸
脉象细缓、出汗、舌淡、头晕、头昏、血压升高、呕恶、浮肿、苔白厚、无力、晕厥、疲乏、易惊、唇较干、大便干、心悸、呕吐、恶心	牡丹皮、山药、生地、泽泻、山茱萸、茯苓、桂枝、附子	金匮肾气丸
唇较干、舌淡、出汗、易惊、疲乏、晕厥、血压升高、心悸、恶心、呕吐、苔白厚、头晕、呕恶、浮肿、无力、脉象细缓、头昏、大便干	牡丹皮、山药、生地、泽泻、山茱萸、茯苓、桂枝、附子	金匮肾气丸
易惊、脉象细缓、疲乏、头昏、舌淡、浮肿、出汗、头晕、呕吐、唇较干、无力、恶心、苔白厚、呕恶、血压升高、心悸、晕厥、大便干	牡丹皮、山药、生地、泽泻、山茱萸、茯苓、桂枝、附子	金匮肾气丸
晕厥、无力、易惊、恶心、苔白厚、呕吐、血压升高、大便干、脉象细缓、头晕、呕恶、出汗、浮肿、舌淡、唇较干、疲乏、心悸、头昏	牡丹皮、山药、生地、泽泻、山茱萸、茯苓、桂枝、附子	金匮肾气丸
呕吐、恶心、苔白厚、血压升高、脉象细缓、心悸、出汗、浮肿、呕恶、无力、疲乏、头昏、唇较干、晕厥、舌淡、大便干、头晕、易惊	牡丹皮、山药、生地、泽泻、山茱萸、茯苓、桂枝、附子	金匮肾气丸
头昏、唇较干、晕厥、大便干、舌淡、疲乏、呕吐、头晕、血压升高、出汗、心悸、浮肿、无力、易惊、脉象细缓、恶心、苔白厚、呕恶	牡丹皮、山药、生地、泽泻、山茱萸、茯苓、桂枝、附子	金匮肾气丸
出汗、头昏、呕吐、血压升高、心悸、晕厥、浮肿、无力、易惊、舌淡、苔白厚、脉象细缓、呕恶、恶心、唇较干、大便干、头晕、疲乏	牡丹皮、山药、生地、泽泻、山茱萸、茯苓、桂枝、附子	金匮肾气丸
血压升高、头昏、头晕、易惊、大便干、浮肿、恶心、脉象细缓、呕吐、出汗、疲乏、唇较干、心悸、晕厥、苔白厚、无力、舌淡、呕恶	牡丹皮、山药、生地、泽泻、山茱萸、茯苓、桂枝、附子	金匮肾气丸
唇较干、脉象细缓、浮肿、无力、疲乏、苔白厚、晕厥、恶心、呕吐、心悸、头晕、呕恶、易惊、血压升高、大便干、舌淡、出汗、头昏	牡丹皮、山药、生地、泽泻、山茱萸、茯苓、桂枝、附子	金匮肾气丸
苔白厚、血压升高、头晕、舌淡、脉象细缓、疲乏、头昏、浮肿、恶心、出汗、大便干、心悸、易惊、呕吐、晕厥、唇较干、无力、呕恶	牡丹皮、山药、生地、泽泻、山茱萸、茯苓、桂枝、附子	金匮肾气丸
脉沉细滑、纳差、咽后壁有较多分泌物、水泛为痰、下肢酸软、化痰、喜唾沫、舌淡、声带微肿、手足欠温、流涎、苔白腻	砂仁、山药、五味子、泽泻、山茱萸、茯苓、肉桂、熟地、石菖蒲、附子、远志	金匮肾气丸
咽后壁有较多分泌物、喜唾沫、苔白腻、水泛为痰、声带微肿、舌淡、脉沉细滑、下肢酸软、手足欠温、化痰、纳差、流涎	砂仁、山药、五味子、泽泻、山茱萸、茯苓、肉桂、熟地、石菖蒲、附子、远志	金匮肾气丸
声带微肿、喜唾沫、化痰、流涎、下肢酸软、舌淡、手足欠温、脉沉细滑、苔白腻、水泛为痰、咽后壁有较多分泌物、纳差	砂仁、山药、五味子、泽泻、山茱萸、茯苓、肉桂、熟地、石菖蒲、附子、远志	金匮肾气丸
舌淡、下肢酸软、手足欠温、水泛为痰、咽后壁有较多分泌物、苔白腻、脉沉细滑、化痰、喜唾沫、纳差、流涎、声带微肿	砂仁、山药、五味子、泽泻、山茱萸、茯苓、肉桂、熟地、石菖蒲、附子、远志	金匮肾气丸
声带微肿、咽后壁有较多分泌物、流涎、苔白腻、舌淡、手足欠温、纳差、喜唾沫、化痰、脉沉细滑、水泛为痰、下肢酸软	砂仁、山药、五味子、泽泻、山茱萸、茯苓、肉桂、熟地、石菖蒲、附子、远志	金匮肾气丸
化痰、水泛为痰、手足欠温、咽后壁有较多分泌物、脉沉细滑、喜唾沫、声带微肿、舌淡、苔白腻、流涎、纳差、下肢酸软	砂仁、山药、五味子、泽泻、山茱萸、茯苓、肉桂、熟地、石菖蒲、附子、远志	金匮肾气丸
[truncated: 7,780 more rows]
