# Supplementary material for: PRDAGE: a prescription recommendation framework for traditional Chinese medicine based on data augmentation and multi-graph embedding
Source: PeerJ Comput Sci. 2025 Aug 6;11:e2974. doi: 10.7717/peerj-cs.2974 (PMC12453781; doi:10.7717/peerj-cs.2974)
Supplement: Supplemental Information 1 — The raw data used for training and testing in the dataset are medical case records in Chinese text. This study is trained based on Chinese text. To facilitate non-Chinese researchers, we have provided the English names of the attributes in the dataset and mapped them to their corresponding Chinese names. The .pickle file can be read using Python language editing software, such as PyCharm. The *.pickle file in this program is a serialized file in Python dictionary format, containing key-value data, where the key is the symptom name and the corresponding value is the symptom embedding vector. The symptom name is the normalized symptom name, and the symptom embedding vector is generated by SBert. You can use the pickle.load() method from the pickle module in the program to restore the file as a Python dictionary variable. [file peerj-cs-11-2974-s001.zip › Code and data/TCMPR_ZS/data/formula_list-0.csv]

	formula_name
0	鳖甲煎丸
1	桂枝生姜枳实汤
2	桂枝加葛根汤
3	风引汤
4	黄芪建中汤
5	大黄牡丹皮汤
6	芍药甘草汤
7	桃花汤、白头翁汤
8	半夏散及汤
9	赤石脂禹余粮丸
10	黄芪桂枝五物汤
11	葶苈大枣泻肺汤
12	大承气汤、乌梅丸
13	桂枝甘草汤
14	附子泻心汤
15	当归芍药散
16	大黄硝石汤、茵陈蒿汤
17	栀子干姜汤
18	竹皮大丸
19	泽泻汤
20	薯蓣丸
21	栀子柏皮汤
22	麻杏石甘汤
23	茯苓泽泻汤
24	木防己汤
25	牡蛎泽泻散
26	桂苓五味甘草去桂加姜辛夏汤
27	桂枝加黄芪汤
28	茯苓甘草汤
29	大承气汤
30	瓜蒌薤白半夏汤
31	桂枝茯苓丸
32	茯苓戎盐汤
33	四逆散
34	茵陈蒿汤
35	人参汤
36	厚朴七物汤
37	茵陈五苓散
38	麻黄细辛附子汤
39	小青龙加石膏汤
40	苦参汤
41	小陷胸汤、乌梅丸
42	白术散
43	理中汤
44	橘皮竹茹汤
45	大建中汤
46	白虎汤
47	麦门冬汤
48	芍药甘草附子汤
49	小半夏汤
50	旋覆花汤
51	甘草干姜汤
52	附子粳米汤
53	干姜人参半夏丸
54	抵当丸
55	白通汤
56	黄芩汤
57	生姜半夏汤
58	栀子甘草豉汤
59	乌头桂枝汤
60	小陷胸汤、小柴胡汤
61	大柴胡汤、牡蛎汤
62	白头翁汤
63	甘草干姜茯苓白术汤
64	枳实栀子豉汤
65	甘草附子汤
66	小柴胡汤
67	白通加猪胆汁汤
68	真武汤
69	大黄甘草汤
70	柴胡加芒硝汤
71	桂枝加大黄汤
72	甘麦大枣汤
73	十枣汤
74	当归四逆加吴茱萸生姜汤
75	猪肤汤
76	麻杏薏甘汤
77	半夏干姜散
78	新加汤
79	百合知母汤、瓜蒌牡蛎散
80	白头翁加甘草阿胶汤
81	桂枝加芍药汤
82	麻黄加术汤
83	黄芪芍药桂枝苦酒汤
84	越婢加半夏汤
85	越婢汤
86	甘遂半夏汤
87	胶艾汤
88	半夏厚朴汤、旋覆代赭汤
89	乌头赤石脂丸
90	竹叶汤
91	瓜蒌薤白白酒汤
92	柴胡桂枝汤
93	桂枝加桂汤
94	桂枝汤
95	栀子大黄汤
96	苓甘五味姜辛夏杏大黄汤
97	还魂汤
98	大柴胡汤、茵陈蒿汤
99	桃核承气汤
100	葵子茯苓散
101	茯苓四逆汤
102	栀子豉汤、白虎汤
103	栀子厚朴汤
104	四逆散、白头翁汤
105	炙甘草汤
106	厚朴三物汤
107	瓜蒌桂枝汤
108	大半夏汤
109	栀子豉汤
110	黄土汤
111	己椒苈黄丸
112	白虎加人参汤
113	桂枝附子汤
114	泽漆汤
115	桃花汤
116	泻心汤
117	桂枝甘草龙骨牡蛎汤
118	麻黄汤
119	葛根汤
120	麻黄附子汤
121	蜘蛛散
122	半夏泻心汤
123	当归贝母苦参丸
124	甘草粉蜜汤
125	黄连汤
126	小半夏加茯苓汤
127	桂苓五味甘草汤
128	猪苓汤
129	木防己加茯苓芒硝汤
130	四逆加人参汤
131	蛇床子散
132	藜芦甘草汤
133	麻黄附子甘草汤
134	甘草泻心汤
135	厚朴生姜半夏甘草人参汤
136	麻黄汤、小陷胸汤
137	桂枝加龙骨牡蛎汤
138	小承气汤
139	三物白散
140	百合洗方
141	头风摩散
142	奔豚汤
143	通脉四逆加猪胆汁汤
144	瓜蒂散
145	白虎加桂枝汤
146	半夏麻黄汤
147	防己茯苓汤
148	桂枝二越婢一汤
149	甘草汤
150	苦酒汤
151	茯苓杏仁甘草汤、真武汤
152	猪膏发煎
153	百合滑石散
154	调胃承气汤
155	桂枝茯苓丸、大黄牡丹皮汤
156	酸枣仁汤
157	大黄甘遂汤
158	雄黄熏方
159	乌头汤
160	桂枝加附子汤
161	黄连阿胶汤
162	金匮肾气丸
163	排脓散
164	桂枝二麻黄一汤
165	滑石白鱼散、茯苓戎盐汤
166	桂枝去芍药加附子汤
167	侯氏黑散
168	红蓝花酒
169	苓桂枣甘汤
170	干姜黄芩黄连人参汤
171	桂枝去桂加茯苓白术汤
172	乌头煎
173	理中丸
174	桂枝救逆汤
175	大黄蛰虫丸
176	桂枝附子去桂加白术汤
177	苓甘五味姜辛汤
178	越婢加术汤
179	旋覆代赭汤
180	桂枝芍药知母汤
181	附子汤
182	当归散
183	桔梗汤
184	九痛丸
185	蒲灰散
186	干姜附子汤
187	小陷胸汤
188	苓甘五味姜辛夏杏汤
189	大黄硝石汤
190	小青龙汤
191	桂枝去芍药加麻黄附子细辛汤
192	桂枝人参汤
193	大陷胸汤
194	甘草麻黄汤
195	文蛤汤
196	排脓汤
197	赤石脂禹余粮丸、黄土汤
198	桂枝去芍药汤
199	生姜泻心汤
200	竹叶石膏汤
201	瓜蒌瞿麦丸
202	薏苡附子散
203	麻黄附子细辛汤
204	柴胡加龙骨牡蛎汤
205	防己地黄汤
206	茵陈蒿汤、栀子柏皮汤
207	诃黎勒散
208	枳术汤
209	当归生姜羊肉汤
210	三物备急丸
211	大陷胸丸
212	通脉四逆汤
213	猪胆汁导法
214	葛根芩连汤
215	大黄黄连泻心汤
216	抵当汤
217	栀子生姜豉汤
218	百合鸡子汤
219	四逆汤
220	射干麻黄汤
221	大青龙汤
222	蜜煎导方
223	五苓散
224	枳实芍药散
225	柴胡桂枝干姜汤
226	升麻鳖甲汤
227	枳实薤白桂枝汤
228	薏苡附子败酱散
229	桂枝加桂汤、半夏泻心汤
230	当归四逆汤
231	小建中汤
232	防己黄芪汤
233	大柴胡汤
234	橘皮汤
235	麻黄升麻汤
236	橘枳姜汤
237	吴茱萸汤
238	柏叶汤
239	半夏厚朴汤
240	温经汤
241	蜀漆汤
242	下瘀血汤
243	赤丸
244	鸡屎白散
245	葛根加半夏汤
246	厚朴麻黄汤
247	大黄附子汤
248	乌梅丸
249	天雄散
250	赤小豆当归散
251	桂枝麻黄各半汤
252	百合地黄汤
253	麻黄连翘赤小豆汤
254	桂枝加厚朴杏子汤
255	苓桂术甘汤
256	皂荚丸
257	麻子仁丸
258	硝石矾石散
259	茯苓杏仁甘草汤
260	黄芩加半夏生姜汤
