# Supplementary material for: PRDAGE: a prescription recommendation framework for traditional Chinese medicine based on data augmentation and multi-graph embedding
Source: PeerJ Comput Sci. 2025 Aug 6;11:e2974. doi: 10.7717/peerj-cs.2974 (PMC12453781; doi:10.7717/peerj-cs.2974)
Supplement: Supplemental Information 1 — The raw data used for training and testing in the dataset are medical case records in Chinese text. This study is trained based on Chinese text. To facilitate non-Chinese researchers, we have provided the English names of the attributes in the dataset and mapped them to their corresponding Chinese names. The .pickle file can be read using Python language editing software, such as PyCharm. The *.pickle file in this program is a serialized file in Python dictionary format, containing key-value data, where the key is the symptom name and the corresponding value is the symptom embedding vector. The symptom name is the normalized symptom name, and the symptom embedding vector is generated by SBert. You can use the pickle.load() method from the pickle module in the program to restore the file as a Python dictionary variable. [file peerj-cs-11-2974-s001.zip › Code and data/TCMPR_ZS/data/formula_list-10.csv]

	formula_name
0	胶艾汤
1	芍药甘草汤
2	瓜蒂散
3	桂枝加桂汤
4	四逆加人参汤
5	通脉四逆汤
6	茵陈蒿汤
7	麻子仁丸
8	桂枝芍药知母汤
9	黄连阿胶汤
10	防己黄芪汤
11	五苓散
12	麻杏石甘汤
13	新加汤
14	防己地黄汤
15	炙甘草汤
16	黄连汤
17	黄芪桂枝五物汤
18	木防己汤
19	大青龙汤
20	麦门冬汤
21	桃核承气汤
22	葛根汤
23	大黄牡丹皮汤
24	黄芪建中汤
25	栀子豉汤
26	小陷胸汤
27	酸枣仁汤
28	苓桂术甘汤
29	附子泻心汤
30	柴胡加龙骨牡蛎汤
31	下瘀血汤
32	大承气汤
33	吴茱萸汤
34	理中汤
35	当归芍药散
36	抵当汤
37	白头翁汤
38	小柴胡汤
39	柴胡桂枝汤
40	猪苓汤
41	半夏泻心汤
42	小承气汤
43	泽泻汤
44	当归四逆汤
45	瓜蒌瞿麦丸
46	大黄黄连泻心汤
47	麻黄连翘赤小豆汤
48	当归四逆加吴茱萸生姜汤
49	旋覆代赭汤
50	白虎加人参汤
51	桃花汤
52	大黄甘草汤
53	侯氏黑散
54	甘麦大枣汤
55	桂枝加葛根汤
56	厚朴生姜半夏甘草人参汤
57	大柴胡汤
58	三物白散
59	黄土汤
60	桂枝加附子汤
61	小建中汤
62	茯苓四逆汤
63	真武汤
64	当归生姜羊肉汤
65	风引汤
66	乌头汤
67	小青龙汤
68	调胃承气汤
69	桂枝加芍药汤
70	金匮肾气丸
71	大黄附子汤
72	竹叶石膏汤
73	葛根芩连汤
74	甘草泻心汤
75	麻黄汤
76	附子粳米汤
77	麻黄附子细辛汤
78	竹皮大丸
79	薯蓣丸
80	四逆汤
81	四逆散
82	柴胡桂枝干姜汤
83	大黄甘遂汤
84	附子汤
85	大黄蛰虫丸
86	桂枝汤
87	白虎汤
88	薏苡附子败酱散
89	桂枝加龙骨牡蛎汤
90	奔豚汤
91	桂枝茯苓丸
92	桂枝甘草汤
93	甘草干姜茯苓白术汤
94	温经汤
95	半夏厚朴汤
96	十枣汤
97	乌梅丸
98	大陷胸汤
99	甘草干姜汤
