# Supplementary material for: PRDAGE: a prescription recommendation framework for traditional Chinese medicine based on data augmentation and multi-graph embedding
Source: PeerJ Comput Sci. 2025 Aug 6;11:e2974. doi: 10.7717/peerj-cs.2974 (PMC12453781; doi:10.7717/peerj-cs.2974)
Supplement: Supplemental Information 1 — The raw data used for training and testing in the dataset are medical case records in Chinese text. This study is trained based on Chinese text. To facilitate non-Chinese researchers, we have provided the English names of the attributes in the dataset and mapped them to their corresponding Chinese names. The .pickle file can be read using Python language editing software, such as PyCharm. The *.pickle file in this program is a serialized file in Python dictionary format, containing key-value data, where the key is the symptom name and the corresponding value is the symptom embedding vector. The symptom name is the normalized symptom name, and the symptom embedding vector is generated by SBert. You can use the pickle.load() method from the pickle module in the program to restore the file as a Python dictionary variable. [file peerj-cs-11-2974-s001.zip › Code and data/TCMPR_ZS/data/formula_list-20.csv]

	formula_name
0	金匮肾气丸
1	柴胡桂枝汤
2	吴茱萸汤
3	黄芪桂枝五物汤
4	当归芍药散
5	桂枝茯苓丸
6	白头翁汤
7	甘麦大枣汤
8	大柴胡汤
9	黄连阿胶汤
10	甘草泻心汤
11	当归四逆汤
12	大承气汤
13	四逆汤
14	乌梅丸
15	柴胡桂枝干姜汤
16	小青龙汤
17	小建中汤
18	苓桂术甘汤
19	桂枝加附子汤
20	桂枝汤
21	柴胡加龙骨牡蛎汤
22	大黄蛰虫丸
23	附子汤
24	炙甘草汤
25	大黄甘草汤
26	甘草干姜汤
27	大黄附子汤
28	抵当汤
29	黄芪建中汤
30	小承气汤
31	麻黄汤
32	小柴胡汤
33	十枣汤
34	白虎加人参汤
35	四逆散
36	桃核承气汤
37	温经汤
38	五苓散
39	旋覆代赭汤
40	葛根汤
41	芍药甘草汤
42	麻杏石甘汤
43	白虎汤
44	猪苓汤
45	真武汤
46	半夏泻心汤
47	桂枝加龙骨牡蛎汤
