# Supplementary material for: PRDAGE: a prescription recommendation framework for traditional Chinese medicine based on data augmentation and multi-graph embedding
Source: PeerJ Comput Sci. 2025 Aug 6;11:e2974. doi: 10.7717/peerj-cs.2974 (PMC12453781; doi:10.7717/peerj-cs.2974)
Supplement: Supplemental Information 1 — The raw data used for training and testing in the dataset are medical case records in Chinese text. This study is trained based on Chinese text. To facilitate non-Chinese researchers, we have provided the English names of the attributes in the dataset and mapped them to their corresponding Chinese names. The .pickle file can be read using Python language editing software, such as PyCharm. The *.pickle file in this program is a serialized file in Python dictionary format, containing key-value data, where the key is the symptom name and the corresponding value is the symptom embedding vector. The symptom name is the normalized symptom name, and the symptom embedding vector is generated by SBert. You can use the pickle.load() method from the pickle module in the program to restore the file as a Python dictionary variable. [file peerj-cs-11-2974-s001.zip › Code and data/TCMPR_ZS/data/mapping.txt]

Mapping of attributes in the dataset:
原医案号--ord_id
新医案--content
症状（处理后）--symptoms_standardization
规范化后症状--symptoms_standardization2
不能规范化的症状--symptoms_standardization_un
证型--syndrome
方剂--formula
中药规范化--herb_standardization
规范方剂--formula_standardization
