# Supplementary material for: PRDAGE: a prescription recommendation framework for traditional Chinese medicine based on data augmentation and multi-graph embedding
Source: PeerJ Comput Sci. 2025 Aug 6;11:e2974. doi: 10.7717/peerj-cs.2974 (PMC12453781; doi:10.7717/peerj-cs.2974)
Supplement: Supplemental Information 1 — The raw data used for training and testing in the dataset are medical case records in Chinese text. This study is trained based on Chinese text. To facilitate non-Chinese researchers, we have provided the English names of the attributes in the dataset and mapped them to their corresponding Chinese names. The .pickle file can be read using Python language editing software, such as PyCharm. The *.pickle file in this program is a serialized file in Python dictionary format, containing key-value data, where the key is the symptom name and the corresponding value is the symptom embedding vector. The symptom name is the normalized symptom name, and the symptom embedding vector is generated by SBert. You can use the pickle.load() method from the pickle module in the program to restore the file as a Python dictionary variable. [file peerj-cs-11-2974-s001.zip › Code and data/TCMPR_ZS/data/raw_data_cases_utf-8.csv]

ID	ord_id	content	symptoms_standardization	syndrome	formula	herb_standardization	formula_standardization
2	1	韦某，女，40岁，工人。1990年11月6日因头晕、心悸、失眠4月余初诊。诉自1990年7月始因头晕、心悸、耳鸣、视物模糊住南宁市某医院治疗，诊为“眩晕症”。经中西药治疗月余，症状缓解出院。嗣后诸症复作，夜难入寐恶梦纷坛，每晚仅能合目养神约2小时。曾经某医院检查诊为“植物神经功能紊乱”、“左心室劳损”。刻下头晕欲仆，视力减退，心悸自汗，四肢麻木，倦怠乏力，形瘦面白，难以坚持工作。舌质淡、苔薄白，脉结代。证属气血亏损，清窍失养，心神不宁。遂投益气养血、养心宁神之剂治之。7剂后，头晕、自汗、肢麻诸症消失，心悸减轻，惟仍难入眠。此乃久病体虚，营卫阴阳失调，阳不交阴所致。转用调和营卫燮理阴阳之法。方选桂枝加龙骨牡蛎汤。	倦怠、自汗、舌淡、心悸、耳鸣、头晕、肢麻、麻木、乏力、苔薄白、脉结代、视物模糊、视力减退、形瘦面白	乏力、自汗、指纹淡、心悸、耳鸣、头晕、舌体麻木、舌体麻木、乏力、苔白、脉结、目昏、目昏、舌瘦		眩晕	桂枝汤	生姜、白芍、龙骨、大枣、牡蛎、炙甘草、桂枝、甘草	桂枝汤
3	2	李某，女，25岁，干部。1991年1月18日因产后自汗23天就诊。自诉剖腹产术后出现涔涔汗出，不能自止，动助益甚，每日更衣数次，伴头痛、恶露量少、色黯，面色苍白，舌质淡、边有齿印，脉细缓。证属产后营血亏损，卫阳失固。治宜甘温扶阳，调和营卫，固表敛汗之法。方选桂枝汤加味。	自汗、头痛、恶露、舌淡、色黯、脉细缓、面色苍白、边有齿印	自汗、头痛、羞明、指纹淡、舌质紫黯、脉细、口唇淡白、舌有齿痕		产后自汗	桂枝汤	生姜、白芍、大枣、炙甘草、桂枝、当归、益母草	桂枝汤
4	3	黄某某，女，35岁，工人。一年来经行周期基本正常，色量一般，但每逢经行之时则感冒。现经行第一天，头晕痛，鼻塞，泛恶欲吐，肢节腰脊酸疼，舌苔薄白、舌质淡润，脉沉不浮。证属经行正虚，“荣弱卫强”，腠理不密，邪得乘虚而入，脉之所以沉而不浮，是血虚不充形，故可用桂枝汤治之。	酸疼、欲吐、泛恶、鼻塞、苔薄白、头晕痛、舌淡润、脉沉不浮、腠理不密、色量一般	酸痛、吐弄舌、恶心、鼻塞、苔白、头痛、指纹淡、脉浮、口噤、恶露量少		经行感冒	桂枝汤	生姜、白芍、大枣、川芎、炙甘草、桂枝、当归	桂枝汤
5	4	赵某某，女，28岁，卫生院护士。受孕二月余，恶闻食臭，每食入则吐，心烦，时吐液涎，质稀薄，脉细缓，舌苔薄白、舌质如平。证属胎气上逆，胃失和降。拟桂枝汤调和阴阳，洽其营卫为治。	心烦、食臭、稀薄、苔薄白、舌如平、吐液涎、脉细缓	急躁易怒、口臭、带下稀、苔白、吐弄舌、脉细	舌如平	妊娠呕吐	桂枝汤	生姜、白芍、大枣、炙甘草、桂枝	桂枝汤
6	5	凌某某，女，35岁，某旅社服务员。产后3天，自汗不止，遍身湿透，四肢不温，小腿拘急，恶风寒，小便短少，脉沉细，唇舌淡白。证属营卫两虚，卫阳不固。拟益气扶阳，调和营卫，敛汗止漏之法。	自汗、脉沉细、恶风寒、小便短少、遍身湿透、四肢不温、唇舌淡白、小腿拘急	自汗、脉细、恶寒、尿短、阴部多汗、四肢冷、舌质淡白、胁部拘急		产后自汗	桂枝加附子汤	黄芪、生姜、白芍、大枣、桂枝、附子、当归	桂枝加附子汤
7	6	陈某，女，55岁，农民。1900年10月8日来诊。两上肢疼痛反复发作10年，加重1周。近日来肩、肘、指关节肿痛，屈伸不利，以右上肢为甚，遇冷水则疼痛加剧，痛甚则辗转反侧，彻夜难眠。舌质暗红、尖有斑点、苔薄白，脉沉细弦。证属寒凝血滞，经脉痹阻。治宜温阳散寒，和营止痛。	肿痛、疼痛、苔薄白、舌暗红、脉沉细弦	阴肿、耳痛、苔白、肛门色红、脉弦		痹证	桂枝加附子汤	黄芪、生姜、白芍、党参、川芎、炙甘草、桂枝、附子、当归	桂枝加附子汤
8	7	谢某，女，39岁，1992年12月12日初诊。检查发现子宫肌瘤1年余。月经周期尚规律，经将行则小腹疼痛，经行时则小腹痛加剧，不能坚持工作，持续两天方能缓解，月经量多，色暗红，夹瘀块，5天干净，末次月经1992年12月7日。平素带下一般，饮食睡眠均可，二便如常，舌淡红，苔薄白，脉沉细。1990年5月13日某医学院“B超”检查报告：子宫左后壁内子宫肌瘤并腺肌症可能。中医辨证属瘀血内停，结而成癥。治宜软坚散结，破积消癥。仿桂枝茯苓丸加味治之。	带下、瘀块、苔薄白、小腹痛、脉沉细、色暗红、舌淡红、小腹疼痛、月经量多	有汗、月经血块、苔白、腹痛、脉细、指纹红、舌质淡红、肛门疼痛、月经量多		癥寂	桂枝茯苓丸	牡丹皮、黄芪、鸡血藤、大枣、白芍、延胡索、茯苓、桃仁、桂枝、山楂、莪术、益母草	桂枝茯苓丸
9	8	李某某，女，24岁，已婚，司机。经行第三天，量多，色暗红，乍寒乍热，口渴，胸胁苦满，入夜加剧，脉弦数，舌苔薄黄、舌质红。此为热入血室之变也。拟和解少阳之枢，泄其邪热为治。	舌红、口渴、脉弦数、苔薄黄、色暗红、胸胁苦满	咽红、见水欲尿、脉弦、苔黄、指纹红、胸闷		经行发热	小柴胡汤	牡丹皮、生姜、柴胡、大枣、党参、竹茹、瓜蒌、炙甘草、天花粉、当归、黄芩	小柴胡汤
10	9	廖某某，女，25岁，公共汽车司机。第一胎剖腹产术后5天，恶露不下，色暗红，挟紫块，少小腹硬痛，按之加剧，潮热，口渴，大便3天未解，舌苔薄黄干，脉沉实。证属瘀血内停，邪热积滞。拟活血祛瘀，通便泄热之法。	口渴、恶露、硬痛、潮热、紫块、色暗红、脉沉实、苔薄黄干	见水欲尿、羞明、皮肤发硬、潮热、舌脉青紫、指纹红、脉沉、皮肤色黄		产后恶露不绝	桃核承气汤	大黄、玄明粉、延胡索、炙甘草、桃仁、桂枝、益母草	桃核承气汤
11	10	马某某，女，30岁，已婚，农民。平时带下量多，色白或黄，质稠秽，近日因田间劳动，复为暴雨淋湿，现腰脊酸胀欲折，肢节烦痛，带下量多，质如涕而有臭秽之气，小便短涩，脉缓，舌苔白黄厚腻，舌质如平。证属湿热下注，兼有外邪。仿太阳蓄水证之法为治。	涕、脉缓、臭秽、舌如平、肢节烦痛、腰脊酸胀、小便短涩、舌苔白黄、带下量多、苔白黄厚腻	流涕、脉迟、恶露味臭、肌肉疼痛、腰胀、脉短、苔黄、带下量多、苔黄	舌如平	带下病	茵陈五苓散	白术、泽泻、防风、茯苓、桂枝、独活、猪苓、茵陈	茵陈五苓散
12	11	韦某某，女，39岁，技术员。婚后15年，曾5次堕胎半产，第6胎足月顺产已月余。现头晕，目眩，耳鸣，关节酸疼，指节有麻感，入夜加剧，气短懒言，精神不振，胃纳、二便尚可，脉虚细，舌苔薄白、舌质淡嫩。证属气血两虚，筋脉失养。治宜养血通阳之法。	懒言、耳鸣、头晕、气短、目眩、苔薄白、舌淡嫩、脉虚细、关节酸疼、精神不振、指节有麻感	食欲不振、耳鸣、头晕、气短、目眩、苔白、舌质嫩、脉细、关节疼痛、少神、唇麻		产后头晕身痛	当归四逆汤	黄芪、白芍、大枣、通草、炙甘草、桂枝、细辛、甘草、当归	当归四逆汤
13	12	江某，女，18岁。16岁时经期在江河中游泳，随即每次月经即将来潮时，少腹及小腹胀痛剧烈，按之加重，汗出而肢冷，面色苍白，口唇发青，甚则昏厥，经色紫黯夹块，量少，脉象沉紧，舌苔薄白。证属寒凝血滞，经脉不通畅。以温开通行之法论治。	肢冷、胀痛、昏厥、苔薄白、面色苍白、经色紫黯、脉象沉紧、口唇发青	冷痛、胀痛、头昏、苔白、口唇淡白、恶露紫黯、脉紧、皮肤色青		经行腹痛	当归四逆加吴茱萸生姜汤	生姜、艾叶、白芍、吴茱萸、通草、大枣、炙甘草、桂枝、细辛、当归	当归四逆加吴茱萸生姜汤
14	13	朱某，女，48岁。体形肥胖，经常头晕目眩，泛恶欲呕，剧时站行不稳，下肢微肿，大便溏薄，小便清长，舌苔白厚而腻，脉象弦细。此属脾肾阳虚，水饮内停。以温化水饮之法论治。 制附子6g,先煎桂枝6g茯苓15g白术10g白芍10g炙甘草6g生姜10g每日清水煎服1剂。连服6剂，病情缓解，下肢不肿，眩晕减轻。	头晕、眩晕、泛恶、脉象弦细、大便溏薄、小便清长、下肢微肿、舌苔白厚而腻	头晕、头晕、恶心、脉细、大便稀溏、尿长、牙龈肿、苔腻		眩晕	真武汤	生姜、白芍、白术、茯苓、附子	真武汤
15	14	黄某，女，48岁。经行紊乱，前后不定，量多少不一，色淡质稀，平时带下绵绵，量多色白，质稀如清水，每天均须用卫生纸，精神困疲，腰酸楚楚，大便溏薄，小便频数，脉象细弱，舌质薄白、舌质淡嫩。此属脾肾阳虚、水津不化的病变。以温肾健脾，驱散寒湿论治。宗《伤寒论》附子汤加味。	腰酸、色淡、舌淡嫩、舌薄白、带下绵绵、量多色白、经行紊乱、小便频数、大便溏薄、脉象细弱、水津不化、精神困疲	腰酸、指纹淡、舌质嫩、苔白、苔白、月经先后无定期、尿频、大便稀溏、脉细、指甲干枯、乏力	带下绵绵	带下病	附子汤	补骨脂、党参、白术、白芍、桑螵蛸、茯苓、益智仁、附子	附子汤
16	15	赵某，女，32岁，售货员。经期前后不定，量多少不一，色淡质稀，经期眼泡及四肢轻度浮肿，平时带下量多，色白质稀，神倦嗜卧，四肢乏力，纳差，便溏，舌苔薄白、舌质淡嫩，脉象虚迟。脾虚不统血，故经行前后不定，量多少不一；脾阳虚则不化湿，故带下绵绵，经行浮肿，余以为脾虚之征。拟温肾健脾之法。药用附子汤加味。	浮肿、纳差、便溏、苔薄白、舌淡嫩、色白质稀、脉象虚迟、色淡质稀、带下量多、四肢乏力	皮肤浮肿、食少、大便稀溏、苔白、舌质嫩、大便色白、脉虚、大便稀溏、带下量多、乏力		经行浮肿	附子汤	谷芽、白芍、党参、茯苓、炙甘草、益智仁、附子、当归、乌药	附子汤
17	16	杨某某，女，48岁，蔬菜售货员。5年来经行前后不定，色淡，量少，平素带下量多，色白质稀如水，多时必须用卫生纸垫，伴有腰酸胀坠，腿膝困软，尿多，便溏，脉沉细迟，苔薄白、舌质淡嫩。证属肾阳虚衰，不能化气行水。药用温肾扶阳，固涩止带之法。	量少、腰酸、色淡、尿多、便溏、苔薄白、舌淡嫩、带下量多、腿膝困软、脉沉细迟、色白质稀如水	带下量少、腰酸、指纹淡、眵多、大便稀溏、苔白、舌质嫩、带下量多、乏力、脉细、大便稀溏		月经先后不定期	附子汤	山药、白芍、桑螵蛸、白术、党参、茯苓、附子、益智仁、乌药	附子汤
18	17	谢某某，女，49岁，柳州市某公司干部，已婚，1974年9月6日初诊。停经二年，经常头晕，肢体倦怠，腰酸，少小腹胀闷，胃纳不振，带下量多，色白质稀如水，有腥臭气味，大小便正常。脉沉细，舌苔薄白、舌质淡、边有齿痕。诊断：阳虚带下。辨证：肾阳衰怯，蒸化失常。治则：温肾健脾，佐以固涩。	舌淡、腰酸、头晕、停经、苔薄白、脉沉细、肢体倦怠、胃纳不振、带下量多、色白质稀如水	指纹淡、腰酸、头晕、闭经、苔白、脉细、乏力、身热不扬、带下量多、大便稀溏		阳虚带下	附子汤	山药、白芍、桑螵蛸、白术、党参、茯苓、巴戟天、附子、益智仁、乌药	附子汤
19	18	何某，女，56岁。1991年11月12日来诊。绝经已数年，近10余天来外阴瘙痒难堪，入夜加剧，寝食不安。经南宁市某医院妇检及白带检查均无异常，外用中西药止痒不效。刻下阴痒阵作，阴中涩痛，头晕乏力，纳差便溏，舌尖稍红、苔黄薄腻，脉细略数。证属老妇阴精亏损，肝血不足。血虚则化燥生风，阴器失养。法当柔肝息风为主，佐以清泄胆火。方选《伤寒论》芍药甘草汤加味。	绝经、阴痒、头晕、纳差、瘙痒、涩痛、便溏、乏力、舌尖稍红、脉细略数、苔黄薄腻	失语、阴痒、头晕、食少、肛门瘙痒、脉涩、大便稀溏、乏力、肛门色红、指纹细、苔黄		外阴瘙痒症	芍药甘草汤	白芍、龙胆、桑枝、何首乌、甘草	芍药甘草汤
20	19	韦某某，女，34岁，某中学教师。多次人工引产，大产两胎。现头晕耳鸣，肢体困倦，腿膝乏力，口千不欲饮，经行错后，量少色淡，大便干结，三五日一解，小便正常，但前阴出气有声，如放屁样，无臭味，每日发作次数不等，多则10余次，少则三五次，脉细弱，唇色淡白。证属血虚风动。以养血柔肝法为治。	量少、耳鸣、头晕、臭味、脉细弱、放屁样、经行错后、腿膝乏力、大便干结、唇色淡白、肢体困倦、口干不欲饮	带下量少、耳鸣、头晕、带下味臭、脉细、声音嘶哑、月经后期、乏力、大便干结、口唇淡白、乏力、食欲不振		阴吹	芍药甘草汤	何首乌、甘草、当归、白芍	芍药甘草汤
21	20	莫某某，女，30岁，工人。平素夜难入寐，寐则多梦。 孕后4月余，经常失眠，每晚仅能入睡二三个小时，头晕目眩，心烦心悸，口苦咽干，但不欲饮，脉细数，舌苔少、质红。证属阴虚于下，阳亢于上，心肾不交之变。	苔少、舌红、咽干、多梦、心悸、口苦、头晕、心烦、质红、目眩、不欲饮、脉细数、经常失眠	带下量少、咽红、咽干、多梦、心悸、口苦、头晕、急躁易怒、咽红、目眩、不渴、指纹细、不寐		不寐	黄连阿胶汤	首乌藤、白芍、黄连、阿胶、麦冬、黄芩	黄连阿胶汤
22	21	韦某某，女，40岁，家庭妇女。经行错后，量少色淡而质稀已3年，每逢月经将行或经中，眼脸及上肢微肿，时呕恶吐涎，大便溏薄，每日1~2次，脉虚细，舌苔薄白、舌质淡。证属脾肾阳虚，水饮内停，月经将行之时，相火内动，肝木横逆脾土，水饮溢于肌表苗窍。宜温阳补血，化饮止呕为治。	上、吐涎、舌淡、微肿、呕恶、苔薄白、脉虚细、量少色淡、大便溏薄	吐弄舌、指纹淡、阴肿、呕吐、苔白、脉细、月经淡红、大便稀溏	上	经行浮肿	吴茱萸汤	生姜、白芍、大枣、白术、党参、吴茱萸、川芎、炙甘草、附子、当归	吴茱萸汤
23	22	邵某某，女，26岁，新华饭店服务员。1981年11月7日会诊。患者于1981年10月17日下午4时足月分娩一女孩，产后虽有尿急而解不出，曾经产科、外科中西医结合治疗（诱导、骶管封闭、热敷局部、中西药内服、打针、外敷、针灸等)20天，效果不满意，乃邀会诊。诊见患者躺卧床上，精神萎靡，声低气怯，口干不欲饮，虽有尿急而不能自解，每天均靠导尿管始能溲出，面色苍白，舌苔薄白、舌质淡嫩，寸口脉轻按则弦、重按无力。证属元气不足，分娩时复伤肾气，以致不能化气行水而致之。拟温肾行水，宣肺揭盖为法。药用《金匮》肾气丸加味。	口干、无力、气怯、尿急、寸口脉、苔薄白、舌淡嫩、面色苍白、精神萎靡	口干、乏力、善恐、尿急、齘齿、苔白、舌质嫩、口唇淡白、少神		产后小便不通	肾气丸	牡丹皮、山药、生地、苦杏仁、泽泻、山茱萸、茯苓、大腹皮、桔梗、桂枝、附子	金匮肾气丸
24	23	农某，女，32岁。产后5天，小腹绵绵而痛，按之则舒，恶露量少，色淡质稀，偶或夹小块，腰酸膝软，肢体乏力，胃纳不振，大、小便一般，脉象虚细，舌苔薄白、舌质淡。证属虚瘀，以虚为主之病变。用温养气血之法论治。	恶露、舌淡、腰酸、膝软、色淡、苔薄白、脉象虚细、肢体乏力、胃纳不振、小腹绵绵而痛	羞明、指纹淡、腰酸、项软、指纹淡、苔白、脉细、乏力、身热不扬、肛门疼痛		产后腹痛	当归生姜羊肉汤	生姜、龙眼肉、黑豆、羊肉、当归	当归生姜羊肉汤
25	24	杨某某，女，15岁，中学生，南宁市人。月经初潮已将近一个月，开始三至五天，出血量多，色红，无腹痛，近一个月来仍漏下不止，色红，量比开始时少，脉沉细，舌苔薄白而微黄。余无特殊感觉。患者虽是二七之年，但由于肾气的发育未全，冲任主血主阴之力不足，故经潮虽行而不能自止。拟补肾益气，固脱止漏之法。用《金匮要略》胶艾汤加减。	腹痛、微黄、色红、苔薄白、脉沉细、出血量多、漏下不止	腹痛、苔黄、皮肤色红、苔白、脉细、皮下出血、乳汁自出		崩漏	胶艾汤	艾叶、白芍、生地、党参、阿胶、菟丝子、川芎、墨旱莲、何首乌、甘草、当归	胶艾汤
26	25	李某，女，28岁。产后15天，小腹胀痛剧烈，痛过于胀，按则痛剧，恶露量少，色黯夹小块，纳差，大便已3日不解，小便正常，脉象沉紧，舌苔薄白，舌质一般。证属离经之血停滞，经脉不利之病变。宜活血化瘀，导滞通行之法为治。	恶露、纳差、色黯、苔薄白、舌一般、痛过于胀、脉象沉紧、小腹胀痛、大便已3日不解	羞明、食少、舌质紫黯、苔白、齘齿、胀痛、脉紧、乳房痛、呼吸困难		产后腹痛	枳实芍药散	大黄、赤芍、川芎、枳实、桃仁、当归	枳实芍药散
27	26	李某，女，30岁。受孕5月余，2周来胃纳不振，肢体困倦，眼及下肢浮肿，以手按压良久始起，大便稀薄，脉象虚缓，舌苔薄白、舌质淡嫩。证属脾气虚弱、健运失常所致病变。方用当归芍药散加味。	浮肿、苔薄白、舌淡嫩、脉象虚缓、肢体困倦、胃纳不振、大便稀薄	皮肤浮肿、苔白、舌质嫩、脉虚、乏力、身热不扬、带下稀		妊娠水肿	当归芍药散	黄芪、白芍、补骨脂、白术、泽泻、川芎、茯苓、木瓜、当归	当归芍药散
28	27	覃某，女，37岁。1993年2月23日初诊。发现子宫肌瘤2个月。月经量多，带下时清时黄，量或多或少，偶夹血丝。月经23~25日一行，经量中等，色暗红，夹血块经行腰胀痛，或有乳房胀痛。末次月经2月12日。头晕，心闷，食纳睡眠尚可，二便调，舌淡红、苔薄白，脉细缓。1992年12月23日某医院B超检查报告：宫颈下唇见13~25cm肌瘤。超声提示：宫颈小肌瘤。辨证属湿滞瘀结，以化瘀消癥，健脾祛湿法治之，予当归芍药散合消瘰丸加味治之。	胀痛、心闷、头晕、苔薄白、脉细缓、舌淡红、月经量多、宫颈下唇见13~25cm肌瘤	胀痛、闷痛、头晕、苔白、脉细、舌质淡红、月经量多、月经血块		癥瘕	当归芍药散	海藻、白术、泽泻、赤芍、香附、川芎、牡蛎、茯苓、川贝母、当归、玄参	当归芍药散
29	28	姚某，女，28岁。1991年3月22日诊。阴部奇痒半年余，诊为“霉菌性阴道炎”，外用“制霉菌素”、阴道冲洗诸法，阴痒如故。诊时外阴、阴道灼热瘙痒，带下量多，黄浊臭秽，小腹隐痛，舌淡红、苔薄黄，脉濡细。证属肝郁化热，克伐脾土，湿热下注，蕴毒化浊生虫。治宜养血调肝，清热利湿，解毒杀虫。方选《金匮要略》当归芍药散加味。	阴痒、瘙痒、苔薄黄、舌淡红、脉濡细、小腹隐痛、黄浊臭秽、带下量多	阴痒、肛门瘙痒、苔黄、舌质淡红、脉濡、肛门疼痛、口臭、带下量多		外阴瘙痒症	当归芍药散	千里光、槟榔、白芍、苍术、白术、泽泻、川芎、关黄柏、茯苓、当归	当归芍药散
30	29	一老年女性，患者右侧脑梗塞，左侧偏瘫，头晕头痛，半年多以来苦于失眠，服多种镇静剂、中药安神剂无效。邓老诊其舌淡嫩、脉细尺弱，除内服补气活血剂外，另予桂枝汤加川芎、桃仁、地龙以活血，桑寄生、川续断以益肾，煎成热汤泡脚，每晚8时始泡20min左右。患者连用3天后睡眠时间增加，半月后睡眠基本正常。	头痛、失眠、头晕、舌淡嫩、脉细尺弱	头痛、不寐、头晕、舌质嫩、脉细		不寐	桂枝汤	炙甘草、桂枝、白芍、大枣	桂枝汤
31	30	李某，男，71岁，印尼华侨。1999年6月14日初诊。患者30年前无明显诱因出现下肢发冷，后逐渐发展至全身畏寒，怕风，每天早晚自觉从身体内部向外透寒气，饭后稍有缓解。曾在印尼、新加坡、美、加等多个国家求医无效，病症未改善。经实验室检查：抗链球菌溶血素“”阴性，类风湿因子阴性。X线检查：心肺无异常；腰椎退行性病变；主动脉硬化。B超示：左肾囊肿，胆囊较小，肝脾无异常，前列腺肥大。体温、血压均正常。症见面色暗红，流涕，头戴双层帽子，内为羊毛，外为太阳帽。时至六月却身着羊毛衣裤并带护膝，纳差，大便干，小便频，夜尿多。舌胖嫩、色暗痕、苔淡黄厚润、舌下络脉充盈，脉数、右寸浮滑、尺无力、左脉沉细尺弱。从病史知其阳气素虚，症见流清涕而右寸浮滑，乃兼外感所致。治疗宜先治标证，后治本病。予桂枝汤加减。	血、脉数、浮滑、畏寒、纳差、体温、无力、怕风、流涕、大便干、舌胖嫩、夜尿多、流清涕、下肢发冷、面色暗红、前列腺肥大、苔淡黄厚润、心肺无异常、肝脾无异常	尿血、脉数、脉浮、恶寒、食少、发热、乏力、流涕、咽干、舌胖、眵多、流涕、下肢冷、皮肤色红、单腹胀大、苔黄、月经时多时少、月经时多时少	怕风	阳虚恶寒证	桂枝汤	甘草、桂枝、白芍、大枣	桂枝汤
32	31	患者女性，40岁，工人。因心悸、气促、水肿反复发作10余年，加重1周于1982年3月7日入院。患者有风湿性关节炎史，20岁时发现有风湿性心脏病，30岁孕产时开始出现心衰，以后反复发作。7天前因精神受刺激，失眠而症状加重。经外院用强心、利尿、扩张血管等治疗近一周而未完全缓解。目前患者自觉心悸不宁，胸憋闷，喘促声怯，短气难续，面色苍白、晦暗，口唇、肢端轻度紫绀，咳咯白色泡沫痰，小便频，下半身水肿，舌淡胖嫩、苔薄白，脉促沉细无力。X线：心脏向两侧扩大，搏动不规则，右侧胸腔中等量积液。心电图：快速心房纤颜伴室内差异传导，左右心室肥大，心肌劳损。超声心动图：二尖瓣狭窄与关闭不全，全心各房室均增大。	气促、心悸、晦暗、心衰、憋闷、水肿、紫绀、喘促、苔薄白、面色苍白、舌淡胖嫩、脉促沉细无力	脉促、心悸、皮肤晦黯、少神、闷痛、阴肿、甲床青紫、脉促、苔白、口唇淡白、舌胖、乏力		心悸水肿	桂枝甘草汤	黄芪、白芍、白术、茯苓、炙甘草、桂枝、附子、丹参、防己	桂枝甘草汤
33	32	雷某，女，40岁。1997年7月1日入院。心慌心跳，胸前区郁闷半月，5月1日因受凉感冒，头痛鼻塞，自服康泰克等，上述症状消失，但仍有咽部不适。至半个月前因过度劳累后始出现心慌心跳，胸前区郁闷不适。EKG示：“偶发室性早搏”，服用心血康、肌苷等，症状未见缓解。自述胸闷，心慌心跳，时作时止，疲倦乏力，眠差，纳一般，二便调。舌淡黯边有齿印、苔少，脉结代。体格检查：心界不大，心率66次/分，律欠齐，可闻及早搏2~3次/分，未闻及病理性杂音。超声诊断：心肌炎改变。ECT:静态心肌显像示心肌前壁病变。邓老查房，四诊合参，其临床特点为：患者中年妇女，奔波劳累，神清，面色晦滞，准头欠光泽，疲倦乏力，心悸胸闷时作时止，纳一般，眠差，口干，二便调，舌淡黯边有齿印、苔少，脉结代。	郁闷、头痛、疲倦、鼻塞、心悸、早搏、乏力、口干、苔少、胸闷、眠差、律欠齐、脉结代、心慌心跳、心界不大、准头欠光泽、心率66次/分、舌淡黯边有齿印	闷闷不乐、头痛、乏力、鼻塞、心悸、月经先期、乏力、口干、带下量少、胸闷、不寐、脉结、心悸、毛发干枯、目瞤、舌有齿痕	律欠齐、心界不大	心悸	炙甘草汤	生姜、生地、党参、大枣、阿胶、火麻仁、炙甘草、桂枝、麦冬	炙甘草汤
34	33	许某，男，52岁，干部。2001年3月11日初诊。四肢麻木、乏力1个月。患者近1月来出现四肢麻木，乏力，以夜间为甚，影响睡眠，伴口干，大便干结。有糖尿病史10余年。一直服消渴丸，血糖控制不理想。体查：四肢呈手套、袜套样痛觉减退，空腹血糖9.6mmol/L。舌偏红、苔少，脉弦细数。西医诊断：糖尿病性末梢神经炎。中医诊断：痿证。辨证为肝肾阴虚型。治宜滋肝肾，通经络。拟黄芪桂枝五物汤加味。	口干、苔少、麻木、乏力、舌偏红、脉弦细数、大便干结、四肢呈手套、袜套样痛觉减退、空腹血糖9.6mmol/L	口干、带下量少、舌体麻木、乏力、肛门色红、脉弦、大便干结、口噤、肛门疼痛	空腹血糖9.6mmol/L	痿证	黄芪桂枝五物汤	黄芪、女贞子、生姜、山药、大枣、肉苁蓉、白芍、太子参、麦冬、桂枝、粳米、玉竹	黄芪桂枝五物汤
35	34	王某，男，54岁，2000年9月21日初诊。患肝硬化已4年余。近检验：乙肝两对半示“大三阳”，肝功能示TLT:16U/L,ALT:70U/L,余正常。B超示肝硬化。症见右肋下时有胀痛不适，下肢乏力，双下肢胫前浮肿，肝掌，舌体胖嫩、舌边尖布满红点、苔薄白，脉沉弱。形体丰，其他无不适。据舌苔脉证，证属胆热脾寒，水湿内停。予柴胡桂枝干姜汤加减。	胀痛、肝掌、浮肿、乏力、苔薄白、脉沉弱、形体丰、舌体胖嫩、舌边尖布满红点	胀痛、皮肤浮肿、乏力、苔白、脉沉、肥胖、舌胖、肛门色红	肝掌	鼓胀	柴胡桂枝干姜汤	泽兰、柴胡、半夏、白术、太子参、香附、牡蛎、延胡索、茯苓、桂枝、猪苓、黄芩	柴胡桂枝干姜汤
36	35	常某，女，56岁。2000年11月19日初诊。患哮喘30余年加重4年。每年立冬后即复作。经某医院诊为慢性支气管炎，经治疗效不显。刻症白天发作轻，晚上加重，哮喘，喉中哮鸣音，吐白痰，甚则汗出，影响睡眠。腰酸痛，畏寒怕冷，手足发凉，胃脘受凉则不适，舌稍紫尖边赤、苔薄稍黄，脉沉细弱。证为本虚标实。虚喘治肾，实喘治肺。拟温肺化饮法。	汗出、畏寒、虚喘、怕冷、哮喘、腰酸痛、吐白痰、手足发凉、脉沉细弱、喉中哮鸣音、苔苔薄稍黄、舌稍紫尖边赤	有汗、恶寒、脉虚、头冷、鼻鼾、腹痛、呕吐、四肢冷、脉细、喉中痰鸣、苔黄、指纹红		喘证	射干麻黄汤	白芍、补骨脂、五味子、半夏、款冬花、麻黄、炙甘草、桃仁、桂枝、细辛、红参、射干、甘草、核桃	射干麻黄汤
37	36	某女，26岁。2000年11月11日初诊。患者饮食无规律，近2年来常有反胃，恶心，呕吐，时吐清水，伴口臭。曾到某市求医，效果不明显。中医认为，口臭多因胃热，吐清水又属胃寒。证乃寒热错杂，中焦痞塞。拟半夏泻心汤加减。 姜半夏太子参各12g黄芩干姜陈皮炒竹茹炒枳壳各10g炙甘草5g沉香曲6g姜汁炒黄连2g生姜3片大枣3枚5剂，每天1剂，水煎服。	反胃、呕吐、胃热、口臭、胃寒、恶心、吐清水、寒热错杂，中焦痞塞	呕吐、小便灼热、口臭、口鼻气冷、恶心、呕吐、腹胀	反胃	呕吐	半夏泻心汤	干姜、黄连、大枣、太子参、半夏、竹茹、枳壳、沉香、炙甘草、陈皮、黄芩	半夏泻心汤
38	37	李某，男，54岁。1991年1月31日初诊。胃脘胀痛两年余，每次进食后胃脘胀痛，良久得矢气而痛渐止，但下次进食后胀痛复作。无嗳气、吐酸、口苦、口于等症，大便尚可。以往检查示“慢性胃炎，胆囊炎伴结石”。查腹无结聚及压痛，舌尖边红苔白，脉弦细。	嗳气、口苦、吐酸、矢气、脉弦细、腹无结、胃脘胀痛、舌尖边红苔白	嗳气、口苦、泛酸、矢气、脉细、脉结、乳房痛、皮肤色红		胃脘痛	四逆散	郁金、柴胡、白芍、琥珀、太子参、茯苓、枳壳、五灵脂、蒲黄、甘草	四逆散
39	38	李某，男，39岁。2000年10月22日初诊。异常出汗18年。遇事易紧张，常心悸神疲，多梦，午后潮热、怕热，与人交谈时易情绪紧张则汗出，汗出前身热脸红，夏天更明显。经检查心电图、脑电图、肝、胆、肾均正常，诊断为植物神经功能紊乱，经中西医久治不愈。属木火偏亢，金水因之不足之自汗证。拟黄连阿胶汤。	汗出、身热、神疲、怕热、潮热、心悸、多梦、脸红、出汗、肾均正常	有汗、发热、乏力、灼痛、潮热、心悸、多梦、皮肤色红、有汗、胎位不正		自汗	黄连阿胶汤	鸡子黄、浮小麦、白芍、生地、黄连、阿胶、牡蛎、炙甘草、龙齿、黄芩	黄连阿胶汤
40	39	某女，24岁。2000年12月5日初诊。每天清晨起床后呕吐清痰3年余。遇疲劳或受凉加重，甚则呕酸水，早上胃纳差，勉强可进食，有饥饿感。某医辨证为脾虚，服中药未效。证属阳明寒呕。拟吴茱萸汤。	寒呕、清痰、呕吐、纳差、饥饿感、呕酸水	呕吐、喉中痰鸣、呕吐、食少、消谷善饥、泛酸		呕吐	吴茱萸汤	生姜、大枣、白术、吴茱萸、党参、半夏、茯苓、炙甘草、桂枝	吴茱萸汤
41	40	某男，22岁。手足皲裂，冬春皆发，裂处肿痛不明显，而创口愈合较难，无其他症状，舌脉无明显异常。系肺肾阴伤、脾气虚弱，故不能生肌润肤。以《伤寒》猪肤汤化裁。	肿痛、脾气虚弱、手足皲裂、舌脉无明显异常	阴肿、脉虚、肛裂、月经时多时少		手足皲裂症	猪肤汤	黄芪、山药、百合、猪肤	猪肤汤
42	41	卢某，男，22岁，工人。1975年8月7日初诊。患者于1975年6月查大便，发现鞭虫卵(+)，7月初觉下腹阵发性绞痛，以右下腹为甚，大便每日3~5次，便色黄褐，量少，有黏液，伴里急后重，并见低热（体温低于37.5℃)，头痛，即到某医院诊治。 诊查：除上述症状外，并见头晕，疲乏，懒动，口无味而干，小便色黄，舌质老、苔黄浊边白，脉弦数。体温37.5℃，肝肋下3cm,压痛，脾大2cm,	头痛、舌老、头晕、疲乏、懒动、低热、脉弦数、小便色黄、里急后重、便色黄褐、苔黄浊边白、口无味而干、肝肋下3cm、体温37.5℃、体温低于37.5℃	头痛、舌质老、头晕、乏力、喜静懒动、语声低微、脉弦、带下色黄、后重、带下色黄、带下色白、食欲不振、桶状胸	体温37.5℃、体温低于37.5℃	痢疾	白头翁汤	郁金、黄连、关黄柏、木香、白头翁、金钱草、甘草、秦皮	白头翁汤
43	42	张某，男，30岁。病者腹痛2天，乃就诊于博济医院，欲得注射止痛针。诊断为盲肠炎，要手术治疗，病人无款交费，亦怕开刀，邀余诊治。查右下腹发热，细按内有球形物，右足动则痛剧，乃出大黄牡丹汤予之。	腹痛、发热	腹痛、发热		肠痈	大黄牡丹汤	牡丹皮、大黄、芒硝、桃仁、冬瓜仁	大黄牡丹皮汤
44	43	邓某，男，19岁。1967年3月30日初诊。3月29日下午4时周身不适，畏寒发热，上腹隐痛，晚上10时许转为右下腹持续性疼痛（不放射），并呕吐胃内容物2次，即服藿香正气丸1粒，第2天因腹痛加剧而入院。 诊查：入院时体温39.3℃，腹肌紧张如板，抵抗明显，全腹均有明显的压痛及反跳痛，麦氏点尤甚，腰大肌征阳性。舌红、苔黄，脉弦滑数。血常规：白细胞14.85×10/L(杆状11%)，大便潜血(+)。尿常规：红细胞(++)，白细胞（十+）。诊断：急性阑尾炎合并弥漫性腹膜炎。	腹痛、舌红、发热、疼痛、畏寒、苔黄、腰大肌征、脉弦滑数、腹肌紧张如板、体温39.3℃、全腹均有明显的压痛	腹痛、咽红、发热、耳痛、恶寒、苔黄、月经血块、脉弦、胁部拘急、肛门疼痛	体温39.3℃	肠痈	大黄牡丹汤	牡丹皮、大黄、蒲公英、玄明粉、赤芍、关黄柏、皂角刺、薄荷、卷柏、桃仁、连翘、冬瓜仁、金银花	大黄牡丹皮汤
45	44	某女，工人，38岁。2年前觉头晕眼花，睡眠欠佳，下肢酸软无力，胃纳尚可，二便正常。得病后屡用补气血、养肝潜阳、祛痰息风及温补等法治疗未效。来诊时症状加剧，眩晕持续，不敢外出，若步行六、七十米至百米左右则头晕加剧，需坐下休息片刻，方能继续行走。眩晕非旋转性，无恶心、呕吐、耳鸣，头部时有麻痹感。此外，背部汗出，汗出后背部觉凉，失眠多梦。胃纳一般，二便正常，月经准期而量少，经前后腰腹痛。诊其面色如常，唇色正常，舌尖红、苔白稍干，脉弦稍浮。检查：体温正常，血压正常，听力正常，血象及大小便常规无异常发现，X线胸透心肺正常。予甘麦大枣汤稍加疏肝健脾之药。处方：	汗出、呕吐、腹痛、多梦、耳鸣、头晕、眩晕、恶心、舌尖红、下肢酸软、面色如常、唇色正常、脉弦稍浮、血压正常、听力正常、体温正常、苔白稍干	有汗、呕吐、腹痛、多梦、耳鸣、头晕、头晕、恶心、肛门色红、腰酸、语声低微、胎位不正、苔浮、胎位不正、耳聋、舌质淡白	体温正常	脏躁	甘麦大枣汤	白扁豆、大枣、麦芽、茯苓、钩藤、甘草	甘麦大枣汤
46	45	文某某，男，42岁，汉族，山东人，已婚，部队干部。 症见每遇风吹则大汗不止，伴心悸不安5个月。于1973年6月，因胃脘剧痛到某医院急诊入院。经体检及胃肠钡餐透视检查，未发现器质性病变，住院20天左右出现白天或夜间稍一吹风则大汗不止，伴心悸，恶寒，乏力，头痛，失眠，五心烦热，腰膝酸软，大便结，小便少，腹胀，胃痛等症状。大汗出后，各种症状相继缓解，但仍觉周身酸软无力。在该院诊断为“神经官能症”，治疗未效出院。后又曾到某院会诊，诊为“植物神经功能紊乱”。另于同年5月发现尿蛋白（十），自感骶骨部及膀胱两侧有时隐痛不适，尿次数较少，12~14小时一次，量不多，曾在某院诊为“慢性前列腺炎”。既往史余无特殊记载。1973年11月住某医院。体检：体温37.4℃，脉搏92次/分，血压100/64mmHg。西医诊断：植物神经功能紊乱。中医初诊为“表虚自汗”。仍然风吹汗出，心悸不安。 患者于1974年6月17…	自汗、头痛、脉弦、恶寒、苔白、胃痛、乏力、腹胀、两寸弱、舌稍红、大汗不止、腰膝酸软、心悸不安、五心烦热、脉搏92次/分、体温37.4℃、血压100/64mmHg	自汗、头痛、脉弦、恶寒、苔白、腹痛、乏力、腹胀、脉虚、咽红、大汗淋漓、腰酸、心悸、手足心烧、头摇、小便灼热	血压100/64mmHg	自汗	甘麦大枣汤	浮小麦、黄芪、白芍、大枣、太子参、茯苓、糯稻根、甘草	甘麦大枣汤
47	46	某女，社员，36岁。妊娠已3个月，症见头痛，头部血管搏动不安，头晕，心慌心悸，手足发麻，失眠，左胁时痛，恶风寒，胃纳减，便溏。经某医院神经科检查未发现异常体征，诊断为神经官能症。患者精神负担很重，不但不能工作，且不能料理家务。诊其面色唇色如常，舌嫩苔薄白，脉弦。治法拟养心脾和肝脾。用甘麦大枣汤合温胆汤。 处方：	脉弦、头痛、心慌、发麻、心悸、头晕、便溏、舌嫩、苔薄白、胃纳减、恶风寒、面色唇色如常	脉弦、头痛、心悸、唇麻、心悸、头晕、大便稀溏、舌质嫩、苔白、食少、恶寒、月经时多时少		妊娠头痛	甘麦大枣汤	浮小麦、大枣、半夏、竹茹、化橘红、茯苓、枳壳、甘草	甘麦大枣汤
48	47	患者，女，45岁，干部。1973年7月患左腕关节疼痛，怕风，风吹则全身疼痛，特别是肩关节为甚，进一步发展至大小关节疼痛，走路困难。至今除关节疼痛外，全身皮肤像蚂蚁爬行，又疼又麻，坐立不安，整天难受，心慌。检查抗链球菌溶血素“0”及血沉均正常。1975年9月来诊，症如前述，舌质黯淡、苔白薄，脉细。治以甘麦大枣汤合玉屏风散。	麻、脉细、心慌、难受、舌黯淡、苔白薄、全身疼痛、关节疼痛	唇麻、脉细、心悸、鼻痛、皮肤晦黯、苔白、肛门疼痛、关节疼痛		痹证	甘麦大枣汤	黄芪、大枣、白术、防风、甘草	甘麦大枣汤
49	48	肖某，男，53岁。失眠10余年，经多家医院中西医治疗无明显效果。症见夜间难以入睡，或时寐时醒，伴头昏，疲乏，心悸，纳差，大便秘结，5天1次，尿频，平素易感冒，舌胖嫩、苔白，脉细，右关弱。证为心脾两虚。治以补益心脾，益气养血。方用归脾汤合甘麦大枣汤加味。	脉细、失眠、尿频、苔白、心悸、疲乏、纳差、头昏、舌胖嫩、右关弱、时寐时醒、大便秘结	脉细、不寐、尿频、苔白、心悸、乏力、食少、头昏、舌胖、脉虚、不寐、脉结		不寐	甘麦大枣汤	黄芪、党参、白术、大枣、肉苁蓉、茯苓、木香、炙甘草、远志、甘草、当归	甘麦大枣汤
50	49	患者，男，42岁。因精神刺激持续5昼夜不能入睡，遂见头晕、头痛，以后继失眠不已（每晚服安眠药后只能睡3小时左右)，病已3个月，经住院未效。诊其舌质如常、苔白润，脉弦滑，血压161/116mmHg。处方：	失眠、头痛、头晕、脉弦滑、舌如常、苔白润、血压161/116mmHg	不寐、头痛、头晕、脉弦、月经时多时少、苔白	血压161/116mmHg	不寐	甘麦大枣汤	浮小麦、代赭石、大枣、半夏、竹茹、化橘红、茯苓、甘草	甘麦大枣汤
51	50	患者，女，61岁，2005年7月1日初诊。患者因皮肤瘙痒伴多皮屑3年，加重1个月来诊。患者3年前出现皮肤瘙痒，肤色暗红，多皮屑，肤热，遇热瘙痒加重，多方求治无功。1年半前曾在首都医科大学附属某医院皮肤科诊断为“红皮病”，予以口服激素，外用尤卓尔、硅霜等药物，仍痒、屑俱在。近1个月来天气炎热，症情又有加重，口干、便干、溲黄。诊见痛苦面容，面部、胸背部及四肢皮肤色暗红，表层有鳞屑，触之皮肤粗糙缺少弹性，皮温正常，口干，便干，溲黄，舌质暗、舌苔白，脉沉滑数。中医辨证属风热伤营。治以祛风清营解毒。方药如下：	四、口干、苔白、鳞屑、肤热、溲黄、便干、多皮屑、舌质暗、脉沉滑数、皮温正常、皮肤瘙痒、痛苦面容、皮肤粗糙	四肢冷、口干、苔白、皮肤脱屑、发热、目黄、咽干、皮肤脱屑、舌质紫黯、脉滑、皮肤瘙痒、牙痛、苔糙	皮温正常	皮肤瘙痒症	桔梗汤	薏苡仁、生地、防风、赤芍、关黄柏、甘草、石膏、茯苓、炙甘草、桔梗、苦参、牛蒡子、玄参	桔梗汤
52	51	患者，男，20岁。2005年7月12日初诊。患者咳嗽1月来诊。平素喜食寒凉、甘甜、辛辣之品。近1月食生冷后出现咽部不适，咽痒作咳，痰少，曾到西医院就诊，诊断为咽喉炎，与抗生素口服效不佳。现仍咽痒，咳嗽，痰少，纳食可，大小便调，咽略红，扁桃体不大。听诊：双肺呼吸音清。舌淡，脉缓。中医诊断为咳嗽。证属火郁伤津，肺窍不利。治以养阴清热、利咽止咳。处方：	脉缓、舌淡、咽痒、咳嗽、痰少、咽略红、扁桃体不大、双肺呼吸音清	脉迟、指纹淡、咽痒、咳嗽、恶露量少、咽红、乳房瘪小、肠鸣		咳嗽	桔梗汤	生地、板蓝根、茯苓、薄荷、炙甘草、玉竹、麦冬、连翘、桔梗、丝瓜络、甘草、马勃、北沙参、玄参	桔梗汤
53	52	黄某，女，47岁，干部。2002年10月17日初诊。自诉成天鼻涕长流不断，鼻痒、鼻塞、鼻鸣，喷嚏时作，西医诊断为“过敏性鼻炎”。近日加重，伴全身不适，左眼眶频频跳动，心烦，口和，苔白润，脉浮缓。辨治：本患为风邪外感，营卫失和之证。以祛风和营法治之。	鼻涕、口和、鼻鸣、心烦、鼻塞、鼻痒、脉浮缓、苔白润、全身不适、左眼眶频频跳动	流涕、齘齿、肠鸣、急躁易怒、鼻塞、鼻痒、脉浮、苔白、四肢不用、头摇		感冒	桂枝汤	蝉蜕、辛夷、生姜、白芍、大枣、僵蚕、炙甘草、桂枝、防风、甘草	桂枝汤
54	53	吴某，男，2岁。1周前因受凉感冒，出现咳嗽，痰多而清稀，流清鼻涕，夜间啼哭，未曾服药，继而上述症状加重，以“小儿肺炎”急诊入院。经西药抗感染治疗3天，未见明显好转。检查：患儿急性病容，面色青暗，精神萎靡，鼻翼煽动，唇色青紫，咳声低微，呼吸短促，舌苔白滑，指纹淡紫，心音低钝，双肺满布干湿啰音。诊为风寒犯肺，营卫不和。治以祛风散寒，宣肺平喘，调和营卫为法。方用桂枝加厚朴杏子汤。	咳嗽、痰多、苔白滑、夜间啼哭、面色青暗、呼吸短促、心音低钝、流清鼻涕、精神萎靡、指纹淡紫、双肺满布干湿啰音	咳嗽、喉中痰鸣、苔白、嘈杂、口唇青紫、脉促、语声低微、流涕、少神、口唇青紫、喉中痰鸣		咳嗽	桂枝加厚朴杏子汤	厚朴、白芍、大枣、苦杏仁、桂枝、甘草	桂枝加厚朴杏子汤
55	54	李某某，女，57岁，干部。1993年3月10日初诊。病史：曾为运动员，一直心动缓慢，不任训练而改行。1987年7月，因头晕、心慌等不适，经某医院诊断为“病态窦房结综合征”。患者拒绝安置人工心脏起搏器，心率45次/分左右，常服阿托品制剂等维持。现症：心率45~50次/分，心悸、心慌、心前区闪电式刺痛，有频死感，头晕，眼花，耳鸣，畏寒冷，乏力，二便如常。察其形体瘦长，精神欠佳，面色苍暗少华，少气懒言，舌质淡苔白润，脉迟沉细涩而弱。辨证：阳虚气弱，兼寒凝血瘀。以温阳益气，活血散寒治之。方用麻黄附子细辛汤、桂枝甘草汤、生脉散合方加味。	心慌、气弱、心悸、少气、耳鸣、头晕、血瘀、乏力、眼花、畏寒冷、舌淡苔白润、面色苍暗少华、心率45次/分、脉迟沉细涩而弱、心率45~50次/分	心悸、脉虚、心悸、少神、耳鸣、头晕、舌生瘀斑、乏力、目眩、冷汗、牙龈淡白、皮肤晦黯、经来骤止、脉涩、经来骤止		心悸	桂枝甘草汤	黄芪、五味子、麻黄、炙甘草、麦冬、细辛、附子、桂枝、丹参、甘草、红参、当归	桂枝甘草汤
56	55	汪某某，女，48岁，家庭妇女。1993年10月27日初诊。病史：有长期吸烟史，1周前自觉心悸、心慌、心空，头晕，失眠，气短、乏力。随即去县医院诊治，心电图检查结果：“频发室性期前收缩、下壁心肌缺血”。服用心律平、丹参片等无效而来求治。现症：心悸、心慌，心空、胸闷塞，心烦，气短乏力，时时太息，头晕，眠差，饮食尚可，二便正常，察其形体偏瘦，精神欠佳，舌质淡有瘀点，苔薄白少津，脉促细而无力。血压12/8kPa。辨治：气虚血弱，心失滋养而夹瘀滞。用炙甘草汤加味：	心烦、无力、舌淡、心悸、瘀滞、乏力、心慌、头晕、心空、气短、苔薄白、脉促细、胸闷塞、气虚血弱、形体偏瘦、血压12/8kPa	急躁易怒、乏力、指纹淡、心悸、舌生瘀斑、乏力、心悸、头晕、头空、气短、苔白、脉细、胸闷、脉虚、舌瘦	血压12/8kPa	心悸	炙甘草汤	黄芪、生姜、生地、大枣、阿胶、炙甘草、麦冬、桂枝、丹参、红参	炙甘草汤
57	56	徐某，女，36岁。2004年3月15日初诊。患慢性支气管炎10余年。本次急性发作已5天，经服西药及输液效不显。刻诊：咳嗽剧烈，阵性发作，吐风泡痰，面色暗，唇紫绀，胸闷气紧，舌红苔白，脉弦数。证属风热外感，痰湿阻肺。治以疏风清热，化痰通络。方用三虫汤合麻杏石甘汤加味：	舌红、胸闷、苔白、咳嗽、气紧、脉弦数、面色暗、唇紫绀、吐风泡痰	咽红、胸闷、苔白、咳嗽、脉紧、脉弦、皮肤晦黯、舌脉青紫、吐弄舌		咳嗽	麻黄杏仁甘草石膏汤	鱼腥草、地龙、苦杏仁、全蝎、僵蚕、麻黄、石膏、紫菀、桃仁、甘草、枇杷叶、黄芩	麻杏石甘汤
58	57	男患，38岁，成都某厂于部。1988年8月4日初诊。患者陈诉，发作性哮喘已数年，每于夏天炎热时发作，至秋冬则缓解如常人，西医诊断“过敏性哮喘”。数年来每次发作均需住院治疗，打针服药，才得缓解。此次发作已5日，感到胸部紧闷，出气不得，晚间尤其，喘如拉锯，不能平卧，但咳嗽不多，甚少痰液，饮食二便无特殊，服西药氨茶碱、螺旋霉素等无效而来就诊。察其面苍唇紫，胸高气短，精神萎靡，舌淡苔白滑，脉滑数。此证乃寒痰结滞，宣降失调，呼吸不利所致。用祛风解痉、温化寒痰、宣肺降气治之。处方：	舌淡、咳嗽、气短、痰液、苔白滑、脉滑数、胸部紧闷、精神萎靡、喘如拉锯、呼吸不利	指纹淡、咳嗽、气短、咳嗽、苔白、脉滑、胸闷、少神、抽搐、呼吸困难		哮证	小青龙汤	地龙、干姜、厚朴、半夏、全蝎、苦杏仁、僵蚕、白果、麻黄、甘草	小青龙汤
59	58	邹某某，女，55岁。2000年6月13日初诊。主诉：心悸、气短、头晕1月余，伴晕仆。1月前，因心悸、气短、时时头晕并晕倒1次，在某医大附院诊断为“病态窦房结综合征，室性早搏”，给予阿托品等提高心率，并准备安装人工起搏器。患者因不愿安装而求治。现症：头晕，畏寒，气短，心悸，胸中闷塞，说话多则有短气不续之感，心率每分钟40~50次，血压90/60mmHg。察其体质瘦弱，面色萎黄少华，精神欠佳，说话语言断续而清晰，四肢欠温，舌质淡嫩苔白润，诊其脉迟缓而结代频繁。辨治：患者具有明显的脉迟结代以及气短、晕眩诸症，当属少阴病范围，乃心阳不振，肾阳不足，气弱血寒，致使气血不相接续而引起。治疗上首先温通心肾，益气活血，使阳气通达而提高心率以治标；待证情稳定，再大力补肾阳以图治本，巩固疗效。第一步处方采用麻附细辛汤加味。	晕眩、气弱、心悸、闷塞、头晕、畏寒、气短、晕倒、血寒、舌淡嫩、短气不续、面色萎黄少华、舌质淡嫩苔白润、心率每分钟40~50次、血压90/60mmHg	头晕、脉虚、心悸、胸闷、头晕、恶寒、气短、头晕、恶寒、舌质嫩、脉虚、皮肤色黄、舌质淡白、头摇	血压90/60mmHg	心悸	麻黄附子细辛汤	黄芪、羌活、五味子、麻黄、麦冬、桂枝、附子、细辛、丹参、红参、当归	麻黄附子细辛汤
60	59	胡某某，男，30岁，工人。1994年4月7日初诊。病史：1年前因乏力、头晕、眼花、心前区隐痛，住本校附属医院，经心电图、超声心动图、阿托品试验，以及其他有关检查，诊断为“病态窦房结综合征”，原因未查明。常服用阿托品、舒喘灵等以缓解症状。近月来病情加重，有时心率35~40次/分，医院拟安置人工心脏起搏器治疗，患者因经济不便而来求治。现症：头晕眼花，疲乏无力（曾昏倒一次)，心悸动，心前区隐痛，不能坚持工作，察其形体尚壮实，面色苍暗，神差懒言，四肢欠温，舌质淡苔白润，脉迟涩结代尚有力，脉率45次/分。辨治：脉迟结代尚有力，表明其寒凝血瘀是主要的，阳虚气弱在其次。治以祛寒活血，辅以益气之法。方用麻黄附子细辛汤加味。	隐痛、头晕、疲乏、昏倒、无力、乏力、眼花、心悸动、舌淡苔白润、脉率45次/分、脉迟涩结代尚有力、神差懒言，四肢欠温、心率35~40次/分	隐痛、头晕、乏力、头昏、乏力、乏力、目眩、心悸、牙龈淡白、头摇、脉实、四肢冷、头摇		心悸	麻黄附子细辛汤	黄芪、麻黄、细辛、附子、丹参、当归	麻黄附子细辛汤
61	60	毛某，男，12岁，学生。6年前因受凉感寒，出现恶寒，发热，咳嗽等症，未曾服药，继而症状加重，更见喘促，当即去医院诊治，经服药症状缓解，后因故未继续医治，以后每次受凉均出现气喘、咳嗽、吐痰，甚则夜不能卧，一年四季经常发作，以冬季为甚。西医诊断为“支气管哮喘”。发作时一般用氨茶碱、四环素等缓解。此次因气温变化受凉而复发，症见咳嗽，吐痰黏稠，不易咳出，喘促有声，胸紧咽塞，夜间尤甚，不能平卧，喘鸣如拉锯，兼发热恶寒。1976年11月15日来院就诊。检查：慢性病容，面色晦暗，精神疲乏。肌肉消瘦，喘息抬肩，张口呼吸，鼻微扇，流清涕，四肢不温，舌质红、苔薄白而滑，脉浮滑。双肺布满湿啰音、哮鸣音。此为外寒引动里饮，郁久化热之征。治宜解表除饮，清热平喘。方用小青龙加石膏汤。	舌红、喘息、气喘、咳嗽、发热、恶寒、咽塞、吐痰、胸紧、喘促、喘鸣、苔薄白、脉浮滑、流清涕、面色晦暗、四肢不温、慢性病容	咽红、不寐、舌颤、咳嗽、发热、恶寒、鼻塞、呕吐、脉紧、脉促、耳鸣、苔白、脉浮、流涕、皮肤晦黯、四肢冷	慢性病容	喘证	小青龙加石膏汤	黄芪、麻黄、细辛、附子、丹参、当归	小青龙加石膏汤
62	61	祝某，女，27岁，农民。半月前因受凉感冒，出现恶寒发热，微汗出，头身疼痛，尤以四肢疼痛更甚，去当地医院诊治，服中西药物未效。更见心跳心累，口苦咽干，呕恶欲吐，于1975年11月11日来院就诊。察其面色暗淡，精神欠佳，头围帕子，身着厚衣，有畏风之感，舌质淡、苔白，脉弦细而浮。此寒邪入里化热，少阳兼表，营卫失和之证。治宜和解表里，调和营卫。方予柴胡桂枝汤。	心累、咽干、舌淡、苔白、口苦、恶寒、疼痛、欲吐、发热、心跳、畏风、呕恶、面色暗淡、脉弦细而浮	少神、咽干、指纹淡、苔白、口苦、恶寒、耳痛、吐弄舌、发热、心悸、羞明、呕吐、皮肤晦黯、苔浮		感冒	柴胡桂枝汤	生姜、柴胡、白芍、大枣、党参、半夏、桂枝、甘草、黄芩	柴胡桂枝汤
63	62	胡某某，男，33岁。1998年7月15日初诊。自诉2年前突发尿频尿急，西医诊为“尿路感染”，用抗生素注射而缓解。此后反复发作数次，均以抗生素加中药而好转，似未根治，常有轻度腰胀痛及小腹不适感。10天前再度复发，住市某医院诊治，尿常规、尿培养及B超检查均正常，并排除前列腺炎症。膀胱镜提示：膀胱三角区炎。曾用抗生素和中药石韦散、知柏地黄丸和金钱草等，效果不明显，前来求治。现小腹连及尿道有急胀烧灼之感，颇为痛苦。小便频急，尿色清，大便干结难解。口苦口干，但身无寒热。察其形体偏瘦，面色萎黄，痛苦病容。舌上有瘀点、苔薄黄而干，脉沉细。此为病久入络，瘀久化热，瘀热积于膀胱所形成之膀胱蓄血证。腑以通为用，以通下逐瘀法治之。用桃核承气汤加减。	口干、尿频、烧灼、口苦、寒热、急胀、尿急、苔薄黄、腰胀痛、尿色清、脉沉细、小便频急、大便干结、面色萎黄、舌上有瘀点	口干、尿频、灼痛、口苦、冷痛、肌肉发胀、尿急、苔黄、乳房痛、尿清、脉细、尿频、大便干结、皮肤色黄、舌生瘀斑		淋证	桃核承气汤	牡丹皮、大黄、甘草、赤芍、枳壳、桃仁、桂枝、车前草	桃核承气汤
64	63	夏某，女，59岁。2005年7月31日初诊。2日前午后突发恶寒发热，自测体温：39.2℃，医院就诊时血常规示血象正常。予以输注头孢类抗生素、柴胡注射液等，一度汗出热退；次日午后体温又上升，全身酸软乏力。现症：体温39℃，恶风寒，发热，汗出，头疼身痛，口苦欲呕，咽于微痛，口渴喜冷饮，心烦，四肢烦软，两小腿疼痛，饮食尚可，小便正常，大便二日未解。察其面色红光，唇红而干，咽喉部红，舌质红苔白干，脉浮洪滑数。辨治：患者恶寒发热、头身痛是风寒在太阳之表；其高热、汗出、脉洪数等症，表明寒邪化热已入阳明之里；其口苦、心烦、欲呕诸症，提示病涉少阳之域；其咽干而痛、口渴等，表明温邪上受初感。故本案乃三阳合病，寒温合邪为患。治当寒温合法，三阳并治。用柴胡、白虎合方加味。	心烦、头疼、口渴、口苦、发热、疼痛、唇红、咽干、身痛、微痛、欲呕、汗出、恶寒、高热、恶风寒、脉洪数、面色红光、体温39℃、脉浮洪滑数、舌红苔白干、体温又上升、体温：39.2℃	急躁易怒、头痛、见水欲尿、口苦、发热、耳痛、皮肤色红、咽干、目痛、脉微、呕吐、有汗、恶寒、月经量多、恶寒、脉洪、皮肤色红、灼痛、脉浮、肛门色红	体温又上升、体温：39.2℃	发热	白虎汤	谷芽、柴胡、羌活、半夏、粉葛、板蓝根、石膏、牛蒡子、连翘、防风、知母、甘草、金银花、黄芩	白虎汤
65	64	曾某，男，38岁，农民。半年前突然发生腰痛，痛不可忍，经某医院住院治疗，诊断为“肾结石、肾绞痛”。服药打针（药名不详）后疼痛缓解而出院。两天前因劳累后旧疾复发，疼痛较以往更剧，呈持续状，伴阵发性加剧。疼痛向少腹部放射，兼口干苦，小便黄赤，经用止痛针多次未效。于1975年11月6日急诊入院。检查：患者急性病痛苦病容，面色青暗无华，精神疲乏，神志尚清，呻吟不息，不能站立，双肾区有叩击痛，全腹均有压痛，尤以左少腹为甚，舌质紫暗、中央鲜红少津、苔两边薄黄、舌根白滑，脉弦数。脉证合参，此乃瘀阻肝脉，气机郁滞，郁久化热之明证。治宜疏肝理气，化瘀清热。方用四逆散加味。	腰痛、疼痛、脉弦数、口干苦、舌紫暗、舌根白滑、神志尚清、面色青暗无华、全腹均有压痛、双肾区有叩击痛	腰痛、耳痛、脉弦、口干、舌质紫黯、苔滑、头昏、皮肤晦黯、肛门疼痛、肛门疼痛		腰痛	四逆散	柴胡、白芍、枳实、青皮、甘草、大血藤、乌药、川楝子	四逆散
66	65	黄某某，男，62岁，和尚。1994年1月9日初诊。病史：患者长期存在先天性心脏病，心房间隔缺损，未作手术治疗，继后又出现完全性右束支传导阻滞、频发室性早搏，因心功能不全发生浮肿，多次住院治疗。现症：全身浮肿，下肢肿甚而厥冷，按之如泥，心悸、气短殊甚，不能行走，甚至无力完成洗脸、穿鞋等劳作，胸闷胀作痛，咳嗽痰少，头晕，自汗出，不欲食，腹中宿满，小便少。察其面色苍暗，精神萎靡，唇甲青紫，语音低而断续，舌质紫暗苔薄白腻，脉呈屋漏之象。辨证：阳衰阴盛，寒凝血瘀，气虚欲脱，病险。治以温阳益气为主，兼利水活血。方用真武汤、生脉散加味。	苔薄、宿满、浮肿、心悸、白腻、咳嗽、头晕、气短、厥冷、屋漏、痰少、小便少、胸闷胀、语音低、面色苍暗、舌质紫暗、唇甲青紫	苔薄、腹胀、皮肤浮肿、心悸、苔腻、咳嗽、头晕、气短、头冷、遗精、恶露量少、恶露量少、腹胀、语声低微、皮肤晦黯、舌质紫黯、口唇青紫		水肿心悸	真武汤	黄芪、生姜、白芍、五味子、白术、茯苓、麦冬、桂枝、附子、丹参、红参	真武汤
67	66	患者，女，62岁。2007年3月12日初诊。患者30年前诊断为“风心病”，近10年以来多次因为气短，全身浮肿住院治疗，予地高辛、速尿等西药，开始有效，往后则逐渐效果不佳。自述心慌气短，动辄更甚，上3楼要休息3次，不能平卧，汗多；畏寒甚，但又觉热气上冲，脸上灼热，心中烧灼感。纳眠可，大便调，小便短少。查体：精神萎顿，面颊潮红，口唇红干，呼吸短促，端坐呼吸，语音低微断续。全身浮肿，双下肢高度水肿，按之凹陷久久不起，扪其四肢冰凉。舌质淡苔白。脉沉微，似有似无，呈鱼翔之象。心电图示：房颤。中医诊断：心悸，水肿。西医诊断：风心病，心力衰竭。辨证属阳虚气弱，格阳于上，寒水停聚。治宜益气温阳，利水通阳。方用防己黄芪汤、五苓散、真武汤加减。	潮红、心慌、心悸、浮肿、畏寒、气短、冰凉、汗多、水肿、脉沉微、舌淡苔白、语音低微断续	咽红、心悸、心悸、皮肤浮肿、恶寒、气短、冷汗、眵多、阴肿、脉微、舌质淡白、语声低微		心悸水肿	防己地黄汤	黄芪、黄精、白术、泽泻、太子参、延胡索、茯苓、桂枝、人参、附子、猪苓、丹参、玉竹、防己	防己地黄汤
68	67	顾某，女，57岁，1989年9月9日初诊。早搏时见，烦患失眠，足肿，关节作痛，舌胖苔中略有厚腻，脉弦而结代。治宜复脉为法。处方：	脉弦、足肿、早搏、舌胖、关节作痛、苔中略有厚腻	脉弦、耳肿、月经先期、舌胖、关节疼痛、口腻		心悸	炙甘草汤	小麦、干姜、六神曲、百合、生地、党参、大枣、阿胶、火麻仁、厚朴、炙甘草、桂枝	炙甘草汤
69	68	姜某某，女，34岁。1979年4月28日初诊。唇及口腔出现瘰疹及溃疡，亦见于外阴部。大便较干，舌上红瘰，以经行时更甚。证类狐惑。治宜清解。方药如下：	溃疡、狐惑、舌上红瘰、大便较干、口腔出现瘰疹	咽喉溃烂、皮肤色红、咽干、月经血块	狐惑	狐惑病	甘草泻心汤	黄连、白芍、赤芍、淡竹叶、连翘、甘草、金银花、当归、黄芩	甘草泻心汤
70	69	袁某，女，39岁。2006年5月4日初诊。因宫颈癌手术后3个月，放疗、化疗后1周，全身乏力，大便稀烂，而来求诊。患者半年前发现白带里夹有血丝，后来又出现同房后阴道出血，去当地医院求治，医院诊为宫颈癌。3个月前在浙江省妇保做了宫颈癌手术，后又放疗28次，化疗2次。上周第2次化疗刚刚结束。检查：白细胞2.8×10/L,血红蛋白7.8g/L,普通生化指标、肿瘤标志物指标正常。刻诊：全身乏力，语音低弱，面色苍黄，心下痞满，大便日下五六次，稀烂。舌淡红、苔薄，脉弦。辨证属宫颈癌手术、放疗、化疗后，本虚标实证。以自拟扶正祛邪汤合泻心汤加减治疗。处方：	脉弦、苔薄、舌淡红、阴道出血、全身乏力、面色苍黄、语音低弱、大便稀烂、白带里夹有血丝	脉弦、苔薄、舌质淡红、阴道出血、乏力、目黄、语声低微、大便稀溏、尿血		癥瘕	泻心汤	黄芪、干姜、女贞子、黄精、龙骨、黄连、薏苡仁、大枣、太子参、厚朴、牡蛎、黑豆、矮地茶、何首乌、黄芩	泻心汤
71	70	陈某某，男，38岁。1981年4月初诊。右胁及胃脘部疼痛，时发时缓，已历多日，胸部闷滞，略有热灼感，泛泛欲吐，饮食减少，大便溏烂，舌苔腻，脉弦。经B超示胆囊大，诊断为慢性胆囊炎。处方：	脉弦、疼痛、苔腻、胆囊大、热灼感、饮食减少、大便溏烂、泛泛欲吐	脉弦、耳痛、苔腻、头大、灼痛、食少、大便稀溏、吐弄舌		胁痛	黄连汤	干姜、黄连、党参、大枣、半夏、炙甘草、桂枝	黄连汤
72	71	魏某某，女，54岁，1982年7月初诊。素有胸闷胁痛，曾住院治疗。B型超声诊断为胆囊炎伴胆石症。近周来胃部疼痛，厌食油腻，思呕泛，曾吐苦味绿色水，大便较稀、次多，舌苔厚腻，脉弦。	脉弦、胸闷、胁痛、油腻、厌食、苔厚腻、思呕泛、胃部疼痛、大便较稀、吐苦味绿色水	脉弦、胸闷、胁痛、苔腻、食欲不振、口腻、呕吐、肛门疼痛、带下稀、呕吐		胁痛	黄连汤	干姜、黄连、大枣、太子参、半夏、竹茹、炙甘草、桂枝	黄连汤
73	72	患者，女，45岁。右上腹部时痛，痛时放射至右肩胛部。曾有溲黄及胆红质阳性，血谷丙转氨酶轻度增高。B超诊断胆囊炎伴少量小结石。曾因进食油腻等物而反复发作多次。发作时用阿托品及中药胆石冲剂、小柴胡汤等。现胸膈闷滞，腹痛并有热灼感，泛泛欲吐，纳滞厌食，大便偏溏，舌苔黄腻，脉弦。	纳滞、脉弦、腹痛、欲吐、油腻、溲黄、厌食、苔黄腻、热灼感、大便偏溏、胸膈闷滞、右上腹部时痛	脉迟、脉弦、腹痛、吐弄舌、苔腻、目黄、食欲不振、苔黄、灼痛、大便稀溏、胸闷、肛门疼痛		胁痛	黄连汤	干姜、黄连、党参、大枣、半夏、炙甘草、桂枝	黄连汤
74	73	陈某，女，39岁，工人。1992年5月初诊。慢性胰腺炎近半年来4次急性发作。每发必住院急救。昨晚因过食后旧病复发，至早晨5时左上腹疼痛加剧，自服止痛药无效，伴恶心、呕吐，手指发冷。8时许由家人背扶求诊。疼痛难忍，呻吟不已，面色发青，口有秽气。舌苔厚，脉弦。辨证：胃失和降，郁而为痛。宜蠲痛和胃。芍药甘草汤加味。	发冷、脉弦、呕吐、疼痛、苔厚、恶心、口有秽气、面色发青	冷痛、脉弦、呕吐、耳痛、苔厚、恶心、口臭、皮肤色青		腹痛	芍药甘草汤	柴胡、莱菔子、白芍、延胡索、炙甘草、茵陈、川楝子	芍药甘草汤
75	74	俞某某，女，29岁。1977年10月27日就诊。3年前发现颈部有块，触之较硬，纵横在3cm左右，多痰，音易哑，医院诊为甲状腺肿块，建议手术摘除。胃部有隐隐痛，近时腹泻，脉长苔白。以疏理为进。	多痰、易哑、腹泻、脉长苔白、颈部有块、甲状腺肿块、胃部有隐隐痛	喉中痰鸣、声音嘶哑、大便稀溏、苔白、月经血块、皮下肿块、肛门疼痛		瘿瘤	半夏厚朴汤	厚朴、苍术、半夏、紫苏梗、茯苓、沉香、炙甘草、夏枯草、藏青果	半夏厚朴汤
76	75	徐义，女，41.岁，教师。1991年4月初诊。右侧甲状腺瘤3.8cm×3.5cm。不愿手术，服西药无效。质中，按痛，颈有牵掣感，喉间痰黏，易紧张，便干。苔白，脉弦涩：证属瘿瘤，气滞痰聚。治宜行气解郁，化痰散结。	痰聚、舌中、苔白、气滞、痰黏、便干、脉弦涩、右侧甲状腺瘤3.8cm×3.5cm	皮下肿块、齘齿、苔白、脉迟、带下稠、咽干、脉弦、皮下肿块		瘿瘤	半夏厚朴汤	厚朴、半夏、黄药子、茯苓、昆布、紫苏叶、夏枯草	半夏厚朴汤
77	76	徐某，女，45岁，干部。1992年12月2日初诊。患右甲状腺腺瘤3年余。初2cm大小，服西药多时未效，逐年增大，隐痛。1992年10月14日B超检查：右甲状腺腺瘤，4.8cm×4.2cm大小。建议手术而不从，要求中医治疗。诊时，右颈肿大明显，按之活动，质中。自谓腺瘤每随情绪波动而增大、缩小，纳食、二便正常，苔薄、脉涩。此情志不畅，气滞痰凝，积而成疾。治法：行气开郁，化痰散结。方用半夏厚朴汤加味。	舌中、脉涩、气滞、痰凝、苔薄、右颈肿大	齘齿、脉涩、脉迟、咳嗽、苔薄、阴肿		瘿瘤	半夏厚朴汤	生姜、厚朴、半夏、紫苏梗、黄药子、昆布、茯苓、桃仁、夏枯草	半夏厚朴汤
78	77	周某某，男，37岁，干部。1992年11月16日初诊。4天前因疲劳而于晚间饮酒，次晨起感咽喉部疼痛而发现颈咽右侧有一肿块，旋即隆起，有3cm×2.5cm大小，按之活动，质地偏中，吞咽有不适感。B超检查示：甲状腺囊肿伴囊内出血。心情紧张，肿处突出较明显，按之疼痛，纳不振，苔微厚，脉弦。证属痰浊凝结。治法：疏郁化痰，散结消肿。方以半夏厚朴汤加减。	脉弦、出血、隆起、疼痛、舌偏中、苔微厚、颈咽右侧有一肿块	脉弦、耳出血、肥胖、耳痛、口眼歪斜、苔厚、皮下肿块		瘿瘤	半夏厚朴汤	厚朴、半夏、紫苏梗、黄药子、茯苓、鸡内金、沉香、丹参、夏枯草	半夏厚朴汤
79	78	周某，男，4岁。1992年6月6日初诊。6月2日在哭喊时，家长发现其在咽喉天突穴处有一花生米大小的青紫肿物，突出于皮肤，哭喊停止后见平软。三天后，肿物增大如山核桃大，约1.5cm左右。市某医院检查诊断为先天性血管瘤，省儿保院诊断为颈前血管瘤。不愿手术而请何老诊治。患者发育良好，然烦躁多动，咽喉天突处血管瘤隆起，高声或哭笑时更明显，色青紫，按压则稍退，与甲状腺不相邻，活动欠佳，伴有隐睾症。证属痰浊凝结，气滞血瘀。治法：化痰散结，活血消瘀。半夏厚朴汤加味。	隆起、烦躁、色青紫、痰浊凝结、发育良好、咽喉天突穴处有一花生米大小的青紫肿物	肥胖、烦躁时发热、口唇青紫、脉结、月经血块	发育良好	血瘤	半夏厚朴汤	牡丹皮、生姜、厚朴、半夏、紫苏梗、赤芍、茯苓、桃仁、桂枝	半夏厚朴汤
80	79	陈某，女，24岁。1993年2月4日初诊。颈部两侧淋巴结肿2年，时大时小，以左侧为甚，经西医用消炎、抗痨药等治疗多时，未见显效。近2月来淋巴结肿明显，按之活动，质硬。咽喉不利，面足浮肿，月经3月未行，心情忧郁，少言语，苔白腻，脉沉。证属瘰疠。由情志郁抑，气滞痰凝所致。治法：疏郁化痰，软坚散结。半夏厚朴汤加味。	脉沉、浮肿、化痰、舌硬、苔白腻、颈部两侧淋巴结肿	脉沉、皮肤浮肿、咳嗽、皮肤发硬、苔腻、关节变形		瘰疠	半夏厚朴汤	生姜、厚朴、半夏、紫苏梗、冬瓜、茯苓、夏枯草、地骷髅、苦丁茶	半夏厚朴汤
81	80	钟某某，女，2岁。1964年6月22日初诊。声音嘶哑2年余，夜班工作尤甚，舌苔薄、舌质绛，脉细。以清滋肺肾兼利咽为治。	脉细、舌绛、苔薄、声音嘶哑	脉细、舌质红绛、苔薄、声音嘶哑		音哑	百合地黄汤	胖大海、天冬、百合、阿胶、凤凰衣、麦冬、射干、马兜铃、木蝴蝶、牛蒡子、糯米、北沙参、玄参	百合地黄汤
82	81	赵某，男，54岁，1978年8月24日初诊。患者平时嗜酒，患高血压已久，近半年来感手足乏重，两腿尤甚。自觉心窝部发冷。曾服中西药未能见效。诊脉弱虚数，舌苔白。血压160/120mmHg。乃予侯氏黑散。	发冷、苔白、虚数、手足乏重、血压160/120mmHg	冷痛、苔白、脉虚、腰重	血压160/120mmHg	痿证	侯氏黑散	黄芪、干姜、党参、白术、菊花、川芎、白矾、牡蛎、茯苓、桔梗、桂枝、细辛、防风、当归	侯氏黑散
83	82	汤某某，男，42岁，工人。1993年9月初诊。腰痛重滞3年余，面浮足肿，两脚逆冷。自谓缘于抬重物汗出受冷后，经中西医诊治日久未效。血、尿等多项检查无明显异殊。近来症状有增无减，不能正常工作。纳常，便溏，溲利而不多。舌苔白根腻，脉沉缓。 何老诊之，即谓此肾着之为病。寒湿滞着肾府，阳气不得伸行。治宜《金匮要略》甘姜苓术汤。温行阳气，散寒除湿，暖土胜水。	汗出、足肿、溲利、腰痛、便溏、面浮、脉沉缓、苔白根腻、两脚逆冷	有汗、耳肿、小便自利、腰痛、大便稀溏、脉浮、脉沉、苔腻、四肢冷		腰痛	甘草干姜茯苓白术汤	干姜、白术、续断、茯苓、葫芦壳、杜仲、甘草	甘草干姜茯苓白术汤
84	83	项某某，女，47岁。胃脘疼痛，每遇寒冷而发，发则疼痛牵及背部，绵绵不已，甚或吐酸泛漾，大便溏泻，曾温灸中脘而得缓解，脉迟，舌苔白，以丸剂缓进。	脉迟、苔白、疼痛、吐酸、大便溏泻	脉迟、苔白、耳痛、泛酸、大便稀溏		胃脘痛	乌头赤石脂丸	干姜、党参、白术、花椒、乌头、炙甘草、高良姜、瓦楞子、附子、赤石脂	乌头赤石脂丸
85	84	谢某，男，48岁，农民。1990年10月初诊。近年来脘腹胀满，食后为甚，自觉心窝下按之有坚实感，时有肠鸣，大便或艰或稀。舌苔白，脉细涩。当地医院线钡餐检查诊为慢性浅表性胃炎，胃下垂。何老认为：脾胃虚弱，水饮痞结。盖心下胃也，胃气虚弱，升降乏力，运化失司，遂致水饮痞结于心下所致。病与《金匮要略·水气病脉证并治》之枳术汤方证相合。治宜行气消容，健脾化饮。	苔白、乏力、肠鸣、痞结、脉细涩、胃下垂、大便或艰、胃气虚弱、脾胃虚弱、心窝下按之有坚实感	苔白、乏力、肠鸣、胸闷、脉细、眼睑下垂、月经先后无定期、脉虚、脉虚、腹部板硬		胃痛	枳术汤	白术、枳实	枳术汤
86	85	顾某某，男，58岁。患者夙有慢性支气管炎，入冬以来，自感心窝部悸动不宁，久不减轻，心电图检查尚属正常。脉滑苔白，宜蠲饮治之。	悸动不宁、脉滑苔白	胎动不安、苔白		心悸	半夏麻黄丸	蜜、麻黄、半夏	半夏麻黄汤
87	86	华某，女，31岁。1979年7月10日初诊。产后3个月，哺乳，身热(38.5℃)7~8天，偶有寒栗状，头昏乏力，心烦喜躁，呕逆不已，但吐不出。脉虚数，舌质红苔薄。以益气安胃为主。	舌红、身热、心烦、苔薄、呕逆、乏力、头昏、喜躁、寒栗状、脉虚数	咽红、发热、急躁易怒、苔薄、呕吐、乏力、头昏、急躁易怒、脉虚	寒栗状	产后发热	竹皮大丸	大枣、半夏、竹茹、石膏、白薇、桂枝、甘草	竹皮大丸
88	87	许某，女，26岁。1989年11月12日初诊。失眠已2载，夜卧梦魔，时易惊醒，恍惚惊怖，情绪紧张，终日惕惕，口于烦恚，月事量多，略延迟，舌淡苔净，脉弦细。治宜镇惊安神定志。	失眠、舌淡、恍惚、惊怖、苔净、脉弦细	不寐、指纹淡、失神、易惊、苔剥、脉细		失眠	甘麦大枣汤	小麦、首乌藤、琥珀、百合、生地、大枣、炙甘草、丹参、当归	甘麦大枣汤
89	88	某男，68岁。1992年7月16日初诊。患者7天来因高热39.4℃入某院，诊断为上感发烧。曾用攻下药及清热解毒药物治疗，病不解，反烦躁，寒热往来，小腿凉痛，头身疼痛，咽干呕恶，口苦便溏。辨证为外感热病误下致使病邪未解，邪入少阳。治宜和解少阳，调和营卫。	发烧、咽干、烦躁、口苦、疼痛、凉痛、高热、便溏、呕恶	发热、咽干、烦躁时发热、口苦、耳痛、冷痛、月经量多、大便稀溏、呕吐		外感发热	小柴胡汤	柴胡、厚朴、大枣、半夏、板蓝根、羚羊角、白茅根、桂枝、连翘、芦根、蔓荆子、甘草、黄芩	小柴胡汤
90	89	王某，女，55岁。因双手腕、手指及双膝关节疼痛1年于2006年5月15日初诊。患者1年前劳累后出现双手腕、手指及双膝关节对称性疼痛、肿胀、活动受限，晨僵明显，曾到当地医院就诊不效。2006年2月至我院风湿科就诊，查血沉94mm/h,抗“O”102IU/mL,类风湿因子1007IU/mL,C一反应蛋白60.69mg/L,诊断为类风湿性关节炎，服用非甾体类抗炎药鲜效，遂于2006年5月15日来中医科治疗。患者症同上述，伴神疲乏力，形体消瘦，面色无华，纳差，舌质淡红、苔薄白，脉沉细。中医诊断：痹证，辨证为风寒湿痹。治法：温经散寒，祛湿通络，活血止痛。方以黄芪桂枝五物汤加减。	消瘦、肿胀、疼痛、纳差、乏力、晨僵、苔薄白、脉沉细、舌淡红、面色无华	消瘦、关节变形、耳痛、食少、乏力、拘挛、苔白、脉细、舌质淡红、少神		痹证	黄芪桂枝五物汤	黄芪、六神曲、白芍、鸡血藤、麦芽、乌头、桂枝、山楂、苦参、当归、淫羊藿	黄芪桂枝五物汤
91	90	胡某，男，56岁，教师。1983年12月6日初诊。患者胃脘疼痛已8年余，发作时上腹胀痛，空腹尤甚，喜温喜按，暖气吞酸，困倦乏力，四肢欠温，大便色黑，舌质淡、苔白，脉濡细。大便隐血试验阳性，钡餐透视检查示十二指肠球部溃疡。李老以黄芪建中汤改散。	胀痛、困倦、舌淡、苔白、疼痛、乏力、脉濡细	胀痛、乏力、指纹淡、苔白、耳痛、乏力、脉濡		胃脘痛	黄芪建中汤	黄芪、生姜、白芍、大枣、海螵蛸、炙甘草、桂枝、浙贝母、饴糖	黄芪建中汤
92	91	陈某某，女，30岁。2006年8月3日初诊。主诉：进食哽噎不顺1年，加重1周。患者自述1年前开始出现进食噎不顺，以汤水送服可缓解，但日久症状加重，进而出现吞咽困难不欲进食，患者就诊于沈阳军区总医院经查诊为“食管贲门失迟缓症”，3个月前给予球囊扩张术治疗症状得以缓解。然近日症状再次反复，患者经人介绍来诊。症见吞咽进食哽噎不顺，伴纳差，胸中烦闷，4~5天排便1次。舌薄，质淡红、花剥苔，脉弦细兼数。望面色少华，形瘦，精神尚可。诊为“噎膈一痰气郁阻证”。治以行气化痰解郁之法。予小柴胡汤加减。	烦闷、形瘦、纳差、舌薄、脉弦细、舌淡红、不欲进食、吞咽困难、面色少华、哽噎不顺、苔花剥苔、进食噎不顺	闷痛、舌瘦、食少、苔薄、脉细、舌质淡红、食欲不振、吞咽困难、少神、吞咽困难、苔剥、吞咽困难		噎膈	小柴胡汤	蚕沙、郁李仁、柴胡、大枣、半夏、西洋参、沉香、桃仁、甘草、黄芩	小柴胡汤
93	92	赵某，男，30岁。2006年11月25日初诊。患者自述持续高热(38℃~39.5℃)3月余。3个月前因感冒随之出现高热，先后在各大医院，中西药治疗，高热不退，亦未查出病因。近1月亦见咳嗽有痰，来郑州向李老求诊。诊见：发热，恶心，不欲饮食，食后欲吐，倦怠乏力，精神欠佳；睡眠亦可，大便尚可，饮冷易泄，小便混浊。舌质稍红、舌体稍胖大、舌苔白腻，脉弦滑。证属少阳经脉经气不疏，肝胃不和，郁而化热。治宜疏肝解郁，调和肝脾，宣泄郁热。方选小柴胡汤辨证加减。	倦怠、咳嗽、发热、欲吐、高热、有痰、化热、乏力、恶心、脉弦滑、苔白腻、舌稍红、小便混浊、舌体稍胖大	乏力、咳嗽、发热、吐弄舌、月经量多、喉中痰鸣、发热、乏力、恶心、脉弦、苔腻、咽红、小便浑浊、舌胖		感冒发热	小柴胡汤	广藿香、柴胡、厚朴、大枣、党参、半夏、粉葛、牡蛎、鳖甲、知母、甘草、豆蔻、黄芩	小柴胡汤
94	93	患者，女，36岁。1979年10月6日初诊。患者呕吐已8个月，日渐加重，经多方治疗，迄未收效。1979年10月5日收住天津医院中医科。患者每日约吐4次，多在食后，吐物为胃内容物及黏涎，吐时并伴有咽痒咳嗽，痰多，胸闷憋气，自觉咽部似有物梗阻，咯之不出，咽之不下，精神负担较重，食欲减退，日渐消瘦，神倦肢疲，心烦意乱，夜卧不安，每于生气后症状加重，面色萎黄，舌质淡红略胖、苔微黄腻，脉弦细滑略数，咽红。证属肝气郁滞，胃失和降，痰热内蕴，上壅咽喉。治宜清热化痰，和胃降逆，以旋覆代赭汤合温胆汤加减。	咽红、脉弦、胸闷、呕吐、神倦、消瘦、咽痒、咳嗽、憋气、痰多、心烦、苔微黄腻、肝气郁滞、食欲减退、面色萎黄、舌淡红略胖	咽红、脉弦、胸闷、呕吐、少神、消瘦、咽痒、咳嗽、目闭不开、喉中痰鸣、急躁易怒、苔黄、闷闷不乐、食欲不振、皮肤色黄、舌胖		呕吐	旋覆代赭汤	代赭石、厚朴、党参、半夏、竹茹、陈皮、茯苓、枳壳、桔梗、射干、芦根、山豆根、枇杷叶、旋覆花	旋覆代赭汤
95	94	范某，女，35岁，教师。自述中学读书期间，中午常以凉食充饥，复饮以冷水，久之渐感胃脘隐痛，下腹坠胀，呢逆时作，饮食日减，喜温喜按，经常不适。婚后，生育失血过多，淋漓不断者月余，致使身体极度虚弱，经服人参等药而渐康复。但从此阴道经常有气体排出，如矢气状，至今已有十年之久，从未告人。今因脾胃病来诊，询其现状，据述胃脘隐痛，按之觉舒，纳谷不馨，嗳气频作，下腹坠胀，四末不温，畏寒，阴道常有气体排出。经某部队医院诊断为“胃下垂”。面色白，神疲肢懒，舌淡苔白。细诊其脉，则脉来细弱，尺部尤甚。显系脾虚气陷，气血不足所致。法宜健中州以资化源，益气血以补气虚，佐以益肾固脱之品为治，拟小建中汤化裁。	嗳气、神疲、舌淡、苔白、肢懒、畏寒、矢气状、面色白、胃脘隐痛、四末不温、下腹坠胀、阴道常有气体排出、阴道经常有气体排出、失血过多，淋漓不断者月余，致使身体极度虚弱	嗳气、乏力、指纹淡、苔白、少神、恶寒、矢气、皮肤色白、乳房痛、四肢冷、肛门坠胀、神乱	阴道常有气体排出、阴道经常有气体排出	阴吹	小建中汤	黄芪、白芍、龙骨、佛手、甘松、牡蛎、茯苓、炙甘草、桂枝、饴糖、升麻、甘草、当归	小建中汤
96	95	石某某，女，26岁，已婚，内蒙马达市人。1984年11月1日人院。主诉双下肢浮肿7年，头晕、恶心11个月。 11月30日，患者病情加重，猝喘、胸闷、短气不续、呼吸急促，不能平卧，彻夜难寐，除输氧外，症状加重，面色灰暗，唇紫绀，呼吸30次/min,吸气若不能容，呼气若不得还，必不时拊其胸背，有随时将脱之势，患者已三昼两夜未得稍寐。晚八时，烦躁不宁，反复颠倒，舌淡胖有齿痕、苔秽滑腻，脉沉细数。脉证合参属秽浊中阻，充斥三焦，气机阻滞，心阳欲绝。	猝喘、胸闷、脉沉、烦躁、浮肿、头晕、恶心、唇紫绀、舌淡胖、呼吸急促、面色灰暗、苔秽滑腻、短气不续	心悸、胸闷、脉沉、烦躁时发热、皮肤浮肿、头晕、恶心、舌脉青紫、舌胖、呼吸急促、皮肤晦黯、苔腻、脉虚		水肿	桂枝甘草汤	炙甘草、桂枝	桂枝甘草汤
97	96	胡某某，女，27岁，已婚。患者因右下腹疼痛伴有腰酸不适而就诊于北京某医院。妇科检查：宫颈轻度糜烂，宫体中位偏后，活动度差，两侧附件增厚，右侧附件能触及鸡蛋大小的包块，触痛明显。诊断为慢性盆腔炎，炎性包块形成。 主诉右下腹疼痛半年余，痛处固定，时轻时重，触之则痛剧，精神抑郁则加重，伴有小腹坠胀，腰酸不适，月经量少，色黯而有血块，时有头晕恶心，纳可，二便调。舌胖暗有瘀斑、苔白腻，脉沉弦小滑。四诊合参，证属积聚。由情志不舒，欲怒伤肝，肝气郁结，疏泄失职，气机不畅，血运受阻，瘀血留滞，渐成积聚所致。治宗仲景“当下其癥”之旨。方用桂枝茯苓丸化裁。	血块、白腻、腰酸、头晕、疼痛、色黯、坠胀、恶心、月经量少、脉沉弦小滑、宫颈轻度糜烂、宫体中位偏后、舌胖暗有瘀斑、两侧附件增厚、右侧附件能触及鸡蛋大小的包块	月经血块、苔腻、腰酸、头晕、耳痛、舌质紫黯、肛门坠胀、恶心、月经量少、脉弦、咽喉溃烂、月经后期、舌生瘀斑、苔厚、皮下肿块		积聚	桂枝茯苓丸	牡丹皮、白芍、赤芍、延胡索、茯苓、鳖甲、莪术、桂枝、甘草	桂枝茯苓丸
98	97	患者马某，女，55岁。干部，2004年4月18日初诊。诉口眼干燥5年，伴全身关节疼痛3年。发病无明显诱因，初起仅唾液减少、眼睛干涩，后逐渐加重，以致不能进干食，需饮水方能吞咽。于3年前出现全身关节疼痛，以手指关节为主，伴双膝、双踝、双肩及腕关节等疼痛，手指关节肿胀变形，其他关节时有肿胀，行走时酸痛无力。曾按“类风湿”治疗，病情始终未能控制。刻诊：症如上述，兼见畏寒肢冷、四末不温，每遇寒冷或阴雨天加重，但干燥症状稍有好转；遇热或晴朗天气疼痛稍缓，但干燥症状加重；渐致手指屈伸受限，日常生活难以自理；伴头晕目眩、胸闷不舒、口渴不多饮、纳食欠佳，大便溏薄、3~4次/天，双下肢微肿，形体瘦弱，舌红有裂纹、无苔而干，脉沉细。	肢冷、口渴、酸痛、干燥、肿胀、头晕、畏寒、脉沉细、苔无苔、眼睛干涩、大便溏薄、舌红有裂纹、全身关节疼痛	冷痛、见水欲尿、酸痛、齿燥、关节变形、头晕、恶寒、脉细、苔剥、咽干、大便稀溏、肛门色红、关节疼痛		燥痹	桂枝芍药知母汤	黄芪、干姜、羌活、白芍、生地、白术、赤芍、麻黄、石膏、没药、炙甘草、桂枝、附子、防风、乌梢蛇、知母、乳香	桂枝芍药知母汤
99	98	樊某某，女，30岁。1994.年9月21日初诊。患者1994年6月18日顺产一子，产后4天因侧切伤口处疼痛而行高锰酸钾坐浴。7天后开始出现四肢大小关节游走性疼痛，以双髋、双膝、双肩、双腕及十指关节为甚，屈伸不利，不能着地行走，生活不能自理，遇冷更甚，周身酸楚。伴倦怠乏力，口干便秘。诊见面色少华，舌暗淡、苔薄白，脉细弱。查抗O>500U,血沉28mm/h。此为气血亏虚，痰瘀阻络之产后痹证。治以气血双补，祛风活血，化痰通痹。	倦怠、酸楚、口干、疼痛、乏力、便秘、苔薄白、脉细弱、舌暗淡、面色少华	乏力、口酸、口干、耳痛、乏力、小便不利、苔白、脉细、舌质紫黯、少神		产后身痛	黄芪桂枝五物汤	地龙、黄芪、生地、白芍、赤芍、重楼、木瓜、蜂房、桑枝、秦艽、丹参、穿山甲、海桐皮	黄芪桂枝五物汤
100	99	潘某，女，34岁。1996年9月23日初诊。咽痛喑哑，反复发作5年，复发4月余。患者1971年因感冒引起急性咽喉炎，未予根治，即照旧上课，致每年辄发数次，发时咽喉疼痛、音哑1周左右，始逐渐恢复正常。近4月来，咽喉一直疼痛，音哑，语言难出，先后经数家医院确诊为“喉肌软化症”。曾用抗生素等西药，并用清热解毒、清咽利喉、清燥救肺等中药，效果不仅不显，反出现胸膈室闷，纳呆胀容，气短，后背怕冷，体重下降，尤以声音嘶哑，不能讲话，遂来诊。症见咽喉疼痛，音哑，不能讲话，以笔代口，胸膈膈闷，纳呆胀痞，气短，后背怕冷，舌体胖有齿痕、质淡、苔腻水滑，脉象沉细。中医诊断：喉喑，证属太少两感，本虚寒而少阴标热。西医诊断：喉肌软化症。治以温经散寒、涤热利咽法。麻黄附子细辛汤合大黄附子汤、甘草汤化裁。	音哑、胀痞、喑哑、舌淡、纳呆、疼痛、咽痛、气短、怕冷、苔腻、体重下降、胸膈室闷、声音嘶哑、胸膈膈闷、脉象沉细、舌体胖有齿痕	声音嘶哑、腰胀、声音嘶哑、指纹淡、食欲不振、耳痛、咽痛、气短、头冷、苔腻、肌肉萎缩、胸闷、声音嘶哑、胸闷、脉细、舌胖		喉暗	麻黄附子细辛汤	大黄、青果、半夏、麻黄、细辛、附子、甘草	麻黄附子细辛汤
101	100	患者，男，21岁。1983年3月17日初诊。病人两足跟疼痛3年，右膝关节疼痛2年，近3个月加重。曾经医院诊为“类风湿性关节炎”，经治未效而来我院治疗。查血沉45mm/h,类风湿因子阳性，抗“0”200单位。就诊时病人右胸锁关节、骶髂关节、双足跟疼痛明显，不红不肿，面晦暗，两瞳孔散大，舌淡苔薄白，脉沉弦紧。细询其父母年过花甲，病者系晚生子，先天不足，加之后天调养失寒湿内侵，发为寒痹。五脏六腑之精皆上注于目，瞳仁尊肾水所主，而腰骶、足跟皆足少阴肾经所过之处，治疗应从肾着眼，宜强腰固肾，散寒祛湿。用右归饮、麻黄附子细辛汤加减化裁。	舌淡、晦暗、疼痛、不红、苔薄白、脉沉弦紧	指纹淡、皮肤晦黯、耳痛、不寐、苔白、脉紧		寒痹	麻黄附子细辛汤	鹿角霜、桑寄生、生地、麻黄、桂枝、细辛、附子、乌梢蛇、淫羊藿、狗脊	麻黄附子细辛汤
102	101	患者张某，女，45岁。2004年11月24日初诊。诉2年前因淋雨致关节酸痛沉重遍及周身、疼痛部位固定不移，而以两肩及指关节为著，有晨僵现象。经某医院检查，血沉43mm/h,类风湿因子阳性，诊断为“类风湿性关节炎”。予以芬必得、瑞贝林及中药数十剂，未见明显效果。刻诊：双肩关节酸痛加剧，周身困重，恶风寒而无汗，无发热，气短，纳呆，大便偏稀，舌淡红、苔白腻，脉濡而细数。治以祛风散寒、健脾除湿为法。方用麻黄加术汤合麻杏薏甘汤加味。	酸痛、纳呆、疼痛、发热、气短、困重、恶风、晨僵、苔白腻、舌淡红、大便偏稀、脉濡而细数、血沉43mm/h	酸痛、食欲不振、耳痛、发热、气短、乏力、恶心、拘挛、苔腻、舌质淡红、带下稀、脉濡	血沉43mm/h	着痹	麻黄加术汤	薏苡仁、羌活、半夏、白术、苦杏仁、麻黄、桂枝、甘草、陈皮	麻黄加术汤
103	102	程某，男，58岁。2004年4月8日初诊。主诉：身黄、目黄、尿黄两个月余。患者此前患慢性白血病3年，2004年1月末发现尿黄、目黄、身黄。在北京某医院检查诊为“药物性肝损伤”，住院治疗两个月，静滴茵栀黄、清开灵注射液、能量合剂等药，口服茵陈蒿汤、甘露消毒丹等清热利湿之品，病情未愈却进行性加重，黄痘加深，肝损害加重，病至垂危。特邀路老会诊。刻见：面黄晦滞虚浮、周身皮肤黄如烟熏，神识昏寐，疲乏无力，眩晕呕恶，口苦咽干，渴不多饮，脘腹胀痛，纳谷欠馨，大便稀溏，日7~8次，小便频数量少，下肢水肿（十），四末不温。舌淡红、苔灰白腻，见水滑之象，脉沉细数。证属脾肾阳虚、寒湿郁遏少阳、胆汁失于疏泄。治以和解少阳、温化寒湿法，方用小柴胡汤合茵陈术附汤加减。	眩晕、呕恶、目黄、黄痘、口苦、身黄、面黄、水滑、咽干、疲乏、尿黄、舌淡红、脉沉细数、大便稀溏、苔灰白腻、渴不多饮、周身皮肤黄如烟熏	头晕、呕吐、目黄、苔黄、口苦、目黄、目黄、脉滑、咽干、乏力、目黄、舌质淡红、指纹细、大便稀溏、带下浊、不渴、皮肤色黄		黄疸	小柴胡汤	干姜、广藿香、柴胡、半夏、白术、泽泻、白矾、茯苓、炙甘草、人参、附子、甘草、茵陈、豆蔻、黄芩	小柴胡汤
104	103	何某，男性，56岁，干部。2003年9月12日初诊。阵发性心前区憋闷疼痛1年余，加重2月。患者从2002年6月初于饮酒较多后发作心前区憋闷疼痛，伴左上臂内侧放射痛，在某医院确诊为“缺血性心脏病，不稳定型心绞痛”，经住院治疗半月缓解出院。2002年7月中旬始，常于凌晨反复发作心绞痛，持续约20min,坐起含服速效救心丸或硝酸甘油片可缓解。 终未见减，拟急行冠脉支架植入术，但因患者惧怕手术而拒绝，慕名转请路师诊治。症如上述，并伴胸胁胀满，郁闷不舒，善太息，头昏沉，心烦热，夜眠差，口干苦，不多饮，纳谷欠馨，二便尚调，形体肥胖，平素喜烟酒，舌暗略红、苔薄白微腻，脉弦细滑。	郁闷、胀满、疼痛、憋闷、心绞痛、心烦热、口干苦、头昏沉、舌暗略红、脉弦细滑、苔薄白微腻	闷闷不乐、腰胀、耳痛、闷痛、牙痛、灼痛、口干、头昏、咽红、脉滑、苔腻		胸痹	小柴胡汤	郁金、柴胡、半夏、大枣、川芎、瓜蒌、水蛭、炙甘草、石菖蒲、人参、丹参、薤白、黄芩	小柴胡汤
105	104	沈某，男性，66岁，退休干部。2004年5月13日初诊。眩晕、头痛月余。已患眩晕（高血压病）20余年，常服复方降压片等维持血压在150~170/90~100mmHg。4月6日过生日时，心情愉悦饮酒助兴。下午5时在送别亲友时，突感头痛加剧，伴眩晕、呕吐，随即意识不清，牙关紧闭，四肢抽搐，当时血压240/120mmHg。立即肌注硫酸镁等药，抽搐控制，急住某医院，诊为“高血压脑病”，静滴甘露醇、速尿、硝普钠、清开灵等药，6h后意识转清，头痛好转，但仍眩晕，时有恶心呕吐，用甘露醇、速尿可缓解，停用则病复如初。经用天麻钩藤饮、镇肝熄风汤、泽泻汤等中药，效果不著。特请路师会诊，症见眩晕，目不敢睁，天旋地转，时有恶心、呕吐，心胸烦闷，脘腹胀满，口出浊气熏人，大便10余日未行，小便短赤，面红目赤，舌红苔黄厚腻，脉沉弦有力，血压180/110mmHg。从辨证分析属痰热内结阳明，腑气不通，浊热上扰之候。治宜…	舌红、胀满、头痛、目赤、呕吐、烦闷、面红、眩晕、抽搐、恶心、苔黄厚腻、脉沉弦有力、血压240/120mmHg、血压180/110mmHg、血压在150~170/90~100mmHg	咽红、腰胀、头痛、目赤、呕吐、闷痛、皮肤色红、头晕、抽搐、恶心、苔黄、脉实、月经时多时少	血压240/120mmHg、血压180/110mmHg	眩晕头痛	小承气汤	大黄、厚朴、黄连、半夏、枳实、瓜蒌、天麻、钩藤、蔓荆子	小承气汤
106	105	王某，女，38岁。1981年3月14日初诊。腹痛，下黄白色脓性便，一天3次，伴里急后重，肠鸣，口苦，无寒热，近年来凡进食生冷即易腹泻，劳累则右眼睑、右口角抽搐。苔薄微白、舌淡红而润，脉细无力。证属饮食不当而感湿热，而素体脾虚气血不足，络脉失养。治宜清热祛湿，益脾养血，通营活络，扶正祛邪。方用生姜泻心汤加减。	腹痛、口苦、寒热、腹泻、苔薄、抽搐、肠鸣、脉细无力、里急后重、舌淡红而润、苔淡红而润	腹痛、口苦、冷痛、大便稀溏、苔薄、抽搐、肠鸣、乏力、后重、舌质淡红、舌质淡红		痢疾	生姜泻心汤	生姜、黄连、党参、白芍、半夏、枳壳、甘草、当归、黄芩	生姜泻心汤
107	106	焦某，女，20岁。1972年12月29日初诊。口腔、阴部溃疡已六年余。六年前患口腔，阴部溃疡反复发作，始终未愈，伴头晕，视力模糊，双膝关节疼痛，畏寒，发热38℃，下肢浮肿。在某医院诊为“口腔炎”、“风湿性关节炎”，给予抗生素、维生素等治疗，未见显效。胃纳差，渴不欲饮，脉弦细，苔薄白、舌质稍红。检查：咽不红，扁桃体不肿大，颈、腋、腹股沟淋巴结均不肿大，心肺无异常，肝大右肋下及0.5厘米。局部检查：口唇，舌及上腭可见小片状糜烂，呈浅在性溃疡，表面附有灰白色渗出物，有触痛。鼻腔黏膜亦发现有溃疡。妇科检查：大阴唇及阴阜可见三个豌豆大较深之溃疡，边缘不整齐，无明显红晕，表面有白膜覆盖。曾在首都医院做口腔或阴部溃疡分泌物涂片检查，未发现致病菌。中医诊断：狐惑病。西医诊断：白塞氏综合征。此为湿热化浊，上下相蚀，湿热阻络，气滞血瘀而致病。治以苦辛通降、清化湿热。方用甘草泻心汤与导赤散合方加减。	肿大、白膜、发热、畏寒、疼痛、浮肿、咽不、糜烂、溃疡、红晕、头晕、纳差、苔薄白、舌稍红、脉弦细、渗出物、渴不欲饮、心肺无异常、扁桃体不肿、腹股沟淋巴结均不肿、肝大右肋下及0.5厘米	阴肿、须发早白、发热、恶寒、耳痛、皮肤浮肿、吞咽困难、咽喉溃烂、咽喉溃烂、皮肤色红、头晕、食少、苔白、咽红、脉细、不渴、月经时多时少、牙龈肿、牙龈肿、桶状胸	渗出物	狐惑病	甘草泻心汤	黄芪、干姜、生地、半夏、黄连、甘草、关黄柏、肉桂、木香、细辛、车前草、川木通、黄芩	甘草泻心汤
108	107	胡某，女，50岁。1981年3月14日门诊。心下宿，腹胀，胃中嘈杂喜矢气，嗳气，心慌气短，四肢肿胀，时有自汗，背痛，寒热往来，胸中懊恼，失眠，小便时黄，大便时干或不爽，舌苔薄黄、舌红，脉弦细微数。以辛开苦降、健脾利气、宣通气机为治。用半夏泻心汤减大枣之腻，加香橼皮理气宽胸，白芍和营卫。	舌红、自汗、嗳气、心慌、懊恼、肿胀、气短、矢气、背痛、腹胀、苔薄黄、小便时黄、大便时干、脉弦细微数	咽红、自汗、嗳气、心悸、急躁易怒、关节变形、气短、矢气、咽痛、腹胀、苔黄、带下色黄、皮肤干燥、脉弦		宿证	半夏泻心汤	干姜、白芍、黄连、太子参、半夏、甘草、黄芩	半夏泻心汤
109	108	候某，男，39岁。2005年6月20初诊。患者无明显原因，出现反复口腔溃疡，阴部溃疡5年，原来每年发作2~3次，每次发作时伴皮肤疗肿，低热，且伴双膝关节疼痛不适，到某医院诊断为“白塞氏综合征”，给秋水仙碱、扶他林、甲氨蝶呤等口服，症状减轻，因惧怕西药的副作用而停药。今年春节后上述症状反复发作，且伴腹泻，每日2~3次，呈溏便。舌质暗舌苔白厚腻，脉滑。路老认为此例患者为脾虚不运，湿热内蕴，上蚀于口，则反复口腔溃疡；风湿之邪阻于经络则伴关节疼痛不适；风湿热邪郁于皮肤，则皮肤疖肿；湿热盛则发热；苔白厚腻，脉滑为湿热内盛之象。辨证为狐惑，脾虚湿蕴型。治疗以健脾化湿清热和胃为法。	溏便、发热、舌暗、低热、腹泻、脉滑、口腔溃疡、阴部溃疡、苔白厚腻、皮肤疖肿、关节疼痛不适	大便稀溏、发热、舌质紫黯、语声低微、大便稀溏、脉滑、咽喉溃烂、咽喉溃烂、苔腻、关节变形、关节疼痛		狐惑病	半夏泻心汤	牡丹皮、干姜、薏苡仁、砂仁、厚朴、广藿香、半夏、太子参、泽泻、防风、佛手、关黄柏、石膏、丹参、甘草	半夏泻心汤
110	109	周某，女，22岁。1979年7月21日初诊。鼻出血1周，量多色红，心烦心悸，胸闷气短，苔薄舌红，脉弦细数。心主血属火，肺主气属金，开窍于鼻，心脉连肺，肺脉贯心。心经蕴热，故现心烦心悸；热灼肺府，则胸闷气短；热伤血络，迫血妄行则现鼻衄，上述诸证皆属心火刑肺，灼伤血络，治宜泻热凉血。方投大黄黄连泻心汤加味。	舌红、鼻衄、胸闷、心悸、心烦、气短、苔薄、鼻出血、量多色红、脉弦细数	咽红、鼻衄、胸闷、心悸、急躁易怒、气短、苔薄、耳出血、皮肤色红、脉弦		鼻妞	大黄黄连泻心汤	大黄、黄连、白茅根、黄芩、牛膝	大黄黄连泻心汤
111	110	高某，女，48岁。1981年2月14日初诊。心下痞，不欲食，手足麻木，大便略干不爽，善忘，无故欲哭，胃中冷，阵发性心中热气冲巅顶渐出汗，汗后心神稍爽，复而如故，舌苔黄腻、舌暗红、有齿痕，脉沉弱。证属素体心阳不足，兼湿热困阻中焦，气机不畅，升降失司。治宜扶阳泻痞。方用附子泻心汤。	欲哭、出汗、胃中冷、苔黄腻、脉沉弱、心下痞、舌暗红、手足麻木、气机不畅、大便略干不爽	见水欲尿、有汗、口鼻气冷、苔黄、脉沉、腹胀、肛门色红、舌体麻木、经行不畅、口干		胃宿证	附子泻心汤	大黄、附子、黄连、黄芩	附子泻心汤
112	111	马某某，女，72岁。2006年1月15日初诊。主诉：口腔溃疡反复发作多年，加重2周。2周来因外感引起咳嗽，咳痰黄稠，胃脘胀满烧灼，恶心，口干苦不欲饮，大便3天未解，头晕耳鸣，心烦，夜寐不安，舌胖、质紫暗、苔薄黄，脉滑数。本证因外感引发宿疾，外邪犯肺，胃热内盛，引发口疮，咳吐黄痰，口苦便干，耳鸣心烦，胃脘胀满，一派肺胃热盛之象。治以化痰清热，和胃降浊。	口疮、耳鸣、心烦、口苦、恶心、烧灼、咳痰、便干、口干、咳嗽、头晕、舌胖、脉滑数、苔薄黄、舌紫暗、胃脘胀满、口腔溃疡、咳吐黄痰、大便3天未解	舌生瘀斑、耳鸣、急躁易怒、口苦、恶心、灼痛、咳嗽、咽干、口干、咳嗽、头晕、舌胖、脉滑、苔黄、舌质紫黯、腹胀、咽喉溃烂、咳嗽、经行不畅		口腔溃疡	竹叶石膏汤	枇杷叶、莱菔子、蒲公英、半夏、苦杏仁、火麻仁、紫苏梗、佛手、瓜蒌、鸡内金、紫菀、桔梗、桃仁、甘草、百部、当归、黄芩	竹叶石膏汤
113	112	张某，女，21岁，学生。2006年2月18日初诊。主诉：停经己有半年。自月经初潮至2005年9月月经正常，自5月经量略有减少，血色尚正常，8月学习健美操量更减少，后旅游奔波劳顿，心身疲惫，致经停不至。曾中药不效，而来就诊。刻症：神疲腰酸，睡眠轻易醒，四肢不温，口干欲饮，饮不解渴，纳差，大便稍干，夜尿2~3次，带下色黄。平素性情抑郁寡欢。超声检查示：子宫小，长3.4cm,体积8.8cm3。舌体瘦小、质红绛、苔薄舌尖红赤，脉弦滑。患者就诊时正因痄腮而服用中药，现风火渐除，而阳明胃热尚炽。故治宜清肺热，益气阴。仿竹叶石膏汤进退。	口干、神疲、抑郁、腰酸、纳差、红绛、苔薄、色黄、痄腮、停经、脉弦滑、舌尖红赤、四肢不温、大便稍干、体积8.8cm3	口干、乏力、闷闷不乐、腰酸、食少、舌质红绛、苔薄、带下色黄、齘齿、闭经、脉弦、耳赤、四肢冷、咽干	体积8.8cm3	闭经	竹叶石膏汤	谷芽、黄连、大枣、半夏、佛手、粉葛、石膏、麦芽、白茅根、麦冬、桔梗、芦根、乌梅、知母、玉竹、茵陈、枇杷叶、紫石英	竹叶石膏汤
114	113	患者张某，男，53岁，干部。2004年3月25日初诊。诉右侧第1跖趾关节、踝关节肿痛，反复发作2年余。患者素嗜膏粱厚味，烟酒无度，于2002年春节突然发生右侧第1跖趾关节红肿疼痛剧烈，伴右侧踝关节轻度肿痛。经某医院检查，血清尿酸832umol/L、白细胞16×109/L、血沉28mm/h,诊断为“急性痛风性关节炎”。经用秋水仙碱、消炎痛等药，肿痛缓解。但每因劳累、饮酒等疼痛复发，且逐渐加重，波及踝关节和膝关节，痛剧时关节功能活动受限，不能行走。近半年发作次数增多，服用西药及中药汤剂数十剂，未见好转。刻诊：右侧第1跖趾关节、踝关节肿痛剧烈，局部皮肤暗红而热，膝关节轻度疼痛，伴头痛头晕、心胸烦闷、时有汗出、口渴喜冷饮，小便短黄，舌红暗、苔黄腻、脉弦滑细数。证属风湿痹阻、郁久化热之痹证。治宜清热通络，祛风除湿。方用白虎加桂枝汤加味。	汗出、头痛、烦闷、头晕、肿痛、疼痛、红肿、苔黄腻、舌红暗、脉弦滑细数、关节功能活动受限	有汗、头痛、闷痛、头晕、阴肿、耳痛、耳肿、苔黄、肛门色红、脉弦、四肢不用		痹证	白虎加桂枝汤	蚕沙、薏苡仁、全蝎、石膏、没药、桂枝、粳米、乌梢蛇、知母、甘草、忍冬藤、防己	白虎加桂枝汤
115	114	丁某某，女，41岁，已婚，工人。1984年11月29日入院。主诉腰痛、浮肿10年，呕吐8个月，加重1个月。症见面色无华、软弱无力，动即喘，暮寒夜热，下肢肿胀，呕吐频作，手足逆冷，身冷添衣不减，下利日10余行（常服大黄煎剂)，舌淡胖、苔薄黄微腻，脉沉细无力。化验：血红蛋白3.8g%,尿蛋白定性(++)，尿素氮70mg%,肌酐9.9mg%,酚红试验“0”，肾图：双侧各段不清，呈水平延长，属无功能图形。中医诊断：虚损（阴阳两亏）、呕吐（秽浊中阻）。西医诊断：慢性肾炎尿毒症期。12月22日因肺部感染，下病危通知。23日临睡前，突然胸闷憋气，心悸加重，张口抬肩，翕胸撷肚，气喘欲窒，语言困难，烦躁不安，面色惊恐，神志恍惚，舌淡润、苔薄，脉细数。证属阴寒内盛，浊气上冲（重证）。治以温阳救逆。选仲景茯苓四逆汤。	浮肿、身冷、腰痛、舌淡胖、脉细数、下肢肿胀、软弱无力、面色无华、手足逆冷、苔薄黄微腻，脉沉细无力。化验：血红蛋白3.8g%,尿蛋白定性(++)，尿素氮70mg%,肌酐9.9mg%,酚红试验“0”，肾图：双侧各段不清，呈水平延长，属无功能图形。中医诊断：虚损（阴阳两亏）、呕吐（秽浊中阻）。西医诊断：慢性肾炎尿毒症期。12月22日因肺部感染，下病危通知。23日临睡前，突然胸闷憋气，心悸加重，张口抬肩，翕胸撷肚，气喘欲窒，语言困难，烦躁不安，面色惊恐，神志恍惚，舌淡润	皮肤浮肿、恶寒、腰痛、舌胖、指纹细、关节变形、乏力、少神、四肢冷、带下色黄、呕吐		呕吐	茯苓四逆汤	干姜、党参、茯苓、炙甘草、附子、甘草	茯苓四逆汤
116	115	余曾治一女，23岁，学生，月经不调已年余。每月经期延后，行经时腰痛如折，少腹冷痛，手足逆冷，得温则痛减，痛甚则昏厥。经色紫暗有块，量少，伴有恶心呕吐。平素眠食尚可，带下量少，二便通调。而于1984年9月10日延余诊治。细问之，病起于冬季泰山之游，适值经净之时，因入野厕，自感寒邪袭于下，冷冽非常，旋即腰腹冷痛，经期错后，经来即发痛经。细察，其人面色淡白，形体瘦弱，手足欠温，脉来沉弦而细，左关弦细而涩，舌质淡红略暗、边有瘀斑、苔薄白而润。脉证合参，乃因经净之时，血海空虚，寒邪直客胞宫，血脉瘀滞所致。治宜温经散寒，养血通脉之法。	冷痛、呕吐、腰痛、瘀斑、逆冷、恶心、昏厥、痛经、面色淡白、血脉瘀滞、月经不调、舌淡红略暗、苔薄白而润、脉来沉弦而细	冷痛、呕吐、腰痛、舌生瘀斑、头冷、恶心、头昏、鼻痛、口唇淡白、舌生瘀斑、溏结不调、舌质淡红、舌质淡白、指纹细		痛经	当归四逆汤	小茴香、白芍、半夏、通草、大枣、吴茱萸、桂枝、炮姜、甘草、当归	当归四逆汤
117	116	任某某，女，53岁。1992年4月15日初诊。胸闷，阵发性胸痛，浮肿3年余，加重5个月。患者于1988年春节间，因突受寒冷刺激，出现胸部憋闷，伴左侧胸痛，并放射至左臂内侧，剧痛难忍，伴室息感，数分钟后疼痛自行缓解，但周身瘫软，大汗出，因上述现象连续发作而去医院诊为：冠心病心绞痛，给予“消心痛”、“心痛定”，静脉滴丹参注射液，治疗1月余，症状缓解。此后胸痛连及后背等症间断性发作，伴有面部及下肢浮肿，便溏，恶寒肢冷等症。今年春节再度胸痛大发作而住院治疗，经中西医诊治疼痛缓解，病人要求出院来本院门诊求治。现症见：神疲乏力，精神萎糜，面部虚浮，语言低微，心悸短气；阵发胸部憋闷，疼痛连及胸痛及左臂，腰膝酸软，下肢凹陷性浮肿，四末欠温。大便溏，小便频，尿少，舌淡红、质胖、有齿痕、苔白滑，脉沉细或小数。心电图示：下壁心肌梗塞，伴心房纤颤，诊断为冠心病心肌梗塞，心绞痛，心房纤颤。中医诊断：肾阳虚心痛。治…	胸闷、胸痛、心悸、浮肿、疼痛、恶寒、短气、心痛、憋闷、舌胖、脉沉细、大便溏、大汗出、苔白滑、舌淡红	胸闷、胸痛、心悸、皮肤浮肿、耳痛、恶寒、气短、牙痛、闷痛、舌胖、脉细、大便稀溏、大汗淋漓、苔白、舌质淡红		肾心痛	真武汤	干姜、桑寄生、白芍、白术、檀香、太子参、川芎、肉桂、巴戟天、附子、丹参	真武汤
118	117	黄某，女性，51岁。2003年12月6日初诊。肢体水肿15年，喘咳5年，加重1月。急邀路师会诊，症见全身重度水肿，大腿及以下俱肿，腹大如鼓，两颧暗红晦滞(二尖瓣面容)，唇甲紫绀，极度呼吸困难，张口抬肩，不能平卧，咳吐大量泡沫样清稀痰，语声低微、断续，畏寒肢冷，额上豆大汗出，手足冰冷至肘膝。大便3日未行，舌淡紫、苔白滑，脉沉细欲绝、至数难明。	肢冷、喘咳、畏寒、舌淡紫、苔白滑、腹大如鼓、语声低微、唇甲紫绀、手足冰冷、呼吸困难、肢体水肿、脉沉细欲绝、两颧暗红晦滞、全身重度水肿、大腿及以下俱肿、咳吐大量泡沫样清稀痰	冷痛、咳嗽、恶寒、牙龈青紫、苔白、语声低微、舌脉青紫、四肢冷、呼吸困难、耳肿、指纹细、咽红、牙龈肿、牙龈肿、咳嗽	腹大如鼓	心悸水肿	真武汤	干姜、白芍、大枣、五味子、葶苈子、白术、苦杏仁、茯苓、炙甘草、桂枝、人参、附子、甘草	真武汤
119	118	王某某，男，45岁。1978年9月19日初诊。据述半月前突然腰部左上缘疼痛，汗出，恶心阵作（约10分钟发作一次)，因到某医院门诊，经用止痛针剂及针灸未能缓解，至下午腰痛加剧，伴有尿频、尿少，小腹胀坠，水米不入，而转到某医院急诊。血常规：白细胞16.4×10/L,淀粉酶16单位；尿检：红细胞10~15，白细胞0~1，蛋白极微量，触诊：左侧肾脏未触及，有压痛及叩击痛。经光拍片，左侧肾孟有块状阴影，诊为肾结石， 药后腹泻数次，腰痛未得缓解，反见胃脘痞满，恶心不食，头晕，肢倦，乏力，而来求诊。 患者除具上述见症外，并伴有大便溏薄，形寒怕冷，眼睑沉重感，舌质淡、苔白湿润，脉象弦滑。四诊合参，显系脾虚气陷，肾阳虚衰所致。治拟温阳益气，利水排石。方药如下。 但腰痛延及背部如故，脉沉滑，舌质淡苔白，为脾阳见复，而下元阳虚寒湿未蠲之征，予以温肾壮阳祛湿法，方用附子汤加减主之。	疼痛、痞满、肢倦、恶心、舌淡、怕冷、乏力、汗出、腰痛、胀坠、头晕、腹泻、大便溏薄、苔白湿润、脉象弦滑、舌质淡苔白、左侧肾脏未触及、左侧肾孟有块状阴影	耳痛、腹胀、乏力、恶心、指纹淡、头冷、乏力、有汗、腰痛、肛门坠胀、头晕、大便稀溏、大便稀溏、苔白、脉弦、舌质淡白、呼吸困难、月经血块		石淋	附子汤	白芍、白术、茯苓、人参、附子	附子汤
120	119	何某，女，41岁。因头晕脑胀，眼花目暗6年，于1974年3月28日求诊。患者平素面青肢凉，神倦乏力，心悸，胸闷，耳鸣不绝，眠差梦多，纳谷不馨，口干不欲饮，眩晕频作，发则头晕脑胀，眼花目暗，恶心呕吐，视物旋转，身体晃动，站立不稳。每次发作需数日后才能缓解。久治无效。望其舌淡苔白，脉细缓。证属心脾阳虚，寒饮中阻。治应温阳蠲饮，健脾化湿。	口干、神倦、呕吐、胸闷、舌淡、心悸、苔白、耳鸣、头晕、眩晕、脑胀、乏力、恶心、脉细缓、眼花目暗	口干、少神、呕吐、胸闷、指纹淡、心悸、苔白、耳鸣、头晕、头晕、头胀、乏力、恶心、脉细、目昏		眩晕	茯苓桂枝白术甘草汤	厚朴、党参、白术、泽泻、大枣、茯苓、远志、桂枝、甘草	苓桂术甘汤
121	120	黄某某，男，40岁。1974年6月28日初诊。半年来经常头晕目眩，发作时如坐舟车中，须闭目卧床，头部不敢转动，伴有耳鸣，听力减退等症，经某医院诊断为“内耳眩晕症”。服用谷维素、烟酸，异丙嗪等药，依然如故。近日来眩晕头重加剧，由二人搀扶前来门诊。症见胸闷恶心，纳呆便溏，肢体困倦乏力，面色白，语音低钝，夜寐欠安，脉濡滑，舌质淡、苔白滑腻。此乃脾虚不运，痰饮中阻，清阳之气失于舒展所致。法当健脾祛湿，温化痰饮。拟苓桂术甘汤化裁。	胸闷、舌淡、耳鸣、纳呆、头晕、眩晕、便溏、乏力、头重、恶心、面色白、脉濡滑、听力减退、苔白滑腻、夜寐欠安、语音低钝、肢体困倦	胸闷、指纹淡、耳鸣、食欲不振、头晕、头晕、大便稀溏、乏力、头重、恶心、皮肤色白、脉濡、健忘、苔腻、不寐、语声低微、乏力		眩晕	茯苓桂枝白术甘草汤	薏苡仁、党参、白术、半夏、茯苓、桂枝、甘草、陈皮、黄芩	苓桂术甘汤
122	121	相某某，女，23岁。2006年12月9日初诊。主诉：口腔溃疡10年。10年来经常发作口腔溃疡，约每月发1次。伴大便千燥，2~3次一行。刻下：左、右侧下唇内黏膜，右侧牙龈处各有一黄豆大小溃疡，溃疡面色白，局部肿而发热，初时晨起疼痛，现疼痛症状消失，纳食可，睡眠安，晨起口气较重，大便干燥，2天一次，量少难解，小腹胀满，舌体胖大、边有齿痕、质淡、苔薄白，脉弦滑。证属脾胃热盛伤津，腑气不通，内热煎灼口舌而致。治以清热泻火，通腑导滞。	肿、舌淡、发热、疼痛、苔薄白、脉弦滑、口腔溃疡、小腹胀满、大便千燥、大便干燥、舌体胖大、口气较重、溃疡面色白	咽肿、指纹淡、发热、耳痛、苔白、脉弦、咽喉溃烂、腹胀、齿燥、皮肤干燥、舌胖、头重、带下色白		口疮	茵陈蒿汤	牡丹皮、广藿香、薏苡仁、砂仁、厚朴、大黄、紫苏梗、枳实、石膏、当归、防风、甘草、茵陈、栀子	茵陈蒿汤
123	122	患者某，女，32岁，已婚。2003年10月9日初诊。主诉：月经稀少10余年，闭经2年。患者15岁初潮，月经尚调，1993年6月怀孕3个月自然流产，出血较多，经清宫、中药等治疗出血止。但自此经量逐月减少，渐至2年前经闭不行。先后服用中药500余剂效果不彰，唯行人工周期疗法月经始潮，否则不至，亦未能再受孕，伴身体逐渐发胖，而前来求治。症见形体丰满（体重78kg,病前58kg),纳谷欠馨，大便不成形，小便量少，伴见神疲乏力，动则汗出，微恶风寒，周身骨节疼捅，下肢肿胀，性欲淡漠，带下清稀，月经未潮，盼子心切。因家人以离婚相逼，心理压力很大，情怀抑郁。前医处方多为温经通脉、理气活血、调补冲任等方药，尚属正治。舌体胖有齿痕、质略暗、苔白腻，脉沉细滑。此为脾虚失运，水湿停聚，闭阻经脉而致闭经。治法宗《金匮要略》“去水，其经自下”之旨。方选防己黄芪汤加味。	神疲、出血、闭经、发胖、乏力、汗出、经闭、恶风寒、舌略暗、苔白腻、下肢肿胀、月经稀少、月经始潮、性欲淡漠、形体丰满、月经未潮、小便量少、脉沉细滑、带下清稀、大便不成形、体重78kg、舌体胖有齿痕	乏力、耳出血、闭经、舌胖、乏力、有汗、闭经、恶寒、舌质紫黯、苔腻、关节变形、月经量少、房事淡漠、肥胖、闭经、大便量少、脉滑、带下稀、囟门不合、腰重、舌胖	月经始潮	闭经	防己黄芪汤	黄芪、白术、泽泻、香附、紫苏梗、茯苓、炙甘草、防风、车前草、益母草、防己	防己黄芪汤
124	123	王某某，女，30岁，工人。1995年9月8日初诊。患者于1994年9月20日生产后15天，因小儿有疾就医，适逢大雨淋雨涉水，后渐感腰酸不适，头昏头晕，自认感冒，服用感冒药无效。1周手发热，体温37.8℃，倦怠乏力，纳减，腰部酸痛如折，因小儿有疾未及时治疗，腰部疼痛加重，牵至髀、胯疼痛，晨起转侧困难，曾在多家医院就诊，体温渐退，但腰髀胯疼痛加重并牵至腹部疼痛，转侧艰难，畏寒肢冷，双下肢麻木，双踝关节肿痛，时有热感，活动不利，面色白，形体消瘦，头昏头晕，食少伴恶心，口吐清涎，大便不成形，近半年不能参加正常工作，舌淡苔中白腻，脉沉细。化检：血沉62mm/h,抗“O”800U,类风湿因子阴性，血白细胞12.0×10/L。辨证：产后腰牌痹。证属肾阳虚，风寒湿内侵。治以温阳祛内湿。方以肾气丸合附子粳米汤加减。	腰酸、倦怠、纳减、消瘦、食少、疼痛、畏寒、发热、恶心、舌淡、肿痛、麻木、乏力、肢冷、酸痛、白腻、头晕、头昏、脉沉细、面色白、口吐清涎、体温渐退、体温37.8℃	腰酸、乏力、食少、消瘦、食少、耳痛、恶寒、发热、恶心、指纹淡、阴肿、舌体麻木、乏力、冷痛、酸痛、苔腻、头晕、头昏、脉细、皮肤色白、吐弄舌、苔剥	体温37.8℃	产后腰髀痹	肾气丸	牡丹皮、山药、鸡血藤、白芍、半夏、大枣、山茱萸、茯苓、肉桂、秦艽、独活、附子、当归、淫羊藿	金匮肾气丸
125	124	患者王某，男，26岁，农民，2003年4月28日初诊。诉腰脊部疼痛3年，病起于田间劳作受雨淋而致。脊柱强直，后仰及左右转动受限，双臀部疼痛，行走困难。于2003年11月在北京某医院行腰椎CT检查：轻度骶髂关节炎伴骶骨端软骨硬化。血清HLA一B27阳性，血沉25mm/h,C反应蛋白阳性，类风湿因子阳性，抗“O”阴性，诊断为“强直性脊柱炎”。3年来四处求医，用中西药物无数，病情仍不断加重。刻诊：腰脊部疼痛，怕冷，冒凉气，如坐凉水中，晨僵现象明显，腰骶部活动受限，伴身重乏力、畏风、多汗、大便偏稀、口不渴，纳食、睡眠尚可，舌淡红、苔白腻滑，脉沉细。证属寒湿痹阻经络，治宜散寒除湿、温经通络。方用甘姜苓术汤加味。	困难、强直、疼痛、多汗、乏力、怕冷、畏风、口不渴、脉沉细、舌淡红、大便偏稀、苔白腻滑、腰骶部活动受限	大便艰难、拘挛、耳痛、眵多、乏力、头冷、羞明、不渴、脉细、舌质淡红、带下稀、小便浑浊、四肢不用		肾着	甘草干姜茯苓白术汤	黄芪、干姜、白术、茯苓、炙甘草、徐长卿、附子、杜仲	甘草干姜茯苓白术汤
126	125	梁某，女，57岁。2007年12月7日初诊。患者平素体质虚弱，经常感冒，自汗，恶风畏寒，常自服银翘散等，时能缓解症状。近1年来出现失眠，每于感冒后加重。自入冬以来，已外感10余次，夜寐难安。诊时症见夜难入睡，睡中时醒，汗出，伴胸闷气短，平素精神抑郁，常悲伤欲哭，大便稀溏，日行3~4次，舌质暗红、苔白，脉沉弦小滑。由于本例患者平素精神抑郁，木郁克土，脾胃虚弱，卫气不固，故易外感，时值冬季，风寒当令，感受外邪，营卫失和，卫气运行失常，夜不能由阳入阴，故不寐。路老以益气和营、疏肝健脾为法治疗。以玉屏风散合甘麦大枣汤加减佐柔肝之品。	不寐、汗出、自汗、胸闷、失眠、苔白、畏寒、气短、恶风、舌暗红、精神抑郁、大便稀溏、脾胃虚弱、脉沉弦小滑	不寐、有汗、自汗、胸闷、不寐、苔白、恶寒、气短、恶心、肛门色红、闷闷不乐、大便稀溏、脉虚、脉弦		脏躁	甘麦大枣汤	郁金、黄芪、谷芽、浮小麦、厚朴、白芍、大枣、苦杏仁、白术、赤芍、香附、半夏、麦芽、枳壳、桃仁、桔梗、防风、甘草	甘麦大枣汤
127	126	郝某，女性，31岁。1977年1月5日初诊。述1973年开始停经，至今未至，伴有经常性少腹冷痛，四肢不温，食欲不振，肢体倦怠，畏寒怕冷，白带多，质清稀，无臭味。经黄体酮治疗则月经来潮，停药后又经闭。已婚5年，未曾孕育。舌质紫黯、苔薄白，切脉细滑尺弱。经详细询问，方知过去下乡期间，常于经前后涉水劳动，居住环境潮湿，加之情绪一直抑郁不遂，而引起闭经。证属寒湿阻络，气滞血瘀之候。治以温经散寒、祛湿行血为治。仿温经汤意化裁。	闭经、畏寒、怕冷、经闭、停经、苔薄白、舌紫黯、白带多、肢体倦怠、月经来潮、四肢不温、食欲不振、切脉细滑尺弱	闭经、恶寒、头冷、闭经、闭经、苔白、舌质紫黯、带下量多、乏力、四肢冷、食欲不振、指纹细	月经来潮	闭经	温经汤	牡丹皮、白芍、党参、吴茱萸、半夏、香附、赤芍、川芎、肉桂、炙甘草、当归	温经汤
128	127	赵某，女，22岁，未婚。1978年10月19日初诊。患者13岁月经初潮，量、色、质均基本正常，无痛经。近5年来，每次月经量少，暗红色，夹有瘀块，行经时小腹疼痛，有寒冷感，按之痛不减，痛剧时四肢汗出。除上述症状外，伴有手足不温，精神萎靡，形体偏瘦，舌质暗红边紫、苔白，脉弦涩，按之有力。辨证为寒湿伤于下焦，客于胞宫，寒凝血脉，气血运行不畅所致。治以温经散寒，活血化瘀。方选温经汤与少腹逐瘀汤化裁。	汗出、苔白、疼痛、瘀块、痛经、脉弦涩、舌暗红边紫	有汗、苔白、耳痛、月经血块、鼻痛、脉弦、指纹红		痛经	温经汤	牡丹皮、小茴香、白芍、吴茱萸、半夏、香附、桂枝、炮姜、当归	温经汤
129	128	张某，男，42岁。患者10余年前有血吸虫病史，后经锑剂治疗，继因劳累过度，先后罹患乙型肝炎、胆囊炎、心肌炎等。曾多次发作室上性心动过速，经常应用西地兰等强心剂。此次又因“室速”发作，在外院用西地兰无效，后改用异搏定静注后好转。刻下诉：心悸，胸前区隐隐作痛、出冷汗、右耳鸣，夜不能安卧。听诊：心率85次/分，律不齐，早搏3~4次/分，舌苔薄，脉结代。此心气阴阳两亏，投炙甘草汤。	心悸、早搏、苔薄、律不齐、出冷汗、脉结代、右耳鸣、心率85次/分	心悸、月经先期、苔薄、月经先后无定期、冷汗、脉结、耳鸣、目瞤		心悸	炙甘草汤	生姜、生地、大枣、党参、阿胶、火麻仁、炙甘草、麦冬、桂枝	炙甘草汤
130	129	汪某，男，45岁。1984年2月12日初诊。近因劳累，体力困倦，又在旅途感受风寒，出现高热畏寒无汗，体温41℃，自服退热片等西药，虽曾汗出，而高热不退，并伴剧烈头痛，战栗恶寒，全身骨节疼痛，咳嗽口渴，苔薄腻，脉浮紧而数。证属风寒阻遏卫分，郁而生热，肺气失宣。治当辛温解表。	汗出、头痛、口渴、咳嗽、恶寒、疼痛、畏寒、战栗、高热、无汗、脉浮紧、苔薄腻、体温41℃	有汗、头痛、见水欲尿、咳嗽、恶寒、耳痛、恶寒、舌颤、月经量多、无汗、脉浮、苔腻、灼痛		感冒发热	麻黄汤	苦杏仁、桂枝、麻黄	麻黄汤
131	130	钱某，男，30岁，1974年9月26日初诊。3日来发热恶寒，下利清稀，继则神情昏惫似寐，四肢清冷，脉重按不至，血压4.0/0kPa,少阴病已见亡阳之象。《伤寒论》有“脉不至者，灸少阴七壮”之文。因遵经旨灸足少阴经原穴太溪，艾柱直接灸5壮，灸后10分钟而脉出，血压升至13.3/6.7kPa。神气已振，下利亦减，惟发热又起，乃予麻黄附子细辛汤加甘草。	发热、恶寒、脉不至、下利清稀、四肢清冷、脉重按不至、血压4.0/0kPa、血压升至13.3/6.7kPa	发热、恶寒、经行不畅、带下稀、四肢冷、腰重	血压4.0/0kPa、血压升至13.3/6.7kPa	感冒	麻黄附子细辛汤	麻黄、炙甘草、细辛、附子、甘草	麻黄附子细辛汤
132	131	王某，男，46岁，工人。1994年4月23日诊。患者胃痛6年，1990年胃镜检查示：慢性浅表性胃炎、十二指肠球部溃疡。5天前用力过度后胃痛发作，泛酸，恶心，呕吐，心烦，口渴，畏寒，汗自出，大便色黑如柏油，每日2~3次，BP105/75mmHg。大便潜血试验(++++)。舌淡红、苔黄，脉沉细。此乃胃中蕴热，过劳诱发，胃络受损，阳气虚衰。治拟苦寒清胃，辛热扶阳。以附子泻心汤加味治疗。	呕吐、口渴、畏寒、心烦、胃痛、苔黄、恶心、泛酸、脉沉细、汗自出、舌淡红、大便色黑、BP105/75mmHg	呕吐、见水欲尿、恶寒、急躁易怒、腹痛、苔黄、恶心、泛酸、脉细、自汗、舌质淡红、带下色黑	BP105/75mmHg	胃痛	附子泻心汤	大黄、黄连、海螵蛸、三七、浙贝母、附子、白及、黄芩	附子泻心汤
133	132	王某，男，58岁。1981年12月11日初诊。病人素有高血压症，血压常在24.0~25.3/13.3~14.7kPa之间，屡服凉血、平肝、潜阳之剂，迄无效验，自述头脑眩晕已历3年，两目视物昏糊，时有耳鸣，有时夜寐不宁，心中常有悸动，苔白腻、舌质淡而胖，脉沉细。此少阴病水气上凌为患。拟真武汤加味。	舌淡、耳鸣、眩晕、悸动、苔白腻、脉沉细、视物昏糊、舌质淡而胖、血压常在24.0~25.3/13.3~14.7kPa	指纹淡、耳鸣、头晕、腹部悸动、苔腻、脉细、目昏、舌胖、溏结不调		眩晕	真武汤	生姜、白芍、白术、牡蛎、茯苓、桂枝、附子、车前草、磁石	真武汤
134	133	陈某，男，61岁，1975年11月17日初诊。主诉：3日来恶寒肢冷，周身骨节疼痛，腰部酸重，面色苍白，神志清明，头不痛，口不渴，略有腹痛，溲清便溏，舌苔薄润，脉沉细。此寒邪侵入少阴，阳气不布所致。径用附子汤原方。	肢冷、不渴、不痛、腹痛、恶寒、疼痛、便溏、苔薄润、脉沉细、面色苍白、神志清明	冷痛、不渴、不寐、腹痛、恶寒、耳痛、大便稀溏、苔薄、脉细、口唇淡白、头昏		痹证	附子汤	白芍、党参、白术、茯苓、附子	附子汤
135	134	王某，女，35岁。1983年3月13日初诊。患病7日，始发高热，恶寒无汗，头痛骨楚，咳嗽气逆，胸痞纳少，舌苔薄腻，脉浮。经用发表法，3日后寒热已退，咳嗽气逆较前略减，乃改服肃肺之剂，旋即咳嗽气平，惟精神萎顿，胸痞未除，病人自觉心中烦热不得入眠，舌苔黄质红，脉细数。此乃病邪犯表，太阳证罢，而余邪转人少阴，邪从热化，阴液受伤，肾水不能上承，心火无以下降，以致神不安舍。处以黄连阿胶汤加生地。	烦热、气逆、舌苔、无汗、纳少、头痛、脉浮、胸痞、舌红、咳嗽、恶寒、高热、寒热、苔薄腻、脉细数、苔黄质红、精神萎顿	灼痛、矢气、无汗、食少、头痛、脉浮、胸闷、咽红、咳嗽、恶寒、月经量多、冷痛、苔腻、指纹细、小便黄赤、少神	舌苔	咳嗽	黄连阿胶汤	鸡子黄、白芍、黄连、阿胶、黄芩	黄连阿胶汤
136	135	蒋某，男，25岁。1982年2月21日初诊。病延7日，发热未退，体温38.5度，兼有恶寒，脉沉细数，痢下脓血，1日5~6次，腹痛，入晚神烦，不能安寐，舌苔黄腻、舌质红。此邪在少阴，寒热夹杂，阴分已亏，兼有积滞。拟桃花汤与黄连阿胶汤加减。	舌红、腹痛、发热、恶寒、寒热、神烦、积滞、苔黄腻、脉沉细数、痢下脓血、体温38.5度	咽红、腹痛、发热、恶寒、冷痛、烦躁时发热、咽如物梗、苔黄、指纹细、尿血、小便灼热		痢疾	桃花汤	干姜、黄连、白芍、阿胶、木香、山楂、赤石脂、黄芩	桃花汤
138	136	某患儿因感冒后出现浮肿、蛋白尿，由宁波来沪求医，现住某教学医院肾病病房。诊断为“肾病综合征”。已经激素、环磷酚胺、P.P.A、安体舒通、先锋霉素等治疗2月余但浮肿日趋加重，蛋白尿（十十十），尿量每日仅百余毫升。院方已发病危通知。家长焦急万分。今慕名特将病孩携至中医门诊部求诊。裘老详察患儿，面色白无华，眼睑虚浮，气促神萎，腹部膨大如鼓，肿胀上达胸膺，阴囊肿大如球，下肢浮肿，小溲不畅，口不渴，纳不馨，泛恶多，舌苔薄质淡，脉沉细。药物组成：	气促、肿大、神萎、肿胀、浮肿、苔薄、纳不馨、口不渴、脉沉细、蛋白尿、泛恶多、眼睑虚浮、小溲不畅、面色白无华	脉促、阴肿、少神、关节变形、皮肤浮肿、苔薄、不渴、不渴、脉细、小便浑浊、恶心、脉浮、小便不利、皮肤色白		水肿	牡蛎泽泻散	黄芪、大枣、泽泻、牡蛎、黑豆	牡蛎泽泻散
139	137	吴某，女，63岁。1987年11月21日因晨起外出跑步锻炼，汗出去衣，至晚觉头痛头晕，鼻塞流涕，咳嗽喉痒，身酸楚，肢节不舒，动则身汗放出而不达，颜面不红，口唇红润，舌淡红、咽不赤、苔薄白而润，尺肤微热、脉沉缓无力。病发于小雪前2日，为运气正值终之气运，为顺化之季候反温，其病温。治宜咸补，以甘泻之，以酸收之。	酸楚、头痛、喉痒、咳嗽、头晕、反温、鼻塞、流涕、舌淡红、口唇红润、脉沉缓无力、苔薄白而润，尺肤微热	口酸、头痛、咽痒、咳嗽、头晕、口鼻气冷、鼻塞、流涕、舌质淡红、口唇鲜红、乏力、牙龈淡白		风温	桂枝汤	甘草、桂枝、白芍、大枣	桂枝汤
140	138	李某某，女性，26岁。既往无任何疾患。主诉：眩晕、头胀，夜卧多梦，时有整夜不寐、胸腹不畅，多怒心烦，时有口苦，胃呆欲吐，时有欲哭，溺黄便燥，月经失常，色泽紫黑，量中等。检查：体格与营养一般，精神烦闷状，面红，两目淡青色、有神采，鼻头色泽无异常变化，口唇青白，舌红苔薄白而滑，胸腹与四肢均正常，呼吸平匀，声音正常，脉象沉弦有力。诊断为不寐。取疏肝镇逆之法，以达枢机之用。方用小柴胡汤加减。	四、欲吐、心烦、眩晕、溺黄、不寐、胃呆、口苦、面红、头胀、多怒、欲哭、便燥、多梦、呼吸平匀、月经失常、胸腹不畅、声音正常、脉象沉弦有力、舌红苔薄白而滑、鼻头色泽无异常变	四肢冷、吐弄舌、急躁易怒、头晕、目黄、不寐、食欲不振、口苦、皮肤色红、头胀、急躁易怒、见水欲尿、齿燥、多梦、溏结不调、月经先后无定期、咽如物梗、脉实、口唇鲜红、月经先后无定期	声音正常	不寐	小柴胡汤	柴胡、生地、半夏、龙骨、首乌藤、陈皮、黄芩	小柴胡汤
141	139	张某，男，49岁。1989年9月27日入院。因头痛、发热1周，经自服解热镇痛药以及银翘解毒丸不见好转而来求治，门诊以“感冒”收入院。入院时其症见：微发热恶寒，肢节疼痛，脘腹满闷，恶心欲呕，舌质淡红苔薄，脉微略数。医生诊为“风寒表证”，投桂枝汤以调和营卫，予鲜竹沥水以降逆止呕。4剂药后罔效，请任老会诊。任老诊毕谓：“此太少合病，可与柴桂各半汤治之”。	头痛、满闷、发热、疼痛、恶寒、苔薄、欲呕、恶心、舌淡红、脉微略数	头痛、闷痛、发热、耳痛、恶寒、苔薄、呕吐、恶心、舌质淡红、脉数		感冒	柴胡桂枝汤	柴胡、半夏、大枣、桂枝、人参、甘草、黄芩	柴胡桂枝汤
142	140	张某某，男，65岁。1996年3月18日人院。该患29年前因工作繁忙、生活不规律而出现便秘，初起每日排便1次，继之2~4日1次，以后每半月1次，伴有腹胀痛，肠鸣，大便溏结不调，便后腹痛减轻。1990年后，病人大便质硬色黑，但非柏油状，曾历更数医，久治不效，亦曾行灌肠输液等对症治疗，其效不显，后则非灌肠不能便，故来我院求治。刻诊：便秘，腹胀痛，手足凉，气短乏力，嗜卧懒言，食少纳呆，消瘦尿少，平素急躁易怒，面色青黄，舌淡苔白，脉沉虚无力。血压125/80mmHg,左下腹可触及条索样硬块。任老诊毕，认为该患五脏俱伤，脾气不升，胃气不降，肝失疏泄，肾失开合，大肠传导失司，故致便秘。中医诊断：虚劳便秘。治法：益气养阴，壮阳通便。	纳呆、便秘、消瘦、食少、尿少、腹痛、急躁、舌淡、乏力、苔白、气短、肠鸣、手足凉、腹胀痛、面色青黄、舌硬色黑、脾气不升、脉沉虚无力、左下腹可触及条索样硬块、血压125/80mmHg	食欲不振、小便不利、消瘦、食少、带下量少、腹痛、急躁易怒、指纹淡、乏力、苔白、气短、肠鸣、四肢冷、胸痛、带下色黄、鼻孔色黑、身热不扬、乏力、月经血块	血压125/80mmHg	便秘	大承气汤	肉苁蓉、党参、苦杏仁、枳实、枸杞子、荷叶、鸡内金、紫菀、桃仁、皂角、当归	大承气汤
143	141	杨某，女，24岁，工人。1952年8月5日初诊。产后1月，因阵发性全腹剧痛入院1周。发作时腹痛难忍，辗转反侧肢冷汗出，腹满呃逆时恶心呕吐。1日数发约持续1~2小时，经注射杜冷丁、阿托品后渐可暂缓。血、尿淀粉酶、尿常规均正常值，白细胞计数：21600。遂请任师诊云：“病起产后，面色晦滞喜热畏寒，全腹痛而拒按且便躁不转矢气，舌苔白滑脉象弦滑，乃是产后气血未复，脾胃虚弱，寒邪乘之；久食肉蛋厚味重伤脾胃，致宿食不化寒邪内聚，停滞中焦，气机不行，大肠传导失司。《金匮要略》有“痛而闭者，厚朴三物汤主之”。	呃逆、矢气、便躁、畏寒、恶心、喜热、腹满、肢冷、汗出、呕吐、苔白滑、全腹痛、面色晦滞、脉象弦滑、脾胃虚弱、白细胞计数：21600	呃逆、矢气、急躁易怒、恶寒、恶心、偏食、腹胀、冷痛、有汗、呕吐、苔白、腹痛、皮肤晦黯、脉弦、脉虚、脉数		产后便秘	厚朴三物汤	白芷、大黄、厚朴、苦杏仁、枳壳、木香、独活、柿蒂、皂角、川楝子	厚朴三物汤
144	142	杨某某，女，24岁，服务员。该患产后乳痈50天不愈，近4天全腹胀满疼痛难忍，呕吐，大便秘结，多次用滋阴通便剂无效，故于1982年8月3日入我科治疗。人院第2天，病情加重。症见：全腹绞痛拒按，呕吐频作，不大便、无矢气，舌质红、苔黄腻，脉弦数有力。查白细胞：21600，分叶：73%。腹痛加剧时，呈阵发性绞痛，彻夜难眠。此为产后乳痈并发肠结。立理气通闭泻实法。方用厚朴三物汤加减。	舌红、呕吐、腹痛、疼痛、矢气、绞痛、苔黄腻、全腹胀满、大便秘结、脉弦数有力	咽红、呕吐、腹痛、耳痛、矢气、绞痛、苔黄、腹胀、脉结、脉实		产后乳痛并发肠结	厚朴三物汤	白芷、大黄、羌活、厚朴、枳实、木香、桃仁、柿蒂、皂角、川楝子	厚朴三物汤
145	143	焦某，男性，67岁。1982年10月中旬初诊。该患1年前因发怒致两胁胀满闷痛，继而腹满，胃脘部不适，经疏肝理气之品治疗不愈，日益加重，故来我处就诊。症见：胃脘痞满，饭前轻、饭后重，逸则轻、劳则重，嗳气不出，遇寒亦甚，遇热亦甚，二便如常，舌质淡红、苔腻、黄白相兼，脉沉弦而迟。任老认定此乃肝郁克脾土，中焦不运所致之痞满证。惟用附子泻心汤辛开苦降，方可除痞。	胀满、嗳气、苔腻、闷痛、痞满、腹满、舌淡红、脉沉弦而迟	腰胀、嗳气、苔腻、闷痛、腹胀、腹胀、舌质淡红、脉弦		胁痛	附子泻心汤	大黄、黄连、半夏、附子、升麻、黄芩	附子泻心汤
146	144	某妇女，29岁，因痢疾高烧3天住院。休克经抢救已纠正，第2天又开始昏迷，一直到第21天，昏迷不醒，诸药无效。症见大便血多脓少，高烧昏迷。证属：热毒塞盛，邪陷心包的疫毒痢。治宜清心开窍，凉血解毒、止痢。 首方：白头翁汤，因当地药房没有白头翁，而改用地榆。	昏迷、休克、高烧	失神、闷闷不乐、月经量多		中毒性痢疾	白头翁汤	关黄柏、白头翁、秦皮、黄连	白头翁汤
147	145	吴某，女，48岁。上腹部胀痛不适多年，加重1个月入院。症见胸部、胃脘、腹背部胀闷不适，暖气，大便先干后溏，下之不畅，胃中漉漉有声，饮水不多，舌质微红、有裂纹，脉弦。B超示：慢性胆囊炎，胆囊结石。胃镜示：慢性萎缩性胃炎伴肠上皮化生，HP(一)。病证分析：①肝木失于疏泄，所以见胸脘部闷胀不适。②肝气犯胃，胃气上逆，则见嗳气。③木失疏泄克土，气机不畅，见大便于稀不调，下之不畅。④患者舌质红、有裂纹，系因肝郁气滞，久而化热，有伤胃阴之表现。证属肝胃不和证。治以疏肝理气，兼益胃阴。方选四逆散合百合汤加减。	胀痛、脉弦、嗳气、气滞、胀闷、闷胀、化热、肝郁、有裂纹、舌微红、舌质红	胀痛、脉弦、嗳气、脉迟、腹胀、腹胀、发热、闷闷不乐、舌有裂纹、咽红、肛门色红		胃脘痛	四逆散	柴胡、莱菔子、槟榔、百合、佛手、麦芽、茯苓、枳壳、炙甘草、桔梗、乌药、陈皮	四逆散
148	146	左某，男，48岁。1983年3月9日入院。胃病10载，呕吐持续，每日呕吐涎水达2000余毫升。食少消瘦神怠，胃中漉漉有声，舌苔白，脉小弦。胃镜检查为慢性胃窦炎，幽门水肿。按水饮内停，治以温中和胃，化气利水之法。投以小半夏汤、茯苓泽泻汤加减，生姜与千姜同用，生姜煎服兼咀嚼。服2剂吐减，3剂吐止，饮食渐增，形体日充，至今已1月半，胃镜复查，幽门水肿减轻。	呕吐、消瘦、苔白、食少、涎水、神怠、脉小弦、幽门水肿	呕吐、消瘦、苔白、食少、多涎唾、少神、脉弦、牙龈肿		呕吐	小半夏汤	干姜、生姜、半夏、泽泻、茯苓	小半夏汤
149	147	王某，男，25岁。因间日寒战，发热38.5℃，于1958年6月25日入院。患者于6月25日、27日下午两度寒战，继而发热、出汗而热迟。入院当天下午又发作口渴、心烦，全身酸困。以往有慢性咳嗽史，近来发作。急性病容，舌苔薄白，胸闷甚，口喝引饮不多，两脉弦数。其他体检未见明显异常。化验：白细胞7.5×10/L,中性51%，淋巴49%，血片找到间疟原虫，胸透阴性。辨证为间日疟湿热两感。法宜截疟和解。	胸闷、口渴、咳嗽、发热、寒战、心烦、出汗、苔薄白、两脉弦数、全身酸困	胸闷、见水欲尿、咳嗽、发热、寒战、急躁易怒、有汗、苔白、脉弦、酸痛		疟疾	蜀漆散	黄芪、柴胡、槟榔、半夏、茯苓、蜀漆、常山	蜀漆汤
150	148	于某，男，43岁。胃脘痛历20余年，反复发作，食糯米而痛减，夜半不能平卧，起坐稍缓，畏寒喜暖，面白神疲，纳少便溏。胃钡检查：十二指肠球部溃疡、变形，伴有激惹现象，舌淡苔薄，脉虚弦。久痛必虚，脾阳失运，黄芪建中汤加味主之。	神疲、舌淡、激惹、喜暖、畏寒、便溏、苔薄、纳少、胃脘痛、脉虚弦	乏力、指纹淡、急躁易怒、偏食、恶寒、大便稀溏、苔薄、食少、腹痛、脉弦		胃脘痛	黄芪建中汤	黄芪、九香虫、白芍、大枣、茯苓、炙甘草、桂枝、饴糖	黄芪建中汤
151	149	沈某某，男，45岁。1988年2月23日初诊。患者因感冒后出现呛咳已延绵半载，久服宣肺止咳之品无效，近来咽痒、喘息，咯痰黏黄，左胸肋牵掣不适，脉弦滑小数，舌红苔薄腻。肺金痰热内壅、清肃失司。	咯痰、舌红、喘息、咽痒、呛咳、痰热、苔薄腻、脉弦滑小数	咳嗽、咽红、不寐、咽痒、咳嗽、前阴灼热、苔腻、脉弦		喘证	麻黄杏仁甘草石膏汤	半夏、苦杏仁、葶苈子、甘草、化橘红、麻黄、石膏、浙贝母、桔梗、车前草、百部	麻杏石甘汤
152	150	陆某，男，64岁。慢性咳喘10余年，反复发作，冬季加剧。数日来寒暖失调致咳喘复发，动则加剧，甚至不能平卧，咯大量白沫痰，形瘦神惫，口唇紫绀，胸中窒闷。舌淡、苔白腻，脉滑。久病肺肾俱虚，痰浊交搏，肃降失司。拟温化痰饮，止咳平喘。予麻黄附子细辛汤合小青龙汤加减。	舌淡、咳喘、形瘦、脉滑、苔白腻、胸中窒闷、口唇紫绀、咯大量白沫痰	指纹淡、咳嗽、舌瘦、脉滑、苔腻、胸闷、口唇青紫、咳嗽		喘证	小青龙汤	干姜、白芍、半夏、五味子、苦杏仁、紫苏梗、麻黄、桂枝、细辛、附子、甘草	小青龙汤
153	151	鞠某，女，55岁。2005年11月16日初诊。主诉：反复咳嗽不已8年余。病史：患者1998年因外感风寒而致咳嗽，经抗生素治疗后未痊愈，此后反复发作咳嗽，多因受凉而引起，冬天多发，天气转暖则好转。咳嗽有痰，色白而浓稠，无胸痛，仅喉咙不适，胸片示：慢性支气管炎，肺纹理增粗。近日咳嗽，咯痰加剧，故来就诊。初诊辨证分析：痰饮潜伏肺肾，久咳八载，痰多白沫，畏寒，以背部尤甚，大便日行3~4次，甚则气促，脉沉细，舌苔薄腻。病痰饮者，当以温药和之。证属阳失斡旋，故拟温煦，取“离照当空，阴霾自化”之意。	痰饮、咯痰、气促、胸痛、咳嗽、畏寒、脉沉细、苔薄腻、喉咙不适、痰多白沫、肺纹理增粗	咳嗽、咳嗽、脉促、胸痛、咳嗽、恶寒、脉细、苔腻、咽如物梗、咳嗽、指纹粗		咳嗽	小青龙汤	干姜、白芍、半夏、五味子、葶苈子、化橘红、麻黄、茯苓、桔梗、细辛、附子、桂枝、车前草、甘草	小青龙汤
154	152	余某某，女，51岁，工人。1982年以来常感胸闷、胸痛，直迫咽喉，甚至昏厥，1985年明确诊断为肥厚性心肌病，经中西药物治疗，均无显效而来求治。初诊：形体丰腴，面色苍白，始而心悸，胸膈痞闷不舒，继之心痛阵作，自觉阴冷之气上冲，神萎乏力，夜分少寐，脉沉细，舌紫苔白。心肌为痰瘀交困，心阳失斡旋之职，气血流行受阻，脉络不通，遂成心痹之疾，用麻黄附子细辛汤加味以补心肾之阳，拯衰救逆。处方：	舌紫、胸闷、胸痛、心悸、苔白、痞闷、心痛、昏厥、脉沉细、神萎乏力、面色苍白、形体丰腴、脉络不通	舌脉青紫、胸闷、胸痛、心悸、苔白、闷痛、牙痛、头昏、脉细、乏力、口唇淡白、肥胖、经行不畅		胸痹	麻黄附子细辛汤	九香虫、白芍、赤芍、麻黄、延胡索、炙甘草、桂枝、细辛、附子、山楂、甘草	麻黄附子细辛汤
155	153	患者，女，51岁。1996年10月6日初诊。患肥厚性心肌病15年。反复胸闷、胸痛，甚则昏厥。症见面色苍白，形体肥胖，神疲乏力，心悸，胸膈宿满不舒，心痛阵作，自觉阴冷之气上冲，少寐，舌紫、苔白，脉沉细。西医诊断：肥厚性心肌病。中医诊断：胸痹，证属痰瘀交阻于心，心阳不振，气血脉络不畅。治宜温补心肾之阳，活血通络。	舌紫、胸闷、胸痛、心悸、苔白、心痛、昏厥、脉沉细、面色苍白、心阳不振	舌脉青紫、胸闷、胸痛、心悸、苔白、牙痛、头昏、脉细、口唇淡白、少神		胸痹	麻黄附子细辛汤	九香虫、白芍、龙骨、赤芍、牡蛎、麻黄、延胡索、炙甘草、桂枝、细辛、山楂、附子、甘草	麻黄附子细辛汤
156	154	曹某，男，70岁。老年痰饮，喘咳气促，黄涎痰，面色潮红，下肢浮肿，胸胁胀满，心悸，舌质红紫、苔少欠津，脉弦略数。拟诊为慢支、支扩合并感染、肺心、慢性心衰。适时其主治者认为，痰热壅肺为标，肾阳虚衰，气化无权为本，标本各异，清化痰热与温肾化气如何施治，举棋难定。延经颜老审脉论证，认为患者舌苔虽绛少津，但舌体肥，脉弦中见沉，症见下肢浮肿、心悸、尿短少，伴心烦、欲吐不吐等，此乃肾阳不足，肾为胃之关，气化无权，而致水气上凌于心，津气不能上承。虽有痰热之象，证属本虚标实，其本仍在肾阳虚损。颜老指出，寒极则死，阳回则生，治当温运，水气得化，诸症除矣。投以麻黄附子细辛汤少佐清疏之品，三剂。	痰饮、气促、胀满、潮红、心悸、喘咳、浮肿、心烦、痰热、舌红紫、舌体肥、尿短少、黄涎痰、欲吐不吐、苔绛少津、苔少欠津	咳嗽、脉促、腰胀、咽红、心悸、咳嗽、皮肤浮肿、急躁易怒、前阴灼热、指纹红、肥胖、尿短、苔黄、不渴、舌质红绛、指甲干枯		水肿心悸	麻黄附子细辛汤	细辛、麻黄、附子	麻黄附子细辛汤
157	155	吴某，女，43岁。时行感冒7日，形寒发热，咳嗽，胸闷。血常规：白细胞5.8×10/L,分类无异常。胸部透视无异常。在院外注射青霉素、庆大霉素未效。高热持续在39℃左右，烦躁不安，呻吟不已。医者曾怀疑为伤寒，嘱住院检查，病者不愿，遂来中医科求治。诊脉小数，舌苔白腻。外证未罢，里热内蕴。急投柴胡桂枝汤。	胸闷、呻吟、咳嗽、发热、高热、苔白腻、脉小数、烦躁不安、里热内蕴、胸部透视无异常	胸闷、耳鸣、咳嗽、发热、月经量多、苔腻、脉数、烦躁时发热、前阴灼热、月经时多时少		感冒	柴胡桂枝汤	生姜、柴胡、白芍、党参、半夏、大枣、桂枝、甘草、黄芩	柴胡桂枝汤
158	156	张某，男，60岁。慢性支气管炎、肺气肿病史10余年，每因气候交变而发作。2周来因受凉而病情加剧，咳喘，胸闷，夜间不能平卧，下肢浮肿，呼吸喘急，口唇紫绀，精神萎软，白昼神志尚清，傍晚则出现嗜睡，呼之尚能睁眼，小便失禁，颈静脉怒张，眼睛球结膜水肿，两下肺闻及于湿性罗音。实验室检查结果如下：血常规：白细胞7.8X10/L,中性粒细胞0.80。血气分析：pH7.296,PCO279.5,P0230,S02(%)48。诊断为肺性脑病，属中医“肺胀”危候。急予吸氧，给予呼吸兴奋剂可拉明、洛贝林及抗生素青霉素、氟嗪酸、氧哌嗪、先锋铋等，并使用解痉剂喘定，利尿剂双氢克尿塞、安体舒通及体液支持，纠正电解质，中药小青龙汤加味等中西药抢救，病情未得好转。患者神志逐渐昏糊，烦躁不安，语无伦次，颜面浮肿，眼睛球结膜水肿，舌质红绛无苔，脉细滑。颜教授诊视后认为证属痰瘀交阻，蒙蔽心脑，肺失清肃，宣降无权，郁久化热，暗…	胸闷、烦躁、嗜睡、咳喘、浮肿、水肿、脉细滑、苔无苔、呼吸喘急、口唇紫绀、神志尚清、舌红绛无苔、两下肺闻及于湿性罗音	胸闷、烦躁时发热、嗜睡、咳嗽、皮肤浮肿、阴肿、脉滑、苔剥、呼吸急促、口唇青紫、头昏、舌质红绛、耳鸣		肺胀	抵当汤	大黄、苏木、海浮石、半夏、葶苈子、大枣、枳实、水蛭、石菖蒲、降香	抵当汤
159	157	祁某，男，28岁。患者以发热恶寒、咳嗽、咽痛，胸透右下肺片状模糊阴影，拟诊为“右下肺炎”而入院。入院后症见神昏谵语，手足躁动，经投人参白虎汤和牛黄至宝丹益气生津、清热开窍，病情渐趋稳定，但胸痛剧烈，不能忍受，超声波检查为“右肺包裹性胸膜炎”。此水湿与瘀浊胶滞，予十枣丸法。	胸痛、咳嗽、神昏、发热、恶寒、咽痛、谵语、手足躁动	胸痛、咳嗽、头昏、发热、恶寒、咽痛、芤脉、颈脉动甚		悬饮	十枣汤	大戟、芫花、甘遂、大枣	十枣汤
160	158	许某，男，25岁。患者发热21天，体温在39.5~40.3℃之间，呈弛张型。初起伴畏寒，肌肉关节酸楚，咽稍红无明显咳嗽、咯痰，无腹泻，全身皮肤无斑疹和出血点，浅表淋巴结无明显肿大，心率98次/分，律齐，两肺无干湿性罗音，腹部无压痛。实验室检查：白细胞总数在2.3~4.5×10/L之间，血沉49mm/h,肥达氏反应阴性，血疟原虫检查阴性，结核抗体阴性。胸片未见异常。B超肝胆脾未见异常。心电图示：预激综合征。曾先后请西医内科、传染科会诊，经应用多种抗生素、病毒唑及中药辛凉解表、和解少阳、益气养阴、清热凉血等方法治疗，体温虽稍有下降，但仍在39℃左右，遂请颜教授会诊。症见：发热不畏寒，汗出热不解，口渴喜饮，神疲乏力，面色苍白无华，形体消瘦，舌质红绛、舌苔薄净，脉濡细数。此乃邪热日久，耗伤气阴，直逼营血，且有邪犯心包之虑。治拟人参白虎汤合紫雪丹，益气凉血，以分泄气营两燔之势。	咯痰、肿大、口渴、消瘦、发热、畏寒、出热、律齐、咳嗽、腹泻、苔薄净、舌红绛、腹部无压、脉濡细数、肥达氏反应、全身皮肤无斑、肌肉关节酸楚、心率98次/分、肝胆脾未见异常、两肺无干湿性罗、血沉49mm/h、浅表淋巴结无明显肿、体温在39.5~40.3℃、体温虽稍有下降，但仍在39℃	咳嗽、阴肿、见水欲尿、消瘦、发热、恶寒、发热、神乱、咳嗽、大便稀溏、苔剥、舌质红绛、咽如物梗、脉濡、舌生瘀斑、肌肉酸楚、目瞤、月经时多时少、溏结不调、牙龈肿、溏结不调	肥达氏反应、血沉49mm/h、体温虽稍有下降，但仍在39℃	风温发热	白虎加人参汤	西洋参、石斛、石膏、鳖甲、人参、天花粉、知母、青蒿	白虎加人参汤
161	159	傅某，女，52岁。胸闷心悸多年，多次发生晕厥。经心功能检查确诊为病态窦房结综合征，经中西诸方治疗，心率仍在40次/分左右，患者面色萎黄少华，胸闷作痛，神疲乏力，四肢发冷，口干少寐，舌苔薄白而干，脉沉迟时见结代。此乃心阳不振，心阴亦哀，阳虚阴凝，心脉失畅。拟助阳配阴，祛寒通脉法。	口干、胸闷、神疲、心悸、晕厥、脉沉迟、心阳不振、心脉失畅、四肢发冷、面色萎黄少华、舌苔薄白而干、心率仍在40次/分	口干、胸闷、乏力、心悸、头晕、脉沉、少神、经行不畅、四肢冷、皮肤色黄、舌质淡白、头摇		心悸	通脉四逆汤	干姜、黄芪、火葱、生地、党参、五味子、炙甘草、麦冬、桂枝、附子、石菖蒲	通脉四逆汤
162	160	蔡某，男，55岁。患胃十二指肠球部溃疡、胃窦炎等症，多次以幽门梗阻住院治疗。症见脘腹痛拒按，呕吐频作，不能饮水进食，朝食暮吐，吐后其症方能缓解。伴形寒肢冷，口干不欲饮，舌质淡、苔白腻，脉沉弦，经服消导通积剂，腑痛症有减，但仍呕吐不能饮水进食，形寒肢冷症不减，改投附子汤三剂，药后诸症霍然，后追访未再发。	肢冷、口干、呕吐、舌淡、不欲饮、脉沉弦、苔白腻、脘腹痛、不能饮水进食，朝食暮吐	冷痛、口干、呕吐、指纹淡、不渴、脉弦、苔腻、腹痛、耳聋		胃脘痛	附子汤	白芍、白术、茯苓、人参、附子	附子汤
163	161	吴某，女，65岁。初诊：冠心病心绞痛10余年，胸闷心痛，痛势彻背。近日症情加剧，日发10余次，并见气促心悸，神疲恶寒，时汗自出，大便溏而不畅。迭投活血祛瘀之法，症状仍见反复，舌紫苔薄，脉沉细。证属心阳不足，血行无力，脉络阻滞，心脉不通。治当温阳益气。附子汤加味。	气促、舌紫、胸闷、神疲、心悸、恶寒、心痛、苔薄、脉沉细、大便溏、时汗自出、心脉不通、脉络阻滞	脉促、舌脉青紫、胸闷、乏力、心悸、恶寒、牙痛、苔薄、脉细、大便稀溏、自汗、经行不畅、咽如物梗		胸痹	附子汤	党参、白术、粉葛、赤芍、三七、茯苓、附子、丹参、血竭、甘草	附子汤
164	162	患者男性，75岁。有冠心病，肺心病史10年，反复胸闷、咳喘10年，加重伴肢肿1周入院。症见胸闷，咳喘气急，难以平卧，神萎，面色苍灰，唇甲青紫，四肢不温，下肢浮肿，舌质淡紫而胖、苔薄腻，脉沉而无力。病机分析：心肺同病，咳喘日久，水饮内蓄，阻于心阳，阳气耗损，血脉失畅，致痰、湿、瘀交结不化。治宜温阳利水。方药麻黄附子细辛汤合苓桂术甘汤。药用：	痰、胸闷、气急、神萎、脉沉、浮肿、咳喘、肢肿、苔薄腻、唇甲青紫、四肢不温、面色苍灰、舌淡紫而胖	喉中痰鸣、胸闷、尿急、少神、脉沉、皮肤浮肿、咳嗽、耳肿、苔腻、口唇青紫、四肢冷、皮肤晦黯、舌脉青紫		胸痹水肿	茯苓桂枝白术甘草汤	半夏、白术、泽泻、化橘红、麻黄、茯苓、桂枝、细辛、附子、蒲黄、车前草、益母草	苓桂术甘汤
165	163	金某某，男，27岁。2006年6月7日初诊。患者一年前因饮食不当（油腻荤腥），出现恶心、腹泻。胃镜检查示：慢性浅表性胃炎。后服疏肝健脾中药，未见明显好转。自诉晨起恶心、嗳气，口干苦，胃脘胀气痞闷，且不随进食而改变，伴头重如蒙，痰多易咯、色白，无泛酸、呕吐，无胃痛，夜寐不安，易早醒，精神欠振，二便正常，舌尖红、苔薄而不润，脉弦数。诊断为：慢性胃炎（水饮内停证）。治拟温通胃阳，降气化痰。予以小半夏茯苓汤化裁。	嗳气、呕吐、痞闷、痰多、头重、胀气、胃痛、腹泻、苔薄、泛酸、恶心、脉弦数、舌尖红、口干苦、易早醒	嗳气、呕吐、闷痛、喉中痰鸣、头重、头胀、腹痛、大便稀溏、苔薄、泛酸、恶心、脉弦、肛门色红、口干、头昏		呕吐	小半夏加茯苓汤	生姜、厚朴、代赭石、吴茱萸、黄连、半夏、枳实、茯苓、丁香、旋覆花	小半夏加茯苓汤
166	164	陈某，男，59岁。初诊：水亏木旺，头晕复发，曾经昏仆，不省人事，苏醒后头额两侧胀痛，右侧肢体萎废，大便干燥，小便黄赤，面部潮红，脉弦细而数，舌苔薄黄。血压：24/16kPa。头为诸阳之会，唯风可到，外风引动内风。急以风引汤平肝息风。	胀痛、头晕、苔薄黄、面部潮红、大便干燥、脉弦细而数、血压：24/16kPa	胀痛、头晕、苔黄、肛门色红、皮肤干燥、脉弦	血压：24/16kPa	中风	风引汤	滑石粉、大黄、龙骨、石决明、牡蛎、石膏、寒水石、川牛膝、杜仲、甘草	风引汤
167	165	王某，男，58岁。1985年5月18日诊。患胃溃疡出血于1974年作胃切除术，1年后因吻合口溃疡再度手术，但术后病情仍未控制，胃痛阵作，稍累则吐鲜血。复查胃镜示：胃吻合口充血水肿。近1月患者吐血频发，少则1~2口，多则10余口，。症见面色萎黄，神疲乏力，胸脘懊侬作痛，恶心呕吐，吐出的食物残渣中夹有鲜红血块，大便稀而色黑，手足发冷，舌淡红苔薄黄，脉细软无力。反复出血，气随血去，阳气不守，血必自走，治宜健脾气，温肾阳。方用金匮肾气丸、香砂六君丸，1日2次，每次各6g,服药2周，吐血即止，胃痛亦平。嘱继续服用2月而停药，随访2年余，病情稳定。	吐血、出血、色黑、呕吐、充血、胃痛、水肿、恶心、苔薄黄、舌淡红、吐鲜血、大便稀、阳气不守、手足发冷、面色萎黄、脉细软无力	呕吐、耳出血、带下色黑、呕吐、目赤、腹痛、阴肿、恶心、苔黄、舌质淡红、呕吐、带下稀、少神、四肢冷、皮肤色黄、乏力		吐血	肾气丸	牡丹皮、山药、生地、泽泻、山茱萸、茯苓、桂枝、附子	金匮肾气丸
168	166	孙某，男，56岁。患者数年来经常心前区隐痛，有阵发性心动过速及心房颤动史，西医诊断为冠心病，曾用中西药治疗，效果不佳。初诊：胸骨后刺痛，时作时休，已用过硝酸甘油，心悸、胆固醇偏高，舌质淡紫，脉细涩结代。胸阳不振，气血痹阻，不通则痛。治拟通阳宽胸，活血化瘀，瓜蒌薤白汤出入。	心悸、刺痛、舌淡紫、脉细涩结代	心悸、刺痛、牙龈青紫、脉涩		胸痹	瓜蒌薤白白酒汤	郁金、香附、瓜蒌、延胡索、炙甘草、桃仁、丹参、降香、薤白	瓜蒌薤白白酒汤
169	167	李某某，男，71岁。1995年3月16日初诊。患者年逾古稀，便血半载，近日加剧，下血紫暗，院腹饱胀，伴形寒神疲，舌质淡、苔薄，脉细软。辨证属脾虚中寒，阳失斡旋，统摄无权，血不安于内守。治拟温阳健脾、养血止血。予以《金匮要略》黄土汤化裁。	饱胀、神疲、便血、舌淡、苔薄、下血、脉细软	腰胀、乏力、便血、指纹淡、苔薄、尿血、大便细		便血	黄土汤	生地、伏龙肝、白术、阿胶、附子、甘草、黄芩	黄土汤
170	168	查某，女，30岁。宿有痛经史，结婚3年，未有大小生育，痛经逐年加剧，经前乳房胀痛，经量较少，色暗紫而不畅，伴腹痛恶心，痛剧面色苍白，四肢逆冷，大便溏薄，眼眶发黑，舌苔薄腻、舌紫，脉沉迟。证属寒凝血瘀。用温经汤化裁：	恶心、舌紫、腹痛、痛经、色暗紫、苔薄腻、脉沉迟、面色苍白、乳房胀痛、眼眶发黑、四肢逆冷、大便溏薄、经量较少	恶心、舌脉青紫、腹痛、鼻痛、甲床青紫、苔腻、脉沉、口唇淡白、乳房痛、眼眶发黑、四肢冷、大便稀溏、月经量少		不孕症	温经汤	小茴香、白芍、党参、吴茱萸、阿胶、赤芍、川芎、延胡索、桂枝、当归、紫石英	温经汤
171	169	某女，79岁。2006年11月初诊。大便3天未行，且3天未进食，胃脘痛，口苦，纳呆，口不渴，不喜饮水，舌暗、苔薄微黄，脉弦细。平素有慢性胃炎、胃下垂。证属脾胃不健，热积肠腑，腑气不通。治以通腑泄热，健运脾胃。处方：	口苦、舌暗、纳呆、脉弦细、胃脘痛、口不渴、胃下垂、苔薄微黄、不喜饮水、大便3天未行	口苦、舌质紫黯、食欲不振、脉细、腹痛、不渴、眼睑下垂、苔黄、食欲不振、闭经		便秘	大承气汤	谷芽、厚朴、白术、玄明粉、枳实、瓜蒌、鸡内金、冬瓜仁、决明子	大承气汤
172	170	某患者，女，81岁，2004年7月16日初诊。主诉：肠鸣、呢逆10余年；纳差，吐清水2个月。3个月前确诊为胃下垂。刻下：胃中有振水声，呕恶，口千不喜饮，纳后脘痞、呃逆、嗳气、肠鸣，大便日一行，溏软便，舌淡苔白根腻，脉濡滑。治则：温化痰饮，健脾益气。方用苓桂术甘汤合香砂六君子汤加减。	溏、嗳气、舌淡、纳差、呃逆、脘痞、呢逆、肠鸣、呕恶、胃下垂、吐清水、脉濡滑、苔白根腻	大便稀溏、嗳气、指纹淡、食少、呃逆、腹胀、呃逆、肠鸣、呕吐、眼睑下垂、呕吐、脉濡、苔腻		肠鸣呃逆	茯苓桂枝白术甘草汤	黄芪、薏苡仁、谷芽、六神曲、党参、白术、泽泻、半夏、麦芽、茯苓、枳壳、炙甘草、桂枝、甘草、陈皮	苓桂术甘汤
173	171	刘某，女，55岁。2004年7月15日初诊。患胃下垂多年，经常食后脘腹胀满，嗳气不舒，肠鸣漉漉，有水声，有时呕吐痰涎清水，头晕目眩，便溏，1日2~3次，神倦乏力，形体消瘦。脉弦滑，舌质淡、苔薄腻。辨证为中气不足，脾阳不运，水饮内停。治以益气健脾，温阳化饮。	嗳气、胀满、呕吐、神倦、舌淡、头晕、便溏、肠鸣、脉弦滑、苔薄腻、胃下垂、形体消瘦	嗳气、腰胀、呕吐、少神、指纹淡、头晕、大便稀溏、肠鸣、脉弦、苔腻、眼睑下垂、消瘦		胃下垂	茯苓桂枝白术甘草汤	砂仁、生姜、六神曲、党参、白术、泽泻、半夏、麦芽、茯苓、枳壳、炙甘草、桂枝、山楂、陈皮	苓桂术甘汤
174	172	程某某，男，48岁。患慢性肾炎3年，血浆蛋白偏低，尿蛋白十十，无明显浮肿，身倦乏力，面色白，气短，自觉心中空虚难受不适、尤以大便后加重，用凉药则难以忍耐，舌淡红苔白，脉滑。张老认为属久病后营卫受损、阴阳失调，以桂枝加黄芪汤加味治疗。	身倦、苔白、浮肿、气短、乏力、脉滑、舌淡红、面色白、心中空虚、血浆蛋白偏低	乏力、苔白、皮肤浮肿、气短、乏力、脉滑、舌质淡红、皮肤色白、少神、少汗		水肿	桂枝加黄芪汤	小麦、黄芪、生姜、白芍、大枣、桂枝、甘草	桂枝加黄芪汤
175	173	赵某某，女，28岁，工人。患肾小球肾炎一年余，周身浮肿，尿少，尿量300ml/24h,曾住院2~3次，浮肿始终不消，时轻时重，尿蛋白十十十~十十十十，颗粒管型2~3个，由某医院特前来求张老诊治。诊其浮肿较重，头面及下肢皆肿，腹胀满，食入益甚，面色无华，畏寒肢冷，舌润苔滑，脉沉。综合脉证，当属阳虚而肺脾肾功能失调。治以宣肺温脾肾利水法。	肢冷、舌润、脉沉、浮肿、畏寒、尿少、苔滑、腹胀满、面色无华	冷痛、苔滑、脉沉、皮肤浮肿、恶寒、带下量少、苔滑、腹胀、少神		水肿	桂枝去芍药加麻辛附子汤	生姜、大枣、麻黄、桂枝、细辛、附子、甘草	桂枝去芍药加麻黄附子细辛汤
176	174	刘某，女，56岁。2005年5月5日初诊。主诉：低热10余天。患者2周前因受凉后高烧，静脉滴注抗生素（药物不详)。3天后体温下降，仍有低热，体温最高38℃。现患者自觉咳嗽，痰量不多。体温波动在37~38℃之间。出汗，纳可，二便调。舌红、苔白，脉缓。张老认为，患者是在外感高热多日后出现的低热，目前已无外感表证，热邪停留于半表半里，少阳枢机不利，故发低热。拟方小柴胡汤加减，清热和解。	脉缓、舌红、高烧、苔白、咳嗽、高热、低热、出汗、体温下降、体温最高38℃、体温波动在37~38℃	脉迟、咽红、月经量多、苔白、咳嗽、月经量多、语声低微、有汗、食少、灼痛、月经时多时少		低热	小柴胡汤	牡丹皮、黄芪、柴胡、大枣、太子参、茯苓、薄荷、炙甘草、地骨皮、麦冬、酒、连翘、青蒿、陈皮、黄芩	小柴胡汤
177	175	王某，男，42岁。2004年8月19日初诊。患者素有嗜酒史，1个月前突然上腹剧痛，夜间睡眠中痛醒，人某医院检查，经B超、CT确诊急性胰腺炎，给予抗生素及阿托品、止痛药，经1周治疗痛稍缓解，但仍时有上腹部剧痛，经家属要求为之会诊。病患体消瘦，上腹痛，两胁彻后背，恶心，干呕，不欲食，体温38.5℃，大便秘，舌苔白燥，脉象弦数。经抗生素1周治疗，效不明显，病者要求中药治疗。据上述证脉分析，主症是大便秘、发热、舌苔燥、脉弦数，辨证为肝热气郁，胃腑实热内结。宜大柴胡汤疏利肝胆，泻热和胃之法治疗。	消瘦、发热、剧痛、干呕、痛醒、恶心、脉弦数、大便秘、上腹痛、舌苔燥、苔白燥、体温38.5℃	消瘦、发热、目痛、呕吐、头昏、恶心、脉弦、小便不利、腹痛、齿燥、咽干	体温38.5℃	胁痛便秘	大柴胡汤	牡丹皮、大黄、柴胡、大枣、半夏、赤芍、枳实、桃仁、连翘、甘草、金银花、黄芩	大柴胡汤
178	176	邓某，男，46岁。2000年6月16日初诊。主诉：失眠1年半。患者人睡困难，每晚必服安定片10~15mg方能入睡，入睡后亦多梦纷绘，日间焦虑，紧张，恐惧，倦怠，手抖，胸闷心悸，心烦易怒，舌边尖红、苔白腻，脉弦。中医诊断为不寐，证属肝胆气郁，内生痰湿，郁而化热。治以清肝利胆，泻热安神。方以柴胡加龙骨牡蛎汤化裁。	不寐、倦怠、脉弦、气郁、失眠、胸闷、手抖、白腻、心悸、多梦、心烦、痰湿、易怒、舌边尖红	不寐、乏力、脉弦、闷闷不乐、不寐、胸闷、抽搐、苔腻、心悸、多梦、急躁易怒、咳嗽、急躁易怒、肛门色红		不寐	柴胡加龙骨牡蛎汤	大黄、百合、牡蛎、石菖蒲、红参、生地、大枣、白芍、麦冬、远志、甘草、珍珠母、半夏、黄芩、代赭石、柴胡、首乌藤、五味子、茯苓、桂枝	柴胡加龙骨牡蛎汤
179	177	崔某，男，59岁。1973年11月29日初诊。有慢性肾炎病史，经治疗症状缓解，但尿中仍有持续性微量蛋白。 于本月26日过劳后出现腰酸乏力、小腹痛、尿血色紫有块、尿道时有阻塞感（未发现结石），伴左下腹隐痛拒按，手足心热、口干，食少纳呆，舌质紫、无苔少津，脉沉滑有力。辨证属瘀血夹热，内结伤络。治宜泄热逐瘀，凉血止血。	口干、舌紫、隐痛、腰酸、食少、纳呆、乏力、苔少津、小腹痛、手足心热、脉沉滑有力、尿血色紫有块、尿道时有阻塞感	口干、舌脉青紫、隐痛、腰酸、食少、食欲不振、乏力、指甲干枯、腹痛、手足心烧、脉实、月经血块、咽如物梗		腰痛	桃核承气汤	大黄、生地、小蓟、赤芍、白茅根、桃仁、桂枝、侧柏叶、甘草	桃核承气汤
180	178	男，57岁。自述1年来胃脘痛时伴烧心吞酸，痛如刀割，有时为饥饿痛，进食稍缓解，大便秘结3天一行。舌红紫、苔白而少津，脉弦滑。经胃镜检查：十二指肠球部溃疡。辨证为脾胃不和寒热互结之证。治以甘草泻心汤加味。药用：	烧心、吞酸、饥饿痛、舌红紫、胃脘痛、痛如刀割、大便秘结、苔白而少津，脉弦滑	手足心烧、口酸、消谷善饥、指纹红、腹痛、绞痛、脉结、舌质淡白		胃脘痛	甘草泻心汤	干姜、大黄、黄连、甘草、黄芩	甘草泻心汤
181	179	李某，男，53岁。3年前，进食大量半生涮羊肉与人口角后而出现腹痛腹泻伴大量黏液脓血便，肠镜检查系溃疡性结肠炎，经多方治疗无效，求治于张教授。电子肠镜检示：距肛门41cm以下结直肠黏膜弥漫充血水肿糜烂，浅溃疡形成，上覆黄白苔样物及黏液。每日腹泻10余次，便下大量黏液脓血，厌食纳呆，倦怠乏力，畏寒喜暖，舌质紫、苔白厚，脉沉迟。辨证为脾肾阳虚、湿瘀交阻。	倦怠、舌紫、腹痛、喜暖、畏寒、腹泻、乏力、水肿、厌食、苔白厚、脉沉迟、大量黏液脓血便、便下大量黏液脓血	乏力、舌脉青紫、腹痛、偏食、恶寒、大便稀溏、乏力、阴肿、食欲不振、苔白、脉沉、尿血、尿血		便血	乌梅丸	牡丹皮、干姜、山药、黄连、赤芍、三七、关黄柏、花椒、桃仁、桂枝、乌梅、附子、细辛、人参、当归	乌梅丸
182	180	吕某某，男，28岁。1989年4月12日初诊。患肾病综合征，几经治疗无明显好转。现腰以下肿甚，阴囊肿大，腹胀满，口黏而干，尿少色赤多泡沫，尿量约500ml/24h,舌红胖大苔白腻，脉滑。总蛋白4.8g%,白蛋白2.4g%,球蛋白2.4g%,总胆固醇310mg%,尿蛋白+++，颗粒管型3~5个。据以上脉证，张老辨证为湿热壅滞下焦，治以牡蛎泽泻散加减。	干、白腻、脉滑、腹胀满、舌红胖大、尿少色赤、阴囊肿大、腰以下肿甚	口干、苔腻、脉滑、腹胀、皮肤色红、带下色赤、阴肿、牙龈肿		水肿	牡蛎泽泻散	五加皮、海藻、葶苈子、泽泻、商陆、牡蛎、常山、天花粉、车前草	牡蛎泽泻散
183	181	患者，男，62岁。1999年9月4日初诊。患者脾大平脐，面色黧黑，体质羸瘦，肝掌，蜘蛛痣，手足心热，齿龈出血，鼻衄，腹胀纳少，无腹水，大便1日一行，小便色黄，舌红、苔白厚，脉沉弦数。血常规：白细胞1.4×10/L,红细胞2.43×1012/L,血红蛋白71g/L,血小板45×10/L,白蛋白25.7g/L,谷丙转氨酶125.3IU/L,谷草转氨酶82.2IU/L。辨证为肝胆血瘀，无力运化，湿邪困脾，郁而化热，水湿与邪热交互为患。	舌红、腹水、肝掌、化热、鼻衄、羸瘦、纳少、腹胀、苔白厚、面色黧黑、脉沉弦数、齿龈出血、脾大平脐	咽红、大便稀溏、发热、鼻衄、消瘦、食少、腹胀、苔白、鼻孔色黑、脉弦、牙龈出血、肥胖	肝掌	鼓胀	鳖甲煎丸	牡丹皮、郁金、黄芪、女贞子、柴胡、白芍、黄连、白术、山茱萸、枸杞子、茯苓、鳖甲、虎杖、红参、茵陈、栀子	鳖甲煎丸
184	182	王某，男，30岁。1989年5月29日初诊。患慢性肾小球肾炎2年余，尿蛋白十十十十，曾用中西药治疗效果不明显，近日病情加重，浮肿，尿少，尿量约400ml/24h,腰酸乏力，下肢冷，口干，时有咽痛，舌红苔白，脉细而无力。曾服强的松及利尿剂未见缓解，脉证合参，乃属肺中燥热、肾阳虚而上热下寒、气化不利所致，治以清肺温肾利湿法，以栝蒌瞿麦丸化裁。	燥热、口干、舌红、脉细、苔白、腰酸、浮肿、咽痛、无力、乏力、尿少、下肢冷、气化不利、上热下寒	齿燥、口干、咽红、脉细、苔白、腰酸、皮肤浮肿、咽痛、乏力、乏力、带下量少、下肢冷、小便不利、前阴发凉		水肿	瓜蒌瞿麦丸	黄芪、山药、蒲公英、生地、泽泻、茯苓、附子、天花粉、甘草、瞿麦	瓜蒌瞿麦丸
185	183	王某某，男，中年。一月前曾患感冒，经某医院治疗，发热恶寒等症均已解除，唯每日吃饭或活动时，头身皆易汗，且汗后有畏风感，大小便及食欲均正常，舌红苔薄白，脉浮缓。此感冒病时，因汗出过度，有伤卫气，表阳不固，营卫不和也。治宜调和营卫，扶阳固表。	舌红、易汗、发热、恶寒、畏风感、苔薄白、脉浮缓	咽红、难产、发热、恶寒、胸中发凉、苔白、脉浮		感冒	桂枝汤	黄芪、白芍、大枣、桂枝、附子、甘草	桂枝汤
186	184	张某，女，幼儿。患者发低烧已1月余，曾在某医院儿科就诊，经检查，谓原因不明，待进一步观察，特来求诊，据云每日下午即发低烧，易汗，面色微黄，无神，精神欠佳，大小便正常，食欲一般，舌淡红、苔薄白，脉浮缓无力。经仔细询问，约在10余日前，有似外感引起，因体质较弱，表阳不足，卫气不固，邪气虽不甚，然变为表虚之证。当以调和营卫，固护表阳之法。取仲景先生桂枝加附子汤以治。	易汗、苔薄白、发低烧、舌淡红、精神欠佳、面色微黄、脉浮缓无力	难产、苔白、月经量少、舌质淡红、少神、带下色黄、乏力		感冒	桂枝加附子汤	白芍、大枣、桂枝、附子、甘草	桂枝加附子汤
187	185	王某某，男，青年。久患脘腹胀痛，消化不良，每饭后则脘腹不适，食稍饱则胀痛甚，食生冷亦然，泛酸嘈杂，或生气后亦加重，舌红苔白，脉沉迟。此胃阳不振，肝气不舒，木气乘土，消化无力，肠道不畅，滞而作痛也。当疏肝和胃，利气导滞。	胀痛、舌红、嘈杂、苔白、泛酸、脉沉迟、消化不良、消化无力、肠道不畅、肝气不舒、脘腹不适	胀痛、咽红、嘈杂、苔白、泛酸、脉沉、消谷善饥、乏力、鼻塞、闷闷不乐、胸闷		胃脘痛	小建中汤	干姜、白芍、黄连、吴茱萸、甘松、肉桂、鸡内金、枳壳、甘草、豆蔻	小建中汤
188	186	汤某某，男，中年。因受寒而突发胃院痛，自述以前无此病，然怕食生冷，亦怕受凉。今因突为寒侵而疼痛难忍。屈身捧腹，稍觉舒适，大便正常，喜热饮，舌红苔白滑，脉沉迟。此胃中虚冷所致。当以仲景先生小建中汤意加减为法。	舌红、脉沉迟、苔白滑、疼痛难忍	咽红、脉沉、苔白、皮肤疼痛		胃脘痛	小建中汤	白芍、大枣、甘松、肉桂、枳壳、木香、炙甘草、豆蔻	小建中汤
189	187	董某某，男，青年。初患急性胃肠炎，大泻不止，校医嘱以柞树皮服之，遂致腹痛难忍，消化不良，畏寒气短，腹中雷鸣，食欲不振，且体质虚弱，面瘦无华，舌淡红体瘦、苔白滑，脉迟细。此本脾胃虚弱，经大泻之后，脾阳不振，胃气复衰，致水谷运化无力，肠道滞气未通。先当温补脾阳，以振化机。	腹痛、面瘦、畏寒、体瘦、气短、大泻、脉迟细、苔白滑、舌淡红、消化不良、脾阳不振、腹中雷鸣、体质虚弱、肠道滞气、食欲不振	腹痛、舌瘦、恶寒、舌瘦、气短、大便稀溏、脉细、苔白、舌质淡红、消谷善饥、少神、耳鸣、脉虚、鼻塞、食欲不振		泻泄	小建中汤	干姜、砂仁、党参、白术、茯苓、木香、炙甘草、附子、甘草、豆蔻	小建中汤
190	188	李某某，男，中年。少腹疼痛有日，感寒尤甚，面色青，唇苍白，大小便正常，体弱，舌淡红苔白滑，脉沉紧。此证有人虚脉实之象，必体弱，阳为寒邪所侵，凝滞于中下二焦，枢机不畅，气血不行，滞塞不通。当以温阳散寒，行气活血为法。处方：	脉实、疼痛、体弱、面色青、苔白滑、唇苍白、脉沉紧、舌淡红	脉实、耳痛、脉虚、皮肤色青、苔白、带下色白、脉紧、舌质淡红		腹痛	小建中汤	白芍、香附、川芎、肉桂、枳壳、炙甘草、当归	小建中汤
191	189	滕某某，男，老年。久患胃肠病，限于家境困难，不曾坚持医治，近日病情加重，疼痛难忍。嗳气吐酸，腹部胀满，每日晚餐时不能用饭，腹中疼痛，大便有时稀溏，面色萎黄，倦怠无力，舌淡红苔白薄而滑，脉沉迟无力，尺脉弱甚。此脾胃阳气已衰，胃肠运化失职，水谷之消化无力，寒湿弥漫中下两焦。阳道不行，元气虚亏，脾胃本虚而积滞犹存，此所谓虚中见实证，亦可谓本虚而标实。治当虚实兼顾，消补并行，于温阳之中，加以利导之品，然不可用攻伐峻剂，正所谓“勿致邪，勿伤正”也。	倦怠、嗳气、舌淡、寒湿、吐酸、红苔、苔白薄、腹中疼痛、尺脉弱甚、腹部胀满、面色萎黄、脉沉迟无力、大便有时稀溏	乏力、嗳气、指纹淡、恶寒、泛酸、肛门色红、苔白、肛门疼痛、脉虚、腹胀、皮肤色黄、乏力、溏结不调		腹痛	小建中汤	砂仁、山药、白芍、半夏、苍术、肉桂、鸡内金、木香、炙甘草、枳壳、附子、丁香、甘草	小建中汤
192	190	于某，女，中年。患者经产妇，停经3月，不曾怀孕，身体状况一般，饮食与二便均正常，少量白带，腹部时有痛感，但无明显压痛，以前月经周期不准，或超前或延后，色紫红有少量血块，经期中腹痛腰痛，约三、五日可停，舌红苔白，脉沉缓、尺脉较弱。患者本有月经失调之证，且经至之时迟滞不畅，必胞宫寒冷，冲任脉滞，然尚未形成大瘀之证，故当以缓通为上，以活血通经为法。	舌红、脉滞、腹痛、血块、腰痛、苔白、寒冷、停经、尺脉较弱、月经失调	咽红、脉迟、腹痛、月经血块、腰痛、苔白、冷汗、闭经、脉虚、溏结不调		闭经	桂枝茯苓丸	牡丹皮、白芍、香附、川芎、茯苓、桃仁、桂枝、丹参、当归	桂枝茯苓丸
193	191	刘某，女，老年。月经按终止时限已停经数年，因怒气所伤，忽又见血数日未断，量虽不多，每日必有，腹不痛，无血块。此必因怒气伤肝，连及冲任、复伤胞脉，导致子宫血出，非月事也。当以调理气血，兼用止血之药，以固其本。	停经、血块、腹不痛、子宫血出	闭经、月经血块、腹痛、皮下出血		功能性子宫出血	桂枝茯苓丸	牡丹皮、阿胶、川芎、茯苓、桂枝、当归	桂枝茯苓丸
194	192	林某，女，中年。月事不调已数月，周期不准，血量少而色黑，白带较多，且腰腿疼痛，步履艰难。体质瘦弱，舌淡红、苔薄白而滑润，脉迟细、尺脉尤弱。此肝肾不足，下元虚冷，气既失温胞之功，血亦失濡润之用，如此则筋脉失养，经期亦失调矣。治当温养气血，调理经脉。处方：	色黑、血量少、苔薄白、脉迟细、舌淡红、白带较多、腰腿疼痛、尺脉尤弱、月事不调、经期亦失调	带下色黑、月经量少、苔白、脉细、舌质淡红、带下量多、肛门疼痛、脉虚、月经先后无定期、溏结不调		月经先后不定期	桂枝茯苓丸	牡丹皮、白芍、川芎、茯苓、炙甘草、桃仁、红花、桂枝、丹参、炮姜、甘草、当归	桂枝茯苓丸
195	193	诸某，男，青年。患者初发热恶寒，关节疼痛，继而高热不退，卧床不起，关节活动困难，全身瘫软。经山东省中医进修学校几位老教师多次会诊，诊为湿热痹，服药10余日效果欠佳，再次复诊。见病情十分严重，仍高烧不退，卧床不能活动，面色憔悴，痛苦难耐，面红唇燥，大便不畅，小便黄，口渴，舌红、体胖大，舌苔黄腻布满全舌如豆渣状、底部似粉腻状、表面粗糙，脉沉而有力。此证系湿遏热伏，滞留不去，经络不通，湿气阻遏，真阳不布，高热者，邪火也，且真阳不布则湿气不化，当今之计，唯当通阳化湿，以求转机，我意可用仲景先生方桂枝芍药知母汤。当议及方中附子时，我云，可试服，可受否，于理，当无殃，遂请开方。	舌红、唇燥、高烧、口渴、恶寒、发热、面红、高热、苔黄腻、体胖大、小便黄、关节疼痛、全身瘫软、大便不畅、脉沉而有力、关节活动困难	咽红、齿燥、月经量多、见水欲尿、恶寒、发热、皮肤色红、月经量多、苔黄、肥胖、目黄、关节疼痛、舌体麻木、经行不畅、脉实、四肢不用		湿热痹	桂枝芍药知母汤	白芍、白术、麻黄、桂枝、附子、防风、知母、甘草	桂枝芍药知母汤
196	194	郭某之妻，女，中年。产后不久，气血亏损，因当风为风寒侵袭肌肤，经络营运不畅，气血难以养筋，一身尽痛，关节不舒，四肢重滞，恶露尚行，二便正常，舌红苔薄白，脉浮紧。乃气血不足，风寒外束，筋脉失养所致。当以补血温经、通络散寒为法。	舌红、恶露、苔薄白、脉浮紧、四肢重滞、关节不舒、一身尽痛	咽红、羞明、苔白、脉浮、腰重、目闭不开、皮肤疼痛		痹证	黄芪桂枝五物汤	黄芪、苍术、川牛膝、威灵仙、桂枝、独活、防风、甘草、当归	黄芪桂枝五物汤
197	195	赵某，男，幼儿。始因感冒发热打喷嚏，恶寒无汗微咳，服用中药（麻黄6g,桔梗10g,细辛3g,法半夏6g,射干6g,石膏5g,杏仁9g,五味子6g,赤白芍各9g,炙甘草3g)无效，高烧不退。后再服西药退烧，但退后复升，今已3日，仍高烧不退，咳嗽，面色白，舌红苔白微干，脉浮数。此乃初感风热之邪，因治疗不当，邪热有向里发展之势，且已有犯肺之症，然当先以辛凉解表之法，以期汗解。	舌红、苔白、咳嗽、发热、恶寒、微咳、无汗、脉浮数、打喷嚏、面色白、高烧不退	咽红、苔白、咳嗽、发热、恶寒、咳嗽、无汗、苔浮、喷嚏、皮肤色白、身热不扬		感冒	麻黄杏仁甘草石膏汤	苦杏仁、前胡、紫苏梗、金银花、薄荷、川贝母、桔梗、连翘、白前、甘草、百部	麻杏石甘汤
198	196	宁某某，男，中年。因饮食不当，突发泄泻，肛门灼热，口渴，身热，小便黄赤，舌红苔黄，脉沉数。此食有不洁之物，乱于肠胃，使仓廪之官，顿失所司，水谷齐下，秽恶并出，急当以苦寒直折，以清解阳明之热。	舌红、泄泻、口渴、身热、苔黄、脉沉数、肛门灼热、小便黄赤	咽红、大便稀溏、见水欲尿、发热、苔黄、脉沉、肛门灼热、小便黄赤		泄泻	葛根黄芩黄连汤	黄连、白芍、粉葛、木香、甘草、黄芩	葛根芩连汤
199	197	孙某，女，中年。患者初因感冒，发热恶寒，头痛、身痛，不曾及时治疗，身热不退，适值经来，有往来寒热之状，夜间忽作谵语，舌红苔微黄，大便不干，脉弦数。此为热入血室也。遂仿仲景先生方义，以小柴胡汤治之。	舌红、身热、头痛、恶寒、发热、身痛、谵语、寒热、脉弦数、苔微黄、大便不干	咽红、发热、头痛、恶寒、发热、目痛、芤脉、冷痛、脉弦、苔黄、指甲干枯		感冒	小柴胡汤	柴胡、半夏、党参、大枣、甘草、黄芩	小柴胡汤
200	198	张某，女，成年。产后外感，发热恶寒，微咳，二便正常，无产后杂证，舌红苔薄白，脉浮数。此新产后，气血虚弱，偶感风寒，虽非重症，然已入少阳。治当以小柴胡汤方加减，以和解之。	舌红、风寒、恶寒、发热、微咳、脉浮数、苔薄白、气血虚弱	咽红、冷汗、恶寒、发热、咳嗽、苔浮、苔白、脉虚		产后发热	小柴胡汤	干姜、柴胡、半夏、五味子、党参、甘草、黄芩	小柴胡汤
201	199	王某之妻，女，青年。产后月余，因怒气所伤，遂致情志不舒，胁脘部疼痛难忍，时寒热往来，头汗不止，口干，大小便正常，舌红苔黄，脉弦数。此由新产不久，元气未复，怒气伤肝，肝胆气郁，气伤于脏，病发于经，痛及于胁，少阳之火，郁而未发，循经上行，故但头汗出。今先当疏利肝胆之气，导胃脘之滞。	舌红、口干、气郁、疼痛、苔黄、脉弦数、头汗出、头汗不止	咽红、口干、闷闷不乐、耳痛、苔黄、脉弦、头汗、头汗		胃痛	小柴胡汤	柴胡、白芍、半夏、香附、延胡索、鸡内金、枳壳、甘草、黄芩	小柴胡汤
202	200	王某某，男，中年。昔有慢性咳病，偶因伤风，咳嗽有加，无痰，寒热往来，无汗，胁部刺痛，大小便正常，面容憔悴，食少乏力，舌红苔白薄，脉浮弦而数。此旧日患咳，肺气本虚，复因外感，外邪束于皮毛，则肺气尤为不畅，病及足太阳及足少阳两经为患矣，故寒热发，胁痛作。当和解少阳，轻开肺气，则气行可畅，枢机可运矣。	汗、痰、舌红、咳嗽、食少、寒热、刺痛、乏力、胁痛、苔白薄、面容憔悴、脉浮弦而数	有汗、喉中痰鸣、咽红、咳嗽、食少、冷痛、刺痛、乏力、胁痛、苔白、少神、脉弦		胁痛	小柴胡汤	柴胡、半夏、茯苓、枳壳、川贝母、桔梗、麦冬、甘草、陈皮、北沙参、黄芩	小柴胡汤
203	201	赵某，女，老年。10年前，曾经某医院检查患胆囊炎，多次治疗，至今未愈，从去冬，每遇受寒或情志刺激，则胁脘部撑胀，胃甚畏寒而喜温。10余日前发病，曾食砂仁猪肚汤后，大便下古铜色秽物，撑胀有所减轻，舌红苔白厚而腻，脉中取弦、右关尤甚、两尺脉弱。此中气不足，肝气犯胃，肝脾不和，隔塞不通。当疏肝利气，以缓其急，导滞和胃，以安其中，使上下交通，则痛胀可减。	腻、舌红、痛胀、喜温、苔白厚、胃甚畏寒、两尺脉弱、胁脘部撑胀	口腻、咽红、胀痛、偏食、苔白、口鼻气冷、脉虚、胁胀		胁痛	小柴胡汤	郁金、砂仁、柴胡、白芍、半夏、鸡内金、枳壳、大腹皮、青皮、甘草、陈皮、黄芩	小柴胡汤
204	202	毕某，男，中年。胁部痛甚，连及脘腹部亦痛，口苦，舌红苔黄，时感寒热往来，胁肋部拒按，食后尤痛，脉弦数。此肝胆湿热郁滞，肝气不能疏泄，少阳之气，不得散越，木气横逆，连及脾胃，水谷难以消化转运，留滞中焦，蕴郁不泻，故痛胀作矣。当以疏利肝胆，清泻郁热为法。	舌红、痛胀、口苦、苔黄、脉弦数、木气横逆	咽红、胀痛、口苦、苔黄、脉弦、唇麻		胁痛	小柴胡汤	郁金、柴胡、黄连、白芍、半夏、甘草、栀子、黄芩	小柴胡汤
205	203	张某，男，中年。食欲不振，消化不良，胃口有烧灼感，时发寒热，面色萎黄，目睛与皮肤均现黄色，小便黄赤。舌红苔微黄，脉浮弦。此肝胆湿热，殃及脾胃也。肝胆失于疏泄条达之力，脾胃则损其运化传导之职，湿热内蕴，郁而不发，遂成黄疸也。治当清泻肝胆湿热为先。	舌红、黄疸、寒热、脉浮弦、苔微黄、消化不良、小便黄赤、食欲不振、面色萎黄、胃口有烧灼感、皮肤均现黄色	咽红、带下色黄、冷痛、脉弦、苔黄、消谷善饥、小便黄赤、食欲不振、皮肤色黄、灼痛、皮肤色黄		黄疸	小柴胡汤	郁金、柴胡、半夏、党参、枳实、鸡内金、甘草、茵陈、栀子、黄芩	小柴胡汤
206	204	患者，男，壮年。患者卧床不起，蒙被呻吟，寒热往来较重，胁腹部不适，二便正常，口渴不甚，头痛无汗，舌红苔白微黄，脉弦数。此当系感冒风寒后，太少合病之证，当以小柴胡桂枝汤方，令其微汗，使邪从外解，既可和其太少两经，又可和其营卫也。处方：	舌红、头痛、口渴、微汗、寒热、无汗、脉弦数、苔白微黄	咽红、头痛、见水欲尿、脉微、冷痛、无汗、脉弦、苔黄		发热	柴胡桂枝汤	柴胡、白芍、大枣、半夏、党参、桂枝、甘草、黄芩	柴胡桂枝汤
207	205	刘某，女，老年。猝然发热恶寒，周身不适，自觉恶心烦悸，二便不利，食欲不振，舌红苔微黄，脉数大有力。此少阳与阳明热盛，热邪循经，内结于府，导致下则二便不利，上则厌食，必当清泻少阳与阳明之热，则寒热可解，二便可通。	舌红、烦悸、发热、恶寒、寒热、厌食、恶心、苔微黄、二便不利、周身不适、食欲不振、脉数大有力	咽红、烦躁时发热、发热、恶寒、冷痛、食欲不振、恶心、苔黄、小便不利、四肢不用、食欲不振、脉实		发热便秘	柴胡加龙骨牡蛎汤	大黄、柴胡、半夏、党参、泽泻、大枣、牡蛎、茯苓、桂枝、黄芩	柴胡加龙骨牡蛎汤
208	206	董某某，男，中年。由气怒之激，饮食所伤，腹部暴痛，胀满拒按，大便不通，舌红苔黄，脉沉而有力。此乃饮食滞留于中，气机难行于下，胃肠难以传化，谷道闭塞不通。急需以将军之力，荡涤之法，急下其实，且缓其急，则痛可止。	舌红、胀满、气怒、苔黄、腹部暴痛、大便不通、脉沉而有力、谷道闭塞不通	咽红、腰胀、急躁易怒、苔黄、肛门疼痛、经行不畅、脉实、经行不畅		腹痛便秘	小承气汤	大黄、厚朴、槟榔、枳实、延胡索、鸡内金、川楝子	小承气汤
209	207	郭某，女，中年。数日前，面部发痒，次日便出现小红疙瘩，痒甚，遂去医院就诊，服用祛风凉血之药，效果不佳，医生介绍请我为之诊治。经检，面部多处小红疙瘩，痒而不痛，面部潮红、壮热，口渴甚，舌红苔黄，肢体别部正常，脉浮而有力。此风热中于阳明经也。当以辛凉清热为法。取白虎汤加减。	舌红、口渴、壮热、苔黄、面部潮红、面部发痒、脉浮而有力、肢体别部正常、面部多处小红疙瘩	咽红、见水欲尿、壮热、苔黄、肛门色红、咽痒、脉浮、四肢不用、肛门色红		面部皮疹瘙痒	白虎汤	蒲公英、菊花、石膏、连翘、知母、甘草、金银花	白虎汤
210	208	箫某某，男，老年。久患肠胃病，曾经某医院诊为慢性胃肠炎，脘腹部痞胀疼痛，大便时溏，食欲不振，食后每感消化不良，脘中胀饱，感寒尤甚，泻重时则水食兼下，面色萎黄，气短乏力，且久患咳嗽，舌淡红苔白而滑，脉沉而无力。此亦脾胃阳虚运化无力，水谷分消之机能紊乱，谷物难化，本走大肠，虚者益虚，实者益实。治当水谷分消，促其气化，温养中气，利其积滞。	胀饱、咳嗽、疼痛、气短、乏力、舌淡红、面色萎黄、大便时溏、食欲不振、苔白而滑、脉沉而无力	腰胀、咳嗽、耳痛、气短、乏力、舌质淡红、皮肤色黄、溏结不调、食欲不振、苔白、乏力		腹胀	五苓散	砂仁、山药、厚朴、苍术、白术、泽泻、茯苓、肉桂、猪苓、甘草、陈皮	五苓散
211	209	刘某，男，青年。近期猝发水肿，面目肿甚，按之凹陷，腹部肾囊肿大如水泡，食欲不振，小便不利，劳则气短，舌红苔白而滑，脉沉缓。此水病也，盖肾主水，三焦为决读之官，肾不能主水，决渎之官不通，故水气泛滥，流于肌肤，急当通利水道，以启下窍。	舌红、气短、凹陷、水肿、脉沉缓、小便不利、水气泛滥、面目肿甚、食欲不振、苔白而滑	咽红、气短、眼窝凹陷、阴肿、脉沉、小便不利、神乱、耳肿、食欲不振、苔白		水肿	五苓散	姜皮、砂仁、白术、泽泻、桑白皮、茯苓、肉桂、大腹皮、猪苓、车前草、陈皮	五苓散
212	210	张某，男，老年。猝发小便不通，经西医导尿，引发膀胱出血，小便更为不畅，大便亦闭结不通，心中烦闷，时发恶心，舌红苔黄，脉沉数。此热结膀胱，下窍闭塞，复因导尿伤及膀胱血络，热传阳明，前后阴均闭，热毒上熏，几成关格。当急与下通谷道，泻大肠之热，以救膀胱之闭。	舌红、烦闷、苔黄、恶心、脉沉数、小便不通、膀胱出血、小便更为不畅、大便亦闭结不通	咽红、闷痛、苔黄、恶心、脉沉、经行不畅、皮下出血、小便不利、经行不畅		癃闭	猪苓汤	滑石粉、芒硝、泽泻、阿胶、茯苓、蜜、猪苓	猪苓汤
213	211	张某，男，老年。患者年事已高(80余岁)，阳气已衰，时值寒冬，保暖条件不足，两下肢厥冷，左大趾端冷尤甚，色紫黯，水肿，尖端破溃，有一小脓头，脓液极少，身体衰老，脉沉迟。此因年老，阳气久衰，又值冬季，寒气凝聚，气血阻滞不行，故化为脓疡。当予温经通阳之法，少佐以解毒之药以治之。处方：	脓头、水肿、脓疡、脓液、色紫黯、脉沉迟、尖端破溃、两下肢厥冷、左大趾端冷	带下稠、阴肿、咽喉溃烂、流涕、恶露紫黯、脉沉、牙龈溃烂、四肢冷、四肢冷		坏痘	当归四逆汤	白芍、大枣、通草、炙甘草、桂枝、细辛、金银花、当归	当归四逆汤
214	212	庄某，女，老年。素患心、脑血管疾病若干年，睡眠欠佳，曾多次经医院检查治疗，近因失眠，去医院诊治，经查，心、脑血管如故，唯尿检有潜血，身体及精神状况尚可，大便不畅，心烦头晕，失眠较重，口干裂、舌红苔黄，脉象左手寸关滑动，尺沉弱，右手沉弦。此肝阳上亢，心与小肠火盛，气津两伤，神不守舍，首当清心安神，滋阴降火，以缓浮动之火，润胃肠之燥。	舌红、脉象、头晕、心烦、苔黄、口干裂、尺沉弱、右手沉弦、睡眠欠佳、失眠较重、大便不畅、左手寸关滑动	咽红、头晕、急躁易怒、苔黄、皮肤干燥、脉沉、脉弦、不寐、不寐、经行不畅、抽搐	脉象	不寐	黄连阿胶汤	白芍、生地、大枣、阿胶、竹茹、黄连、莲子、合欢皮、知母、黄芩	黄连阿胶汤
215	213	徐某某，中年。患痢疾病已多年，时发时止，每发时大便带有脓血状物，腹部不适，肛门有窘迫感，曾经多医调治，终未愈，每年必发作，对工作与身体亦无大碍。本次又犯，求治于吾。其身体与脉象均无大变，唯舌苔黄腻，此必肠道中常有湿热蕴积，滞而不解，故时发时止，此休息痢也。经大便镜检，发现有阿米巴原虫。是可证本病为现代医学之阿米巴痢也。处方：	苔黄腻、腹部不适、均无大变、肛门有窘迫感、大便带有脓血状物	苔黄、咽如物梗、月经先后无定期、尿血	肛门有窘迫感	痢疾	白头翁汤	关黄柏、白头翁、秦皮、黄连	白头翁汤
216	214	陈某，女，中年。妊娠胎漏下血，微感胎动不安，时断时续，色正红，原因不明，亦别无他证，体力尚可，舌红苔薄白，脉沉数。本证既无外伤或内伤，必因血热所致，当以养血为主，虽无腹痛之证，胎气未损也，然当加用安胎之药，方保无虞。	舌红、腹痛、胎漏、苔薄白、色正红、脉沉数、胎动不安	咽红、腹痛、遗精、苔白、皮肤色红、脉沉、胎动不安		胎漏	胶艾汤	砂仁、生地、阿胶、川芎、杜仲、甘草、当归	胶艾汤
217	215	孔某，女，中年。患者月经来时，每有腹痛之症，初不曾治疗，近几月经至时，不仅小腹疼痛难忍，且连及小腹侧部亦痛，小便频数，肛肠亦有重坠感，恰如胎儿临盆状。痛时腹部拒按，脉沉缓无力。此乃寒邪凝于子宫，气血滞于下焦，使冲任不通，月水郁滞，且又累及临近脏器，致膀胱。大肠亦由气血不畅，使州都与传导之官，均为所累，然其本乃系寒凝胞宫，气滞血瘀所致，故取活血化瘀，佐以暖宫之法。	腹痛、疼痛、郁滞、气血不畅、脉沉缓无力	腹痛、耳痛、闷闷不乐、经行不畅、乏力		痛经	当归芍药散	牡丹皮、白芍、川芎、茯苓、肉桂、炙甘草、桃仁、五灵脂、甘草、当归	当归芍药散
218	216	袁某某，女，33岁。1979年12月3日初诊。主诉：发热6天，咽痛，头痛。病史：患者持续高热6天，咽喉疼痛，头痛，四肢酸楚，恶心，上腹部不适。舌根白腻、前半苔黄少润，脉细数。检查：体温39℃，神志清晰，面赤，巩膜轻度黄染，咽部充血，扁桃体肿大，口唇干燥。化验：血白细胞0.35~0.8×10/L,谷丙转氨酶95单位，一分钟胆红素1.80mg%,总胆红素2.04mg%,新鲜尿找到巨细胞病毒包涵体。辨证：风温时邪，挟湿交阻，有化热转气之象。诊断：巨细胞病毒感染，风温。治法：先拟清浊泄热。	头痛、黄染、干燥、面赤、发热、疼痛、咽痛、高热、恶心、脉细数、舌根白腻、咽部充血、神志清晰、体温39℃、扁桃体肿大、前半苔黄少润	头痛、目黄、齿燥、耳赤、发热、耳痛、咽痛、月经量多、恶心、指纹细、苔腻、咽红、头昏、灼痛、唇肿、皮肤色黄		风温	竹叶石膏汤	郁金、菊花、瓜蒌、大豆黄卷、枳壳、桑叶、连翘、钩藤、牛蒡子、金银花、黄芩	竹叶石膏汤
219	217	男，58岁。1981年9月24日初诊。1周来心前区持续疼痛，胸闷，痰多，夜寐少安，舌淡红、舌苔薄腻，脉弦细滑。EKG检查示急性心肌梗死。根据其主症当属中医真心痛范畴，乃痰湿内阻，心气失宣，营血运行不利，心络瘀滞所致。治拟养血调营，宣痹行瘀，兼化痰湿。	胸闷、痰多、舌淡红、苔薄腻、真心痛、脉弦细滑	胸闷、喉中痰鸣、舌质淡红、苔腻、目痛、脉滑		胸痹	瓜蒌薤白半夏汤	谷芽、太子参、竹茹、丹参、茯神、白芍、赤芍、香附、枳壳、薤白、甘草、远志、小麦、半夏、瓜蒌、桃仁、首乌藤、炙甘草、陈皮	瓜蒌薤白半夏汤
220	218	李某某，女，34岁，工人。发热恶寒2天，始按普通感冒治疗，经服银翘解毒丸、桑菊感冒片、APC等不仅无效，反而逐日增重，体温高达41℃，加用四环素滴注不愈。接诊时，患者体温虽高但近衣被，腰痛身痛，背恶寒明显，咽喉痛，尿黄赤，舌淡青，脉反沉。辨证为阳虚外感，拟扶阳解表法论治。	腰痛、恶寒、发热、身痛、尿黄赤、咽喉痛、脉反沉、舌淡青、体温虽高、体温高达41℃	腰痛、恶寒、发热、目痛、小便黄赤、乳房痛、脉沉、带下色青、发热、灼痛		感冒	麻黄附子细辛汤	板蓝根、麻黄、细辛、附子、甘草	麻黄附子细辛汤
221	219	王某，女，40岁。2004年12月9日初诊。有荨麻疹病史8年，遇冷易发，发则周身皮肤起白色风团，瘙痒，服抗过敏西药量渐加大而效愈差。常感手足冰冷，冬季尤甚，咽喉干燥不舒，不欲饮水，二便正常。舌质偏红、苔薄黄腻，脉细。证属表虚卫弱，风寒外客。治拟调和营卫，祛风散寒。	脉细、瘙痒、舌偏红、苔薄黄腻、咽喉干燥、手足冰冷、周身皮肤起白色风团	脉细、肛门瘙痒、肛门色红、苔黄、咽干、四肢冷、苔白		风疹	桂枝汤	苍耳子、黄芪、白芍、党参、白术、紫苏梗、炙甘草、桂枝、防风	桂枝汤
222	222	王某，女，36岁。1999年11月11日初诊。患者前年冬季外出受寒，引发肌肤发疹，之后时有发作；疹块基本如丘疹样隆起，瘙痒，遇寒加重，曾在外多方求治罔效，故慕名始来求诊。患者目前遇冷水则犯发荨麻疹，伴有怕冷，无汗，咽干，不欲饮水，后脑怕风，四肢清冷。舌苔薄黄、舌质暗红，脉细。证属风寒伤表，久发气虚，卫阳不固。治当温阳散寒，益气固表，调和营卫。	疹块、脉细、隆起、咽干、瘙痒、怕冷、无汗、怕风、苔薄黄、舌暗红、四肢清冷、肌肤发疹	月经血块、脉细、肥胖、咽干、肛门瘙痒、头冷、无汗、苔黄、肛门色红、四肢冷	怕风、肌肤发疹	风疹	桂枝加附子汤	苍耳子、白芷、黄芪、鸡血藤、大枣、白术、白芍、炙甘草、桂枝、附子、防风、甘草	桂枝加附子汤
223	223	丁某，女，61岁，退休工人。1993年5月13日初诊。既往有高血压、冠心病病史，近年来房颤频繁发作，多发于早晚，每日发作1~3次，平时亦觉心悸不宁，常苦胸闷隐痛，头昏目眩，头疼牙痛，颈强不和，两目干涩，易汗，下肢不温，舌质淡紫，苔薄，脉细弦滑，三五不调。辨证为心肾两虚，阴阳失调，心营不畅，心神失养。方选桂甘龙牡汤、生脉散化裁。	干涩、胸闷、房颤、心悸、易汗、牙痛、目眩、头疼、苔薄、头昏、舌淡紫、脉细弦滑	口干、胸闷、舌颤、心悸、难产、牙痛、目眩、头痛、苔薄、头昏、牙龈青紫、脉弦		心悸	桂枝甘草龙骨牡蛎汤	生地、龙骨、党参、黄连、粉葛、川芎、牡蛎、炙甘草、桂枝、麦冬、附子、红花、石菖蒲、丹参、甘草、淫羊藿	桂枝甘草龙骨牡蛎汤
224	224	顾某某，男，26岁。患者1年半前因劳累后感心慌不安、阵发而作，经心电图、24小时动态心电图等检查，诊断为室性早搏。先后服用心律平、乙吗噻嗪等药，取效不显，早搏仍时作时止。症见时有心慌不适，心跳有停搏感，疲劳后易发作，午后、傍晚时发作较频，休息后稍稳定，伴胸闷不舒，口干乏力，大便偏溏。舌质偏黯、苔淡黄薄腻，脉参伍不调。辨证从阴阳失调，气阴两虚，心神失宁着眼。治拟阴阳并调，养心安神。	口干、胸闷、早搏、舌偏黯、心慌不安、大便偏溏、脉参伍不调、苔淡黄薄腻	口干、胸闷、月经先期、舌质紫黯、心悸、大便稀溏、溏结不调、苔黄		心悸	桂枝甘草龙骨牡蛎汤	苦参、龙骨、大枣、五味子、党参、大麦、牡蛎、合欢皮、炙甘草、桂枝、石菖蒲、丹参、灯芯草	桂枝甘草龙骨牡蛎汤
225	225	夏某某，男，54岁，工程师。阳事不兴5年，素体虚弱，不耐严寒酷暑，冬日自觉形寒肢清，夏季尤苦烘热不适，平时常有头昏鼻塞，嗅觉失灵。刻诊：舌淡红、苔薄白，脉细弱。辨证属肾气亏虚，阴阳失调，营卫不和。治以补益下元，调和阴阳。	肢清、鼻塞、头昏、苔薄白、脉细弱、舌淡红	四肢冷、鼻塞、头昏、苔白、脉细、舌质淡红		阳痿	桂枝甘草龙骨牡蛎汤	楮实子、白芍、百合、龙骨、山茱萸、牡蛎、枸杞子、炙甘草、桂枝、甘草、淫羊藿	桂枝甘草龙骨牡蛎汤
226	226	余某，女，52岁。1991年1月24日初诊。喘哮数年，反复不愈，经用多种中西药治疗至今未能缓解。去冬受寒后剧发，呼吸急促，喉中哮鸣有声，胸膈满闷如塞，咳不甚，咯痰稀薄不多，色白有泡沫，咯吐不爽，面色晦滞带青，喜热饮，形寒怕冷，背部尤甚，舌苔白滑而润，脉细弦。从寒饮伏肺，壅遏气道，肺失宣畅辨治。予温肺散寒，化痰平喘法。	咳、咯痰、喘哮、怕冷、脉细弦、呼吸急促、咯吐不爽、面色晦滞、胸膈满闷、舌苔白滑、苔白滑而润、色白有泡沫	咳嗽、咳嗽、鼻鼾、头冷、脉弦、呼吸急促、吐弄舌、皮肤晦黯、胸闷、苔白、苔滑、皮肤色白		哮喘	小青龙汤	干姜、半夏、苦杏仁、紫苏梗、款冬花、麻黄、炙甘草、紫菀、桂枝、白前、细辛、甘草、陈皮	小青龙汤
227	227	何某某，女，65岁。有慢性咳喘病史，旬前冬夜野行，触冒风寒而致发作。咳嗽频剧，气急作喘，不能平卧，喉中痰鸣，咯痰量多，质稀而有泡沫，胸部闷塞，微有寒热，有汗不解，舌苔白腻、舌质润，脉细滑。X线检查：两肺透亮度增强，横膈位置低，活动度减小。辨证施治：风寒外袭肺卫，引触寒痰伏饮，肺气失于宣畅。治拟发散风寒，温化寒饮，仿小青龙汤意。	痰鸣、咯痰、气急、舌润、闷塞、咳嗽、咳喘、寒热、苔白腻、脉细滑、有汗不解、两肺透亮度增强	喉中痰鸣、咳嗽、尿急、苔滑、胸闷、咳嗽、咳嗽、冷痛、苔腻、脉滑、小便不利、皮肤鲜明		咳嗽	小青龙汤	干姜、白芍、半夏、五味子、紫苏梗、麻黄、炙甘草、桂枝、细辛、白前	小青龙汤
228	228	沈某，男，50岁。因发热、便下紫血而入院。查见脘下触有包块，但不痛，经治发热、下血均瘥，而腹部日渐膨胀，渐至脐突，青筋暴露，腹水征明显，经用补气、运脾、温肾、逐水诸法俱不效。住院半年有余，反复检查既非肝硬化腹水，也非肾病，难以明确辨病诊断。当时天气日冷，见其伴有明显的咳喘，咯吐多量白色泡沫痰液，苔白，脉弦。重新辨证，认为起病虽属血瘀气滞，肝脾两伤，水湿内停，但当前的病机主要为寒饮伏肺，肺气不宣，通调失司，乃径取小青龙汤原方，温肺化饮，开上启下，意图通过开肺以利尿，化饮以消水。	脉弦、苔白、发热、咳喘、咯吐、膨胀、腹水征、脘下触有包块	脉弦、苔白、发热、咳嗽、吐弄舌、肌肉发胀、皮下肿块	腹水征	鼓胀	小青龙汤	干姜、白芍、半夏、五味子、麻黄、桂枝、细辛、甘草	小青龙汤
229	229	秦某某，男，55岁。哮喘5年，冬夏易发，此次于10月复发，迁延2月，经用青、链霉素，平喘止咳药等减不足言，上月因外感而加重，乃予入院。症见气急咳喘，不能平卧，胸膈满闷，喉有水鸡声，痰多色黄，咯吐不易，汗多怕冷，大便溏薄，舌苔薄黄，脉细滑数。西医诊断为慢性喘息性支气管炎急性发作，肺气肿。辨证施治：先从痰浊阻肺，肾不纳气论治，予三拗、三子养亲、二陈加南沙参、熟地黄、沉香、坎，同服黑锡丹，并予吸氧，况用氨茶碱等经治9天，病情迄无好转，喘甚时头汗多，痰黄稠如脓，舌质红、舌苔黄、中后光脱，脉细数(110次/分)。此属痰热伤阴。拟麻杏石甘汤加味。	痰多、气急、哮喘、怕冷、舌红、咳喘、舌苔黄、头汗多、痰黄稠、苔薄黄、大便溏薄、胸膈满闷、脉细滑数、喉有水鸡声、脉细数(110次/分)	喉中痰鸣、尿急、鼻鼾、头冷、咽红、咳嗽、苔黄、头汗、苔黄、苔黄、大便稀溏、胸闷、脉滑、耳鸣、脉数		哮喘肺胀	麻黄杏仁甘草石膏汤	苦杏仁、竹茹、紫苏梗、麻黄、石膏、文蛤、川贝母、射干、桑白皮、甘草、黄芩	麻杏石甘汤
230	230	万某，女，51岁。阴道鳞癌伴直肠浸润，行姑息手术，后放疗25次，化疗6疗程，经服中药长期稳定。近1个月来时有发热，体温高达39℃~40℃，热前形寒，服药汗出热退，咽痒，纳差泛恶，偶有咳嗽，无痰，无尿频、尿急、尿痛，无鼻塞，昨晚测体温38.5℃。舌苔黄薄腻质偏红，脉弦细。证属湿热内蕴，枢机不利。小柴胡汤化裁。	痰、尿痛、汗出、尿频、咽痒、咳嗽、发热、纳差、泛恶、鼻塞、尿急、脉弦细、舌偏红、体温38.5℃、舌苔黄薄腻质偏红、体温高达39℃~40℃	喉中痰鸣、尿痛、有汗、尿频、咽痒、咳嗽、发热、食少、恶心、鼻塞、尿急、脉细、肛门色红、小便黄赤	体温38.5℃、体温高达39℃~40℃	阴道癌	小柴胡汤	半枝莲、柴胡、厚朴、党参、鸭跖草、蒲公英、半夏、炙甘草、漏芦、北沙参、黄芩	小柴胡汤
231	231	朱某，女，77岁。胆囊腺癌根治术后1月半，胸胁闷痛，精神萎靡，面黄不华，大便或干、2~3天1次，稍有腹胀。舌红、苔薄黄，脉细滑。证属肝胆湿热郁滞，腑气不调。治以大柴胡汤加减。	舌红、腹胀、苔薄黄、脉细滑、胸胁闷痛、精神萎靡、面黄不华、大便或干	咽红、腹胀、苔黄、脉滑、胸痛、少神、目黄、月经时多时少		胆囊癌	大柴胡汤	大黄、柴胡、九香虫、黄连、半夏、太子参、赤芍、枳实、瓜蒌、延胡索、六神曲、麦冬、莪术、茵陈、黄芩	大柴胡汤
232	232	杨某，女，21岁。7月16日开始，形寒发热，测体温40℃，热势以上午10时左右，午后日哺之时为著，汗出不多，经某医院给予抗菌消炎药治疗，至今8日，身热未降，故予住院。症状：身热汗少，阵有恶寒，寒后则热势更甚，测体温40℃，但身热不扬，胸闷厌食，恶心欲吐，口中频频渗吐黏沫，口苦黏，渴不欲饮，头昏，尿少深黄，舌苔白嫩，脉濡数。检查：血WBC10×10/L,N0.88,L0.12,尿常规：蛋白微量，脓细胞（十）、上皮细胞少、颗粒管型少，胸透（一），肥达氏反应：“0”1：8，“H”80,疟原虫(一)，导尿培养3次，白色葡萄球菌，凝固酶(+)，大便培养3次（一），血培养（一）。 治疗：先从暑湿外客，湿热内蕴论治。予芳化解表、淡渗利湿之剂，仿藿朴夏苓汤、香薷饮，继用连朴饮清热化湿，经旬效均不显，寒热起伏，热盛之前先有形寒，热势弛张于38℃~40℃，汗出热降，但仍然复升，胸闷，腹胀，小便黄，乃从湿热郁…	欲吐、发热、尿少、恶心、腹胀、形寒、汗少、身热、胸闷、恶寒、寒热、厌食、头昏、口苦黏、苔白嫩、小便黄、脉濡数、汗出不多、渴不欲饮、体温40℃、口中频频渗吐黏沫	吐弄舌、发热、带下量少、恶心、腹胀、恶寒、带下量少、发热、胸闷、恶寒、冷痛、食欲不振、头昏、口苦、苔白、目黄、脉濡、月经量少、不渴、灼痛、神乱		发热	柴胡桂枝干姜汤	滑石粉、干姜、薏苡仁、柴胡、苍术、通草、泽泻、关黄柏、茯苓、桂枝、猪苓、车前草、黄芩	柴胡桂枝干姜汤
1949	1954	某，女，38岁。工人。1974年4月25日就诊。 患者素有肺结核。感冒三日，初以小疾，未予治疗。突然寒热止，声嘶、发音不扬，喉痛咳痰。深恐触发旧疾而来诊治。舌质淡白、少苔，脉象沉迟细弱。印象：“失音”。此因感冒失治，寒犯少阴经。	失音、喉痛、咳痰、寒热、声嘶、少苔、舌淡白、发音不扬、脉象沉迟细弱	目昏、咽痛、咳嗽、冷痛、声音嘶哑、恶露量少、舌质淡白、语声低微、大便细		感冒失音	麻黄细辛附子汤	半夏、麻黄、枸杞子、茯苓、巴戟天、石菖蒲、细辛、附子、甘草、玄参	麻黄细辛附子汤
233	233	丁某，男，54岁，工人。2000年5月9日初诊。有腰痛史多年，近期病发，住当地医院治疗无效，今用机动小拖车送来就诊。卧不能动，痛不能忍，两下肢不能站立，左手臂不能活动，疼痛，麻木，食纳尚可，大便偏干，舌苔薄黄腻、质红偏黯，脉弦。腰部CT示：L3-4,L4-5,L5,S1椎间盘突出，查MRI排除脊髓占位。辨证：湿热痰瘀阻络，气血涩滞。方宗抵当汤加减。	脉弦、腰痛、疼痛、麻木、舌苔薄、气血涩滞、苔薄黄腻、大便偏干、舌红偏黯、苔质红偏黯、左手臂不能活动	脉弦、腰痛、耳痛、舌体麻木、苔薄、脉涩、苔黄、咽干、咽红、指纹红、四肢不用		腰痛	抵当汤	骨碎补、泽兰、大黄、片姜黄、全蝎、续断、水蛭、天南星、桃仁、穿山甲、牛膝	抵当汤
234	234	胡某，男，66岁。1999年10月29日初诊。高血压病多年。1994年6月中风，1995年3月突发1次癫痛，1996年4月又发1次。当时CT查见左侧多发性脑梗死，右侧出血。症见行路站立不稳，难以自主，右手活动欠灵，有时足肿，大便干结，近来血压波动，苔黄薄腻、舌质黯，脉细滑。病为类中风，属风痰瘀阻，气血失调，肝肾亏虚。取抵当汤意加减。	癫痛、足肿、舌黯、脉细滑、大便干结、苔黄薄腻、右手活动欠灵	窜痛、耳肿、舌质紫黯、脉滑、大便干结、苔黄、四肢不用		类中风	抵当汤	地龙、桑寄生、大黄、生地、续断、僵蚕、石斛、水蛭、天南星、桃仁、益智仁、稀签草、鬼箭羽、路路通、牛膝	抵当汤
235	235	纪某，男，70岁。患椎管占位病变而行椎管狭窄手术。 术后大便干结如栗、难解，用泻药后稀溏不尽，从心下当脘不舒，渐肿胀，腹部胀满硬，足跗浮肿，双下肢冷，腿足麻木，口干尿黄，矢气多，舌暗红、苔薄黄中部微腻，脉小滑兼数。证属肾督受损，痰瘀阻络。治以抵当汤加味。	口干、尿黄、稀溏、浮肿、肿胀、麻木、苔薄黄、矢气多、脉小滑、舌暗红、双下肢冷、大便干结	口干、目黄、大便稀溏、皮肤浮肿、关节变形、舌体麻木、苔黄、眵多、脉滑、肛门色红、四肢冷、大便干结		骨肿瘤并发便秘	抵当汤	土鳖虫、大黄、槟榔、全蝎、续断、天仙藤、石斛、葫芦瓢、水蛭、蜈蚣、细辛、桃仁、附子、路路通、牛膝	抵当汤
236	236	患者，男，47岁。胃病史5年余，经胃镜检查确诊为“胃窦部浅表性胃炎”。近来胃脘容闷、满胀、隐痛，食后明显，纳谷减少，脘部怕冷，噫气，泛酸不多，大便欠实。舌质红、苔黄薄腻，脉细弦。证属脾寒胃热，湿阻气滞。拟法苦辛通降，清热化湿，理气和胃。处方半夏泻心汤加减。	舌红、满胀、隐痛、气滞、噫气、怕冷、泛酸、脉细弦、大便欠实、纳谷减少、苔黄薄腻	咽红、腰胀、隐痛、脉迟、芤脉、头冷、泛酸、脉弦、脉实、食少、苔黄		胃脘痛	半夏泻心汤	干姜、厚朴、黄连、半夏、党参、紫苏梗、竹茹、枳壳、陈皮、黄芩	半夏泻心汤
237	237	赵某某，女，50岁，教师。1996年2月2日就诊。于1995年1月因膀胱癌手术治疗，术后出现肾盂积水，导致肾功能损害。西医对症处理，难以改善，颇感棘手，故来求助中医。诊见头昏头痛，晨起恶心欲吐，食不知味，腿软乏力，小便量少，尿意不畅，背有寒意，下肢清冷。舌质黯红、苔薄黄，脉细。X线摄片见两侧肾孟肾盏明显扩张增大，提示双肾积水；血查尿素氮12.1mmol/L,肌酐168.1mol/L。此乃肿瘤术后，肾虚不复，脾胃虚弱，水饮内停，胃气上逆所致。治拟和胃降逆，通阳利水。	恶心、脉细、头痛、欲吐、寒意、头昏、苔薄黄、舌黯红、食不知味、尿意不畅、脾胃虚弱、胃气上逆、肾盂积水	恶心、脉细、头痛、吐弄舌、冷痛、头昏、苔黄、咽红、健忘、经行不畅、脉虚、四肢厥逆、胸闷		膀胱癌术后	旋覆代赭汤	泽兰、干姜、代赭石、黄连、党参、苍术、泽泻、吴茱萸、枳实、半夏、白术、茯苓、沉香、桂枝、猪苓、旋覆花	旋覆代赭汤
238	238	徐某，男，69岁。患贲门癌，手术后化疗1疗程，出现恶心等消化道反应，上腹部有梗塞感，大便干结，口稍干。舌偏暗、苔淡黄厚腻，脉小弦滑。证属痰气瘀阻，胃失和降。处方旋覆代赭汤加减。	恶心、舌偏暗、口稍干、脉小弦滑、大便干结、苔淡黄厚腻、消化道反应、上腹部有梗塞感	恶心、舌质紫黯、口干、脉弦、大便干结、苔黄、咽如物梗	消化道反应	责门癌	旋覆代赭汤	薏苡仁、代赭石、半夏、太子参、枳壳、瓦楞子、麦冬、泽漆、山慈菇、降香、白花蛇舌草、旋覆花	旋覆代赭汤
239	239	凌某，女，26岁。产后1周，从10月30日起恶寒发热，往来起伏不定，汗出不解，去某医院诊治，检查疟原虫(一)，试从疟疾治疗不效，又见左下腹隐痛，乃至本院门诊妇科治疗，近日恶露呈黏稠块状，偶有淡红色，昨夜高热达40℃，汗出不解。迄今近20日，故予住院治疗。症状：寒热往来不定，热重于寒，汗出不解，昨日热势加剧，头昏痛，腰脊肢节酸楚，口干而苦，有热臭气，恶露黏稠，偶有淡红色，左下腹隐隐作痛，大便尚调，唇干、呈紫褐色，苔薄白质红，脉濡数。检查：精神倦怠，面红，头发湿润多汗，呼吸较快，肝大肋下1.5cm,剑突下3cm,左下腹有轻度压痛，左侧鼠蹊部有豌豆大淋巴结，有压痛、能活动，二侧肾区无明显压痛、叩击痛。妇科检查阴道见少量脓性分泌物，有臭味，左侧附件轻度增厚，稍有压痛。	发热、面红、多汗、唇干、口干、恶寒、高热、头昏痛、脉濡数、头发湿润、热重于寒、呼吸较快、汗出不解、恶露黏稠、精神倦怠、左下腹隐痛、剑突下3cm、左下腹隐隐作痛、左下腹有轻度压痛、二侧肾区无明显压、左侧附件轻度增厚、肝大肋下1.5cm、阴道见少量脓性分泌物、左侧鼠蹊部有豌豆大淋巴结	发热、皮肤色红、眵多、唇干、口干、恶寒、月经量多、耳痛、脉濡、苔滑、前阴发凉、呼吸急促、小便不利、月经质稠、少神、肛门疼痛、眼球突出、肛门疼痛、肛门疼痛、胸闷、苔厚、皮下肿块、脉结	阴道见少量脓性分泌物	产后发热	白虎加人参汤	黄芪、泽兰、柴胡、白芍、大枣、川芎、青蒿、茯苓、白薇、桂枝、荆芥、甘草、当归、黄芩	白虎加人参汤
240	240	陈某，女，61岁。2002年8月24日初诊。去冬以来两手清冷，肤色苍白，接触冷水加重，锻炼后身体虽热而两手清冷更甚，上海某医院检查示：IgA升高，抗核抗体1：1000,抗SSA十，多家医院确诊为“雷诺氏病”，多方治疗无效。舌苔少，舌质淡隐紫，寸口脉细。证属寒凝血瘀，气血失调。治当温经通脉，益气活血。	苔少、身体虽热、两手清冷、肤色苍白、气血失调、寸口脉细、舌淡隐紫	带下量少、灼痛、四肢冷、皮肤色白、溏结不调、脉细、牙龈青紫		痹证	当归四逆汤	黄芪、赤芍、川芎、水蛭、炙甘草、桂枝、细辛、红花、路路通、甘草、当归	当归四逆汤
241	241	刘某，男。7月前饮食不顺，逐渐加重查胃镜示为食道中段癌，后行手术治疗，病理不详。症见纳差，胃胀，胸闷，气急，咳嗽，咳痰不多，口干，饮食吞咽时咽喉不顺，曾见吐酸，大便偏软，舌红、苔中部块状腐腻，脉濡滑。胸部CT及B超检查显示：左侧胸腔大量积液。证属痰瘀阻胃，肝胃不和，饮停胸胁，脾运不健，气阴两伤。己椒苈黄丸合葶苈大枣泻肺汤出入。	口干、舌红、胸闷、气急、咳嗽、纳差、吐酸、胃胀、脉濡滑、大便偏软、咽喉不顺、饮食不顺、咳痰不多、苔中部块状腐腻、左侧胸腔大量积液	口干、咽红、胸闷、尿急、咳嗽、食少、泛酸、耳胀、脉濡、项软、咽如物梗、呼吸困难、咳嗽、口腻	左侧胸腔大量积液	食道癌合并胸腔积液	己椒苈黄丸	泽兰、黄芪、泽泻、紫苏梗、商陆、花椒、广藿香、白术、瓦楞子、泽漆、六神曲、黄连、半夏、芥子、桑白皮、防己、莱菔子、吴茱萸、葶苈子、陈皮、北沙参	己椒苈黄丸
242	242	男性患者，32岁。患黄疸已近3月，叠经中西药物治疗，周身黄染大多消退，但目黄仍较明显，惟感心悸不宁，胸膺偶有刺痛感，小便时黄，大便尚调，舌苔花剥，脉细缓而结代，心电图：窦性心动过缓，室性早搏。肝功能轻度损害。脉证合参，乃肝邪犯脾，气血亏虚，心脉瘀阻之候。遂予益气化瘀，建中和营之剂。处方：	目黄、黄染、心悸、黄疸、脉细缓、苔花剥	目黄、目黄、心悸、带下色黄、脉细、苔剥		黄疸心悸	小建中汤	小麦、黄芪、白芍、生地、桂枝、红花、天花粉、丹参、当归	小建中汤
243	243	一妪，61岁。夙患肺源性心脏病，3个月前，因咳喘、心悸、腹水而住院治疗月余，诸恙均已平复。近因受寒、劳累，诸恙复作，咳喘较剧，夜难平卧，心下坚满，按之如盘如杯，腹大如鼓，下肢浮肿，小便不多，面色灰滞。舌质黯紫、苔薄，脉沉细。心阳不振，大气不运，水邪停聚不化。予桂枝去芍药加麻黄附子细辛汤原方。	腹水、腹大、心悸、浮肿、咳喘、苔薄、脉沉细、舌黯紫、面色灰滞	大便稀溏、单腹胀大、心悸、皮肤浮肿、咳嗽、苔薄、脉细、舌质紫黯、皮肤晦黯		心悸水肿	桂枝去芍药加麻辛附子汤	大枣、麻黄、桂枝、细辛、附子、甘草	桂枝去芍药加麻黄附子细辛汤
244	244	陈某某，女，49岁，农民。1984年1月21日初诊。1983年冬令以来，每天均织布至深夜，自觉周身如浸凉水中，始停工而睡，入睡后亦不觉身暖，而天明仍坚持织布，渐至周身关节冷痛，似风扇在衣服内吹，彻夜疼痛不已，用热水袋置痛处，亦不减轻，形体消瘦，口干，舌红、苔薄黄腻，脉细弦。此寒湿痰瘀交凝，气血阴阳失调，郁久化热。治宜散寒除湿，化痰活瘀，清泄郁热。	冷痛、口干、消瘦、疼痛、舌红、脉细弦、苔薄黄腻	冷痛、口干、消瘦、耳痛、咽红、脉弦、苔黄		痹证	桂枝芍药知母汤	土鳖虫、薏苡仁、白芍、生地、乌头、桂枝、虎杖、知母、甘草、当归	桂枝芍药知母汤
245	245	倪某，女，59岁，退休。1977年1月27日来诊。违和3日，头痛肢楚，形寒发热，微汗不畅，鼻塞咳呛，口干欲饮，呼吸较促，便难，苔薄黄，脉浮数。T39.6℃。听诊右上肺有少许细啰音。白细胞11.2×109/L,中性95%，淋巴5%。胸透：右上肺野中外见絮状阴影，边缘欠清，两肺纹理增多。诊为右上肺炎。此风寒外束，痰热内蕴之风温重症。治宜宣肺通泄，清热解毒，予麻黄杏仁甘草石膏汤加味。	口干、头痛、便难、发热、鼻塞、咳呛、脉浮数、苔薄黄、微汗不畅、呼吸较促、T39.6℃、右上肺有少许细啰音	口干、头痛、大便艰难、发热、鼻塞、咳嗽、苔浮、苔黄、小便不利、呼吸急促、两目灼热、喉中痰鸣		发热	麻黄杏仁甘草石膏汤	鱼腥草、大黄、苦杏仁、麻黄、石膏、天花粉、甘草、黄芩	麻杏石甘汤
246	246	黄某，女，40岁。便秘8年，平素依赖西药果导、双醋芬汀或牛黄解毒片，或中成药上清丸、麻仁丸等维持，若不用药，五七日不排大便，腹部胀满，苦不欲言，因久用泻下攻伐之剂，脾胃大伤，纳食不馨，面色萎黄，神疲乏力，舌淡苔薄白，脉沉细。证属脾胃虚寒，升降失常，运传无力，又久服泻下之剂，中气大伤，肠中津液匮乏。治当温中醒脾，益胃生津。方用仲景“理中丸”加味改汤。	神疲、舌淡、便秘、苔薄白、脉沉细、面色萎黄、纳食不馨、升降失常、苦不欲言、腹部胀满、不排大便	乏力、指纹淡、小便不利、苔白、脉细、皮肤色黄、食欲不振、四肢不用、不渴、腹胀、目闭不开		便秘	理中丸	干姜、党参、白术、粉葛、枳实、炙甘草	理中丸
247	247	顾某某，女，43岁。风心已起3载，形体赢瘦，面浮足肿，近来周身关节疼痛，低热缠绵，胸闷不适，心悸不宁，口干口苦，舌质偏红、苔薄黄，脉细微数。心营素虚，脉涩不利，风湿逗留，郁结作痛。予养营通脉，祛风和络为治。处方：	足肿、口干、胸闷、心悸、口苦、脉涩、低热、面浮、苔薄黄、舌偏红、形体赢瘦、脉细微数、周身关节疼痛	耳肿、口干、胸闷、心悸、口苦、脉涩、语声低微、脉浮、苔黄、肛门色红、舌瘦、指纹细、关节疼痛		痹证	防己地黄汤	薏苡仁、生地、桑枝、桂枝、虎杖、防风、知母、甘草、忍冬藤、防己	防己地黄汤
248	248	张某某，女，43岁，干部。夜不安寐已延2月之久，心慌胆怯，虚烦忧郁，头晕善忘，脉细软数，苔薄白，此心气不和、虚热内扰之候，拟除烦降火，舒郁安神为治。	虚烦、心慌、善忘、胆怯、头晕、忧郁、苔薄白、脉细软数	烦躁时发热、心悸、健忘、善恐、头晕、闷闷不乐、苔白、大便细		失眠	酸枣仁汤	首乌藤、大枣、太子参、川芎、柏子仁、合欢皮、粳米、知母、甘草	酸枣仁汤
249	249	叶妇，45岁。病伴上消化道出血史2年余，曾2次外感发烧，农村卫生院给服安乃近等发汗退热药，复发上消化道出血，经邻县一老中医治愈（患者邻县人，乃笔者至亲）。此次又因劳累后外感发热，服安乃近等西药，复发严重上消化道出血，因大便下柏油样黑溏便较多，当即晕厥厕间，家人立即送医院治疗，叠用进口抗炎止血昂贵西药3天，血仍不止，反时有吐血一两口，急邀笔者前往邻县诊治。见患者面色苍白，唇甲惨淡，四末逆冷，少气懒言，声音低微，诉头昏目眩，全身酸软，心悸怔仲，舌淡苔白薄，脉沉涩。诊为气虚血脱之候，温则生，寒则死，识者要大胆从死神手中夺回生命，嘱坚决停用抗炎止血药，自掌生死大权。急投温阳摄血之剂，方用“附子理中汤”合“黄土汤”化裁。	发烧、溏便、晕厥、发热、逆冷、目眩、舌淡、心悸、少气、怔仲、吐血、头昏、脉沉涩、苔白薄、唇甲惨淡、声音低微、面色苍白、全身酸软、上消化道出血	发热、大便稀溏、头晕、发热、头冷、目眩、指纹淡、心悸、少神、心悸、呕吐、头昏、脉涩、苔白、指纹淡、语声低微、口唇淡白、口酸、乳头出血		便血	黄土汤	白术、阿胶、三七、炙甘草、乌梅、附子、红参	黄土汤
250	250	邵某某，女，35岁，教师。无悲自哭，涕泪交流，举发无常，胸闷太息，每于情绪激动而加重。证乃脏躁，治当和缓心气，解郁柔肝。	脏躁、胸闷、举发无常、涕泪交流	急躁易怒、胸闷、月经时多时少、流泪		脏躁	甘麦大枣汤	小麦、首乌藤、大枣、太子参、茯苓、合欢皮、石菖蒲、猪苓、甘草、淫羊藿	甘麦大枣汤
251	251	丁××，男，半岁。 症状：1931年初夏，身热，汗出，四渴，目斜，项强，角弓反张，手足搐搦，指尖发冷。指纹浮紫，舌苔薄黄。 诊断：伤湿兼风，袭入太阳卫分，表虚液竭，筋脉失荣。 疗法：拟用调和阴阳滋养营液法，以楼桂枝汤主之。	四渴、汗出、身热、目斜、项强、苔薄黄、指尖发冷、指纹浮紫、手足搐搦、角弓反张	见水欲尿、有汗、发热、口眼歪斜、胁部拘急、苔黄、四肢冷、口唇青紫、抽搐、拘挛		柔痉	栝楼桂枝汤	白芍、大枣、瓜蒌、桂枝、甘草	瓜蒌桂枝汤
252	252	裘小孩，风邪外来，而津伤于内，自汗出，面赤头摇，转为柔痉。项背强直，目直视，头仰，是其据也。脉见沉迟，乃风寒所致，沉本痉脉，迟则为寒。亦在太阳经，与伤寒相似，其实不同。方用桂枝汤调和营卫，以祛风寒之邪，加栝楼根清气分之热，而调太阳之经气，经气流通则风邪自解矣。	自汗、面赤、头仰、头摇、脉见沉迟、项背强直	自汗、耳赤、仰面伸足、头摇、脉沉、拘挛		柔痉	栝楼桂枝汤	白芍、大枣、炙甘草、桂枝、天花粉	瓜蒌桂枝汤
253	253	秦义×，女，20岁。1948年秋，因产后七八日，头晕眼花，不能坐起。临证时忽见忠者手指抽掣，相继呵欠，张大其口，越张越大，、竟至口角裂破流血，急令人以手按合，亦竟不止。复现面色淡白，目瞪流涎，冷汗时出，神识昏迷，脉弦缓无力。·辨证：新产亡血伤阴，汗多伤阳；复受外感，风入经前而发控，势有阴竭阳脱之象。 治法：回阳固脱，祛风镇痉。 方药：急煎高丽参15克与服，半小时后稍有好转，续用栝楼桂枝汤加味。	张大、昏迷、流涎、冷汗、头晕、流血、汗多、呵欠、面色淡白、脉弦缓无力	头大、失神、多涎唾、冷汗、头晕、尿血、眵多、呵欠、口唇淡白、乏力		产后发痉	栝楼桂枝汤	黄芪、白芍、大枣、瓜蒌、炙甘草、桂枝、人参、附子、甘草	瓜蒌桂枝汤
254	254	王××，男，19岁。 初诊：1979年2月13日，感冒恶寒身热，咳嗽气促，周身骨楚，尤以项背强急拘紧，转侧困难为苦，3日来曾服西药未能得汗，溲黄而少，饮食不香，苔厚脉浮，以解表和调为先。 葛根9克麻黄6克桂枝6克白芍9克忍冬花、藤各6克桑枝6克生甘草6克净滑石6克生姜3片红枣3枚。3剂。	气促、脉浮、身热、咳嗽、恶寒、溲黄、拘紧、苔厚、周身骨楚、转侧困难、饮食不香	脉促、脉浮、发热、咳嗽、恶寒、目黄、拘挛、苔厚、肌肉酸楚、四肢不用、食欲不振		感留	葛根汤	滑石粉、白芍、大枣、粉葛、麻黄、桑枝、桂枝、金银花	葛根汤
255	255	王×，男，25岁，皋兰县人，通渭县农机厂工人。1973年4月18日初诊。 患者于3个月前因出差坐汽车时，由于汽车发生事故后致头部外伤而发生右侧口眼歪斜，左眼闭不住，左前额抬头纹消失，左口角漏口水，舌向右歪斜，左鼻唇沟消失，说话漏气，言语吐字不清。经当地医院以祛风方药治疗数月无效，遂来兰诊治。辨证为因外伤致阳明经络受阻。	漏气、漏口水、吐字不清、舌向右歪斜、左鼻唇沟消失、左前额抬头纹消失	遗精、遗精、语言謇涩、口眼歪斜、苔剥、苔剥		口眼歪斜	葛根汤	生姜、白芍、大枣、粉葛、麻黄、炙甘草、桃仁、桂枝、当归	葛根汤
256	256	张女，13岁。1977年9月13日初诊：起病偶有外感症状，身体不适，2天后猝然抽搐，先口噤，继而项背强急，角弓反张，无汗，神清，自觉憋气，困倦酸重。检查：体温37.5℃，血压110/70mmHg(14,67/9.33kPa),生理反射正常，无病理反射。化验血象：白细胞15200/mm3(15.2×10/L)。证见：舌苔薄白，脉紧数。诊断：刚痉，由风寒塞阻脉络，气血阻滞，故筋脉挛急，项背强直，治以祛风散寒，解肌和营。	反张、憋气、酸重、口噤、刚痉、抽搐、苔薄白、脉紧数、项背强直、气血阻滞、筋脉挛急、生理反射正常、体温37.5℃、血压110/70mmHg	拘挛、目闭不开、口酸、口噤、拘挛、抽搐、苔白、脉紧、拘挛、经行不畅、拘挛、胎位不正	体温37.5℃、血压110/70mmHg	刚痉	葛根汤	白芍、大枣、全蝎、粉葛、麻黄、蜈蚣、桂枝、天花粉、甘草	葛根汤
257	257	傅姓，55岁。先因酒楼中饮酒，食烧小猪响皮；甫及下咽，即有家人报知朋友凶信，随即下楼寻车。车夫不知去向，因步行四五里，寻至其友救难，未遇。又步行4里，又未遇。渴急饮冰镇乌梅汤一二碗，然后车回家。心下隐隐微痛，1个月后痛如刀割，千饭不下烟已月余矣。闺5月8口，计一粒不下已10日，骨瘦如柴，面赤如赭，脉沉洪有力，胃中痛处高起如桃大，按之更痛不可忍。余曰：此食膈也，当下之。因用大承气汤加牵牛，作3碗。伊家见方重不敢服，求签而后服1碗，痛至脐；服2碗，痛至少腹；服3碗，痛至肛门，大痛不可忍，又不得下。于是又作半剂，服1碗，外加蜜导法，始下如鸡蛋，黑而有毛，坚不可破。次日先吃烂面半碗，又次日饮粥汤，3日食粥，5日吃千饭矣！下后所用者，五汁饮世。（吴瑭：《吴鞠通医案》人民卫生出版社第2版1985年7月)	大痛、面赤、骨瘦、黑而有毛、脉沉洪有力	尿痛、耳赤、舌瘦、眼眶发黑、脉实		食膈	大承气汤	大黄、厚朴、芒硝、枳实	大承气汤
258	258	麦××，女，24岁。1950年6月8月·下午7时出诊。结婚5年，生育一次，此次怀孕足月，临产前3天无大便，至本月3日产一男孩，产后发热，至今6天米退，经医治无效。证见发热，心烦，胸翳，8天无大便，面色、两颜赤，舌苔厚黄而干，8日下午4时起神昏谵语，两手脉隐伏不显，按足部跌阳脉滑实有力。热邪内闭，阳明胃实所致。拟用大承气汤下之，荡涤肠胃，以通利热邪为治。··处方：	干、胸翳、阳脉、神昏、发热、心烦、谵语、苔厚黄、两颜赤、无大便、两手脉隐伏不显	口干、目涩、头昏、发热、急躁易怒、芤脉、苔黄、耳赤、闭经、隐痛	阳脉	下利	大承气汤	大黄、厚朴、芒硝、枳实	大承气汤
259	259	某医院一破伤风患儿，病起迄4日，曾用驱风镇痉之玉真散，不效，邀余会诊。热不退，便不通，痉不止，舌燥苔黄，脉见数实。证属热结阳明，热极生风，法当下。即予大承气汤；	舌燥、苔黄、痉不止、便不通、热不退、脉见数实	齿燥、苔黄、经来骤止、经行不畅、身热不扬、脉实		破伤风	大承气汤	大黄、厚朴、芒硝、枳实	大承气汤
260	260	患者男姓，28岁。 初诊：1961年9月16日。突发腹痛腹胀、呕吐已1天。不发热，不恶寒，不能食，腹胀痛拒按。西医协助会诊，肠鸣音亢进，可闻到气过水声；腹部透视：中腹部有两处较大液平面，结肠充气；白细胞12000/mm3(12×10/L),中性70%。印象：肠梗阻。建议先服中药。舌苔黄厚，脉沉滑有力。2天未解大便，小便短赤。阳明腑气不通，可下之。	腹痛、呕吐、腹胀、不发热、苔黄厚、小便短赤、未解大便、肠鸣音亢进、脉沉滑有力	腹痛、呕吐、腹胀、不寐、苔黄、带下色赤、经行不畅、耳鸣、脉实		腹痛（急性肠梗阻）	大承气汤	大黄、厚朴、莱菔子、玄明粉、枳实	大承气汤
261	261	黄君，年30余。素因体肥多湿，现因受寒而发，医药杂投无效，改延余诊。其症手脚迟重，遍身酸痛，口中淡，不欲食，懒言语，终日危坐。诊脉右缓左紧，舌苔白腻，此《金匮》所谓湿家身烦疼，可与麻黄加术汤也。遵经方以表达之，使寒湿悉从微汗而解。处方：	微汗、寒湿、口中淡、苔白腻、手脚迟重、右缓左紧	脉微、恶寒、指纹淡、苔腻、腰重、脉紧		外感寒湿	麻黄加术汤	苍术、苦杏仁、麻黄、炙甘草、桂枝	麻黄加术汤
262	262	叶××，女，19岁，学生。1971年9月31日诊。郊游遇暴雨，米能躲避，冒雨行走半小时以上，衣衫湿透，昨夜身热形寒，无汗，周身酸痛，头重鼻塞，用麻黄加术汤加味以解寒湿之邪。	身热、酸痛、鼻塞、头重、无汗	发热、酸痛、鼻塞、头重、无汗		外感寒湿	麻黄加术汤	薏苡仁、生姜、白术、苦杏仁、麻黄、桂枝、甘草	麻黄加术汤
263	263	何平章，1949年6月1日。头痛，浑身骨节疼痛，恶寒，脉紧，舌苔白腻。此风湿相搏之证，宜麻黄加术汤汗之可愈。	头痛、脉紧、恶寒、疼痛、苔白腻	头痛、脉紧、恶寒、耳痛、苔腻		风湿	麻黄加术汤	苦杏仁、白术、麻黄、桂枝、甘草	麻黄加术汤
264	264	农人汤瑞生，40岁。凤患风湿关节病，每届严冬辄发，今冬重伤风寒，复发尤剧。证见发热恶寒，无汗咳嗽，下肢沉重疼痛，排肌不时抽掣，日哺增剧，卧床不能起，舌苔白厚而燥，《经》所谓“风寒湿杂至合而为痹”之证。但自病情观察，则以风湿之成分居多，且内郁既久，渐有化热趋向，而不应以严冬视为寒重也。法当解表宣肺，清热利湿，舒筋活络，以遏止转化之势。 颇与本证风湿而兼热者不合，又不若用麻黄杏仁苡甘草汤为对证。再加苍术、黄柏、忍冬藤、木通以清热燥湿疏络则比较清和，且效力大而更全面矣。上方服3剂，汗出热清痛减。	燥、内郁、咳嗽、恶寒、发热、疼痛、化热、苔白厚、汗出热	齿燥、闷闷不乐、咳嗽、恶寒、发热、耳痛、发热、苔白、发热		风温热痹	麻黄杏仁薏苡甘草汤	苦杏仁、炙甘草、麻黄	麻杏薏甘汤
265	265	郑天录，男，21岁，工人，江西鄱阳人。 初诊：1954年7月20日，门诊。发热恶寒，时汗出，咳嗽，胸肋痛，已二十余日。体温40.1℃，脉搏每分钟120次，心悸亢进，精神不安，目微黄，舌苔白中薄黄，大便结，漫赤。诊为风湿热。	汗出、心悸、咳嗽、发热、恶寒、精神不安、苔白中薄黄、大便结，漫赤、体温40.1℃、脉搏每分钟120次	有汗、心悸、咳嗽、发热、恶寒、食欲不振、苔黄、舌质红绛、灼痛、头摇		风湿热	麻黄杏仁薏苡甘草汤	薏苡仁、苦杏仁、麻黄、连翘、甘草、茵陈	麻杏薏甘汤
266	266	王先生，1940年7月3日，初诊。面偏肿，鼻腔有红疮，当是风热内郁。有微咳，乃轻度感冒。脚趾有水泡，系湿热下注。脉数苔白。治宜去风散热利湿，麻杏苡草汤加味主之。	脉数、苔白、偏肿、微咳、脚趾有水泡、鼻腔有红疮	脉数、苔白、阴肿、咳嗽、小便泡沫、舌质红绛		风热夹湿	麻黄杏仁薏苡甘草汤	蝉蜕、苦杏仁、甘草、僵蚕、化橘红、麻黄、川贝母、射干、桔梗、桑白皮、牛蒡子	麻杏薏甘汤
267	267	李×，34岁，脉小弱，当长夏四肢痹痛，-一北之后，筋骨不甚舒展。此卫阳单薄，三气易袭，先用阳明流畅气血方。	脉小弱、四肢痹痛、筋骨不甚舒展	脉虚、肛门疼痛、四肢不用		痹痛	防己黄芪汤	黄芪、薏苡仁、白术、茯苓、独活、防己	防己黄芪汤
268	268	得××，男性，40岁。患风水证，久丽不愈，于1973年6月25日来就诊。 患者主诉：下肢沉重，胫部浮肿，累则足跟痛，汗出恶风。切其脉浮虚丽数，视其舌质淡白，有齿痕，认为是风水。 尿蛋白(++++)，红、白细胞(+)，诊断属慢性肾炎。下肢沉重，是寒湿下注，浮肿，为水湿停滞；汗出恶风，是卫气虚风伤肌胰；脉浮虚数，是患病日久，体虚表虚脉亦虚的现象。选用防己黄芪汤。	汗出、浮肿、恶风、沉重、虚数、足跟痛、舌淡白、脉亦虚	有汗、皮肤浮肿、恶心、腰重、脉虚、肛门疼痛、舌质淡白、脉虚		风水（慢性肾炎）	防己黄芪汤	黄芪、大枣、白术、炙甘草、防己	防己黄芪汤
269	269	李××，男，42岁，通渭县毛织厂于部。1971年6月27日初诊。患者于10H前突然发生右侧上下肢抽，经某医院住院检查，未查出抽搐原因。后又经中医按风邪为患投药数剂，亦未取效。故遂转来兰州住某医院。经西医脑电图等检查，仍未查出抽搐原因。住院期间病情日益加重，曾因抽搐而呼吸停止约3分钟，故邀中医会诊。患者除抽搐外，伴有自汗、恶风，发病前曾在河水中洗砂子3天，舌淡红，苔白腻，脉浮中带滞，辨为风湿。	自汗、恶风、抽搐、苔白腻、舌淡红、呼吸停止、脉浮中带滞	自汗、恶心、抽搐、苔腻、舌质淡红、耳聋、脉浮		右侧上下肢抽搐	防己黄芪汤	黄芪、大枣、白术、炙甘草、防己	防己黄芪汤
270	270	杨××，女，60岁，四川省温江县永宁乡，农民。病史：既往有风湿痛史。1974年8月初，身觉不适，畏寒，头昏，身痛。某日正弯腰时，忽感腰部剧烈疼痛，不能伸直，头上直冒冷汗，遂倒床不起。邀范老诊治，按太阳证风湿论治，10余日痊愈。诊治：腰痛如割，不能转侧，身觉阵阵畏寒发热，手脚麻木。面色青暗，唇乌。舌质微红，苔白滑腻，触双手背微凉，脉浮虚。此为太阳证，凤湿相搏，卫阳已虚。法宜温经散寒，祛风除湿。以桂枝附子汤主之，处方：	唇乌、腰痛、发热、疼痛、畏寒、身痛、头昏、舌微红、脉浮虚、手脚麻木、面色青暗、苔白滑腻	腰痛、发热、耳痛、恶寒、目痛、头昏、咽红、脉浮、舌体麻木、口唇青紫、苔腻	唇乌	太阳证风湿	桂枝附子汤	桂枝、附子、大枣	桂枝附子汤
271	271	患者女性，34岁。1978年10月26日初诊。产后半月，体胖面白，乳汁稀薄，哺乳婴儿亦胖而白嫩。大便烂，目行二三次，小便少，胃纳尚可，全身关节酸楚，肌肉触痛，时时汗出。南风时，关节及肌肉痛稍减；东北风及下雨时，则痛转重，转辗反侧而不能安卧。舌质淡，苔白润滑，脉浮弦而重按无力。患者向来健康，病得于产期用电风扇。脉证属典型之桂枝附子汤证。但粤人惯于饮凉茶而畏桂附。方成而患者不拟服之。余再三劝说，始同意试服下方：	汗出、舌淡、大便烂、脉浮弦、肌肉痛、体胖面白、苔白润滑	有汗、指纹淡、咽喉溃烂、脉弦、肌肉疼痛、皮肤色白、苔白		产后痹痛	桂枝附子汤	炙甘草、桂枝、附子、大枣	桂枝附子汤
272	272	患者女性，痢愈未久，转致溏泄，一日四五次，腹中时痛，痛则手足厥冷，呕吐清涎，曾进理中汤多剂术瘥。诊之，脉微细，舌白润，口不渴，小便清长，厥痛并存。今脉微厥痛，不仅病在太阴，亦且证兼少阴，其病由痢转泻，固为病变之良好机转，但泻利既久，脾胃已伤，脉微而厥，则肾阳亦复衰损。前服理中汤不应者，偏脾而遗肾耳。现以合治脾肾为宜：	呕吐、溏泄、泻利、厥痛、遗肾、舌白润、痢转泻、苔白润、脉微细、手足厥冷	呕吐、大便稀溏、大便稀溏、尿痛、遗精、苔白、咽喉溃烂、苔白、指纹细、四肢冷		痢后痛泻	白术附子汤	白术、炙甘草、附子、大枣	桂枝附子去桂加白术汤
273	273	一妇人肢节作痛，不能转侧，恶见风寒，自汗盗汗，小便短少，虽夏亦不去衣，其脉浮紧，此风寒客于太阳经。用甘草附子汤，1剂而搓。	自汗、盗汗、脉浮紧、肢节作痛、小便短少、恶见风寒	自汗、盗汗、脉浮、关节疼痛、尿短、恶寒		肢节作痛	甘草附子汤	白术、炙甘草、桂枝、附子	甘草附子汤
274	274	高汉章，得风湿病，遍身骨节疼痛，手不可触，近之则痛甚，微汗自出，小水不利。时当初夏，自汉这舟求治。见其身面手足俱有微肿，且天气颇热，尚重裘不脱，脉象颇大，而气不相续。其戚友满座，问是何症？予日：此风湿为病。渠日：凡驱风利湿之药，服之多矣，不惟无益，而反增重。答日：夫风本外邪，当从表治，但尊体表虚，何敢发汗？又湿本内邪，须从里治，而尊体里虚，岂敢利水乎？当遵仲景法处甘草附子汤汤，1剂如神，服至3剂，诸款悉愈。可见古人之法，用之得当，灵应若此，学者可不求诸古哉！	微肿、微汗、疼痛、发汗、脉象颇大、气不相续	阴肿、脉微、耳痛、发热、头大、不寐		风湿相搏	甘草附子汤	白术、炙甘草、桂枝、附子	甘草附子汤
275	275	郑某，吐血盈碗，孟英脉之，右关洪滑，自汗口渴，稍一动摇，血即上溢，人皆虑其脱，意欲补之。孟英曰：如脱，唯我是问。与白虎汤加西洋参、大黄炭，1剂霍然	自汗、吐血、口渴、血即上溢、右关洪滑	自汗、呕吐、见水欲尿、尿血、脉滑		吐血	白虎加人参汤	大黄、西洋参、石膏、炙甘草、人参、粳米、知母	白虎加人参汤
276	276	张×，女，26岁。秋惠中消症，消谷善饥，频频欲食，有时进食稍迟，即觉心中消热难忍，面部时觉烧热，初起每日约食十五六碗，以后日渐加重，每耳非二十四五大碗不可。曾经多医治疗，月余未效。患者虽多食而形体消瘦，面有浮火，舌苔薄白；脉微带数。当用大剂白虎加人参汤，以怀山药代粳米加减以治之。	浮火、消热、消谷、苔薄白、形体消瘦、脉微带数、面部时觉烧热	苔浮、消瘦、消谷善饥、苔白、消瘦、脉数、胁部灼热		中消	白虎加人参汤	山药、党参、粉葛、文蛤、知母	白虎加人参汤
277	277	林××，女，38岁。夏月午睡后，昏不知人，身热肢厥，汗多，气粗如喘。不声不语，牙关微紧。舌苔黄燥，脉象洪大而。症属暑厥。暑为大热之邪，燔灼阳明，故见身热炽盛；暑热内蒸，迫津外泄，则多汗而气粗如喘；热郁气机，所以四肢反见厥冷，邪热内迫，扰于心神，正又不能胜邪，故神昏不语，脉见洪大而。治以清暑泄热，益气生津，投白虎加人参汤：	身热、暑厥、神昏、肢厥、多汗、汗多、气粗、洪大而、苔黄燥、脉见洪大、昏不知人、牙关微紧、邪热内迫、脉象洪大、四肢反见厥冷	发热、灼痛、头昏、四肢冷、眵多、眵多、呼吸气粗、脉洪、目黄、脉洪、目昏、脉紧、尿急、脉洪、四肢冷		暑厥	白虎加人参汤	石膏、人参、粳米、知母、甘草	白虎加人参汤
278	278	陈某，男，18岁。1974年7月15日初诊。外感暑邪，身热气促，烦渴引饮，汗多，头痛见于前额，目前曾有鼻，牙龈肿痛。舌红，唇干，脉洪大。此暑热伤气烁阴，宜解暑热益津气。	舌红、气促、身热、头痛、烦渴、肿痛、汗多、唇干、脉洪大	咽红、脉促、发热、头痛、烦躁时发热、阴肿、眵多、唇干、脉洪		暑热伤阴	白虎加人参汤	生地、党参、赤芍、粳米、天花粉、知母、甘草、北沙参	白虎加人参汤
279	279	患者男性，64岁。1980年7月23日初诊。患者于月前行第三次膀胱肿瘤切除术。术后持续发热，经用各种抗生索都无法降下，请中医会诊。证见面红带垢，昏迷似睡，呼之能应，睁眼瞬时，即又合目。体温38℃，午后则高达39℃。时有汗出，口渴欲饮，经常泛恶，进食颇少，进多则吐出。舌红少苔，脉洪大，重按反弱。拟清阳明、益气阴，白虎加人参汤主之。	汗出、舌红、昏迷、口渴、反弱、发热、泛恶、少苔、吐出、脉洪大、面红带垢、体温38℃	有汗、咽红、失神、见水欲尿、脉虚、发热、恶心、恶露量少、吐弄舌、脉洪、肛门色红、灼痛		手术后发热	白虎加人参汤	牡丹皮、党参、太子参、石斛、关黄柏、石膏、粳米、知母、甘草、北沙参	白虎加人参汤
280	280	仲师于《金匮》出一物瓜蒂汤，历来注家，不知其效用，予治新北永兴隆板箱店顾五郎亲试之。时甲子六月也，予甫临病者卧榻，病者默默不语，身重不能自转侧，诊其脉则微弱，证情略同太阳中暘，独多一呕吐。考其病因，始则饮高梁酒大醉，醉后口渴，继以井水浸香瓜五六枚，卒然晕倒。因念酒性外发，遏以凉水浸瓜，凉气内薄，湿乃并入肌膝，此与伤冷水，水行皮中正复相似，予乃使店友向市中取香瓜蒂40余枚，煎汤进之，入口不吐。	呕吐、口渴、微弱、不吐、晕倒	呕吐、见水欲尿、呼吸微弱、不寐、头晕		太阳中暍	一物瓜蒂汤	瓜蒂	瓜蒂散
281	281	大津布施叮，净宗寺之妹，年20许，状如癫，卒倒不省人事，暂自苏而愈，年发四五次，自幼即有此病，百疗无效。予用瓜蒂末1.5克，以汁送下，淡1升余，其臭莫名，病顿愈，不复发。	癫、臭	神乱、口臭		厥证	一物瓜蒂汤	瓜蒂	瓜蒂散
282	282	患者王××，女，13岁，学生。1960年4月15日在看解剖尸体时受惊吓，随后因要大便跌倒厕所内，经扶起抬到医院治疗，据代诉查无病，到家后颈项不能竖起，头向左右转动，不能说话，问其痛苦，亦不知答。曾用镇静剂2日无效，转来中医诊治。	痛苦、不能说话、后颈项不能竖起	尿痛、耳聋、四肢不用		百合病	百合知母汤、栝楼牡蛎散	知母、百合	百合知母汤、瓜蒌牡蛎散
283	283	忠者王××，男，44岁。因肝炎后肝硬变合并克鲍二氏征，第二次出现腹水已9个月，于1970年9月4日入院。入院后经综合治疗，腹水消退，腹围减到71厘米。1971年1月15日因食冷餐引起急性胃炎，予禁食、输液治疗。1月21日患者性格改变，一反平日谨慎寡言而为多言，渐渐啼哭不宁，不能辨认手指数目，精神错乱。考虑肝昏迷度。因心电图上有V波出现，血钾3.26mMo1/L,补钾后，心电图恢复正常，血钾升到4.3mmo1/L。同时用麸氨酸钠，每日23~46克，达12天之久，并用清营开窍、清热镇静之方。惠者症状无改变，清晨好转，午后狂乱，用安定剂常不效，需耳尖放血，始能平静入眠，而精神错乱如放。考虑其舌红脉虚，神魂颠倒，乃从百合病论治。2月2日患者意识有明显进步，因多次输入纳盐，腹水出现，加用氨苯蝶啶每月200毫克，并继用百合鸡子黄汤	舌红、腹水、狂乱、脉虚、精神错乱、神魂颠倒、啼哭不宁、克鲍二氏征、腹围减到71厘米	咽红、大便稀溏、神乱、脉虚、神乱、失神、嘈杂、肌肉萎缩	克鲍二氏征	肝昏迷	百合鸡子汤	鸡子黄、百合	百合鸡子汤
284	284	李××；女，30岁，1971年12月20日初诊。忠渗出性胸膜炎入院。现身热已退，胸痛渐除；唯头晕，全身乏力，月经多，夜寐不安，口苦，小便赤色，脉细数，舌质红，苔薄白，以清余邪为治。，	舌红、身热、胸痛、口苦、头晕、苔薄白、月经多、脉细数、夜寐不安、小便赤色、全身乏力	咽红、发热、胸痛、口苦、头晕、苔白、月经量多、指纹细、不寐、带下色赤、乏力		热病余邪未清	百合地黄汤	大蓟、百合、生地、党参、甘草、小蓟、淡竹叶、白茅根、麦冬、车前草	百合地黄汤
285	285	刘先生，1941年2月24日初诊。痰红与鼻血均止，脉仍细软，舌裂米复，惟稍润面已，尚须继续养阴。	舌裂、鼻血、痰红、脉仍细软	肛裂、尿血、肛门色红、大便细		虚劳	百合地黄汤	茯神、茜草、山药、白背、百合、地榆、白芨、熟地、麦冬、芦根、甘草、当归、北沙参	百合地黄汤
286	286	患者林××，男性，莆田籍，20余岁，职业农。患者于夏秋之际，患热性病如肠伤寒状，因家里没有直系亲属照顾，更兼经济困难，并未延医治疗，迁延月余，始得渐愈。愈后自能照常劳动，唯口渴不除，小溲仍赤，饮食无味。一日突然悲哭不休，继即精神错乱，胡言乱语，时发愤怒，撕破衣襟。有时欢笑，歌声清朗；有时默然不语，状似痴呆；有时辗转翻复，状如虚烦；，有时神志清，似	虚烦、口渴、痴呆、神志清、精神错乱、小溲仍赤	烦躁时发热、见水欲尿、健忘、目昏、神乱、带下色赤		百合病	百合地黄汤	滑石粉、薏苡仁、百合、生地、石决明、淡竹叶、牡蛎、麦冬、砂糖、芦根、天花粉、知母、玉竹、玄参	百合地黄汤
287	287	曾××，男性，56岁，农民。患者神志恍馋多年，中西治疗不效。证现心慌不宁，劳动中情绪不定，欲动不能动，欲行不能行，心神涣散，情绪低落，烦躁易怒，寝寐不安，不耐劳力，遂整日钓鱼养病。唯口苦口渴，小便黄，舌质红赤少苔，脉弦略数。同时遍身疹，甚似杨梅疮毒。问其故，乃偶遇打鱼人，吸其烟具后，遂遍身生疮，顽固不愈。据证审因，乃心肺阴伤，里热偏盛，为百合病之典型者。	烦躁、口渴、口苦、心慌、遍身疹、小便黄、里热偏盛、情绪不定、神志恍馋、情绪低落、心神涣散、遍身生疮、脉弦略数、舌质红赤、舌红赤少苔、欲动不能动、欲行不能行、苔红赤少苔	烦躁时发热、见水欲尿、口苦、心悸、目黄、灼痛、月经先后无定期、目昏、语声低微、少神、舌生瘀斑、脉弦、耳赤、带下色赤、舌体麻木、耳聋、带下色赤	遍身疹	百合病得药剧吐利	百合地黄汤	滑石粉、知母、百合、生地	百合地黄汤
288	288	华某，女，5岁。1961年秋患发热下利，住县医院治疗，诊为中毒性菌痢。经治旬余，壮热不退，下利红白，日夜无度，病情危笃，转延中医治疗。证见高热神娄，昏昏欲馈，双目露睛，数日未食，耳千思饮，唇舌鲜红乏津。舌苔黄，脉细弱而数。胡老谓：“此利属肠，然治应责诸肺。盖肺热则阴亏，其气不降而失治节之权。肠为热灼，则失传化之职，故利下不止，高热不退。”遂疏《金匮要略》之	发热、壮热、下利、高热、苔黄、脉细弱、唇舌鲜红、昏昏欲馈，双目露睛	发热、壮热、小便自利、月经量多、苔黄、脉细、口唇鲜红、头昏		燥渴	百合洗方	山药、百合、莲子、天花粉、桑叶、金银花	百合洗方
289	289	患者林××，女性，30余岁，籍贯莆田，职业农，于暑期内患热性病20余天，初经西医治疗已热退病除，但觉神疲无力，精神倦息，数日后渐觉精神冲动，兴奋知觉过敏，对事怀疑，对人恐惧，常误解人语，口渴，小便短赤，大便闭结，头痛，心悸不宁，视力不清，喜静畏烦，食欲不振，饮食无味，日渐加剧，甚至自笑自语，时歌时泣。有时语言行动自若如常人。检查身无寒热(37.3℃)，脉数而软(五至余)，唇焦舌红，津液缺芝，营养不良，精神憔悴，卧床不起。	唇焦、舌红、头痛、口渴、神疲、心悸、寒热、畏烦、小便短赤、精神倦息、营养不良、脉数而软、精神憔悴、食欲不振、津液缺芝、大便闭结	齿燥、咽红、头痛、见水欲尿、乏力、心悸、冷痛、烦躁时发热、带下色赤、少神、消谷善饥、项软、少神、食欲不振、指甲干枯、语言謇涩		百合病	百合滑石散	滑石粉、薏苡仁、百合、生地、石决明、麦冬、芦根、天花粉、玉竹	百合滑石散
1948	1953	谭××，男，36岁。1973年9月17日初诊。 患者素患胃痛，反复发作，经胃肠钡餐检查，诊为十二指肠球部溃疡，近月来胃脘隐隐作痛，经常发作，以饭后二、三小时及夜间尤痛。右上腹部有明显压痛及痞闷感，口淡无味，时泛清水，胃纳欠佳，神疲乏力，大便正常，小便较多，脉迟弱，舌质淡白、苔薄白。 此为胃虚气寒。治按温中散寒，	口淡、神疲、胃痛、气寒、脉迟弱、苔薄白、舌淡白、胃纳欠佳、右上腹部有明显压痛	指纹淡、乏力、腹痛、头冷、脉虚、苔白、舌质淡白、食少、肛门疼痛		胃痛	桂枝人参汤	白术、干姜、桂枝、党参	桂枝人参汤
290	290	姜××，女，34岁。1979年4月28日初诊。唇及口腔出现疹及溃疡，亦见于外阴部。某医院西医诊断为白塞氏综合征。大便较干，舌上红察，以经行时更甚。证类狐惑，治宜清解。	溃疡、狐惑、舌上红察、大便较干、口腔出现疹	咽喉溃烂、肛门色红、咽干	狐惑、口腔出现疹	狐惑（白塞氏综合征）	甘草泻心汤	白芍、黄连、赤芍、淡竹叶、连翘、甘草、金银花、当归、黄芩	甘草泻心汤
291	291	文君，1940年3月12日初诊。病已经年，肛门作痒，喉间不舒，声嘶，此《金匮》所谓狐惑病世。宜甘草泻心汤，外用 熏之。	声嘶、肛门作痒	声音嘶哑、肛门瘙痒		狐惑（白塞氏综合征）	甘草泻心汤	干姜、黄连、大枣、半夏、党参、甘草、黄芩	甘草泻心汤
292	292	梁××，女，35岁。患白带下注3年之久，近1年来加重，并发外阴搔痒难忍。经妇科检查，诊断为“滴虫性阴道炎”。经用“灭滴灵”等治疗2个疗程，效果不明显。后用苦参汤熏，每晚熏1小时，兼服清热利湿之中药，2周后，带净痒止。又经妇科数次检查，阴道未见滴虫，而且炎症也愈。	痒、炎症、白带下注、阴道未见滴虫	阴痒、大便带虫	炎症、白带下注	外阴搔痒（滴虫性阴道炎）	苦参汤	苦参	苦参汤
293	293	焦××，女，41岁，千部。1962年6月初诊。患者于20年前因在狱中居处潮湿得病，发冷发烧，关节疼痛，目赤，视物不清，皮肤起有大小不等之硬斑，口腔、前阴、肛门均见溃疡。20年来，时轻时重，缠绵不愈。近来月经先期，色紫有块，有黄白带，五心烦热，失眠，咽干、声嘎，手足指趾硬斑，日久已呈角化。肛门周围及直肠溃疡严重，不能正坐，口腔粘膜及舌面也有遗疡，满舌白如粉霜，大便干结，小短黄，脉滑数。诊断为狐惑病，即予 加减内服， 熏洗前阴，并以雄黄粉熏肛。肛门熏后，见有状物突出肛外，奇痒难忍，用 洗涤后，渐即收回。服药期间，大便排出恶臭粘液多量，阴道也有多量带状浊液排出，病情日有起色，四肢角化硬斑亦渐消失。治疗4个月后，诸证消失，经停药观察1年余，未见复发。	发冷、发烧、烦热、溃疡、遗疡、目赤、咽干、奇痒、疼痛、色紫、脉滑数、大便干结、手足指趾硬斑、满舌白如粉霜	冷痛、发热、灼痛、咽喉溃烂、牙龈溃烂、目赤、咽干、阴痒、耳痛、舌脉青紫、脉滑、大便干结、舌生瘀斑、甲床淡白		狐惑	雄黄熏方	雄黄	雄黄熏方
294	294	毛××，男，50岁。昌化人。 气滞血瘀，肝络失疏，右胁下胀痛，按之更甚，难以转侧，身热口渴，不时索饮，烦躁不宁，近日来胃纳反而转佳，恐脓已成矣。脉象滑数，舌苔薄黄。拟予化瘀排脓。	胀痛、身热、口渴、烦躁、气滞、血瘀、苔薄黄、脉象滑数	胀痛、发热、见水欲尿、烦躁时发热、脉迟、舌生瘀斑、苔黄、脉滑		肝痈	赤小豆当归散	半枝莲、大黄、蒲公英、赤芍、没药、赤小豆、桃仁、五灵脂、乳香、金银花、当归	赤小豆当归散
295	295	周××，女，50岁。患者周身风疹搔痒已4月余，时好时发。诊时见周身风疹，搔痒难受，活动则剧痒，虽寒冬腊月而喜用冷水淋浴，过后又搔痒不止，饮食、大便均正常，小便色赤，舌红苔薄而黄，脉浮有力。此属风热瘾疹，拟清热解毒，凉血散唯之法。方用赤小豆当归散加味：	舌红、搔痒、苔薄、剧痒、周身风疹、小便色赤、脉浮有力。此属风热瘾疹	咽红、目痒、苔薄、阴痒、带下色赤、脉实	周身风疹	瘾疹	赤小豆当归散	生地、茯苓、赤小豆、连翘、当归、忍冬藤	赤小豆当归散
296	296	陆××，女，35岁，农民，1972年2月14日初诊。生育过多，子宫脱垂，月经如崩已久，周身皮肤有青紫块，面色青灰，咽痛时作，龈血鼻妞，身软肢酸，脉弱舌淡，宜先益血（当地医院诊断为血小板减少性紫癜)。	舌淡、脉弱、身软、咽痛、鼻妞、肢酸、龈血、子宫脱垂、面色青灰、周身皮肤有青紫块	指纹淡、脉虚、项软、咽痛、目酸、尿血、子宫脱垂、甲床青紫、月经血块	鼻妞	紫癜（血小板减少性紫癜）	升麻鳖甲汤	黄芪、艾叶、白芍、生地、阿胶、赤芍、鳖甲、仙鹤草、升麻、甘草、当归、玄参	升麻鳖甲汤
297	297	江××，女，54岁。月经仍有来潮，但1年多来先后无定，来时淋沥甚则崩漏，经期每每持续10余天，于1972年春发生过鼻妞、齿妞2次，继而发现皮下出血，以四肢为多，躯干较少，小如钉帽，大如银元。经西医诊断为血小板减少性紫癜，先后果用中西药物治疗3个多月，疗效不显，紫癜反复出现。来我院就诊时，患者皮下多处出血，两大腿内侧紫斑更甚，右侧一处斑块约半手掌大，色泽青紫而皮质硬。主诉：头眩心悸，经常失眠，腰酸如折，四肢酸楚，甚则抽筋。观其面色白而无华，舌质淡而胖润，脉象细弱，诊为虚性紫斑。拟方升麻鳖甲汤加味：	抽筋、头眩、崩漏、紫斑、心悸、腰酸、皮质硬、苔舌质淡、皮下出血、四肢酸楚、脉象细弱、舌淡而胖润	抽搐、目眩、遗精、舌生瘀斑、心悸、腰酸、皮肤发硬、指纹淡、皮下出血、肌肉酸楚、脉细、舌胖		紫癜（血小板减少性紫癜）	升麻鳖甲汤	牡丹皮、白芍、阿胶、鳖甲、熟地、炙甘草、升麻、甘草、当归	升麻鳖甲汤
298	298	王××，男，47岁，住绍兴柯桥，1971年9月24日初诊。年前患疟疾，反复发作，寒多热少，为时已久，胁下容硬。当地医院诊为疟久引起脾脏肿大，神色欠佳，面亦不华，宜益气血而散疟母。.	热少、寒多、胁下容硬、脾脏肿大、神色欠佳、面亦不华	月经量少、恶寒、皮肤发硬、阴肿、少神、少神		疟母（脾肿大）	鳖甲煎丸	黄芪、厚朴、鸡血藤、党参、酒、常山、何首乌、当归、草果	鳖甲煎丸
299	299	郭××，女，52岁。脾肿大四五年，五年前曾总定期发寒热，经县医院诊断为疟疾，运用各种抗疟疗法治疗证状缓解，而遗留经常发低热。半年后，经医生检查，发现脾脏肿大2~3厘米，给予各种对证疗法，效果不佳，脾脏继续肿大。近1年来逐渐消瘦：贫血，不规则发热，腹胀如釜，胀痛绵绵，午后更甚。食欲不振，消化迟滞，胸满气促，脾大至肋下1厘米，肝未触及，下肢浮肿，脉数而弱，舌胖有齿印。据此脉证，属《金匮》所载之疟母，试以鳖甲煎丸治之。	气促、消瘦、浮肿、胸满、发热、贫血、腹胀、胀痛、脾大、发寒热、发低热、脾肿大、食欲不振、脾脏肿大、消化迟滞、脉数而弱、舌胖有齿印、脾脏继续肿大	脉促、消瘦、皮肤浮肿、胸闷、发热、血精、腹胀、胀痛、头大、冷痛、少汗、阴肿、食欲不振、阴肿、消谷善饥、脉虚、舌胖、唇肿		疟母（脾肿大）	鳖甲煎丸	大黄、芒硝、阿胶、瞿麦、牡丹皮、干姜、白芍、鳖甲、半夏、桃仁、人参、鼠妇、黄芩、厚朴、柴胡、葶苈子、蜂房、射干、桂枝、蜣螂	鳖甲煎丸
300	300	杨国梁，年45岁。因暑热内伏，被新凉外触而发。其症先寒居热，每日一发，寒少热多，口渴心烦，汗多气粗，病名暑疟。脉象洪数，部尤甚，舌苔黄腻。此山暑热内蕴阳明，新感逗引而外溃也。治宜急滴暑热，以顾津液，延恐津液干枯，变证出，势已燎原，非辛重剂不能见效，拟桂枝白虎汤加味。	口渴、心烦、暑热、热多、汗多、气粗、苔黄腻、脉象洪数	见水欲尿、急躁易怒、灼痛、灼痛、眵多、呼吸气粗、苔黄、脉洪		唇疟	白虎加桂枝汤	石膏、桂枝、连翘、粳米、天花粉、知母、甘草、金银花	白虎加桂枝汤
301	301	友人裴某之第三女患疟，某医投以柴胡剂2剂，不愈。余诊其脉洪滑，询之月经正常，未怀孕。每日下午发作时，热多寒少，汗大出，恶风，烦渴喜饮。即书白虎加桂枝汤：	寒少、烦渴、热多、恶风、喜饮、汗大出、脉洪滑	恶寒、烦躁时发热、灼痛、恶心、偏食、大汗淋漓、脉滑		温疤	白虎加桂枝汤	炙甘草、桂枝、石膏、粳米	白虎加桂枝汤
302	302	朱××，男，32岁，农民。1970年12月24日初诊。患者两膝关节红肿疼痛，按之灼热，行走不便，时发时止。自诉每晚觉时常将两膝露！诚之外，感觉得凉稍舒。脉洪，舌质红苔薄黄。此属热痹，白虎加柱枝汤主之。	灼热、疼痛、红肿、脉洪、苔薄黄、舌质红	灼痛、耳痛、耳肿、脉洪、苔黄、肛门色红		热痹	白虎加桂枝汤	生地、石膏、桑枝、桂枝、天花粉、知母、甘草、忍冬藤、牛膝	白虎加桂枝汤
303	303	徐师母，寒多热少，此名牝疟。舌淡白，脉沉迟，痰阻阳位所致，下血亦是阳陷也。秽浊蟠踞于巾，正气散失于外，变端多矣。其根在寒湿，方拟蜀漆散。	热少、阳陷、下血、舌淡白、脉沉迟、苔淡白	月经量少、乳头内陷、尿血、舌质淡白、脉沉、舌质淡白		牝疟	蜀漆散	蜀漆、龙骨、附子、茯苓	蜀漆汤
304	304	孙××，男，70岁，通渭县人。1950年4月G日初诊。者于晨起时发现左半身瘫痪，但语言仍清晰，神志清楚，伴有发热恶寒。舌红苔薄白，脉浮。辨证为半身不遂的中风证。先以小续命汤解其外候，丽后用本方治疗：	舌红、发热、恶寒、脉浮、苔薄白、神志清楚、左半身瘫痪	咽红、发热、恶寒、脉浮、苔白、头昏、舌体麻木		中风	侯氏黑散	干姜、党参、白术、菊花、川芎、白矾、牡蛎、茯苓、桔梗、桂枝、细辛、防风、当归、黄芩	侯氏黑散
305	305	赵××，男，58岁，农民，患者虽为农民，但因会杀猪宰羊，平常喜食肥甘厚味，其身形胖大，腿粗腰圆，肌肉丰满、素无他疾。近日两腿疼痛丽来院就诊，经检查发现血压220/140mmHg(29.33/18.66KPa),即住院治疗，给予西药降压，并配服侯氏黑散汤剂，每日1剂。服药4剂后，血压降至170/120mmHg(22.66/16KPa)。后因故停服中药1周，仅以西药治疗，血压则不再下降。又加服侯氏黑散4剂，血压则又再度降至150/110mmHg(20/14.67KPa)。后又停用中药，尽管使用各种西药降压，则血压一直停留在此水平，不再下降。又复以侯氏黑散治疗，继续下降至140/110mmHg(18.66/14.66KPa),其两腿疼痛在住院期间随着血压的降低而逐渐藏轻。出院时，两腿基本不痛。出院回家后，又将侯氏黑散制成散剂继服，每日12克，血压-一直稳定在140/110mmHg(18.66/…	疼痛、身形胖大、肌肉丰满	耳痛、肥胖、肥胖		两腿疼痛	侯氏黑散	干姜、白术、菊花、川芎、白矾、牡蛎、茯苓、桔梗、人参、细辛、防风、桂枝、当归、黄芩	侯氏黑散
306	306	赵××，男，54岁，农民。1978年8月24日诊：平素嗜酒，患高血压已久，近半年来手足倦息沉重，以两腿为尤甚。自觉心窝部发冷，曾在当地服中西药未能见效。脉虚数，苔白，血压160/120mmHg(21.33/16KPa),以散剂缓图。	发冷、苔白、手足、沉重、脉虚数、血压160/120mmHg	冷痛、苔白、四肢冷、腰重、脉虚	血压160/120mmHg	四肢沉重	侯氏黑散	干姜、党参、白术、菊花、川芎、白矾、牡蛎、茯苓、桔梗、桂枝、细辛、防风、当归、黄芩	侯氏黑散
307	307	朱××，男，36岁，1981年11月6日诊。癫痫已久，每周发作二三次。发作时神志不清，痰鸣，手足搐动，片刻而苏，影响工作。脉弦，苔厚，宜平痫为主。	癫痫、痰鸣、脉弦、苔厚、手足搐动、神志不清	口唇外翻、喉中痰鸣、脉弦、苔厚、抽搐、目昏		木舌	风引汤	滑石粉、干姜、大黄、龙骨、牡蛎、石膏、寒水石、石菖蒲、桂枝、赤石脂、甘草、紫石英	风引汤
308	308	金某，男性，成年人。卒病僵直，仰卧，昏不知人，商品土色，闭日、口张、下颌紧，椎之不能合，呼吸喘促，两手指微弯。据谓病者于工作时间与人牴忤，被对方推倒所致。曾施针刺，既苏复昏。继注强心剂，数度无效，失去知觉，已逾6小时矣。余诊其脉，浮而数，跃阳脉，蒙如丝，断其为“气厥”。按病虽重，经时虽久，仍有可为。盖生机未至金绝也。乃由李××老师先用针治，余即处方，并着先煲水以候煎药。针后稍苏，但不久复瞑。余着即跟六味丸少许，即了拟方药连续灌进，精神复苏，遂约明日再诊。处方如下：	僵直、气厥、口张、下颌紧、呼吸喘促、两手指微弯	拘挛、口张、脉紧、呼吸急促、口眼歪斜	气厥	气厥	风引汤	滑石粉、干姜、大黄、龙骨、牡蛎、石膏、寒水石、桂枝、赤石脂、白石英、紫石英	风引汤
309	309	萧××，男，33岁。 一诊：腰背酸楚，犹如火灼，有时走窜周身四肢。当其走窜它处时，腰背灼痛减轻，否红而鲜艳，脉浮滑而数。病延13年，此系络脉空虚，风火为患，治以养血镇肝清热。拟《金匮》风引汤出入：,	酸楚、火灼、脉浮滑、络脉空虚、腰背灼痛	口酸、灼痛、脉浮、脉虚、腰痛		肝风	风引汤	龙骨、白芍、玄参、牡蛎、磁石、寒水石、石膏、黄芩、赤石脂、甘草、当归、紫石英	风引汤
310	310	刘君肃一，年二旬。其父叔皆大贾，雄于货，不幸于1943年次弟谢，丧停术葬。君因自省休学归，店务靖集，不谚经营，业大败。折阅不知凡几，以致债台高筑，索债者络绎于门，孰甚焉。乃只身走湘潭收旧欠，义兴讼，不得值，愤而归。因之忧郁在心，肝气不展，气血暗耗，神志失常，时而抚掌大笑，时而歌哭无端，妄言错语，似有所见，俄而正复萌，深为赦然，一日数潮而已。医以为也，进加味温胆汤，并吞白金丸，曾吐涎少许，证状未少减。吾以事至零陵，君为故人，顺道往访，渠见吾述家事刺刺不休，状若恒人，顷而大哭，继而歌。其家人恳为治之，此义不容辞者也。俟其静，用好言慰解，诊脉细数，舌绛无苔，胸中痞闷，夜不安卧，小便黄短，是为志佛郁而不伸，气横逆而不降，心神耗损，肾水亏乏，火气妄凌，痰涎泛溢，有癫之意不若癫之甚，所谓心风证也。治以益血滋阴安神调气为主，拟《金匮》防己地黄汤加味：	吐涎、痞闷、火气妄凌、神志失常、痰涎泛溢、苔舌绛无苔	吐弄舌、闷痛、急躁易怒、目昏、多涎唾、舌质红绛		心风	防己地黄汤	生地、香附、竹沥、桂枝、何首乌、甘草、防己	防己地黄汤
311	311	陈××，女，41岁。诸关节酸痛一年余，屈伸不利，经常咽痛，舌苔薄，脉濡。血沉95毫米/小时，给予祛风胜湿清热的防己地黄汤加味治疗：	脉濡、苔薄、经常咽痛、屈伸不利、诸关节酸痛	脉濡、苔薄、乳房痛、四肢不用、关节疼痛		历节	防己地黄汤	蒲公英、羌活、生地、桂枝、防风、甘草、防己	防己地黄汤
1947	1952	一九五九年，余带领学生到揭阳县防治麻疹，设简易病床数十张，收治病情较重之病孩。内有一女孩，三岁许，疹子已收，身热不退，体温39℃，头痛恶寒与否不得而知，下利日十余次，俱为黄色粪水。脉数无歇止，舌质尚正常。遂诊断为麻后热毒不净作利。与葛根芩连汤加石榴皮。服后体温反升至39.5℃，仍下利不止。嗅其粪味并无恶臭气，沉思再三，观病孩颇有倦容，乃毅然改用	脉数、倦容、身热、头痛、恶寒、恶臭气、舌尚正常、黄色粪水、下利不止、体温39℃、体温反升至39.5℃	脉数、少神、发热、头痛、恶寒、口臭、胎位不正、带下色黄、灼痛	下利不止、体温反升至39.5℃	麻疹后期腹泻	桂枝人参汤	干姜、白术、桂枝、人参、甘草	桂枝人参汤
312	312	简侯曾用此方治一头痛畏风，由冬日出外，头不着帽，归家身冷而发作者。予以此方摩二三次即已。	畏风、头痛	羞明、头痛		头痛畏风	头风摩散	盐、附子	头风摩散
313	313	周莫章，年二句。因远行汗出，跌入水中，风湿遂袭筋骨而不觉。其证始则两足酸麻，继面足膝肿大，屈伸不能，兼之两手成，时丽遗精，体亦羸瘦，疗治3年罔效，几成废人。诊脉左沉引浮潘，脉证合参，此鹤膝风症也。由其汗出入水，汗为水所阻，：成湿，湿成则善流关节。关节者，骨之所炎，筋之所束，又招入伤筋骨、风搏，故脚膝肿大而成为鹤膝风。 桂枝芍药知母汤	汗出、遗精、羸瘦、脚膝肿大、两足酸麻	有汗、遗精、消瘦、阴肿、酸痛		鹤膝风	桂枝芍药知母汤	白芍、白术、麻黄、桂枝、附子、防风、知母、甘草	桂枝芍药知母汤
315	315	予尝治一戴姓如人亲验之。但病因与仲师所举，大不同。乃知肢节疼痛，仲师特下一“诸”字，亚以其所包者广也。此好妊娠八月，为其夫病求医。抱而乘车，病人身重，将腹中小压毙。夫病愈而妻病腹痛，乃求医。医药而堕之，腐矣。妊妇本血虚，死胎既下，因贫不能善后，湿毒留顿腹中，久乃旁溢肢节，死血与寒湿并居，因病历节，手足拘挛，入夜手足节剧痛，旦日较绿，其为阴寒无疑。盖二年矣！ 忽然阴痒难忍，盖湿未尽而下注也。予因令其用蛇床子煎汤熏洗，良蹇。未几，入市购物，卒然晕倒，诸恙退而血虚之真象见。予乃用：	腹痛、阴痒、疼痛、血虚、晕倒	腹痛、阴痒、耳痛、脉虚、头晕		历节	桂枝芍药知母汤	龙骨、党参、牡蛎、熟地、当归	桂枝芍药知母汤
316	316	郑××，男，29岁。1976年5月4日初诊。肢节酸痛，痛处有购热感，轻夜重，形体消瘦，气促芝力，自汗头眩，时肿，纳滞，思呕，舌淡脉数。治宜清湿热蠲痹痛。	肿、脉数、纳滞、头眩、气促、痹痛、自汗、消瘦、舌淡、酸痛、思呕	咽肿、脉数、脉迟、目眩、脉促、唇麻、自汗、消瘦、指纹淡、酸痛、呕吐		历节	桂枝芍药知母汤	白术、炙甘草、细辛、桂枝、附子、防风、忍冬藤	桂枝芍药知母汤
317	317	钱××，女，56岁，农民。1978年3月3目初诊。两膝关节疼痛三叫年，时发时止。近来又觉两膝酸痛而胀，入睡后则两膝热滋。舌边略有青紫点，苔薄糙。此为风寒湿邪郁久化热，瘀阻经脉。处方：	苔薄糙、两膝酸痛、两膝热滋、两膝关节疼痛、舌边略有青紫点	苔薄、腹痛、唇热、关节疼痛、舌生瘀斑		热痹	桂枝芍药知母汤	地龙、赤芍、川牛膝、桂枝、络石藤、附子、丝瓜络、知母、甘草、当归、忍冬藤	桂枝芍药知母汤
318	318	梁盛南，港商，乃子章成，15岁。因得脚气症返自香港，四肢瘫痪，医辈齐集，纷无定见。患者面色青白，气逆上喘，腿部胫骨疼痛，麻水不仁，脉细小而浮，重按无力，此乃白虎历节重症，《金匮》以乌头汤主治。	气逆、疼痛、脉细小、面色青白、四肢瘫痪	矢气、耳痛、脉细、带下色白、舌体麻木		寒湿脚气	乌头汤	白芍、麻黄、乌头、炙甘草、黄芩	乌头汤
319	319	肖××，女，42岁，工人。从1971年春季开始忠风湿性关节炎。反复发作，时已2年，髋膝关节疼痛，皮色不变。下肢膝关节特别怕冷，局部要加盖厚膝垫保暖，倘遇天冷天雨痛更难忍，步履艰难，不能.上班已4月，舌质淡红，苔薄白，脉弦细而紧。抗“0”1/1600，血沉30毫米/小时。 此为寒痹。其主要特点是疼痛有定处，痛较剧。因寒为阴邪，其性凝滞，故痛有定处，局部怕冷。风、寒、湿邪相搏，阻滞经络骨节，不通则痛，变天则剧。治以散寒止痛为主，佐以祛风除湿。方以乌头汤加减：	疼痛、怕冷、苔薄白、舌淡红、脉弦细而紧	耳痛、头冷、苔白、舌质淡红、脉紧		寒痹	乌头汤	黄芪、淡豆豉、白芍、白术、麻黄、乌头、桂枝、香樟	乌头汤
320	320	郭××，女性，33岁，北京某厂干部。于1973年6月间，因难产使用产钳，女婴虽取下无恙，但出血达1800毫升之多，当时昏迷，在血流不止的情况下，产院用冰袋敷镇止血，6个小时，血始止住。极端贫血，血色素3克，需要输血，一时不易找到同血型的供血者，只输了400毫升，以后自觉周身麻痹不遂，医治未效，在弥月内于6月28日即勉强支持来求诊治。 湛者脉现虚弱小紧，面色白，舌质淡，贴产后重型血虚现象，中医诊为“血痹”，以黄芪桂枝五物汤补卫和营以治之。	难产、昏迷、出血、舌淡、血痹、血虚、贫血、麻痹、面色白、虚弱小紧、血流不止	难产、失神、耳出血、指纹淡、血精、脉虚、血精、舌体麻木、皮肤色白、脉虚、鼻衄		产后血痹	黄芪桂枝五物汤	黄芪、桂枝、白芍、大枣	黄芪桂枝五物汤
321	321	例1骆××，男，71岁，1971年11月4日初诊。卒中以后，肌肤不仁，痛痒少知，手足麻木，行动迟缓，小河紧，以和营卫，益气利经络为治。	痛痒、麻木、肌肤不仁	目痒、舌体麻木、皮肤麻木		中风后遗症	黄芪桂枝五物汤	地龙、黄芪、白芍、大枣、木瓜、桂枝、人参、红花、当归	黄芪桂枝五物汤
322	322	张路玉治沈懋甫仲子，年17，每伤风，即肚血梦泄，此肝脏有伏火，火动则招风也。盖肝为藏血藏魂之地，肝不藏则血随火炎，魂不宁则精随梦泄。遂与桂枝汤加龙骨、牡蛎，4剂而表解血止。桂枝汤主和营散邪，加龙、牡以镇肝安魂，封藏固则风不易入，魂梦安则精不妄动矣。	梦泄	大便稀溏		伤风吐血梦泄	桂枝加龙骨牡蛎汤	生姜、龙骨、大枣、白芍、牡蛎、桂枝、甘草	桂枝加龙骨牡蛎汤
323	323	李××，年46岁，男性，于1972年6月11口就诊。患项部汗，竟日淋漓不止，频频作拭，颇感苦恼，要求治疗。 诊其脉浮缓无方，汗自出。分析病情，项部是太阳经所过，长期汗出，系经气向上冲逆，持久不愈，必致虚弱。因投以张仲景之桂枝龙骨牡蛎汤和阳降逆，协调营卫，收敛浮越之气。先服4剂，自汗止，再服4剂，以巩固疗效。	浮越、汗出、自汗	脉浮、有汗、自汗		颈部汗自出	桂枝加龙骨牡蛎汤	生姜、龙骨、大枣、白芍、牡蛎、桂枝、甘草	桂枝加龙骨牡蛎汤
324	324	林××，男，32罗，1974年2月7日初诊。忠者素有遗精滑精证，面色光白，头胀耳眩，心悸失眠，自汗，腰膝酸软。舌质淡，脉芤而紧。宜补益心肾，摄精敛汗。	头胀、遗精、自汗、酸软、失眠、舌淡、心悸、耳眩、脉芤而紧、面色光白	头胀、遗精、自汗、口酸、不寐、指纹淡、心悸、目眩、脉紧、皮肤色白		虚劳	桂枝加龙骨牡蛎汤	茯神、白芍、龙骨、菟丝子、柏子仁、牡蛎、莲须、炙甘草、桂枝、丹参	桂枝加龙骨牡蛎汤
325	325	秦先生，1941年4月16日。遗精甚剧，此为肾关不固，延久失，治，当成痨病，脉细舌白，治宜固肾关而止漏。	遗精、脉细舌白	遗精、苔白		遗精	桂枝加龙骨牡蛎汤	黄芪、龟甲、生姜、龙骨、白芍、五味子、大枣、赤芍、牡蛎、桂枝、益智仁、甘草	桂枝加龙骨牡蛎汤
326	326	冯××，女，28岁，工人。1971年10月20日诊。患者系初产妇，产后恶露已净，少腹不痛。突然于产后第26天晚上暴崩不止，急送某医院。经西医用止血剂治疗并输血400毫升，病情有所好转，但漏下仍未止。又服当归炭、炒白芍、生地炭、丹参炭等养血止血之剂，反增心悸怔仲，饮食减少等证。改邀笔者诊治。患者脉来细弱，舌质淡白少华。 辨证论治：产后暴朋，无腹痛，为气虚不能摄之证。气为血之帅，气虚则血不循经而妄行。此证本应益气摄血，反投养血止血，滋腻之性，损伤阳气，心阳受损则心悸证仲，脾阳不振则纳食少进。脉来细弱，舌质淡白少华，均为气血大虚之象。治拟益气养营，引血归脾。处方：	暴崩、腹痛、恶露、心悸、气虚、怔仲、饮食减少、脾阳不振、脉来细弱、舌淡白少华、苔淡白少华	神乱、腹痛、羞明、心悸、脉虚、心悸、食少、少神、脉细、口唇淡白、牙龈淡白		产后血房	桂枝加龙骨牡蛎汤	黄芪、龙骨、党参、白术、大枣、白芍、牡蛎、炙甘草、桂枝、陈皮	桂枝加龙骨牡蛎汤
327	327	刘××，男，42岁，汽车司机。 主诉；头痛已1年多，时轻时重，最近头痛增剧，痛时觉头部空虚不能动，动则痛甚，并影响吃饭睡眠。大便时溏，小便多。曾经西医检查诊为神经性头痛，治疗无效，转中医治疗，服药时疼宿稍域，停药即痛。特由韶关来穗求医。 初诊：舌质淡红；苔薄白面润，脉沉弦细，重按无力，诊为血虚头痛，用加味八珍汤治疗。服药3剂，症状未城，并有遗精，自诉过去亦常遗精，约三四天1次，时有腰痛，夜尿多。后诊为肾虚头痛，改用天雄散治疗。	疼、遗精、头痛、腰痛、小便多、夜尿多、舌淡红、大便时溏、脉沉弦细、头部空虚、苔薄白面润	舌痛、遗精、头痛、腰痛、眵多、眵多、舌质淡红、溏结不调、脉细、头空、牙龈淡白		肾虚头痛	天雄散	龙骨、白术、酒、桂枝、附子	天雄散
328	328	丙寅2月9月赵劳伤吐血，脉双弦，《金匮》谓大则为虚，弦则为诚，虚弦相搏，其名曰革，男子失精亡血，诸虚不足，小建中汤主之。	吐血、失精、脉双弦	呕吐、失神、脉弦		劳伤吐血	小建中汤	炙甘草、桂枝、白芍、大枣	小建中汤
329	329	彭×，年20余，身面俱黄，目珠不黄，小便自利，手足烦热，诸:医治疗无功。予诊其脉细弱，默思黄痘虽有阴阳之不同，未有耳珠不黄，小便自利者，脉证合参，脾属士为荣之源，前主肌肉，此为脾虚荣血虚馁，不能荣于肌肉，土之本色外越也。《金匮》云：“男子黄，小便自利，当与虚劳小建中汤。”仲师明训虚劳也能发黄，与寒湿、湿热诸黄不同，当从虚劳治例，与小建中汤加参、归以益气养荣。10余服，热止黄退	黄痘、湿热、发黄、寒湿、脉细弱、耳珠不黄、小便自利、手足烦热、身面俱黄、目珠不黄	苔黄、灼痛、目黄、恶寒、脉细、目黄、小便自利、四肢冷、皮肤色黄、目黄		虚黄	小建中汤	白芍、党参、大枣、炙甘草、桂枝、当归	小建中汤
330	330	院×，男，7岁。住院号47950。 一诊：1965年10月9日。二三年来时有阵发性腹痛，近40天来尤为加剧，西医诊断为胃溃疡(？)，神经官能症(？)，X线检查胃窦部稍见粗糙。曾用助消化、解痉、止痛、镇静等药无效。现日夜腹痛，砂闹不安，每餐拒食，仅喜热饮，彻夜难眠，精神疲惫，面色苍白，腹膨而软，二脉沉细而数，舌苔薄白。证属中土虚寒，化源不足，阴阳相竹。治拟温建中土，平补阴阳。以小建中汤主之。	苔薄白、面色苍白、砂闹不安、阵发性腹痛、二脉沉细而数、胃窦部稍见粗糙	苔白、口唇淡白、烦躁时发热、肛门疼痛、脉细、苔糙		小儿虚寒腹病	小建中汤	白芍、大枣、煨姜、炙甘草、桂枝	小建中汤
331	331	薛×，男，59岁，成都军区后勤部于部。1980年10月1日初诊。.主诉：咳嗽反复发作已几年。近几天来，咳嗽加剧，咳吐泡痰，胸满，饮食减少，口淡无味，形体消瘦，舌苔薄白，质淡红，脉缓无力，二便正常。此系中焦脾胃虚损挟痰饮所致，治宜建立中气，佐以祛痰之法，用小建中汤加味。	口淡、咳嗽、胸满、苔薄白、舌淡红、饮食减少、咳吐泡痰、形体消瘦、脉缓无力	指纹淡、咳嗽、胸闷、苔白、舌质淡红、食少、咳嗽、消瘦、乏力		咳嗽	小建中汤	白芍、大枣、半夏、炙甘草、桂枝、饴糖	小建中汤
332	332	许某，27岁，久嗽不已，则三焦受之。一年来病咳而气急，脉得虚数。不是外寒束肺内热迫肺之喘急矣。盖馁弱无以自立，短气少气，皆气机不析接续。既曰虚症，虚则补其母。	咳、嗽、气急、少气、短气、馁弱、肺之喘急、脉得虚数、气机不析	咳嗽、咳嗽、尿急、少神、气短、乏力、呼吸急促、脉虚、无汗		咳嗽	黄芪建中汤	黄芪、白芍、大枣、炙甘草、桂枝	黄芪建中汤
333	333	虚黄（溶血性黄疸）刘××，男，20岁。起病时发热恶寒，继则面目发黄，经某医院诊断为溶血性黄，虽经西医治疗，并输血达2000毫升，但症状仍严重，因此请中医会诊治疗。四诊所见，患者面日淡黄，神色菱靡，唇舌淡白，少气懒言，呼吸气微，全身极度疲乏，头晕心悸，不能起床，夜盗汗，时发虚热，口淡不欲食，大便滤，小便自利而黄，脉大而缓软、法取甘温，用黄芪建巾汤以补气生血，培土健脾。	虚黄、口淡、心悸、少气、恶寒、发热、头晕、虚热、脉大、盗汗、苔唇舌、不欲食、溶血性黄、面目发黄、呼吸气微、唇舌淡白、全身极度疲乏	目黄、指纹淡、心悸、少神、恶寒、发热、头晕、灼痛、头大、盗汗、食欲不振、带下色黄、目黄、呼吸微弱、舌质淡白、乏力	苔唇舌	泄泻不食	黄芪建中汤	黄芪、白芍、大枣、白术、党参、茯苓、桂枝、附子、茵陈、当归	黄芪建中汤
334	334	朱××，男，44岁。1972年10月20口初诊。面色光白，偶有头晕，多汗，胃纳一般，大便欠调、脉弱苔薄。血小板、白细胞均偏低。以益气助卫阳为主。	脉弱、头晕、多汗、苔薄、大便欠调、面色光白	脉虚、头晕、眵多、苔薄、溏结不调、皮肤色白		虚劳	黄芪建中汤	黄芪、白芍、大枣、鸡血藤、党参、茯苓、炙甘草、桂枝、当归	黄芪建中汤
1946	1951	董××，男，27岁。门诊号526。 患者自13岁时外出淋雨后，遍体尊麻疹，未经治疗，2甘后自愈，但不时频作，诱因不明，仅觉阴天发作显著。每发时患母怕其着凉受风，闭户令在火炕上被静卧，未见效果。出疹时奇痒，虽搔破出血亦不能缓解。1959年频来我院门诊，曾用过苯海拉明、,溴化钙、葡萄糖酸钙、氯化钙、可的松，膝关节肾上腺素、苯海拉明封闭，宣湿养血祛风和疏通肌表等中药，及针灸治疗，皆无效。1962年经包头市××医院住院治疗……未获效果。 .1963年12月7日入我院中医病房治疗，当时胸背、四肢浮肿样大片疹块。两唇及眼睑呈浮肿，皮色淡白，脉微缓。体温36.6℃，实验室检查均正常……续用四物消风饮，升降散，蝉退丸，外用生姜擦及针灸，还用血海、三阴交、曲池分别以苯海拉明、考的松穴封，仍时发时止。	疹块、出血、奇痒、浮肿、麻疹、出疹、脉微缓、体温36.6℃	月经血块、耳出血、阴痒、皮肤浮肿、唇麻、脉迟	出疹、体温36.6℃	荨麻疹	桂枝麻黄各半汤	大枣、苦杏仁、赤芍、麻黄、桂枝、甘草	桂枝麻黄各半汤
335	335	冯××，男，16岁，住嘉兴市郊建设乡胜利村。1977年11月25日初诊。中院疼痛，历时三四年，发则剧痛不可忍，头上冷汗出。诸医多作虫治，罔效。诊见患者形体瘦弱矮小，面色萎黄无华，纳少神疲(每餐仅能吃米饭30克左右)，爪甲无华，舌质淡苔薄白，脉缓。此属脾胃虚寒：治宜黄芪建中汤加味。	脉缓、汗出、神疲、疼痛、纳少、舌质淡、头上冷、舌淡苔薄白、面色萎黄无华	脉迟、有汗、乏力、耳痛、食少、指纹淡、头冷、舌质淡白、皮肤色黄		胃院痛	黄芪建中汤	黄芪、白芍、大枣、炙甘草、桂枝、甘草、当归	黄芪建中汤
336	336	州守王用之，先因肚腹膨胀，饮食少思，服二陈、枳实之类，小便不利，大便不实，咳痰腹胀；用淡渗破气之剂，手足俱冷。此足三阴虚寒之证也，用金匮肾气丸，不月而康。	咳痰、腹胀、小便不利、大便不实、手足俱冷、饮食少思	咳嗽、腹胀、小便不利、四肢冷、食欲不振	大便不实	臌胀	肾气丸	牡丹皮、山药、生地、泽泻、山茱萸、茯苓、桂枝、附子	金匮肾气丸
337	337	王女新琼，4岁。病由吐泻而起，先失治理，后又治不适宜，延至1月吐泻始已。无何尿多渴，家人不以为意，几至形销骨立，不能起行，奄奄床第，又复多日，始来延治。按脉微细，指纹隐约不见，神志清明，睛光亦好，唇淡白，舌润无苔，语微神疲，口渴尿多，饮后即尿，尿后即饮，不可数计，肢冷恒喜被温，尿清长，无油脂，食可稀粥半孟，大便好。是病由于阴虚阳衰，不能蒸化津液，以致尿多渴饮；又因病久气虚，故神疲肢冷，已属阴阳两虚之极。差幸能食便好，脾肾机能健运，元气几微尚存，此为本病有转机之重大环节。此时滋阴扶阳均极重要，如阳极阴生，火能化水，津液四布，病则自已。因选用金肾气丸，借以蒸发肾水，升降阴阳。方中附子、肉桂温阳，熟地、山药滋阴，丹皮清虚热，山茱萸涩精气，茯苓健牌升化，泽泻补肾清利，用以治小儿脾泻而成阴亏阳微之口渴尿多证，特丸改作汤服。	肢冷、神疲、口渴、舌润、虚热、微细、脾泻、吐泻、尿清长、唇淡白、尿多渴、苔无苔、睛光亦好、神志清明	冷痛、乏力、见水欲尿、苔滑、灼痛、指纹细、大便稀溏、呕吐、尿长、口唇淡白、多涎唾、苔剥、羞明、头昏		小儿口渴尿多	肾气丸	牡丹皮、山药、生地、泽泻、山茱萸、茯苓、桂枝、附子	金匮肾气丸
338	338	谭某，男性，40岁。1954年底得病，昼夜恶寒发热，口渴饮热汤不止。经西医治疗余日未效。延余诊治，及至，患者俯卧于火炉、旁，厚衣烈火不能御其寒。切其脉洪大，重按全无，舌红润无苔，手足灼热。 投金匮肾气丸加五味子以收敛浮阳，一昼夜连服2剂。	浮阳、口渴、恶寒、发热、红润、脉洪大	脉浮、见水欲尿、恶寒、发热、咽红、脉洪		真阴真阳虚弱	肾气丸	牡丹皮、山药、生地、五味子、泽泻、山茱萸、茯苓、桂枝、附子	金匮肾气丸
339	339	余早年至富民县访友。友留宿，夜阑入寐，闻间壁咳声频频，达旦未此。经询问，方知夜咳者乃一华近七十之老妪，病已半载，屡治罔效、余即登门予以诊治。其症咳多甚于夜间，每卧即痰壅作咳，以致难以入寐。咳时气短难接，痰有味，虽屡服化痰止咳之药，总难奏效。脉两寸俱大，两尺则微细欲绝。参其脉证，知此病不单在肺，肾亦病矣，乃肾虚不纳之候。遂以金匮肾气丸加味治之。	夜咳、气短、痰壅作咳、微细欲绝、脉两寸俱大	咳嗽、气短、咳嗽、呼吸微弱、头大		咳嗽	肾气丸	牡丹皮、山药、泽泻、山茱萸、麻黄、茯苓、熟地、肉桂、附子	金匮肾气丸
341	341	1971年3月，余受周恩来总理的委派，参加我国一个医疗组，赴国外为×××治病。 患者72岁，男性，身材魁梧，形体肥胖，无明显病容。自述排小便不畅、尿线变细已数月。无尿路刺激症状，下腹部不痛，亦不发烧。溺色清，小腿无力，转弯时步态不稳，有将跌倒之势。既往有高血压病史。舌象无改变，脉稍数无力。患病后曾在本国和西方某国经·治无效。由于疾病影响工作，心情颇为焦虑。医疗组体检之后，诊断为脑动脉硬化、震颜麻痹、前列腺肥大。 投金匮肾气汤合加减补阳还五汤治之。	肥胖、发烧、不痛、跌倒、溺色清、身材魁梧、步态不稳、脉稍数无力、苔舌象无改变、舌舌象无改变	肥胖、发热、不寐、鼻梁塌陷、带下清、肥胖、四肢不用、乏力、月经先后无定期、月经先后无定期		排尿不畅	肾气丸	牡丹皮、黄芪、山药、生地、泽泻、茯苓、肉桂、附子、橘络	金匮肾气丸
342	342	唐氏女，16岁。于辛酉冬12月，赴邻村饮筵，由于饮食失节，归途复感受风寒，遂发生身疼咳嗽疾，复兼发热下痢。初未加注意，延至次年壬成春2月，病势增剧。咳嗽喘息，形销骨立，少食而复腹痛下利，午后潮热，面色苍白，行动需人扶持，否则便要倾跌，已造极中之候。 数剂服后，病势益剧，转为食少，不眠，咳端弥甚。该父无计，到寓求治于予师。师与予参考商讨治法，予主张金薯蓣丸法，变丸为汤，服毕4剂，诸证皆效，后又4剂继续与服，病愈大半。又与薯蓣丸100粒，每日早晚各服1粒，为期2月余，康壮如初，感激万分，念予不忘。	腹痛、喘息、潮热、咳嗽、发热、食少、下利、身疼、下痢、面色苍白	腹痛、不寐、潮热、咳嗽、发热、食少、小便自利、舌痛、咽喉溃烂、口唇淡白		风气虚劳	薯蓣丸	山药、阿胶、干姜、白芍、大枣、苦杏仁、白术、白敛、生地、麦冬、防风、甘草、川芎、人参、当归、柴胡、茯苓、桔梗、桂枝	薯蓣丸
343	343	冯××，女，36岁，教师。惠心悸、失眠、头晕、目眩数年，耳鸣，潮热盗汗，心神恍惚，多悲善感，智慧记忆锐减，食少纳呆，食不知味，食稍有不适即肠鸣腹泻，有时大便燥结，精神倦息，月经衍期，白带绵绵，且易外感，每感冒后即缠绵难愈。已经不能再坚持工作，病休在家。数年来治疗从未曾间断，经几处医院皆诊断为神经官能症。1963年春天，患者病势日见增重，当时面色白少华，消瘦憔悴，脉缓而无力，舌淡质胖，舌光无苔。综合以上的脉证，颇符合诸虚百损之虚劳证，投以薯蓣丸丸，治疗3个月之久，共服200丸，诸证如失，健康完全恢复，以后一直很好地工作着。（赵明锐：经方发挥》山西人民出版社第1版1982年9月)	潮热、耳鸣、消瘦、食少、目眩、盗汗、失眠、舌淡、心悸、头晕、腹泻、肠鸣、舌胖、舌光无苔、心神恍惚、精神倦息、食不知味、大便燥结、脉缓而无力、面色白少华	潮热、耳鸣、消瘦、食少、目眩、盗汗、不寐、指纹淡、心悸、头晕、大便稀溏、肠鸣、舌胖、苔剥、失神、少神、健忘、大便干结、乏力、皮肤色白		虚劳	薯蓣丸	山药、阿胶、干姜、白芍、大枣、苦杏仁、白术、白敛、生地、麦冬、防风、甘草、川芎、人参、当归、柴胡、茯苓、桔梗、桂枝	薯蓣丸
344	344	屈××，男，48岁，教师。1979年1月12日诊：脾胃虚弱，纳谷不香，畏寒惧热，遇风冷则头眩，两目视物恍惚不清，多语则气怯，苔薄脉虚。宜补气和营祛风，予丸剂缓图之。	头眩、风冷、畏寒、恍惚、惧热、气怯、苔薄、脉虚、脾胃虚弱	目眩、冷汗、恶寒、失神、灼痛、善恐、苔薄、脉虚、脉虚		虚劳风眩	薯蓣丸	山药、党参、阿胶、大豆黄卷、干姜、白芍、大枣、苦杏仁、白术、生地、麦冬、防风、甘草、六神曲、川芎、酒、当归、柴胡、茯苓、桔梗、桂枝	薯蓣丸
345	345	贾××，女，63岁，陕西省府谷县墙头乡尧峁村农民。1988年8月13日初诊。自诉十余年来左侧膝盖酸麻疼痛且肿大，口渴，两尺脉细，右关虚大，舌光红无苔。此属脾肾不足，气阴两亏，兼挟风气。治拟补虚祛风，仿仲景薯蓣丸法。	肿大、口渴、无苔、疼痛、酸麻、舌光红、两尺脉细	阴肿、见水欲尿、苔剥、耳痛、目酸、肛门色红、脉细		风痹	薯蓣丸	桑寄生、山药、白芍、党参、白术、川芎、茯苓、熟地、炙甘草、麦冬、桂枝、独活、杜仲、当归、牛膝	薯蓣丸
346	346	许××，48岁，女，已婚，千部。19609月20日初诊。患者素有头晕，目眩，汗多，1星期前突然昏倒，不省人事，当时血压80/20毫米汞柱。经医务所大大急救，很快即醒，是后仍有心慌、气短、头晕、目眩、嗜睡、汗多，以夜间汗出更甚，食欲尚佳，二便及月经正常。曾经针灸治疗过2月余，并服过归脾汤加川断、巴载天、牡蛎、浮小麦、枸杞子、小茴香等，未见显效，脉两寸尺沉细有力，两关弦数，舌质正常无苔，认为属肝热阴虚，肝阳不潜，兼心血不足。治宜滋阴潜阳，兼养血宁心。酸枣仁汤加味。	汗出、心慌、嗜睡、头晕、气短、目眩、昏倒、汗多、苔无苔、舌质正常、舌正常无苔、脉两寸尺沉细有力、血压80/20毫米汞柱	有汗、心悸、嗜睡、头晕、气短、目眩、头昏、眵多、苔剥、胎位不正、苔剥、脉实	血压80/20毫米汞柱	自汗	酸枣仁汤	蒺藜、茯神、女贞子、龟甲、石决明、大枣、川芎、炙甘草、地骨皮、知母、珍珠母、牛膝	酸枣仁汤
347	347	邢××，女，38岁。1951年4月18日初诊。忠者胃疼痛，连及胸胁，剧痛难忍，并伴有呕吐黄绿色苦水。脉弦有力。辨证为肝气犯胃，曾用大、小柴胡汤治之无效。考虑到病久即虚，同时患者又伴有失眠症状，故改用本方治之。	失眠、呕吐、疼痛、脉弦有力	不寐、呕吐、耳痛、脉实		肝气犯周	酸枣仁汤	大枣、川芎、茯苓、知母、甘草	酸枣仁汤
348	348	例1陈秘书，1941年1月21日诊。夜问失，是劳心过度使然。脉弦细，舌黄，治宜养心安神。 酸枣仁15克干地黄21克知母9克川9克茯苓茯神(朱砂拌)各12克甘草9克远志9克炒黄芩9克赤白芍各15克黄连3克。服5剂，火见好转。	舌黄、脉弦细	目黄、脉细		失眠	酸枣仁汤	茯神、黄连、大枣、白芍、甘草、赤芍、生地、茯苓、远志、知母、朱砂、黄芩	酸枣仁汤
349	348	例2杨××，女，44岁，幼儿园教师。1975年4月18日诊。索体肝血不足，面色少华，神疲乏力。近来夜不安寐，心烦眩晕，脉弦细，舌质红苔薄白。《金匮》云：“虚劳虚烦不得眠，酸枣仁汤主之。”今当宗其法，拟酸枣仁汤合四物汤加藏养肝之体，调肝之用，缓肝之急。	虚烦、舌红、神疲、心烦、眩晕、乏力、脉弦细、夜不安寐、面色少华、肝血不足、舌质红苔薄白	烦躁时发热、咽红、乏力、急躁易怒、头晕、乏力、脉细、不寐、少神、月经量少、皮肤色红		失眠	酸枣仁汤	蒺藜、郁金、白芍、大枣、佛手、川芎、茯苓、丹参、知母、甘草、当归	酸枣仁汤
350	349	陈女，年17岁，患干血痨。经停逾年，潮热，盗汗，咳逆，不安寝，皮肉消脱，肌肤甲错，腹皮急，唇舌过赤，津少，自医无效，住医院亦无效。拾至我处，困憋不能下轿，因就轿边诊视。脉躁急不宁，虚弦虚数。予日：脉数、身热、不寝，为痨病大忌。今三者俱全，又加肉脱皮瘪，几如风消，精华消磨殆尽，殊难着手。渠乃为敷陈古今治劳方治，略以《金匮》以虚劳与血痹合为一篇颇有深意。仲景主小建中汤阴阳形气俱不足者调以甘药，唐·孙氏又从小建中悟出复脉汤，仲景用刚中之柔，孙氏用柔中之刚，功力悉敌。究之死血不去，好血无由营周；于血不除，新血无由灌溉。观大黄蛰虫丸多攻破逐瘀之品，自注缓中补虚，主虚劳百不足。乃拟方：	脉数、身热、咳逆、潮热、困憋、虚数、盗汗、津少、腹皮急、皮肉消脱、肌肤甲错、肉脱皮瘪、唇舌过赤	脉数、发热、咳嗽、潮热、少神、脉虚、盗汗、指甲干枯、尿急、消瘦、皮肤脱屑、舌瘦、耳赤		干血痨	大黄蛰虫丸	土鳖虫、虻虫、大黄、生地、白芍、苦杏仁、鳖甲、水蛭、蛴螬、白薇、桃仁、紫菀、干漆、甘草、百部、当归、黄芩	大黄蛰虫丸
351	350	余××，32岁。经停3年，体形消瘦，小腹胀痛，脐下摸到一块，按之触痛。近半年午后微热，至傍晚热升高，面色黯滞，肌肤粗糙，舌质黯红，舌缘青紫干燥，食欲日益减退，至晚口渴，脉细小数，间有不匀，病属干之候，宜遂瘀生新，缓中补虚，投以大黄蛰虫丸改汤剂加减，服5剂。	胀痛、口渴、消瘦、面色黯滞、脉细小数、舌质黯红、脐下摸到一块、食欲日益减退、舌缘青紫干燥	胀痛、见水欲尿、消瘦、皮肤晦黯、指纹细、肛门色红、月经血块、食欲不振、齿燥		干血痨	大黄蛰虫丸	虻虫、土鳖虫、大黄、生地、白芍、苦杏仁、水蛭、蛴螬、桃仁、干漆、甘草、黄芩	大黄蛰虫丸
352	351	张××，男性，49岁，机关干部。1968年秋出现肝区疼痛不适，食欲减退，疲乏消瘦。1970年1月突发高热，体温达40℃，昏迷24小时，伴有呕吐、抽搐等症状，经驻京某医院诊断肝昏迷，抢救后转入某院住院治疗。入院检查：肝肋下4.5厘米，血压110/56mmHg(14.66/7.47KPa),黄痘指数14单位，谷丙转氨酶220单位。经治疗症状缓解出院。1个月后，又因高热、昏迷、肝区疼痛、恶心、腹泻入院治疗。此后即常常反复发作，屡经中西医药治疗无效。于1972年发现脾肿大，体有肝臭味，肝区疼痛，经某医院确诊为早期肝硬变。于1972年10月来诊：脉大数有涩象，面黧黑，舌边尖红有瘀斑，目黄，励痛。肝炎虽然多数由湿热为患，但日久失治可以有多种转归，或肝肾阴虚，或脾虚肝乘，或阴损及阳，或气阴两虚。当求其本以治，不可概用清利湿热之剂。此例病久入络，结合舌瘀、面黧黑、胁痛、肝硬、脉有涩象等，诊为血瘀气滞而肝…	阴损、涩象、昏迷、消瘦、瘀斑、疼痛、恶心、湿热、胁痛、肝硬、呕吐、高热、腹泻、抽搐、气阴两虚、苔舌边尖、食欲减退、体温达40℃、肝肋下4.5厘米、血压110/56mmHg	毛发干枯、口涩、失神、消瘦、舌生瘀斑、耳痛、恶心、灼痛、胁痛、皮肤发硬、呕吐、月经量多、大便稀溏、抽搐、脉虚、舌生芒刺、食欲不振、灼痛、桶状胸	血压110/56mmHg	胁痛（早期肝硬化）	大黄蛰虫丸	虻虫、土鳖虫、大黄、生地、白芍、苦杏仁、水蛭、蛴螬、桃仁、干漆、甘草、黄芩	大黄蛰虫丸
353	352	刘君，30岁，小学教师。患遗尿证甚久，日则间有遗出，夜则数遗无间，良以为苦。医藏认为肾气虚损，或温肾滋水而用桂附地黄汤，或补肾温涩而用固阴煎，或以脾胃虚寒而用黄芪建中汤、补中益气汤，其他鹿茸、紫河车、天生磺之类，均曾尝试，有效有不效，久则依然而无法治。吾见前服诸方，于证未尝不合，何以投之离效？细诊其脉，右部寸关皆弱，舌白润无苔：口淡，不咳，睡涎，胃纳略减，小便清长而不时遗、夜为甚，大便溏薄。审系肾、脾肺三脏之病。但补肾温脾之药，服之屡矣，所未服者肺经之药耳。复思消渴一证，肺为水之高源，水不从于气化，下注于肾，脾虚不能约制，则关门洞开，是以治肺为首要，而本证亦何独不然。景岳有说：“小水虽利于肾，而肾上连肺，若肺气无权，则肾水终不能摄，故治水者必先治气，治肾者必先治肺。”本证病缘于肾，因知有温肺以化水之治法。又甘草千姜汤原有治遗尿之说，更为借用有力之依据。遂疏予甘草干姜汤：	口淡、遗尿、消渴、遗出、数遗、舌白润、胃纳略减、肾气虚损、小便清长、脾胃虚寒、大便溏薄、苔白润无苔	指纹淡、小便失禁、食欲不振、遗精、遗精、苔白、食少、脉虚、尿长、恶寒、大便稀溏、苔白		遗尿	甘草干姜汤	炙甘草、干姜	甘草干姜汤
354	353	史××，男；1岁，1963年4月12日会诊。病程已越1月，初起由发热10天始出麻疹，但出之不顺，出迟丽没速，因而低热久稽不退，咳嗽微喘，咽间有痰，不思饮食，大便日行二三次，稀水而色绿，面色黯而颧红，肌肉消瘦，皮肤枯燥，脉沉迟无力，舌淡唇淡，无苔，奄一息，甚属危殆。此由先天不足，后天营养失调，本体素弱，正不足以胜邪，所以疹出不透，出迟而没速，余毒内陷肺胃，又因苦寒过剂，以致脾胃阳衰，虚阳外浮。救治之法，以急扶胃阳为主，若得胃阳回复则生。	颧红、舌淡、咳嗽、发热、色绿、低热、麻疹、唇淡、苔无苔、肌肉消瘦、皮肤枯燥、不思饮食、脉沉迟无力	咽红、指纹淡、咳嗽、发热、大便色绿、语声低微、唇麻、指纹淡、苔剥、消瘦、耳轮干枯、食欲不振、乏力		麻后伤阳	甘草干姜汤	干姜、党参、大枣、炙甘草、粳米	甘草干姜汤
355	354	阁××，男性，21岁，唐山市人，汽车司机，素患鼻纽，初未介意，某日，因长途出车，车生故障，修理3日始归家，当晚6时许开始血，势如涌泉，历5个多小时不止，家属惶急无策，深夜邓诊，往视之，见患者头倾枕侧，鼻血仍滴沥不止，炕下承以铜盆，血盈其半。患者面如白纸，近之则冷气袭人，抚之不温，间之不语，脉若有若无，神智已失，急疏甘草干姜汤：	鼻血、神智已失、滴沥不止、脉若有若无	尿血、皮肤麻木、月经时多时少	滴沥不止	鼻衄	甘草干姜汤	干姜、甘草	甘草干姜汤
356	355	聂××，女性，40岁，1951年春。产后失调（第7胎），体渐赢瘦，面色苍白，头眩晕，时睡白沫，咽干口淡，夜不安卧，舌无苔少津液。前医误为血亏阴伤，曾以大剂养血滋阴，佐以化痰之剂，治疗经旬而病不减，睡沫增剧，神疲体乏。余诊其两脉细缓，右寸且弱，证属肺痿，遵仲师法，投以甘草干姜汤温中摄液：	口淡、神疲、咽干、赢瘦、化痰、体乏、头眩晕、面色苍白、两脉细缓、舌无苔少津液	指纹淡、乏力、咽干、舌瘦、咳嗽、乏力、头晕、口唇淡白、脉细、指甲干枯		肺痿	甘草干姜汤	干姜、甘草	甘草干姜汤
357	356	忠者男性，11岁。初诊：夜间遗尿，自幼及今，服过许多单方及求医多处无效。近两年来，时患鼻虹，家长以为儿童常与人打架受伤所致。患儿面，手指阴冷，小便清长，每周遗尿三四次；时常鼻血，血小板正常。曾服四生丸半月，鼻七八次，血色鲜红，用冷水毛巾覆盖面额，血仍不能止。鼻衄遇冷反剧，非血热妄行；遗尿服四生丸而反频，说明药不对证。舌质淡，苔薄白，脉沉细。	鼻血、舌淡、遗尿、反频、鼻衄、鼻虹、苔薄白、脉沉细、血色鲜红、血小板正常	尿血、指纹淡、小便失禁、尿频、鼻衄、苔白、脉细、口唇鲜红	鼻虹、血小板正常	遗尿鼻妞	甘草干姜汤	阿胶、干姜、甘草、艾叶	甘草干姜汤
358	357	谢××，男，年龄8个半月。因感冒咳嗽4周，高热4天，于1961年4月17日住某医院。 住院检查摘要：体温39℃，脉搏104次/分，发育营养中等，两肺呼吸音粗糙，有散在中小水泡音。血化验：白细胞总数11500/mm3,中性58%，淋巴41%，单核1%。尿蛋白(++)。咽拭子培养为金黄色葡萄球菌，凝周酶试验(+)，少数绿脓杆菌，药物敏感试验：对各种抗生素均为阴性，咽拭子病毒分离为直型腺病毒，补体结合试验效价1.：32倍。胸透：右上肺有片状阴影。临床诊断：腺病毒肺炎。病程与治疗：入院前2周咳嗽痰多，至第10天突然高热持续不退，伴有呕吐夹痰奶等，食纳差，大便黄色粘稠，日一二次，精神萎靡，时而烦躁，入院后即用中药桑菊饮、葛根芩连汤加味、安宫牛黄散以及竹叶石膏汤等均未效，于4月21日请蒲老会诊：体温38~40℃，无汗，呕吐，下利，每日平均十多次，呼吸不畅，喉间痰阻，喘促膈动，面色苍白，胸腹微满，脉虚…	烦躁、痰多、脉虚、痰阻、舌红、呕吐、咳嗽、高热、喘促、食纳差、苔无苔、呼吸不畅、面色苍白、精神萎靡、体温39℃、大便黄色粘稠、两肺呼吸音粗糙、体温38~40℃、脉搏104次/分	烦躁时发热、喉中痰鸣、脉虚、咽如物梗、咽红、呕吐、咳嗽、月经量多、脉促、食少、苔剥、呼吸困难、口唇淡白、少神、灼痛、皮肤色黄、苔糙、头摇	体温38~40℃	风寒夹饮（腺病毒肺炎）	射干麻黄汤	干姜、半夏、五味子、大枣、麻黄、紫菀、细辛	射干麻黄汤
359	358	罗××，男，58岁，1979年10月8日。素有慢性气管炎，遇寒则作剧。近月途中遇风雨而形寒咳嗽，喘息不已，喉间痰声如拽锯，脉浮苔白，宜解表平喘蠲饮。	喘息、咳嗽、痰声、脉浮苔白	不寐、咳嗽、喉中痰鸣、苔白		表邪寒饮（慢性气管炎急性发作）	射干麻黄汤	半夏、五味子、大枣、款冬花、麻黄、紫菀、细辛	射干麻黄汤
360	359	《要略》曰：“咳道上气，时时吐浊，但坐不得眠，皂荚丸主之”。按射于底黄汤证但云咳而上气，是不咳之时，其气未必上冲也。若夫本证之咳逆上气，则喘息而不可止矣。病者必背拥叠被六七层，始能垂头稍稍得睡。倘叠被较少，则终夜炝咳，所吐之痰黄浊胶粘。此证予于宣统二年，侍先妣邢太尖人病亲见之。先妣平时喜进厚味，又有烟癖，厚味被火气熏灼，因变浊痰，气吸于上，大小便不通。予不得已，自制皂荚丸进之。长女昭华煎枣膏汤，如法昼夜4服。以其不易下咽也，改丸如绿豆大，每服5丸。凡4服，浃晨丽大小便通，可以去被安睡矣。	咳、吐浊、喘息、烟癖、上气、浊痰	咳嗽、呕吐、不寐、矢气、精浊	烟癖	喘息	皂荚丸	皂荚、大枣	皂荚丸
361	360	朱小祥病患咳嗽，恶寒头疼，胸闷气急，口燥烦渴，尿短色黄，脉浮而小弱。据证分析，其由邪侵肌表，寒袭肺经，肺与皮毛相表里，放恶寒而咳；浊痰上泛，冲激于肺，以致气机不利，失于宣化，故胸满气促；燥渴者，则为内有郁热，津液不布，因之饮水自救；又痰积中焦，水不运化，上下隔阻，三焦决渎无权，故小便黄短；脉浮则属外邪未解，小弱则因营血亏损，显示脏气之不足，如此寒热错杂内外合邪之候，宜合治不宜分治，要不出疏表利肺降浊升清之大法，因处以《金匮》厚朴麻黄汤。	口燥、气促、胸闷、气急、咳嗽、烦渴、恶寒、胸满、郁热、燥渴、尿短、头疼、脉浮、痰积、色黄、小便黄短、气机不利	齿燥、脉促、胸闷、尿急、咳嗽、烦躁时发热、恶寒、胸闷、齿燥、尿短、头痛、脉浮、皮下肿块、带下色黄、苔黄、呼吸困难	郁热	咳嗽气喘	厚朴麻黄汤	小麦、干姜、半夏、苦杏仁、麻黄、石膏	厚朴麻黄汤
362	361	李×，男，45岁。1979年2月4Π初诊。咳嗽气喘，畏寒骨楚，胸中烦虑满闷，咽喉干燥，苔略滑，脉浮略效，治宜散邪蠲饮。处方：	烦虑、干燥、咳嗽、骨楚、气喘、畏寒、脉浮、苔略滑	烦躁时发热、齿燥、咳嗽、骨蒸发热、舌颤、恶寒、脉浮、苔滑		咳嗽气喘	厚朴麻黄汤	小麦、干姜、厚朴、半夏、五味子、麻黄、石膏、细辛	厚朴麻黄汤
363	362	曾××，男，50余岁，农民，住遂宁幸福公社九大队。形体尚壮实，3年来长期咳嗽，吐泡沫痰挟少量稠粘痰，时作喘息，甚则不能平卧，咳喘冬夏均有发作，无外感时也可突然发作，面目及四肢凹陷性浮肿，饮食尚佳，口渴喜饮（不分冷热），口腻，大便时干时稀，小便短少，曾服小青龙、射干麻黄、杏苏散、苓甘五味姜辛汤等，均无显效，时作时止，舌苔薄白有津，舌根苔微黄，脉不浮而见沉滑。诊为肺胀，水饮内停，气郁化热。投泽漆汤原方，1剂咳吐诞痰明显减少，腹泻2次。再进4剂，诸证全愈。观察3年未复发。	四、咳吐、口渴、浮肿、喘息、肺胀、口腻、气郁、咳嗽、咳喘、腹泻、脉不浮、舌苔薄白、大便时干、小便短少、水饮内停、吐泡沫痰、苔薄白有津、舌根苔微黄、形体尚壮实	四肢冷、咳嗽、见水欲尿、皮肤浮肿、不寐、耳胀、口腻、闷闷不乐、咳嗽、咳嗽、大便稀溏、苔浮、苔白、皮肤干燥、尿短、闭经、吐弄舌、牙龈淡白、苔黄、壮热		咳嗽喘息	泽漆汤	生姜、半夏、桂枝、泽漆、白前、甘草、黄芩	泽漆汤
364	363	谢××，女，45岁，城关镇金溪村。脘巾杂，知饥不食，已缠绵月余，连服中西药未能奏效。诊得舌红苔白滑，脉来虚数，胃中嘻杂阵阵，饥不思食，心中空空，少气懒言，四肢无力，痰涎盛而多粘。查阅以前所服多是温胆汤、参苓白术散及西药胃舒平、多酶片之类。此属胃阴不足，虚火上逆所致，拟仿《金匮》麦门冬汤为治。处方：	舌红、少气、痰涎盛、苔白滑、饥不思食、脉来虚数、知饥不食、四肢无力、心中空空	咽红、少神、多涎唾、苔白、食欲不振、脉虚、食欲不振、乏力、头空		嘈杂	麦门冬汤	大枣、半夏、茯苓、麦冬、粳米、红参、甘草	麦门冬汤
365	364	陆××，男，50岁，兰州大学于部。1980年3月23日初诊。患者于？天前突然鼻出血不止，尚伴有轻微咳嗽，平素有慢性气管炎和高血压病。住院后血压波动在150/100~120/80mmHg(20/13.33~16/10.67KPa)之间。化验：血红蛋白7克%，血小板124000，出血时间1分，凝血时间1分30秒。 体查：鼻腔有渗，无明显山血点。舌红苔薄白，脉关尺滑数有力而两寸无力。诊断为鼻衄。 方用麦门冬汤比逆下气，方中去逗留热邪之粳米，加润燥之蜂蜜，再竹茹以清络脉之热。	舌红、咳嗽、鼻衄、苔薄白、鼻出血	咽红、咳嗽、鼻衄、苔白、耳出血		鼻妞	麦门冬汤	大枣、半夏、党参、竹茹、蜜、炙甘草、麦冬	麦门冬汤
366	365	李××，女，75岁，1981年1月22日初诊。 高年形瘦体弱，素来不禁风寒，不耐劳作。稍受外感则每易发热咳嗽，稍有劳累则必定气嘴息促。半月前因外感发热咳嗽，未得及时治疗，迁延时口，至今虽外邪自解，但口于咽燥，气喘息促，咳嗽频繁，吐出大量白色涎沫。面色萎黄，纳食少进，·口淡乏味，精神疲意，卧床不起。脉虚缓，舌质淡红少苔。此属肺痿之证，气阴二伤。治拟《金匮》麦门冬汤培土生金，以降冲逆。	口淡、气喘、咳嗽、发热、脉虚缓、苔淡红、气嘴息促、面色萎黄、舌淡红少苔、吐出大量白色涎沫	指纹淡、舌颤、咳嗽、发热、脉虚、舌质淡红、脉促、皮肤色黄、舌质淡红、吐弄舌		肺痿	麦门冬汤	大枣、半夏、党参、茯苓、炙甘草、麦冬、粳米、甘草	麦门冬汤
367	366	辛未了月中旬，余治一陈姓疾。初发时、咳嗽，胸中隐隐作痛，痛连缺盆。其所吐者，浊痰腥臭，与悬饮内痛之吐涎沫，固自不同，决为肺痛之始剪。遂以桔梗汤，乘其未集而先排之。进5剂，痛稍止，诸证依然，脉滑实。因思是证确为肺痈之正病，必其肺脏塞阻不通而腐，腐久乃吐脓，所谓久久吐脓如米粥者，治以便汤。今当塞塞之时，不去其壅，反排其腐，何怪其不效也。《淮南子》云：掌芳愈胀。胀者，壅极不通之。《金愿》日：肺痈，喘不得卧，即胀也。《千金》重申其义日：肺痈胸满胀，故知芳泻肺汤非泻肺也，泻肺中壅胀。	喘、咳嗽、塞塞、吐脓、内痛、浊痰、肺痛、胸满胀、脉滑实、吐涎沫	舌颤、咳嗽、鼻塞、呕吐、阴痛、精浊、鼻痛、腰胀、脉滑、吐弄舌		肺痈	葶苈大枣泻肺汤	葶苈子	葶苈大枣泻肺汤
1945	1950	刘××，女，30岁。 患者产后感臂，迭经用中西药治疗无效，已延及三十余日。 一直发热不解，头痛恶风，厌油纳呆，精神倦息，四肢乏力，每热退之前出微汗，汗后热退身适，二便正常，夜寐较差。舌质淡、苔薄白，脉弱而缓。此产后体虚外感延久失治，风邪拂都于表不解之故。宜调和营卫，解肌祛风为治。	厌油、头痛、舌淡、纳呆、发热、恶风、苔薄白、出微汗、脉弱而缓、四肢乏力	皮肤多脂、头痛、指纹淡、食欲不振、发热、恶心、苔白、脉微、脉虚、乏力		产后发热	桂枝麻黄各半汤	白芍、大枣、苦杏仁、麻黄、炙甘草、桂枝	桂枝麻黄各半汤
368	367	·罗××，男，47岁、1978年1月25日初诊。忠慢性支气管炎多年，近咳逆痰多，气喘促，胸闷胁胀，面部浮，大便较千，小便短少，脉滑苔白，否质红，先宜泻师化痰平嘴。	胁胀、咳逆、胸闷、舌红、痰多、化痰、气喘促、面部浮、小便短少、大便较千、脉滑苔白	胁胀、咳嗽、胸闷、咽红、喉中痰鸣、咳嗽、脉促、脉浮、尿短、脉洪、苔白		痰喘	葶苈大枣泻肺汤	半夏、甘草、冬瓜仁、大枣	葶苈大枣泻肺汤
369	368	忆背年曾治一重喉痛，病已1周，用大剂桔梗汤（甘草60克、桔梗30克)，一服破，再服数剂而愈。（余子修医案，录自《广东中医》5：37,1962)	喉痛	咽痛		喉痈	桔梗汤	甘草、桔梗	桔梗汤
370	369	闽侯雪峰林某，患咳嗽，胸中隐隐作痛，经过中西医调治，均不见效。后延余往诊，见其吐痰盈盆，滑如米粥，腥臭难闻。按其右寸脉象滑数，舌荟微绛，查其所服中药，大约清痰降火，大同小异而已。余再三考虑，药尚对证，何以并不见效？必系用量太轻。余照《金匮》桔梗汤加味施以重剂。	咳嗽、舌荟微绛、吐痰盈盆、右寸脉象滑数、胸中隐隐作痛	咳嗽、舌质红绛、吐弄舌、脉数、乳房痛		肺痈	桔梗汤	白芨、紫菀、桔梗、半夏	桔梗汤
371	370	金××，女，1岁，1964年1月29目初诊。 检查摘要：扁桃腺红肿：两肺布满水泡音。胸透：两肺纹理粗重模糊，并有小型斑点状浸润性阴影，尤以内中带为著，两肺下部有轻度肺气肿，心膈无异常。血化验：白细胞总数11300/mm3,中性79%，淋巴20%，酸性1%。诊断为支气管肺炎。 病程与治疗：患儿发热4天，已服过中西药未效，高热达39.6℃，咳喘气促，腹满膈煽，喉问痰声漉，鼻翼煽动，丽青唇淡，头汗出，时有烦躁，不欲食奶，大便稀，小便黄，脉沉紧，指纹不显，舌质淡苔白，由风寒犯肺，肺气郁闭，治宜辛开，主以越婢加半夏汤加味。	汗出、气促、烦躁、发热、咳喘、高热、唇淡、肺气肿、小便黄、大便稀、脉沉紧、舌淡苔白、肺气郁闭、心膈无异常、两肺布满水泡音	有汗、脉促、烦躁时发热、发热、咳嗽、月经量多、指纹淡、咽肿、目黄、带下稀、脉紧、舌质淡白、闷闷不乐、月经时多时少、喉中痰鸣		风寒犯肺（小儿支气管肺炎）	越婢加半夏汤	半夏、甘草、麻黄、大枣	越婢加半夏汤
372	371	刘××，女，35岁。因妊娠八月，全身浮肿，咳嗽气逆，用西药治疗7天，曾服双氢克尿塞、利尿素，又服中药五皮饮加味等，全身浮肿加剧，腹水增加，病情严重，考虑引产。邀会诊：患者颜脸及全身浮肿，恶风鼻衄，咳喘不已，呕逆不能食，大便尚通，小便短赤，舌粗白尖红，脉浮数有方，虽未见发热口渴等证，而肺经风水交冲挟有胃热之候显然可见。	口渴、咳嗽、浮数、浮肿、咳喘、气逆、发热、胃热、呕逆、恶风、鼻衄、腹水增加、舌粗白尖红	见水欲尿、咳嗽、苔浮、皮肤浮肿、咳嗽、矢气、发热、小便灼热、呕吐、恶心、鼻衄、单腹胀大、肛门色红		妊娠水肿	越婢加半夏汤	半夏、苦杏仁、大枣、麻黄、石膏、甘草	越婢加半夏汤
373	372	冯××，女，6岁，1961年3月14日会诊。腺病毒肺炎住院3周，发热，咳嗽气喘，发憋，面青白，下利，肺部罗音较多。舌淡苔灰黑，脉滑数，属内饮兼感，治宜宣肺。	舌淡、气喘、咳嗽、发憋、发热、下利、面青白、苔灰黑、脉滑数、肺部罗音较多	指纹淡、舌颤、咳嗽、鼻塞、发热、小便自利、须发早白、苔灰黑、脉滑、喉中痰鸣		外寒内饮（腺病毒肺炎）	小青龙加石膏汤	干姜、白芍、大枣、五味子、半夏、苦杏仁、麻黄、石膏、炙甘草、桂枝、细辛	小青龙加石膏汤
374	373	吴一鸣，1940年6月3日初诊。咳嗽甚剧，喉痒，咯痰白腻，肌肤燥，此寒水停于心下，脉数，苔白，宜小青龙加石膏汤，	脉数、咯痰、白腻、喉痒、苔白、咳嗽、肌肤燥	脉数、咳嗽、苔腻、咽痒、苔白、咳嗽、皮肤干燥		咳嗽	小青龙加石膏汤	干姜、五味子、苦杏仁、麻黄、石膏、桂枝、细辛、甘草	小青龙加石膏汤
375	374	例1予尝治平姓妇，其人新产，会有仇家到门寻衅，毁物谩骂，恶声达户外，妇大惊怖。嗣是少腹即有一块，数月后，大小二块，时上时下，腹中剧痛不可忍，日暮即有寒热。予初投：炮姜熟附当归川芎白芍。2剂稍愈，后投以奔豚汤，2剂丽消。惟李根白皮为药肆所无，其人于谢姓园中得之，竟得痊可。(曹颖甫：《金匮发微》上海科学技术出版社第1版1959年5月)	寒热	冷痛		奔豚气	奔豚汤	白背、半夏、粉葛、瓜蒌、川芎、荆芥、甘草、当归、黄芩	奔豚汤
376	374	例2黄××妻，45岁，城关镇金溪村。恶寒发热，腹中作痛，感气从小腹上冲胸部，时逾句日，口渴，苔白脉数。缘与邻居口角后面发病，遂以奔豚汤为治。	脉数、口渴、苔白、恶寒、发热、腹中作痛	脉数、见水欲尿、苔白、恶寒、发热、肛门疼痛		奔豚气	奔豚汤	白背、半夏、粉葛、瓜蒌、川芎、荆芥、甘草、当归、黄芩	奔豚汤
377	375	赵姓妇，华40余，产后3H,体虚受寒，始则阵阵腹痛，继则气由少腹上冲，群医以为恶露未尽，多用行瘀散气之品，不效，其痛益剧，发则其气暴起，由脐下直上冲心，粗如小臂，硬如木棒，病者则咬牙闭目，气息俱停，手足发冷，如此约四五分钟，腹中积气四散，气息复旧，神情渐安。一日夜中要发七八次、十余次不等，病已1星期之久，始延余诊。余决为奔豚证，因欲试验桂枝加桂一法，乃用桂枝18克，芍药12克，他药准此比例，与服2剂，不效。雨病者则痛更加剧，体更惫甚，米饮且亦不进。乃将桂枝减为12克，与芍药等量，加顶上肉桂1.5克，嘱令将肉桂另行炖冲与服。迨1服之后，其痛大减，脘腹之积气四散，时时气，或行浊气。继服2剂，其病若失。	腹痛、恶露、积气、浊气、手足发冷	腹痛、羞明、胸闷、精浊、四肢冷		奔豚气	桂枝加桂汤	炙甘草、桂枝、白芍、大枣	桂枝加桂汤
378	376	故乡老友娄××的爱人，年70，患呕吐腹痛1年余，于1973年4月16日偕同远道来京就诊。询其病状，云腹痛有发作性，先呕吐，即于小腹虬结成瘕块而作痛；块渐大，痛亦渐剧，同时气从小腹上冲至心下，苦闷“欲死”。既而冲气渐降，痛渐藏，块亦渐小，终至痛止块消如常人。按主诉之病状，是所谓中医之奔豚气者，言其气如豕之奔突上冲的形状。《金匮要略》谓得之惊发。惊发者，惊恐刺激之谓。患者因其女暴亡，悲哀过甚，情志经久不舒而得此症。予仲景桂枝加桂汤。	腹痛、呕吐、苦闷	腹痛、呕吐、闷痛		奔豚气	桂枝加桂汤	炙甘草、桂枝、白芍、大枣	桂枝加桂汤
379	377	韩××，女，43岁，陕西省府谷县人。1979年12月诊：忠阵发性室上性心动过速20余年，近来发作频繁，日二三次。发作时自觉有气从少腹上冲至胸，心悸，眩晕，汗出，身润动，不能自主，约经半小时至1小时自可缓解。故特从陕西来京诊治。以其脉缓，舌苔薄润，知患者内有水寒之气。故初诊投以 ，复诊投 ，虽俱有小效，但并不显著。三诊时抓住其发作时自觉有气从少腹上冲至胸、心悸这二大主证，认为病属奔豚，乃肾中水寒之气向上冲逆，水气凌心。遂投桂枝加桂汤，并加大量茯苓以伐肾邪。方用：	脉缓、汗出、心悸、眩晕、苔薄润	脉迟、有汗、心悸、头晕、苔薄		奔豚气	桂枝加桂汤	白芍、大枣、茯苓、炙甘草、桂枝	桂枝加桂汤
380	378	患者女性，学生。1962年12月25日初诊。半月前下乡劳动，在月经来潮时，登厕遇大风，觉下身一阵阴冷。当夜少腹冷痛，有冷气自痛处上冲胸部。恶寒，口淡，头眩，手脚发冷，发作时全身冷汗。经用热水袋温腹部后，痛渐减而入睡。如此日发一二次，直至如今。曾服中西药无效。患者面色苍黄，舌淡润，苔薄白，腹弦急，按之如鼓，手指冷，恶风，脉沉而弦。余证如上述。此乃寒气直中少腹所致。拟桂枝加桂汤加丁香，以温散下焦寒气。	痛、头眩、口淡、恶寒、恶风、苔薄白、腹弦急、舌淡润、手指冷、手脚发冷、面色苍黄、脉沉而弦、全身冷汗	尿痛、目眩、指纹淡、恶寒、恶心、苔白、尿急、指纹淡、四肢冷、四肢冷、目黄、脉弦、口鼻气冷		经期下焦受寒	桂枝加桂汤	大枣、赤芍、肉桂、炙甘草、桂枝、丁香	桂枝加桂汤
381	379	孙××，女，40岁，某幼儿园教师。于1986年10月6日初诊：今年6月问，因其子升学事不悦后，突然昏厥，抽搐项强，角弓反张。经某医院诊断为煮症，功能性抽。曾住院治疗服多种镇静类西药3月余，无明显疗效。诊时项强背反，打呢不已，发作频繁，一日数次，作时四厥冷，但神志清晰，烦、悲怒无常，头额及后枕疼痛，脘腹胀滞，便闭，面色黯滞，舌质略黯紫，薄，脉细弦。先予柔肝止痉，方用百合地黄合甘麦大枣汤加味，药后症状有所缓解，但项强背反、逆、肢厥仍作。病不去者，必有其因。深思细察，发现患者发作前自觉腹部鼓动，有气自下腹上冲咽喉，胸中室闷，随即逆、项强背反、四肢厥冷相继而作。据证辨析，乃属奔豚，予苓桂草枣汤加味：	胀滞、室闷、疼痛、抽搐、昏厥、便闭、四厥冷、脉细弦、四肢厥冷、项强背反、神志清晰、舌略黯紫、角弓反张	腰胀、闷痛、耳痛、抽搐、头昏、目闭不开、四肢冷、脉弦、四肢冷、拘挛、头昏、舌质紫黯、拘挛		癔病抽搐	茯苓桂枝甘草大枣汤	天冬、山药、生地、龙骨、全蝎、百合、牡蛎、茯苓、桂枝、麦冬、甘草	苓桂枣甘汤
382	380	夏××，男，47岁，已婚，银行职员，浙江人。1963年11月14日下午2时许，病人在家，将门户紧闭，用剪刀切刺颈部自杀，后被发现，颈部皮肉模糊，血流满地，人侧卧床上，仅剩浅表呼吸，经医院抢救获生。自后身体格外软弱无力，整天卧床不起，复加多疑善感，神魂失常，乃请中医针刺及着肤灸治，症状亦未见改善，乃送来本院住院诊治。患者衣着整洁，安静，神识清楚，未发现有知觉障碍，能回忆病中的情况，解释自杀是发病时气冲至心，头脑昏沉，原想找支笔，见到剪子就干起来，并不觉疼痛，对自己的病悲观，觉得无人能理解其痛苦，无论是走路吃饭一想起便控制不住，自已要哭起来，但又讲不出道理。现除下腹部有气向上冲外，左胸部皮肤麻木不仁，牵引着全身不灵活，无幻觉及幻想发现。中医诊断：奔豚气。初诊：脉象濡滑而弦，舌胖边有齿痕，薄白微腻苔。审证参合舌脉，显系脾肾之阳素亏，阴寒内聚，肝气挟水气上冲于心，治从温肾散寒，理肝和脾兼养心气，…	昏沉、疼痛、麻木、舌胖、濡滑而弦、神识清楚、知觉障碍、苔薄白微腻	头昏、耳痛、舌体麻木、舌胖、脉弦、头昏、皮肤麻木、苔腻		奔脉气	茯苓桂枝甘草大枣汤	小麦、茯神、大枣、白术、苍术、枳实、牡蛎、茯苓、肉桂、炙甘草、桔梗、桂枝、紫石英	苓桂枣甘汤
383	381	惟劳力伛偻之人，往往病此（编者按：此，指胸痹），予向者在同仁辅元堂亲见之。病者但言胸背痛，脉之，沉而涩，尺至关上紧，虽无喘息咳吐，其为胸痹，则确然无疑。问其业，则为缝工。问其病因，则为寒夜伛偻制裘，裘成稍觉胸闷，久乃作痛。予即书括楼薤白白酒汤授之。	胸闷、喘息、作痛、咳吐、胸痹、沉而涩	胸闷、不寐、尿痛、咳嗽、耳聋、脉涩		胸痹	栝楼薤白白酒汤	酒、薤白	瓜蒌薤白白酒汤
384	382	一人努伤感寒，胸膈满闷不食，呼吸急喘，以楼薤白白酒汤：	胸膈满闷、呼吸急喘	胸闷、呼吸急促		努伤	栝楼薤白白酒汤	枳实、瓜蒌、酒、薤白、陈皮	瓜蒌薤白白酒汤
385	383	白某，伤风孩嗽，月余未愈。时觉胸中宿满，须用意作咳一二海则爽。或感觉胃中有气上冲，亦须发出咳嗽数声，或有噯气始舒。大便不畅，常数目一行，曾就数医疗治，均无见效。此因痰浊上塞，肺气郁结，治以通气化痰降逆。	咳嗽、噯气、胸中宿满、肺气郁结、痰浊上塞、大便不畅、胃中有气上冲	咳嗽、芤脉、胸闷、闷闷不乐、鼻塞、经行不畅、气上冲胸		咳嗽胸闷	栝楼薤白白酒汤	苦杏仁、竹茹、枳实、瓜蒌、川贝母、桔梗、白前、陈皮、旋覆花	瓜蒌薤白白酒汤
386	384	沈××，男，56岁。1977年8月3且初诊。喉头梗梗，胸闷不畅，病起-月，食后欲泛，苔布粗厚，脉弦大有力，此痰气胶结，阻于膈上，拟栝楼薤白汤加味。	痰气、欲泛、胸闷不畅、苔布粗厚、脉弦大有力	喉中痰鸣、见水欲尿、鼻塞、苔厚、脉实		梅核气	栝楼薤白白酒汤	礞石、海浮石、玄明粉、僵蚕、紫苏梗、瓜蒌、薄荷、文蛤、薤白、紫苏子、青黛	瓜蒌薤白白酒汤
387	385	李××,女性，57岁，于部。冠心病心绞痛五六年，心前区疼痛每日二三次，伴胸闷气短，心中容塞，疲乏，脉弦细，苔白质淡边齿痕。此系胸痹之病，乃心阳虚，胃不和，遂致气机不畅，血脉痹阻，拟通阳宣痹，心胃同治，仿括楼薤白半夏汤合橘枳姜汤化裁。处方：	胸闷、疲乏、气短、脉弦细、血脉痹阻、心中容塞、气机不畅、心前区疼痛、苔白质淡边齿痕	胸闷、乏力、气短、脉细、小便不利、鼻塞、经行不畅、肛门疼痛、苔白		胸痹	栝楼薤白半夏汤	黄芪、生姜、半夏、党参、香附、瓜蒌、桂枝、薤白、陈皮	瓜蒌薤白半夏汤
388	386	黄××，男，30岁。忽然左膺乳下痛不可忍，行动偻俯，两昼夜卧不安枕，月不交睫，呼吸引痛，叉手冒心。 诊视脉弦雨紧，舌苔薄白。患者自诉，曾就治于某医院，诊断为心包炎，服药罔效。因思“胸痹，心中宿气，气结在胸，胸满，胁下逆抢心”，实即心阳不振，寒饮逆犯之胸痹证。宜即通阳，以栝楼薤白半夏法：	胸满、气结、冒心、胸痹、苔薄白、心阳不振、脉弦雨紧、呼吸引痛、胁下逆抢心	胸闷、脉结、手足心汗、耳聋、苔白、少神、脉紧、肌肉疼痛、手足心汗		胸痹	栝楼薤白半夏汤	郁金、蒺藜、半夏、瓜蒌、枳壳、芥子、酒、薤白、青皮、川楝子、旋覆花	瓜蒌薤白半夏汤
389	387	刘××，男，45岁。1972年1月24日初诊。 胸痹气闷，心悸，夜寐欠安，腹胀，右侧偶感肢麻，脉微弦数，苔白。医院诊为冠心。以通心阳、安心神为治。	心悸、苔白、肢麻、气闷、胸痹、腹胀、脉微弦数	心悸、苔白、舌体麻木、闷痛、耳聋、腹胀、脉弦		胸痹	栝楼薤白半夏汤	半夏、太子参、佛手、瓜蒌、柏子仁、沉香、麦冬、丹参、薤白、远志、玄参	瓜蒌薤白半夏汤
1944	1949	刘××，女，3岁。门诊号102-一606,1964年11月13日初诊。·初起鼻塞流涕，咳嗽微热，不思饮食已三天。昨天又发现头面发际等处有小红疹。今晨胸腹部及四肢均有大小不等水泡，水泡周围微红。小便淡黄，指纹色红而浮。舌质红润、舌苔薄白。乃肺蕴热毒，外感时邪而发。拟清热透表解毒。	咳嗽、鼻塞、流涕、苔薄白、舌红润、小便淡黄、不思饮食、水泡周围微红、指纹色红而浮、头面发际等处有小红疹	咳嗽、鼻塞、流涕、苔白、口唇鲜红、小便淡黄、食欲不振、咽红、皮肤色红、皮肤色红		水痘	麻黄连轺赤小豆汤	苦杏仁、麻黄、牛蒡子、连翘、甘草、金银花	麻黄连翘赤小豆汤
390	388	季××，女，55岁，退休职工。1989年10月8日诊：1周前患外感，发热咳嗽，鼻塞不通。现表证已解，发热尽退，但仍鼻塞，咳嗽甚剧，每日吐出大量白色痰涎，胸膺疼痛，周身乏力，苔薄糙腻，脉细涩。此乃痰独未化，气机不通，当用栝楼白半夏汤加减化其痰浊，宣通气桃。	咳嗽、发热、疼痛、痰浊、乏力、鼻塞、脉细涩、气机不通、苔苔薄糙腻	咳嗽、发热、耳痛、精浊、乏力、鼻塞、脉细、经行不畅、苔腻		咳嗽胸病	栝楼薤白半夏汤	薏苡仁、半夏、苦杏仁、化橘红、瓜蒌、茯苓、枳壳、桔梗、薤白、橘络	瓜蒌薤白半夏汤
391	389	沈右。苦胸痹痛不忍，为日已久。阳气不运，复受寒邪所致。气机痹阻，故胸痛彻背，拒按是邪实。舌淡红，脉象沉迟，似可温化。	痹痛、胸痛、苔淡红、舌淡红、脉象沉迟	唇麻、胸痛、舌质淡红、舌质淡红、脉沉		胸痹	枳实薤白桂枝汤	厚朴、半夏、瓜蒌、枳壳、桂枝、薤白、陈皮	枳实薤白桂枝汤
392	390	蒋××，男，34岁，1956年3月28日诊。胸闷而痛，不能食饭，病3月余，经医院诊治无效。 服2剂病减，服5剂后愈。（张志民医案）	痛、胸闷	尿痛、胸闷		胸痹	枳实薤白桂枝汤	郁金、厚朴、半夏、苦杏仁、香附、枳实、桂枝、薤白、甘草	枳实薤白桂枝汤
393	391	陈××，女，28岁，1965年4月17日入院。 西医病历摘要：平素有胃病，又患过肝炎，7前突然右上腹剧痛，伴冷汗，呕吐，但无发热，腹痛持续3天而定，痛启出现黄疸(7年来每年均发二三次，有时需注山痛针，方可缓解)。1周前腹痛又作，症与以前类似，曾赴嘉兴某医院诊治，经超声波检查谓胆石症。 诊断：胆囊炎、胆石症。曾用青霉素、杜冷丁、颠茄等治疗无效。4月21日行手术探查，术中未见胆石及其他异物，术后疼痛仍然不除，5月4日邀中医会诊初诊：5月4日。术后米见胆石而院痛仍作，牵引及右肩部，痛处觉冷，脉缓弦小，此痰饮为患，治以温化。	痰饮、弦小、脉缓、呕吐、腹痛、冷汗、发热、疼痛、黄疸、剧痛	咳嗽、头小、脉迟、呕吐、腹痛、冷汗、发热、耳痛、带下色黄、目痛		痰饮	枳实薤白桂枝汤	蒺藜、厚朴、胆南星、瓜蒌、茯苓、枳壳、肉桂、高良姜、沉香	枳实薤白桂枝汤
394	392	俞×x胸痹痛，喜按喜暖，四肢不温，舌淡苔白，阳气虚故也，当以温药补之。	舌淡、苔白、四肢不温	指纹淡、苔白、四肢冷		胸痹	人参汤	白芍、党参、炙甘草、炮姜、附子、当归	人参汤
395	393	一妇人患胸痛一二年，发则不能食，食即不下咽，手足微厥，心下病鞭，按之如石，脉沉结。乃与人参汤，服之数旬，诸证渐退，胸痛痊愈。	胸痛、不下咽、不能食、脉沉结、手足微厥	胸痛、吞咽困难、耳聋、脉结、四肢冷		胸痹	人参汤	白术、干姜、甘草、人参	人参汤
396	394	一男子短气息迫，端而不得卧，面色青，胸中悸，脉沉微。先生以茯苓杏仁甘草汤使服之。3剂，小便快利，诸证全愈。（吉益南涯医案，录自汤本求真：《皇汉医学》上海中华书局民国18年9月)	脉沉微、面色青、胸中悸	脉微、皮肤色青、心悸		喘	茯苓杏仁甘草汤	苦杏仁、甘草、茯苓	茯苓杏仁甘草汤
397	395	何××，男，34岁，门诊号6372。主诉：咳嗽已5年，经中西医久治米愈。西医拟诊为支气管炎，屡用棕色合剂、青霉素等药，中医认为“久嗽”，常用半夏露、麦金杏仁糖浆等，皆不效。细询咳虽久丽并不剧，痰亦不多；其主要症状为入夜胸中似有气上冲至咽喉，呼呼作声，短气，胃院胸胁及背部均隐隐作痛，畏寒，纳减，脉迟而细，苔薄白。颇似《金匮》“胸痹，胸中气塞，短气”证，乃以橘积姜汤加味治之。	痰、久嗽、纳减、气塞、咳嗽、畏寒、短气、苔薄白、脉迟而细	喉中痰鸣、咳嗽、食少、鼻塞、咳嗽、恶寒、气短、苔白、脉细		胸痹	橘枳姜汤	枳实、茯苓、陈皮、半夏	橘枳姜汤
398	396	王××，男，21岁，未婚，农民。1972年12月25日初诊。病史：胸中闷痛，不能仰睡，仰睡则痛重，侧位则轻；徐缓行步则轻，劳动过累则重，有时咳嗽震动则胸中更痛，已近2个月。近凡天，头晕头痛，夜难入睡，食欲减退，全身乏力，大小便正常。检查：脉象沉而微弦，舌质红，苔淡白薄滑。体温37℃，血压110/75mmHg(14,67/100kpa),肝脾不肿大，心肺无异常，营养中等。辨证：胸阳不振，痰浊上壅，气滞不降，痹阻胸阳。 治则：开胸通痹，理气利痰，畅达气机，活血化瘀。	舌红、肿大、头痛、咳嗽、头晕、气滞、闷痛、乏力、痛重、痰浊上壅、食欲减退、肝脾不肿、沉而微弦、心肺无异常、苔淡白薄滑、体温37℃、血压110/75mmHg	咽红、阴肿、头痛、咳嗽、头晕、脉迟、闷痛、乏力、重痛、苔腻、食欲不振、咽肿、脉弦、月经时多时少、牙龈淡白、灼痛	血压110/75mmHg	胸痹	橘枳姜汤	化橘红、瓜蒌、枳实、酒、丹参、降香、薤白、甘草	橘枳姜汤
399	397	曹×，男，50岁，工人。患肋间神经痛10余年，1975年1月4日晚，因连日劳累，觉胸部胀痛加重，至次晨痛无休止。此后，20余日来，胸部持续胀痛不止。严重时，常令其子女坐压胸部，以致寝食俱废，形体衰疲。伴有呕恶感，口睡清涎，畏寒肢冷等证。经西医检查，超声波提示肝大，X射线为陈旧性胸膜炎，钡餐显示胃小弯有一龛影，其它无阳性发现。曾用西药解热镇痛剂、血管扩张剂、制酸、解痉、保肝、利胆及中药活血化瘀祛痰法，均无效。疼痛严重时，用杜冷丁能控制三四小时。 1975年1月28日初诊：形证如上，闻及胃部有振水音，脉细弦，舌淡苔白润多水。属寒湿胸痹，宜温阳利湿。先予薏苡附子散：	胀痛、肢冷、舌淡、畏寒、疼痛、脉细弦、呕恶感、苔白润多水、胃部有振水音	胀痛、冷痛、指纹淡、恶寒、耳痛、脉弦、呕吐、苔白、耳鸣		胸痹	薏苡附子散	薏苡仁、附子	薏苡附子散
400	398	倪××，男，53岁，农民。1978年5月21日初诊：忠者背痛剧，胸亦痛，时缓时急，已近1周。更兼胃脘不适，时时欲呕，口吐唾沫，脉沉紧，苔略腻。治拟仲景薏苡附子散合吴茱英汤加减。处方：薏苡仁15克制附子6克淡吴萸4.5克党参9克千姜3克大枣15克制香附9克高良姜4.5克沉香片1.8克，后入厚朴6克陈皮6克。·4剂。5月27日复诊：于呕吐诞沫已止，背痛彻胸较前诚轻，但仍时而缓解，时而急迫，脉沉，背略腻。药已中病，再进前法。	欲呕、呕吐、急迫、背痛、苔略腻、脉沉紧、口吐唾沫	呕吐、呕吐、尿急、咽痛、苔腻、脉紧、吐弄舌		胸痹	薏苡附子散	干姜、薏苡仁、厚朴、大枣、党参、吴茱萸、香附、沉香、高良姜、附子、陈皮	薏苡附子散
401	399	高某，50岁，素多郁怒，阳气室痹，浊饮凝沍，汤饮下咽，吐出酸水，胃脘痛痹，已经三载，渐延噎膈。先与通阳彻饮，俾阳气得宣，庶可向安。 半夏枳实皮桂枝木茯苓淡干姜。 又，脉右弦，不饥，纳谷不运，吞酸，浊饮尚阻，阳仍不宣。	郁怒、吞酸、噎膈、不饥、脉右弦、阳仍不宣、吐出酸水、胃脘痛痹、纳谷不运、阳气室痹、浊饮凝沍、浊饮尚阻	闷闷不乐、口酸、鼻塞、食欲不振、脉弦、无汗、呕吐、腹痛、闭经、唇麻、精浊、吞咽困难		胃脘痛	桂枝生姜枳实汤	干姜、茯苓、桂枝、半夏	桂枝生姜枳实汤
402	400	吴××，男，45岁。近年来自觉胸中郁闷，常欲叹息，胃中.杂，时有诞唾。最近病情加重，有胸前压痛感，心悬如摆，短气不足以息。闻声则惊，稍动则悸，心烦失眠，精神困倦，食纳尚可，口千不欲饮，小便频而短。察其体质肥胖，素贪甘脂。诊脉弦而数，舌胖苔白。此属脾失健运，痰饮上凌，以致心阳被遏，肺气郁滞而病胸痹。《金匮》云：“胸痹之病，喘息咳唾，胸背痛，短气，寸口脉沉而迟，关上小紧数，括楼白自酒汤主之”。虽然寸迟关数两脉不可同见，但心悬痛，脉率不整，乍数乍迟，是所常见。本案脉弦数，弦系痰饮上盛，数乃心阳不伸。病由腺气虚而不能散精，反化成痰。逆于肺则唾浊，聚于心则惊悸。治法当了驱逐痰饮为主，兼运脾胃。方用桂枝生姜积实汤加味。	肥胖、心烦、乍数、郁闷、唾浊、短气、失眠、喘息、咳唾、惊悸、脉沉、苔白、舌胖、心悬痛、胸背痛、脉弦数、脉率不整、反化成痰、精神困倦、痰饮上盛、胸前压痛感	肥胖、急躁易怒、脉数、闷闷不乐、精浊、气短、不寐、不寐、咳嗽、易惊、脉沉、苔白、舌胖、胁痛、乳房痛、脉弦、溏结不调、声音嘶哑、乏力、喉中痰鸣、关节疼痛		胸痹	桂枝生姜枳实汤	生姜、半夏、竹茹、瓜蒌、枳实、茯苓、炙甘草、桂枝、薤白、陈皮	桂枝生姜枳实汤
403	401	肖某某，男，42岁。心仲，有时胸痛彻背：按其部位是心前区，询其胀痛为阵发性，左颈左肩都痛，是冠心病象征。体材中等，面色晦滞，舌质正常，舌苔白，大便正常，小便清长，畏寒、肢冷、脉弦。治宜理气活血，通脉止痛。	胀痛、肢冷、脉弦、胸痛、苔白、畏寒、舌正常、面色晦滞、体材中等	胀痛、冷痛、脉弦、胸痛、苔白、恶寒、胎位不正、皮肤晦黯、肥胖		心气痛	乌头赤石脂丸	枳实、瓜蒌、延胡索、酒、桂枝、薤白	乌头赤石脂丸
404	402	项××，女，47岁。1978年3月27日初诊。胃院疼痛，每遇寒或饮冷而发，发则疼痛牵及背部，绵绵不已，甚或吐酸泛漾，大便泄，曾温灸中脘而得缓解，脉迟苔白，以丸剂缓进。	疼痛、吐酸、大便泄、脉迟苔白	耳痛、泛酸、大便稀溏、苔白		胃脘痛	乌头赤石脂丸	干姜、党参、白术、花椒、乌头、高良姜、瓦楞子、附子、赤石脂	乌头赤石脂丸
405	403	戴××，女，42岁。胃院痛已10多年，每于秋冬风寒之际加剧，近日来又发作，坐卧不安，面色苍白无华，不欲进食，但食后疼缓，时时泛酸，畏寒肢冷，形体消瘦，小便清长，大便色黑而秘结，三四日一解，舌淡红苔薄白，脉沉弦无力。大便检查隐血阳性。此系阴寒冷积于中焦，脾臂失和。治宜温通散寒，健脾止痛。令痛甚时随服九痛丸1丸（约0.5克）。服后10多分钟即慢慢缓解。	痛、肢冷、畏寒、泛酸、苔薄白、舌淡红、小便清长、形体消瘦、大便色黑、脉沉弦无力、面色苍白无华	尿痛、冷痛、恶寒、泛酸、苔白、舌质淡红、尿长、消瘦、带下色黑、乏力、口唇淡白		胃脘痛	九痛丸	干姜、人参、附子、吴茱萸	九痛丸
406	404	潘××，男，43岁。先因劳动汗出受凉，又以晚餐过饱伤食，致发热恶寒，头疼身痛，院闷恶心。单位卫生科给以 ，不应，又给 3包，亦无效；仍发热头痛，汗出恶风，腹满而痛，大便3日未解。舌苔黄腻，脉浮而滑，此表邪未尽，里实已成，治以表里双解为法。用厚朴七物汤：	汗出、头痛、恶寒、发热、身痛、舌苔、头疼、恶风、腹满、恶心、苔黄腻、脉浮而滑、大便3日未解	有汗、头痛、恶寒、发热、目痛、头痛、恶心、腹胀、恶心、苔黄、脉浮、经行不畅	舌苔	表里同病	厚朴七物汤	大黄、厚朴、白芍、大枣、枳实、桂枝、甘草	厚朴七物汤
407	405	关××，男，3个月。患者其父代诉：日前原因不明的阵发性哭闹，当时腹张，可能有腹痛，3日不大便，吐奶不止，以后吐出黄色如大便样物，此间未曾进食，症状日益加剧。 曾经两个医院诊治，检查腹部可见肠影，腹壁紧张而拒按，经X线腹部透视，发现有液乎面六七个，并充满气体，确诊为完全性场梗阻，经灌肠下胃管等对症治疗，不见好转，终于决定手术疗法。惠者家属考虑到小儿只3个月，不同意手术，而来中医处诊治，1974年4月5H来诊，患儿面色苍白，精神娄靡，时出冷汗，腹胀护按，大便不延，脉微，舌苔灰白，系脾阳不运，积滞内停所致。治以行气泄满，温中散寒，厚朴七物汤治之。	腹痛、脉微、吐奶、哭闹、腹张、腹胀、出冷汗、苔灰白、不大便、面色苍白、大便不延、吐出黄色如大便样物	腹痛、脉微、呕吐、神乱、口张、腹胀、冷汗、大便色白、无汗、口唇淡白、经行不畅、呕吐		腹胀（完全性肠梗阻）	厚朴七物汤	甘草、桂枝、厚朴、枳实	厚朴七物汤
408	406	曹××，女，30岁。曾患急性肝炎，因久服寒凉攻伐之剂，虽肝炎勉强治愈，但脾胃之阳受伤，后遗腹部胀满。胀满呈持续性，1年来屡治不效，上午较轻，下午较重，饮食不适时更加严重，腹胀时矢气多，消化迟滞，大便不实，手足不温，脉迟缓，舌淡苔薄白。经服厚朴七物汤2剂以后，腹胀满大减，数日以后，腹胀如故，又服2剂以后，即去大黄加大桂枝量，继服10余剂而愈。	舌淡、苔薄白、腹胀满、矢气多、脉迟缓、大便不实、消化迟滞、腹部胀满、手足不温	指纹淡、苔白、腹胀、眵多、脉迟、消谷善饥、腹胀、四肢冷	大便不实	腹满	厚朴七物汤	大黄、厚朴、大枣、枳实、桂枝、甘草	厚朴七物汤
409	407	某君，自利不渴者，属太阴。忒之来，由乎胃少纳谷，冲气上，有上败之象，势已险笃。议《金匮》附子粳米汤。	上败、不渴、胃少	不渴、食少	上败	痢	附子粳米汤	干姜、甘草、附子、粳米	附子粳米汤
410	408	彭君德初夜半来谓：“家母晚餐后腹内痛，呕吐不止。煎服姜艾汤，呕痛未少减，且加剧焉，请处方治之。”吾思年老腹痛而呕，多属虚寒所致，处以砂半理中汤。黎明彭君仓卒入，谓服药痛呕如故，四肢且厥，势甚危迫，恳速往。同诣其家，见伊母啤吟床第，辗转不宁，呕吐时作，痰涎遍地，唇白面惨，四肢微厥，神疲懒言，舌质白胖，按脉沉而紧。伊谓：“腹中雷鸣剧痛，胸膈道满，呕吐不止，尿清长。”凭证而论，则为腹中寒气奔迫，上攻胸胁，胃中停水，逆而作呕，阴盛阳衰之候。……彭母之恰切附子粳米汤，可以无疑矣！但尚恐该汤力过薄弱，再加干姜、茯苓之温中利水以宏其用。服2剂痛呕均藏，再2剂痊愈	腹痛、呕吐、痛呕、呕痛、舌白胖、腹内痛、四肢微厥、四肢且厥、脉沉而紧、神疲懒言	腹痛、呕吐、呕吐、呕吐、舌胖、肛门疼痛、四肢冷、四肢冷、脉紧、少神		虚寒腹痛	附子粳米汤	半夏、大枣、粳米、附子、甘草	附子粳米汤
411	409	一人冬月途中饥饿，食冷物，须臾肚腹疼痛欲绝。如此一二日，面色黑黄，肚腹胀大，坐卧不能，大府秘结，六脉沉紧。以加味厚朴三物汤服之，便下数次安。	肚腹胀大、六脉沉紧、面色黑黄、大府秘结、肚腹疼痛欲绝	单腹胀大、脉紧、带下色黄、语言謇涩、肛门疼痛		腹痛	厚朴三物汤	广藿香、大黄、厚朴、枳实、肉桂、木香、丁香、陈皮	厚朴三物汤
412	410	陈虎保，男，7岁，住泰县苏陈区孙冯乡，农民了。1956年5月7日门诊。 主诉：夜间腹部突发剧烈疼痛，肢冷汗多，迄今不止。今年二三月间曾下蛔虫数条。 症状：腹胀满，段状肠管纵横可见，疼痛时紧时缓，按之痛较甚，呕吐食物及胆液样黄水，肠鹏滤德，大便不通，已3日。口渴，不能食，面黄。 检查：体温37℃，呼吸每分钟27次，脉搏103次，脉象弦紧，有腹鸣音。 诊断：机械性肠梗阻。	呕吐、口渴、疼痛、面黄、汗多、腹胀满、不能食、脉象弦紧、大便不通、体温37℃、脉搏103次、呼吸每分钟27次	呕吐、见水欲尿、耳痛、目黄、眵多、腹胀、耳聋、脉紧、经行不畅、灼痛、头摇、尿频		腹痛（肠梗阻）	厚朴三物汤	大黄、槟榔、厚朴、瓜蒌、木香、川楝子	厚朴三物汤
413	411	张××，女，30岁。1984年7月5日诊：少腹胀满疼痛，大便3口未解，纳食不思，有关脉大，舌红根腻。此乃阳明大肠府气不通，治拟厚朴三物汤法行气泄热通便。	舌红、胀满、根腻、疼痛、气不通、有关脉大	咽红、腰胀、口腻、耳痛、经行不畅、头大		便秘	厚朴三物汤	大黄、莱菔子、枳实、厚朴	厚朴三物汤
414	412	吾友李绮珊，积学中人亦医学中人也。辛卵6月，其妻吕氏月事后少腹痛，午后寒热往来约2小时，惟寒热甚徵，病者不觉其苦，医者亦不觉其病情之在于斯也，或清或温俱来获效。痛发则痛楚吟，几至昏不知人，延余相商。予日：月事后腹痛，且有寒热，其为热入血室无疑，投以大柴胡汤，2剂痤愈。	腹痛、寒热	腹痛、冷痛		热入血室腹痛	大柴胡汤	柴胡、白芍、半夏、大枣、枳实、黄芩	大柴胡汤
415	413	患者何××，女性，35岁，工人，河北人，于1975年4月3日初诊。患者自觉胆囊区疼痛20多年，时轻时重，经治未愈，此后因黄痘不退又行第二次手术：胆总管切开“T”字引流；胆囊、十二指肠吻合术；脾动脉结扎，胆囊、十二指肠吻合术，术后形成胆瘘，黄痘不退。于1975年4月3日来我院就诊，身面目黑黄，胆瘘不愈合，尿黄黑；大便时于，经常鼻纽，黄痘指数100单位，血胆红素11毫克%，舌苔黄腻，脉大	黄痘、黄黑、疼痛、舌苔、脉大、鼻纽、黑黄、苔黄腻	苔黄、齿黑、耳痛、头大、咽如物梗、目黄、苔黄	舌苔	黄疸、胆石症	大柴胡汤	郁金、滑石粉、柴胡、白芍、半夏、大枣、鸡内金、枳壳、酒、石韦、金钱草、茵陈、海金沙、黄芩	大柴胡汤
416	414	黄相群，性急躁，年虽知命，犹有少年豪气。先年曾患吐血，经30年未发。昨晨忽大吐，多紫黑瘀块，半日后尚不时零星而出，自煅发炭钱许，用童便冲服，血寻止。但觉胸膈胀闷，中有腥气，午后发潮热，迁延半月未治，运至恶化，始延族兄某诊之，多日未效，病转增，乃奥来门诊。按脉弦数，舌苔黄厚，胸胁痞满，频有呕意，口苦不欲食，大便数日一行。	吐血、呕意、潮热、口苦、豪气、腥气、大吐、苔黄厚、不欲食、紫黑瘀块、胸胁痞满、按脉弦数、胸膈胀闷、大便数日一行	呕吐、呕吐、潮热、口苦、矢气、月经腥臭、呕吐、苔黄、食欲不振、月经血块、腹胀、脉弦、腹胀、月经时多时少		吐血	大柴胡汤	柴胡、白芍、半夏、大枣、枳实、黄芩	大柴胡汤
417	415	患者女性，27岁。1961年12月21日初诊。经行3天忽止，当夜胸腹剧痛，注射止痛针不效。体温37.5℃，形寒微热，面赤色，下肢冷，头晕，口苦，胸闷不舒，时时吁叹，胸腹疼痛拒按，腹满急，2天来不欲进食，便秘，尿短赤，舌苔薄黄，脉弦数。乃大柴胡汤证兼桃核承气汤证。	胸闷、口苦、头晕、疼痛、剧痛、脉弦数、苔薄黄、下肢冷、尿短赤、体温37.5℃	胸闷、口苦、头晕、耳痛、目痛、脉弦、苔黄、下肢冷、带下色赤	体温37.5℃	经阻腹痛	大柴胡汤	大黄、生姜、柴胡、芒硝、大枣、半夏、赤芍、枳实、炙甘草、桃仁、桂枝、黄芩	大柴胡汤
418	416	朱××，女，57岁，农民。1977年6月28日初诊。患者因急性肛囊炎而入院。证见往来寒热，两胁作痛，尤以右胁为甚，口苦呕吐，不能进食，大便少解，目睛微黄，脉弦数，舌质红苔黄。治拟和解少阳，通泄阳明，用大柴胡汤加减。	呕吐、口苦、寒热、脉弦数、舌质红、大便少解、目睛微黄、不能进食、舌红苔黄	呕吐、口苦、冷痛、脉弦、肛门色红、咽如物梗、带下色黄、耳聋、小便黄赤		助痛（急性胆襄炎）	大柴胡汤	郁金、大黄、柴胡、厚朴、赤芍、枳壳、金钱草、甘草、茵陈、黄芩	大柴胡汤
419	417	某，中焦火衰，食下不运，作酸呕出。	作酸、呕出、食下不运	口酸、呕吐、闭经		呕吐	大建中汤	花椒、干姜、茯苓、半夏	大建中汤
420	418	杨××，男，6岁。患蛔虫性肠梗阻，脐腹绞痛，呕吐不能食，吐出蛔虫1条。其父正拟护送进城就医，适我自省城归里，转而邀我诊治。患儿面色萎黄有虫斑，身体瘦弱，手脚清冷，按其腹部有一肿块如绳团状，舌苔薄白，脉象沉细。此中气虚寒，蛔虫内阻，治以温中散寒，驱蛔止痛，用大建中汤：	呕吐、苔薄白、脐腹绞痛、脉象沉细、身体瘦弱、面色萎黄、手脚清冷、腹部有一肿块、吐出蛔虫1条	呕吐、苔白、肛门疼痛、脉细、消瘦、皮肤色黄、四肢冷、皮下肿块、吐弄舌		腹痛吐蛔（蛔虫性肠梗阻）	大建中汤	槟榔、党参、使君子、花椒、饴糖	大建中汤
421	419	梁××，女，72岁，1966年12月2日初诊。脉细弱。苔浮黄，口苦不思饮，气上冲心，不饥不食，胃脘及脐间疼痛，曾吐出蛔虫1条。断为厥阴腹痛，拟方制肝安胃。	浮黄、腹痛、口苦、疼痛、脉细弱	目黄、腹痛、口苦、耳痛、脉细		腹痛	大建中汤	干姜、白芍、党参、花椒、乌梅、黄芩	大建中汤
422	420	钟大满，腹痛有年，理中四逆辈皆已服之，间或可止。但痛发不常，或一月数发，或二月一发，每痛多为饮食寒冷之所诱致。自常以胡椒末用姜汤冲服，痛得暂解。一日，彼晤余戚家，谈其宿疾之异，乞为诊之。脉沉而弦紧，舌白润无苔，按其腹有微痛，痛时牵及腰胁，大便间日1次，少而不畅，小便如常。吾：“君病属阴寒积聚，非湿不能已其寒，非下不能荡其积，是宜温下并行，而前服琪中辈无功者，仅祛寒而不逐积耳。依吾法两剂可愈。”彼口：“吾固知先生善治异疾，得愈，感且不忘。”即书予大黄附子汤：	腹痛、弦紧、脉沉、舌白润、苔白润	腹痛、脉紧、脉沉、苔白、苔白		寒积腹痛	大黄附子汤	乌头、大黄、细辛、附子	大黄附子汤
423	421	沪某，女性，32岁。患胃痛反复发作已3年多，每因劳累、受凉或饮食不节而发。在县人民医院多次拍片检查为：胆囊炎、胆石症。患者不同意手术，经中西药治疗，时缓时剧。1965年3月间，其痛大发作，上中院部疼痛，牵引胸背，持续钝痛，阵发性加剧，呕吐食物残渣及诞沫，呕吐后，其痛不减，抬来我处诊治。患者锁眉焦急，面带暗晦，时时哀号，声音壮厉，舌苔薄白，质淡红而润。按其腹部上中腕痛甚，上脘偏右按之痛更剧，小清长，大便灰白色丽不畅，诊其脉弦紧，此系寒气滞结，阴邪凝聚为患。法以辛热散其寒积，以温通逐其阴凝。拟用：	呕吐、疼痛、胃痛、钝痛、苔薄白、脉弦紧、声音壮厉、舌淡红而润	呕吐、耳痛、腹痛、尿痛、苔白、脉紧、阳强、舌质淡红		胃院痛（胆囊炎、胆结石）	大黄附子汤	乌头、大黄、细辛、花椒	大黄附子汤
424	422	陈××，男，54岁。1973年1月7日初诊。腹痛以脐部为主，按之硬满，大便常四五日一行，难下，有粘液，服果导等药便仍不下，不胜其苦，面色恍白，畏寒，手足不温，苔白而垢，脉沉。寒实积聚，治宜温下。	腹痛、脉沉、苔白、畏寒、硬满、面色恍白、手足不温	腹痛、脉沉、苔白、恶寒、皮肤发硬、带下色白、四肢冷		便秘	大黄附子汤	干姜、大黄、六神曲、白芍、细辛、附子	大黄附子汤
425	423	王××，男，12岁。患儿开始患腹胀，起初是午后胀，以后即整日胀。约1个多月以后，伴发阵发性的右肋下疼。该父是医师，曾给予对证治疗，证状毫无改腾。后腹胀肋痛继续增重，患儿体质也日渐衰弱。以后经历了省、市的各大医院及中医研究所等8个医院的治疗，诊断意见不能统一，有的医院考虑为肝炎，或肝脓疡，或肝癌，有的医院考虑为胆囊结石或腹膜炎等，经服药打针治疗2个月，俱不见效。患儿就诊时已是发病以后将近3个多月。腹胀经市中医研究所服中药治疗已好转（药物不详），惟右肋痛增剧，部位在乳根下距腹中线5分，平均每数10分钟即发作1次，日夜数十次发作，剧痛难忍，满床打滚，汗出淋沥，面色口唇姚白，二三分钟以后即自行缓解，每于发作以后精神更加疲惫不堪。脉浮数无力，舌淡，苔薄。胃纳尚可，二便正常。投以大黄附子汤2剂。	舌淡、苔薄、腹胀、整日胀、右肋痛、口唇姚白、右肋下疼、汗出淋沥、脉浮数无力、乳根下距腹中线5分	指纹淡、苔薄、腹胀、乳房胀、乳房痛、带下色白、肛门疼痛、乏力	汗出淋沥、乳根下距腹中线5分	右肋下痛	大黄附子汤	大黄、细辛、附子	大黄附子汤
426	424	周师母产后，腹中苦寒痛。前医作气滞，久治无效，舌淡脉弱。 精羊肉30克当归9克生姜12克。 病家云：吾腹痛日久治之无效，特从远地请范老先生高诊，并非到小菜场买小菜，处方何用生姜、羊肉？一味当归能治病乎？答日：此仲景当归生姜羊肉汤，治虚寒腹痛甚效，服之当愈。隔数日，病家前来感谢，谓药到病除，诸羔若失。（浙江省中医药研究所等：《范文甫专辑》人民卫生出版社1986年3月)	腹痛、舌淡、脉弱、气滞	腹痛、指纹淡、脉虚、脉迟		产后腹痛	当归生姜羊肉汤	羊肉、生姜、当归	当归生姜羊肉汤
427	425	岳老曾治疗一例产后大虚的病人，发烧，经常38℃以上，用过多种退热药，烧不去，脉虚数。岳老处方当归生姜羊肉汤（熟羊肉60克熬汤加药)，羊肉也吃，服3剂后烧就退了。羊肉实为动物性大补之品。（陈可冀整理：《岳美中老中医治疗老年病的经验》科学技术文献出版社第1版1978年3月) 当归 生姜 羊肉	发烧、脉虚数	发热、脉虚		产后发热	当归生姜羊肉汤	生姜、当归	当归生姜羊肉汤
428	426	胡××，女，成人。1971年2月2月初诊。去岁剖腹产，失血甚多，纳少形寒，胁腹吊痛，心悸失眠，头眩目花，甚则耳鸣，泛恶，缺乳而带下，脉细弱，苔薄，宜补血湿散为治，方用当归生姜羊肉汤加味。	头眩、失眠、带下、失血、心悸、耳鸣、缺乳、泛恶、苔薄、纳少、脉细弱	目眩、不寐、有汗、尿血、心悸、耳鸣、乳汁不行、恶心、苔薄、食少、脉细		血虚腹病	当归生姜羊肉汤	小茴香、补骨脂、白芍、鸡血藤、羊肉、丹参、当归	当归生姜羊肉汤
429	427	湖北王某，素弱多病，频年患遗精，时愈时发，工作如常，不以为意。初每三五日一，继则每日必遗，最后不敢寐，寐而眼闭即遗：虽欲制止而不能，色天不泽，困惫不支，甚至不能步履，经月不出卧室，郎在室内起立亦须靠桌靠椅，延予商治。 诊其脉微细小弱面兼虚弦虚数，皮肉消脱，眼脸微肿，指头冷，少腹急结，恶寒甚，躁烦。予三：下损及中，阴竭阳厥，下元败坏，真机几熄，诚难为力。观前此历年所服方药均系遵照古法，固肾宁心：培秘摄并进，原无不合，乃似效不效，终至危急若断，无已，椎下起元，大力冲劲，拟借用乌头桂枝煎，彼为大气一转，其结乃散：此为大气·一转，厥阳斯敷。	躁烦、遗精、恶寒、虚数、指头冷、皮肉消脱、困惫不支、眼脸微肿	烦躁时发热、遗精、恶寒、脉虚、四肢冷、消瘦、少神、牙龈肿		遗精	乌头桂枝汤	乌头、蜜	乌头桂枝汤
430	428	袁素珠，青年农妇，体甚健，经期，已育子女三四人矣。一日，少腹大痛，筋脉拘急而未少安，虽按亦不住，服行经调气药不小，迁延十余日，病益增剧，迎余治之。其脉沉紧，头身痛，肢厥冷，时有汗出，舌润，口不渴，吐清水，不发热而恶寒，肢以下痛，痛剧则冷汗出，常觉有冷气向阴户冲出，痛处喜热敷。此由阴气积于内，寒气结搏丽不散，脏腑虚弱，风冷邪气相击，则腹痛里急，而成纯阴无阳之寒抽。窃思该妇经期如常，不属于血凝气灌，亦非伤冷食积，从其脉紧肢厥而知为表亚俱寒，而有类于《金匮》之寒疝。其谓：“腹痛脉弦而紧，弦则卫气不行，即恶寒；紧则不欲食，邪正相搏，即为寒疝。”又“寒疝腹中痛，逆冷，手足不仁，若身疼痛，灸刺诸药不能治，抵当乌头桂枝汤主之。”本病证状虽与上引《金既》原文略有出入，而阴寒积痛则属一致。因处以乌头桂枝汤：	大痛、发热、逆冷、疼痛、腹痛、脉紧、舌润、肢厥、汗出、恶寒、厥冷、腹中痛、脉沉紧、体甚健、吐清水、筋脉拘急、手足不仁	尿痛、发热、头冷、耳痛、腹痛、脉紧、苔滑、四肢冷、有汗、恶寒、头冷、肛门疼痛、脉紧、食少、呕吐、胁部拘急、舌体麻木		寒疝	乌头桂枝汤	白芍、大枣、乌头、桂枝、甘草	乌头桂枝汤
431	429	胡××，男，56岁。患慢性风湿性关节炎，四肢关节疼痛，下肢清冷，不可屈伸，前医曾用五积散、桂枝芍药知母汤、当归四逆汤等方均不效。舌质淡，中有薄黑苔，脉象沉细。此寒凝关节，营卫不行，宜温经散寒为治，用乌头佳枝汤：	舌淡、疼痛、薄黑苔、脉象沉细、下肢清冷	指纹淡、耳痛、带下色黑、脉细、下肢冷		痛痹（慢性风湿性关节炎）	乌头桂枝汤	白芍、大枣、蜜、乌头、桂枝、甘草	乌头桂枝汤
432	430	王先生，1940年10月15日初诊。体质虚弱，阴寒下迫，致右侧气膨胀，脉细缓，舌苔白，大便溏薄，全属寒象，宜通阳散寒为治。	苔白、脉细缓、大便溏薄	苔白、脉细、大便稀溏		疝气	乌头桂枝汤	白芍、大枣、白术、赤芍、香附、乌头、炙甘草、桂枝、川楝子	乌头桂枝汤
433	431	治秦景明，素有淡饮，每岁必四五发，发即呕吐不能食，此病久结成窠囊，非大涌之，弗愈也。须先进补中益气，10日后，以瓜带散频投，涌如赤豆沙者数升，已而复得水晶色者升许。 瓜蒂 赤小豆	呕吐、不能食	呕吐、耳聋		痰饮	瓜蒂散	赤小豆、瓜蒂	瓜蒂散
434	432	某女，素无病。忽一日气上冲，痰塞喉中，不能语言，此饮邪横塞胸中，当吐之。	气上冲、痰塞喉中、不能语言	气上冲胸、鼻塞、耳聋		痰厥不语	瓜蒂散	赤小豆、瓜蒂	瓜蒂散
435	433	沈某，21岁，初起形寒寒热，渐及胁肋脘痛，进食痛加，大便燥结，久病已入血络，兼之神怯瘦损，辛香刚燥，决不可用。	形寒、瘦损、大便燥结	恶寒、舌瘦、大便干结		胁肋脘痛	旋覆花汤	柏子仁、桃仁、当归	旋覆花汤
436	434	陆××，男，35岁，化肥厂职工。1975年11月19日初诊。左胁引痛，呼吸更甚，苔薄脉弦，此络气痹阻，不通则痛，所以不通者，痰阻之也。	痰阻、脉弦、痹阻、苔薄	咽如物梗、脉弦、闭经、苔薄		胁痛	旋覆花汤	郁金、瓜蒌、瓦楞子、桔梗、葱须、红花、丝瓜络、当归、旋覆花	旋覆花汤
437	435	任××，女，32岁，农民。妊娠5月，负重受伤，半产后漏下鲜血或夹紫块，淋滴不断，已近2刀。少腹刺痛，漏下痛轻，少领复痛复漏。小劳则病加，切脉弦细，断为半产后瘀滞为忠。用旋覆花汤加味：	紫块、瘀滞、刺痛、切脉弦细	舌脉青紫、舌生瘀斑、刺痛、脉细		半产漏下	旋覆花汤	茜草、酒、童便、旋覆花	旋覆花汤
438	436	巢××，男，43岁。起病已1年多，金身乏力，口渴喜饮，多食易饥，小便频数，大便干燥，经某医院检查，尿糖(++++)，空腹血糖287毫克%，诊断为糖尿病，给服降糖灵，疗效不显。患者日渐消瘦，院腹胀痛，舌质红，苔薄黄，脉弦而数。此脾阴不足，胃实中消之候，拟滋脾清胃，润燥通幽为法。朋麻子仁丸改作汤剂：	脉弦、舌红、口渴、消瘦、乏力、喜饮、苔薄黄、腹胀痛、大便干燥、小便频数	脉弦、咽红、见水欲尿、消瘦、乏力、偏食、苔黄、胸痛、皮肤干燥、尿频		中消（糖尿病）	麻子仁丸	白芍、苦杏仁、火麻仁、瓜蒌、陈皮、川楝子	麻子仁丸
439	437	陆××，男，6岁。1969年9月2日因阵发性腹痛3天，伴呕吐、腹胀，大便不通2天入院治疗。 过去有排虫史，1年来未驱虫。体检：精神萎靡，腹痛表情，宁等度脱水症，皮肤、粘膜、巩膜无黄染，心肺(-)，腹稍胀，肠鸣音稍亢，无金属音，腹肌软，无压痛，脐下两侧有条索状块物，略可移动，压痛不著。入院诊断：蛔虫性肠梗阻。给予输液、灌肠等处理后，排虫2条，未排便，腹痛、腹胀等症未诚。第二天晨开始服加味麻仁汤：	粘、巩、呕吐、腹痛、黄染、腹胀、脱水症、腹肌软、精神萎靡、大便不通、肠鸣音稍亢、脐下两侧有条索状块物	汗出粘手、呕吐、腹痛、目黄、腹胀、脱肛、项软、少神、经行不畅、耳鸣、皮下肿块	巩	腹病（虫性肠梗阻）	麻子仁丸	大黄、槟榔、厚朴、苦杏仁、火麻仁、枳壳、乌梅、陈皮	麻子仁丸
440	438	刘××，男，28岁。大便燥结，五六日一行。每次大便困难异常，往往因用力太过而汗出如丽。口唇发千，以舌津舐之则起厚皮如痂，撕则唇破血出。其脉沉滑，舌苔干黄，是属胃强脾弱之脾约证。因脾荣在唇，故脾阴不足，则唇燥千裂。为疏麻子仁丸1剂，服之而愈。	唇燥、唇破、脉沉滑、苔干黄、大便困难、汗出如丽、大便燥结、口唇发千	齿燥、舌生芒刺、脉滑、目黄、大便艰难、大便干结、月经量多	汗出如丽	脾约证	麻子仁丸	大黄、厚朴、白芍、苦杏仁、火麻仁、枳实	麻子仁丸
441	439	张××，男，36岁，小学教师。1977年9月13日诊。大便艰涩，隔日一行，小溲反多，少腹胀满，脉沉有力，舌苔薄黄，此仲师所谓脾约证也。治宜润燥通便。 方用：麻子仁丸12克，每日分2次服用。连服7天。	胀满、苔薄黄、大便艰涩、小溲反多、脉沉有力	腰胀、苔黄、大便艰难、眵多、脉实		脾约证	麻子仁丸	大黄、厚朴、白芍、苦杏仁、火麻仁、枳实	麻子仁丸
442	440	刘××，男，29岁，千部。玉山县人民医院住院患者。患者1958年忠输尿管结石施行手术后，忠部（右小腹）经常胀阿不舒，腰际亦觉牵引酸痛，腰以下冷而沉重，大便秘结，小便频而混黄，口不渴，食欲睡眠均差，舌白腻而粗，脉沉细而涩。 小便检查：蛋白(+++)，红细胞(+++)，白细胞(++)，上皮细胞(+)。一再住院治疗，并陆续使用抗生素治疗，无效。 1960年12月14日会诊，据上述脉证，认为湿伤腰肾，病名“肾着”。拟甘姜苓术汤。	酸痛、脉沉细而涩、舌白腻而粗、苔白腻而粗	酸痛、脉涩、小便浑浊、小便浑浊		腰痛	甘草干姜茯苓白术汤	白术、茯苓、炙甘草、杜仲、当归、炮姜	甘草干姜茯苓白术汤
443	441	徐××，男，成人。1979年5月2日初诊。腰痛沉重，夜间及阴雨天气为甚，脉濡弱，舌质淡，边有紫暗气。病同肾着，非仪寒湿为患，亦兼挟瘀血，治与温通宣络。	瘀血、腰痛、舌淡、脉濡弱	舌生瘀斑、腰痛、指纹淡、脉濡		腰痛	甘草干姜茯苓白术汤	干姜、桑寄生、鸡血藤、苍术、补骨脂、续断、茯苓、桃仁、桂枝、杜仲、甘草	甘草干姜茯苓白术汤
444	442	沈××，男，65岁。1975年4月24日初诊。腰痛已久，初起间而发作，近则疼痛连日不止，两臀股冷及于脐腹，有重坠感，二便如常，曾针灸半年多无效，此肾着也。宜澳土胜水，并温下焦。	腰痛、疼痛、重坠感	腰痛、耳痛、腹坠		腰痛	甘草干姜茯苓白术汤	蚕沙、干姜、鹿角霜、小茴香、白术、茯苓、炙甘草、桂枝、当归	甘草干姜茯苓白术汤
445	443	沈××，男，21岁，农民。1985年8月15日初诊。腰酸月余，围腰一圈均酸，且有重坠感，纳少眩晕，脉缓，舌苔薄腻。曾经嘉兴某中医投补脾益气之剂无效，改用甘姜苓术汤加味澳土以胜水。方用：	脉缓、腰酸、眩晕、纳少、重坠感、苔薄腻	脉迟、腰酸、头晕、食少、腹坠、苔腻		腰酸	甘草干姜茯苓白术汤	干姜、薏苡仁、白术、茯苓、肉桂、炙甘草、当归、牛膝	甘草干姜茯苓白术汤
446	444	黄某，味过甘腻，中气缓，不主运。延绵百天，聚气结饮。东坦云：病久发不焦、毛不落、不食不饥，乃痰饮为患。饮属阴类，故不渴饮。仲景五饮互异，其要言不紫，当以温药和之。通阳方法，固无容疑惑。大意外饮宜治脾，内饮治肾，是规矩准绳矣。议用苓桂术甘汤。	痰饮、不焦、不饥、毛不落	咳嗽、指甲干枯、食欲不振、恶露不净		痰饮	苓桂术甘汤	白术、甘草、桂枝、茯苓	苓桂术甘汤
447	445	陈××，女，52岁。大便秘结，五六日一行，坚如羊屎。伴有口、干渴，但又不能饮。自觉有气上冲，头晕，心悸，胸满。每到夜间则上冲之势更甚，而头目晕眩亦更甚。周身有轻度浮肿，小便短少不利，面部虚浮，目下色青。舌胖色淡，苔水滑。 辨证：心脾阳虚，水气上乘阳位，水气不化，津液不行，则大便秘结、小便不利；水气上冲，阴来搏阳，而心悸、眩晕、胸满。水邪流溢，治浩莫御，则身面浮肿。治以温通阳气，伐水降冲。处方：	心悸、浮肿、头晕、胸满、眩晕、色淡、干渴、舌胖、苔水滑、面部虚浮、头目晕眩、小便不利、目下色青、大便秘结、小便短少不利	心悸、皮肤浮肿、头晕、胸闷、头晕、指纹淡、口干、舌胖、苔滑、脉浮、头晕、小便不利、带下色青、脉结、恶露量少		便秘	苓桂术甘汤	白术、炙甘草、桂枝、茯苓	苓桂术甘汤
448	446	姜××，女性，35岁，业农。患者于1962年6月生产一孩（已产4胎)，产后匝月，感受寒邪，引起咳嗽。咳嗽1月余后，发现咳嗽时小便滴滴丽出，夜间咳嗽尤甚，小便也淋漓尤多。曾经中西医治疗，米见显效。胸部X线透视正常；听诊两肺底部有稀疏的湿性罗音，未见其他异常病变。就诊时已病逾16个月，纳食正常，舌苔薄白，脉弦细，痰咯不多而色白。投以：	咳嗽、苔薄白、脉弦细、痰咯不多、两肺底部有稀疏的湿性罗音	咳嗽、苔白、脉细、恶露量少、喉中痰鸣		膀胱咳	苓桂术甘汤	白术、甘草、桂枝、茯苓	苓桂术甘汤
449	447	患者男性，49岁。1961年12月24日初诊。患肺结核5年，近经透视，仍在浸润发展，继续服用西药抗痨剂。素体阳虚，近患视矇，转中医诊治。 患者面唇白，语音低沉，言语不利，不发热恶寒，头晕，咳嗽痰多色白，质粘易咯出，小便清长。两眼视物昏花，羞明喜暗，眼内有异物感及痒感，眼移稀薄如浆，多泪水，眼脸不红不肿不痛，舌质润，苔淡白，脉濡细。此脾阳虚，水气上逆，拟苓桂术甘汤加味：	舌润、咳嗽、恶寒、头晕、发热、痰多、痒感、不红、面唇白、脉濡细、苔淡白、视物昏花、羞明喜暗、水气上逆	苔滑、咳嗽、恶寒、头晕、发热、喉中痰鸣、耳痒、不寐、带下色白、脉濡、舌质淡白、目昏、羞明、神乱		视矇	苓桂术甘汤	黄连、白术、茯苓、炙甘草、桂枝、细辛、车前草	苓桂术甘汤
450	448	1973年暮春，有嘉兴市凤桥乡永红村茹姓少妇，年方20。孕后纳少胸满，泛泛欲呕，有时吐出清稀痰水，形寒，面黄，消瘦。切其脉弦，略有滑象，望其苔白厚腻。断为妊娠恶阻。此由患者平素脾胃虚寒，运化失常，聚湿生痰成饮，孕后胞门塞闭，冲脉之气上逆，痰饮随逆气上冲所致。治拟温化痰饮，顺气安胎。	痰饮、脉弦、消瘦、胸满、面黄、逆气、泛泛欲呕、苔苔白厚腻、吐出清稀痰水	咳嗽、脉弦、消瘦、胸闷、目黄、矢气、多涎唾、苔腻、呕吐		恶阻	苓桂术甘汤	广藿香、砂仁、半夏、白术、紫苏梗、茯苓、炙甘草、桂枝、陈皮	苓桂术甘汤
451	449	吴孚先治西商王某，气体甚厚，病留饮，得利反快，心下续坚满，鼻色鲜明，脉沉，此留饮欲去而不能尽去也。	脉沉、鼻色鲜明、气体甚厚、心下续坚满	脉沉、皮肤鲜明、苔厚、脉实		留饮	甘遂半夏汤	甘遂、甘草、半夏、蜜	甘遂半夏汤
452	450	张女小菊，14岁。前以伤食胀满作痛，服平胃散加山楂、神出、谷麦芽之类得愈。未期月，胃又胀痛丽呕，有上下走痛感觉，但便后可稍减，再服前方则不验，辗转半年未愈。夏月不远百里来治，且曰：“胃脘痛，绵绵无休止，间作阵痛，痛则苦不堪言，手不可近。服破血行气药不惟不减，且致不欲食，是可治否？”问日：“痛处有鸣声否？”则曰：“有之。”此病既非气血凝滞，亦非食停中焦，而为痰积作痛，即《金匮》之留饮证也。盖其痰饮停于胃而不及于胸胁，则非十枣汤所宜，若从其胃胀痛利反快而言，又当以甘遂半夏汤主之。	胀痛、胀满、阵痛、作痛、胃胀、痰积、胃脘痛	胀痛、腰胀、尿痛、尿痛、耳胀、皮下肿块、腹痛		留饮胃痛	甘遂半夏汤	甘遂、白芍、半夏、蜜、甘草	甘遂半夏汤
453	451	舍妹曾患胀病，初起之时，í日两足皆微肿。继则腹大如鼓，漉有声，渴喜热饮，小溲不利，呼吸追促，夜不成寐。愚本《内经》汗鬼门、洁净府之旨，投以麻附细辛合胃苓散加减。服后，虽得微汗，而未见何效。妹倩金君笃信西医，似以西医治法胜于中医，于是就诊于某医院，断为肾脏炎症，与以他药及朴硝等下剂。便泻数次，腹胀依然。盖以朴硝仅能下积，不能下水也。烹H,忽头痛如劈，号泣之声达于四邻，呕出痰水，则痛稍缓。	头痛、腹大、微肿、微汗、便泻、腹胀、夜不成寐、小溲不利、呕出痰水、呼吸追促	头痛、单腹胀大、阴肿、脉微、大便稀溏、腹胀、不寐、小便不利、呕吐、呼吸急促		水肿	十枣汤	大戟、芫花、甘遂、大枣	十枣汤
454	452	徐×，女，住院号24539.因咳嗽少淡，左侧胸痛，呼吸困难，发冷发热6天入院。入院前3天上述症状加剧。 体检：营养、精神差。舌苔厚腻，脉弦滑。呼吸较急促，在左胸前第二肋间隙以下语颜消失，明呈浊音，呼吸音消失。X线透视积液上缘达前第二肪间，心脏稍向右移位。穿刺抽液50毫升，黄色半透明。李凡他氏试验(++)，蛋白5.5克%，白细胞255，淋巴88%，中性12%，未找到结核菌，血沉10毫米/小时。根据上述情况合符中医所说的悬饮，其病园实证，因此，拟逐祛饮邪法，用十枣汤：	发冷、咳嗽、发热、脉弦滑、苔厚腻、精神差、左侧胸痛、呼吸困难、呼吸音消失、呼吸较急促、心脏稍向右移位、左胸前第二肋间隙以下语颜消失	冷痛、咳嗽、发热、脉弦、口腻、少神、乳房痛、呼吸困难、呼吸微弱、呼吸急促、牙齿松动、苔剥		留饮	十枣汤	大戟、甘遂、大枣	十枣汤
455	453	徐××，男，49岁。患血吸虫病多年，近来胸胁作胀，腹胀，于驱。当地检查，认为原有腹水，未能治理。体素健，现仍饮食不减，大便较艰，脉实，苔微黄，宜以散剂消水为先。 方用：细末，和匀。每服2克，胶襄装。用红枣30克煎浓汤吞送，每日上下午各1次。	脉实、腹水、腹胀、苔微黄、大便较艰、胸胁作胀	脉实、大便稀溏、腹胀、苔黄、大便艰难、腰胀		血吸虫病腹水	十枣汤	大戟、芫花、甘遂	十枣汤
456	454	林女，22岁。始有寒热，治后虽退，.面咳嗽不已，由上而下全身漫肿，头大如斗，双目合缝，气逆不耐平卧，小溲短少，食入腹作胀，按脉浮滑而数，舌苔薄白。水气内停，风邪外袭，两者相搏，溢于皮肤成肿。经云：“病始于上而盛于下者，先治其上。”拟大青龙法。	咳嗽、浮滑、气逆、成肿、寒热、苔薄白、小溲短少、全身漫肿	咳嗽、脉浮、矢气、阴肿、冷痛、苔白、尿短、耳肿		风水	大青龙汤	生姜、苦杏仁、麻黄、桑白皮、茯苓、花椒、石膏、桂枝、猪苓、甘草、陈皮	大青龙汤
457	455	吕××，男，46岁。四肢肿胀酸痛已10余日，仰手诊脉为之吃力。西医诊为神经炎，注射维生素无效。视其人身体魁梧，面色鲜泽。舌红而苔腻，脉浮且大。按其手足有四陷。自称身上经常出汗，惟手足不出。 辨证：脉浮为表，大为阳郁，《金匮要略》云：“饮水流行，归于四服，当汗出而不汗出，身体疼重谓之溢饮。”又说：“病溢饮者，当发其汗，大青龙汤主之。”此证四肢肿胀，脉又浮大，为溢饮无疑。	酸痛、出汗、浮大、溢饮、疼重、面色鲜泽、手足不出、四肢肿胀、脉浮且大、身体魁梧、舌红而苔腻	酸痛、有汗、脉浮、吐弄舌、目痛、皮肤鲜明、呼吸困难、关节变形、脉浮、肥胖、咽红		溢饮	大青龙汤	薏苡仁、大枣、苦杏仁、麻黄、石膏、茯苓、炙甘草、桂枝	大青龙汤
458	456	忠者女性，8岁。1955年5月16日初诊：患者3日来左眼视物不清，日重一日，请人搀扶来诊。检视之，角膜周围充血，虹膜变色，光泽消失，瞳孔缩小，房水混浊，少泪水及眼眵。病眼及前额部疼痛，黄昏时更剧。羞明。微有咳嗽，全身笨重，肢倦腰痛，小便短少而色混浊，皮肤干燥，不发热，微恶寒。舌苔薄白，脉浮数。问其起病经过，据称：“前一时期，丈夫病重月余，日夜侍候。.10日前夫病故，又扶柩返乡，途中淋雨受寒，返沪后3日，目疾作。”据此，知其病由优惠劳芝复感风湿而起，从全身证状辨证，属大青龙汤证，目疾乃副证，当从本论治：	腰痛、干燥、咳嗽、发热、疼痛、恶寒、肢倦、脉浮数、苔薄白、瞳孔缩小、房水混浊、虹膜变色、角膜周围充血	腰痛、齿燥、咳嗽、发热、耳痛、恶寒、乏力、苔浮、苔白、瞳孔缩小、小便浑浊、关节变形、咽红		目赤羞明	大青龙汤	大枣、苦杏仁、石膏、炙甘草、桂枝、车前草	大青龙汤
459	457	郑××，女，25岁，已婚。云南省人。患慢性哮喘病已14年之久，现身孕4月余，住昆明军区某医院。于1959年10月9日邀余会诊。询其病史，始因年幼体弱，感风寒而起病，药食调理不当，风寒内伏，夹痰湿上逆于肺，经常喘咳，值天寒时令尤甚，迄今病已多年，转成慢性哮喘。证见咳嗽短气而喘，痰多色白，咽喉不利，时发喘息哮鸣。面色淡而少华，目眶、口唇含青乌色。胸中胀闷，少气懒言，咳声低弱，咳时则由胸部牵引小腹作疼。食少不思饮，溺短不清，夜间咳喘尤甚，难于平卧入寐。舌苔白厚腻，舌质含青色，脉现弦滑，沉取则弱而无力。此系风寒伏于肺胃，久咳肺肾气虚，阳不足以运行，寒湿痰饮阻遏而成是证。法当开提肺寒，补肾纳气，温化痰湿治之，方用小青龙汤加附片。	喘咳、痰多、食少、胀闷、哮鸣、喘息、少气、咳嗽、咳喘、目眶、不思饮、脉现弦滑、苔白厚腻、咽喉不利、舌含青色、咳声低弱、面色淡而少华、口唇含青乌色	咳嗽、喉中痰鸣、食少、腹胀、耳鸣、不寐、少神、咳嗽、咳嗽、多涎唾、不渴、脉弦、苔腻、咽如物梗、带下色青、语声低微、房事淡漠、口唇青紫		哮喘	小青龙汤	干姜、白芍、半夏、五味子、麻黄、桂枝、细辛、附子、甘草	小青龙汤
460	458	陈女，咳嗽7月，并发哮喘3月不愈，前医叠进小青龙汤不效，转请王老会诊。王老曰：“此由外感风寒袭肺而致咳喘，忠者恶风咳喘，汗出夜间尤甚，多泡沫及稀痰，营薄滑，此为寒饮，当用小青龙汤。”仍疏小青龙汤：	稀痰、咳嗽、咳喘、恶风、哮喘、多泡沫	大便稀溏、咳嗽、咳嗽、恶心、鼻鼾、小便泡沫		瘦饮	小青龙汤	干姜、白芍、半夏、五味子、麻黄、桂枝、细辛、甘草	小青龙汤
461	459	周××，男，成年。1976年10月8日初诊。形寒咳嗽，痰粘稠，时令入冬即甚。以温化为主。 川桂枝6克炙麻黄4、5克橘红6克姜半夏9克贝母4.5克细辛1.5克北五味子3克炙甘草4.5克炒苏子、梗各6克。5剂。 复诊：10月24日。咳嗽稍减，痰仍粘稠，咯吐量亦减少。川桂枝6克川贝母4.5克姜半夏9克炒苏子6克北细辛1.5克茯苓15克炙甘草4.5克甜杏仁6克陈皮6克蜜炙麻黄4.5克。7剂。（何任医案）例3吴××，女，53岁，农民。1972年11月30日初诊。畏寒头痛，咳嗽喘急，脉沉苔白，此属寒饮，洽宜仲景小青龙汤解表化饮。方用：	头痛、咳嗽、喘急、畏寒、咯吐、痰粘稠、脉沉苔白	头痛、咳嗽、呼吸急促、恶寒、吐弄舌、带下稠、苔白		瘦饮	小青龙汤	干姜、白芍、半夏、五味子、款冬花、麻黄、炙甘草、紫菀、桂枝、细辛	小青龙汤
462	460	患者女性，30岁。19614月12日初诊。忠者诉述在16岁时左眼红脖痛，内生颗粒，儿致失明，由中医诊治1天，1个月后复原、月经3个月未行，近2白带较多。5天前淋雨湿身，次日见咳嗽，咳时牵引两胁及少腹作痛，痰稀薄如水，色白。前日起左眼羞明，视物不清，大毗赤脉侵睛，角膜表面失去光泽，混浊而粗糙，略有痛感。眼屎少，泪水在下午5时后转多，次晨又转少。口淡不渴。舌苔薄白而滑，中微黄，脉浮弦。证系风寒外感，水饮内停，诱发眼病宿疾，宜先用小青龙汤治其外，后治宿疾眼病。	泪水、色白、不渴、口淡、失明、粗糙、苔滑、咳嗽、脉浮弦、眼屎少、痰稀薄、视物不清、白带较多、大毗赤脉、左眼红脖痛、舌苔薄白而滑、角膜表面失去光泽	流泪、大便色白、不渴、指纹淡、目昏、苔糙、苔滑、咳嗽、脉弦、带下量少、大便稀溏、目昏、带下量多、带下色赤、乳房痛、苔白、毛发干枯		外感诱发眼病宿疾	小青龙汤	干姜、白芍、半夏、五味子、麻黄、炙甘草、桂枝、细辛	小青龙汤
463	461	毛氏，风湿相搏，-·身肿痛，周身之气血为邪阻酸，仿仲景木防己汤法。	肿痛	阴肿		痹	木防己汤	苦杏仁、威灵仙、桂枝、防己	木防己汤
464	462	刘翁茂名，年近古稀，酷嗜酒，体肥胖，精神奕奕，以为期颐之寿可至。讵意其长子在1946年秋因经商折阅，优郁以死，家境日转恶化，胸襟以而不舒，发生咳嗽，每晨须吐痰数口，膈上始宽，但仍嗜酒，借资排遣。昨日饮于邻居，以酒过量而大吐，遂病胸膈宿痛，时肚诞沫。医用涤痰汤有时少安，旋又复作，渐至面色黧黑，喘满不宁，饬价邀治。翁于吾为近戚，义不可却，买舟同往，至则鱼更三跃矣。翁见歡泣下，娓娓谈往事不休。诊脉沉弦无力，自言膈间胀痛，吐痰略松，已数日未饮酒，食亦不思，夜间口干燥，心烦难寐，如之河而可？吾再三审视，按其心下似痛非痛，随有痰诞吐出；再从其脉沉弦与胸胀痛而论，实为痰饮弥漫胸胃之间而作痛。又从病理分析，其人嗜酒则湿多，湿停于胃而不化，水冲于肺则发喘，阴不降则，阳不升，水势泛滥故面黧，湿以久郁而化热，津不输布故口渴。统而言之，乃脾湿不运，上郁于肺所致。若言治理，如用小陷胸汤清热化.痰，则鲜健脾利水之功…	痰饮、大吐、宿痛、发喘、口渴、湿多、咳嗽、面黧、喘满、心烦、吐痰、化热、痰诞、肚诞沫、胸胀痛、口干燥、膈上始宽	咳嗽、呕吐、尿痛、鼻鼾、见水欲尿、多涎唾、咳嗽、芤脉、胸闷、急躁易怒、呕吐、发热、喉中痰鸣、小便泡沫、胸痛、齿燥、桶状胸		痰饮胸痛	木防己汤	砂仁、党参、石膏、茯苓、桂枝、人参	木防己汤
465	463	章××，女，61岁。1970年3月31日初诊。患者上肢肩肘腕等：关节悉肿痛而热，难以屈伸，下肢正常，脉浮数有力，苔白口渴，饮.食如常。此为风湿热痹，拟祛湿清热。	口渴、苔白、肿痛、下肢正常、脉浮数有力	见水欲尿、苔白、阴肿、脉浮	下肢正常	风温热痹	木防己汤	薏苡仁、石膏、川木通、桂枝、甘草、忍冬藤、防己	木防己汤
466	464	张女士，1940年5月2日诊。小产之后，腹胀大，系正虚水气内停，月经照行，脉沉弦，舌苔黄白相兼，大便时闭，治当益气利水，宜木防已去石膏加茯苓芒硝汤。	脉沉弦、腹胀大、大便时闭、舌苔黄白、苔黄白相兼	脉弦、单腹胀大、目闭不开、苔黄、苔黄		水气	木防己加茯苓芒硝汤	冬葵子、芒硝、党参、白术、苦杏仁、桂枝、冬瓜仁、甘草、防己	木防己加茯苓芒硝汤
467	465	管右，住南阳桥花场。9月1日初诊。咳吐沫，业经多年，时冒眩，冒则呕吐，大便燥，小瘦少，咳则胸满，此为支饮，宜泽泻汤。	咳、呕吐、吐沫、胸满、冒眩、小瘦少、大便燥	咳嗽、呕吐、吐弄舌、胸闷、目眩、舌瘦、齿燥		支饮回眩	泽泻汤	白术、泽泻	泽泻汤
468	466	1967年在湖北潜江县，治一朱姓患者，男，50岁，因病退休在家，患病已两载，般治疗无效。其所患之病，为头目冒眩，终日昏昏沉沉，如在云雾之巾。且两眼懒睁，两手发颜，不能握笔写字，颇以为苦。切其脉弦而软，视其否胖大异常，苔呈白滑，而根部略腻。辨证：此证为泽泻汤的冒眩证。因心下有支饮，则心阳被遏，不能上煦于头，故见头冒目眩；正虚有饮，阳不充于筋脉，则两手发颤阳气被遏，饮邪上冒，所以精神不振，懒于睁眼。至于舌大脉弦，无非是支饮之象。 治法：渗利饮邪，兼崇脾气。	舌大、头冒、苔白滑、头目冒眩、苔呈白滑、昏昏沉沉、两手发颜、精神不振、脉弦而软、两手发颤、懒于睁眼	头大、目眩、苔白、目眩、苔白、头昏、少神、脉弦、舌颤、不渴	两手发颜	支饮回眩	泽泻汤	白术、泽泻	泽泻汤
469	467	孙××，男，64岁。1982年11月8日初诊。时作眩晕，终日昏昏然，入秋以来痰多，院腹有塞滞感，小渡少而大便时溏，平时喜进肥甘，自诉服药甚多而少效，脉濡，苔白。宜健脾燥湿为先。	脉濡、苔白、痰多、眩晕、昏昏然、大便时溏	脉濡、苔白、喉中痰鸣、头晕、头昏、溏结不调		支饮回眩	泽泻汤	白术、泽泻	泽泻汤
470	468	王某，27岁。脉沉，短气，咳甚，呕吐饮食，便溏泄，乃寒湿幽痹渍阳明胃，营卫不和，胸痹如闭，无非阳不旋运，夜阴用事，浊泛呕吐矣。庸医治痰顺气，治肺论咳，不思《内经》胃之状，咳逆而呕耶小半夏汤加姜汁。（叶天士：《临证指南医案》上海人民出版社第1版1976年7月)	咳逆、呕吐、脉沉、浊泛、短气、便溏、胸痹	咳嗽、呕吐、脉沉、带下浊、气短、大便稀溏、耳聋		胃咳	小半夏汤	生姜、半夏	小半夏汤
471	469	,陈××，男，53岁，住院号72395.1973年10月22月因慢性胃窦炎伴息肉样变，行胃次全切除术，术后第6天发生胆汁性呕吐，持续70多天不能进食，全靠输液维持。每次呕吐大量苦水（胆汁），曾于同年12月21日行第二次手术（松解粘连）。但呕吐未能缓解，予中药 等剂治疗亦无效。1974年1月4日改用小半夏汤加人参。	不能进食、胆汁性呕吐	耳聋、呕吐		呕吐	小半夏汤	生姜、人参、半夏	小半夏汤
472	470	朱成，男，25岁，住蔡家乡。春间患风寒咳嗽，浸至全身浮肿，医用开鬼门法，浮肿全消，但咳嗽仍紧，腹感满胀，又用六君子汤加姜、辛、味温师健脾，咳得减而腹更胀大，行动则气促。易医亦认为虚，疏实牌饮，服后胀不减，胸亦甚觉痞满。经治十余日无效，迁延半年，腹大如鼓。吾夏月治其邻人某之病，因来附诊。按脉沉实，面目浮肿，口舌干燥，却不渴，腹大如瓮，有时鸣声胀满，延及中，小便黄短，大便燥结，数日一行，起居饮食尚好，殊无羸状。如果属虚，服前药当效，而反增剧者，其为实也明甚。审病起源风寒，太阳之表邪未尽，水气留滞，不能由肺外散，反而逐渐深入中焦，与太阴之湿混合为一，并走肠间，漉有声，面三焦决读无权，不从膀胱气化而外溢，积蓄胃肠而成水。当趁其体质未虚，乘时面攻去之。依《金愿》法，	满胀、气促、胀满、腹大、干燥、咳嗽、胀大、痞满、小便黄短、大便燥结、按脉沉实、全身浮肿	腰胀、脉促、腰胀、单腹胀大、齿燥、咳嗽、单腹胀大、腹胀、苔黄、大便干结、脉沉、皮肤浮肿		水臌	己椒苈黄丸	葶苈子、大黄、防己、花椒	己椒苈黄丸
473	471	患者蔡某，女，65岁。因患肺心病住院。周身高度浮肿，喘咳，不得平卧，腹胀，口干舌燥，二便不利。心电图报告：可见肺型P波。￥线胸部摄片：右心室段明显延长膨隆，两肺广泛性索条状模糊阴影。西医根据病史及检查所见，诊断为：老年性慢性支气管炎，阻塞性肺气肿，慢性肺原性心脏病，心力衰竭亚级。综观前症，参以脉尚有力，舌紫苔腻，证属阳气阻遏，津液不能上承之故。遂取温下逐水，前后分消之剂一一己椒苈黄丸方意治之。	舌燥、口干、舌紫、膨隆、喘咳、浮肿、苔腻、腹胀、二便不利、脉尚有力	齿燥、口干、舌脉青紫、肥胖、咳嗽、皮肤浮肿、苔腻、腹胀、小便不利、脉实		痰饮（肺心病）	己椒苈黄丸	大黄、麻黄、补骨脂	己椒苈黄丸
474	472	黄××，男，54岁，农民。 初诊：3年前负重远行，阴络受伤而致便血，经治血止，但瘀留不街，时有胁痛，并不加意。近年体力日衰，烟酒之火热积于气分，瘀热相结，腹膜纳减，心悸头晕，溲短涩，便色黯，唇口燥赤，脉至弦数，舌绛苔腻。宜清热行瘀，分泄积水。	便血、心悸、瘀热、头晕、燥赤、瘀留、舌绛、苔腻、色黯、胁痛、脉至弦数	便血、心悸、乳房灼热、头晕、耳赤、舌生瘀斑、舌质红绛、苔腻、舌质紫黯、胁痛、脉弦		臌胀	己椒苈黄丸	牡丹皮、大黄、葫芦壳、大腹皮、粳米、川木通、栀子、防己	己椒苈黄丸
475	473	屠××，女，68岁，农民。1978年3月18日初诊。面浮腹大，肠间沥沥有声，小溲短少，纳食不多，脉缓，苔腻，舌尖红，此属阳水，水走肠间，治宜清热行水，用己椒黄汤合五苓、五皮散加藏。处方：	脉缓、腹大、苔腻、面浮、舌尖红、纳食不多	脉迟、单腹胀大、苔腻、脉浮、肛门色红、食少		阳水	己椒苈黄丸	大黄、生姜、白术、泽泻、花椒、茯苓、大腹皮、桂枝、桑白皮、陈皮、防己	己椒苈黄丸
476	474	朱左，停饮凝痰，聚于胃府，胃府之气，升多降少，五七日辄呕粘痰涎水，二便不利，脉象沉弦。夫痰之与津，本属同类，清气化，则津随气布丽上供；清气不化，则液滞为痰而中阻。气之化与不化，悉视脾之转运如何，所以《金匮》有饮家当以温药和之之例也。然刚燥之药，多服叔阴；攻逐之剂，正虚难任，惟有分其清浊，使清津上升，浊液下降，虽难霍愈，或可诚轻耳。	凝痰、涎水、呕粘痰、二便不利、脉象沉弦、清气不化，则液滞为痰	咳嗽、多涎唾、呕吐、小便不利、脉弦	清气不化，则液滞为痰	呕吐	小半夏加茯苓汤	生姜、茯苓、半夏	小半夏加茯苓汤
477	475	博金生，时当暑月，天气亢燥，饮永过多，得胸痛病，大汗呕吐不止。视之口不渴，脉不躁，投以温胃之剂，胸痛遂愈，而呕吐未除，自汗头眩加甚。再以温胃方加黄芪与服，服后亦不见效，惟汗出抹拭不逮，稍动则眩晕难支，心下悸动，举家咸以为脱，吾许以1剂立愈，	汗出、自汗、头眩、胸痛、呕吐、大汗、眩晕、口不渴、脉不躁、心下悸动	有汗、自汗、目眩、胸痛、呕吐、大汗淋漓、头晕、不渴、急躁易怒、腹部悸动		水气头汗	小半夏加茯苓汤	生姜、茯苓、半夏	小半夏加茯苓汤
478	476	李××，男，5岁。北京某所千部之子。 病史：初生不久，即患支气管炎。1~4岁时，曾先后在北京××中医院住院治疗。因缠绵不愈，身体益弱，经常感冒发烧，咳嗽反复加重。1978年7月来诊，按太阴证痰饮咳嗽论治，两珍痊愈，初诊；患儿咳嗽已1年多，频频发作。痰漕稀，睡时可闻痰鸣声。食纳不佳，面萎黄，体瘦，舌质偏淡，苔白滑腻。触双手肌肤微冷，此为手足太阴两脏同病，水饮久留不去，上千于肺，致常年痰咳不止。法宜湿化水饮，降逆止咳，以小半夏加茯苓汤主之。处方：	发烧、咳嗽、萎黄、体瘦、痰咳、舌偏淡、痰漕稀、痰鸣声、苔白滑腻	发热、咳嗽、目黄、舌瘦、咳嗽、指纹淡、大便稀溏、喉中痰鸣、苔腻		太阴证痰咳（支气管炎）	小半夏加茯苓汤	生姜、半夏、款冬花、茯苓、紫菀、甘草	小半夏加茯苓汤
479	477	某，遗由精窍，淋在溺窍，异出同门，最宜分别。久遗不摄，是精关不摄为虚；但点滴茎中痛痒，小腹坚满，此属淋闭，乃隧道不通，未可便认为虚。况夏令足趾湿腐，其下焦先蕴湿热，热阻气不流行，将膀胱撑满，故令胀坚。议理足太阳经。五苓散。（叶天士：《临证指南医案》上海人民出版社第1版1976年7月)	坚满、胀坚、热阻、痛痒、湿热	脉实、胁胀、脉涩、目痒、灼痛		淋闭	五苓散	白术、泽泻、茯苓、桂枝、猪苓	五苓散
480	478	一病孩，全身浮肿，脐突，阴囊亦肿，平卧不能转侧，尿量极少，有时每日只有50毫升，咳嗽、发热。用速尿、山梨醇、黑白丑膏等，肿胀不减。余投以五苓散合五皮饮加桔梗、杏仁以利肺气，结果尿量大增，浮肺明诚退，由不能进食增至日食150~180克之多。水肿衰其大半后，议用补肾兼利尿之法而收全功。（中医研究院西苑医院：《岳美中医话集巾医古籍出版社第2版1984年11月)	咳嗽、肿胀、发热、浮肿、水肿、浮肺	咳嗽、关节变形、发热、皮肤浮肿、阴肿、脉浮		水肿	五苓散	白术、泽泻、茯苓、桂枝、猪苓	五苓散
481	479	林幼春，青年木工。近日身发热，渴欲饮水，但水入则吐，饮食亦少进，常感胃院满胀，舌苔淡黄不燥，小便黄短。先进不换金正气散无效，又转香砂二陈汤，胃胀虽得减，而呕吐终未止。历时半月，证储转剧。切脉浮效，身仍有热，胃胀时，吐水则胀诚，水食皆难入，小便不利。本证为水气内阻，津液不生，而非由于胃中之燥热所致，放宜化气行水之五苓散。遂给予此方，呕吐遂止。（赵守真：《治验回忆录》人民卫生出版社第1版，1962年)	燥热、呕吐、胀诚、发热、胃胀、吐水、小便不利、小便黄短、水气内阻、苔淡黄不燥	齿燥、呕吐、乳房胀、发热、耳胀、呕吐、小便不利、苔黄、经行不畅、小便淡黄		水逆	五苓散	白术、泽泻、茯苓、桂枝、猪苓	五苓散
482	480	何××，男，6个月。成都某局职工之子。 1960年8月。患儿连日来，哭啼不休，饮食大减，面青黄，体消瘦，父母不知何故。某日突然发现小儿阴囊肿胀，如鸡子大，似水晶重坠，少腹按之有水声，急来求诊。此为寒湿凝聚，经脉不通，气滞于下，水湿浸渍于阴發。法宜化气行水，温肾散寒，以五苓散加味主之。	消瘦、哭啼、肿胀、气滞、经脉不通	消瘦、嘈杂、关节变形、脉迟、经行不畅		水疝	五苓散	白术、泽泻、茯苓、桂枝、猪苓	五苓散
483	481	忠者男性，47岁。1957年6月11日初诊。水泻3日，日夜各十余次，不欲饮食，泛泛欲吐，小便极少，饮入则从大便出，发热，有汗，头疼，全身倦重，腹隐痛时鸣，舌淡苔薄，脉浮数。此乃外感挟湿，宜五苓散加味：	水泻、舌淡、发热、欲吐、头疼、有汗、苔薄、脉浮数、腹隐痛、全身倦重、小便极少	大便稀溏、指纹淡、发热、吐弄舌、头痛、有汗、苔薄、苔浮、腹痛、乏力、恶露量少		水泻	五苓散	苍术、白术、泽泻、茯苓、桂枝、猪苓	五苓散
484	482	孙某，未交冬至，一阳来复，老人下虚，不主固纳，饮从下泛，气阻升降，而为喘嗽。发散、寒凉、苦泻诸药，焉得中病？仲景云饮家而咳，当治饮，不当治咳。后贤每每以老人喘嗽从脾肾温养定论，是格遵圣训也。	咳、气阻、喘嗽	咳嗽、小便不利、咳嗽		痰饮	桂苓五味甘草汤	五味子、茯苓、桂枝、大枣	桂苓五味甘草汤
485	483	申左，咳嗽气喘，卧难着枕，上气不下，必下冲上逆，脉象沉弦。谅由年逾花甲，两天阴阳并亏，则痰饮上泛，饮与气通，斯咳喘矣。阅前方叠以清化痰，滋阴降气，不啻助纣为虐。况背寒足冷，阳气式微，藩篱疏撤，又可知也。仲圣治饮，必以温药和之，拟桂苓甘味合附子都气，温化痰饮，摄纳肾气。	气喘、咳嗽、咳喘、化痰、气通、足冷、上气不下、下冲上逆、脉象沉弦、痰饮上泛	舌颤、咳嗽、咳嗽、咳嗽、鼻塞、四肢冷、小便不利、气上冲胸、脉弦、咳嗽		痰饮	桂苓五味甘草汤	山药、补骨脂、半夏、白术、茯苓、熟地、炙甘草、桂枝、附子、远志、核桃	桂苓五味甘草汤
486	484	廖××，男，55岁，门诊号41636。发热，喘咳，多痰：患者平素痰多，时有喘咳，2天前受凉，喘咳复作，痰多稀白，不能平卧，伴有寒热，脉浮滑略数，舌苔白滑。	多痰、喘咳、发热、痰多、寒热、稀白、脉浮滑、苔白滑	喉中痰鸣、咳嗽、发热、喉中痰鸣、冷痛、大便稀溏、脉浮、苔白		痰饮	苓甘五味姜辛汤	干姜、白芍、半夏、苦杏仁、五味子、麻黄、炙甘草、桂枝、细辛	苓甘五味姜辛汤
487	485	予寓小北门时治宋姓妇人亲见之。病者乎时常患口燥，所服方剂，大率不外生地、石斛、麦冬、玉竹、知母、花粉、西洋参之类，予见其咳吐涎沫，脉弦而体肥，决为痰饮，授以此方（编者按；即桂苓五味甘草去桂加姜辛夏汤)，服后，终日不曾饮水，略无所苦。乃知仲师渴反止为支饮之说，信有征也。	口燥、痰饮、脉弦、体肥、咳吐涎沫	齿燥、咳嗽、脉弦、肥胖、咳嗽		痰饮	桂苓五味甘草去桂加姜辛夏汤	干姜、半夏、五味子、茯苓、细辛、甘草	桂苓五味甘草去桂加姜辛夏汤
488	486	宋××，男。素忠喘证，因贪凉露卧，喘咳复作，心仲而浮，胸闷食少，时欲呕逆。医因喘系受凉而得，与小青龙汤，喘虽稍减，因汗多理开，着衣则烦，去衣则凛，受风则喘又大作。欧阳诊之渭：“此证虽因受凉而得，但无伤寒表证，用姜、桂、味温肺则可，用麻、桂则不免有虚表之嫌。现胸间饮邪未除而表己虚，当用苓甘五味姜辛半夏汤，加黄芪以固表”。服5剂，	浮、烦、胸闷、喘咳、食少、呕逆、汗多	脉浮、烦躁时发热、胸闷、咳嗽、食少、呕吐、眵多		喘证	桂苓五味甘草去桂加姜辛夏汤	干姜、半夏、五味子、茯苓、细辛、甘草	桂苓五味甘草去桂加姜辛夏汤
489	487	例1叶瑞初君，丽华公司化妆部。初诊2月17日。咳延4个月，时叶涎沫，脉右三三部弦，当降其冲气。 茯苓9克生甘草3克五味子3克干姜4.5克细辛3克制半夏12克光杏仁12克。	咳延、涎沫、脉右三三部弦	咳嗽、多涎唾、脉弦		痰饮	苓甘五味加姜辛半夏杏仁汤	干姜、半夏、五味子、苦杏仁、茯苓、细辛、甘草	苓甘五味姜辛夏杏汤
490	487	例2孙××，男，60岁，千部。1977年12月29日初诊。痰喘咳逆，胸院满闷，剧则气冲上逆，阵咳必至面红头昏始已，畏寒溲少，面浮，脉沉，苔白满，宜平气蠲饮。	咳逆、脉沉、满闷、畏寒、面红、阵咳、痰喘、面浮、头昏、苔白满、气冲上逆	咳嗽、脉沉、闷痛、恶寒、皮肤色红、咳嗽、喉中痰鸣、脉浮、头昏、苔白、气上冲胸		痰饮	苓甘五味加姜辛半夏杏仁汤	干姜、半夏、五味子、苦杏仁、化橘红、茯苓、浙贝母、细辛、桂枝	苓甘五味姜辛夏杏汤
491	488	张××，1945年3月13日初诊。感寒而咳，润肺化痰加表药可也。	咳、化痰	咳嗽、咳嗽		咳嗽	苓甘五味加姜辛半夏杏仁汤	半夏、苦杏仁、竹茹、化橘红、茯苓、紫苏子、桔梗、浙贝母、防风、桑叶、甘草、陈皮	苓甘五味姜辛夏杏汤
492	489	京桥叠街和泉屋清兵卫母，年50余，曾患下血过多，已后面色青惨，唇色淡白，四股浮肿，胸中动悸，短气，不能步，时复下血，余与六君子汤加香附、厚朴、木香，菲用铁砂丸，下血止，水气亦减，然血泽不能复常。秋冬之交，咳嗽胸满颇甚，遍身洪肿，倚息不得卧，一医以为水肿，与利水剂，无效。余诊日：恐有支饮，先制其饮，则咳嗽浮肿自当随愈。因与苓甘姜味辛夏仁黄汤加掌苈子，	咳嗽、浮肿、胸满、短气、水气、水肿、下血过多、遍身洪肿、唇色淡白、面色青惨	咳嗽、皮肤浮肿、胸闷、气短、矢气、阴肿、尿血、唇肿、口唇淡白、皮肤色青		支饮	苓甘五味加姜辛半杏大黄汤	干姜、大黄、半夏、五味子、苦杏仁、茯苓、细辛	苓甘五味姜辛夏杏大黄汤
493	490	王××，女，55岁，住重庆市中区正阳街11号，解放碑日杂商店营业员。于1977年5月来门诊。主症：咳嗽喘累，临冬复发，冬至加重，惊蛰域轻，如此反复发作10余年。曾于市属××医院、××医院，多次住院治疗，诊为“①慢性支气管炎②阻塞性肺气肿；③肺心病？”经西药治疗，当时好转，如遇外邪病又复发，家人为之苦恼。此次复发，除上述症状外，面热如醉，大便三日未解，即有解者，大便如羊矢状。每解便之后，喘累加重，脉细数，舌苔薄白，质红津乏。据此脉证，系水饮犯肺，通调失司，故大便秘，以苓甘五味加姜辛半杏大黄汤泄热消饮治之。	舌红、面热、咳嗽、津乏、喘累、苔薄白、脉细数、大便三日未解、大便如羊矢状	咽红、头热、咳嗽、指甲干枯、少神、苔白、指纹细、经行不畅	大便如羊矢状	瘦饮	苓甘五味加姜辛半杏大黄汤	干姜、大黄、半夏、五味子、苦杏仁、瓜蒌、茯苓、细辛、甘草	苓甘五味姜辛夏杏大黄汤
494	491	陈某，初患淋症，继则小便点滴不通，探其脉象，光手沉缓，余拟用栝楼瞿麦汤：	光手沉缓、小便点滴不通	指纹沉隐、经行不畅		癃闭	栝楼瞿麦丸	山药、茯苓、附子、天花粉、瞿麦、牛膝	瓜蒌瞿麦丸
1943	1948	姬××，男，45岁，于部。……诊其脉大而数，视其舌黄腻苔，问其起病原因，在8年前患皮肤湿疹，久治不愈。现下肢鼠蹊部尤著，痒甚，时出时没，没时腰部有不适感且微痛。尿常规检查：蛋白(++÷+)，红细胞25~30,有管型。为慢性肾炎。 中医辨证认为是湿疹之毒内陷所引起之肾脏病。中西医向以普通之肾炎法为治，历久无效，因根据病情，	痒、微痛、舌黄腻苔、苔舌黄腻、皮肤湿疹、脉大而数、腰部有不适感	阴痒、脉微、苔黄、苔黄、脉数、小便不利	皮肤湿疹	湿疹	麻黄连轺赤小豆汤	生姜、大枣、苦杏仁、麻黄、赤小豆、连翘、桑白皮、甘草	麻黄连翘赤小豆汤
495	492	毛××，男，34岁，1959年4月18日初诊。肾阳不足，气化失同，痰水内壅，上喘外肿，小量少，大便干结，胸助疼痛，面色淡白，脉左沉细，右沉滑，舌色淡红。治以温肾通阳利水为主，通便逐淡为辅。	疼痛、上喘、右沉滑、舌色淡红、面色淡白、大便干结、痰水内壅、脉左沉细	耳痛、脉促、脉滑、舌质淡红、口唇淡白、大便干结、胸闷、脉细		水肿	栝楼瞿麦丸	山药、茯苓、花椒、沉香、附子、天花粉、车前草、牛膝	瓜蒌瞿麦丸
496	493	1983年2月4H,余治女病人卢某初诊口渴、小便短少、自感少腹部寒冷如水浇，月经量少色淡，脉沉苔白面于。诊为上燥热下寒之证，投予楼瞿麦丸原方煎汤。	口渴、脉沉、色淡、小便短少、月经量少、苔白面于。诊为上燥热下寒	见水欲尿、脉沉、指纹淡、尿短、月经量少、大便色白		小便短少	栝楼瞿麦丸	山药、茯苓、附子、天花粉、瞿麦	瓜蒌瞿麦丸
497	494	工一仁在广益医院治病，有钱姓男子，腹如鼓，股大如五斗瓮，臂如车轴之心，头面皆肿，遍体如冰，气咻咻若不续，见者皆日必死。一仁商于刘仲华，取药房中干菖蒲一巨捆，炽炭焚之，得灰半斤，随用滑石和研，用麻油调涂遍体，以开水调服3克，日3服。明日肿减大半，一仁见有效，益厚涂之，改服6克，3服。3日而肿全消，饮食谈笑如常人。乃知经方之妙，不可思议也。 蒲灰 滑石	肿、腹如鼓、遍体如冰	咽肿、大便夹冻	腹如鼓	水肿	蒲灰散	滑石粉、蒲灰	蒲灰散
498	495	文××，男，40岁，业农，于1958年7月前来就诊。自诉从3月份起，小便微涩，点滴而出，至4月上溺时疼痛，痛引脐中，前医投以五淋散连服5剂无效。诊其脉缓，独尺部细数，饮食正常。予踌曙良久，忽忆及《金匮要略》淋病篇有云：“淋之为病，小便如粟状，痛引脐中”等语，但有症状未立治法。又第二节云：苦渴者，栝楼瞿麦丸主之。但此病不渴，小便频数，经查阅余无言《金匮释义》日；不渴者.茯苓戎盐汤主之，滑石白鱼散并主之。遂将两方加域变通，处方如下：	脉缓、不渴、苦渴、疼痛、小便微涩、小便频数、独尺部细数	脉迟、不渴、口苦、耳痛、语言謇涩、尿频、脉数		淋病	滑石白鱼散、茯苓戎盐汤	滑石粉、冬葵子、盐、白术、茯苓、鸡内金	滑石白鱼散、茯苓戎盐汤
499	496	阚某某，23岁，业医。新产未久，小便癃闭，小腹胀急拘痛，心烦渴饮，但以尿闭故，不敢稍饮。病急投诊，先是西医利尿剂，无显著效果，惟导尿方可缓解一二。越三日，又因导尿所致尿道口肿大，痛苦难当，乃邀予会诊。视其舌质红而无苔，脉来洪数无伦。据悉，初由失利而胀急，继转胀急而拘痛。病系产后血虚，阴阳失调，膀胱气化不利，水热搏结使然。取育阴利水法，宗仲景猪苓汤意，媚乌药、小茴以行气，俾使阴阳互根，小便自然通利无阻。顿服1剂溲利，再剂尿溲如注，胀痛除；3剂病乃蹇。	胀痛、尿闭、胀急、拘痛、舌红而无苔、苔红而无苔、尿道口肿大、脉来洪数无伦	胀痛、目闭不开、肌肉发胀、拘挛、咽红、咽红、阴肿、神乱		产后癃闭	猪苓汤	滑石粉、泽泻、阿胶、茯苓、猪苓	猪苓汤
500	497	1985年8月曾治一42岁孙姓男性病人。初诊：发热38.7℃，.头痛，腰酸痛，尿频尿急，尿量少，口渴欲饮，舌燥质红，脉细数。尿检：红细胞(+)，自细胞(++)，脓球+++及蛋白等。细询病史，曾患肾盖肾炎多年，疲劳则发作，久治不见除根。	欲饮、舌燥、舌红、头痛、尿频、酸痛、口渴、发热、尿急、尿量少、脉细数	见水欲尿、齿燥、咽红、头痛、尿频、酸痛、见水欲尿、发热、尿急、带下量少、指纹细		淋证（肾盂肾炎）	猪苓汤	滑石粉、泽泻、阿胶、茯苓、猪苓	猪苓汤
501	498	患者女性，47岁。1956年4月5日初诊。患慢性肾孟肾炎多年，长期反复发作，注射抗生素不大见效。4日前遇风雨，衣衫尽湿，次日即发寒热，伴见尿频急，腰痛，血尿。体温39℃，晨低暮高，寒热往来，不欲饮食，欲呕，头痛肢楚，口苦，腰痛，尿频急短赤，舌红苔黄白腻，脉弦数。宜先以柴胡桂枝汤加味以解其外：	短赤、舌红、头痛、腰痛、血尿、白腻、口苦、苔黄、寒热、欲呕、脉弦数、尿频急、体温39℃	尿短、咽红、头痛、腰痛、尿血、苔腻、口苦、苔黄、冷痛、呕吐、脉弦、尿频、灼痛		淋证（肾盂肾炎）	猪苓汤	滑石粉、白术、泽泻、阿胶、茯苓、猪苓	猪苓汤
502	499	老人包庆云，72岁，素患痰饮之疾。1972年2月初咳呛哮喘，时有发热，经西医注射青、链霉素，咳呛发热俱减。突然变病为小不得通利，泄泻不能自主。其子急延余治。望其面色灰黄，有气无力；诊得脉来一呼一吸七八至，重按则微；苔厚腻而舌质千红。此气阴大伤而湿浊内阻。湿邪下注膀胱，致气化不利，小便不通，而成癃闭。脾气虚弱，湿邪侵及肠胃，是以纳谷少进，泄泻不止。虚中挟实，证属危重，治实则恐其脱，治虚则恐碍实。忽思《素问·标本病传论》云：“知标本者，万举万当；不知标本，是谓妄行。”是时也，标本俱急，唯有标本同治，养气阴渗湿邪，轻药重投。	哮喘、泄泻、癃闭、发热、咳呛、舌千红、苔厚腻、小便不通、气化不利、脾气虚弱、面色灰黄、湿浊内阻、有气无力	鼻鼾、大便稀溏、目闭不开、发热、咳嗽、皮肤色红、口腻、经行不畅、小便不利、脉虚、带下色黄、鼻塞、乏力		癃闭	猪苓汤	滑石粉、党参、白术、阿胶、泽泻、茯苓、炙甘草、猪苓、陈皮	猪苓汤
503	500	兰女，14岁。脉数，水气由肿至足心，经谓病始于上而盛于下者，先治其上，后治其下。议腰以上肿当发汗例，越婢加术汤法。	肿、脉数	咽肿、脉数		水肿	越婢加术汤	白术、苦杏仁、麻黄、石膏、炙甘草、桂枝	越婢加术汤
504	501	陈某，女性，16岁，学生。月经来潮时受湿，经后周身浮肿。人民医院门诊诊断为急性肾小球肾炎，治疗无效，就诊于予。患者头面及四肢肿大如水泡，周身皮肤光泽，按之凹陷，询其小便短涩，大便不畅，舌苔薄白质润，一身沉重，精神萎靡，嗜睡，气促，纳差，其咏浮数。“经先断后发肿者为血分”，今察其证无少腹痛，入夜无热及谵语，波便均不利，是麻分无证也。《金匮》云：“皮水其脉亦浮，外证附肿，按之没指，不恶风，其腹如鼓，不渴，当发其汗。”遂遵其法，投以越婢加术汤。	热、四、肿大、嗜睡、附肿、恶风、水泡、气促、浮肿、谵语、凹陷、发肿、腹痛、舌润、浮数、纳差、大便不畅、苔薄白质润、周身皮肤光泽	灼痛、四肢冷、阴肿、嗜睡、阴肿、恶心、小便泡沫、脉促、皮肤浮肿、芤脉、眼窝凹陷、咽肿、腹痛、苔滑、苔浮、食少、经行不畅、舌质淡白、皮肤鲜明		水肿	越婢加术汤	生姜、大枣、白术、麻黄、石膏、甘草	越婢加术汤
505	502	诊脉浮紧，恶风无汗，身沉重，口舌干燥，有湿郁化热现象。乃一外寒湿而内郁热之越婢加术汤证，宜解表与清里同治，使寒湿与热，均从汗解，其肿自消，所谓因势利导也。	恶风、浮紧、沉重、无汗、湿郁、口舌干燥	恶心、脉浮、腰重、无汗、闷闷不乐、皮肤干燥		风水	越婢加术汤	姜皮、苍术、大枣、麻黄、甘草	越婢加术汤
506	503	陈××，男，46岁，住沙湾于部农场。1961年1月8日初诊：左脚踝关节酸痛，左膝关节麻木，更兼腰背酸痛，10多天来时轻时重。过去曾卧处湿地，近月来时常下水田劳动，因作风湿痛治疗。以其脉沉，口渴，吸烟无味，治宜越婢加术汤；因舌润，苔薄白中间灰黑，再加附子。	口渴、酸痛、舌润、脉沉、麻木、苔薄白	见水欲尿、酸痛、苔滑、脉沉、舌体麻木、苔白		风湿痛	越婢加术汤	大枣、白术、石膏、炙甘草、附子	越婢加术汤
507	504	王关左，暴肿气急，小短赤，口渴欲饮，脉浮滑而数。此外邪壅肺，气道不通，风水为患。风为阳邪，水为阳水，风能消谷，故胃纳不减也。拟越婢汤加味。	气急、口渴、暴肿、脉浮滑、小短赤、气道不通	尿急、见水欲尿、阴肿、脉浮、带下色赤、经行不畅		风水	越婢汤	姜皮、苦杏仁、麻黄、茯苓、冬瓜仁、大腹皮、桑白皮、知母	越婢汤
508	505	周台林，风水，遍身浮肿。肺为风邪所袭，则肺不能通调水道，下输膀胱。风水相搏，发为水肿，越婢汤。	水肿、浮肿	阴肿、皮肤浮肿		风水	越婢汤	生姜、大枣、麻黄、石膏、炙甘草	越婢汤
509	506	患者陆某，年逾四旬，务农为业，1954年6月病风水。时当仲夏，犹衣棉袄，头面周身悉肿，目不能启，腹膨若瓮，肤色光亮，恶风发热无汗，口微渴，纳呆溺少，咳嗽痰多，气逆喘促，不能正偃，倚壁而坐。前医迭进加减五皮饮，并配西药治疗，非惟无效，且见恶化，乃邀余往诊，-一望显属风水重证，因审《金匮》辨水肿症之脉，谓风水脉浮，此症寸口脉位肿甚，无从辨其脉之为浮为沉，然据其主诉及临床表现，则属风水。即仿《金匮》越婢汤加味。方用：	肿、溺少、咳嗽、发热、痰多、气逆、纳呆、恶风、脉浮、无汗、腹膨、喘促、口微渴、肤色光亮	咽肿、带下量少、咳嗽、发热、喉中痰鸣、矢气、食欲不振、恶心、脉浮、无汗、肥胖、脉促、食欲不振、皮肤鲜明		风水	越婢汤	滑石粉、大枣、麻黄、石膏、甘草	越婢汤
510	507	男，28岁。病浮肿1年，时轻时重，用过西药，也用过中药健脾、温肾、发汗、利尿法等，效果不明显。当我会诊时，全身浮肿，腹大腰粗，小便短黄，脉象弦滑，舌质嫩红，苔薄白，没有脾肾阳虚的证候。进一步观察，腹大按之不坚，叩之不实，胸膈不闷，能食，食后不作胀，大便每天1次，很少矢气，说明水不在里而在肌表。因此考虑到《金匮要略》上所说的“风水”和“皮水”，这两个证候都是水在肌表，但风水有外感风寒证状，皮水则否。所以不拟采用麻黄加术汤和越婢加术汤发汗，而用防己茯苓汤行气利尿。诚然，皮水也可用发汗法，但久病已经用过发汗，不宜再伤卫气。	浮肿、矢气、苔薄白、舌嫩红、腹大腰粗、脉象弦滑	皮肤浮肿、矢气、苔白、皮肤色红、呼吸气粗、脉弦		皮水	防己茯苓汤	黄芪、桂枝、炙甘草、大枣	防己茯苓汤
511	508	孔××，女，59岁。面目四肢皆肿，腹膨然胀大有水，胸宿满痛，咳嗽喘急，大便溏泻，完谷不化，小渡短涩。 诊视脉弦缓无力，舌质淡，苔薄白。检查有大量蛋白尿及管型。《金匮》指出：“面目身体四肢皆肿，小便不利，脉之，不言水，反言胸中痛，气上冲咽，状如炙肉，当微咳喘。”此属脾胃中阳不足，脾机失运不能制水，水气上凌，室塞咽中如炙肉，故增咳喘。法当扶脾利，化气行水，仿防己茯苓汤意。	舌淡、咳嗽、咳喘、腹膨然、苔薄白、蛋白尿、胸中痛、大便溏泻、四肢皆肿、小便不利、脉弦缓无力	指纹淡、咳嗽、咳嗽、肥胖、苔白、小便浑浊、乳房痛、大便稀溏、牙龈肿、小便不利、乏力		水肿	防己茯苓汤	黄芪、砂仁、半夏、茯苓、大腹皮、炙甘草、桂枝、桑白皮、紫苏子、陈皮、防己	防己茯苓汤
512	509	御广式添番森村金之丞，患久年哮喘，感触风寒则必发作，不能动摇。余谕之曰：积年之沉疴，非一朝药石所能除，但可先驱其风寒，。表证解，则与麻黄甘草汤服之。	沉疴、风寒、哮喘	脉沉、冷汗、鼻鼾		哮喘	甘草麻黄汤	甘草、麻黄	甘草麻黄汤
513	510	往年一男子60余岁，患皮水，余诊之，即与甘草麻黄汤服之。一夜汗出，烦阿而死。后阅《济生方》有云：“人有患气促，积久不搓，遂成水肿者，服之有效。但此药发表，于老人、虚人，不可轻用。”余当弱冠，方脉未妥，逮读《济生》，而大悔前非。	皮水、汗出、气促、水肿	有汗、脉促、阴肿	皮水	皮水	甘草麻黄汤	甘草、麻黄	甘草麻黄汤
514	511	甲寅2月4日，陈某，32岁。太阴所至，发为膜账者，牌主散津，脾病不能散津，土曰敦阜，斯瞋胀矣。厥阴所至，发为膜胀者，肝主疏泄，肝病不能疏泄，木穿土位，亦膜胀矣。此症起于肝经郁勃；从头面肿起，腹固胀大，的系蛊胀，而非水肿。何以知之？满腹青筋暴起如虫纹，并非本身筋骨之筋，故知之。治法以行太阳之阳，泄厥阴之阴为要。医者误用八味丸，反摄少阴之阴，又重加牡蛎涩阴恋阴，使阳不得行而阴凝日甚。六脉沉弦而细，耳无所闻，目无所见，口中血块累累续出，经所谓血脉凝泣者是也。势太危急，不敢骤然用药，……兹改用活鲤鱼大者1尾，得6斤，不去鳞甲，不破肚，加葱1斤，姜1斤，水煮熟透，加醋1斤，任服之。服鲤鱼汤一昼夜，耳闻如旧，目视如旧，口中血块全无，神气清爽，但肿胀未除。2月5日，经谓病始于下而盛于上者，先治其下，后治其上；病始于上而盛于下者，先治其上，后治其下。此症始于上肿，当发其汗，与《金匮》麻黄附子草汤。	血块、蛊胀、肿胀、膜胀、胀大、上肿、水肿、六脉沉弦	月经血块、腰胀、关节变形、胁胀、单腹胀大、咽肿、阴肿、脉弦		蛊胀	麻黄附子汤	炙甘草、麻黄、附子	麻黄附子汤
515	512	肾炎，西医病名也。某医师有一亲属来研究院就诊，曾服五苓、五皮、肾气丸等乏效。查尿中仍然有红细胞、蛋白，身肿如故，乃延我就诊。据其人背寒股冷，乃书麻黄附子甘草汤，服数剂水肿显著减退，不治血而自止。……此病须严忌盐，可多吃豆类、大枣等。	水肿、背寒、身肿、股冷	阴肿、背冷、唇肿、头冷		水肿（肾炎）	麻黄附子汤	甘草、麻黄、附子	麻黄附子汤
516	513	例1彭××，男，26岁，广州江门，1956年8月。机工，体质素弱。每天放工后即到附近河中游浴，因患黄汗。汗出色黄染衣，疲乏，食欲不振，身体日渐消瘦且时有颜动。舌白脉缓。与芪芍桂枝苦酒汤。 黄芪45克杭白芍27克川桂枝27克苦酒（白醋）2匙。	脉缓、舌白、疲乏、黄汗、食欲不振、身体日渐消瘦、汗出色黄染衣	脉迟、苔白、乏力、目黄、食欲不振、消瘦、带下色黄		黄汗	黄芪芍桂苦酒汤	黄芪、桂枝、白芍	黄芪芍药桂枝苦酒汤
517	513	例2李××，女性，30岁，工人。因长期低烧来门诊治疗，屡经西医检查米见任何器质性病变，经服中药未效。证见口渴，出黄汗，恶风，虚极无力，下肢肿重，舌苔薄白，脉沉细。查黄疸指数正常，身体皮肤无黄染。此为黄汗表虚津伤甚者，拟黄芪芍桂苦酒汤。	肿重、黄染、口渴、恶风、低烧、苔薄白、脉沉细、出黄汗、身体皮肤无黄、黄疸指数正常	皮肤浮肿、目黄、见水欲尿、恶心、月经量少、苔白、脉细、带下色黄、皮肤色黄	黄疸指数正常	黄汗	黄芪芍桂苦酒汤	黄芪、桂枝、粳米	黄芪芍药桂枝苦酒汤
518	514	某，21岁，脉细弱，自汗体冷，形神疲瘁，知饥少纳，肢节酸楚。病在营卫，当以甘温。	自汗、体冷、脉细弱、形神疲瘁、肢节酸楚、知饥少纳	自汗、恶寒、脉细、少神、肌肉酸楚、消谷善饥		自汗	桂枝加黄芪汤	黄芪、白芍、大枣、桂枝、甘草	桂枝加黄芪汤
519	515	韩××，女性，41岁，哈尔滨人，以肝硬变来门诊求治。其爱人是西医，检查详尽，诊断肝硬变已确信无疑。其人面色黧黑，胸胁串痛，肝脾肿大，腰胯痛重，行动困难，必有人扶持，苔白腻，脉沉细。黄疸指数、胆红质皆无异常，皮肤，巩膜无黄染。曾经多年服中西药不效，特来京求治。初因未注意黄汗，数与舒肝和血药不效。后见其衣领黄染，细问乃知其患病以来即不断汗出恶风，内衣每日更换，每日黄染。遂以调和营卫、益气固表以止汗祛黄为法，与桂枝加黄芪汤治之。	巩、串痛、汗出、困难、肿大、黄染、白腻、恶风、痛重、黄汗、脉沉细、黄疸指数、胆红质皆无异常	月经血块、有汗、大便艰难、阴肿、目黄、苔腻、恶心、重痛、目黄、脉细、带下色黄、指纹红	巩	黄汗	桂枝加黄芪汤	黄芪、白芍、大枣、炙甘草、桂枝	桂枝加黄芪汤
521	516	仲某，女，26岁，职员。1965年12月初诊：体温38℃，感冒第3天，形寒发热微有汗，咳嗽不盛，头晕且胀，骨节酸楚，鼻塞流涕，纳次香，寐不醋，苔薄白，脉浮缓。营卫不和，外邪因而袭之。	胀、咳嗽、发热、头晕、有汗、鼻塞、流涕、苔薄白、脉浮缓、骨节酸楚、体温38℃	胁胀、咳嗽、发热、头晕、有汗、鼻塞、流涕、苔白、脉浮、肌肉酸楚、灼痛		感冒发热	桂枝加黄芪汤	黄芪、白芍、半夏、大枣、紫苏梗、炙甘草、桂枝、陈皮	桂枝加黄芪汤
522	517	黄××，男，59岁，住院号84066.1971年11月13日初诊.全身浮肿，腹大尿少，反复发作4年，近半月加剧，于1971年9月16日入院。体检：面部浮肿，心肺（一），腹膨大，腹围90厘米，肝脾触诊不满意，两下肢明显凹陷性浮肿。通检：总蛋白6.5克%，白蛋白2.6克%，球蛋白3.9克%，麝浊4单位，锌浊7单位，血红蛋白9克%，白细胞6000/mm3,中性63%，淋巴37%。尿检：蛋白(++)，红细胞(++),白细胞(+)，清洁中段尿培养阴性。胸透：心肺无殊，横拾高，两肺底位于第8肋间。腹水常规：白细胞数50/mm3,浆膜粘蛋白定性试验弱阳性，比重1.012。曾用中西药利尿效果不显，腹水逐日增多，邀请会诊。 初诊：腹膨大坚硬起亮光，心悸气急，不能平卧，肢冷，溲少便溏，下肢肿胀，脉沉弦，舌红。此属脾肾阳虚，以致大气不行，水湿泛滥。治宜温运三焦。	舌红、气急、腹水、心悸、肿胀、浮肿、膨大、便溏、脉沉弦、腹围90厘米	咽红、尿急、大便稀溏、心悸、关节变形、皮肤浮肿、单腹胀大、大便稀溏、脉弦、桶状胸		胀（肝硬化腹水）	桂枝去芍药加麻辛附子汤	生姜、党参、大枣、麻黄、茯苓、炙甘草、细辛、桂枝、附子	桂枝去芍药加麻黄附子细辛汤
523	518	一妪，61岁，夙患肺原性心脏病，3个月前，因咳喘、心悸、腹水而住院治疗月余，诸恙均已平复。近因受寒、劳累，诸恙复作，咳喘较剧，夜难平卧，心下坚满，按之如盘如杯，腹大如鼓，下肢浮肿，小便不多，面色灰滞。舌质衬紫，苔薄，脉沉细，心阳不振，大气不运，水邪停聚不化，予桂枝去芍药加麻黄附子细辛汤原方，连进5剂，咳喘遂平，	腹水、腹大、心悸、咳喘、苔薄、脉沉细、舌衬紫、心阳不振、小便不多、心下坚满、下肢浮肿、面色灰滞	大便稀溏、单腹胀大、心悸、咳嗽、苔薄、脉细、舌脉青紫、少神、大便量少、项软、皮肤浮肿、皮肤晦黯		水气（肺原性心脏病）	桂枝去芍药加麻辛附子汤	大枣、麻黄、桂枝、细辛、附子、甘草	桂枝去芍药加麻黄附子细辛汤
524	519	唐x×,男，47岁。1972年11月4日初诊。腹胀滞，食后为甚，自党按之有坚实感，大便欠调，或难下或溏泄，苔厚，脉涩。宜健脾胃消胀满。	胀满、溏泄、脉涩、苔厚、腹胀滞、大便欠调	腰胀、大便稀溏、脉涩、苔厚、腹胀、溏结不调		腕腹胀（胃下垂）	枳术汤	白术、枳实	枳术汤
525	520	患者白,男，成年，厂长，住大良。初起左胁下疼痛，用止痛针后痛已止。但当晚又剧痛，经大良西医会诊，认为是肾结石，送入中山医学院附属第二医院，用光透视，未发现肾结石，但因痛势甚剧即留医。每日打针服药止痛，经1多天痛已减，出院。当晚其腰胁腹之痛又复发，且痛更甚，即把患者送来广东省中医院。 初诊：腰腹及左胁痛，腹胀不舒，在问诊中知病者素有便秘，及痛势初起时，由前面左腹胁先痛，后放射至腰部。根据这情况和腹胀不舒等症，认为是大便郁结肠中（左降结肠处），而致左腹腰胁疼痛。又见患者每在痛减之后有面色青白等体虚之象，且舌无厚苔，故在治疗上不能用苦寒峻下之法，考虑用《金匮》中之枳术汤法健牌行气，使邪去而正不伤。	疼痛、便秘、舌无厚苔、面色青白、苔无厚苔、腹胀不舒	耳痛、小便不利、苔厚、带下色白、苔厚、腹胀		便秘	枳术汤	白术、枳实	枳术汤
526	521	陈××，56岁。1970年秋，突然下血，淋滴不止，经武汉等地医院诊为功能性子宫出血，服西药效果不佳，延袁老诊治。患者每月2次来经，每次约有1天，淋滴不断，饮食欠佳，头晕恶心，身热乏力，苔黄腻，脉滑数。袁老认为此为湿热所致，书以茵陈汤原方：	身热、下血、头晕、乏力、恶心、苔黄腻、脉滑数、饮食欠佳	发热、尿血、头晕、乏力、恶心、苔黄、脉滑、食少		崩漏	茵陈蒿汤	大黄、茵陈	茵陈蒿汤
527	522	患者男性，25岁。1373年5月11日初诊。1周前，恶寒发热，开始泛恶，渐见眼白发黄，浑身皮肤搔痒。诊时一身黄染，色泽鲜明，胸胁满阿，时作隐痛，泛恶更甚，口苦，不思饮食，见肥肉即作恶心，小便黄如浓茶而量少，大便干坚，两小腿酸重，否红苔黄，脉滑数。化验结果：黄疸指数40单位，锌浊度8单位，谷丙转氨酶225单位。西医诊为急性黄痘型肝炎。中医辨证属湿热郁蒸，腑实里滞，治宜清利泻实，以退阳黄：	阳黄、口苦、恶寒、发热、发黄、泛恶、恶心、苔否红、小便黄、脉滑数、大便干坚、一身黄染、否红苔黄、两小腿酸重	目黄、口苦、恶寒、发热、目黄、恶心、恶心、咽红、目黄、脉滑、口干、皮肤色黄、小便黄赤、肌肉酸楚		黄痘泛恶（急性黄痘型肝炎）	茵陈蒿汤	郁金、大黄、厚朴、柴胡、半夏、竹茹、枳实、鸡内金、白茅根、茵陈、栀子、黄芩	茵陈蒿汤
528	523	暨××，男，50岁，农民。1977年4月11日初诊：仲景云：“瘀热在里，身必发黄。”黄痘目睛黄，小黄，脱胁胀痛，面色晦滞，脉涩，苔黄糙边青紫，治宜利胆退黄，化瘀活血。	胀痛、黄痘、脉涩、发黄、小黄、目睛黄、面色晦滞、苔黄糙边青紫	胀痛、苔黄、脉涩、目黄、目黄、目黄、皮肤晦黯、口唇青紫		黄疸胁痛	茵陈蒿汤	郁金、赤芍、矮地茶、卷柏、山楂、虎杖、当归、车前草、茵陈、栀子、海金沙	茵陈蒿汤
529	524	有伶人黑疸，投以硝石矾石散作丸，辰夕各进5丸，服至4日，少腹攻绞，小便先下瘀水，大便继下溏黑，	黑疸、瘀水、溏黑	齿黑、舌生瘀斑、苔灰黑		黑疸	硝石矾石散	大麦、白矾、芒硝	硝石矾石散
530	525	王××，年32岁，于季秋得黄痘证。 病因：出外行军，夜宿帐中，勤苦兼受寒凉，如此月余，遂得黄痘证。证候：周身黄色甚暗似兼灰色，饮食诚少，肢体酸懒无力，大便每日恒2次，似完谷不化，脉象沉细，左部更沉细欲无。 诊断：此脾胃肝胆两伤之病也，为勤苦寒凉过度，以致伤其脾胃，是以饮食减少，完谷不化；伤其肝胆，是以胆汁凝结于胆管之中，不能输肠以化食，转由胆囊渗出，随血流行于周身而发黄。此宜用《金匮》硝石矾石散以化其胆管之凝结，而以健脾胃补肝胆之药煎汤送服。处方：用硝石矾石散所制丸药，每服6克，每日服2次，用后汤药送服。	渗出、发黄、脉象沉细、完谷不化、左部更沉细欲无	流泪、目黄、脉细、大便稀溏、脉沉		黄疸	硝石矾石散	黄芪、芒硝、白术、大麦、白矾、鸡内金、桂枝、甘草	硝石矾石散
531	526	黄根元，男性，57岁，农民。1955年8月15日来我院黄痘专科门诊治疗。 主诉：儿膜及皮肤发黄，腹部膨胀不舒，周身浮肿，精神疲乏。病史：胃腹部发胀已有半年，常觉不舒，最近20余日面目发黄，腹部膨胀，周身浮肿，胸阿纳少，容易发怒，大便溏，小便色赤，在浦东乡间诊治，医生诊断为膨胀，认为不治，遂扶伴来沪求医。检查：肝肿大，边缘不明显，脾脏因腹水而不易扪及，腹部膨胀，有移动性浊音，两足有凹陷性水肿，脉潘细，舌苔干白而腻。诊断：肝硬化腹水。	发胀、腹水、浮肿、发黄、膨胀、水肿、大便溏、脉潘细、苔干白、移动性浊音	头胀、大便稀溏、皮肤浮肿、目黄、肌肉发胀、阴肿、大便稀溏、脉细、舌质淡白、喉中痰鸣		臌胀（肝硬化腹水）	硝石矾石散	大麦、白矾、芒硝	硝石矾石散
532	527	林，湿热黄疸，为日已久，恨已深，不治必死。死中逃生，勉用峻剂。	黄疸	带下色黄		黄疸	栀子大黄汤	淡豆豉、大黄、枳壳、栀子、海金沙	栀子大黄汤
533	529	某，59岁。舌白目黄，口渴溺赤，脉象呆钝，此属湿郁。	口渴、溺赤、舌白目黄、脉象呆钝	见水欲尿、耳赤、目黄、健忘		湿	茵陈五苓散	滑石粉、白术、泽泻、茯苓、寒水石、桂枝、猪苓、茵陈	茵陈五苓散
534	530	周××，男，27岁。因于暑汗劳役，秋初皮肤熏黄，目如金色，胸痞腹胀，郁闷而烦，小溲短赤。 诊视脉弦否滑。乃由脾不胜湿，湿阻少阳生发之机，湿热蕴酿，郁滞成痘。当治以淡渗，佐以苦辛。	烦、郁闷、脉弦、腹胀、胸痞、郁滞、皮肤熏黄、小溲短赤	烦躁时发热、闷闷不乐、脉弦、腹胀、胸闷、闷闷不乐、皮肤色黄、咽红		黄疸	茵陈五苓散	苍术、半夏、泽泻、竹茹、关黄柏、茯苓、秦艽、栀子、猪苓、青皮、茵陈、陈皮、防己	茵陈五苓散
535	531	马××，女，30岁，已婚，农民。平时带下量多，色白或黄，质调秒，近日因旧间劳动，复为暴雨淋湿，现腰脊酸胀欲折，肢节烦痛，带下量多，质如涕而有臭秽之气，小便短涩，脉缓，苔白黄厚腻，舌质如平，证属湿热下注，兼有外邪，仿太阳蓄水证之法为治。	脉缓、烦痛、酸胀、舌如平、小便短涩、带下量多、苔白黄厚腻	脉迟、烦躁时发热、目酸、脉短、带下量多、苔黄	舌如平	湿浊带下	茵陈五苓散	白术、泽泻、防风、茯苓、桂枝、独活、猪苓、茵陈	茵陈五苓散
536	532	李××，男，45岁，农民。1972年4月15日初诊：患者血吸虫病1余。近月来自觉脘腹胀满，纳谷少进，小溲黄赤，大便溏薄，精神疲惫。经西医诊断为“晚期血吸虫病肝硬化腹水、巨脾”，曾用西药，效果不显，转邀中医诊治。望其面色菱黄，目睛肌肤暗黄少华。舌苦腻，脉缓弱。此为脾湿深重，水湿不化，胆液外溢。治宜健脾祛湿，茵陈五苓散加味主之。	舌苦腻、脉缓弱、胆液外溢、小溲黄赤、纳谷少进、精神疲惫、大便溏薄、目睛肌肤暗黄少华	口腻、脉虚、吐弄舌、小便黄赤、食少、少神、大便稀溏、皮肤色黄		胀（晚期血吸虫病肝硬化腹水）	茵陈五苓散	砂仁、厚朴、苍术、白术、泽泻、半夏、茯苓、鸡内金、桂枝、猪苓、茵陈、陈皮	茵陈五苓散
537	533	获原辨藏，患黄疸，更数医，累月不见效，发黄益甚，周身如橘子色，无光泽，带黯黑，眼黄如金色，小便短少，色如黄柏汁，呼吸迫促，起居不安。享和癸亥7月，求治于予。以指按胸肋上，黄气不散，此为疸证之极重者，仍用茵陈汤合大黄硝石汤，作大剂，月服三四剂	黯黑、黄疸、发黄、眼黄、小便短少、呼吸迫促、起居不安	苔灰黑、带下色黄、目黄、目黄、尿短、呼吸急促、不渴		黄疸	大黄硝石汤	大黄、关黄柏、栀子、芒硝	大黄硝石汤
538	534	胡纫秋，于酷热时偶有不适，医用柴、葛、香蕾药散之，反恶寒胸。更医用机、朴、槟榔以泻之，势日剧。延孟英视之，自汗不收，肢背极冷，奄奄一一息，脉微无神。曰：禀赋素亏，阳气欲脱，此必误认表证使然。予救逆汤加参、芪，服之渐安，继以补气生津，调理匝月而痊。	自汗、恶寒、脉微无神	自汗、恶寒、食欲不振		亡阳	桂枝救逆汤	龙骨、大枣、牡蛎、蜀漆、桂枝、甘草	桂枝救逆汤
539	535	顾男，58岁，入冬以来，自觉“心窝部”跳动，曾作心电图无异常，平时除有老慢支及血压略偏低外，无他病。脉滑苔白。	脉滑苔白、血压略偏低	苔白、带下量少		心下悸	半夏麻黄丸	麻黄、半夏	半夏麻黄汤
540	536	段××，男，38岁，干部，1960年10月1日初诊。旧有胃溃疡病，并有胃出血史，前20口大便检查隐血阳性，近因过度疲劳，加之公出逢大雨受冷，饮葡萄酒一杯后，突然发生吐血不止，精神萎靡，急送某医院检查为胃出血，经住院治疗2日，大口吐血仍不止，恐导致胃穿孔，决定立即施行手术，迟则将失去手术机会，而患者家属不同意，半夜后请蒲老处一方止血。蒲老日：吐血已两昼夜，若未穿孔，尚可以服药止之。询其原因由受寒饮酒致血上溢，未可以凉药止血，宜用《金匮要略》侧柏叶汤，温通胃阳，消瘀止血。	吐血、血上溢、胃出血、精神萎靡	呕吐、尿血、舌出血、少神		吐血（胃遗疡出血）	柏叶汤	侧柏叶、干姜、童便、艾叶	柏叶汤
541	537	彭××，男，43岁。患支气管扩张，咯血，并有结核病史。一般来说，此类病人多属阴虚血热之体，治宜养阴清肺。但此患者咳痰稀薄，形寒畏冷：舌苔薄白，脉象沉缓。前医用四生丸加白芍、白芨、仙鹤草之类，反觉胸闷不适，食纳减少，此肺气虚寒，不能摄血所致。拟温肺摄血，用柏叶汤：	畏冷、咯血、胸闷、咳痰、苔薄白、食纳减少、脉象沉缓、支气管扩张	头冷、尿血、胸闷、咳嗽、苔白、食少、脉沉、口张		咯血（支气管扩张）	柏叶汤	侧柏叶、干姜、童便、艾叶	柏叶汤
542	538	院邻赵×x,女，婚后初孕，患早期流产出血不止，索方求治，书加味黄土汤：	出血不止	皮下出血		半产漏下（早期流产）	黄土汤	黄芪、生地、伏龙肝、白术、龙眼肉、鹿角、附子、甘草、当归、黄芩	黄土汤
543	539	例1李××，女，46岁，工人，1971年6月4月初诊。夙有溃疡病，胃剧痛，近半月来，大便次数多，如柏油，隐血强阳性，四肢不温，面色苍黄，脉细无力，苔白，治拟温健脾土并止血。炙甘草9克白术12克伏龙肝30克于地黄12克制附子4.5克炒阿胶12克黄芩9克党参9克白发9克三七粉3克（分吞)。5剂。 药后便次减少，便色转正常。续予调治，隐转阴。	白发、苔白、胃剧痛、脉细无力、面色苍黄、四肢不温、便次减少、大便次数多	苔白、苔白、关节疼痛、乏力、目黄、四肢冷、食少、大便次数多		便血	黄土汤	生地、白术、附子、甘草、黄芩	黄土汤
544	539	例2郭太太，1940年7月31日初诊。大便下血，日夜数十行，脉软弱，舌背白，治宜黄土汤加味止血清肠。	脉软弱、舌背白、大便下血	项软、带下色白、尿血		便血	黄土汤	茜草、槐花、生地、伏龙肝、白术、阿胶、赤芍、地榆、附子、甘草、当归、黄芩	黄土汤
545	540	常××，男，38岁。患鼻出血10多年，每年总有数次发作，每发作一次连续出血四五天，每日流出量约20~30毫升，经服凉血止血药即愈。近2年来病势咯有重，病发作时虽再服前药，也是或效或不效，后改为用西药止血剂，如安络血、仙鹤草素等止血，亦未治愈，仍不断复发。 1969年秋天的-一次鼻出血，血量很多，曾用各种止血药品都止不住。当时患者面色苍白，手足厥逆，消化迟滞，脉沉迟无力，舌胖而淡。诊断为中气虚寒，统摄无权，投以黄土汤1剂后血即减少，3剂全止。	舌胖、鼻出血、面色苍白、手足厥逆、消化迟滞、脉沉迟无力	舌胖、耳出血、口唇淡白、四肢厥逆、消谷善饥、乏力		虚寒衄血	黄土汤	生地、白术、附子、甘草、黄芩	黄土汤
546	541	沈××，男，59岁，退休工人。1987年10月11日诊：患者于1987年1月3日自觉小腹胀满，肠鸣矢气，尿黄口苦，而至某医院检查，确诊为肝癌后期，出现腹水。自1987年2月24日起即至我处诊治，叠进疏肝理气、健脾利水、清热化察、软坚散结之剂，服用半年余，证情基本稳定，小量较多，色转清，小腹时胀时松，饮食、大便亦较正常。低3天前突然上见呕血，下见便血，血量多面色紫黑，其人畏寒，四肢清冷，头额四肢冷汗出现，纳食不进，时欲泛恶，口苦。患者脉缓无力，舌质淡苔黄腻。此为失血之后，阳气欲脱而郁热未清。治宜《金匮》黄土汤法温阳摄血，佐以清热养阴。	腹水、便血、舌淡、冷汗、时胀、口苦、郁热、畏寒、泛恶、呕血、肠鸣、苔黄腻、脉缓无力	大便稀溏、便血、指纹淡、冷汗、胁胀、口苦、恶寒、恶心、呕吐、肠鸣、苔黄、乏力	郁热	肝癌失血	黄土汤	生地、伏龙肝、白术、阿胶、三七、炙甘草、附子、黄芩	黄土汤
547	542	张××，男，35岁。患鼻衄不止，症见心烦，口渴饮冷，精神不衰，舌质红，苔黄腻，脉滑数。患者平素嗜酒成癖。四诊合参，证属肺胃火郁，治当清肺火，解郁热，投以仲景大黄黄连泻心汤。	舌红、口渴、心烦、鼻衄、苔黄腻、脉滑数	咽红、见水欲尿、急躁易怒、鼻衄、苔黄、脉滑		鼻衄	泻心汤	大黄、黄连、黄芩	泻心汤
548	543	阮××，男，68岁，住院号：75/995.1975年5月1日初诊。有高血压病史1余年，时常头晕心悸，近来胃院不适，嘈杂吞酸，昨起大便色黑，量多，曾晕厥一次，口苦，脉弦小，苔黄腻。肝阳上亢，湿热内蕴，阴络损伤而便血，拟苦寒泻火，化湿泄热，方以《金匮》泻心汤加味。	便血、嘈杂、心悸、口苦、头晕、吞酸、晕厥、苔黄腻、脉弦小、大便色黑	便血、嘈杂、心悸、口苦、头晕、口酸、头晕、苔黄、头小、带下色黑		便血（十二指肠炎症并发出血）	泻心汤	大黄、槐花、黄连、半夏、佛手、白芨、黄芩	泻心汤
549	544	任××，女，成年。1972年7月25日初诊。月经逾期半月不行，昨忽鼻鲤如注，并从口溢，因过食椒姜辛热之物，使经血逆乱，亦由积热内蕴所致。脉数心悸，颜面潮红。急宜清降，使血下行归经。	脉数、心悸、口溢、颜面潮红、鼻鲤如注、经血逆乱	脉数、心悸、吐弄舌、皮肤色红、神乱	鼻鲤如注	倒经	泻心汤	牡丹皮、大黄、黄连、生地、紫草、百草霜、仙鹤草、黄芩	泻心汤
550	545	病妇王某，年30岁。妊娠2月余，病呕吐甚剧，先呕出清水，继则吐黄绿色粘液，恶闻食臭，仅偶可进少量稀粥，自觉胃院部堵闷灼热，大便5日未行，小溲黄赤。自昨日晚间，突然吐血约50毫升。舌质红苔黄腻，脉弦滑面数。余以为此系妊娠后胎气上逆，湿热阻滞，胃失和降，热灼血络所致。治宜清热和胃降逆止血之法，方用大黄黄连泻心汤加味。	吐血、呕吐、食臭、呕出清水、小溲黄赤、舌红苔黄腻、脉弦滑面数、吐黄绿色粘液	呕吐、呕吐、口臭、呕吐、小便黄赤、小便黄赤、脉弦、呕吐		恶阻吐血	泻心汤	郁金、大黄、黄连、半夏、紫苏叶、黄芩	泻心汤
551	546	朱××，女，27岁，农民。1977年8月2日初诊。产后50余天，仍有鲜红色恶露，量少，无瘀块，口渴欲饮，大便隔日一行，艰涩难下，脉细数，舌尖红苔黄。夏令心火主气，心火炽盛，迫血妄行，治用泻心汤法。	口渴、恶露、艰涩、瘀块、脉细数、心火炽盛、苔舌尖红、迫血妄行、舌尖红苔黄、大便隔日一行	见水欲尿、羞明、语言謇涩、月经血块、指纹细、灼痛、肛门色红、神乱、小便黄赤	大便隔日一行	产后恶露不净	泻心汤	牡丹皮、大黄、黄连、生地、白芍、淡竹叶、甘草、当归、黄芩	泻心汤
552	547	黄月婵，女，38岁，住德政北路5号。1955年7月14日就诊：主诉眼红肿而痛，连及头痛，泪多，不畏阳光，脉弦，已10余日，经医治无效，此厥阴风木独阴上乘于头目，与以吴茱黄汤升清降浊，破除厥阴寒浊有余矣。	脉弦、头痛、泪多、红肿	脉弦、头痛、流泪、耳肿		目红肿痛	吴茱萸汤	大枣、党参、生姜、吴茱萸	吴茱萸汤
553	548	陈××，女，28岁。1962年12月22日初诊。初因月夜工作，思索费神，一连数日能入睡。当时尚能支持，但工作告毕便觉头晕眼花，继而巅顶刺痛，呕吐清涎甚多，每次发病历二三小时，方慢慢缓解。虽经多方治疗：均米见效，反而发作日渐频繁。自1962年初以来，平均每二三日头痛发作一次，月经前后，痛尤剧烈。诊其脉细弱，舌质淡，苔薄白而润。此为厥阴头痛。治宜温中降逆，熄风镇痛。用《伤寒论》吴茱英汤治之。	头痛、呕吐、舌淡、头晕、刺痛、脉细弱、苔薄白	头痛、呕吐、指纹淡、头晕、刺痛、脉细、苔白		厥阴头痛	吴茱萸汤	大枣、党参、吴茱萸	吴茱萸汤
554	549	陈××，女，46岁。初诊：1975年1月25日。胃院不舒，时时泛呕，偶或夹痛，胸闷满，涎沫多，口淡（经上海某医院检查为胃窦炎)，脉迟，苔白。以温胃降逆为治。	脉迟、口淡、苔白、泛呕、涎沫多、胸闷满	脉迟、指纹淡、苔白、呕吐、多涎唾、胸闷		胃寒泛呕（胃窦炎）	吴茱萸汤	厚朴、大枣、吴茱萸、党参、半夏、竹茹、沉香、旋覆花	吴茱萸汤
555	550	忠者女性，36岁。初诊：1961年3月5日。有胄痛史多年。经停2月。每月来月经时，胃痛发作。比次又发作，已3天，西医注射解痉镇痛剂多支，不能缓解。患者因胸脘剧痛而两手抱一包袱于胸前俯伏床上，压止其痛，但痛仍不止。时时千呕，呕出清涎少许。头亦痛，恶寒，呻吟不止，手足逆冷，不渴，否红而润，脉弦紧。乃肝寒犯胃。	呕、恶寒、胃痛、脉弦紧、手足逆冷	呕吐、恶寒、腹痛、脉紧、四肢冷		肝胃气痛	吴茱萸汤	大枣、党参、生姜、吴茱萸	吴茱萸汤
556	551	徐××，男，24岁，农民。1978年4月13日诊：近三四日来纳少、倦急欲寐，口中有涎沫喜睡，脉弦，舌苔薄白润滑。吐涎沫者，病也；纳少，胃病也。肝胃虚寒，治宜吴茱萸汤散寒降逆。	脉弦、喜睡、纳少、吐涎沫、倦急欲寐、口中有涎沫、苔薄白润滑	脉弦、嗜睡、食少、吐弄舌、少神、多涎唾、苔滑		口唾涎沫	吴茱萸汤	大枣、党参、吴茱萸	吴茱萸汤
557	552	李××，女性，年约六旬，山东大学于部家属。1970年春，失眠症复发，屡治不愈，日渐严重，竟至烦躁不食，昼夜不眠，每日只得服安眠药片，才能勉强略睡一时。当时我院在曲阜开门办学，应邀往诊。按其脉涩而不流利，舌苔黄厚粘腻，显系内蕴湿热。因问其胃脘满闷否？答国：非常满闷。并云大便数几未行，腹部并无胀痛。我认为这就是“胃不和则卧不安”，要使安眠，先要和胃。 处方：半夏泻心汤原方加权实。	胀痛、烦躁、胃脘满闷、苔黄厚粘腻、脉涩而不流利	胀痛、烦躁时发热、腹胀、苔腻、语言謇涩		严重关眠症	半夏泻心汤	干姜、黄连、半夏、大枣、炙甘草、人参、黄芩	半夏泻心汤
558	553	孟××，女，40岁。初诊：1972年5月8日。今春以来，感咽嗌间如有物梗阻状，心下痞满，不思饮食，甚则思泛，形体消瘦，面色苍黄（某医院检查未见消化道实质性病变），寐卧不安，苔腻，脉涩。湿热积滞，胃失和降，宜和胃散结清湿热。	脉涩、苔腻、思泛、形体消瘦、不思饮食、面色苍黄	脉涩、苔腻、消瘦、食欲不振、目黄	思泛	梅核气	半夏泻心汤	干姜、厚朴、半夏、太子参、竹茹、茯苓、黄芩	半夏泻心汤
559	554	林某，男，30岁。患症疾3天，经内服奎宁片后，疟疾虽止，但觉胸中症阔，食后欲呕，但又不得呕，尤其见到油腻食物即生恶心感。甲医认为症后余邪未解，与小柴胡汤2剂，未见减轻；乙医认为症后脾虚，进以六君子汤2剂，痞闷更甚。患者脉弦，舌苔白，自述除胸痞、恶心欲呕外，并无其它痛苦。此证断为疟后余邪未解尚是，但无往来寒热于外，非小柴胡汤所主。至于认为脾虚而用六君子汤，则似嫌过早。本病虽无往来寒热于外：但有寒热互结于内，所以胸中容闷，治拟予半夏泻心汤，药取寒热消补并施，仍不离少阳和解之意。	欲呕、脉弦、苔白、痞闷、胸痞、寒热、恶心感、不得呕	呕吐、脉弦、苔白、闷痛、胸闷、冷痛、恶心、经行不畅		疟后痞呕	半夏泻心汤	干姜、黄连、党参、半夏、大枣、甘草、黄芩	半夏泻心汤
560	555	孙××，男，60岁，退休职工。1984年6月6日初诊：素淡膏梁厚味，助湿蕴热。近旬来自觉中脘宿满，小瘦微黄，脉缓，苔略黄腻，此属酒家湿热中阻，治宜寒热并用，苦辛通降，用半夏泻心汤加味，	脉缓、小瘦微黄、苔略黄腻	脉迟、舌瘦、苔黄		脘痞	半夏泻心汤	干姜、六神曲、黄连、大枣、党参、半夏、枳实、茯苓、鸡内金、车前草、黄芩	半夏泻心汤
561	556	吕某，男，52岁。因饭食过度发生吐利之证，初起时腹部剧痛，继发吐利，气势汹涌，吐利无度，家人认为霍乱急送医院治疗。经过详细检查确诊为急性胃肠炎，服西药效果不明显。及余诊查尚不断作呕，大便隔20~30分钟泄泻一次，口干饮水即吐，脉象弦滑，舌苔黄腻，心中烦热，小便赤，此系时值夏令饮食不节伤及胃肠。而脉象弦滑，心中烦热，为热邪内犯所致，宜黄苓加半夏生姜汤为主以镇呕止泄。	吐利、口干、泄泻、作呕、苔黄腻、小便赤、气势汹涌、腹部剧痛、心中烦热、脉象弦滑	呕吐、口干、大便稀溏、呕吐、苔黄、带下色赤、肛门疼痛、腹中灼热、脉弦	气势汹涌	吐泻	黄芩加半夏生姜汤	广藿香、生姜、厚朴、白芍、半夏、泽泻、茯苓、枳壳、佩兰、猪苓、甘草、黄芩	黄芩加半夏生姜汤
562	557	癸已八月，吴秋舫幼子初得外感，发热，恶寒，下利，某医用儿科套药，寒热仍在，下利至日十余行，呕逆，即转延余诊。察其指纹青黯，面舌皆白，准头亦青。予曰：下利呕逆，里寒已见，虽表证未解，而里证为急，理宜温里。拟四逆汤，1服不，后用附子至15克，日3服，呕利乃愈。	发热、恶寒、呕利、里寒、下利、呕逆、寒热、面舌皆白、准头亦青、指纹青黯	发热、恶寒、呕吐、恶寒、小便自利、呕吐、冷痛、带下色白、鼻根青、甲床青紫		寒利	四逆汤	干姜、甘草、附子	四逆汤
563	558	一日午刻，有小学生邀余回家诊其母。见其卧床不动，目闭，口不能言，全无知觉，四肢厥逆，脉微欲绝。	目闭、脉微欲绝、四肢厥逆、口不能言	目闭不开、食欲不振、四肢厥逆、耳聋		大浮萍中毒	四逆汤	干姜、甘草、附子	四逆汤
564	559	陈某，50余岁，至黄昏时，四肢厥冷，两脚拘挛，冷汗淋漓，气息低微，人事昏沉，病势危急，举家怆惶，求治于予。及至，患者面色苍白，两目下陷，皮肤干瘪，气息微弱，观所泄之物如米消水，无腐秽气，只带腥气，切其脉，细微欲绝。余曰：此阴寒也。真阳欲脱，阴气霾漫，阳光将熄，势己危笃，宜回阴救急，以挽残阳。投大剂四逆汤。当晚连进2剂，冷服。	腥气、腐秽气、面色苍白、四肢厥冷、冷汗淋漓、皮肤干瘪、气息微弱、两脚拘挛、气息低微、两目下陷	月经腥臭、口臭、口唇淡白、四肢冷、冷汗、耳轮干枯、语声低微、拘挛、语声低微、囟门下陷		霍乱	四逆汤	干姜、甘草、附子	四逆汤
565	560	忠者男性，49岁。初诊：1961年9月6且。炎暑天气，赤身犹汗流不息，至夜凉风渐起，难免受凉，夜复夫妻同房。次日感头晕痛，全身酸痛，懒于起床。西医以感冒论治，眼发汗退热剂，药后全身出汗不止，气急，嗜卧不能起床，无力与人应对，小便撒在床上，面皖唇维，神倦至极。脉沉弱无力，全身仍汗出如油，语言无力，声微，气促，舌淡苔白滑。身虽热而不愿去毛毯。此乃阳虚体质，复犯房事，虽有外感，《伤寒论》有急当救里，后治其表之明训。今当先用四逆汤加味回阳敛汗：	气促、气急、神倦、舌淡、出汗、头晕痛、苔白滑、汗流不息、全身酸痛、脉沉弱无力、汗出如油，语言无力	脉促、尿急、少神、指纹淡、有汗、头痛、苔白、头痛、乏力、少神	汗流不息	太少两病	四逆汤	干姜、白芍、龙骨、牡蛎、炙甘草、桂枝、附子、甘草	四逆汤
566	561	有刘谊者，其妻底感证何日。午后寒热如疟，昼目神清；夜则诱语。迭延数医，方药杂投，未获寸效，举家惶然。继延刘谷人诊之。刘公闻其状，即言此证必山经水适来府得，问之果然。遂作热入血室治，用小柴胡汤：	寒热	冷痛		热入血室	小柴胡汤	生姜、柴胡、半夏、党参、大枣、甘草、黄芩	小柴胡汤
567	562	高××，28岁，营业员，福鼎城关人，1980年4月3日诊。产后已13天，系足月顺产。产后儿日洗浴后，但觉头晕，头部汗出甚多，呕逆欲吐，纳食则不能下，急延医诊治，用生化汤、生脉散、浮小麦、麻黄根、煅牡蛎等，以及注射阿托品、青霉素之类，效罔。特邀余会诊。探见面色无华，头昏、头汗甚多，齐颈而止，呕逆欲吐，纳呆，大便5日未行，腹微胀，小便短少，口于微饮，心烦不安，寐差，乳汁减少，恶露未净，卧床忌起，动则汗出淋漓，头昏冒及呕逆加剧，腹不疼痛，舌质淡红，苔白微燥，脉象微弱。此属产后郁冒之证，由外闭内郁，下虚上冒而致，治以小柴胡汤加味。	欲吐、头汗、寐差、恶露、头晕、呕逆、不疼痛、头昏冒、舌淡红、苔白微燥、脉象微弱、心烦不安、汗出淋漓、面色无华、乳汁减少	吐弄舌、头汗、不寐、羞明、头晕、呕吐、鼻痛、头昏、舌质淡红、咽干、呼吸微弱、烦躁时发热、大汗淋漓、少神、乳汁不行		产后郁冒	小柴胡汤	生姜、柴胡、半夏、党参、大枣、甘草、益母草、黄芩	小柴胡汤
568	563	李××，女，38岁。长期呕吐，兼见低烧，服药已百余剂不效。舌苔白滑，时有进修医生陈君在侧，问曰：“此何证也？”余曰：“呕而发热者，小柴胡汤主之”。果然3剂而呕止烧退。	烧退、呕吐、发热、低烧、苔白滑	消瘦、呕吐、发热、月经量少、苔白		呕吐	小柴胡汤	柴胡、半夏、大枣、甘草、黄芩	小柴胡汤
569	564	患者女性，27岁。初诊：1979年128日。足月，产后第8天，体温忽上升至39℃。西医检查：无呼吸道感染、乳房炎、尿路感染等疾病。血常规检瓷：白细胞13400/立方毫米，中性粒细胞85%。西药用抗生素、退热剂等3天无效，邀余诊治。恶露未净，色黯，有臭味，往来寒热，展低晚高（昨夜39℃），头痛腰酸腹痛，口苦，咽干，欲呕，胸闷，时欲深呼吸，无食欲，小腹压痛，舌淡红，苔薄腻，脉弦数。拟小柴胡汤桂枝茯苓丸合剂加减：	头痛、腹痛、胸闷、咽干、恶露、腰酸、口苦、寒热、色黯、欲呕、脉弦数、苔薄腻、舌淡红、小腹压痛、体温忽上升至39℃	头痛、腹痛、胸闷、咽干、羞明、腰酸、口苦、冷痛、舌质紫黯、呕吐、脉弦、苔腻、舌质淡红、肛门疼痛、经来骤止		产后发热	小柴胡汤	牡丹皮、生姜、柴胡、白芍、党参、半夏、茯苓、炙甘草、桃仁、丹参、黄芩	小柴胡汤
570	565	孟××，女，64岁，“退休工人。1987年8月10日诊。患者右侧预部结核已半升，如之分钱币火，左关脉弦，舌苔黄腻。此属少阳气郁，痰火凝聚，治宜小柴胡汤加减清少阳、化痰火、散郁结。方用：	气郁、苔黄腻、化痰火、痰火凝聚、左关脉弦	闷闷不乐、苔黄、小便灼热、皮下肿块、脉弦		颈部结核	小柴胡汤	牡丹皮、柴胡、半夏、赤芍、牡蛎、浙贝母、连翘、天花粉、青皮、牛蒡子、夏枯草、黄芩	小柴胡汤
571	566	邑宰张孟端夫人，忧怒之余，得食则噎，胸中隐隐痛。余诊之曰：脉紧且滑，痰在上脘，用二陈加姜汁、竹沥。长公伯元曰：半夏燥乎？余日：湿痰满中，非此不治。遂用4剂，病尚不诚，改大半夏汤，服4剂胸痛乃止，又4剂而噎亦减，服20剂而安。若泥半夏为燥而以他药代之，岂能愈乎？	燥、噎、胸痛、湿痰、脉紧且滑、胸中隐隐痛	齿燥、鼻塞、胸痛、咳嗽、脉紧、乳房痛		噎膈	大半夏汤	半夏、人参、蜜	大半夏汤
572	567	某，口吐诞沫，胃气虚不能约束津液也。吐沫而仍口渴，胃阴虚而求救于水也。舌萎苔黄，胃气不治而虚浊反行攒聚也。气阴益亏，又复夹浊，用药顾此失彼，且恐动辄得咎，惟仲景大半夏汤，取人参以补胃气，白蜜以和胃阴，半夏以通胃阳。	舌萎、口渴、吐沫、苔黄、虚浊、夹浊、口吐诞沫	消瘦、见水欲尿、吐弄舌、苔黄、精浊、带下浊、吐弄舌		口吐涎沫	大半夏汤	半夏、人参、蜜	大半夏汤
573	568	某君曾治-一高于子弟，用巴豆霜3克，2次分服，1服即吐泻交作，人渐脱形。余白：0.3克犹嫌其多，何鲁莽之甚也。急用大半夏汤以安脾胃，继以异功，调理数月始见康疹。	吐、脱形	吐弄舌、脱肛		过服巴豆吐泻交作	大半夏汤	半夏、人参、蜜	大半夏汤
574	568	1959年8门29日。主诉：呕吐月，伴消瘦，病史：1953年因“胃穿孔”，作胃修补术后，情况尚好。近1个月，食后上腹部作胀，呕吐胃容物为食物。赴××医院作胃肠钡剂造影摄片检查，为“不完全性幽门梗阻”。 诊断：不完全性幽门梗阻，医案：饮食停留胃院，终至尽吐而出，纳呆便秘，脉沉细，苔白滑。久病纳朵，其虚也必；大便秘结，其燥也明。治宜补中润燥。中气足，则胃气宣畅；燥得润，则重浊消也。	燥、呕吐、消瘦、纳朵、脉沉细、苔白滑、大便秘结	齿燥、呕吐、消瘦、脉细、苔白、脉结	纳朵	过服巴豆吐泻交作	大半夏汤	半夏、党参、瓜蒌、蜜、甘草、陈皮	大半夏汤
575	569	赵××，男，62岁，1971年6月12日初诊。反胃呕吐，食不能、多，气机不舒，面色少华，脉弱无力，经医院检查，未发现实质性病变，乃予大半夏汤加味。	呕吐、反胃、气机不舒、面色少华、脉弱无力	呕吐、目闭不开、少神、乏力	反胃	反胃	大半夏汤	半夏、党参、沉香曲、蜜	大半夏汤
576	570	洋货店曾某，患伤寒，1个月未愈，后变呕吐，食入刻吐无余，诸医技穷而却走。延诊时，见其满面红光，舌色红而有刺，脉洪数，大便硬，与大黄甘草汤而宠。	呕吐、大便硬、脉洪数、舌色红、满面红光	呕吐、皮肤发硬、脉洪、皮肤色红、皮肤色红		呕吐	大黄甘草汤	甘草、大黄	大黄甘草汤
577	571	一少妇妊娠三四月，患食已即吐，吃甚吐甚，吐尽则止。医以妊娠恶阻健脾暖胃治之，其吐更甚。诊之，脉滑而数。此经所谓“一阳病发，其传为膈；三焦火盛，食入还出。”予以四物加甘草大黄汤：	吐、脉滑	吐弄舌、脉滑		呕吐	大黄甘草汤	大黄、白芍、熟地、甘草、当归	大黄甘草汤
578	572	金××，室女，24岁。因呕吐不食，便艰，月经正常，亦无明显体征，西医未能确诊，每日以注葡萄糖代粮，视其面容色正，脉软，舌质淡红。	不食、呕吐、脉软、便艰、舌淡红、面容色正	不渴、呕吐、项软、大便艰难、舌质淡红、胎位不正		呕吐	大黄甘草汤	甘草、大黄	大黄甘草汤
579	573	罗×，男，4岁。1986年8月5日初诊。患儿长期大便秘结，常三四日一行，尚须用“开塞露”通便方行。时常鼻衄，纳食少进。其父系余幼时同窗好友，特来信求治。余特从杭州赴嘉兴，知患儿又大便4日未解，共进午餐时，见患儿纳食不多，且食已即吐。脉滑数，舌质红苔薄黄。此屑阳明胃热不得下降而反上冲，放便秘而食已即吐，治拟《金匮》大黄书草汤法清热通便，缓其急迫。方用：	舌红、胃热、鼻衄、脉滑数、大便秘结、大便4日未解、舌质红苔薄黄	咽红、小便灼热、鼻衄、脉滑、脉结、经行不畅、小便黄赤		便秘	大黄甘草汤	甘草、大黄	大黄甘草汤
580	574	一妇年24岁，患呕吐，三四日或五六日一发，发必心下痛，如此者二三月，后至每日二三发，甚者振寒昏塞，吐后发热，诸医治其呕吐，或与驱姻药，不效。余诊之，渴好汤水，因与茯苓泽泻汤，使小量频服之，其夜病即稍缓。	昏塞、呕吐、发热、心下痛	耳聋、呕吐、发热、牙痛		呕吐	茯苓泽泻汤	白术、泽泻、茯苓、桂枝、甘草	茯苓泽泻汤
581	575	袁××，男，37岁，教师。遍身皮肤瘙痒发风疹块，以头面上肢为甚，反复发作1月余不愈，曾用西药抗过敏、镇静、注射葡萄糖酸钙以及中药疏风凉血等均不奏效。其疹形突起皮肤，时隐时发，成块大小不等，其瘙痒不堪，入夜为甚，尤以遇风和入冷水之后发作突出，被暖痒可减退，皮肤稍觉热感。终目为之所苦，夜不得眠，纳食不香，烦躁不已，舌质偏红，苔白，脉浮、诊为瘾疹，乃风寒之邪外客肌表，久郁而化热。拟文蛤汤治之。	瘾疹、烦躁、苔白、化热、脉浮、舌偏红、遍身皮肤瘙痒	烦躁时发热、苔白、发热、脉浮、肛门色红、皮肤瘙痒	瘾疹	瘾疹	文蛤汤	五倍子、大枣、苦杏仁、麻黄、石膏、炙甘草	文蛤汤
582	576	饮逆呕恶。	饮逆、呕恶	呕吐	饮逆	呕吐	半夏干姜散	干姜、茯苓、半夏	半夏干姜散
583	577	陶某，脉左弦坚博，痰多，食不易运，此郁虑已甚，肝悔脾胃，有年最宜开怀，不致延及噎隔。	痰多、噎隔、郁虑、食不易运、脉左弦坚博	喉中痰鸣、鼻塞、闷闷不乐、经行不畅、胁部拘急		痰气	生姜半夏汤	苦杏仁、化橘红、茯苓、半夏	生姜半夏汤
584	578	曾有一男子，于暑月患霍乱，吐泻虽已止，面干呕未除。兼有逆，甚至手足微厥，脉细欲绝。更医数人，殆皆附子理中汤及四逆加人参汤，或吴茱萸汤，参附、参姜之类，虽尽其术，不能稍稍容忍。余最后至，诊之，亦所少见，即作橘皮汤，令煮之，斟取澄清，冷热得中，使细细啜之。余亦整目留连病家，再四诊视，甚至药之服法亦不使稍误时刻，域少药能。因是得以安静，遂得救治。	吐泻、干呕、脉细欲绝、手足微厥	呕吐、呕吐、指纹细、四肢冷		干呕	橘皮汤	生姜、陈皮	橘皮汤
585	579	1972年秋，某日黄昏后，杀自觉有气从臂部上冲，欲呕而不得，欲而不能，四肢微冷，病苦难以名状。窃思此乃水饮停于中院，阻碍气机，欲升不得，欲降不能，阳气不达于四肢之故。	四肢微冷	四肢冷		水饮	橘皮汤	生姜、陈皮	橘皮汤
586	580	臂虚气热，干呕不便。	不便、干呕、臂虚、气热	经行不畅、呕吐、脉虚、灼痛		干呕	橘皮竹茹汤	大枣、竹茹、粳米、芦根、甘草、陈皮	橘皮竹茹汤
587	581	袁××，女，24岁。1971年4月14日诊。诉急行汗出较多，饮冷开水，即呃逆连声，平素胃弱而饮食不多，宜养胃降逆。	呃逆、胃弱、饮食不多、汗出较多	呃逆、脉虚、食少、眵多		呃逆	橘皮竹茹汤	党参、大枣、竹茹、炙甘草、丁香、柿蒂、陈皮	橘皮竹茹汤
588	582	李××，女，26岁，农民。1978年4月13日诊：怀孕2月余，近来常有呕吐，口淡而苦，不欲饮，纳少面黄，脉缓左手略显滑象，舌尖红苔薄白，此属中虚夹热，治拟仲景橘皮竹茹汤加味益气和胃清热。	苦、口淡、呕吐、面黄、纳少、不欲饮、舌尖红苔薄白、脉缓左手略显滑象	口苦、指纹淡、呕吐、目黄、食少、不渴、皮肤色红、脉滑		妊娠恶阻	橘皮竹茹汤	党参、白术、大枣、竹茹、甘草、陈皮、黄芩	橘皮竹茹汤
589	583	丁已6月13甘，吴某，40岁。先暑后风，大汗如雨，恶寒不可解，先服桂枝汤1剂，	恶寒、大汗如雨	恶寒、大汗淋漓		风寒外搏	桂枝汤	炙甘草、桂枝、白芍、大枣	桂枝汤
590	584	之前，闸北有一老妇，其子服务于邮局。妇患脑疽病，·周围蔓延，其径近尺许。启其所盖膏药，则热气蒸蒸上冒。头项不能转侧。余与余鸿孙先生会诊之，3日不见大效。4日诊时，天色已晚，见病者伏被中，不肯出。询其故，侍者曰；每日此时恶寒发热汗出。余乃悟此为啬尚恶寒，翕翕发热之桂枝汤证。	发热、汗出、热气、恶寒	发热、有汗、灼痛、恶寒		脑疽	桂枝汤	炙甘草、桂枝、白芍、大枣	桂枝汤
591	585	廖×，男，20岁，初患眼病，红肿疼痛，经西医治疗，红肿疼痛消退，但逐渐弱视失明，而外观反目圆睁，毫无异态，身无不适，经久不愈。初诊时，虑其病久未愈，必肝气郁结所致，以逍遥散数剂，不效。再诊时，据述原住院1年多，中西药不效，病遂月增。查所服方药，均以“因目为火户”作依据，多系清热泻火之类。分析其初病时，目虽红肿疼痛，尚能视物如常。肿痛消失，反面失明，愈治南视力愈弱，此必苦寒阴柔过剂，损伤中气，以致营卫紊乱，精血不能上营于目，故目盲不能视物。此医药不当，非目病所致。拟调和营卫法，处以桂枝汤全方：	肿痛、疼痛、红肿、反目圆睁、弱视失明、视力愈弱	阴肿、耳痛、耳肿、神乱、目昏、目昏		目盲	桂枝汤	甘草、桂枝、白芍、大枣	桂枝汤
592	586	孙××，男，39岁。患病为左半身经常汗出，而右半身则反无汗。左有汗丽右无汗，界限分明。切其脉缓略浮，舌苔薄白。	无汗、苔薄白、左有汗、脉缓略浮、左半身经常汗出	无汗、苔白、脉浮、汗出偏沮	左有汗	汗出偏沮	桂枝汤	炙甘草、桂枝、白芍、大枣	桂枝汤
593	587	李××，女，24岁。1985年9月18月诊。患者停经45天后，突感周身畏寒，后每日早晨起床后发生恶心呕吐，所吐之物，多系清诞。头目眩晕，倦怠嗜睡，择食厌食。尿乳胶试验阳性，诊为妊娠恶阻，舌苔薄白而润，脉象细滑。治拟调和气血，降逆止呕。方选桂枝汤加味：	倦怠、呕吐、嗜睡、畏寒、眩晕、厌食、恶心、停经、脉象细滑、苔薄白而润、尿乳胶试验	乏力、呕吐、嗜睡、恶寒、头晕、食欲不振、恶心、闭经、脉滑、舌质淡白	尿乳胶试验	妊娠恶阻	桂枝汤	砂仁、生姜、白芍、半夏、伏龙肝、大枣、茯苓、桂枝、甘草、陈皮	桂枝汤
594	588	梁××，男，28岁，住某医院。诊断为流行性乙型脑炎。住院检查摘要：（略）。病程与治疗：病已六日，曾连服中药清热、解毒、养阴之剂，病势有增无诚。会诊时，体温40.3℃，脉象沉数有力，腹满微硬，哕声连续，目赤不闭，无汗，手足妄动，烦躁不宁，有欲狂之势，神昏语，四肢微厥，昨日下利纯青黑水，此虽病邪羁踞阳明、热结旁流之象，但未至火实满，丽且否苔秽腻，色不老黄，未可 汤，乃用小承气汤法微和之。	无汗、欲狂、腹满、苔秽腻、神昏语、四肢微厥、烦躁不宁、目赤不闭、手足妄动、脉象沉数有力、体温40.3℃	无汗、四肢厥逆、腹胀、苔腻、头昏、四肢冷、烦躁时发热、目闭不开、抽搐、脉实、小便灼热		热结旁流（流行性乙型脑炎）	小承气汤	大黄、厚朴、枳实	小承气汤
595	589	边××，男，57岁，住号45379。于1970年11月30日因.上腹疼痛，伴饱胀1个月入院。者1个月前食新鲜黑枣40~50枚，柿子2个，食后感上腹部持续性疼痛，饱胀不适，近半个月来加重。经门诊钡餐检，胃有三块核桃至拳头大小的充盈缺损，密度不均匀，可移动，小弯切迹处有…一龛影，诊断为菁黑枣结石并发小弯溃疡。既往史：无特殊。查体：病人消瘦，呈慢性病容，舌质淡红，苔薄，脉弱，心肺正常，腹肌柔软，剑突下可触及一块约7×4厘米大的包块，质硬，轻压痛，间移动，肝脾未触及。入院第五天用中药治疗，中医辨证为食黑枣过多，凝聚成积，治以消导攻积，用加味小承气汤：	溃疡、消瘦、脉弱、疼痛、苔薄、舌淡红、腹肌柔软、心肺正常、剑突下可触及一块约7×4厘米大的包块	咽喉溃烂、消瘦、脉虚、耳痛、苔薄、舌质淡红、项软、月经血块	心肺正常	胃黑枣结石	小承气汤	大黄、厚朴、槟榔、六神曲、枳实、麦芽、山楂	小承气汤
596	590	1953年7月12日诊一倪××，男性，30岁，兰门县安站人。患者身热口渴烦躁，面赤目红，小腹急追，疼痛拒按，里急后重，便下赤垢，日夜登厕数十次，舌绛边紫，苔色黄燥，脉象实数。余拟通利涤热祛察，投以小承气汤：	赤垢、身热、口渴、面赤、烦躁、疼痛、黄燥、实数、里急后重、舌绛边紫	带下色赤、发热、见水欲尿、耳赤、烦躁时发热、耳痛、目黄、脉实、后重、指纹红		瘀热痢	小承气汤	枳壳、莱菔子、大黄、厚朴	小承气汤
597	591	田姓，14岁，暑温误下，寒凉太多，洞泄之后，关闸不藏，随食随便，完谷丝毫不化，脉弦，与桃花汤改粥法。	脉弦	脉弦		完谷不化	桃花汤	干姜、人参、粳米、赤石脂、甘草	桃花汤
598	592	杨x×,男，62岁，1954年12月20日就诊。据述患慢性阿米巴痢疾已有4月，小腹微胀作痛，肛门急坠，屡欲便意，日夜约有10余次，排出便粘液带血，食量减少，精神疲弱，四肢酸软，举步无力，脉形细滑，舌苔清白。	苔清白、食量减少、精神疲弱、脉形细滑、屡欲便意、小腹微胀、举步无力、肛门急坠、四肢酸软、排出便粘液带血	苔白、食少、少神、脉滑、四肢厥逆、腰胀、少神、腹坠、腰酸、尿血		肠澼（阿米巴疾）	桃花汤	干姜、山药、龙骨、地榆、牡蛎、禹余粮、赤石脂	桃花汤
599	593	章××，女234岁，1971年4月24日初诊。泻利日久，滑泄难禁便出物为精液及脓血，血色灰黯，腹隐痛，舌质淡，脉细	脉细、舌淡、泻利、腹隐痛、血色灰黯、滑泄难禁、便出物为精液及脓血	脉细、指纹淡、大便稀溏、腹痛、舌质紫黯、小便失禁、尿血		久利	桃花汤	赤石脂、干姜、粳米	桃花汤
600	594	患者男性，45岁。初诊：1956年9月25日。夏季患痢疾，服西药而少愈，不久又下痢，次数增多，红多白少，少腹胀而痛，汇门下垂，便后仍有便意，日夜1余次。西医诊断为阿米巴痢疾。用西药施治近1个月，病未愈。近来精神疲乏，四肢酸软面不温，终日欲睡，食量大减。尔诊之，金身呈脾肾阳虚证候，脉细弱；舌淡苔青白。拟温深之剂：	痛、舌淡、腹胀、下痢、脉细弱、苔青白、汇门下垂、食量大减、红多白少、四肢酸软	尿痛、指纹淡、腹胀、咽喉溃烂、脉细、苔白、眼睑下垂、食少、月经时多时少、腰酸		弱，以温涩为治	桃花汤	赤石脂、鸦胆子、龙眼肉、粳米	桃花汤
601	595	居金姐，女，85岁，住院号：26906。高年患痢，曾有发热昏迷，神志不清，下痢赤白，日夜无度，腹痛口燥泛恶，苔腻带黄，症重防噤口之变。治以苦辛宣通以运中州，冀其转危为安。	口燥、昏迷、腹痛、噤口、发热、苔腻、泛恶、下痢、神志不清	齿燥、失神、腹痛、口噤、发热、苔腻、恶心、咽喉溃烂、目昏		高年赤白痢危症	白头翁汤	白芍、黄连、地榆、关黄柏、莲子、白头翁、马齿苋、秦皮、陈皮	白头翁汤
602	596	王××，男，34岁，病历4408号。1961年11月25日入院。片是年4月忠痢，时愈时作，于近4个月以来右胸胁疼痛，渐而加剧，白古协部起-一硬块逐渐膨出，在当地治疗无效来院。检查：体温38.5℃，脉搏90次/分，血压100/60mmHg(14.67/7.99kPa)。发育正常，营养欠佳，面色灰黄，皮肤干燥无黄染。胸部心肺未见异常，肝上界在右乳线第3肋间，腋前线第5间。腋中线第7~8肋间肋骨隆起，压痛敏感。腹部柔软，右助下可触知肝脏约2厘米，质钝而硬，压痛明显。行肝穿刺拍山黄绿脓汁约300毫升，经实验室检查发现阿米巴滋养体。X线胸部透视心肺正常，膈肌上升至第3肋间，运动受限制，并有胸膜积液少量存在。诊断为阿米巴肝脓肿。入院后给青霉素、阿的平治疗1个月，病势有增无减，在此期间曾穿刺抽胶3次，每次300~700毫升，但局部隆起疼痛如前。改由中医治疗，诊其脉象弦数有力，舌苔黑而粗糙，	黄染、硬块、疼痛、隆起、干燥、膨出、心肺正常、腹部柔软、舌钝而硬、发育正常、脉象弦数有力、舌苔黑而粗糙、脉搏90次/分、体温38.5℃、胸部心肺未见异常、血压100/60mmHg	目黄、月经血块、耳痛、肥胖、齿燥、舌胖、项软、皮肤发硬、胎位不正、脉实、鼻孔色黑、头摇	心肺正常、体温38.5℃、胸部心肺未见异常、血压100/60mmHg	肝痈（阿米巴肝脓肿）	白头翁汤	冬葵子、黄连、关黄柏、鳖甲、麦冬、连翘、秦皮、白头翁、金银花、玄参	白头翁汤
603	597	陈×，男，11岁。据其父代诉，患孩眼验肿胀，目睛赤痛，眵泪多。近几天来逐渐肿大，西医诊为急性结膜炎，中医辨证为风热眼。曾服西药打针及滴眼，又服祛风清热之中药多剂，未效。前来诊治时已发病10多天，眼险高度红肿，形如荔枝，球结膜亦极度充血，视物模糊。大便不畅，小便短赤，舌质红，苔黄，脉弦数，系属肝肺之火俱盛。乃予白头翁汤：	舌红、肿大、肿胀、苔黄、红肿、脉弦数、眵泪多、小便短赤、目睛赤痛、视物模糊、大便不畅、球结膜亦极度充血	咽红、阴肿、关节变形、苔黄、耳肿、脉弦、流泪、带下色赤、肌肉疼痛、目昏、经行不畅、目赤		风热眼病（急性结膜炎）	白头翁汤	关黄柏、白头翁、秦皮、黄连	白头翁汤
604	598	余××，女，24岁。初诊：1971年8月28日。腹痛下利，日夜达20余次，小便甚少，苔垢厚。以清肠胃渗湿为治。	腹痛、苔垢厚、小便甚少	腹痛、齿垢、恶露量少		痢疾	白头翁汤	广藿香、薏苡仁、六神曲、黄连、苍术、佩兰、木香、白头翁、山楂、秦皮、马齿苋、金银花	白头翁汤
605	599	金××，男，46岁，农村于部。1970年初秋，突患滞下日20余行，挟有红色脓血，腹痛难忍，里急后重，肛门灼热，小黄赤。先经西医用氯霉素、痢特灵及输液3天，罔效。遂邀余诊治。患者素嗜膏梁厚味，湿热内蕴，更因夏秋之交，感受时令湿热，内外合邪，而成滞下。视其形体未衰，脉弦数，舌质红苔黄腻根部尤甚，此湿热毒邪深入血分，熏灼大肠气血。治宜清热祛湿，凉血治痢，拟白头翁汤加味。	腹痛、滞下、脉弦数、肛门灼热、里急后重、舌红苔黄腻	腹痛、经行不畅、脉弦、肛门灼热、后重、小便黄赤		痢疾	白头翁汤	滑石粉、黄连、白芍、马齿苋、关黄柏、木香、白头翁、穿心莲、甘草、秦皮、黄芩	白头翁汤
606	600	郭某，风温入肺，气不肯降，形寒内热，胸痞，皆膜郁之象。辛凉佐以微苦，手太阴主治。	胸痞、内热、气不肯降	胸闷、灼痛、不渴		风温	栀子豉汤	郁金、苦杏仁、瓜蒌、桑叶、栀子	栀子豉汤
607	601	张××，男，40岁，××县某中学千部。门诊号：089155.1972年3月16日初诊。由家人代诉病史，于1966年间，患者因事思虑太过，久面成疾。初见精神抑郁，继则出现一侧头重痛，心中烦热，胸，失眠，有时或哺哺乱语，或呆若木鸡。1971年昏倒一次，曾在当地中医治疗，服药米效（服何药未明）。因证状逐渐加重，遂由家人陪同来诊。当时患者表情淡漠，神态呆滞，不欲言语，心中烦热，胸阿不适，头痛失眠，须服安眠药才能入睡。并见手颤，胁痛，牙痛，胃纳欠佳，大便秘结，小便频数，诊见脉数面沉实，舌苔霉酱色。此为痰火内郁，扰乱心神所致。治宜清心除烦，消痰化浊。用栀子豉汤加味：	手颤、烦热、头痛、失眠、牙痛、昏倒、胁痛、苔霉酱色、痰火内郁、胃纳欠佳、精神抑郁、神态呆滞、表情淡漠、大便秘结、脉数面沉实	舌颤、灼痛、头痛、不寐、牙痛、头昏、胁痛、月经紫黯、闷闷不乐、食少、闷闷不乐、少神、语声低微、脉结、脉沉		癫狂	栀子豉汤	桔梗、石菖蒲、栀子、陈皮	栀子豉汤
608	602	李××，男，67岁。1982年8月17日就诊。患者患支气管哮喘多年，自述今日晨起服氨茶碱片0.2克，半小时前曾肌注青霉素80万单位，链霉素0.5克（均经皮试），静脉推注氨茶碱0,5克、50%葡萄糖液40毫升。现觉胸中烦乱，坐卧不安，并以手拍胸为快。因有肝脏疾病，不愿服镇静剂，故求治于中医。查舌苔微腻，脉弦微数，此属邪扰胸膈之证。治宜清宣郁热，	苔微腻、脉弦微数	苔腻、脉弦		氨茶碱反应	栀子豉汤	淡豆豉、栀子	栀子豉汤
609	603	沈××，男，34岁，职工。1977年3月19日诊：胃部不适，纳食少进，夜不安寐，舌苔黄糙。此乃胃不和则卧不安，治当清其胃热，消导和中。	胃不和、苔黄糙、胃部不适	闷闷不乐、苔黄、闷闷不乐		失眠	栀子豉汤	郁金、淡豆豉、六神曲、半夏、竹茹、陈皮、茯苓、甘草、栀子	栀子豉汤
610	604	病者周某，忘其年，住邵阳。病名：阴寒白喉。原因：素禀阳虚，传染阴毒而发。证候：喉间初现白点，继则白块满喉，饭粒可进，惟饮水及咽津则痛甚，身微热，四肢厥逆。脉沉缓无神，舌苔灰白而滑，如结痂状。此即《金匮》阴毒之为病，咽喉痛，五日可治：七耳不可治也。疗法：非助阳不足以破阴；故用附、姜之辛热为君，佐以炙甘草者，甘平以解毒，使以童便，速驱喉毒从下而泄也。处方：	白点、白块、咽喉痛、四肢厥逆、脉沉缓无神、舌苔灰白而滑	苔白、月经血块、乳房痛、四肢厥逆、少神、舌质淡白		阴寒白喉	通脉四逆汤	干姜、甘草、童便、附子	通脉四逆汤
611	605	黄××，男，11岁。原四川成都市学生。 病史：1948年秋，初感全身不适，以后病情逐渐加重，神志昏迷，高热至40℃以上，腹泻。当时正值肠伤寒流行季节，原四川省立医院确诊为“正份寒”，某专家认为，病已发展至极期，全身性中毒过重，已属不治之证。后由医会诊，曾以大量犀角、羚羊角、紫雪丹等抢救。患儿虽高热退，腹污止，而病势却更加沉重，四冰冷。脉欲绝，终至垂危。最后来诊，按少阴证下利虚脱论治，初诊机转，数诊痊愈。 初诊：患儿连月来昏迷踡卧，面色灰白乌暗，形体枯瘦。脉伏微细欲绝，唯以纸灯草试双鼻孔，尚有丝微气息。四肢厥逆，乎冷过肘，足冷过膝，基至通体肢肤厥冷。此为病邪已由阳入阴，发展为少阴阴寒极盛，阳气倾刻欲脱之险恶阶段。急用驱阴回阳，和中固脱之法，以大剂通脉四逆汤1剂灌服急救。	昏迷、冰冷、虚脱、厥逆、高热、厥冷、腹泻、脉伏微细欲绝、面色灰白乌暗	失神、冷汗、消瘦、四肢厥逆、月经量多、头冷、大便稀溏、呼吸微弱、皮肤晦黯		下利虚脱（肠伤寒）	通脉四逆汤	干姜、附子、炙甘草	通脉四逆汤
612	606	患儿男性，1岁，门诊号29596。于1960年8月28日因发烧7天来诊。其母说：7天前发烧，经西医诊断为重感冒，用百尔定、青霉素、链素等数天后烧终未退。检查体温39.5℃，心肺正常，腹部无异常。化验白细胞19800/mm3,中性80%，淋巴15%。望诊：眼睛无神，想睡懒睁眼，符合于少阴格阳证的但欲寐，并有四肢逆冷，诊脉浮大无根，诊断为少阴格阳症，法宜温中回阳并兼散寒，方用通脉四逆汤。	发烧、逆冷、心肺正常、腹部无异常、脉浮大无根、体温39.5℃	发热、头冷、月经时多时少、脉浮	心肺正常、体温39.5℃	少阴格阳证	通脉四逆汤	干姜、甘草、附子	通脉四逆汤
613	607	若夫气利用止涩之讨黎勒散者，实因久利而气虚下陷，意与近人治晨泄用四神丸略同。予昔寓白克路，治乡人陶姓曾用之。所用为诃子壳，取其味深能止。彼以药末味涩，不能下咽，和入粥中强吞之。日进1服，3日而止。	下陷、气虚	囟门下陷、脉虚		气利	诃黎勒散	诃子	诃黎勒散
614	608	杨某，男，38岁。1957年秋，患痢疾已3天，小腹疼痛，里急后重，频欲登厕，每次多排出少量粉冻样肠垢，纯白无。有时则虚坐努责，便之不出，自觉肛门有物嵌顿重坠，昼夜不已。前医曾用芍药汤加减，1剂后，病情加剧。邀诊：舌苔白滑，脉沉带紧。询之知发病前后未见寒热现象，似属气痢。乃试用《金匮》诃黎勒散：	重坠、气痢、寒热、苔白滑、脉沉带紧、小腹疼痛、里急后重、肛门有物嵌顿	腹坠、咽喉溃烂、冷痛、苔白、脉紧、肛门疼痛、后重、齘齿		气利	诃黎勒散	诃子	诃黎勒散
615	609	陈×，男，14个月。1987年11月25日诊。患儿时常水河，有时1日六七行，每随矢气而泻出，舌苔薄白。此气利也。拟《金匮》诃黎勒散方加健脾益气止泻之品。	气利、泻出、矢气、苔薄白	小便自利、大便稀溏、矢气、苔白		气利	诃黎勒散	山药、党参、扁豆衣、诃子、莲子、茯苓、炙甘草、陈皮	诃黎勒散
616	610	翟××，女，19岁。于八九岁以来即出现四肢及肩背部皮肤甲错，甲错部分呈盘状型，痒甚。每到夏天即基本上消失，逢冬即又发作，数年来一直如此。1973年求治，细审其证状，患处皮肤异常粗糙，如鱼鳞形状，但与皮癣有明显分别，其他全身皮肤虽不似患处粗糙，但也是干燥，枯涩不润。考虑似仲景所启示的内有瘀血，外失濡养所致的肌肤甲错，遂投以薏苡附子败酱汤。	肩、痒、甲错、干燥、枯涩不润、患处皮肤异常粗糙	龟背、阴痒、错语、齿燥、耳轮干枯、苔糙		肌肤甲错	薏苡附子败酱散	薏苡仁、败酱草、附子	薏苡附子败酱散
617	611	顾××，女，38岁，职工。1978年2月25月诊：患肠痈五六年，时发时止，缠绵难愈。近日右下腹又作疼痛，畏寒纳少，脉沉，苔薄白而润，舌边略有瘀点，当用薏苡附子败酱散主之，方用：制附子4.5克生苡仁15克败酱草15克红藤15克广木香6克陈皮6克。 服药3剂，右下腹已不觉痛，纳谷如常，畏寒亦除。现腰部酸痛，脉沉细，苔薄白边青紫，治再前法加减。	酸痛、苔白、畏寒、疼痛、纳少、脉沉细、苔薄白而润、舌边略有瘀点、苔薄白边青紫	酸痛、苔白、恶寒、耳痛、食少、脉细、舌质淡白、舌生瘀斑、舌脉青紫		肠痈	薏苡附子败酱散	牡丹皮、薏苡仁、败酱草、赤芍、茯苓、桃仁、桂枝、附子、大血藤、陈皮	薏苡附子败酱散
618	612	张某，男，30岁。病者腹痛2天，乃就诊于博济医院，欲得注射止痛针。但经诊断后，断为育肠炎，要立刻住院开刀：下午便不担保，病人无款交手术费，亦怕开刀，邀为诊治。某右下腹角热，细按内有球形物。右足动则痛剧，乃出大黄牡丹汤予之。	热、痛剧、腹痛	灼痛、目痛、腹痛		肠痈	大黄牡丹汤	牡丹皮、大黄、芒硝、桃仁、冬瓜仁	大黄牡丹皮汤
619	613	潘××，男，成年。初诊：1971年8月28日。慢性阑尾炎，右下腹疼痛，白细胞9,600/mm3,大便不畅，小便色黄，舌苔黄厚，脉弦。以清热解毒通滞为治。	脉弦、疼痛、苔黄厚、小便色黄、大便不畅	脉弦、耳痛、苔黄、带下色黄、经行不畅		肠痈	大黄牡丹汤	牡丹皮、大黄、薏苡仁、蒲公英、赤芍、玄明粉、金银花、延胡索、桃仁、冬瓜仁、大血藤	大黄牡丹皮汤
620	614	李××，男，60岁，农民。1963年春，因呕吐紫啦一痰孟半抬来就诊。神识模糊，面黄暗晦，鼻尖凉，手足不温，心下痞硬拒按，大便不通。舌暗紫，苔黄厚，脉沉细涩。综观脉证，属阳极似阴之候。大量呕血为热伤阳络所致，“吐血脉以微细为顺”，速拟釜底抽薪法，用大黄牡丹汤加味，冀其化险为夷。	吐血、呕吐、面黄、呕血、舌暗紫、苔黄厚、鼻尖凉、脉沉细涩、神识模糊、大便不通、手足不温	呕吐、呕吐、目黄、呕吐、舌质紫黯、苔黄、胸中发凉、脉细、目昏、经行不畅、四肢冷		呕血	大黄牡丹汤	牡丹皮、大黄、童便、芒硝、三七、桃仁、冬瓜仁	大黄牡丹皮汤
621	615	马××，女，25岁，农民。1977年1月13日诊：产后第16天。近2月来身热，右少腹疼痛难忍、恶露色白，无瘀块，大便2日未解，脉数而涩，苔略黄腻，边有瘀斑，此为宗热互结下焦，治宜清热化察通腑，拟大黄牡丹汤化裁。	身热、恶露、瘀斑、疼痛、瘀块、脉数而涩、苔略黄腻	发热、羞明、舌生瘀斑、耳痛、月经血块、脉涩、苔黄		产后腹痛	大黄牡丹汤	牡丹皮、大黄、薏苡仁、赤芍、延胡索、山楂、红花、冬瓜仁、大血藤、当归	大黄牡丹皮汤
622	616	加贺候之臣某，便脓血已5年，来浪华从医治3年。一门人虽与桂枝加术附汤及七宝丸，无效。遂请先生诊之，腹满挛急，少腹鞭而底有硬物，重按之则痛。乃与排脓散，受剂而去。未几来谢曰：宿荷尽除矣。	痛、挛急、腹满、便脓血	尿痛、胁部拘急、腹胀、尿血		大便脓血	排脓散	鸡子黄、枳实、桔梗、白芍	排脓散
623	617	47岁妇女。5年前两眼视力发生障碍，某大学医院诊断为脑肿瘤，并已手术。开颅观之脑底视神经处有鸡卵大肿瘤，仅切除一部分，原样缝合，1个月内完全失明，出院。肥胖，面赤，精神佳，腹部亦充实。	肥胖、面赤、腹部亦充实、两眼视力发生障碍	肥胖、耳赤、脉实、目昏		脑肿瘤	排脓散	鸡子黄、白芍、枳实、桔梗、山豆根	排脓散
624	618	加州士人某者，来浪华，患淋病7年，百治不效。其友有学医者，诊之，与汤药，兼用七宝丸或梅肉散，久服无效，于是请治于先生。先生诊之，小腹挛急，阴头含脓而疼痛，不能行步，乃作排脓汤与之，服汤数日，旧疴全。	疼痛、小腹挛急	耳痛、拘挛		淋病阴头含脓	排脓汤	桔梗、甘草、生姜、大枣	排脓汤
625	619	我朝荆和王妃刘氏，年70，病中风，不省人事，牙关紧闭，群医束手。先考太医吏目月池翁诊治，药不能入，自午至子。不获已，打去一齿，浓煎藜芦汤灌之。少顷，噫气一声，遂吐痰而苏，调理而安。	噫气、吐痰、牙关紧闭	芤脉、呕吐、口噤		中风	藜芦甘草汤	藜芦、甘草	藜芦甘草汤
626	620	曾治一人，30余岁，肚腹如抱瓮，-一身悉肿，小水不利，脉沉而濡弱，治疗数月不愈。最后不得已，以鸡矢醴酒（用羯鸡矢1斤，晒干炒香，再用无灰酒3碗，煎至1碗半，滤汁，五更空心温服。服后停五六小时，行黑水秽物，隔日再服1次，如前法)连服2剂，便秽物很多，肿消小水利，能饮食矣。	肿、脉沉	咽肿、脉沉		臌胀	鸡屎白散	鸡屎白	鸡屎白散
627	621	乙亥重九日，有倪姓来诊，其证时发时止，今以遇寒丽发，偏坠微痛，夜有寒热，睡醒汗出，两脉迟滑。方用大蜘蛛1枚，炙过，川桂枝12克，1剂即愈。（曹颖甫：《金匮发微》上海科学技术出版社第1版1959年5月) 例2彭某，男，8岁。1955年上半年就诊。 主诉：患阴狐症已有6年。阴囊肿大如小鸡蛋，其色不红，肿物时而偏左，时而偏右，患儿夜卧时肿物入于少腹，至白昼活动时脖物坠入阴囊，而且肿物时有疼痛感觉，几年来曾服一般疏肝解郁、利气止痛等治疝气之药，但肿物依然出没无定，未见效果。患儿平素健康，饮食二便如常，余无所苦，舌苔不黄，舌质不红，脉象弦缓。诊断：寒气凝结肝经之阴狐疝。 治则：辛温通利，破结止痛。 方药：《金透要略》蜘蛛散原方。	肿物、汗出、疼痛、寒热、舌不红、苔不黄、舌苔不、脉象弦缓、阴囊肿大如小鸡蛋	皮下肿块、有汗、耳痛、冷痛、咽红、苔黄、乳汁不行、脉弦、阴肿		阴狐病气	蜘蛛散	桂枝	蜘蛛散
628	622	先母侍婢曾患此，始病吐，一二目后暴厥若死。治以乌梅丸入口即吐，	吐、暴厥	吐弄舌、神乱		蛔厥	甘草粉蜜汤	甘草、铅丹、蜜	甘草粉蜜汤
629	623	正氏妇，年20余，素有蛔虫病史，1943年仲夏，旧恙复发，脘腹耕痛，呕吐不纳，辗转反侧，坐卧不宁。自服山道年药片无效，嘱余诊视。以驱虫理气之剂，数服不应，患者固请别筹良法，因忆《金匮要略》有甘草粉蜜汤方，主治蛔虫病吐涎心痛，发作有时，毒药不止者，县与试之。	心痛、吐涎、呕吐	牙痛、吐弄舌、呕吐		虫病腹痛呕吐	甘草粉蜜汤	甘草、铅丹、蜜	甘草粉蜜汤
630	624	松馆之女已出嫁有年，忽苦胸痛，回娘家调治。愈治愈剧，甚则厥逆。痛时咬卧处厨门铜环，邀余诊之。诊其脉，乍大乍小，舌红腾红。余曰：此宣乌梅安蛔丸。松馆云：已服过数两，下咽即吐，不效多次，不必再服。彼时有蒋履炳先生在座。余日：此非厥，诸医书可废矣！履炳与松馆皆不合意。余曰：丸大而蛔小，不能吞下，故不受，且丸久而硬，一时不能化其汁，骤时浸出亦有限，不能给予多虫，故不受面痛反加也。	吐、胸痛、厥逆、乍大乍小、舌红腾红	吐弄舌、胸痛、四肢厥逆、脉细、皮肤色红		蛔厥	乌梅丸	干姜、黄连、关黄柏、花椒、桂枝、人参、附子、细辛、乌梅、当归	乌梅丸
631	625	朱××，年4岁，因病泄泻误医，延绵不愈，循至两目频搭，兼以直视，角弓反张，十指交摈，大肉消瘦，仅存脊骨，形瘦如猴，舌色略白，脉沉弦而缓，气息奄奄，去死不远。其父茫然，不知所措，急邀余诊。余思此证，病由泄泻始，不过暑湿伤脾，殆脾伤而肝木乘之，故所见诸证，无一非肝强脾败之候。然脉弦而缓，弦为肝强之候，缓则胃气尚未消亡也。证虽危面可治，爰以乌梅丸原方，先平其肝气为主，服后看其转变如何，再图治法。	泄泻、消瘦、形瘦、气息奄奄、舌色略白、脉弦而缓	大便稀溏、消瘦、舌瘦、不渴、带下色白、脉弦		痉病	乌梅丸	干姜、黄连、关黄柏、细辛、桂枝、附子、当归	乌梅丸
632	626	刘××，男，61岁，医生。1964年4月25日诊治。息者于20岁时，因惊恐而有晨泻史。1963年秋，患两目满眼赞肉攀睛，流泪不止，不酸不涩，不疼不辉，内觉胸胁支满，气上撞心，食少便溏，小便频数。初服祛风养血剂无效，后服逍遥散加减3余剂，胁满气逆稍减，而满眼餐肉不消，故来求治。患者面色红润，体胖，目下微有浮肿，满目肉，声音重浊，脉沉弦无力，治以乌梅丸作汤。	食少、气逆、浮肿、不酸、便溏、支满、胁满、满目肉、面色红润、脉沉弦无力	食少、矢气、皮肤浮肿、目酸、大便稀溏、腹胀、腹胀、鼻息肉、皮肤色红、乏力		胬肉攀睛	乌梅丸	干姜、黄连、党参、关黄柏、花椒、细辛、乌梅、桂枝、附子、当归	乌梅丸
633	627	患者女性，48岁。初诊：1963年9月16日。患火便清泄七八年。服多种中西药乏效。四医诊断为过敏性结肠炎。平日大便1~2次，扁而细。如饮食过多，或食肥肉，或食脂肪过多（如牛乳），即便次增多，每且2~6次，腹隐痛，人瘦，面色萎白，舌红苔白，脉象正常。服乌梅丸，每日3次，每次6克，服3日即见效。	舌红、苔白、火便、腹隐痛、脉象正常、面色萎白	咽红、苔白、灼痛、腹痛、胎位不正、皮肤色白		久利（过敏性结肠炎）	乌梅丸	干姜、黄连、关黄柏、细辛、桂枝、附子、当归	乌梅丸
634	628	张××，男，36岁，教师。1972年秋，因胃院疼痛前来诊治。据其胃痛半月，喜得温按，舌苔薄白，认为系脾臂虚寒，投黄芪建中汤5剂，效。复诊时，患者除胃院疼痛外，并有杂吞酸，食则不舒，四肢不温等证。细观其舌，舌边红，苔白中黄。脉来弦细。断其脾胃虚寒面肝有郁热，治宜泄肝安胃，用乌梅丸作汤剂，温其胃寒而清其肝热。	肝热、郁热、疼痛、吞酸、胃痛、胃寒、虚寒、苔薄白、舌边红、四肢不温、脉来弦细	小便灼热、耳痛、口酸、腹痛、口鼻气冷、脉虚、苔白、肛门色红、四肢冷、脉细	郁热	胃院痛	乌梅丸	干姜、黄连、党参、关黄柏、花椒、桂枝、乌梅、细辛、附子、当归	乌梅丸
635	629	陈××，女，成年，已婚，1963年5月7日初诊。自本年3月底足月初产后，至今4旬恶露未尽，量不多色淡红，有时有紫色小血块，并从产后起腰酸痛，周身按之痛，下半身尤甚，有时左少腹痛，左腰至大腿上三分之一处有静脉曲张，食欲欠佳，大便溏，小便黄，睡眠尚可，面色不泽，脉上盛下不足，右关弦迟，左关弦大，寸尺俱沉涩，舌质淡红无苔。山产后调理失宜，以致营卫不和，气血素乱，恶露不化，治宜调营卫，和血消察。处方：	沉涩、腹痛、舌淡红、大便溏、小便黄、腰酸痛、苔无苔、恶露不化、食欲欠佳、气血素乱、右关弦迟、左关弦大、面色不泽、舌质淡红无苔、脉上盛下不足	脉涩、腹痛、舌质淡红、大便稀溏、目黄、腹痛、苔剥、恶露不净、食欲不振、月经先后无定期、脉弦、脉弦、毛发干枯、舌质淡红、恶露量少		产后恶露不净	桂枝茯苓丸	牡丹皮、白芍、大枣、茯苓、桃仁、桂枝、炮姜	桂枝茯苓丸
636	630	朱某，40岁，萧山半H街居民，1970年底停经2个月，次年初阴道流血，萧山县医院中医诊断为胎漏，注射黄体酮及服中药而血比，隔1个月又见红，某医院妇科谓月经不调予调经丸，服后出血增多，继则淋漓，至五月初骤然崩下，至杭某医院经小便试验、谓子宫肌瘤，嘱住院手术治疗，病人恐惧手术，返萧来我处诊治。崩漏交作已4个月，按脉两手沉弦而数，舌质紫黯，证系胎死腹中，未能全部排出，致成崩漏。昔贤云：暴崩宜止宜涩，久漏宜清宜通，拟方祛家排胎。	崩漏、暴崩、出血、胎漏、见红、停经、舌紫黯、阴道流血、月经不调	遗精、神乱、耳出血、遗精、咽红、闭经、舌质紫黯、阴道出血、溏结不调		胎死腹中（不全流产）	桂枝茯苓丸	牡丹皮、香附、川牛膝、茯苓、炙甘草、桃仁、红花、桂枝、当归、牛膝	桂枝茯苓丸
637	631	患者：邓××，女，48岁，萍乡人。 症状：经血暴下，势不可止，色呈紫黑，腥臭难润。小腹阔痛，脉弦有力，舌青苔黄。诊断：瘀积日久，陡然暴崩。 疗法：法当因势利导，通因通用，议以桂枝茯苓丸合失笑散加味治之。	舌青、苔黄、色呈紫黑、小腹阔痛、脉弦有力、经血暴下	鼻根青、苔黄、月经紫黯、肛门疼痛、脉实、鼻衄		瘀积血崩	桂枝茯苓丸	牡丹皮、赤芍、茯苓、鹿角、五灵脂、桃仁、桂枝、蒲黄	桂枝茯苓丸
638	632	胡××，女，29岁。初诊：1979年1月8日。去年1月15日作右侧宫外孕手术后，月经混乱，每行超前、落后或淋漓10余日不止，右侧腹部有块状物，推之固定不移，溲时腰部不舒，脉微弦，苔薄，以散症结，理血脉为主。	苔薄、脉微弦、腰部不舒、月经混乱、右侧腹部有块状物	苔薄、脉弦、口噤、错语、皮下肿块		症病	桂枝茯苓丸	白背、香附、茯苓、桃仁、桂枝、丹参、当归、川楝子	桂枝茯苓丸
639	633	1977年深秋，嘉兴市郊马桥乡一农妇，年届30，因婚后5年不孕，经各地诊治，未见疗效，故请中学教师顾小麟陪同前来我处诊治。忠者经行后期，少腹疼痛，经水色紫有块，量少。切其脉涩，望其舌苔薄白边有瘀点，此属瘀阻胞宫，瘀血不去则新血不生，不能摄精成胎，故投桂枝茯苓丸加味化瘀活血。	不孕、脉涩、疼痛、舌苔薄白边有瘀点	不孕、脉涩、耳痛、舌生瘀斑		不孕	桂枝茯苓丸	牡丹皮、赤芍、茯苓、桃仁、红花、桂枝、当归	桂枝茯苓丸
640	634	唐右，腰为肾府，胎脉亦系于肾，肾阴不足，冲任亦亏，妊娠4月，忽然腹痛坠胀，腰酸漏红，脉细小而弦。胎气不固，营失维护，虑其胎堕，急拟胶艾四物汤养血保胎。	腹痛、腰酸、坠胀、漏红、脉细小	腹痛、腰酸、肛门坠胀、咽红、脉细		胞阻	芎归胶艾汤	桑寄生、白芍、生地、白术、阿胶、续断、杜仲、当归、黄芩	胶艾汤
641	635	一妇30余岁，患小产7个月之胎4次。质亏半产多胎，气随脱，难以收禁也。今孕已6个月，又感不虞，腹中隐痛，有时漏血点滴，形倦乏力，六脉微弱。因气血俱虚，治以增损胶艾四物汤：	形倦、漏血、乏力、气血俱虚、六脉微弱、腹中隐痛	少神、牙龈出血、乏力、脉虚、呼吸微弱、肛门疼痛		胎漏	芎归胶艾汤	山药、艾叶、白术、续断、阿胶、枸杞子、熟地、炙甘草、荆芥、杜仲、甘草、当归	胶艾汤
642	636	陈姓，女性，42岁，已婚，安徽籍，医务工作者，住院号72904于1956年7月2日入院。病史：10天前突然发现两大腿内侧有多数紫红色小点，其后渐次密增·并向腹部及上肢蔓延，未有发热现象或其它不适，但紫斑不见减退。忠者近来常有头痛，因测得血压178/120mmHg(23.73/16.00kPa),故已在休息中，而最近没有药物接触史，过去也无特殊病史，在数年前第3次生产后，因月经异常增加且经期缩短，故已施行过子宫截除手术。 入院检查：……腹部及两大腿内侧有多量之细小青紫色斑点，上肢及胸部稀少，小腿及面部不显，斑点不隆起，直径一般约0.1厘米，压之不痛亦不退色。血压148/90mmHg(19.73/11.10kPa),束臂试验强阳性。……血小板计数138000/mm8,出血时间3分30秒，凝血时间10分30秒，凝血酶原时间6分。 入院后除充分休息外，每天内服胶艾四物汤加减法复方：	头痛、紫斑、发热、斑点、经期缩短、月经异常增加、血压148/90mmHg、血压178/120mmHg	头痛、舌生瘀斑、发热、舌生瘀斑、经期缩短、大便量多	血压148/90mmHg、血压178/120mmHg	紫癜	芎归胶艾汤	牡丹皮、艾叶、白芍、生地、阿胶、川芎、麦冬、仙鹤草、当归、玄参	胶艾汤
643	637	俞××，37岁，1965年4月初诊。经后少腹绵绵作痛，已逾6年。按之痛减，量少，色淡红，面色苍白，精神倦息，眩晕心季，自诉由流产大出血而起，脉细无力，舌质口唇均淡红，苔薄白。证属脾虚失运，气血不足。治宜健脾胃，补气血，养冲任。	眩晕、苔薄白、面色苍白、脉细无力、舌质口唇均淡红	头晕、苔白、口唇淡白、乏力、舌质淡红		痛经	芎归胶艾汤	黄芪、艾叶、党参、阿胶、川芎、陈皮、熟地、当归	胶艾汤
644	638	郁××，女，48岁。1976年5月29日诊：此期经行量多如崩，血色浅淡，面色觥白，纳少神疲，四肢乏力，卧床不起。舌质淡，苔薄白，脉细弱。患者年将七七，天癸欲竭，冲任脉衰，气血虚损，不能内守，是以经量过多如崩，治宜益气养血固冲。拟胶艾汤加减。方用：	神疲、舌淡、纳少、苔薄白、脉细弱、经行量多、血色浅淡、面色觥白、四肢乏力、经量过多、气血虚损	乏力、指纹淡、食少、苔白、脉细、月经量多、指纹淡、带下色白、乏力、大便量多、脉虚		月经过多	芎归胶艾汤	黄芪、艾叶、白芍、党参、白术、大枣、阿胶、茯苓、熟地、炙甘草、仙鹤草、当归	胶艾汤
645	639	邵×x、眭××两位女同志，均患少腹作痛。邵腹痛，白带多，头晕，诊断为慢性盆腔炎，予以当归芍药散作汤。	腹痛、头晕、白带多、少腹作痛	腹痛、头晕、带下量多、肛门疼痛		腹痛（慢性盆腔炎）	当归芍药散	白芍、白术、泽泻、川芎、茯苓、当归	当归芍药散
646	640	高××，女，32岁。初诊：1978年6月14日。妊娠5个月，腹痛阵作，带下频作，便溏足肿，脉濡弱，舌胖，检血象血色素偏低，宜疏肝健脾益血。	足肿、腹痛、带下、便溏、舌胖、脉濡弱	耳肿、腹痛、有汗、大便稀溏、舌胖、脉濡		妊娠腹痛	当归芍药散	山药、白芍、太子参、泽泻、白术、茯苓、木香、炙甘草、当归	当归芍药散
647	641	王××，女，22岁，农民，于1969年12月16日住院。自诉：患者于停经50天时出现恶阻，但很快好转。怀妊三四月后因心情不舒畅，逐渐又觉纳食差，厌油腻，消瘦倦息，右胁下隐痛，自认为是妊娠所致，未予治疗。至本年12月10日足月顺产双胎(生一男一女)，产时恶露较多，产后第4天即觉不思食，腹膨胀，肝区疼痛，小便短少，次日腹胀愈甚，至第6天腹胀如鼓，小便点滴不通，因病势急骤而入院。经西医检查为肝硬变腹水。住院后给予静脉滴注葡萄糖、维生素等，并三次输血900毫升，同时服双氢氯噻嗪利尿，利尿后腹胀稍觉轻松，旋即腹胀更甚。12月19日用汞撒利1毫升，虽小便畅利数次，但病情继续增剧。 12月20日转请中医会诊：面色苍白，精神萎靡，腹胀如鼓，胀急难忍（较产前米生时腹还大1倍），不时吟，右胁下疼痛，不欲饮食，小便不通，但恶露已净，舌质淡，苔白滑，脉象沉弦而弱。此属产前肝脾失调，产后气血暴虚，以致三焦决读失职…	腹水、恶露、隐痛、舌淡、疼痛、恶阻、臌胀、胀急、食差、膨胀、停经、腹胀、苔白滑、厌油腻、沉弦而弱、消瘦倦息	大便稀溏、羞明、隐痛、指纹淡、耳痛、语言謇涩、腰胀、肌肉发胀、食少、肌肉发胀、闭经、腹胀、苔白、苔腻、脉弦、少神		产后臌胀（肝硬化腹水）	当归芍药散	白芍、白术、泽泻、川芎、茯苓、酒、当归	当归芍药散
648	642	陈××，22岁，未婚，华侨。患者月经周期正常，每届经来小腹疼痛，不能工作，明吟不安，今春离国前来门诊。据诉平时小腹左侧压痛明显，体形较瘦，精神尚佳，饮食如常，二便调，寐可，舌质不鲜，边缘稍见青紫，脉细涩。证属血阻，投当归芍药散，服药5剂。月经来潮小腹疼痛减轻，精神愉快。	疼痛、脉细涩、舌不鲜、体形较瘦、小腹左侧压痛明显	耳痛、脉细、恶露不净、舌瘦、肛门疼痛		痛经	当归芍药散	白芍、白术、泽泻、川芎、茯苓、当归	当归芍药散
649	643	农民林××，女，26岁。停经2个月，开始胃纳不佳，饮食无味，倦息嗜卧，晨起头晕恶心，干呕吐逆，口涎增多，时或吐出痰涎宿食。根据经验自知是妊娠恶阻，认为恶阻乃妊娠常事，未加适当处理。延时将近1个月，渐至水饮不入，食入则吐，所吐皆痰涎清水，稀薄澄澈，动则头晕眩掉，时时呕吐增剧。始延本人诊治。诊其脉虽细，但滑象明显，面色苍白，形容憔悴，羸瘦衰弱，无力以动，闭眼畏光，面里踡卧，唇舌色淡，苔白丽滑，口中和，四末冷，胸院痞塞不舒，二便如常而量少。脉证合参，一派虚寒之象毕露。	畏光、滑象、干呕、吐逆、恶心、呕吐、头晕、停经、脉虽细、四末冷、苔白丽滑、羸瘦衰弱、唇舌色淡、妊娠恶阻、痰涎清水、面色苍白、口涎增多、形容憔悴、吐出痰涎宿食	羞明、脉滑、呕吐、呕吐、恶心、呕吐、头晕、闭经、脉细、四肢冷、苔白、消瘦、指纹淡、咽如物梗、咳嗽、口唇淡白、多涎唾、少神、吐弄舌		恶阻	干姜人参半夏丸	干姜、半夏、党参	干姜人参半夏丸
650	644	郭××，女，成人，已婚。病历号38817(301医院)。初诊日期：1959年6月18日。现妊娠1个半月，停经30天郎有泛恶呕吐，近4天加重，不能进饮食，呕吐黄水，头晕，大便于燥，舌苔薄腻，根黄垢，脉软滑微数。 辨证：肝胃气道，痰浊不降。 治法：和肝胃，降痰浊。	头晕、泛恶、停经、苔薄腻、大便于燥、呕吐黄水、脉软滑微数	头晕、恶心、闭经、苔腻、齿燥、呕吐、脉滑		恶阻	干姜人参半夏丸	干姜、生姜、粳米、半夏	干姜人参半夏丸
651	645	樊氏，青年农妇也。……体素不健，疾病时罹，迭来就治，皆数药而安，信甚笃。1944年夏伤于湿热，饮食如常，而小便不利，有涩痛感。时余客零未归，求治于李医，认为湿热所致，先服五苓散去桂加滑石不应，易服八正散亦不应，迁延半月，精神饮食减退，肢倦无力，不能再事劳作。闻吾归邀为之治。切脉细滑，面色惨淡，气促不续，口微咳，少腹胀痛，大便黄燥，小便不利而疼。此下焦湿热郁滞与上焦肺气不宣，上下失调故尿闭不通。如仅着重下焦湿热，徒利何益。因师古人上通下利之旨，用宣肺开窍诸品，佐渗利清热药为引导，当可收桴鼓之效。	疼、气促、肢倦、涩痛感、口微咳、小便不利、上下失调、面色惨淡、尿闭不通、大便黄燥、切脉细滑	舌痛、脉促、乏力、脉涩、咳嗽、小便不利、溏结不调、语声低微、经行不畅、目黄、脉滑		小便不利	当归贝母苦参丸	桔梗、苦参、瞿麦、当归、豆蔻、海金沙	当归贝母苦参丸
652	646	一妇妊娠，忽然点滴不下，困惫异常，以当归贝母苦参汤：	困惫、点滴不下	乏力、小便不利		迁娠小便难	当归贝母苦参丸	浙贝母、当归、苦参	当归贝母苦参丸
653	647	李年贞，女，21岁，住醴陵县东堡乡，于1958年8月16日门诊。素体阴虚，肝脾蕴热，妊娠7个月，大便难，小便利、小腹胀坠，阴户肿痛，体温37.4℃，脉弦滑，苔黄白，拟金匮法加减。	胀坠、肿痛、脉弦滑、苔黄白、体温37.4℃	肛门坠胀、阴肿、脉弦、苔黄、小便灼热		妊娠大便难	当归贝母苦参丸	生地、白芍、泽泻、川芎、茯苓、川贝母、苦参、当归	当归贝母苦参丸
654	648	彭××，男，26岁，湖南大学学生。 初诊：.1964年8月12月。左腰剧痛已2年余，经某医院X线摄片确诊为“左肾结石”建议手术，患者不同意而转诊。诉左要胀闷，阵发绞痛，牵引少腹，小便频数，灼热短黄，形体消瘦，口千口苦，大便稍溏。舌质红白腻，脉弦滑。证属湿热察滞久蕴成石，寄居于肾而成。治宜清利湿热，消瘀排石，拟葵子茯苓散加味。	消瘦、口苦、剧痛、胀闷、脉弦滑、舌红白腻	消瘦、口苦、目痛、腹胀、脉弦、咽红		腰痛（左肾结石）	葵子茯苓散	滑石粉、冬葵子、芒硝、甘草、赤芍、茯苓、川木通、蒲黄、车前草、当归、栀子、海金沙	葵子茯苓散
655	649	屡屡胎漏成堕，总由木火扰动。现经2月不行，脉已流动似滑，定有妊兆。无如带下频频，诚恐有伤下元。当用保护冲任以益下元，即可安胎。	带下、胎漏、脉已流动似滑	有汗、遗精、喜静懒动		滑胎	当归散	白芍、白术、续断、菟丝子、陈皮、莲须、杜仲、当归、黄芩	当归散
656	650	徐××，女，21岁，农民。1978年5月29日初诊：妊娠6月，近来少腹疼痛不定，腰部疼痛，头晕，纳食不多，脉小滑，苔薄糙。治宜养血健脾，补肾安胎，用当归散加味。	头晕、疼痛、苔薄糙、脉小滑	头晕、耳痛、苔薄、脉滑		妊娠腰腹痛	当归散	砂仁、桑寄生、山药、白背、白术、菟丝子、川芎、炙甘草、杜仲、当归、黄芩	当归散
657	651	予治迪可弟妇，米孕即痰嗽见，既孕而不诚，人瘦，予以此方治之。因其腹痛加芍药，两大剂而痰少嫩止，人爽胎安。	腹痛、痰少、痰嗽	腹痛、恶露量少、咳嗽		痰嗽	白术散	白术、川芎、牡蛎、花椒	白术散
658	652	吴××，24岁。因产后腹痛，经服去瘀生新药而愈。继因深夜贪凉，致皮肤浮肿，气息喘急。余意腹痛虽愈，究是瘀血未尽，为今病皮肤肿胀之远因。是荣血瘀滞于内，复加外寒滞其卫气，且产后腹痛，病程已久，元气必亏。治应行血而勿伤正，补虚而莫功邪。用《金匮》枳实芍药散，以枳实行气滞，芍药行血滞，大麦粥补养正气，可算面面周到。服完后，肿消喘定，夙疾皆除。	腹痛、血滞、肿胀、浮肿、气滞、喘急	腹痛、便血、关节变形、皮肤浮肿、脉迟、呼吸急促		产后浮肿	枳实芍药散	枳实、白芍	枳实芍药散
659	653	曾于香港东华医院治一女病人，患者杨××，约40岁，月经琳沥数月，小腹肿块渐大如拳，质硬疼痛，西医诊为子宫肌瘤，必须手术。其夫惊怕特来求中医保守疗法。朱师以下瘀血汤合四乌贼一芦茹丸加藏。	疼痛、小腹肿块	耳痛、皮下肿块		子宫肌瘤	下瘀血汤	牡丹皮、茜草、大黄、川芎、三棱、肉桂、没药、莪术、桃仁、乳香、当归、益母草、牛膝	下瘀血汤
660	654	1956年8月，余在××县人民医院搞中医药治疗“乙脑”试点，该县×区转来一狂犬病人，不能见水，喝水时要用毛巾遮目，方可饮下，病情十分严重，院领导召集全院医务人员会议，并邀余参加，讨论治疗方案。西医称狂犬疫苗早已用过，效果不显，别无良法。征询余之意见，爱书《金匮》下瘀血汤方，即配服。翌日晨，果下恶物甚多，怕水尚未尽除，嘱继续配服原方，恶物下尽，病亦霍然。下瘀血汤配制和服用方法如下。 处方：	恶物甚多	恶心		狂犬病	下瘀血汤	土鳖虫、大黄、桃仁、蜜	下瘀血汤
661	655	蔡××，女，32岁。初诊：1971年3月10日。流产之后，未有瘀血排出，小腹胀满难忍，大便4日未下，身热37.8℃。近日阴道出血，色黯，口干目赤，体素健壮，以下瘀为先。	口干、身热、目赤、瘀血、色黯、小腹胀满、阴道出血、大便4日未下	口干、发热、目赤、舌生瘀斑、舌质紫黯、腹胀、阴道出血、经行不畅		流产后腹胀身热	下瘀血汤	牡丹皮、大黄、香附、桃仁、甘草、金银花、牛膝	下瘀血汤
662	656	金××，女，27岁，农民。1985年8月20日诊。6年前产后，至今一直少腹疼痛如锥刺，无一日停歇。且白昼不痛，每至入夜即痛。小便自利，大便千结难解。脉涩，舌苔薄黄，此血证谛也。幸其形气壮实，可予攻下，宜下瘀血汤合桃核承气汤加味。	不痛、脉涩、疼痛、苔薄黄	不寐、脉涩、耳痛、苔黄		下焦蓄血	下瘀血汤	牡丹皮、土鳖虫、大黄、芒硝、赤芍、桃仁、桂枝、甘草、当归	下瘀血汤
663	657	宁××，女，26岁。产后十余日，恶露已净。因洗澡受凉，致发热恶寒，头痛项强，身疼无汗，舌质淡，苔薄白，脉象浮紧无力。此正气内虚，风寒外束，宜解肌祛邪，益气扶正。	头痛、恶露、舌淡、发热、恶寒、项强、无汗、身疼、苔薄白、脉象浮紧无力	头痛、羞明、指纹淡、发热、恶寒、胁部拘急、无汗、舌痛、苔白、乏力		产后发热	竹叶汤	大枣、党参、粉葛、淡竹叶、桔梗、桂枝、附子、防风、甘草	竹叶汤
664	658	曾××，23岁，化州镇纱布商店职工家属。1959年8月26日初诊。 患者于8月23日初产一女孩，第2天即觉发热，曾作风热感冒治疗而投清热解表药1剂，服后热反加甚，仍见恶风、头痛、微咳、有汗、骨节疼痛、口干、食欲不振、小腹闷痛等。恶露未净，面赤，脉数，舌红，苔薄白。因考虑前医以寒凉剂不能退热，乃拟竹叶汤与之：	脉数、口干、舌红、头痛、恶露、面赤、发热、疼痛、微咳、恶风、有汗、闷痛、苔薄白、食欲不振	脉数、口干、咽红、头痛、羞明、耳赤、发热、耳痛、咳嗽、恶心、有汗、闷痛、苔白、食欲不振		产后发热	竹叶汤	大枣、党参、粉葛、淡竹叶、炙甘草、桔梗、桂枝、附子、防风	竹叶汤
665	659	西濠陆炳若夫人产后感风热，瘀血未尽，医者执产后属虚寒之说，用千姜、熟地治之，且云：必无生理。汗出而身热于炭，唇燥舌,紫，仍用前药。余是日偶步田间看菜花，近炳若之居，趋迎求诊。余曰：生产血枯火炽，又兼风热，复加以刚燥滋腻之品，益火塞窍，以此死者，我见甚多，非石膏则阳明之盛火不解。遵仲景法，用竹皮、石膏等药。余归而他医至，笑且非之，谓自古无产后用石膏之理。盖生平未见仲景方也。其母素信余，立主服之，工剂而苏。明日炳若复求诊，余日：更服1剂病已去矣，无庸易方。如言而愈。医者群以为怪，不知此乃古人定法，惟服姜、桂则必死。	汗出、瘀血、唇燥、身热、风热、血枯、塞窍	有汗、舌生瘀斑、齿燥、发热、灼痛、指甲干枯、鼻塞		产后风热	竹皮大丸	大枣、竹茹、石膏、桂枝、甘草	竹皮大丸
666	660	华××，女，31岁。1979年7月10日诊。产后3个月，哺乳。身热(38.5℃)已七八天，偶有寒慄状，头昏乏力，心烦恚躁，呕逆不已，但吐不出。脉虚数，舌质红苔薄，以益气安胃为主。	寒、舌红、身热、心烦、恚躁、苔薄、呕逆、乏力、头昏、脉虚数	恶寒、咽红、发热、急躁易怒、急躁易怒、苔薄、呕吐、乏力、头昏、脉虚		产后呕逆	竹皮大丸	半夏、大枣、竹茹、石膏、白薇、桂枝、甘草	竹皮大丸
667	661	庞左，下痢不止，所下皆属紫瘀之色，口燥舌于，脉细微，舌苔灰滞。湿热伤营，清津不司流饰，恐元气难支，虚中生变。	口燥、舌于、下痢、脉细微、苔灰滞	齿燥、齘齿、咽喉溃烂、指纹细、皮肤晦黯		下痢不止	白头翁加甘草阿胶汤	白扁豆、槐花、白芍、黄连、白头翁、甘草、秦皮、当归	白头翁加甘草阿胶汤
668	662	病者：阎氏妇，年24岁，住宿城。 病名：产后伏暑痢。 原因：夏月感受暑湿，至秋分娩时，恶露太多，膜原伏暑，又从下泄而变痢。 证候：痢下红白，里急后重，日夜40余次，腹痛甚则发，口极苦而喜饮，按其胸腹灼手。 诊断：脉息细数，细为阴虚，数则为热。此张仲景所谓“热荆下重，白头翁汤主之”是也。然此症在产后，本妇又每月厥10余次，症已棘手，严装待毙，偃卧如尸。余遂晓之曰：病势危险极矣，然诊右脉尚有神，或可挽救，姑仿仲景经方以消息之。 疗法：亟命脱去重棉，用湿布复心部，千则易之，方用大剂白头翁汤加味，苦寒坚阴以清热为君，甘咸增液以润燥为臣，佐以酸苦泄肝，使以清芬透暑，力图挽回于万一。 处方：	恶露、腹痛、脉息细数、里急后重	羞明、腹痛、指纹细、后重		产后伏暑痢	白头翁加甘草阿胶汤	白芍、黄连、阿胶、关黄柏、荷叶、秦皮、白头翁、金银花、黄芩	白头翁加甘草阿胶汤
669	663	子宫颈癌亚期患者张××，49岁，住院号1362。在放射治疗之后一阶段，发生放射性直肠炎，每日大便数十次之多，每次仅便血性粘液少许，里急后重颇甚，食欲差，脉略弦，舌质红，有裂纹，苔淡黄。初用合霉素栓塞肛门数天，效果不显。六经辨证为厥阴热荆，肝火下迫，热甚伤阴。用白头翁加甘草阿胶汤加减：	舌红、有裂纹、脉略弦、苔淡黄、食欲差、里急后重	咽红、舌有裂纹、脉弦、小便淡黄、食欲不振、后重		厥阴热痢（放射性直肠炎）	白头翁加甘草阿胶汤	黄连、白芍、关黄柏、黄芩、白头翁、秦皮、玄参	白头翁加甘草阿胶汤
670	664	杨××，男，65岁，1965年10月28日初诊。10年来，自觉咽中梗阻，胸闷，经4个月的治疗已缓解。在1963年曾复发1次，近日来自觉咽问气堵，胸闷不畅，经检查无肿瘤。六脉沉滑，舌正苔黄腻。属痰湿阻滞，胸中气机不利，此谓梅核气。治宜开胸降逆，理气豁痰。	舌正、气堵、苔黄腻、胸闷不畅、气机不利、六脉沉滑	胎位不正、鼻塞、苔黄、鼻塞、呼吸困难、脉滑		梅核气	半夏厚朴汤	厚朴、莱菔子、半夏、通草、紫苏梗、竹茹、陈皮、茯苓、芥子、大腹皮、薤白、降香、路路通	半夏厚朴汤
671	665	俞××，女，29岁。初诊：1977年10月27日。3年前发现颈部有块，触之较硬，纵横在3厘米左右，多痰，音易哑，医院诊为甲状腺肿块，建议乎术摘除。胃部有隐隐痛，近时腹泻，脉长苔白。以疏理为进。	多痰、易哑、腹泻、脉长苔白、颈部有块、甲状腺肿块、胃部有隐隐痛	喉中痰鸣、声音嘶哑、大便稀溏、苔白、月经血块、皮下肿块、肛门疼痛		颈部肿块（甲状腺肿块）	半夏厚朴汤	苍术、半夏、紫苏梗、茯苓、沉香、炙甘草、夏枯草、藏青果	半夏厚朴汤
672	666	石杨氏，女，71岁。于1980年10月28日就诊。 忠精神病已4年余，曾用氯丙嗪、安定、泰而登等药治疗，未见明显好转。近1月来，症状加重，精神时而紧张，时而抑郁，多言恐惧，言语不避亲疏，善悲欲哭，四出奔走，口中常哺喃自语，尤以夜间为甚。清晨及上午多神情呆滞，常踏缩于阴暗处，口中流诞。伴孩嗽痰多，痰色清稀，饮食欠佳。察其面色萎黄，营养稍差，舌质淡，苔白腻，脉弦缓。脉证互参，显系气机郁结，肺胃宣降失常，痰涎凝聚，加之气滞痰凝，脾虚不能化湿，痰湿交阻，袭扰神明。·方用半夏厚朴汤加减：	嗽、舌淡、抑郁、痰多、气滞、痰凝、苔白腻、脉弦缓、多言恐惧、气机郁结、口中流诞、神情呆滞、痰色清稀、饮食欠佳、面色萎黄、痰湿交阻、痰涎凝聚	咳嗽、指纹淡、闷闷不乐、喉中痰鸣、脉迟、咳嗽、苔腻、脉弦、善恐、闷闷不乐、流泪、少神、大便稀溏、食少、皮肤色黄、鼻塞、皮下肿块		老年性精神病	半夏厚朴汤	厚朴、半夏、化橘红、茯苓、天南星、紫苏叶	半夏厚朴汤
673	667	童××，女，36岁，农民。1972年8月31日初诊。患者口苦纳少，腹胀难忍，夜不安寐。病起2月有余，系丧女悲伤太过而致。脉弦细，苔薄白。治拟调畅气机。然必控制七情，否则单凭草木之品难以奏功。	口苦、纳少、腹胀、苔薄白、脉弦细、夜不安寐	口苦、食少、腹胀、苔白、脉细、不寐		郁证	半夏厚朴汤	郁金、厚朴、半夏、佛手、香附、川芎、紫苏梗、茯苓、沉香、合欢皮、栀子	半夏厚朴汤
674	668	某，21岁。诵读身静心动，最易耗气损营，心脾偏多，不时神烦心悸，头眩院闷，故有自来也。调养灌溉营阴，俾阳不升越，恐扰动络血耳。	头眩、院闷、心悸、神烦、心脾偏多	目眩、闷痛、心悸、烦躁时发热、四肢厥逆		虚劳	甘草小麦大枣汤	小麦、茯神、白芍、大枣、柏子仁、炙甘草	甘麦大枣汤
675	669	1936年于山东菏泽县医院诊一男子，年约30余，中等身材，黄白面色，因患精神病，曾两次去济南精神病院治疗无效而来求诊。查其具有典型的悲伤欲哭，喜笑无常，不时欠伸，状似“巫婆拟神灵”的脏躁症。遂投以甘麦大枣汤：	喜笑无常	神乱		脏躁	甘草小麦大枣汤	小麦、甘草、大枣	甘麦大枣汤
676	670	工程师柯某，于1985年仲秋某晚米我处促膝长谈，及结婚已10余年，其妻40岁，营年待人接物态度甚好，但近年来脾气越来越坏，常无端骂人，喜怒无常，或悲伤欲哭。且对性欲淡漠，即使行房，亦阴道于涩，缺少分泌物。余目：此即仲景《金匮要略》所谓脏躁症也。	性欲淡漠、喜怒无常、悲伤欲哭、阴道于涩、缺少分泌物、脾气越来越坏	房事淡漠、神乱、流泪、脉涩、乳汁不行、急躁易怒		脏躁	甘草小麦大枣汤	小麦、炙甘草、大枣	甘麦大枣汤
677	671	万氏，干咳无痰，常发于夜半。每嗽须数十声，汗出始止。舌苔薄黄，口苦食少，此病乃胜躁化热，上乘于肺。	嗽、汗出、无痰、口苦、食少、干咳、苔薄黄	咳嗽、有汗、喉中痰鸣、口苦、食少、咳嗽、苔黄		咳嗽	甘草小麦大枣汤	龙骨、大枣、苦杏仁、牡蛎、甘草	甘麦大枣汤
678	672	徐××，女，49岁。初诊：1972年10月25日。夜寐烦患，恶梦较频，头晕，经量多，手心热，四肢无力。以养阴安神为治。	头晕、经量多、手心热、恶梦较频、四肢无力	头晕、月经量多、手足心烧、尿频、乏力		神经官能症	甘草小麦大枣汤	小麦、天冬、茯神、首乌藤、琥珀、大枣、太子参、龙骨、牡蛎、炙甘草、石菖蒲、麦冬、远志	甘麦大枣汤
679	673	郭妇，年30岁。于1956年6月来我处就诊。患者自诉：2月间，小腹胀痛，间有赤白带下，草医作“风气”医治，服草药3剂，忽然血大下，抬至人民医院针药兼施，治疗月余，小腹仍痛，流血不止。予按其脉弦迟，询其所下之血紫红色，或戒块，或腥臭，伴有手心发热，口干不欲饮。断为血海虚寒，冲任受损，拟用《金匮》温经汤。服5剂，腹痛减轻，下血亦少，神色好转，症状大减，续服前方1剂，诸症悉愈，形神健旺	口干、腹痛、发热、脉弦迟、赤白带下、小腹胀痛	口干、腹痛、发热、脉弦、带下色赤、乳房痛		崩漏	温经汤	牡丹皮、白芍、吴茱萸、半夏、阿胶、川芎、麦冬、人参、桂枝、甘草、当归	温经汤
680	674	邵××，50岁，1981年3月16日初诊。 不规则阴道血2年，有时量多，有时淋漓不断，排卵期又少量流血1~2天。……西医诊断为更年期子宫出血，用丙酸丸酮及黄体酮等激素治之无效，求中医治疗。除上述症状外，自觉头晕，虚烦少眠，手足心热，腰酸腿软，少腹冷痛，喜暖喜按，白带稍多，舌淡尖红苔薄白，脉细滑，诊为上热下寒型崩漏。拟温经汤加川断、菟丝子、补骨脂治之。	冷痛、崩漏、虚烦、心热、腿软、腰酸、头晕、流血、苔薄白、脉细滑、舌淡尖红、白带稍多、不规则阴道血	冷痛、遗精、烦躁时发热、灼痛、项软、腰酸、头晕、尿血、苔白、脉滑、舌质淡红、带下量多、尿血		崩漏	温经汤	牡丹皮、白芍、吴茱萸、半夏、阿胶、川芎、麦冬、人参、桂枝、甘草、当归	温经汤
681	675	张姓，女，30岁。忠者于21岁时生一女孩，产后因经期发热过饮生冷，导致月经不调。经米少腹剧痛，形寒怕冷，喜热熨，喜按，经期每次过期，有时40多天方行。脉象沉迟，舌淡苔白，边缘有察斑。病因寒凝气滞血瘀，做宫寒而不孕，月经不调。治以温经汤化裁，暖宫而调经。	形寒、舌淡、不孕、苔白、发热、气滞、怕冷、血瘀、腹剧痛、经米少、脉象沉迟、月经不调	恶寒、指纹淡、不孕、苔白、发热、脉迟、头冷、舌生瘀斑、肛门疼痛、月经量少、脉沉、溏结不调		宫寒不孕	温经汤	牡丹皮、生姜、白芍、半夏、吴茱萸、川芎、桂枝、甘草、当归	温经汤
682	676	张××，女，23岁，.工人。1978年12月4日初诊。室女，12岁经潮，18岁始痛经，今年3月经期淋雨后加剧，痛时肢冷畏寒，脸色苍白，甚则全身冷汗，头晕欲倒，呕吐。量较多，挟紫黯血块。曾在××医院治疗未见效。脉弦细，苔薄白。证系寒入胞宫，治宜温经散寒为主：	肢冷、欲倒、呕吐、畏寒、头晕、经潮、痛经、苔薄白、脉弦细、脸色苍白、紫黯血块、全身冷汗	冷痛、呕吐、恶寒、头晕、潮热、鼻痛、苔白、脉细、口唇淡白、恶露紫黯、口鼻气冷	欲倒	痛经	温经汤	牡丹皮、白芍、党参、吴茱萸、延胡索、乌头、甘草、当归	温经汤
683	677	癸未6月，有店伴陈姓者，其妻患难产，两日始生，血下甚少，腹大如鼓，小便甚难，大渴，医以生化汤投之，腹满甚，且四胶头面肿，延予诊治。不呕不利，饮食如常，舌红苔黄，脉滑有力，断为水与血结在血室，投以大黄甘遂汤，先下黄水，次下血块愈。病家初疑此方过峻，予曰：小便难，知其停水，生产血少，知其蓄瘀，不呕不利，饮食如常，脉滑有力，知其正气未虚，故可攻之。若泥胎前贵实，产后责虚之说，迟延观望，俟正气既伤，虽欲攻之不能矣。病家坚信之，放获效。	舌红、大渴、黄水、血块、面肿、血少、苔黄、腹满、不呕不利、腹大如鼓、血下甚少、脉滑有力	咽红、见水欲尿、目黄、月经血块、耳肿、月经量少、苔黄、腹胀、目闭不开、月经量少、脉实	腹大如鼓	产后水血相结	大黄甘遂汤	阿胶、甘遂、大黄	大黄甘遂汤
684	678	癸未6月，有店伴陈姓者，其妻患难产，两日始生，血下甚少，腹大如鼓，小便甚难，大渴，医以生化汤投之，腹满甚，且四胶头面肿，延予诊治。不呕不利，饮食如常，舌红苔黄，脉滑有力，断为水与血结在血室，投以大黄甘遂汤，先下黄水，次下血块愈。病家初疑此方过峻，予曰：小便难，知其停水，生产血少，知其蓄瘀，不呕不利，饮食如常，脉滑有力，知其正气未虚，故可攻之。若泥胎前贵实，产后责虚之说，迟延观望，俟正气既伤，虽欲攻之不能矣。病家坚信之，放获效。	舌红、大渴、黄水、血块、面肿、血少、苔黄、腹满、不呕不利、腹大如鼓、血下甚少、脉滑有力	咽红、见水欲尿、目黄、月经血块、耳肿、月经量少、苔黄、腹胀、目闭不开、月经量少、脉实	腹大如鼓	闭经	大黄甘遂汤	阿胶、甘遂、大黄	大黄甘遂汤
685	679	龚××，女，28岁。病由经行时趣塘边洗衣，失足落入水中，月经即止，因面小腹胀满如鼓，剧痛不已，前阴肿，二便不利。此水与血素留不去故也。治宜逐水祛瘀，佐以补虚养血。	胀满、前阴肿、二便不利	腰胀、阴肿、小便不利		水血俱结	大黄甘遂汤	阿胶、甘遂、大黄	大黄甘遂汤
686	680	蓄一证，见丁女了者多矣，男子忠者甚鲜。某，余诊一红十宁会某姓男子，少腹胀痛，小便清长，且目不识物。论证确为蓄血，而心窃疑之。乃姑投以桃核承气汤，服后片时，即下黑粪，而病证如放。再投2剂，加重其量，病又依然，必更惊奇。因思此证若非蓄血，服下药3剂，亦宜变成环病。若果属是证，何以不见少差，此必药轻病重之故也。时门人章次公在侧，口：与抵当丸何如？余日：考火证，非轻剂可瘳，乃决以抵当汤下之。服后黑粪挟宿血齐下。更进1剂，病者即能伏榻静卧，腹胀平，痛亦安。知药已中病，仍以前方减轻其量：	胀痛、黑粪、宿血、腹胀、小便清长	胀痛、带下色黑、便血、腹胀、尿长		蓄血证	抵当汤	虻虫、大黄、桃仁、水蛭	抵当汤
687	681	宗××，女，18岁。于1970年8月患癫狂，日光异常，时前若有所思，时而若有所见，时而模仿戏剧人物，独自动作吟唱，入夜尤剧，妄言躁狂欲走，中西医多方治疗未效。病至半月，势渐重笃，卧床不起，饮食不进有数日，邀衣宸寰老医师诊视。 脉之，六部数疾，尺滑有力；按之，少腹上及脐旁坚硬急结。询其经事，家人回答初得病时正值经期。大便周余未解，小溲尚通，舌黯红干燥。乃曰：“王氏《脉经》说：尺脉滑，血气实，妇人经水不利，……宜……下去经血’。脉证合参，属瘀热发狂，急宜泄热破瘀。”疏抵当汤：	癫狂、尺脉滑、瘀热发狂、舌黯红干燥、脐旁坚硬急结	神乱、脉滑、耳赤、腹部板硬	瘀热发狂	瘀热发狂	抵当汤	虻虫、大黄、桃仁	抵当汤
688	682	余××，男，30岁。乎素嗜酒如命，于1937年10月侨居海外时，某日夜宴饮酒3大瓶，即烂醉如泥。直至翌日午间始苏醒。醒后发热、头痛、腹痛，口苦渴甚，右胁宿结、胀实。经当地医生治疗10多天，头痛，热稍降，但右胁痞胀更甚。曾两度易院留医共7个多月，热全退，头痛止，腹痛稍减而右胁宿胀益增。……后抵香港入东华医院留医，治疗30多天未见好转。其时患者腹大如瓮，在绝望中返回获海故里，又请专治臌胀之中医诊治两句，腹胀容结如故，两足又现浮肿，自以为必死，故弃而不医。后由其岳父介绍，邀余出诊。忠者颜面灰暗枯搞，形瘦骨立，行动蹒珊。闻其声则语音重浊，问之则耳大便困难，小便黄赤，胃呆懒食。察其舌，舌绛而苔白，腹则胀且实，青筋暴露。按右腹坚硬如石，叩腹壁则卜卜有声。切其脉则沉涩而实，症颇重笃。辗转思维，以沉涩之脉为里部蓄瘀，但久病乃见实脉，是邪虽盛而正未衰。当初饮酒过量，酒湿潜入血分，血凝则肝络不通，瘀结而成症…	胀实、头痛、胃呆、口苦、发热、浮肿、舌绛、臌胀、腹胀、坚硬、腹痛、痞胀、宿胀、腹大、苔白、瘀结、小便黄赤、沉涩而实、形瘦骨立，行动蹒珊。闻其声则语音重浊，问之则耳大便困难	肌肉发胀、头痛、食欲不振、口苦、发热、皮肤浮肿、舌质红绛、腰胀、腹胀、皮肤发硬、腹痛、腰胀、胁胀、单腹胀大、苔白、舌生瘀斑、小便黄赤、脉涩、呼吸困难		症病	抵当汤	虻虫、大黄、水蛭、桃仁、当归	抵当汤
689	683	惠者男性，28岁。初诊：1960年10月4日。有淋病史。20日前头痛肢楚，腹痛，下利日1余次，所下为泥状红色粘液。西医作肠炎施治，予磺胺类药片等。历时6日，下利减至日五六次，开始尿血。转中医诊治，服柴胡桂枝汤加味、小蓟饮子等方，历时14日，无效而邀余会诊。 患者不发热，不恶寒，头痛，眩晕，耳鸣，胸阿，少腹硬满，胀痛拒按。小便口夜1余次，尿中杂少许血水。尿时尿道刺痛，尿后痛减。大便日一二次，溏，中杂少许红色粘液。腰痛，呼吸时痛更显著。舌红，脉弦数。 按头痛、眩晕、耳鸣、胸闷等似柴胡桂枝汤证，但患者曾服柴胡桂枝汤而此类证状仍在。由火旺而郁血之桃核承气汤证亦可见此类证状；又少腹硬满胀痛拒按，小便频而尿时刺痛，尿中有血水，此属《金匮要略》所谓“男子膀胱满急，有瘀血者”，宜抵当汤。拟两方合用：	胀痛、舌红、瘀血、胸闷、头痛、尿血、腹痛、腰痛、耳鸣、发热、恶寒、眩晕、刺痛、硬满、脉弦数	胀痛、咽红、舌生瘀斑、胸闷、头痛、尿血、腹痛、腰痛、耳鸣、发热、恶寒、头晕、刺痛、皮肤发硬、脉弦		血瘀下焦	抵当汤	虻虫、大黄、芒硝、水蛭、桃仁、桂枝、甘草	抵当汤
690	684	赵××，女，19岁，未婚，籍贯：北京。1976年就诊。月经初潮12岁，周期正常，每次行经4~5日，无腹痛及其它明显不适。自述3年前因受寒冷，渐至发生痛经。每于行经前数日至经净，约1周时问，少腹硬满剧痛，手不可近，且伴有呕吐，饮食不下，诸药不能控制，海次行经均需住医院1周左右，给予输液，注射止痛剂。月经色淡而挟黑紫块。脉沉，舌苔薄白，大便秘。亦曾服逍遥散、桃红四物汤等方，均无效。…余据其少腹硬满剧痛拒按，经色淡而有黑紫块，诊断为血蓄胞宫之证。投以抵当汤为主的化瘀攻下之剂。	腹痛、呕吐、脉沉、剧痛、痛经、苔薄白、大便秘、黑紫块、月经色淡、饮食不下	腹痛、呕吐、脉沉、目痛、鼻痛、苔白、小便不利、月经紫黯、指纹淡、吞咽困难		痛经	抵当汤	土鳖虫、泽兰、大黄、虻虫、水蛭、桃仁、红花、丹参、降香、牛膝	抵当汤
691	685	一宠妾，年30余，凡交感则觉阴中隐痛，甚则出血，按其脉两尺沉迟而涩，用补血散寒之剂不愈，因思药与病对，服而不效，恐未适至其所也。偶检《千金方》，用蛇床子散，绵裹纳其中，两次遂愈。	出血	耳出血		交感阴痛	蛇床子散	蛇床子	蛇床子散
692	686	昔年予治一妇历节风，愈后，自言阴痒不可忍，自用明矾泡水洗之，洗时稍定，少顷，痒如故。予以此方（编者按：即蛇床子散方）授之，2目而蹇。盖以蛇床之燥湿合铅粉之杀虫，湿去虫死，其痒乃止。但予实变法用之，使之煎汤坐盆中洗之，然后扑以铅粉。此可知仲师立方之旨在燥湿杀虫，而不在祛寒矣！	阴痒	阴痒		阴痒	蛇床子散	蛇床子	蛇床子散
693	687	忠者张姓，男，24岁，农民。因腹痛、腹胀，大便不解28小时，于8月29日来急诊住院。患者29日午饭饱食后即去劳动，突感腹部绞痛甚剧，并伴腹胀，继则呕吐，吐后痛似暂缓，俄顷又剧，吐亦加频，初吐为食物，为清水，最后则作干呕，口饮水即，腹部逐渐胀人，起病以米未排气排便。乎素体健。检查：体湿37.2℃，脉搏68次/分，腹张大如鼓，可见肠型及动波，有压痛，肌紧张不明显，鸣音亢进。余无异常。拟诊为肠梗阻（小肠空肠段扭转？）。治疗经过：在禁食、输液、注射抗菌素等处理下，同时请老中医黎鹤轩先生会诊：根据患者卒然腹痛，腹胀如鼓，便秘，舌苔白滑，脉象沉迟，辨证系阴寒积滞，结于肠胃，暴病属实，治宜温下。用三物备急丸5粒（重2.3克），服后不久，	张大、腹痛、呕吐、干呕、沉迟、便秘、腹胀、苔白滑、鸣音亢进、大便不解、肌紧张不明显、体湿37.2℃、脉搏68次/分	头大、腹痛、呕吐、呕吐、脉沉、小便不利、腹胀、苔白、耳鸣、经行不畅、拘挛、阴部多汗、头摇		腹痛	三物备急丸	干姜、大黄	三物备急丸
694	688	马某某，男，24岁，居住岳阳城郊，菜圃为业。一日顿食死马肉3斤，当夜胃胀痛不安，口渴，索食西瓜2斤。少顷，胀痛愈甚，食不能入。病延20余日，忠者缠编床褥，痛苦难忍，前来就治。脉之沉，左关独见滑大，否淡白，痛在中院，喜轻摩，拒重按，度日如年。“拒按为实”，马肉宿食停聚胃脘日久，属邪之可攻，即投备急丸方加减，消食破积：	口渴、胃胀痛、脉之沉、左关独见滑大	见水欲尿、胸痛、脉沉、脉滑		马肉积滞	三物备急丸	大黄、巴豆仁、槟榔、枳实、三棱、蜜	三物备急丸
695	689	林××，男，21岁，1964年1月13日就诊。因昏迷2日，经某医院抢救无效，邀我院林上卿老中医会诊。其父代述：2日前雪天受寒起病，自谓全身发冷，厚衣盖被，烤火不温，至次日凌晨疾呼头痛，随即僵仆，不省人事，肤冷无汗，面色青嗨，唇甲青紫，脉象浮涩，舌淡苔白，体温37.2℃。根据太阳属心，心藏神和《内经》“寒气大来，水之胜也，火热受邪，心病生焉”，诊为太阳病。心阳不振，寒邪直中脑腑，心神机窍闭塞，用还魂汤温心散寒，开窍调治。处方：	昏迷、头痛、舌淡、苔白、不温、肤冷、无汗、唇甲青紫、全身发冷、脉象浮涩、面色青嗨、体温37.2℃	失神、头痛、指纹淡、苔白、冷痛、冷痛、无汗、口唇青紫、头冷、脉浮、皮肤色青	体温37.2℃	尸厥	还魂汤	苦杏仁、麻黄、肉桂、桂枝、甘草	还魂汤
696	690	赖良蒲医案：丁某某，男，半岁。1931年初夏，身热，汗出，口渴，目斜，项强，角弓反张，手足搐搦，指尖发冷。指纹浮紫，舌苔薄	汗出、身热、口渴、目斜、项强、苔薄、指尖发冷、指纹浮紫、手足搐搦、角弓反张	有汗、发热、见水欲尿、口眼歪斜、胁部拘急、苔薄、四肢冷、口唇青紫、抽搐、拘挛		柔痉	栝蒌桂枝汤	白芍、大枣、瓜蒌、桂枝、甘草	瓜蒌桂枝汤
697	691	席梁丞医案：秦某某，女，20岁。1948年秋，因产后七八日，头晕眼花，不能坐起。临证时忽见患者手指抽掣，相继呵欠，张大其口，越张越大，竟至口角裂破流血，急令人以手按合，亦竟不止。复现面色淡白，目瞪流涎，冷汗时出，神识昏迷，脉弦缓无力。辨证：新产亡血伤阴，汗多伤阳；复受外感，风入经俞而发痉，势有阴竭阳脱之象。治法：回阳固脱，祛风镇痉。方药：急煎高丽参15克与服，半小时后稍有好转，续用栝蒌桂枝汤加味。	昏迷、发痉、流涎、冷汗、头晕、流血、汗多、呵欠、眼花、面色淡白、脉弦缓无力	失神、拘挛、多涎唾、冷汗、头晕、尿血、眵多、呵欠、目眩、口唇淡白、乏力		产后发痉	栝蒌桂枝汤	黄芪、白芍、大枣、瓜蒌、炙甘草、桂枝、人参、附子、甘草	瓜蒌桂枝汤
698	692	马骥医案：金某某，男，4岁。发烧头疼，频繁呕吐，儿科以流脑收入院治疗，给予磺胺、抗菌素及对症疗法。10余天后呈昏睡状态，神志不清，不吃不喝，并出现频频抽风。每日约抽10余次，抽时两眼上吊，角弓反张，牙关紧闭，四肢抽搐，每次约数分钟即自行缓解。给予输液打针用各种镇静剂40多天效果不佳。患儿面色苍白，唇舌色淡，精神疲惫，大便溏，手足不温。据此，为过用寒凉，挫伤阳气，不仅脾胃损伤，而且气阴皆虚，不能濡养经脉，抽风终难治愈。	发烧、呕吐、抽风、头疼、大便溏、面色苍白、四肢抽搐、唇舌色淡、精神疲惫、角弓反张、神志不清、手足不温	发热、呕吐、抽搐、头痛、大便稀溏、口唇淡白、抽搐、指纹淡、少神、拘挛、目昏、四肢冷		急惊风	栝蒌桂枝汤	白芍、大枣、瓜蒌、桂枝、甘草	瓜蒌桂枝汤
699	693	萧琢如医案：黄君，年三十余。素因体肥多湿，现因受寒而发，医药杂投无效，改延余诊。其症手脚迟重，遍身酸痛，口中淡，不欲食，懒言语，终日危坐。诊脉右缓左紧，舌苔白腻，此《金匮》所谓湿家身烦疼，可与麻黄加术汤也。遵经方以表达之，使寒湿悉从微汗而解。处方：	酸痛、寒湿、口中淡、苔白腻、手脚迟重、右缓左紧	酸痛、恶寒、指纹淡、苔腻、腰重、脉紧		外感寒湿	麻黄加术汤	苍术、苦杏仁、麻黄、炙甘草、桂枝	麻黄加术汤
700	694	赵明锐医案：王某某，男，农民。因在田间劳动，忽着风寒侵袭，数日后即周身关节烦痛，并呈游走性，尤以下肢疼痛为甚，局部指压凹陷不起，疼痛拒按，肌体沉重，举步艰难。大便正常，小便短赤，脉大而数。曾有医生给服过五皮饮加减之类无效。脉证相参，诊为湿滞肌表留于肌肉，风湿相搏，投以麻黄加术汤，嘱勿大汗。服2剂后，疼痛稍减轻，但浮肿消退。	大汗、浮肿、疼痛、脉大、烦痛、肌体沉重	大汗淋漓、皮肤浮肿、耳痛、头大、烦躁时发热、腰重		湿痹	麻黄加术汤	白术、苦杏仁、麻黄、炙甘草、桂枝	麻黄加术汤
701	695	刘柏医案：姜某某，男，20岁，1977年11月10日就诊。二年前患者睡湿炕而得此病。每年冬、春季受风寒或接触冷水即发。疹从四肢起后渐慢延到周身，时起时消。起时瘙痒难忍并伴肤痛，夜不得眠。来诊，见全身有散在痒疹，舌苔白腻，脉浮而紧。此系风寒湿邪郁于肌肤不得透发而致，当用疏风散寒祛湿之法。拟麻黄加术汤2剂。	瘙痒、肤痛、苔白腻、脉浮而紧、全身有散在痒疹	肛门瘙痒、尿痛、苔腻、脉浮、肛门瘙痒		风隐疹(荨麻疹)	麻黄加术汤	白术、苦杏仁、麻黄、炙甘草、桂枝	麻黄加术汤
702	696	朱大伟医案：王某某，男，45岁。1984年10月10日诊。患感冒已一月未愈，反而在右胸前出现一凸突性肿块，疼痛拒按，局部不灼红。经用西药治疗未效。刻诊：发热无汗，一身酸疼，舌苔白腻，脉浮缓。此乃风寒之邪挟湿浊凝聚在肌肤经络之间。治宜祛寒散湿、通络散结。	酸疼、发热、疼痛、无汗、苔白腻、脉浮缓、右胸前出现一凸突性肿块	酸痛、发热、耳痛、无汗、苔腻、脉浮、皮下肿块		风寒肿块	麻黄加术汤	穿山甲、白术、苦杏仁、麻黄、桂枝、红花、甘草	麻黄加术汤
703	697	赵守真医案：农人汤瑞生，40岁。夙患风湿关节病，每届严冬辄发，今冬重伤风寒，复发尤剧。证见发热恶寒，无汗咳嗽，下肢沉重疼痛，腓肌不时抽掣，日晡增剧，卧床不能起，舌苔白厚而燥，《内经》所谓“风寒湿杂至合而为痹”之证。但自病情观察，则以风湿之成分居多，且内郁既久，渐有化热趋向，而不应以严冬视为寒重也。法当解表宣肺，清热利湿，舒筋活络，以遏止转化之势。窃思《金匮》之 汤原为寒湿表实证而设，意在辛燥发散，颇与本证风湿而兼热者不合，又不若用麻黄杏仁薏苡甘草汤为对证。再加苍术、黄柏、忍冬藤、木通以清热燥湿疏络则比较清和，且效力大而更全面矣。上方服3剂，汗出热清痛减。	燥、咳嗽、发热、恶寒、疼痛、化热、苔白厚	齿燥、咳嗽、发热、恶寒、耳痛、发热、苔白		风湿热痹	麻黄杏仁薏苡甘草汤	苦杏仁、炙甘草、麻黄	麻杏薏甘汤
704	698	张汉符医案：黄某某，男，‘14岁。1952年10月间，颈项肿大，上及腮颊，状类虾蟆瘟，一身尽疼，微寒发热，日晡尤甚，脉浮软稍带数象，舌苔白薄粗腐。大便黄软，小便微黄。此乃风湿，非虾蟆瘟，前医以银翘散加减治疗无效。患者系船户，病前日中行船，帮同拉缆，汗出当风，日晡停船即于河中洗浴。《金匮》所谓“伤于汗出当风，或久伤取冷所致也”。一身尽疼，发热，日晡所甚与风湿症候相符合，颈项肿大其副症也。故以麻杏薏甘汤加苍术，治其风湿为主，用方	发热、脉浮软、舌苔白薄、大便黄软、汗出当风、小便微黄、一身尽疼、颈项肿大、苔白薄粗腐	发热、脉浮、苔白、带下色黄、带下色黄、肌肉疼痛、阴肿、苔白	汗出当风	颈项肿大	麻黄杏仁薏苡甘草汤	薏苡仁、苍术、苦杏仁、麻黄、甘草	麻杏薏甘汤
705	699	诸葛连祥医案：李某，男，36岁。1975年因汗出风吹，以致汗郁皮下成湿，湿郁化热。今发热已十余日不解，每日下午热势增重，全身痛重，伴有咽痛而红肿，咳嗽痰白而粘稠，无汗，自用辛凉解表药，更增恶寒，舌苔白腻，脉濡缓略浮，遂议为风湿性感冒病，因风湿郁闭，湿阻气机，气机不畅而出现各症，劝其试服麻杏薏甘汤。	汗郁、咳嗽、发热、恶寒、咽痛、红肿、苔白腻、热势增重、全身痛重、风湿郁闭、气机不畅、脉濡缓略浮、痰白而粘稠，无汗	闷闷不乐、咳嗽、发热、恶寒、咽痛、耳肿、苔腻、头重、关节疼痛、闷闷不乐、经行不畅、脉浮、小便浑浊		风湿感冒	麻黄杏仁薏苡甘草汤	薏苡仁、苦杏仁、麻黄、秦艽、甘草、豆蔻	麻杏薏甘汤
706	700	李晓湘医案：但某某，男，7岁。眼睑及下肢浮肿已3天，恶寒，咳嗽，厌食恶心，头痛，双侧肾区叩击痛，小便黄，量少，大便溏薄，脉滑，舌苔白而微腻。尿检：蛋白抖抖，白细胞少量，颗粒管型++。证属风水，乃风湿郁肺，肺气失宣，水道不通。治宜宣肺利水，健脾除湿：	头痛、咳嗽、恶寒、浮肿、脉滑、厌食、恶心、小便黄、大便溏薄、舌苔白而微腻	头痛、咳嗽、恶寒、皮肤浮肿、脉滑、食欲不振、恶心、目黄、大便稀溏、带下浊		水肿(急性肾小球肾炎)	麻黄杏仁薏苡甘草汤	薏苡仁、半夏、苦杏仁、泽泻、麻黄、茯苓、白茅根、粳米、车前草、甘草	麻杏薏甘汤
707	701	李晓湘医案：胡某某，男，60岁。有慢性支气管炎史，近半月严重复发，经用多种抗生素治疗罔效。症见咳；嗽气急，痰黄粘稠，不易咯出，舌苔薄黄而腻，脉象浮滑略数。证属痰热郁肺。治宜清热宣肺化痰：	咳、嗽、气急、苔薄黄、脉象浮滑、痰黄粘稠、浮滑略数	咳嗽、咳嗽、尿急、苔黄、脉浮、带下稠、脉浮		咳喘(慢性支气管炎合并感染)	麻黄杏仁薏苡甘草汤	薏苡仁、苦杏仁、瓜蒌、麻黄、桔梗、百部、冬瓜仁、甘草、金银花、栀子、黄芩	麻杏薏甘汤
708	702	李晓湘医案：林某某，男，40岁。发热鼻塞，嗅觉失灵，面额部疼痛剧烈，不能自持，鼻涕黄色粘稠，烦躁难眠，口咽于燥，舌尖红、苔黄腻，脉滑数。证属肺经郁热，化腐成脓。盖鼻为肺窍，肺热壅聚于窍，故发热鼻塞，嗅觉失灵；火热上攻则头痛剧烈，口咽干燥；火热郁久成脓则鼻流黄稠浓液。郁非宣不散，火非清不熄，脓非排不尽，治宜宣肺清热排脓：	头痛、鼻涕、烦躁、发热、鼻塞、苔黄腻、脉滑数、舌尖红、口咽于燥、口咽干燥、面额部疼痛	头痛、流涕、烦躁时发热、发热、鼻塞、苔黄、脉滑、肛门色红、齿燥、皮肤干燥、肛门疼痛		鼻渊(急性副鼻窦炎)	麻黄杏仁薏苡甘草汤	鱼腥草、薏苡仁、苦杏仁、麻黄、石膏、桔梗、漏芦、甘草、金银花、栀子、黄芩	麻杏薏甘汤
709	703	李晓辉医案：张某，男，28岁，工人。1990年6月12El诊。患者一周前汗出淋雨，遂周身出现风团，痒甚，午后加剧。前医予抗组织胺药治疗乏效。诊见周身红色风团，瘙痒难忍。察舌质淡红，苔黄腻，脉浠数，皮肤划痕征(+)。诊为荨麻疹。证属汗出当风，风湿为患。治宜清宣利湿，祛风止痒。方用麻杏薏甘汤加减：	汗出、瘙痒、风团、苔黄腻、脉浠数、舌淡红、皮肤划痕征	有汗、肛门瘙痒、月经血块、苔黄、脉数、舌质淡红、舌有齿痕		风隐疹(荨麻疹)	麻黄杏仁薏苡甘草汤	薏苡仁、苦杏仁、地肤子、麻黄、甘草、当归	麻杏薏甘汤
710	704	岳美中医案：傅某某，男，40岁。患风水病症，久而不愈，1973年6月25日就诊。患者主诉：下肢沉重，胫部浮肿，累及足跟痛，汗出恶风，切其脉浮虚而数，视其舌质淡白，有齿痕，认为是“风水”。尿蛋白(}H})，红白I细胞(+)，诊断属慢性肾炎。下肢沉重，是寒湿下注；浮肿，为水湿停滞；汗出恶风，是卫气虚风伤肌腠；脉浮虚数，是患病日久，体虚表虚脉亦虚的现象，选用防己黄芪汤。	汗出、浮肿、浮虚、恶风、沉重、虚数、足跟痛、舌淡白	有汗、皮肤浮肿、脉浮、恶心、腰重、脉虚、肛门疼痛、舌质淡白		风水(慢性肾炎)	防己黄芪汤	黄芪、大枣、白术、炙甘草、防己	防己黄芪汤
711	705	王新昌医案：张某某，女，40岁，门诊号119，1985年7月29日诊。二年来常觉右胁隐痛，胃脘痞闷，纳差。一月来因劳累过度，腹胀加重，腹部漫肿如妊，小便短少，口苦纳呆，短气乏力，脉沉弦，舌质暗红，苔薄黄根腻。超声波检查：腹水8厘米，密集微波。诊为臌胀，证属脾气虚弱，水湿内停。治当益气健脾逐水。方用防己黄芪汤合己椒苈黄汤：	口苦、纳呆、纳差、短气、乏力、臌胀、腹胀、脉沉弦、舌暗红、腹部漫肿、小便短少、右胁隐痛、胃脘痞闷、腹水8厘米、苔薄黄根腻	口苦、食欲不振、食少、气短、乏力、腰胀、腹胀、脉弦、肛门色红、牙龈肿、尿短、乳房痛、腹胀、苔腻	腹水8厘米	臌胀	防己黄芪汤	黄芪、大黄、白术、葶苈子、花椒、甘草、防己	防己黄芪汤
712	706	李现林医案：王某，女，24岁，1989年4月20日初诊。患者四肢多发性关节肿痛1年半，双手小关节先发病，晨僵感明显，曾服用炎痛喜康、布洛芬、昆山海棠等药效果欠佳。查双手指间关节呈梭形肿胀、压痛，双腕关节肿胀、压痛，活动受限，舌质淡红，苔白腻，脉细滑。血沉76mm／h，RF、(+)。X线示：双腕关节间隙变窄，关节面破坏，周围骨质疏松。诊断为类风湿性关节炎。处方防己黄芪汤加味：	肿痛、晨僵、苔白腻、脉细滑、舌淡红、血沉76mm／h、双手指间关节呈梭形肿胀	阴肿、拘挛、苔腻、脉滑、舌质淡红、关节变形	血沉76mm／h	痹症(类风湿性关节炎)	防己黄芪汤	黄芪、寻骨风、大枣、白术、秦艽、徐长卿、甘草、防己	防己黄芪汤
713	707	权东园医案：李某，男，42岁，1977年6月27日初诊。于10日前突发右侧上下肢抽搐，经查没找出原因，曾服祛风药数剂未效。刻诊：抽搐伴自汗、恶风。询知发病前曾在河中洗砂子三天。舌淡红，苔白腻，脉浮中带滞。辨为风湿阻滞经脉：	自汗、恶风、抽搐、苔白腻、舌淡红、脉浮中带滞	自汗、恶心、抽搐、苔腻、舌质淡红、脉浮		痉证	防己黄芪汤	黄芪、大枣、白术、炙甘草、防己	防己黄芪汤
714	708	王新昌医案：樊某某，女，16岁，门诊号1769。患者浮肿七个月，1986年12月17日查到红斑狼疮细胞，1987年元月26日延余求治。患者全身浮肿，呕吐时作，二便不通，腰痛剧烈，表情淡漠，颜面苍白，体温37．5℃。舌质淡紫，苔薄黄，脉细数。实验室检查：血尿素氮58毫克％，血肌酐1．65毫克％，二氧化碳结合力25．6容积％，尿蛋白(卅)。西医诊断：狼疮性肾炎，慢性尿毒症。中医诊断：关格重症。予防己黄芪汤合大黄附子汤去细辛：	腰痛、浮肿、苔薄黄、舌淡紫、脉细数、二便不通、颜面苍白、表情淡漠、体温37．5℃	腰痛、皮肤浮肿、苔黄、牙龈青紫、指纹细、经行不畅、口唇淡白、语声低微	体温37．5℃	关格(狼疮性肾炎、尿毒症)	防己黄芪汤	黄芪、大黄、白术、附子、甘草、防己	防己黄芪汤
715	709	黄泰生医案：安某，男，60岁，1988年2月9日初诊。患慢性支气管炎5年，咳嗽冬季尤重，痰白带泡沫，胸脘作闷，夜间咳甚，动则喘息加剧，不能平卧，每晚只能睡三四小时，纳少、便溏，日四五次，苔白腻，脉缓滑。自诉长期使用抗菌素罔效，观其病历，常服止嗽散、陈皮末、川贝液、消咳喘、鲜竹沥等品，仍缠绵不愈。诊察患者，属脾肺阳虚，脾为湿困，肺失肃降而致咳嗽。《金匮要略。痉湿喝病脉证治第二》，防己黄芪汤条中有“喘者加麻黄，气上冲者加桂枝，之说，治拟防己黄芪汤合苓桂术甘汤并加麻黄温阳除湿，入肺定喘：	喘息、咳嗽、咳喘、便溏、湿困、纳少、脉缓滑、苔白腻、胸脘作闷、痰白带泡沫	不寐、咳嗽、咳嗽、大便稀溏、乏力、食少、脉滑、苔腻、胸闷、咳嗽		咳嗽(慢性支气管炎)	防己黄芪汤	黄芪、干姜、党参、五味子、白术、半夏、麻黄、茯苓、桂枝、甘草、陈皮、防己	防己黄芪汤
716	710	黄泰生医案：颜某，男45岁，1987年4月9日诊。平昔形寒肢冷，近1个月来寐后盗汗，湿衣沾衾，神疲乏力，心悸气短，纳呆腰酸，舌淡红、苔白，脉细数无力。化验检查三大常规及抗“O”、血沉均正常，x线胸片未见异常，西医诊为植物神经功能紊乱。服用谷维素、五味子合剂等品，症状如旧。此乃肺肾两亏，营卫失调，腠理开泄所致，拟防己黄芪汤合桂枝汤补肺固表，调和营卫为治。	肢冷、形寒、淡红、神疲、苔白、心悸、腰酸、气短、乏力、盗汗、脉细数无力	冷痛、恶寒、舌质淡红、乏力、苔白、心悸、腰酸、气短、乏力、盗汗、乏力		盗汗(植物神经功能紊乱)	防己黄芪汤	黄芪、山药、白芍、大枣、白术、茯苓、熟地、桂枝、防风、防己	防己黄芪汤
717	711	陆家武医案：刘某某，男，24岁。1991年7月就诊。患者1年来大便时溏时泻，迁延反复，完谷不化，饮食减少，稍进油腻则大便次数增多，面色萎黄，神疲倦怠。舌质淡、苔自，脉细。此乃脾气虚弱，清阳之气不能升发，运化失常所致。予防己黄芪汤加味：	脉细、舌淡、苔自、油腻、饮食减少、大便时溏、神疲倦怠、脾气虚弱、面色萎黄、完谷不化、大便次数增多	脉细、指纹淡、乳汁自出、苔腻、食少、溏结不调、乏力、脉虚、皮肤色黄、大便稀溏、大便次数多		久泄	防己黄芪汤	黄芪、薏苡仁、山药、大枣、白术、党参、茯苓、炙甘草、防己	防己黄芪汤
718	712	陆家武医案：刘某某，男，45岁。1992年6月24日就诊。患者尿浊时发时止，发则尿色混浊，如淘米水，小腹下坠，尿意不畅，面色不华，神疲乏力，劳倦或进食油腻后更易发作。舌质淡，脉细弱。此乃脾虚气弱，精微下注，治拟健脾益气，升清固涩。防己黄芪汤加味：	神疲、舌淡、尿浊、劳倦、脉细弱、尿色混浊、面色不华、小腹下坠、尿意不畅	乏力、指纹淡、带下浊、少神、脉细、小便浑浊、少神、腹坠、经行不畅		尿浊	防己黄芪汤	黄芪、柴胡、大枣、白术、党参、升麻、甘草、防己	防己黄芪汤
719	713	赵明锐医案：田某某，女，45岁。患带下三年之久，时多时少，曾经多医治疗未见显效。现证：精神倦怠，面色发白，自汗恶风，纳呆，便稀，带下清稀不臭，腰部困痛，四肢浮肿，天阴或下雨全身不适。	自汗、纳呆、恶风、便稀、四肢浮肿、腰部困痛、精神倦怠、全身不适、面色发白、带下清稀不臭	自汗、食欲不振、恶心、大便稀溏、皮肤浮肿、关节疼痛、少神、四肢不用、皮肤色白、不闻香臭		带下	防己黄芪汤	黄芪、薏苡仁、大枣、白术、党参、茯苓、炙甘草、桂枝、陈皮、防己	防己黄芪汤
720	714	阮士军医案：王某某，女，46岁，营业员，1981年11月3日诊治。身体发胖近二年，自诉前年10月间月经“上岸’’后仅二月，自觉身体肥胖，多汗，动则更甚，少气，体重增加8公斤，四肢沉重，头部昏蒙，食欲不振，嗜睡便溏，体虚力怯易感冒。服轻身减肥片无效。舌体胖淡，边有齿痕，苔白腻，脉滑。此为脾胃气虚，运化无权，痰湿停滞，气血不行之病机。用防己黄芪汤加味，使表固邪无所崇，邪除卫阳充振，湿去痰无由生，痰消湿无积聚。处方	肥胖、少气、嗜睡、多汗、发胖、便溏、脉滑、苔白腻、有齿痕、头部昏蒙、舌体胖淡、四肢沉重、食欲不振、痰湿停滞、体虚力怯、气血不行	肥胖、少神、嗜睡、眵多、舌胖、大便稀溏、脉滑、苔腻、舌有齿痕、头昏、舌胖、腰重、食欲不振、闭经、乏力、乳汁不行		肥胖病	防己黄芪汤	黄芪、苍术、白术、泽泻、茯苓、山楂、甘草、茵陈、陈皮、防己	防己黄芪汤
721	715	阮士军医案：孙某某，女，24岁，学生，1982年8月3日诊治。身患狐臭，内心痛苦不堪。两腋下潮湿粘手，黄染衣服，臊气甚浓，经来加重，四季如此，尤以夏季为甚。口淡，食谷不香，肢懒身倦，便溏，月经后期，色淡。素体肥胖，嗜喜厚味。时值炎夏，用“西施兰”无效。舌淡苔白浊，脉浮滑。治宜回表阳，祛风湿，用防己黄芪汤加减：	身倦、口淡、臊气、舌淡、狐臭、肢懒、便溏、色淡、脉浮滑、苔白浊、嗜喜厚味、食谷不香、黄染衣服、两腋下潮湿	乏力、指纹淡、小便臊臭、指纹淡、口臭、少神、大便稀溏、指纹淡、脉浮、苔白、偏食、食欲不振、带下色黄、阴部多汗		狐臭	防己黄芪汤	黄芪、苍术、白术、泽泻、茯苓、车前草、甘草、防己	防己黄芪汤
722	716	阮士军医案：朱某某，女，52岁，农民，1982年3月7日诊治。患荨麻疹三年有余。遍身泛发风团样皮疹，色红瘙痒，且以肢末为甚，每多夜间发作，并以春季为重。身易汗出，饮食少思，服银花、连翘等药无效。近二月来症状严重，肢端搔痒不断，至皮破淌水才休，失眠，肢沉，便溏，舌淡红苔白腻，脉浮滑。忆起防己黄芪汤下有“服后当如虫行皮下”之语，此卫气振奋，风湿欲解之验，投之或许有效。故拟防己黄芪汤加味方：	肢沉、失眠、便溏、脉浮滑、苔白腻、舌淡红、肢端搔痒、色红瘙痒、皮破淌水、遍身泛发风团样皮疹	脉沉、不寐、大便稀溏、脉浮、苔腻、舌质淡红、舌痒、皮肤瘙痒、牙龈溃烂	遍身泛发风团样皮疹	风隐疹(荨麻疹)	防己黄芪汤	黄芪、大枣、白术、甘草、白鲜皮、茯苓、车前草、陈皮、防己	防己黄芪汤
723	717	赵明锐医案：梁某，女，35岁。患白带下注3年之久，近1年来加重，并发外阴瘙痒难忍。经妇科检查，诊断为“滴虫性阴道炎”。经用灭滴灵等治疗2个疗程，效果不明显。后用苦参汤熏，每晚熏1小时，兼服清热利湿之中药，2周后，带净痒止。	瘙痒、白带	肛门瘙痒	白带	外阴瘙痒(滴虫性阴道炎)	苦参汤	苦参	苦参汤
724	718	王占玺医案：倪某某，男姓，38岁。患阴囊湿疹一月余，于1971年11月23日前来就诊。患者一月前，自觉阴囊发痒，抓破则流黄水，继则龟头及肛门周围均见湿疹，尤以阴囊为甚，曾外用肤轻松和中药洗剂，虽见好转，但时好时犯，后龟头发生溃烂，病人搔痒难忍，舌淡苔白，脉沉缓稍滑，乃湿热下注，遂投苦参30克，水煎外洗，并以龙胆泻肝汤加减化裁内服，外洗六次而愈。	发痒、舌淡、苔白、搔痒、溃烂、流黄水、阴囊湿疹、脉沉缓稍滑	目痒、指纹淡、苔白、目痒、牙龈溃烂、苔黄、脉沉	阴囊湿疹	阴囊湿疹	苦参汤	苦参	苦参汤
725	719	王子和医案：焦某某，女，4l‘岁，干部。1962年6月初诊。患者于20年前因在狱中居处潮湿得病，发冷发烧，关节疼痛，目赤，视物不清，皮肤起有大小不等之硬斑，口腔、前阴、肛门均见溃疡。20年来，时轻时重，缠绵不愈。近来月经先期，色紫有块，有黄白带，五心烦热，失眠，咽干、声嗄，手足指趾硬斑，日久已呈角化。肛门周围及直肠溃疡严重，不能正坐，口腔粘膜及舌面也有溃疡，满舌白如粉霜，大便于结，小溲短黄，脉滑数。诊断为狐惑病，即予治惑丸、甘草泻心汤加减内服，苦参煎水熏洗前阴，并以雄黄粉熏肛。肛门熏后，见有蕈状物突出肛外，奇痒难忍，用苦参汤洗涤后，渐即收回。服药期间，大便排出恶臭粘液多量，阴道也有多量带状浊液排出，病情日有起色，四肢角化硬斑亦渐消失。	发烧、发冷、角化、溃疡、目赤、烦热、咽干、奇痒、疼痛、色紫、脉滑数、手足指趾硬斑、满舌白如粉霜	发热、冷痛、咽喉溃烂、目赤、灼痛、咽干、阴痒、耳痛、舌脉青紫、脉滑、舌生瘀斑、甲床淡白	角化	狐惑	雄黄熏方	雄黄	雄黄熏方
726	720	彭述宪医案：刘某某，男，5l岁。工人。1973年8月6日初诊。因饮食不洁，于前月28日突下赤白痢，服呋唑酮、土霉素未效，日下10余次，赤多白少；里急后重，前日起，痔血如注(素患外痔)，肛门灼热，肿痛难忍，口渴，小便色赤，舌深红、苔黄滑，脉滑数。大便常规：红细胞++++，白细胞++，脓细胞++。证属湿热毒痢，引发痔血。治宜清热祛湿，解毒止血。用赤小豆当归散加味：	口渴、痔血、肿痛、苔黄滑、舌深红、脉滑数、肛门灼热、小便色赤、赤多白少、里急后重	见水欲尿、便血、阴肿、苔黄、肛门色红、脉滑、肛门灼热、带下色赤、月经时多时少、后重		痔疮	赤小豆当归散	槐花、生地、赤小豆、仙鹤草、马齿苋、金银花、当归、黄芩	赤小豆当归散
727	721	彭述宪医案：向某某，女，21岁。工人。，1984年6月3日就诊。患者半年前患便后下血，量不多而来治疗。近20天便血增多，经多方面检查病因未明，服补中益气汤加阿胶、地榆炭4剂，便后鲜血直流，每次约20～30ral，便于不利，肛门热胀，口苦干，舌红、苔黄滑，脉滑数。证属湿热蕴肠，络伤血溢。治宜清热利湿，和营解毒，佐以止血。用赤小豆当归散加味：	舌红、便血、热胀、苔黄滑、口苦干、脉滑数、鲜血直流、便后下血	咽红、便血、阴胀、苔黄、口干、脉滑、鼻衄、尿血		便血	赤小豆当归散	薏苡仁、大黄、赤小豆、藕节、侧柏叶、金银花、当归	赤小豆当归散
728	722	彭述宪医案：谌某某，女，51岁，工人。1986年6月12日就诊。阴道流赤白粘液2年，服完带汤、丹栀逍遥散、内补丸等方，带下时多时少。近月病情加重，赤多白少，稠粘气臭，每日换纸2次，小腹疼痛，不可重按，小便短黄，舌质红、苔黄滑厚，脉滑数。证属湿热化毒，下蕴胞宫。治宜清热利湿，活血解毒。用费小豆当归散加味：	舌红、带下、赤多、气臭、脉滑数、小腹疼痛、苔黄滑厚、小便短黄、阴道流赤白粘液	咽红、有汗、耳赤、口臭、脉滑、肛门疼痛、皮肤色黄、目黄、流涕		赤白带下	赤小豆当归散	绵马贯众、薏苡仁、败酱草、赤小豆、冬瓜仁、金银花、当归	赤小豆当归散
729	723	王足明医案：李某，女，32岁。自述1960年即患白塞氏综合征，经积极治疗，明显溃疡已愈。诊见：外阴湿疹，搔痒溢水，双眼干涩，全身发小脓疮，双下肢红斑累累，抓破流脂，形体瘦弱，面白无华，纳差口苦，小便灼热短黄，大便干结难下，每次经血量多，经潮时诸症减经，经净后病又如故，舌红，苔黄厚腻，脉细缓。此乃狐惑病，舌红，苔黄腻乃湿热之象。湿热蕴结，蒸腐气血，泛滥周身则为脓疮，流注阴部则生溃烂，湿疹搔痒等，热毒迫血则经多，经行诸症减是湿热随经而泄，病久损伤气血，故脉细缓而形神俱不足也。此虚中夹实，治当凉血解毒，清利湿热，调补气血：	舌红、溃疡、口苦、搔痒、溢水、纳差、红斑、脓疮、溃烂、苔黄腻、脉细缓、形体瘦弱、双眼干涩、大便干结、苔黄厚腻、面白无华、白塞氏综合征	咽红、咽喉溃烂、口苦、目痒、吐弄舌、食少、舌生瘀斑、牙龈溃烂、牙龈溃烂、苔黄、脉细、消瘦、咽干、大便干结、苔黄、口唇淡白、神乱		狐惑病(白塞氏综合征)	赤小豆当归散	薏苡仁、山药、党参、赤小豆、苦参、知母、车前草、金银花、当归、黄芩	赤小豆当归散
730	724	叶熙春医案：毛某某，男，50岁，昌化人。气滞血瘀，肝络失疏，右胁下胀痛，按之更甚，难以转侧，身热口渴，不时索饮，烦躁不宁．	胀痛、身热、口渴、烦躁、气滞、血瘀	胀痛、发热、见水欲尿、烦躁时发热、脉迟、舌生瘀斑		肝痈	赤小豆当归散	赤小豆、当归	赤小豆当归散
731	725	彭述宪医案：胡某某，女，67岁。退休工人。1988年11月8日就诊。患双足关节疼痛1年，服独活寄生汤、身痛逐瘀汤、天麻杜仲丸等罔效，于前月15日右膝关节刺痛，红肿灼热，服白虎加桂枝汤、三妙散，疼痛有增无减，膝之外侧不可重按，步履需扶杖，口苦干，小便黄，舌红、边黯、苔黄滑，脉弦滑数。证属湿热痹阻，瘀凝脉络。治宜清热除湿，行瘀止痛。用赤小豆当归散加味：	舌红、边黯、疼痛、红肿、刺痛、苔黄滑、口苦干、小便黄、脉弦滑数	咽红、舌质紫黯、耳痛、耳肿、刺痛、苔黄、口干、目黄、脉弦		痹证	赤小豆当归散	薏苡仁、延胡索、赤小豆、桑枝、丹参、当归、忍冬藤	赤小豆当归散
732	726	匡民华医案：周某某，女，50岁。患者周身风疹搔痒已4月余，时好时发。诊时见周身风疹，搔痒难受，活动则剧痒，虽寒冬腊月而喜用冷水淋浴，过后又搔痒不止，饮食、大便均正常，小便色赤，舌红苔薄而黄，脉浮有力。此属风热瘾疹，拟清热解毒，凉血散血之法。方用赤小豆当归散加味：	舌红、搔痒、剧痒、难受、小便色赤、苔薄而黄、脉浮有力。此属风热瘾疹	咽红、目痒、阴痒、鼻痛、带下色赤、苔黄、脉实		风隐疹(荨麻疹)	赤小豆当归散	生地、茯苓、赤小豆、连翘、当归、忍冬藤	赤小豆当归散
733	727	张聿青医案：沉左，久疟屡止屡发，刻虽止住，而食入不舒，左胁下按之板滞，胃钝少纳。脉濡，苔白质腻。脾胃气弱，余邪结聚肝络。和中运脾疏络。	脉濡、少纳、气弱、苔白、舌腻、胃钝、左胁下按之板滞	脉濡、带下量少、脉虚、苔白、口腻、食欲不振、腹部板硬		久疟	鳖甲煎丸	厚朴、半夏、白术、竹茹、鳖甲、茯苓、沉香、山楂、陈皮	鳖甲煎丸
734	728	张谷才医案：张姓，男，34岁。两年来患三日疟，反复发作。今夏，病发至秋，病尚未愈。形体消瘦，面色萎黄，肢体无力，脘闷腹胀，饮食不佳，脾肿大，肋下4厘米。疟来先恶寒怕冷，随即发热，体温38。C~T，两小时后汗出热退。脉象稍弦，舌苔薄白。邪在少阳留恋不解，痰湿内蕴，气滞血瘀，结于右肋。治当先截其疟，后治其痞。方拟鳖甲汤加减。处方：	血瘀、发热、气滞、脘闷、腹胀、怕冷、汗出、恶寒、苔薄白、脾肿大、痰湿内蕴、脉象稍弦、形体消瘦、肢体无力、饮食不佳、面色萎黄、体温38。C~T	舌生瘀斑、发热、脉迟、腹胀、腹胀、头冷、有汗、恶寒、苔白、阴肿、脉弦、消瘦、乏力、食少、皮肤色黄	痰湿内蕴、体温38。C~T	疟母	鳖甲煎丸	柴胡、槟榔、大枣、半夏、鳖甲、常山、草果、黄芩	鳖甲煎丸
735	729	刘渡舟医案：张某，“早期肝硬化”来诊。患者面色黧黑，左右两胁肝脾痛如锥刺，日轻夜重，小便色黄，大便尚可，惟饮食不馨，食后每见腹中夯胀为甚。切其脉弦而责责，舌质紫暗，苔则白润。余辨此证为肝脾血络瘀滞。肝不疏泄，脾不运化，而气血疑滞，则三焦为之不利。疏方：	脉弦、苔白润、舌紫暗、面色黧黑、小便色黄、苔则白润	脉弦、苔白、舌质紫黯、鼻孔色黑、带下色黄、苔白		胁病(早期肝硬化)	鳖甲煎丸	土鳖虫、紫苑、茜草、柴胡、党参、半夏、大枣、赤芍、牡蛎、鳖甲、炙甘草、石韦、射干、红花、桂枝、蜣螂、瞿麦、黄芩	鳖甲煎丸
736	730	马剑云医案：王某，女，31岁，1974年初开始有下腹部隐痛，白带较多，同年7月妇科检查右侧卵巢有一核桃大包块，同年11月包块增大为拳头大，1975年3月检查双侧卵巢囊肿，右侧拳头大，左侧核桃大。某医院超声波检查右侧肿块5X6X6立方厘米，左侧3．5x4X4立方厘米。瘟年来下腹部坠胀隐痛逐日加重，月经后下腹坠胀更剧，腰酸，白带多，大便常溏。苔薄微黄，脉象小弦。小腹可触及包块，推之不动，质地较硬。证属秉赋偏弱，忧思伤脾，脏腑不和，气机阻滞，久则瘀血内停，始为症，继为瘕。理 无效。1975年9月，使用人参鳖甲煎丸，每日3次，每次3克。月经期加用少腹逐瘀汤数剂，2个半月后妇科检查右侧卵巢囊肿由原来拳头大缩为鸡蛋大，左侧卵巢已消散，下骏坠胀大减，又用药2个月到妇科检查宫体增大，右侧附件有小核桃大的包块，诊断为“早孕”，鉴于右侧卵巢还有一个小囊肿，病人要求人工流产，继续治疗。	腰酸、苔薄、囊肿、包块、拳头大、白带多、宫体增大、大便常溏、白带较多、脉象小弦、下腹部隐痛、下腹部坠胀	腰酸、苔薄、阴肿、月经血块、头大、带下量多、单腹胀大、大便稀溏、带下量多、脉弦、肛门疼痛、肛门坠胀		少腹瘾积(双侧卵巢囊肿)	鳖甲煎丸	土鳖虫、紫苑、大黄、芒硝、阿胶、瞿麦、干姜、白芍、鳖甲、半夏、桃仁、人参、鼠妇、黄芩、厚朴、柴胡、葶苈子、石韦、桂枝	鳖甲煎丸
737	731	范文甫医案：徐师母，寒多热少，此名牝疟。舌淡白，脉沉迟，痰阻阳位所致，下血亦是阳陷也。秽浊蹯踞于中，正气散失于外，变端多矣。其根在寒湿，方拟蜀漆散	秽浊、热少、阳陷、下血、舌淡白、脉沉迟、苔淡白	口臭、月经量少、乳头内陷、尿血、舌质淡白、脉沉、舌质淡白		牝疟	蜀漆散	生姜、龙骨、茯苓、蜀漆、附子	蜀漆汤
738	732	徐景藩医案：王某，男，25岁，因间日寒战，发热38．5度，于1958年6月25日入院。患者于6月25日、27日下午两度寒战，继而发热、出汗而热退。入院当天下午又发作口渴，心烦，全身酸困。以往有慢性咳嗽史，近来发作。急性病容，舌苔薄白，胸闷甚，口喝引饮不多，两脉弦数，其它体检未见明显异常。化验：白细胞7500／mm3，中性51％，淋巴49％，血片找到间疟原虫，胸透阴性。辨证为间日疟湿热两感，法宜截疟和解。	胸闷、口渴、咳嗽、发热、寒战、心烦、出汗、苔薄白、两脉弦数	胸闷、见水欲尿、咳嗽、发热、寒战、急躁易怒、有汗、苔白、脉弦		间日疟	蜀漆散	柴胡、槟榔、半夏、茯苓、蜀漆、常山、黄芩	蜀漆汤
739	733	何任医案：1978年8月24日诊治赵某，男，54岁。患者平时嗜酒，患高血压已久，近半年来感手足乏重，两腿尤甚。自觉心窝部发冷。曾服中西药未能见效。诊脉弱虚数，苔白。血压160／120毫米汞柱。乃予侯氏黑散。方用：	发冷、脉弱、苔白、虚数、手足乏重、血压160／120毫米汞柱	冷痛、脉虚、苔白、脉虚、腰重	血压160／120毫米汞柱	四肢烦重(高血压)	侯氏黑散	党参、白术、菊花、川芎、白矾、牡蛎、茯苓、桔梗、桂枝、细辛、防风、当归、黄芩	侯氏黑散
740	734	周志龙医案：丁某，男，58岁。于1990年11月19日入院，住院号3425。患者有腔隙性脑梗塞、高血压病史三年余。入院时，右手写字颤抖，且头晕胀痛，心慌气短，疲乏易困，畏寒肢冷，足冷至股，足汗不出，指头麻木，双下肢浮肿，按之没指，舌体右斜，舌淡胖边有齿痕，舌尖红，苔薄黄腻，脉细弦。查体：血压19／12KPa，右手指精细动作不灵敏，余无异常发现。实验室检查：血白细胞总数低于正常，血脂增高。辨证：肝阳上亢，脾虚湿盛，痰瘀内阻。治法：平肝潜阳，息风化痰，温阳化湿，活血通络。《金匮》侯氏黑散主之：	浮肿、畏寒、颤抖、胀痛、疲乏、麻木、肢冷、心慌、头晕、气短、脉细弦、舌淡胖、舌尖红、痰瘀内阻、脾虚湿盛、舌体右斜、苔苔薄黄腻、血压19／12KPa、右手指精细动作不灵敏	皮肤浮肿、恶寒、舌颤、胀痛、乏力、舌体麻木、冷痛、心悸、头晕、气短、脉弦、舌胖、肛门色红、皮下肿块、脉虚、口眼歪斜、苔黄、四肢不用	血压19／12KPa	类中风(腔隙性脑梗塞)	侯氏黑散	干姜、白术、菊花、川芎、白矾、牡蛎、茯苓、酒、桔梗、桂枝、细辛、防风、红参、当归、黄芩	侯氏黑散
741	735	黄泰生医案：陈某，男，63岁。退休工人，1984年6月27日诊。患脑栓塞，左侧肢体偏瘫已二年。由家属扶持勉强行走。血压160／90毫米汞柱。神清、语言欠流利，左侧鼻唇沟变浅，左侧上下肢肌张力减弱，呈弛缓型瘫痪。自诉头昏，全身沉重，畏寒。舌淡红，体歪、苔薄白，脉沉细。投以 汤加减。15剂后自觉头昏稍减，肢体活动稍有进步，病侧上肢略能上举，可柱棍行走，步态不稳，四肢仍觉重着如灌铅，并恶风寒。舌淡红，苔薄白，脉沉细。血压150／90毫米汞柱。思《金匮》侯氏黑散可治“大风四肢烦重，心中恶寒不足者”。	恶寒、畏寒、体歪、头昏、苔薄白、舌淡红、脉沉细、恶风寒、四肢烦重、全身沉重、左侧鼻唇沟变浅、病侧上肢略能上举、左侧上下肢肌张力减弱、血压160／90毫米汞柱、血压150／90毫米汞柱	恶寒、恶寒、口眼歪斜、头昏、苔白、舌质淡红、脉细、恶寒、急躁易怒、腰重、四肢不用、脉虚	左侧鼻唇沟变浅、血压160／90毫米汞柱、血压150／90毫米汞柱	偏瘫	侯氏黑散	干姜、白术、菊花、川芎、白矾、牡蛎、茯苓、桔梗、人参、细辛、防风、桂枝、当归、黄芩	侯氏黑散
742	736	王占玺医案：张某，女性，51岁，工人，1981年8月．22日初诊。肢体关节疼痛20多年，周身肌肉窜痛，且伴以麻木，肢体沉重而烦，尤以夜间上述症状加重，一年四季均发，但以夏季连雨天时更加严重，虽经多方服用中西药：如保泰松、止痛片，及针灸等治疗，效果不显，因近日加重，来诊就医。目前除上述症状外，偶有口干，但不欲饮水，二便正常，观其舌根苔厚而腻，六脉俱滑。余无其他阳性体征。查血沉，抗“O”均属正常。吾思及良久，如此顽痹以往多种方法治疗无效，一般方剂亦难取效，试按“大风”拟侯氏黑散去矾石改汤剂治之：	口干、疼痛、麻木、六脉俱滑、舌根苔厚、肢体沉重	口干、耳痛、舌体麻木、脉滑、苔厚、腰重		顽痹	侯氏黑散	干姜、党参、白术、菊花、川芎、牡蛎、茯苓、桔梗、桂枝、细辛、防风、当归	侯氏黑散
743	737	毕明义医案：孙某，男，75岁，1986年1月3日初诊。宿有肺气肿，一个月前感冒流涕咳嗽，四天后感右上肢酸痛，继则麻木如虫行，手指麻木较甚，触觉减退，得温则感舒适。右上臂外侧中段有五个散在结节，每个结节大小约2×2×3厘米，压痛，活动，外观皮色正常。查白细胞总数9×10。／L，中性72％，淋巴28％，血红蛋白90g／L，血沉4毫米／小时。舌质正常苔薄白，脉沉弦细。诊为麻木。乃风湿挟痰流注经络，致经络痹阻。治当祛风散寒，化痰散结，健脾化湿。方用侯氏黑散。	酸痛、咳嗽、麻木、流涕、苔薄白、舌正常、肺气肿、脉沉弦细、皮色正常、右上臂外侧中段有五个散在结节	酸痛、咳嗽、舌体麻木、流涕、苔白、胎位不正、咽肿、脉细、胎位不正、皮下肿块		麻木	侯氏黑散	干姜、白术、菊花、川芎、牡蛎、茯苓、黑矾、桔梗、人参、细辛、防风、桂枝、当归、黄芩	侯氏黑散
744	738	朱卓夫医案：邓某，男性，40岁。其弟代诉：初患感冒，迁延数日，变症叠出，延余诊治。证见语无论次，詈骂不休，不避亲疏，口唾白沫，时刻不断，脉象浮缓，舌苔清润。余进以侯氏黑散：	苔清润、脉象浮缓、口唾白沫	苔滑、脉浮、多涎唾		狂证	侯氏黑散	干姜、菊花、川芎、白矾、牡蛎、茯苓、桔梗、人参、桂枝、防风、细辛、当归、黄芩	侯氏黑散
745	739	刘炯夫医案：陈某，男，14岁，患痫年余，每月发作3～5次，每次约3～10分钟，1982年1月26日来诊。据诉：发作时两目上窜，牙关紧闭，手足抽搐，口吐涎沫，时有啼声。初认为风火交炽，肝风挟痰，上蒙清窍，予 一付，无效。后认为四肢沉重，胃纳欠佳，内心怯冷，痫以夜发为甚，观面色黯淡，神态迟滞，反应迟钝，舌苔白滑，脉弦滑而缓。脾阳不足，酿湿生痰，肝风夹痰，蒙蔽清窍。清痰祛风，养血益气，侯氏黑散加减。	痫、脉弦滑、苔白滑、四肢沉重、口吐涎沫、胃纳欠佳、面色黯淡、手足抽搐、神态迟滞、两目上窜、反应迟钝	抽搐、脉弦、苔白、腰重、吐弄舌、食少、皮肤晦黯、抽搐、少神、神乱、少神		痛证	侯氏黑散	干姜、礞石、胆南星、半夏、白术、党参、菊花、川芎、牡蛎、茯苓、桔梗、细辛、防风、当归、黄芩	侯氏黑散
746	740	周志龙医案：穆某某，30岁。1991年3月15日入院。患者入院前半年，因精神刺激而致全身关节、肌肉呈游走性酸胀、麻木、重着、疼痛，肢体僵硬，畏寒，皮肤干燥无汗，肌肉跳动，自觉有一股冷气在体内走窜，阴雨天症状加重，需经常跳动摇摆方感舒适。伴有心烦少寐，口时苦时干但不欲饮，纳差，时暖冷气，时呕吐少量白粘痰，舌淡红有瘀斑，苔白腻而干，脉弦滑。曾多方求医，诊断不明，中西药物、针灸理疗皆不见效。入院后，体检未发现阳性体征，血沉、抗“O”、类风湿因子检查无异常，遂诊为：神经官能症。迭经 等加减治疗四十天，疗效不显，苦无良策之时，突忆起《金匮》侯氏黑散，遂处原方：	僵硬、呕吐、干燥、瘀斑、畏寒、疼痛、纳差、麻木、心烦、酸胀、脉弦滑、苔白腻、白粘痰、口时苦、舌淡红	腹部板硬、呕吐、齿燥、舌生瘀斑、恶寒、耳痛、食少、舌体麻木、急躁易怒、目酸、脉弦、苔腻、喉中痰鸣、口苦、舌质淡红		郁证(神经官能症)	侯氏黑散	干姜、白术、菊花、川芎、白矾、牡蛎、茯苓、桔梗、人参、细辛、防风、桂枝、当归、黄芩	侯氏黑散
747	741	韩运琪医案：王某某，女，33岁。头痛已四年，遇冬则发，逢夏即解。时值深冬，症见头痛沉闷如物紧束，头面恶寒，四肢不温，面色苍白无华，体质丰腴，舌质淡紫有齿痕，苔薄润，脉沉细无力。曾作脑电图，脑血流图，均提示无异常变化。曾服麻黄附子细辛汤加味、九味羌活汤合川芎茶调散加减等均鲜效。本案证属寒痛，然服发散祛寒之剂何故不效?患者阳气素亏，复感风寒，故当两相兼顾，方用侯氏黑散加减。处方：	头痛、寒痛、风寒、恶寒、沉闷、苔薄润、舌淡紫、四肢不温、体质丰腴、脉沉细无力、面色苍白无华、舌质淡紫有齿痕	头痛、冷痛、冷汗、恶寒、闷闷不乐、苔薄、牙龈青紫、四肢冷、肥胖、脉虚、口唇淡白、舌有齿痕		头痛	侯氏黑散	黄芪、干姜、白术、菊花、川芎、茯苓、桔梗、桂枝、细辛、防风、当归	侯氏黑散
748	742	毕明义医案：崔某，女，65岁。1985年3月10日初诊。宿有高血压病史，常头晕目眩，轻时眼前黑花缭乱，重则天旋地转如坐舟车，服降压药，症状可减轻一时，后服清热活血、平肝潜阳、化痰熄风之中药，亦不见好转。血压25．3～21．3／14．7～13．3kPa，手足麻木，肩背沉重疼痛，双下肢怕冷，两目干涩，舌胖苔白，脉弦滑。诊为眩晕，乃风湿侵袭经络，肝阳上亢所致。方用侯氏黑散。	干涩、苔白、头晕、疼痛、麻木、眩晕、怕冷、舌胖、脉弦滑、天旋地转、黑花缭乱、血压25．3～21．3／14．7～13．3kPa	口干、苔白、头晕、耳痛、舌体麻木、头晕、头冷、舌胖、脉弦、头摇、神乱、月经时多时少		眩晕(高血压)	侯氏黑散	干姜、白术、菊花、川芎、牡蛎、茯苓、黑矾、桔梗、人参、桂枝、防风、细辛、当归、黄芩	侯氏黑散
749	743	毕明义医案：康某，男，26岁。1986年4月28日初诊。一年前因情志恚怒，冷水浴头伤风后，遂发觉头发脱落，由头顶部向四周扩散，未给以任何治疗，半年后脱发加重，且头皮瘙痒，曾服用养血补肾之方20余剂罔效，即住院治疗。诊见患者头部毛发全部脱落，头皮光亮，眉毛稀疏屈指可数，阴毛亦有脱落，全身毛发较前明显减少。伴烦闷，失眠，手足汗多，身体沉重乏力，饮食二便如常。舌红苔薄白，脉弦细数。诊为脱发。为风寒之邪闭塞毛窍，肝郁风动血燥所致。治以疏风散寒，解郁平肝。方以侯氏黑散：	舌红、烦闷、阴毛、脱发、苔薄白、手足汗多、头皮光亮、头发脱落、脉弦细数、身体沉重、眉毛稀疏、头皮瘙痒、全身毛发较前明显减少	咽红、闷痛、毛发脱落、苔白、四肢冷、皮肤鲜明、毛发脱落、脉弦、腰重、月经质稀、皮肤瘙痒、食少	阴毛	脱发	侯氏黑散	干姜、白术、菊花、川芎、牡蛎、茯苓、黑矾、桔梗、人参、细辛、防风、桂枝、当归、黄芩	侯氏黑散
750	744	高玉明医案：张某，男，52岁。腹痛、腹泻，粘液便13年。延医多方治疗，遍涉抗生素、激素、柳氮磺胺吡啶、甲哨唑、补脾益肠丸等药，时好时坏，每逢气候变化、饮食不周、情绪波动而症状加重。1周前不慎冷饮后旧恙又作，肠鸣作响，泻下粘液便间夹血丝，日行4～5次，头晕头重，乏力，畏寒。结肠镜检查：肠腔12～14cm处有充血水肿，出血点、颗粒改变，2处糜烂面，触及出血。报告：慢性溃疡性结肠炎(乙状结肠及降结肠段)。大便常规化验无异常。大便潜血阳性。经用侯氏黑散加蛇舌草、地榆灌肠，合并嚼服乳酸菌素片，27天后大便成形，日行1次，	出血、腹痛、充血、头晕、畏寒、腹泻、乏力、水肿、头重、肠鸣、粘液便、大便成形	耳出血、腹痛、目赤、头晕、恶寒、大便稀溏、乏力、阴肿、头重、肠鸣、大便黏液	大便成形	下利(慢性溃疡性结肠炎)	侯氏黑散	干姜、白术、菊花、川芎、白矾、牡蛎、茯苓、桔梗、人参、细辛、防风、桂枝、当归、黄芩	侯氏黑散
751	745	高玉明医案：李某某，男，38岁，农民，初诊于1986年7月17日。患风块疹8年。躯干四肢泛发粉白色风团样扁平疙瘩，奇痒，遇风、遇寒加剧，每晚入寝更重。平素体弱，身倦，胃纳不佳。脉沉缓，苔白。西医诊作“荨麻疹”。曾用扑尔敏，赛根啶等初时有效，渐之效力不宏，转用中药治疗。治予调和营卫，辛温透表，疏风止痒。侯氏黑散加减：	身倦、奇痒、苔白、体弱、脉沉缓	乏力、阴痒、苔白、脉虚、脉沉		风隐疹(荨麻疹)	侯氏黑散	蝉蜕、干姜、白术、川芎、白矾、牡蛎、浮萍、茯苓、桔梗、人参、桂枝、防风、细辛、当归	侯氏黑散
752	746	颜德馨医案：陈某，男，59岁。初诊：水亏木旺，头晕复发，曾经昏仆，不省人事，苏醒后头额两侧胀痛，右侧肢体痿废，大便干燥，小溲黄赤，面部潮红，脉弦细而数，舌苔薄黄。血压：24／16kPa。头为诸阳之会，唯风可到，外风引动内风，急以风引汤平肝熄风：	胀痛、头晕、苔薄黄、脉弦细、面部潮红、小溲黄赤、大便干燥、血压：24／16kPa	胀痛、头晕、苔黄、脉细、肛门色红、小便黄赤、皮肤干燥	血压：24／16kPa	中风(脑卒中)	风引汤	滑石粉、大黄、龙骨、石决明、牡蛎、石膏、寒水石、川牛膝、杜仲、甘草	风引汤
753	747	杨天知医案：姜某某，男，52岁，农民。1975年9月3日初诊：素患高血压病，半月前与人口角后，头晕头痛，烦躁易怒，有时感到左上肢抽动，唇战。面红如醉，油亮发光，诊断为高血压，服降压西药及镇肝熄风汤、龙胆泻肝汤、温胆汤等方剂，，诸症不减，血压不降。舌质红，苔黄厚，脉弦滑，血压170／100毫米汞柱，治宜清热泻火，熄风潜阳。	舌红、头痛、烦躁、头晕、面红、抽动、易怒、唇战、脉弦滑、苔黄厚、血压170／100毫米汞柱	咽红、头痛、烦躁时发热、头晕、皮肤色红、抽搐、急躁易怒、寒战、脉弦、苔黄	血压170／100毫米汞柱	阳亢动风(高血压)	风引汤	滑石粉、干姜、大黄、龙骨、石决明、寒水石、桂枝、赤石脂、甘草、紫石英	风引汤
754	748	黄竹斋医案：冯某，女，17岁。北京市人。患痉挛性右半身不遂病近一年。于1956年6月12日初次门诊。检查患者左臂不能举，时屈腕挛，手指拳曲如钩，不能伸展，下肢强直，脚腕挛急，行走不便，两手脉弦细，诊断为痉挛性半身不遂，初期偏枯病。针肩髑、肩峁、曲池、阳溪、合谷、后溪、风市、阳陵泉、解溪、丘墟、内庭等穴，共针19次；服 ，每日一剂，分二次服。，共27剂；防风汤5剂。手能上举至头，但手腕拘急，掌指拳曲，须用右手力擘才能伸屈，而放手随曲如故。改服风引汤散，每剂5钱，水煎服，日二次，共服20剂而手腕舒展恢复正常。至11月20日停诊。	强直、拘急、挛急、两手脉弦细	拘挛、胁部拘急、胁部拘急、指纹细		半身不遂	风引汤	滑石粉、干姜、大黄、龙骨、牡蛎、寒水石、桂枝、赤石脂、甘草	风引汤
755	749	杨天知医案：王某某，女，15岁，学生。1973年4月5日初诊：10天前因情志不遂，夜晚外出受风，回宿舍后，突然抽搐，近日来，每晚均有发作，前天又发作数次，伴昏睡。检查：神识恍惚，瞳孔对光反射稍迟钝。克匿格氏征一，巴彬斯基氏征一，四肢肌张力微高。体温38．5℃，末稍血检查：白细胞9700／mm。，中性粒细胞77％，淋巴细胞23％。既往健康，无家族病史。诊断为癔病性抽搐。望舌质红，苔黄厚腻，切脉弦滑而数，治宜熄风潜阳。	舌红、昏睡、恍惚、抽搐、苔黄厚腻、克匿格氏征、巴彬斯基氏征、四肢肌张力微高、体温38．5℃、瞳孔对光反射稍迟钝	咽红、头昏、失神、抽搐、苔黄、拘挛、健忘	克匿格氏征、巴彬斯基氏征、体温38．5℃	瘛纵(癔病性抽搐)	风引汤	滑石粉、干姜、大黄、龙骨、全蝎、化橘红、寒水石、桂枝、防风、赤石脂、甘草、紫石英	风引汤
756	750	匡显祥医案：方某某，男，12岁。突然双目上视，旋即仆地，不省人事。口流涎沫，手足抽搐，醒后如常人。一13发1～2次，反复发作历时三载余，曾服中西药罔效。近来加剧，每13发作2～3次，每次约2～3分钟方醒，伴头晕、口苦、目赤、胸胁烦闷、大便干结、溲赤、寐中梦多或惊叫，两颧部有时泛赤色(发作前自觉灼热)。舌边尖红，脉沉弦。《证治准绳》记述刘宗厚论痫谓：痫者，因其有痰有热，客于心胃之间，常闻大惊而作，若热盛，虽不闻惊亦发作。本证日趋加重，属肝火益炽，肝阳亢盛，引动肝风为患，症虽急，病难速已。痰热蕴结，痰火迷心，治宜除热祛风，豁痰开窍。	目赤、溲赤、口苦、头晕、惊叫、脉沉弦、大便干结、舌边尖红、手足抽搐、口流涎沫、胸胁烦闷、痰火迷心、两颧部有时泛赤色	目赤、带下色赤、口苦、头晕、易惊、脉弦、大便干结、肛门色红、抽搐、多涎唾、胸闷、失神、带下色赤		癫痫	风引汤	滑石粉、干姜、大黄、龙骨、牡蛎、寒水石、桂枝、赤石脂、甘草	风引汤
758	752	杨天知医案：王某某，男，1l岁，学生。1976年1月15日初诊：3个月前在学校上操赶不上队伍，手握笔不紧。继而常挤眉弄眼，两手乱动，握物不紧，走路腿颤。某院诊断为小儿舞蹈症，久治不效。今形体消瘦，面色萎黄，神志不安，舌红苔腻，脉象弦滑：服用风引汤5剂。	舌红、苔腻、腿颤、两手乱动、形体消瘦、握物不紧、神志不安、脉象弦滑、面色萎黄	咽红、苔腻、舌颤、头摇、消瘦、口噤、目昏、脉弦、皮肤色黄		躁动证(小儿舞蹈症)	风引汤	滑石粉、干姜、大黄、龙骨、牡蛎、寒水石、桂枝、赤石脂、甘草	风引汤
759	753	马云衢医案：金某，男性，成年人。卒病僵直，仰卧，昏不知人，面呈土色，闭目，口张，下颌紧，推之不能合，呼吸喘促，两手指微弯。据谓病者于工作时间与人抵忤，被对方推倒所致。曾施针刺，既苏复昏。继注强心剂，数度无效，失去知觉，已逾6小时矣。余诊其脉，浮而数，趺阳脉，萦如丝，断其为“气厥”。按病虽重，经时虽久，仍有可为。盖生机未至全绝也。乃由李某某老师先用针治：余即处方，并着先煲水以候煎药。针后稍苏，但不久复瞑。余着即服六味丸少许，即予拟方药连续灌进，精神复苏，遂约明日再诊。处方如下：	僵直、气厥、口张、闭目、下颌紧、呼吸喘促、两手指微弯	拘挛、口张、目闭不开、脉紧、呼吸急促、口眼歪斜	气厥	气厥	风引汤	滑石粉、干姜、大黄、龙骨、牡蛎、石膏、寒水石、桂枝、赤石脂、白石英、紫石英	风引汤
760	754	匡显祥医案：芦某某，男，4岁。一九八三年八月七日住院。患儿高热，项强手足抽搐，角弓反张，牙关紧闭呈间歇性发作，大便数日未解，小便自遗，面赤，口燥渴，舌赤苔黄燥，脉浮数。检见：T40．5℃，P108次／分，BPl04／67mmHg，全身皮肤粘膜未发现出血点及皮疹，浅表淋巴结未见肿大，颈项抵抗(++)，呼吸急促，呼吸音粗糙，膝反射亢进，巴彬氏征阳性。血化验：’WBCl2，800／mm3，N78％，L11％，脑脊液压力80滴／分，无色透明，小便化验正常。综观诸证，实是暑热为患，内陷厥阴之证。暑热炽盛，邪入心营，故舌赤；阳明炽甚，故苔黄燥；引动肝风，故抽搐、项强、角弓反张；热滞于中，故大便数日不行；热迫于下，故溲自遗。拟清热熄风为法。	肿大、面赤、反张、口燥、舌赤、高热、抽搐、皮疹、脉浮数、苔黄燥、呼吸急促、巴彬氏征、呼吸音粗糙、膝反射亢进、T40．5℃、P108次／分、脑脊液压力80滴／分、BPl04／67mmHg、全身皮肤粘膜未发现出血点	阴肿、耳赤、拘挛、齿燥、耳赤、月经量多、抽搐、苔浮、目黄、呼吸急促、苔糙、阳强、尿频、脉实、皮下出血	皮疹、巴彬氏征、T40．5℃、BPl04／67mmHg	暑温(乙型脑炎)	风引汤	滑石粉、干姜、大黄、龙骨、牡蛎、寒水石、桂枝、赤石脂、甘草	风引汤
761	756	刘俊士医案：车某某，女，40岁。986年12月19日初诊。心烦急躁，失眠已3～4年。最近月来心烦、失眠加重，且伴有多梦，口干欲饮，大便干1’次／13，尿黄，耳鸣，特别是手足心烦热，且有呃逆等。月经前后不定，量不多，无血块。血压158／95毫米汞柱。心电图正常。胸透阴性。总胆固醇252．2毫克％，三酸甘油酯130·0毫克％，血糖88毫克％，白分及尿常规均正常。舌红，两脉均弦细，症属阴虚火旺，虚火扰心，心肾不交，泻火安神风引汤主之。	舌红、口干、失眠、急躁、烦热、血块、尿黄、多梦、耳鸣、心烦、呃逆、大便干、两脉均弦细、白分及尿常规均正常、血压158／95毫米汞柱	咽红、口干、不寐、急躁易怒、灼痛、月经血块、目黄、多梦、耳鸣、急躁易怒、呃逆、咽干、指纹细、月经时多时少	血压158／95毫米汞柱	不寐(神经衰弱)	风引汤	滑石粉、干姜、大黄、龙骨、牡蛎、寒水石、桂枝、赤石脂、甘草、紫石英	风引汤
762	757	刘俊士医案：曲某，女，66岁，1986年4月1013初诊，四肢发热已两年，有13干，咽干，两肋胀满，心烦不已，好叹息，两便尚正常，无盗汗。两脉弦细，舌质红，舌后稍腻。证属肝郁气滞，久郁化火伤阴，阴虚内热。风引汤合增液汤加减。	舌红、咽干、发热、气滞、心烦、内热、盗汗、两脉弦细、舌后稍腻	咽红、咽干、发热、脉迟、急躁易怒、灼痛、盗汗、脉细、口腻		肝郁化热	风引汤	紫石英、滑石粉、生地、龙骨、牡蛎、麦芽、寒水石、没药、石膏、麦冬、甘草、茵陈、玄参	风引汤
763	758	楼萸芳医案：黄某某，男，4岁。1982年6月29日初诊。因呕吐半月、于5月19日续发抽筋，颈项强直，角弓反张，诊为结核性脑膜炎而住院，二十八天后好转出院。现后遗语言不清，步态不稳，斜视等。辨证属肝肾阴虚之痿证，予滋水涵木，化痰熄风利窍之药，症状明显改善。七月十四日复诊，见患儿斜颈，头向右偏十五度，不能自动纠正。查颈无明显抵抗，亦无其他异常。予 药七剂无效，且颈斜日甚。西医会诊，谓有脑底粘连可能，未予处理。经反复思考，忆及《金匮》风引汤可治“热瘫痫”，并有用本方治愈妇女绝育术后斜视的报道，遂于7月22日处方：	抽筋、斜颈、呕吐、强直、反张、颈斜、斜视、语言不清、头向右偏十五度	抽搐、口眼歪斜、呕吐、拘挛、拘挛、口眼歪斜、两目斜视、语言謇涩、口眼歪斜		斜颈	风引汤	滑石粉、干姜、大黄、龙骨、牡蛎、寒水石、桂枝、赤石脂、甘草、紫石英	风引汤
764	759	殷品之医案：萧某某，男，33岁。一诊：腰背酸楚，犹如火灼，有时走窜周身四肢。当其走窜它处时，腰背灼痛减轻，舌红而鲜艳，脉浮滑而数。病延13年，此系络脉空虚，风火为患，治以养血镇肝清热。拟《金匮》风引汤出入：	酸楚、灼痛、火灼、脉浮滑、舌红而鲜艳	口酸、灼痛、灼痛、脉浮、口唇鲜红		流火	风引汤	龙骨、白芍、生地、甘草、牡蛎、石膏、寒水石、磁石、黄芩、赤石脂、玄参、当归、紫石英	风引汤
765	760	赵守真医案：刘君肃一，年二旬。其父叔皆大贾，雄于赀，不幸于1943年次弟殂谢，丧停未葬。君因自省休学归，店务蝈集，不谙经营，业大败。折阅不知凡几，以致债台高筑，索债者络绎于门，苦孰甚焉。乃只身走湘潭收旧欠，又兴讼，不得值，愤而归。因之忧郁在心，肝气不展，气血暗耗，神志失常，时而抚掌大笑，时而歌哭无端，妄言错语，似有所见，俄而正性复萌，深为赦然，一日数潮而已。医以为癫也，进加味温胆汤，并吞白金丸，曾吐涎少许，证状未少减。吾以事至零陵，君为故人，顺道往访，渠见吾述家事刺刺不休，状若恒人，顷而大哭，继而高歌。其家人恳为治之，此义不容辞者也。俟其静，用好言慰解，诊脉细数，舌绛无苔，胸中痞闷，夜不安卧，小便黄短，是为志怫郁而不伸，气横逆而不降，心神耗损，肾水亏乏，火气妄凌，痰涎泛溢，有癫之意不若癫之甚，所谓心风证也。治以益血滋阴安神调气为主，拟《金匮》防己地黄汤加味：	癫、吐涎、痞闷、痰涎泛溢、苔舌绛无苔	神乱、吐弄舌、闷痛、多涎唾、舌质红绛		心风	防己地黄汤	生地、香附、竹沥、桂枝、何首乌、甘草、防己	防己地黄汤
766	761	丁德正医案：宋某某，女，25岁。1979年3月5日入所。患者发病于1971年5月，少眠，多动，语无伦次，狂躁异常。诊为精神分裂症青春型，经多方治疗，时轻时重，迄未痊愈。近年来，狂象虽减，但痴痴癫癫，秽浊不知，随地便溺。问之多不答，答亦多非所问。胡行乱走，间或妄笑，独语不休。且喜时搔头部，剃光之头皮被抓得血迹斑斑。诊查：患者身肢拘强，面容消瘦惨白，双颊微红，脉洪大无力，舌质红，干而少津。综观脉证，显属狂久火盛伤阴，阴血不足，风邪入侵，扰及神明。处以防己地黄汤。服10剂，独语妄笑略减，夜能稍眠，胡乱游走，呼之能止。	干、舌红、少眠、多动、妄笑、狂躁、语无伦次、双颊微红、脉洪大无力、面容消瘦惨白	口干、咽红、不寐、颈脉动甚、神乱、急躁易怒、神乱、咽红、乏力、消瘦		狂证(精神分裂症)	防己地黄汤	甘草、桂枝、防己、防风	防己地黄汤
767	762	丁德正医案：张某，男，38岁。1975年4月8日诊。上年六月，正劳动时突然发病。双目直视，重复咀嚼，微作哼哼之声，且盲目走动。片刻醒转，于病中之况一无所忆。以后发作渐频，且持续时间渐长，发作后，如醉如疾，独语喃喃，外出走动约二里许方醒转。来诊时，发作已十一天，昼夜游荡，妄行不休，虽然数剂化痰息风类中药亦无效。诊其脉浮数无力，舌质红略干，无苔，体温37·2‘C，“无寒热”。知系心肝血虚，虚而生热，加之风邪内扰，心神失持而致。治以养血清热，祛风散邪；处以防己地黄汤5剂	生热、寒热、苔无苔、舌红略干、脉浮数无力、体温37·2‘C	灼痛、冷痛、苔剥、耳赤、乏力	体温37·2‘C	癫痫(癫痫性精神障碍)	防己地黄汤	甘草、桂枝、防己、防风	防己地黄汤
768	763	丁德正医案：李某某，女，33岁，已婚，1978年2月7日入所就诊。患者数年来，眩晕易乏，少眠多梦，时或心悸躁慌。月余前，其疾发作，时而哭啼吵闹，时而昏仆欲绝。经当地诊为癔病，用甘麦大枣汤等十数剂无效。来诊前夜，症象益剧，或张嘴吐舌，称鬼弄怪；或神情恍惚，奔走村外，自言自语。诊查：患者清瘦，面略赤，脉轻取浮，重按细数，舌质红，无苔，唇干，口苦。家属云：“患者常谓项强，头皮紧拘，如绳缚之。’’此症显系阴血匮欠，风邪外并，阳热内郁，神明失司而致。处以防己地黄汤，服2剂，神思略定，妄行独语大减；	舌红、心悸、口苦、眩晕、唇干、面略赤、苔无苔、昏仆欲绝、脉轻取浮、哭啼吵闹	咽红、心悸、口苦、头晕、唇干、耳赤、苔剥、目昏、脉浮、嘈杂		脏躁(癔病)	防己地黄汤	甘草、桂枝、防己、防风	防己地黄汤
769	764	谭日强医案：崔某某，女，51岁。患慢性风湿性关节炎，其人身体赢瘦，四肢关节疼痛，手指变形，下肢肌肉萎缩，双踝关节肿大，病已经年，卧床不起，患者本人是针灸医生，曾用针灸，中药多方治疗不效，大便干结，小便尚可，舌淡无苔，脉象弦细。此营气不通，肝肾俱虚，拟养血和营，兼益肝肾，缓缓图功，师防己地黄汤意:	舌淡、苔无苔、脉象弦细、手指变形、肝肾俱虚、大便干结、身体赢瘦、下肢肌肉萎缩、四肢关节疼痛、双踝关节肿大	指纹淡、苔剥、脉细、关节变形、脉虚、大便干结、舌瘦、肌肉萎缩、关节疼痛、唇肿		痹证(慢性风湿性关节炎)	防己地黄汤	薏苡仁、白芍、川芎、绵萆薢、木瓜、桂枝、防风、甘草、当归、防己	防己地黄汤
770	765	何耀普医案：王某，男，14岁，学生，1990年5月12日初诊。患者5天前玩耍出汗后下河摸鱼，2天后出现左上肢麻木，僵硬，抽搐，并逐渐加重，伴阵发性项背强急，牙关紧闭，手足抽搐等症，每日发作3～5次，发病时神志清楚，能感觉到不适与痛苦。经用多种中西药治疗均无效。各种检查无异常，舌红苔黄，脉弦数。中医诊为痉证，证属血虚受风，筋脉拘挛。治宜养血祛风，舒筋止痉。方用防己地黄汤加味:	舌红、僵硬、麻木、苔黄、抽搐、脉弦数、神志清楚、筋脉拘挛	咽红、腹部板硬、舌体麻木、苔黄、抽搐、脉弦、头昏、拘挛		痉证	防己地黄汤	薏苡仁、胆南星、羌活、白芍、泽泻、川芎、炙甘草、桂枝、防风、防己	防己地黄汤
771	766	魏雪舫医案：李某，男，24岁，1986年7月5日初诊。患者3个月前因感冒出现心悸胸闷，周身乏力，微有寒热，四肢酸楚等症，在蚌埠市某医院化验检查：ESRl20mm／h，AS0600单位，心电图不：窦性心动过速，频发性室性早搏。经抗感染、抗风湿、大量激素，及心律失常等综合治疗，病情一直未能控制，同时又出现心悸加剧，肢体肿胖，颜面潮红，烦躁失眠，咽干口苦等症，心率110~140次／mi。。舌质红胖，苔薄黄脉滑数有力。证属风邪稽留，营血郁热。治宜清热凉血，祛风利水，防己地黄汤加味：	潮红、胸闷、咽干、烦躁、心悸、口苦、肿胖、乏力、寒热、苔薄、舌质红胖、心律失常、四肢酸楚、脉滑数有力、心率110~140次／mi	咽红、胸闷、咽干、烦躁时发热、心悸、口苦、唇肿、乏力、冷痛、苔薄、皮肤色红、胎动不安、肌肉酸楚、脉实、头摇		心悸(风湿性心肌炎)	防己地黄汤	苦参、桂枝、防风、甘草、防己	防己地黄汤
772	767	魏雪舫医案：杨某，女，41岁，1986年5月10日初诊。患高血压病3年余，曾用多种降压药效不显著，血压不稳定。近因面目虚浮、眩晕加剧而就诊。BP：24．O／16．0kPa。形体偏胖，面部烘热，眼前发黑。舌质红胖、苔薄白润，脉浮滑而弦，并见心烦失眠，尿少色黄，经汛愆期等症。此属风邪内扰，营血郁热，以致气机升降失常。防已地黄汤加味：	心烦、眩晕、尿少、舌红胖、苔白润、眼前发黑、苔薄白润、面目虚浮、脉浮滑而弦、BP：24．O／16．0kPa	急躁易怒、头晕、带下量少、皮肤色红、苔白、眼眶发黑、苔白、脉浮、脉弦	BP：24．O／16．0kPa	眩晕(高血压)	防己地黄汤	柴胡、瓜蒌、酒、桂枝、甘草、防己	防己地黄汤
773	768	魏雪舫医案：任某，男，14岁，1985年2月6日诊。患儿半月前感冒发烧，咳嗽，咽痛，继而出现眼睑浮肿，伴有血尿。经用青霉素、止血敏、激素等治疗，效果不显著。证见发热，T38℃，但四肢不温，微恶寒，面浮肢肿，咽红，口渴，尿少色赤，舌质稍红、苔薄白，脉浮数。化验检查小便：尿蛋白(}H+)，红细胞(}H{)，白细胞4～6／HP，颗粒管型2～5／HP。血象偏高，ESR85mm／h。证属风热袭表，肺气失宣，热伤肾络而致血尿水肿。西医诊断：急性肾小球肾炎。治则：清热解毒，疏风凉血，防己地黄汤加味：	发烧、口渴、色赤、血尿、咳嗽、恶寒、发热、咽痛、水肿、脉浮数、苔薄白、舌稍红、T38℃、眼睑浮肿、四肢不温、面浮肢肿	发热、见水欲尿、带下色赤、尿血、咳嗽、恶寒、发热、咽痛、阴肿、苔浮、苔白、咽红、小便灼热、皮肤浮肿、四肢冷、皮肤浮肿		水肿(急性肾小球肾炎)	防己地黄汤	紫草、浮萍、桂枝、天花粉、防风、甘草、防己	防己地黄汤
774	769	魏雪舫医案：洪某，男，20岁，1984年9月7日来诊。患者患肾炎4年，长期服用激素，但尿蛋白未能控制。在武汉某医院确诊为肾病综合症。给予激素冲击疗法，最多每d口服强的松100mg，同时配用人血白蛋白、环磷酰胺等药物，治疗1周后尿蛋白转阴，但上药减量即出现蛋白尿。证见患者壅肿不堪，面如满月，周身多处痤疮，腹大如鼓，颜面发红，烦躁不安，尿赤，每日总量不足400ml气促心慌，腰膝酸软，Br，：13．6／14．6kPa，P80次／min，腹围94cm，尿蛋白(}H{)，。Tch0．80，BUN21．42~mmol／d。即静滴速尿200mg而尿量不增。视其舌体胖厚，红如胭脂，黄苔浊腻，脉弦滑鼓指，口苦咽干，大便秘结。此为湿浊不化，瘀热成毒之证，防己地黄汤加减：	尿赤、气促、心慌、腹大、口苦、壅肿、蛋白尿、黄苔浊腻、舌体胖厚、烦躁不安、腰膝酸软、大便秘结、颜面发红、脉弦滑鼓指、腹围94cm	耳赤、脉促、心悸、单腹胀大、口苦、咽肿、小便浑浊、苔腻、肥胖、烦躁时发热、腰酸、脉结、皮肤色红、脉弦、肥胖		肿满(肾病综合征)	防己地黄汤	大黄、商陆、桂枝、天花粉、防风、知母、甘草、防己	防己地黄汤
775	770	何耀普医案：靳某，男，50岁，农民，1991年7月4日初诊。患者半年来颜面及躯干部皮肤潮红肿胀，糜烂渗出，结痂脱屑，自觉灼热，瘙痒难忍，尤以耳部前后及前胸等处为重，可见大片结痂，痂下皮肤潮红，裂口渗液。自述曾经中西医多方治疗而效果不佳，或时效而旋即复发。诊见舌质深红，苔黄燥，脉数大。诊为剥脱性皮炎。证属血热阴伤，风湿袭表。治拟清热凉血补阴，祛风化湿解毒。方用防己地黄汤加味：	躯、灼热、潮红、结痂、肿胀、渗出、黄燥、瘙痒、裂口、渗液、脱屑、脉数大、舌深红	牙齿松动、灼痛、咽红、脉结、关节变形、流泪、目黄、肛门瘙痒、肛裂、大便黏液、皮肤脱屑、头大、肛门色红		皮肤溃烂(剥脱性皮炎)	防己地黄汤	甘草、桂枝、防己、防风	防己地黄汤
778	773	侯恒太医案：胡某某，男，53岁，干部。患左侧肢体麻木疼痛，活动不利半年，住院治疗两个月后诸痛及麻木大部分消失，惟左肩胛部、左肘外上方及左股外侧各有约掌大一块肌肤顽麻不堪，遇冷加重，继用前方治疗近一月，顽麻依然如故，乃配合头风摩散外用：	麻木、顽麻、疼痛	舌体麻木、唇麻、耳痛		肢体顽麻	头风摩散	芥子、盐、附子	头风摩散
779	774	岳美中医案：陈某，女，50岁，1960年11月为风寒所袭，发热，左肩关节疼痛不能活动，左拇指第一指节红肿热痛，两膝关节不可屈伸，至1961年3月来诊已难自己行走，当时上午体温38℃，脉象细弱而数，92次／分，据自述午后每发寒热。投与桂枝芍药知母汤后，热通，3剂后自己能行动，继服10余剂，诸症皆除。	脉象、热痛、发热、疼痛、红肿、寒热、细弱、体温38℃	灼痛、发热、耳痛、耳肿、冷痛、指纹细、灼痛	脉象	风湿热痹	桂枝芍药知母汤	白芍、白术、麻黄、桂枝、附子、防风、知母、甘草	桂枝芍药知母汤
780	775	赵明锐医案：任某，男，54岁。六、七年来，两膝关节疼痛，初起轻微，逐渐加重，伸屈不便，虽扶杖行走，也是颠跛蹒跚，遇冷则甚。盛夏也需穿棉裤，继发两踝关节疼痛，局部不红肿，两腿脚冰凉，脉迟缓，舌淡苔白。曾服 汤5剂，证状毫无改善，改服桂枝芍药知母汤。	舌淡、苔白、疼痛、冰凉、红肿、脉迟缓	指纹淡、苔白、耳痛、冷汗、耳肿、脉迟		寒痹	桂枝芍药知母汤	白芍、白术、麻黄、桂枝、附子、防风、知母、甘草	桂枝芍药知母汤
781	776	易华堂医案：周奠章，年二旬。因远行汗出，跌入水中，风湿遂袭筋骨而不觉。其证始则两足酸麻，继而足膝肿大，屈伸不能，兼之两手战掉，时而遗精，体亦赢瘦，疗治3年罔效，几成废人。诊脉左沉弱，右浮濡，脉证合参，此鹤膝风症也。由其汗出入水，汗为水所阻，聚而成湿，温成则善流关节。关节者，骨之所凑，筋之所束，又招外风，入伤筋骨，风湿相搏，故脚膝肿大而成为鹤膝风。前医见病者手战遗精，误认为虚，徒用温补，势濒于危。岂知手战者，系风湿入于肝，肝主筋，而筋不为我用。遗精者，系风湿入于肾，肾藏精，而精不为我摄。溯其致病之由，要皆风湿之厉也。设非驱风去湿、，其病终无已时。	遗精、汗出、脚膝肿大、左沉弱，右浮濡	遗精、有汗、阴肿、脉濡		鹤膝风	桂枝芍药知母汤	生姜、白芍、白术、麻黄、桂枝、附子、防风、知母、甘草	桂枝芍药知母汤
782	777	傅春梅医案：周某某，男，48岁，干部。右肩疼痛，活动受限1年余，起于肩部外伤，疼痛以夜间为重，夜间常痛醒，天气变化时尤甚。肩外展80。、前屈70。，患肢内旋后伸肘，拇指及骶部。舌淡胖，脉细弦。曾经推拿、理疗治疗，效不显，遂来求治。给予桂枝芍药知母汤加减：	疼痛、痛醒、脉细弦、舌淡胖、肩外展80	耳痛、头昏、脉弦、舌胖	肩外展80	肩凝证(肩周炎)	桂枝芍药知母汤	黄芪、生姜、白芍、白术、赤芍、麻黄、乌头、桂枝、附子、防风、知母、甘草	桂枝芍药知母汤
783	778	尹铁汉医案：许某，女，33岁，73年10月14日初诊：右腿疼痛，行走困难已两周，经西医诊断为风湿性坐骨神经痛。右腿后外侧剧烈疼痛，足不敢触地，不能伸屈，舌质淡，苔白、脉弦紧。证属风寒湿流注关节，经络痹阻。治以祛风除湿，温经散寒之剂。	舌淡、苔白、疼痛、脉弦紧	指纹淡、苔白、耳痛、脉紧		腿痛(原发性坐骨神经痛)	桂枝芍药知母汤	生姜、白芍、白术、麻黄、桂枝、附子、防风、知母、甘草	桂枝芍药知母汤
784	779	张其昌医案：文某某，男，38岁。1977年12月2日初诊。患者长期从事野外工作，素罹骨节疼痛。一年前跋涉中突遇骤雨，翌晨寒战发热，腰痛如折，下肢软弱无力，不能站立，二便失禁，经某某医学院神经科检查，诊断为“马尾神经炎”。住院治疗45天后，病情好转，惟双下肢仍麻木疫痛，软弱无力，须持杖而行，遂出院改用中药治疗。近一年来，服滋补肝肾之中药三百余剂，疗效甚微。患者面色黧黑，形体消瘦，下肢肌肉萎缩。脉象浮滑而促，时有歇止，不能自还。舌苔黄白厚腻。自诉形寒畏冷双下肢间有灼热感。证属风寒湿邪久羁体内，有郁而化热之势。治宜祛风除湿，温经散寒，兼清郁热。方取桂枝芍药知母汤。	畏冷、软弱、消瘦、腰痛、发热、寒战、疼痛、麻木、化热、无力、面色黧黑、二便失禁、浮滑而促、苔黄白厚腻	头冷、乏力、消瘦、腰痛、发热、寒战、耳痛、舌体麻木、发热、乏力、鼻孔色黑、大便失禁、脉浮、苔黄		痿证(马尾神经炎)	桂枝芍药知母汤	白芍、白术、麻黄、桂枝、附子、防风、知母、甘草	桂枝芍药知母汤
785	780	马继松医案：袁某某，女，38岁，工人。素体胖壮，喜食甘肥。一周前感右腿弯部酸痛木胀，五日后局部漫肿，皮色如常，按之痛甚，微感寒热。西医诊为深部组织炎，予抗菌素治疗两日，寒热虽退，它证如前，故转我院治疗。刻下舌淡紫，苔白浊腻，脉滑。漾漾欲恶，身懒肢沉。经色紫黯，白带如涕。系湿瘀与寒痰互阻客于经络，蕴久则酿脓。当急予温通消散：	肢沉、身懒、酸痛、木胀、寒痰、漫肿、欲恶、寒热、脉滑、舌淡紫、白带如涕、经色紫黯、苔白浊腻	脉沉、少神、酸痛、胁胀、咳嗽、阴肿、恶心、冷痛、脉滑、牙龈青紫、流涕、恶露紫黯、苔腻		流注(深部组织炎)	桂枝芍药知母汤	半夏、白术、防风、赤芍、麻黄、茯苓、芥子、桂枝、天花粉、知母、金银花、当归	桂枝芍药知母汤
786	781	唐祖宣医案：董某，男，27岁，于1977年元月25日入院治疗。腹部手术后不明原因，引起左下肢肿胀热痛，不能行走，经上级医院确诊为髂肢静脉血栓形成，服抗菌素和中药活血化瘀及清热解毒药物无效，介绍入我院治疗。证见：形体较胖，面色微黄，舌质淡，苔黄腻，左下肢全腿肿胀，色呈潮红，抬高患肢减轻，下垂严重，不能行走，凉痛，气候变化遇冷加重，身常觉恶寒，四肢无力，脉象滑数。此乃寒湿热内郁，治宜温阳除湿，清热祛风。	潮红、热痛、舌淡、肿胀、恶寒、凉痛、苔黄腻、面色微黄、脉象滑数、四肢无力、形体较胖	咽红、灼痛、指纹淡、关节变形、恶寒、冷痛、苔黄、带下色黄、脉滑、乏力、舌胖		下肢水肿(深静脉血栓形成)	桂枝芍药知母汤	生姜、白芍、白术、关黄柏、麻黄、桂枝、附子、防风、知母、甘草、防己	桂枝芍药知母汤
787	782	唐祖宣医案：刘某，男，38岁，于1974年10月18日诊治。两手关节对称性肿胀、强直、疼痛已四年余。多处求治，均确诊为类风湿性关节炎，久治无效，疼痛日渐加重，屈伸不利，不能工作，住我院治疗，初投燥湿祛风之剂无效，后改用清热化湿之品合并西药激素类药物，病情时轻时重。停用激素病情如故，处方几经变化，病情仍无转机，于10月18日查房。证见：面色青黑，痛苦病容，舌质淡，苔白腻，四肢关节强直，肿胀疼痛，两手尤甚，得热痛减，遇寒加重，天阴疼痛更剧，脉沉细。此为风寒湿之邪流注经络，治当温阳散寒，祛风除湿，阅仲景《金匮·中风历节篇》中说“诸肢节疼痛，身体魁赢，脚肿如脱，头眩短气，温温欲吐，桂枝芍药知母汤主之”试投此方，以观动静。	头眩、脚肿、强直、舌淡、肿胀、疼痛、欲吐、短气、苔白腻、脉沉细、面色青黑	目眩、耳肿、拘挛、指纹淡、关节变形、耳痛、吐弄舌、气短、苔腻、脉细、带下色黑		历节(类风湿性关节炎)	桂枝芍药知母汤	黄芪、薏苡仁、生姜、白芍、苍术、白术、关黄柏、麻黄、桂枝、附子、防风、知母、甘草	桂枝芍药知母汤
788	783	尹铁汉医案：陈某某，男，39岁，工人。七岁时因麻疹后过多游泳遂致咳喘，后每年冬春和霉雨季必发，并渐重。半年前因气急浮肿，伴心电图改变等入院，按肺心病调治月余缓解出院，此次因过劳诸症复萌。检查：颜面浮肿，口唇紫绀，颈静脉充盈明显，杵状指，桶状胸，呼吸30次／分，心率100次／分，心尖区和三尖瓣区均有Ⅱ级收缩期吹风样杂音，心尖搏动在左第五肋间隙乳线外侧。两下肺可闻水泡音；腹部中度膨隆，腹壁静脉怒张，肝肋下4指，剑下3指，质中，肝颈返流(+)，两下肢中度凹陷性浮肿。X线透视，心影增大心尖圆钝，肺动脉隆鼓，右上陈旧性结核。心电图检查：肺心P波(右房肥大)，电轴右偏，重度顺钟向转位，右心室肥大伴劳损，诊为慢性肺原性心脏病。病情颇重，而住院，病者要求服中药故入我科。笔者根据西医诊断，结合患者面灰虚浮，纳呆胸闷，腹膨尿少，便溏腿肿，咳吐白泡沫痰，舌淡紫、苔白浊腻，脉沉涩，时见息止，而诊为脾肾阳虚，水湿…	膨隆、气急、浮肿、尿少、紫绀、腹膨、便溏、胸闷、腿肿、咳喘、脉沉涩、桶状胸、舌淡紫、杵状指、心尖圆钝、苔白浊腻、呼吸30次／分、心率100次／分、三尖瓣区均有Ⅱ级收缩期吹风样杂音、心尖搏动在左第五肋间隙乳线外侧。两下肺可闻水泡音	肥胖、尿急、皮肤浮肿、带下量少、甲床青紫、肥胖、大便稀溏、胸闷、耳肿、咳嗽、脉涩、桶状胸、牙龈青紫、皮肤麻木、苔腻、头摇、目瞤、喉中痰鸣、喉中痰鸣	杵状指	水气凌心(肺心病伴心衰)	桂枝芍药知母汤	黄芪、生姜、白术、葶苈子、赤芍、麻黄、茯苓、炙甘草、桂枝、附子、知母、防己	桂枝芍药知母汤
789	784	马继松医案：马某某，女，48岁，农民。患慢性支气管炎已近十年，每届冬寒必发。昨日因外出冒风，晚间又食肥甘较多，入夜遂感咳闷不己，甚则喉间漉漉有声。观其形体胖壮，痰白稠而易出，颇畏风寒，厌饮便溏，舌淡胖、苔白腻，脉濡滑。听诊两肺多布湿罗音，知肥人多湿多痰，宗仲景“病痰饮者，当以温药和之”立法：	痰饮、多痰、多湿、厌饮、便溏、苔白腻、脉濡滑、痰白稠、舌淡胖、咳闷不己、两肺多布湿罗音、喉间漉漉有声。观其形体胖壮	咳嗽、喉中痰鸣、阴部多汗、食欲不振、大便稀溏、苔腻、脉濡、带下稠、舌胖、咳嗽、喉中痰鸣、喉中痰鸣		咳喘(慢性支气管炎)	桂枝芍药知母汤	厚朴、白芍、半夏、苦杏仁、白术、麻黄、芥子、炙甘草、桂枝、附子、紫苏子、知母、甘草	桂枝芍药知母汤
790	785	马继松医案：朴某某，男，3岁。出生后一直人工喂养，故体质瘦弱。三天前发热，咳嗽，鼻塞喷嚏，经注射青、链霉素，并给服退热片，遍体大汗，热稍退，但烦燥，复去求医，遭大雨遂归。今晨小儿面色苍白．咳呛不畅，神萎气急，腹泻肢冷，身上有黯淡不红之疹点，疑为麻疹，故急来我科。察舌淡嫩、苔白干，指纹淡紫，已过命关，抚之肌肤津润而冷。化验白细胞11800／mm。，中性77％。听诊心音低钝，140次／分，两肺细湿罗音颇多。透视见两肺有多量云絮状阴影，知已成麻疹并发肺炎。输液并用链霉素外。另处中药：	肢冷、烦燥、气急、咳嗽、发热、腹泻、鼻塞、喷嚏、瘦弱、舌淡嫩、苔白干、心音低钝、咳呛不畅、指纹淡紫	冷痛、急躁易怒、尿急、咳嗽、发热、大便稀溏、鼻塞、喷嚏、消瘦、舌质嫩、咽干、语声低微、咳嗽、口唇青紫		疹毒内陷(麻疹并发肺炎)	桂枝芍药知母汤	山药、五味子、赤芍、前胡、麻黄、茯苓、炙甘草、麦冬、桂枝、附子、知母	桂枝芍药知母汤
791	786	王海州医案：王某某，女，23岁，农民。1977年lO月18日就诊。自述3天前因挖井下水、又感风邪而致双膝关节冷痛难忍，不能行走，伸屈痛甚，关节肿胀，右膝明显，急赴本院求治，服桂枝芍药知母汤之类2剂后，痛非减轻，反而加重。现症膝部痛如锥刺，局部发凉，不时呼叫，屈伸不利j不能坐、立、行，只能取卧位。检查：血白细胞计数12000／mm。、中性75％，血沉24mm／小时，舌质淡，苔白，脉沉紧。证属气血亏虚，寒湿阻络。治宜补气养血，散寒除湿，活络止痛。遵《金匮要略》乌头汤加味：	冷痛、发凉、舌淡、苔白、脉沉紧、关节肿胀、血白细胞计数12000／mm	冷痛、头冷、指纹淡、苔白、脉紧、关节变形、脉数		痹证(关节炎急性发作)	乌头汤	黄芪、白芍、大枣、麻黄、木瓜、炙甘草、乌头、桂枝、防己	乌头汤
792	787	陈寿永医案：李某某，男，32岁。1984年11月7日初诊。主诉半月前曾露宿野外。三天前突然畏寒高烧，周身关节疼痛，遇寒则剧，复被则减，两膝关节肿胀，屈伸不便。舌淡，苔白厚而腻，脉象浮紧。体温40．5℃。化验：白细胞1．2万／立方毫米，中性73％，血沉48毫米／小时。关节肿而．不红。诊为烦劳伤阳，阳气伤于内，寒湿袭于外，拟乌头汤加独活、蕲蛇。处方：	高烧、舌淡、肿胀、畏寒、疼痛、苔白厚、关节肿、脉象浮紧、体温40．5℃	月经量多、指纹淡、关节变形、恶寒、耳痛、苔白、牙龈肿、脉浮	体温40．5℃	寒湿历节	乌头汤	黄芪、白芍、麻黄、蜜、乌头、独活、甘草、蕲蛇	乌头汤
793	788	陈寿永医案：方某某，女，22岁。1983年11月13日初诊。腰骶酸胀，牵及左侧股胭疼痛，阴雨天加剧，西医诊断为坐骨神经痛，治已经年，未见好转。追问病史，乃知得之于经期下冷水之后，切脉沉弦而有紧意，拟乌头汤加减。处方：	酸胀、疼痛、切脉沉弦	目酸、耳痛、脉弦		腰腿痛(坐骨神经痛)	乌头汤	黄芪、白芍、麻黄、蜜、乌头、甘草、蕲蛇、当归	乌头汤
794	789	陈寿永医案：闻某某，女，14岁。1984年9月14日初诊。患者六七天前曾腹痛，呕吐一次，经当地医生用驱虫药治疗，排出蛔虫四五十条，但腹痛未见好转，昨日起更加剧烈，经用阿托品等解痉药罔效，西医诊为肠梗阻，拟用手术疗法。患儿及家长畏惧手术，要求用中药治疗。患者面色萎黄，表情痛苦，呻吟不休，四肢清冷，脐腹疼痛，可触及条索状硬块，脉沉细，舌淡苔白腻。乃阳虚寒凝，腑气不通所致，治当温阳散寒，理气通便。	腹痛、呕吐、硬块、舌淡、疼痛、苔白腻、脉沉细、四肢清冷、面色萎黄	腹痛、呕吐、月经血块、指纹淡、耳痛、苔腻、脉细、四肢冷、皮肤色黄		腹痛(蛔虫性肠梗阻)	乌头汤	黄芪、白芍、麻黄、蜜、枳壳、乌头、炙甘草、甘草、炮姜	乌头汤
795	790	陈寿永医案：吴某某，男，25岁。1983年9月2日就诊。患者于一个月前，夜卧湿地，遂觉左侧肋下及胸背引痛，当时未加重视。昨晚起，肋痛加剧，又增寒热。深吸气或咳嗽时痛不可忍。诊为肋间神经痛。中医辨证属寒湿侵犯肝络，投以乌头汤加春柴胡：	肋痛、咳嗽、寒热、痛不可忍。诊为肋间神经痛	胁痛、咳嗽、冷痛、肛门疼痛		胁肋痛(肋间神经痛)	乌头汤	柴胡、白芍、赤芍、麻黄、蜜、乌头、甘草	乌头汤
796	791	白光辉医案：吴某某，男，59岁。1984年9月17El诊。素有牙痛病史，今左侧牙龈红肿疼痛已8天，疼时难以忍耐，进食颇受影响，服消炎止痛西药无效。经口腔科诊断后，拟定拔牙根治，患者谢绝，求治于中医。姑以乌头汤加减辛开苦降，缓急止痛。	红肿、疼痛	耳肿、耳痛		牙痛	乌头汤	白芷、大黄、白芍、麻黄、乌头、细辛、甘草	乌头汤
797	792	陈寿永医案：程某某，女，18岁。1994年11月8日初诊。上月经前冒寒在外，身寒啬啬，次日，少腹绞痛，经用薪艾煎水热敷良久，方行紫黑小血块和污液，后打针吃药好转。前天又不慎受凉，经水昨行。现少腹冷痛，热熨则减，按则痛剧，经色紫暗，有块，经行不畅，行毕则舒，唇舌瘀紫，苔白较厚，面色觥白，体倦乏力，腰酸膝软，四末清冷，大便常溏，脉沉紧而细。证属寒邪客于胞宫，气受寒则滞，血受寒则凝，气滞血瘀，痛经乃作。辗转思维，乌头汤合拍，众知麻黄解毒，II缶床上将其加入温补药中，宣通络隧，威而不猛，实为搜剔寒邪之骁将。	冷痛、腰酸、痛剧、血瘀、气滞、啬啬、紫黑、乏力、体倦、痛经、绞痛、苔白较厚、大便常溏、面色觥白、经色紫暗、唇舌瘀紫、脉沉紧而细	冷痛、腰酸、目痛、舌生瘀斑、脉迟、消谷善饥、月经紫黯、乏力、乏力、鼻痛、绞痛、苔白、大便稀溏、带下色白、恶露紫黯、舌脉青紫、脉紧		痛经	乌头汤	黄芪、艾叶、白芍、麻黄、蜜、乌头、炙甘草	乌头汤
798	793	王侃医案：张某某，男，16岁，1987年7月25日初诊。双下肢阵发性抽搐、痉挛、疼痛10余天，加重两天。患者于10余天前游泳中突然双下肢抽搐、痉挛、疼痛，由他人拖扶上岸，此后上症反复发作，日十数次，夜间尤甚，伴有恶寒喜热，头晕身倦，以西医治疗未效，现已影响上学，故前来就治。查：双下肢腓肠肌轻度肿胀，有明显触痛和冰冷感，呈痉挛性，以左侧为重，其他无明显异常。脉沉紧，舌质淡，苔白厚。查：血、尿常规及血沉均无异常。诊断：痉证(腓肠肌痉挛)。拟乌头汤加味治之。	身倦、痉挛、舌淡、肿胀、恶寒、头晕、疼痛、喜热、抽搐、苔白厚、脉沉紧、尿常规及血沉均无异常	乏力、拘挛、指纹淡、关节变形、恶寒、头晕、耳痛、偏食、抽搐、苔白、脉紧、月经时多时少		痉证(腓肠肌痉挛)	乌头汤	白芍、麻黄、乌头、炙甘草、黄芩	乌头汤
799	794	宋建华医案：陈某，女，51岁。1980年11月17日初诊。眩晕5年多，神倦懒言，头额及脑后冷痛，泛泛欲呕，腰臀部及下肢有寒冷感，肘膝关节酸楚，纳少，白带量多清稀似水，大便稀不成形，夜尿多，唇甲青紫。血压80／46。舌淡苔白津润，脉细无力。此系阳微阴盛，寒湿中阻，清阳不升，浊阴不降之中寒眩晕。	冷痛、神倦、舌淡、眩晕、纳少、夜尿多、唇甲青紫、清稀似水、脉细无力、泛泛欲呕、苔白津润、白带量多、大便稀不成形、下肢有寒冷感、血压80／46	冷痛、少神、指纹淡、头晕、食少、眵多、口唇青紫、带下稀、乏力、多涎唾、舌质淡白、带下量多、带下稀、下肢冷	血压80／46	眩晕	乌头汤	黄芪、干姜、白芍、半夏、麻黄、乌头、附子	乌头汤
800	795	陈寿永医案：陈某某，男，62岁。1990年11月8日初诊。喘咳遇寒即作20余年，近次发作一月余，服“百喘朋”等药无效，输10％葡萄糖加氨苄青霉素，喘咳反增剧。前医用定喘汤、射干麻黄汤罔效。刻诊：喘咳胸满，不能平卧，头晕目眩，心慌突突，畏寒肢冷，背寒腰冷，夜尿频多，脉沉细而紧，苔薄而白。该患者年过花甲，阳气已衰，寒饮内伏，复感寒邪，冰加雪冻，仅止咳平喘治其标必少效，温阳驱寒方可化其寒痰，根本一断，喘咳自平。	肢冷、背寒、心慌、腰冷、喘咳、寒痰、头晕、胸满、畏寒、目眩、苔薄、夜尿频多、脉沉细而紧	冷痛、背冷、心悸、腰冷、咳嗽、咳嗽、头晕、胸闷、恶寒、目眩、苔薄、尿频、脉紧		喘咳	乌头汤	白芍、麻黄、乌头、炙甘草、黄芩	乌头汤
801	796	白光辉医案：赵某某，女，52岁，1983年5月26日诊。患者平素畏寒肢冷，大便溏薄。形体肥胖，面色淡白少华。半月前外出感寒，发热(体温37．6℃)恶寒，鼻流清涕，倦怠乏力，四肢骨节酸痛，伴牙龈肿痛，连及颜面。自服牛黄解毒片、土霉素、APC，虽汗出，恶寒反重，大便稀溏骨节疼痛不减，舌淡苔白，脉细弱。	肢冷、倦怠、反重、汗出、酸痛、舌淡、苔白、发热、畏寒、恶寒、鼻流、乏力、脉细弱、大便稀溏、牙龈肿痛、大便溏薄、面色淡白少华、体温37．6℃	冷痛、乏力、后重、有汗、酸痛、指纹淡、苔白、发热、恶寒、恶寒、流涕、乏力、脉细、大便稀溏、乳房痛、大便稀溏、口唇淡白、小便灼热		阳虚外感	乌头汤	黄芪、白芍、麻黄、乌头、细辛、桂枝、防风、荆芥、甘草	乌头汤
802	797	宋建华医案：庹某，女，14岁。1984年8月14日初诊。素患哮喘，遇寒即发。至7岁时又增夜间遗尿，不能控制，平时手足不温，天气稍有变化，即须重衣厚被，冬秋则畏寒甚，欲就暖。就诊时，虽值盛夏，仍着衣两件而不觉热。面色无华，发育亦差。唇舌淡白，脉沉迟。曾多处就医，服药数载罔效。此乃寒邪郁肺，下元虚冷，肾虚不能摄水，以致渗泄之证。	畏寒、哮喘、脉沉迟、不觉热、夜间遗尿、手足不温、面色无华、唇舌淡白、发育亦差	恶寒、鼻鼾、脉沉、不渴、小便失禁、四肢冷、少神、舌质淡白、带下量少		遗尿	乌头汤	黄芪、赤芍、麻黄、肉桂、附子、甘草	乌头汤
803	798	宋建华医案：罗某，男，28岁。1982年7日初诊。9年前患病毒性肝炎，经治黄疸消退后出院。3年后发现：肝硬变。辗转六载，经多方治疗效不显。腹水时轻时重，5月中旬曾发生肝昏迷，至7月3日小便日排出量不足200ml，各种利尿药用后无数，而转中医治疗。证见：腹大胀满，喘喝烦懑，面色苍黄，怯寒，虽值盛夏，亦须复被，下肢浮肿冰凉。触诊膀胱充盈，拒按，舌体胖大，淡紫，脉弦缓。此系肝脉瘀滞，肺气闭束，脾肾阳虚不运，水寒之气不行，水湿内停，瘀血内阻之危急重症。方予。证情甚为急重。	烦懑、胀满、腹水、腹大、喘喝、浮肿、黄疸、冰凉、舌淡紫、脉弦缓、肝昏迷、苔淡紫、面色苍黄、舌体胖大、瘀血内阻	烦躁时发热、腰胀、大便稀溏、单腹胀大、呵欠、皮肤浮肿、带下色黄、冷汗、牙龈青紫、脉弦、失神、舌脉青紫、目黄、舌胖、舌生瘀斑		癃闭	乌头汤	黄芪、干姜、生姜、吴茱萸、赤芍、麻黄、附子、甘草	乌头汤
804	799	宋建华医案：易某，男，31岁。1985年6月4日初诊。阳痿4年余，面色晦滞，头昏，眠多，疲乏，腰膝酸软，畏寒自汗，频繁滑精，舌质淡胖，边有齿痕，苔白根部厚腻，津润，脉沉迟。追问病史乃知，年少时屡犯手淫，遂致阳强不倒，故常在起床时用铁器，凉水等促其痿软。1981年结婚，婚后不到3月即阳痿不起。更医多人屡治不效。此乃寒湿之邪浸淫宗筋，深入下焦肝肾，宗筋拘急之证。	痿软、自汗、阳痿、畏寒、疲乏、滑精、头昏、阳强、苔苔白、苔津润、脉沉迟、舌淡胖、面色晦滞、腰膝酸软、苔白根部厚腻	项软、自汗、阳痿、恶寒、乏力、脉滑、头昏、阳强、苔白、苔滑、脉沉、舌胖、皮肤晦黯、腰酸、苔腻		阳痿	乌头汤	黄芪、白芍、麻黄、乌头、蜈蚣、附子、甘草	乌头汤
805	800	华隆虎医案：黄某某，男，43岁。1986年2月12日诊。右下肢麻木畏冷三年余，半年前无名趾外侧破溃，久久不敛。查：溃趾暗红，溃面燥痒灼痛彻骨，午夜尤甚，脓液清稀。足背肤色滞暗，扪之不温，畏寒喜暖。面容觥白，神疲、心悸心烦，食少纳差，唇淡，舌质淡嫩，苔薄白滑腻，脉沉细涩缓。辨为脱疽。阳虚血寒，血凝滞气，经脉痹阻，阳气不能温达四末，郁久酿热，伤络腐肉。热盛肉腐是其标，阳虚血寒，血凝滞气，经脉痹阻为本。治当扶阳祛寒，活血通脉，化阴缓急，托毒生肌：方选《金匮》乌头汤加减：	心烦、唇淡、畏冷、神疲、喜暖、食少、畏寒、不温、心悸、麻木、燥痒、纳差、舌淡嫩、面容觥白、经脉痹阻、血凝滞气、脉沉细涩缓、苔薄白滑腻、足背肤色滞暗、无名趾外侧破溃	急躁易怒、指纹淡、头冷、乏力、偏食、食少、恶寒、冷痛、心悸、舌体麻木、阴痒、食少、舌质嫩、带下色白、经行不畅、血精、脉细、苔腻、舌质紫黯、咽喉溃烂		脱疽(血栓闭塞性脉管炎)	乌头汤	干姜、黄芪、白芍、乌头、炙甘草、当归	乌头汤
806	801	华隆虎医案：胡某某，男，12岁。1985年6月11日诊。九天前右膝弯肿胀麻木，在附近医院打针服药一周未愈，由其父背来门诊。查：右脚委中漫肿无头，皮色不红，扪之欠温，轻按胀木，重按呼痛继之痛减。面色淡滞，神情痛苦，不能站立，唇色暗滞，舌质淡白，苔白滑薄腻，六脉沉紧缓。委中为太阳经脉所过，本寒而标阳，中见少阴。经云：“经脉流行不止，环周不休，寒气入经而稽迟，泣而不行，客于脉外则血少，客于脉中则气不通，故卒然而痛也。”此寒伤血脉，凝血滞气，气血流通被阻，经络痹阻，郁久酿热，蕴结成毒聚于经络所过之处则发委中毒。治当扶阳散寒，宣痹通脉，化阴托毒。方用《金匮》乌头汤：	胀木、肿胀、血少、欠温、麻木、气不通、舌淡白、唇色暗滞、皮色不红、苔白滑薄腻、六脉沉紧缓	胁胀、关节变形、月经量少、冷痛、舌体麻木、经行不畅、舌质淡白、皮肤晦黯、身热不扬、苔腻、脉紧		委中毒	乌头汤	黄芪、白芍、麻黄、乌头、甘草	乌头汤
807	802	程祖培医案：梁某，男，15岁。得脚气症，四肢瘫痪，医辈文集，纷无定见，丞备与来迎。患者面色青白，气逆上喘，腿部胫骨疼痛，麻木不仁，脉细小而浮，重按无力。此乃白虎历节重症，	疼痛、气逆、麻木、脉细小、面色青白、四肢瘫痪	耳痛、矢气、舌体麻木、脉细、带下色白、舌体麻木		脚气重证	乌头汤	白芍、麻黄、乌头、炙甘草、黄芩	乌头汤
808	803	岳美中医案：郭某某，女性，33岁，北京某厂干部。于1973年6月间，因难产使用产钳，女婴虽取下无恙，但出血达1800毫升之多，当时昏迷，在血流不止的情况下，产院用冰袋敷镇止血，6个小时，血始止住。极端贫血，血色素3克，需要输血，一时不易找到同血型的供血者，只输了400毫升，以后自觉周身麻痹不遂，医治未效，在弥月内于6月28日即勉强支持来求诊治。患者脉现虚弱小紧，面色苍白，舌质淡，是产后重型血虚现象，中医诊为“血痹”，以黄芪桂枝五物汤补卫和营以治之。处方：	难产、昏迷、出血、舌淡、血虚、贫血、面色苍白、虚弱小紧、血流不止	难产、失神、耳出血、指纹淡、脉虚、血精、口唇淡白、脉虚、鼻衄		血痹	黄芪桂枝五物汤	黄芪、桂枝、白芍、大枣	黄芪桂枝五物汤
809	804	胡青山医案：某女患，45岁。四年来头痛，头晕，健忘，并日益加重。经全脑造影、脑电图、超声、脑脊液等项检查，诊断为原发性脑萎缩。症见四肢无力，肌肉萎缩，头昏健忘，气短便难，舌质淡红，脉弱，属中医痿证。	健忘、头痛、便难、脉弱、头晕、气短、头昏、舌淡红、四肢无力	健忘、头痛、大便艰难、脉虚、头晕、气短、头昏、舌质淡红、乏力		痿证(原发性脑萎缩)	黄芪桂枝五物汤	黄芪、白芍、鸡血藤、大枣、何首乌、当归、牛膝	黄芪桂枝五物汤
810	806	李宜方医案：田某，男，42岁。1988年2月6日就诊。右手麻木、发冷、脉测不得一年余。劳累或受凉后症状加重，并背部紧缩疼痛，遇阴雨天加剧。半年前曾在省级医院诊为大动脉炎。血压左臂20／13kPa，右臂血压没有显示。舌质淡红，苔薄白，右脉不得。中医诊为脉痹，辨证属营卫不和，气虚血瘀，脉道痹阻。治以调和营卫、补气温阳行痹。方选黄芪桂枝五物汤加味：	发冷、疼痛、麻木、苔薄白、舌淡红、右脉不得、左臂20／13kPa	冷痛、耳痛、舌体麻木、苔白、舌质淡红、呼吸困难	左臂20／13kPa	无脉症	黄芪桂枝五物汤	黄芪、白芍、大枣、川芎、桂枝、红花	黄芪桂枝五物汤
811	807	张民钦医案：金某，男，48岁，1993年1月6日因车祸右肩关节脱位，经手法复位，两月后右肩关节疼痛，右上肢不能抬举，X线示：右肩关节及诸骨质未见异常。诊断为他伤性右肩关节炎。处方：	疼痛、右肩关节及诸骨质未见异常	耳痛	右肩关节及诸骨质未见异常	肩痛(肩周炎)	黄芪桂枝五物汤	黄芪、白芍、鸡血藤、大枣、秦艽、桂枝	黄芪桂枝五物汤
812	808	刘殿青医案：朱某某，女，35岁，教师。1982年10月5日初诊。低热二年余，体温常在37．5lC左右，偶尔达38℃。伴有怯风怕冷，自汗津津，声低气短，纳谷不香，大便溏薄，周身乏力等证。舌苔薄白，舌质淡红而胖，脉细缓无力。证属气虚身热。拟取甘温除热法，黄芪桂枝五物汤加味。处方：	自汗、身热、气短、怕冷、低热、怯风、苔薄白、周身乏力、大便溏薄、舌淡红而胖、脉细缓无力、体温常在37．5lC	自汗、发热、气短、头冷、语声低微、善恐、苔白、乏力、大便稀溏、舌胖、乏力	体温常在37．5lC	低热	黄芪桂枝五物汤	黄芪、白芍、大枣、白术、炙甘草、桂枝	黄芪桂枝五物汤
813	809	刘殿青医案：张某某，男，36岁。1982年6月5日初诊。患者夜间盗汗二年余。近因工作繁劳，盗汗加重，每夜汗湿衬衣，伴头昏目眩，心悸气短，肢倦无力，纳谷减少，面黄神疲，舌苔薄白，舌质淡红，脉浮缓少力。此乃劳倦伤气，卫阳不固，营失内守之故。拟益气温阳，敛营固卫，少佐敛汗之法，取黄芪桂枝五物汤加味。处方：	神疲、心悸、汗湿、气短、目眩、面黄、肢倦、劳倦、头昏、盗汗、苔薄白、舌淡红、纳谷减少、脉浮缓少力	乏力、心悸、气短、目眩、目黄、乏力、少神、头昏、盗汗、苔白、舌质淡红、食少、乏力	汗湿	盗汗	黄芪桂枝五物汤	黄芪、白芍、大枣、党参、龙骨、牡蛎、桂枝	黄芪桂枝五物汤
814	810	高濯风医案：赵某，女，29岁。1982年9月3日初诊。患者于1年前，无明显诱因，出现每至子夜左半身汗出如洗，汗后自觉虚弱之至，伴心悸气短、少寐多梦、月事衍期、量少色淡。高老予调和营卫、补虚敛汗。药用：	汗出、量少、虚弱、心悸、气短、色淡、少寐多梦	有汗、带下量少、脉虚、心悸、气短、指纹淡、不寐		汗出偏沮	黄芪桂枝五物汤	黄芪、百合、生地、白术、龙骨、白芍、牡蛎、炙甘草、桂枝、防风	黄芪桂枝五物汤
815	811	钟强医案：李某某，女，45岁，1994年10月5日诊。以左侧颜面及上肢阵发性抽搐3月求治。左眼及口角阵发牵扯，继之左上肢阵挛抽搐，为时几秒至数十秒，且感左上肢酸麻无力，数分钟后复如常人，每日数次发作，甚为其恼。脑电图示：右额顶叶有少许棘尖波发放，中度异常脑电图。诊为“Jackson氏癫痫”。患者舌苔薄白，舌质有少许瘀点，脉来细缓。此营卫虚弱，气血不畅，濡润无权，故作动风。当调和营卫，通阳活血。用黄芪桂枝五物汤：	阵挛、抽搐、酸麻、苔薄白、脉来细缓、舌有少许瘀点	拘挛、抽搐、目酸、苔白、脉细、舌生瘀斑		癫痫(Jackson发作)	黄芪桂枝五物汤	黄芪、桂枝、白芍、大枣	黄芪桂枝五物汤
816	812	郭正杰医案：肖某，男，30岁。1985年5月3日诊。头顶至脑后麻木伴疼痛半年，近一月加剧，且增失眠，多梦，记忆力减退等症.经某市人民医院作脑电图检查，无异常发现，诊断为“神经衰弱”，服安定、谷维素、维生素B1．脑乐静等药，症无缓解，且头痛愈甚。诊见：形体稍胖，四肢不温，畏寒，舌淡苔白，脉沉细而涩。证系阳气不足，复感风寒，浊邪上逆，痹阻清阳，营阴郁滞。治拟温阳散寒，通痹止痛之法。方用黄芪桂枝五物汤加味：	失眠、头痛、舌淡、苔白、多梦、疼痛、畏寒、麻木、四肢不温、脉沉细而涩	不寐、头痛、指纹淡、苔白、多梦、耳痛、恶寒、舌体麻木、四肢冷、脉涩		失眠(神经衰弱)	黄芪桂枝五物汤	黄芪、生姜、羌活、白芍、大枣、藁本、桂枝、远志	黄芪桂枝五物汤
817	813	于素勤医案：刘某，男，52岁，1990年2月初诊。患者素体虚弱，3个月前因受凉感冒而纳呆乏力，动则汗出，经治疗月余，仍胸闷乏力，心悸气短，饮食不香。心电图检查示：窦性心律，频发早搏。曾服西药治疗近2个月，效果不佳，故延余诊治。刻诊：面色无华，心悸气短，动则加剧，舌体胖质淡红、苔薄白，脉弱而结代。证属心气不足、心血亏虚。方用黄芪桂枝五物汤加味：	汗出、胸闷、脉弱、心悸、纳呆、气短、乏力、苔薄白、舌淡红、面色无华、饮食不香、舌体胖质淡红	有汗、胸闷、脉虚、心悸、食欲不振、气短、乏力、苔白、舌质淡红、少神、食欲不振、舌胖		心悸	黄芪桂枝五物汤	白芍、大枣、柏子仁、炙甘草、桂枝、麦冬	黄芪桂枝五物汤
818	814	赵克安医案：刘某，女，4岁，1989年4月6El因发热、咳嗽、喘息，诊断为支气管肺炎收住院。先后给予西药青霉素、链霉素、先锋霉素v，中药麻杏石甘汤、凉膈散、沙参麦冬汤等治疗，达1月之久，仍低烧不退，肺部中、小湿罗音不消。5月9日会诊，症见面色觥白，气短神倦，虚烦不宁，动则气喘，时自汗，喉间痰鸣，舌质淡，苔薄白，指纹青而淡达气关，脉细无力。双肺可闻及中、小湿罗音，以右肺为重。近2周体温波动在37．5～38c，热型不规则。辨证为肺气虚弱，营卫不调，心阳不振，正虚邪恋。予黄芪桂枝五物加味：	虚烦、痰鸣、自汗、神倦、喘息、舌淡、气喘、咳嗽、发热、气短、低烧、苔薄白、脉细无力、热型不规则	烦躁时发热、喉中痰鸣、自汗、少神、不寐、指纹淡、舌颤、咳嗽、发热、气短、月经量少、苔白、乏力、溏结不调		咳喘(迁延性肺炎)	黄芪桂枝五物汤	黄芪、干姜、白芍、大枣、桂枝、附子	黄芪桂枝五物汤
820	815	赵克安医案：翟某，女，10岁，1989年10月6日初诊。腹痛、腹泻，时轻时重3年余，曾服多种抗生素和中药参苓白术散，四神丸等不愈。感寒即发，饮凉即重。近1月来加重，脘腹隐痛，肠鸣泄泻，日3～5次不等，便稀色黄，完谷不化。面色萎黄，食欲不振，四肢倦怠，气短懒言，动则自汗。舌质淡，苔白滑，脉弱无力。证属气虚卫弱，中土虚寒，脾失健运。拟黄芪桂枝五物汤加味：	自汗、泄泻、腹痛、舌淡、气短、腹泻、色黄、肠鸣、苔白滑、脘腹隐痛、四肢倦怠、面色萎黄、食欲不振、脉弱无力、完谷不化	自汗、大便稀溏、腹痛、指纹淡、气短、大便稀溏、带下色黄、肠鸣、苔白、腹痛、乏力、皮肤色黄、食欲不振、乏力、大便稀溏		泄泻(慢性肠炎)	黄芪桂枝五物汤	黄芪、白芍、大枣、白术、苍术、罂粟壳、桂枝、炮姜	黄芪桂枝五物汤
821	816	岳泽民医案：杨某某，男，58岁，职工。1982年10月26日初诊。3年前患无黄疸型肝炎，经住院治愈。近月来肋痛腹胀，逐渐加甚。B超示：慢性肝病伴腹水。肝功能：锌浊度14，余无异常。肝肿大剑下4·5厘米，肋下2厘米，质中度，脾肿大3厘米，腹部有轻度移动性浊音。诊断为早期肝硬化伴腹水。经用西药保肝、利尿药治疗，始服小便略多、腹胀稍减，继用则无济于事，腹胀如故。素体形寒肢冷，神疲乏力，食后胀甚，下肢轻度浮肿，小便量少，大便溏薄，舌淡苔白滑，脉沉细。予黄芪桂枝五物汤加味：	肋痛、神疲、浮肿、腹胀、肝肿、腹水、舌淡、乏力、肢冷、胀甚、脉沉细、苔白滑、舌中度、小便略多、大便溏薄、小便量少、脾肿大3厘米、腹部有轻度移动性浊音	胁痛、乏力、皮肤浮肿、腹胀、咽肿、大便稀溏、指纹淡、乏力、冷痛、胁胀、脉细、苔白、眵多、大便稀溏、大便量少、唇肿、喉中痰鸣	舌中度	臌胀(肝硬化腹水)	黄芪桂枝五物汤	黄芪、生姜、白芍、党参、白术、大枣、茯苓、桂枝、马鞭草、甘草	黄芪桂枝五物汤
822	817	朱志超医案：王某某，女，38岁。1985年10月7日诊。患者_月前右下肢生疮，经治愈后，渐觉面目及四肢浮肿，神疲，腰酸纳呆，面黄虚浮，身重体倦，汗出恶风，舌苔薄白，脉浮缓。尿检：红细胞(++)，白细胞(+)，蛋白(+)，颗粒管型(+)，西医诊断为急性肾小球肾炎。中医辨证为风水相搏，表虚不固，肾亏于下，水溢肌肤。治宜祛风行水，益卫固表。方取黄芪桂枝五物汤加减：	汗出、神疲、虚浮、腰酸、浮肿、面黄、体倦、恶风、生疮、身重、苔薄白、脉浮缓	有汗、乏力、脉浮、腰酸、皮肤浮肿、目黄、乏力、恶心、舌生瘀斑、头重、苔白、脉浮		水肿(慢性肾炎)	黄芪桂枝五物汤	黄芪、桑寄生、大枣、白术、赤芍、赤小豆、桂枝	黄芪桂枝五物汤
823	818	谷励医案：赵某某，40岁。会阴部隐痛2年，平时尿频，尿后余沥不尽，大便时尿道常有粘液滴出，患者形瘦神疲，气弱懒言，面色苍白，汗出肢冷，下肢轻度浮肿，脉沉迟无力，舌质淡，苔白润，前列腺检查质软，有触痛，前列腺液镜检卵磷脂小体(++)，白细胞30个／高倍视野，红细胞5～6个／高倍视野。当属淋症无疑，治以益气温阳，化气利水之法。	尿频、舌淡、气弱、浮肿、形瘦、苔白润、面色苍白、汗出肢冷、会阴部隐痛、脉沉迟无力、前列腺检查质软、尿道常有粘液滴出	尿频、指纹淡、脉虚、皮肤浮肿、舌瘦、苔白、口唇淡白、口鼻气冷、肛门疼痛、乏力、项软、多涎唾		淋证(慢性前列腺炎)	黄芪桂枝五物汤	黄芪、白芍、生地、大枣、泽泻、茯苓、桂枝、瞿麦	黄芪桂枝五物汤
824	819	闵捷医案：王某，女，53岁，农民，1981年5月25la初诊。右侧下肢疼痛，小腿皮色苍白，肤冷，恶凉喜热，右侧足大趾内侧有明显压痛，局部未见红肿等热象，病已一月余，经治不愈。西医诊为血栓闭塞性脉管炎，苔白，脉沉迟而紧，证属阳气虚弱，脉络闭阻，气血瘀滞，治以补气活血，温经通络。方选黄芪桂枝五物汤加味。药物：	肤冷、苔白、疼痛、喜热、红肿、恶凉、脉络闭阻、气血瘀滞、脉沉迟而紧、小腿皮色苍白、右侧足大趾内侧有明显压痛	冷痛、苔白、耳痛、偏食、耳肿、恶寒、经行不畅、舌生瘀斑、脉紧、带下色白、肛门疼痛		脱骨疽(血栓闭塞性脉管炎)	黄芪桂枝五物汤	黄芪、苏木、白芍、大枣、川牛膝、桂枝、丹参	黄芪桂枝五物汤
825	820	程莉医案：殷某，女，49岁。1986年11月初诊。左下肢慢性溃疡反复发作2～3年，每遇阴雨天则瘙痒疼痛，并流稀脓水，常缠裹以纱布，曾多处求治，大都给予抗生素类药治疗，收效甚微。视其左小腿内踝上方溃疡面积约5cm×4cm，表面有稀脓水样，白色分泌物，周围皮肤呈晦暗色。舌质淡红，苔薄白微腻，脉细缓。证属阳气失于宣通，气血失常，湿邪痹阻于下，方以黄芪桂枝五物汤加味：	溃疡、疼痛、瘙痒、脉细缓、舌淡红、流稀脓水、苔薄白微腻、白色分泌物	咽喉溃烂、耳痛、肛门瘙痒、脉细、舌质淡红、流涕、苔腻、苔白		臁疮(下肢慢性溃疡)	黄芪桂枝五物汤	黄芪、薏苡仁、蒲公英、白芍、大枣、茯苓、桂枝、当归、牛膝	黄芪桂枝五物汤
826	821	赵克安医案：李某，男，8岁，1990年9月21日初诊。生后母逝，喂养失宜，3年前出现皮肤紫殿，牙龈出血，经某医院诊为：血小板减少性紫癜，营养不良性贫血。3年来病情时轻时重，紫癜时隐时现，间有便血。血小板数：70×10。／升，血红蛋白：78～100克／升。曾用激素及中药归脾汤、十全大补汤等治疗。近2个月来症状加重，症见面色浮黄，唇白无华，头发稀黄无泽，精神疲倦，心悸气短，动则出汗，畏寒怕冷，纳差，时有黑便，因用氟美松和强的松而致“满圆脸”、“水牛背”、背部多毛。肝右肋下1厘米，脾未触及，全身皮肤散在出血点，色淡红，舌淡少苔，脉浮无力。血小板72×10。／升，血红蛋白98克／升，白细胞数5．5×10。／升，红细胞数21×10，z／升，大便潜血阳性。证属脾失健运，化源不足，气虚血亏，脾不统血。拟黄芪桂枝五物汤加味：	便血、畏寒、出汗、黑便、心悸、怕冷、紫癜、纳差、气短、满圆脸、舌淡少苔、脾不统血、唇白无华、精神疲倦、脉浮无力、皮肤紫殿、面色浮黄、气虚血亏、头发稀黄、背部多毛、牙龈出血	便血、恶寒、有汗、带下色黑、心悸、头冷、舌脉青紫、食少、气短、舌胖、指纹淡、血精、皮肤色白、乏力、乏力、舌脉青紫、皮肤色黄、脉虚、带下色黄、牙龈出血	背部多毛	肌衄(血小板减少性紫癜)	黄芪桂枝五物汤	黄芪、白芍、生地、大枣、阿胶、桂枝、人参、附子、当归	黄芪桂枝五物汤
827	822	陈国权医案：夏某，女，42岁，营业员，1993年4月7日初诊。诉荨麻疹反复发作年余。1992年10月旅游归来途中全身突起“风疹块”，痒甚，经西医用息斯敏等药抗过敏治疗，3日后即愈。但自此以后，遇天冷则发，或服上药而愈，或不药而愈。此发作已5天，双上肢及胸腹、背部满布风疹块，高出皮肤，呈粉红色或苍白色。周围皮色淡红，无明显灼热感，舌红，苔少而根薄黄，脉缓。此乃卫气不畅，寒邪袭表，兼湿热内生所致。	痒、脉缓、舌红、苔少、灼热感、风疹块、周围皮色淡红	阴痒、脉迟、咽红、带下量少、灼痛、月经血块、舌质淡红		风隐疹(荨麻疹)	黄芪桂枝五物汤	黄芪、白芍、大枣、苍术、赤芍、关黄柏、川牛膝、桂枝、防风	黄芪桂枝五物汤
828	823	王金洲医案：李某，24，农民，1983年10月5日就诊。患者平素体质较弱，1981年早春产后两个月阴道出血淋漓不断，后经中药治疗而愈。半年前小儿断乳后月经来潮，但一直后错。或四五十天而至，或两个月方来。量少，质清，伴少腹凉而隐痛，腰酸痛，畏寒，舌淡，有齿痕，苔薄白，脉沉迟无力。自服当归片、七制香附丸不见好转，本次月经已过四十天仍未来潮。方拟黄芪桂枝五物汤：	舌淡、舌清、畏寒、苔薄白、腰酸痛、有齿痕、阴道出血、月经来潮、少腹凉而隐痛、脉沉迟无力。自服当归片、七制香附丸不见好转，本次月经已过四十天仍未来潮	指纹淡、尿清、恶寒、苔白、腹痛、舌有齿痕、阴道出血、腹痛、乏力、乳汁不行	月经来潮	月经后期	黄芪桂枝五物汤	黄芪、桂枝、白芍、大枣	黄芪桂枝五物汤
829	824	金志春医案：李某，女，35岁，孕4产2，人流2次。患者自去年流产后，每逢经行及经后小腹疼痛，经量少、色暗，有时有小血块，伴有小腹轻度发凉，面色苍白无华，唇淡，舌质淡、舌边轻度紫暗，脉细无力。证为气血亏虚，冲任不足，胞宫失养兼瘀血阻滞胞络之痛经。治以调补气血，滋养冲任，兼以活血祛瘀，通畅胞络。	色暗、舌淡、疼痛、唇淡、痛经、经量少、脉细无力、面色苍白无华、舌边轻度紫暗	舌质紫黯、指纹淡、耳痛、指纹淡、鼻痛、月经量少、乏力、口唇淡白、舌质紫黯		痛经	黄芪桂枝五物汤	黄芪、大枣、赤芍、桂枝、当归	黄芪桂枝五物汤
830	825	张宽智医案：王某某，35岁，已婚，于1983年10月17日初诊。患者于1年前行人流术后，渐觉白带量增多，状如鸡子清，淋漓不断，伴腰痰小腹冷痛，夜尿频数，倦怠乏力。舌苔薄白，脉沉细。证属脾肾阳虚，阴寒内盛。治宜益肾健脾、固涩止带。	倦怠、冷痛、乏力、鸡子清、苔薄白、脉沉细、白带量增多	乏力、冷痛、乏力、尿清、苔白、脉细、带下量多		白带	黄芪桂枝五物汤	黄芪、补骨脂、大枣、白术、白芍、芡实、桂枝、益智仁、附子、杜仲	黄芪桂枝五物汤
831	826	王金洲医案：刘某，40岁，农民，1979年11月14日就诊。患者妊娠七个月。自述20多天前似有尿不尽之感，症状逐日加重，近几日来频频入厕，但所溺甚少，伴少腹胀痛，疲乏无力，头晕眼花。舌质淡红，苔薄白，脉虚滑。	头晕、疲乏、无力、眼花、苔薄白、脉虚滑、尿不尽、舌淡红	头晕、乏力、乏力、目眩、苔白、脉滑、尿后余沥、舌质淡红		转胞	黄芪桂枝五物汤	黄芪、白芍、大枣、通草、桂枝、升麻	黄芪桂枝五物汤
832	827	王金洲医案：鲁某，32岁，职工，1979年4月10日就诊。患者于去年十二月份产一子，因是臀位，产程较长，出血较多。此后便觉比以前爱出汗，平时不动即觉汗出溱溱，稍有活动便汗出湿衣，多次服用西药及煎服浮小麦不效，近来头晕目眩，疲乏无力，望诊：面色觥白，舌淡，诊其脉虚数无力。	舌淡、头晕、疲乏、目眩、爱出汗、面色觥白、出血较多、汗出湿衣、汗出溱溱、脉虚数无力	指纹淡、头晕、乏力、目眩、嗜睡、带下色白、皮下出血、前阴发凉、乏力	汗出溱溱	产后自汗	黄芪桂枝五物汤	黄芪、白芍、大枣、桂枝、当归	黄芪桂枝五物汤
833	828	金志春医案：刘某，女，22岁，农民。素有月经过多史，自然流产1次，患者于2月13日住院分娩，产程顺利，出血稍多。产后第2d突然出现四肢抽搐，西医给予镇静、解痉及液体疗法，但均只暂时缓解，药力过后，病情如故。治疗两日毫无改善，遂求中医诊治。患者诉产后第2d起自觉恶寒，汗出，头晕，次日出现低烧(38．5℃以下)，口渴，小腹轻度疼痛，恶露量少、色淡。诊见：面色苍白，唇淡无华，语声低微，舌质淡苔薄白，脉虚细无力而见浮象。诊为产后痉证，证属气血亏虚，外感风邪，营卫失调，筋脉失养。治以补养气血、濡润筋脉，调和营卫、解肌祛风。	汗出、出血、口渴、舌淡、恶寒、头晕、疼痛、色淡、唇淡、低烧、苔薄白、面色苍白、四肢抽搐、脉虚细无力	有汗、耳出血、见水欲尿、指纹淡、恶寒、头晕、耳痛、指纹淡、指纹淡、月经量少、苔白、口唇淡白、抽搐、乏力		产后痉证	黄芪桂枝五物汤	黄芪、桂枝、白芍、大枣	黄芪桂枝五物汤
834	829	闵捷医案：圣某，女，29岁，工人，1982年5月11日初诊。剖腹产后4月余，腰腿疼痛，头昏神疲，自汗肢麻，奶水不多，饮食尚可，二便正常。尿检：(一)，舌淡苔白脉微而紧，证属产后气血虚衰，风寒痹阻脉络。治以益气温经，和营通痹，方选黄芪桂枝五物汤加味，重用黄芪。	自汗、神疲、舌淡、苔白、疼痛、肢麻、头昏、奶水不多、脉微而紧	自汗、乏力、指纹淡、苔白、耳痛、舌体麻木、头昏、月经量少、脉紧		产后腰腿痛	黄芪桂枝五物汤	黄芪、白芍、大枣、桂枝、当归、牛膝	黄芪桂枝五物汤
835	830	张雯医案：秦某，女，24岁，1992年6月14日诊。足月顺产后已12小时，小便欲解而不下，伴小腹部胀痛，面色少华，腰酸乏力，纳谷不香，大便未解。舌质淡红，苔薄白，脉细无力。以手扪之下腹部，膀胱充盈较甚。证属脾虚气弱，中气不足，膀胱气化失司。	腰酸、乏力、苔薄白、舌淡红、纳谷不香、脉细无力、面色少华、大便未解、小腹部胀痛、膀胱充盈较甚。证属脾虚气弱	腰酸、乏力、苔白、舌质淡红、食欲不振、乏力、少神、经行不畅、肛门疼痛、脉虚		产后癃闭(尿潴留)	黄芪桂枝五物汤	黄芪、白芍、大枣、茯苓、桂枝、川木通	黄芪桂枝五物汤
836	831	张路玉医案：沈懋甫仲子，年17，每伤风，即吐血梦泄，此肝脏有伏火，火动则招风也。盖肝为藏血藏魂之地，肝不藏则血随火炎，魂不宁则精随梦泄。	吐血、招风、血随火炎、精随梦泄	呕吐、口辣、散脉	招风	伤风吐血梦泄	桂枝龙骨牡蛎汤	白芍、龙骨、大枣、牡蛎、桂枝、甘草	桂枝加龙骨牡蛎汤
837	832	岳美中医案：李某某，年46岁，男性，于1972年6月11日就诊。患项部自汗，竟日淋漓不止，频频作拭，颇感苦恼，要求治疗。诊其脉浮缓无力，汗自出。分析病情，项部是太阳经所过，长期汗出，系经气向上冲逆，持久不愈，必致虚弱。因投以张仲景之桂枝龙骨牡蛎汤和阳降逆，协调营卫，收敛浮越之气。	浮越、汗出、自汗、汗自出、脉浮缓无力	脉浮、有汗、自汗、自汗、乏力		自汗	桂枝龙骨牡蛎汤	生姜、龙骨、大枣、白芍、牡蛎、桂枝、甘草	桂枝加龙骨牡蛎汤
838	833	付美青医案：刘某，男，78岁，1987年6月10日诊。间歇性盗汗8年，近日加重，寐时汗出如洗。曾做全身检查，未发现器质性病变，西医诊为特发性多汗症。经治疗效果不佳，而就诊于中医，先投以当归六黄汤无效，再进牡蛎散出入不应。细察：神疲乏力，面色萎黄，无寒热，小便清长，舌淡、苔薄白，脉浮细略弦。窃思此乃营卫不和，阳不摄阴所致。治宜调和营卫，养阴潜阳。方用桂枝加龙骨牡蛎汤加桑叶治之。	汗出、神疲、舌淡、寒热、盗汗、苔薄白、面色萎黄、脉浮细略弦	有汗、乏力、指纹淡、冷痛、盗汗、苔白、皮肤色黄、脉弦		盗汗	桂枝龙骨牡蛎汤	生姜、龙骨、大枣、白芍、牡蛎、桂枝、甘草	桂枝加龙骨牡蛎汤
839	834	张秀云医案：魏某，女，48岁，干部，1994年2月初诊。患者近半年来出现阵发性上半身烘热、汗出，下半身如常，每次汗出前，周身烦躁，闷胀不舒，继则数分钟内上半身大汗出，汗后如常，发无定时，精神紧张时加重。近2个月发作频繁，日发1～2次，伴失眠、多梦、月经不调。经西医诊为“更年期综合症”，曾服谷维素片，维生素片等疗效不显。舌尖红，苔薄白，脉细缓。患者年近五十岁，处更年期，肝气失调致阴阳逆乱，治以调理阴阳，调疏肝气。	烦躁、多梦、闷胀、苔薄白、大汗出、脉细缓、舌尖红、肝气失调、阴阳逆乱、月经不调	烦躁时发热、多梦、腹胀、苔白、大汗淋漓、脉细、肛门色红、溏结不调、月经先后无定期、溏结不调		偏沮(更年期综合症)	桂枝龙骨牡蛎汤	白芍、龙骨、大枣、牡蛎、合欢皮、桂枝、甘草	桂枝加龙骨牡蛎汤
840	836	徐伯伦医案：高某某，女，34岁，农民。入夜每与人交，天明始去，已4、5年，误为“狐仙”，羞愧难言。初则不以为然，久则心悸胆怯，延期失治，病情日重。避卧于邻家，仍纠缠不散。形体消瘦，困倦乏力，少气懒言，头晕眼花，腰膝痰软，带多清稀，舌质淡红，苔薄白，脉细弱。系阴阳两亏，心肾不交，属梦交症。	困倦、消瘦、痰软、心悸、少气、胆怯、头晕、乏力、眼花、苔薄白、脉细弱、舌淡红、带多清稀	乏力、消瘦、项软、心悸、少神、善恐、头晕、乏力、目眩、苔白、脉细、舌质淡红、带下稀		梦交	桂枝龙骨牡蛎汤	龙骨、白芍、大枣、牡蛎、桂枝、甘草	桂枝加龙骨牡蛎汤
841	837	叶益丰医案：李某某，男，14岁，1980年4月3Et诊。从小至今每夜尿床，虽多方求医，遍服单验方亦未见效，面色灰黯，小腹常拘急动悸，头晕耳鸣，舌质淡，苔薄白，脉迟缓。乃阴阳两虚，气不固摄之证。治宜扶阳益阴，固脬止遗。	拘急、舌淡、耳鸣、头晕、动悸、苔薄白、脉迟缓、面色灰黯	胁部拘急、指纹淡、耳鸣、头晕、腹部悸动、苔白、脉迟、皮肤晦黯		遗尿	桂枝龙骨牡蛎汤	龙骨、白芍、大枣、桂枝、甘草	桂枝加龙骨牡蛎汤
842	838	连建伟医案：冯某某，女，28岁，1971年10月20日诊。患者系初产妇，产后恶露已净，少腹不痛。突然于产后第26天晚上暴崩不止j急送某医院。经西医用止血剂治疗并输血400毫升，病情有所好转，但漏下仍未止。又服当归炭、炒白芍、生地炭、丹参炭等养血止血之剂，反增心悸怔忡，饮食减少等证。改邀笔者诊治。患者脉来细弱，舌质淡白少华。辨证论治：产后暴崩，无腹痛，为气虚不能摄血之证。气为血之帅，气虚则血不循经而妄行。此证本应益气摄血，反投养血止血，滋腻之性，损伤阳气，心阳受损则心悸怔忡，脾阳不振则纳食少进。脉来细弱，舌质淡白少华，均为气血大虚之象。治拟益气养营，引血归脾。	暴崩、腹痛、恶露、心悸、怔忡、气虚、纳食少进、脉来细弱、舌淡白少华、苔淡白少华	神乱、腹痛、羞明、心悸、心悸、脉虚、食少、脉细、口唇淡白、牙龈淡白		产后血崩	桂枝龙骨牡蛎汤	黄芪、龙骨、党参、白术、大枣、白芍、牡蛎、炙甘草、桂枝、陈皮	桂枝加龙骨牡蛎汤
843	839	叶益丰医案：吕某某，女，45岁，1979年3月14日诊。带下清稀，绵绵不断，时达两年，屡经医治，时缓时剧，面色觥白，头晕乏力，乱梦惊悸，黎明盗汗，小腹冷痛，腰痛如折，舌质淡，苔薄白，脉沉弱。此为久带耗阴，阴损及阳，带脉失约之证。治宜扶阳摄阴，固涩止带。	冷痛、惊悸、腰痛、舌淡、头晕、乏力、盗汗、苔薄白、脉沉弱、面色觥白、带下清稀	冷痛、易惊、腰痛、指纹淡、头晕、乏力、盗汗、苔白、脉沉、带下色白、带下稀		带下	桂枝龙骨牡蛎汤	白芍、大枣、龙骨、菟丝子、牡蛎、芡实、鹿角、桂枝、甘草	桂枝加龙骨牡蛎汤
844	840	罗卫东医案：刘某，男，22岁，战士，1985年5月17日初诊。患心慌、气短半年余，查心电图示：预激症候群伴短暂性室上速。西药治疗月余疗效欠佳。刻诊：心悸易惊，四肢末端冷而不温，胸闷气短，动则汗出，头昏目眩，舌质淡嫩，苔薄白，脉细数。诊为惊悸，辨属心阳不足。治宜温补心阳，安神定悸。	汗出、心慌、惊悸、胸闷、心悸、气短、目眩、头昏、苔薄白、舌淡嫩、脉细数、四肢末端冷而不温	有汗、心悸、易惊、胸闷、心悸、气短、目眩、头昏、苔白、舌质嫩、指纹细、四肢冷		惊悸	桂枝龙骨牡蛎汤	白芍、党参、龙骨、大枣、牡蛎、炙甘草、桂枝	桂枝加龙骨牡蛎汤
845	841	叶益丰医案：华某某，女，48岁，1980年9月12日诊。因烦劳过度，失眠年余，寐则乱梦，惊惕不安，头昏汗多，面色觥白，舌淡苔薄，脉缓弱。乃心阴不足，心阳亏损，神不安舍。治宜益阴扶阳，养心安神。	舌淡、苔薄、汗多、头昏、脉缓弱、面色觥白、惊惕不安	指纹淡、苔薄、眵多、头昏、脉虚、带下色白、易惊		失眠	桂枝龙骨牡蛎汤	白芍、龙骨、大枣、牡蛎、远志、桂枝、甘草	桂枝加龙骨牡蛎汤
846	842	叶益丰医案：程某某，男，56岁，1981年10月8日诊。眩晕月余，诊为高血压病，服降压药眩晕益甚。现症：眩晕耳鸣，心悸寐差，汗多怕风，面色萎黄，舌淡白，脉浮缓，血压180／96毫米汞柱。乃阴虚阳浮，虚阳上越之证。治宜益阴扶阳，镇纳潜阳。	心悸、耳鸣、眩晕、汗多、寐差、怕风、脉浮缓、舌淡白、面色萎黄、血压180／96毫米汞柱	心悸、耳鸣、头晕、眵多、不寐、脉浮、舌质淡白、皮肤色黄	怕风、血压180／96毫米汞柱	眩晕	桂枝龙骨牡蛎汤	龙骨、白芍、大枣、牡蛎、桂枝、甘草	桂枝加龙骨牡蛎汤
847	843	张季云医案：孟某，女，53岁，农民，1993年12月2日初诊。患者半年前丧子悲伤过度，情志抑郁，默默不语，继则烦躁，精神错乱，喋喋不休，13服肌注镇静药物症状缓解，以后每因情志不舒即复发。3天前又复发此症。伴头晕，胀痛，双下肢沉胀，失眠，舌尖红，苔薄白，脉细弦。患者悲伤过度，致阴阳气血逆乱，治疗重在调整阴阳。	胀痛、烦躁、抑郁、头晕、沉胀、苔薄白、脉细弦、舌尖红、精神错乱	胀痛、烦躁时发热、闷闷不乐、头晕、腰胀、苔白、脉弦、肛门色红、神乱		癫狂	桂枝龙骨牡蛎汤	白芍、龙骨、大枣、牡蛎、桂枝、甘草	桂枝加龙骨牡蛎汤
848	844	付美育医案：吴某某，女，36岁，营业员，1986年6月24日就诊。5年前因与人口角而突然晕倒，不省人事，四肢僵硬，约数分钟后苏醒，但仍觉头晕乏力，后反复发作，每月2～3次，每逢情志不畅则发作频繁，多种检查未发现器质性病变。西医诊断为癔病。5年来，服多种中西药罔效，遂求诊于余。刻诊：发作后2天，表情抑郁，少语寡言，时时惊恐，伴头晕，时自汗出，舌淡、苔薄白，脉弦略浮。予桂枝加龙骨牡蛎汤治疗。	舌淡、惊恐、头晕、晕倒、乏力、苔薄白、自汗出、四肢僵硬、表情抑郁、脉弦略浮	指纹淡、易惊、头晕、头晕、乏力、苔白、自汗、拘挛、闷闷不乐、苔浮		昏厥(癔病)	桂枝龙骨牡蛎汤	白芍、大枣、牡蛎、炙甘草、桂枝	桂枝加龙骨牡蛎汤
849	845	叶益丰医案：金某某，女，32岁，1978年3月4日诊。产后半月，发热十天，汗多一lflgL，心悸纳呆，口淡不渴，头晕耳鸣，面色苍白，两颧泛红，二便调和，舌淡苔白，脉浮大，按之芤，体温39·5C。此乃产后阴血内亏，阳气外浮之证，若误用表散，有漏汗亡阳之危。宜益阴扶阳，镇摄收敛。	不渴、口淡、舌淡、心悸、漏汗、耳鸣、发热、苔白、纳呆、头晕、汗多、脉浮大、面色苍白、阳气外浮、两颧泛红、体温39·5C	不渴、指纹淡、指纹淡、心悸、遗精、耳鸣、发热、苔白、食欲不振、头晕、眵多、脉浮、口唇淡白、脉浮、皮肤色红	体温39·5C	发热	桂枝龙骨牡蛎汤	黄芪、龙骨、白芍、大枣、牡蛎、桂枝、当归	桂枝加龙骨牡蛎汤
850	846	张德超医案：陈姓妇女，42岁。因受惊后，始感头昏，头痛，夜眠不宁，继则感气从少腹上冲，如奔豚之状，上至心胸则惊恐不安，甚则汗出，发则几乎欲死，移时冲气渐平，精神亦渐复。苔白而润，脉沉弦。如是者三年，时愈时发。证系心阳本虚，肾之阴气上逆。予本方重用桂枝加味。遂疏：	汗出、头痛、欲死、头昏、脉沉弦、惊恐不安、苔白而润	有汗、头痛、胎死不下、头昏、脉弦、易惊、苔白		奔豚	桂枝龙骨牡蛎汤	白芍、大枣、炙甘草、桂枝、紫石英	桂枝加龙骨牡蛎汤
851	847	叶益丰医案：黄某某，男，38岁。1989年11月2日诊。患者遗精5年，屡治不愈。2月来视力逐渐下降，昨起两眼失明，仅呈见光感，来延余治。时见除上证外，察其两眼外形正常，伴见面色不华，形体瘦弱，头发稀疏干枯，汗出怕风，小腹拘急，腰酸阴冷，头晕耳鸣。舌淡少苔，脉迟弦大，按之无力。此乃阴阳两虚，固摄失职，精气衰弱，不能上营。治宜益阴固阳，扶阳摄阴。投桂枝龙骨牡蛎汤加味。	遗精、腰酸、耳鸣、怕风、舌淡、汗出、阴冷、头晕、干枯、少苔、两眼失明、脉迟弦大、精气衰弱、小腹拘急、面色不华、两眼外形正常、视力逐渐下降	遗精、腰酸、耳鸣、指纹淡、有汗、冷汗、头晕、指甲干枯、恶露量少、目昏、脉弦、少神、胁部拘急、少神、胎位不正、目昏	怕风	暴盲	桂枝龙骨牡蛎汤	白芍、党参、龙骨、大枣、牡蛎、熟地、桂枝、甘草	桂枝加龙骨牡蛎汤
852	848	陈兆祥医案：刘某某，男，41岁，干部，1982年10月15日初诊。素体不健，经常罹病感冒。此次发病缠绵不愈，继而头发成片脱落，呈不规则形。脱处头皮光滑，无痛痒。前医曾用首乌片、桑麻丸、神应养真丹等治疗，病情反复，头发将近脱光。伴有畏寒汗出，神疲乏力，形体消瘦。舌质淡胖、苔薄白，脉沉无力。脉证合参，辨为卫阳虚弱，发失温煦而脱落。治宜温卫固发。方用桂枝加龙骨牡蛎汤加味治之：	汗出、神疲、痛痒、畏寒、乏力、苔薄白、舌淡胖、头皮光滑、形体消瘦、脉沉无力、头发将近脱光、头发成片脱落	有汗、乏力、目痒、恶寒、乏力、苔白、舌胖、苔滑、消瘦、乏力、毛发脱落、毛发脱落		脱发	桂枝龙骨牡蛎汤	黄芪、大枣、赤芍、牡蛎、炙甘草、桂枝、附子	桂枝加龙骨牡蛎汤
853	849	魏如恢医案：刘某某，男，2岁，于1980年4月10日入院。小儿入院时咳嗽气喘，汗出，低热，面色苍白，烦躁啼哭，西医诊断为小儿肺炎。给青、链霉素注射，口服小儿四环素、氨茶碱之类，汗出不止，曾用阿托品注射。当时汗出虽止，药效消失后又大汗淋漓，特邀请中医会诊。证见身热而面色觥白?咳嗽气喘，汗出淋漓，四肢欠温，消瘦神倦，舌淡而嫩，指纹沉而色淡，乃为后天失调，稚阳不足，受邪之后显现正气不支，营卫失和之证，拟桂枝加龙牡汤，重用龙骨、牡蛎。处方：	神倦、烦躁、消瘦、低热、啼哭、身热、气喘、咳嗽、色淡、指纹沉、四肢欠温、大汗淋漓、面色觥白、汗出淋漓、面色苍白、舌淡而嫩	少神、烦躁时发热、消瘦、语声低微、嘈杂、发热、舌颤、咳嗽、指纹淡、脉沉、四肢冷、大汗淋漓、带下色白、大汗淋漓、口唇淡白、指纹淡		小儿咳喘(小儿肺炎)	桂枝龙骨牡蛎汤	白芍、龙骨、大枣、牡蛎、川贝母、紫菀、桂枝、甘草	桂枝加龙骨牡蛎汤
854	850	龚子夫医案：李某，男，32岁，已婚，干部。1989年12月7日初诊。患者因房劳，反复遗精已2年余。近因出差过劳，病情加重。睡后无梦而遗，每周3～4次，严重时临厕努便也会滑出清稀的精液。伴有头昏乏力，腰酸膝软，形寒肢冷，腰及小腹、前阴不温，尿频尿清，舌质淡胖嫩，有齿痕，苔白滑，脉沉细弱，尺脉尤甚。此为肾阳虚损，精关不固。治宜温肾益气，涩精止遗。以天雄散加味：	肢冷、遗精、尿频、腰酸、尿清、膝软、乏力、头昏、苔白滑、前阴不温、舌淡胖嫩、脉沉细弱、滑出清稀的精液	冷痛、遗精、尿频、腰酸、尿清、项软、乏力、头昏、苔白、前阴发凉、舌胖、脉细、大便稀溏		遗精	天雄散	补骨脂、龙骨、白术、肉桂、芡实、附子、覆盆子、淫羊藿	天雄散
855	851	龚子夫医案：熊某，男，42岁，已婚，工人。1989年11月26日初诊。患者结婚10余年，性生活较频。从78年起每年有‘2～4次滑精。近2年因工作紧张、劳累，渐感体力不支，常有头身疲倦，腰膝酸软，怯寒腰冷，小腹不温，阴头寒。半年来性功能差，最近阴茎举而不坚，致使不能交合。食纳尚可，大便溏，小便频，舌质淡嫩，苔白，脉沉细弱，右尺尤甚。此为肾精亏耗，命门火衰，治宜温补下元，振阳起痿，以天雄散加味：	腰冷、苔白、滑精、舌淡嫩、阴头寒、大便溏、小便频、头身疲倦、腰膝酸软、小腹不温、脉沉细弱	腰冷、苔白、脉滑、舌质嫩、前阴发凉、大便稀溏、尿频、乏力、腰酸、腹中发凉、脉细		阳痿	天雄散	补骨脂、龙骨、肉苁蓉、白术、枸杞子、肉桂、巴戟天、附子	天雄散
856	852	吕长青医案：李某，男，26岁，1983年3月12日就诊。患者婚后4年未育，精液常规检查：精子计数2500万／ml，活动力为40％，外生殖器检查未见异常，性生活正常。伴头晕耳鸣，神疲肢倦，舌淡苔薄白，脉沉细无力。经服天雄丸，每次1丸，日3次，两个疗程后复查，精液各项指标恢复正常，不久其妻怀孕，后产一男婴。	神疲、舌淡、耳鸣、头晕、肢倦、苔薄白、脉沉细无力、活动力为40％、外生殖器检查未见异常	乏力、指纹淡、耳鸣、头晕、乏力、苔白、脉虚、四肢不用	外生殖器检查未见异常	男子不育	天雄散	白术、桂枝、龙骨	天雄散
857	853	龚子夫医案：周某，男，45岁，已婚，工人。1989年10月21日初诊。患者腰酸膝软，尿频，尿后白浊，已2年余。经泌尿外科前列腺检查：卵磷脂小体(卅)，白细胞O～3／r_IP。直肠指诊，前列腺较饱满，稍有压痛。诊断为慢性非细菌性前列腺炎。中医诊见：腰膝酸软，神疲乏力，形寒肢冷，性欲差，小腹、会阴部胀痛，尿频尿急，尿后余沥，时在尿道口滴出粘液，大便溏，舌质淡嫩，苔白润，脉沉细弱。此为肾阳虚损，气化不利。治宜温肾、壮阳、固精。以天雄散加味：	肢冷、胀痛、酸软、尿频、白浊、腰酸、乏力、尿急、舌淡嫩、性欲差、苔白润、大便溏、气化不利、脉沉细弱、前列腺较饱满	冷痛、胀痛、口酸、尿频、小便浑浊、腰酸、乏力、尿急、舌质嫩、食欲不振、苔白、大便稀溏、小便不利、脉细、胸闷		劳淋(前列腺炎)	天雄散	五倍子、补骨脂、龙骨、白术、菟丝子、山茱萸、肉桂、附子	天雄散
858	854	程祖培医案：刘某某，男，42岁，汽车司机。主诉：头痛已1年多，时轻时重，最近头痛增剧，痛时觉头部空虚不能动，动则痛甚，并影响吃饭睡眠。大便时溏，小便多。曾经西医检查诊为神经性头痛，治疗无效，转中医治疗，服药时疼痛稍减，停药即痛。特由韶关来穗求医。初诊：舌质淡红，苔薄白而润，脉沉弦细，重按无力，诊为血虚头痛，用加味八珍汤治疗。服药3剂，症状未减，并有遗精，自诉过去亦常遗精，约三四天1次，时有腰痛，夜尿多。后诊为肾虚头痛，改用天雄散治疗。	遗精、头痛、腰痛、疼痛、小便多、夜尿多、舌淡红、大便时溏、脉沉弦细、头部空虚、苔薄白而润	遗精、头痛、腰痛、耳痛、眵多、眵多、舌质淡红、溏结不调、脉细、头空、舌质淡白		头痛	天雄散	龙骨、白术、酒、桂枝、附子	天雄散
859	855	谢映庐医案：胡晓鹤孝廉尊堂，素体虚弱，频年咳嗽，众称老痨不治。 时值六月，始邀余诊，欲卜逝期，非求治也。诊之脉俱迟软，时多歇止，如徐行而怠，偶羁一步之象，知为结代之脉。独左前肝部弦大不歇，有土败木贼之势。因思诸虚不足者，当补之以味，又劳者温之，损者益之，但补脾肾之法，前辙可鉴，然舍补一着，又无他法可施。因悟各脏俱虚之脉，独肝脏自盛……此病肝木自盛，脾土不胜，法当补土制肝，直取黄芪建中汤与之。盖方中桂、芍微泻肝木之胜；甘、糖味厚，重实脾土之不胜；久病营卫行涩，正宜姜、枣通调，而姜以制木，枣能扶土也；用黄芪补肺者，盖恐脾胃一虚，肺气先绝。连进数剂，果获起死回生。但掌心微热不除，咳泻虽止，肝木犹强，原方加入丹皮，重泻肝木之胜，再进而安。	咳嗽	咳嗽		虚损	黄芪建中汤	黄芪、生姜、白芍、大枣、炙甘草、桂枝	黄芪建中汤
860	856	杨志一医案：刘某某，男，20岁。起病时发热恶寒，继则面目发黄，经某医院诊断为溶血性黄疸，虽经西医治疗，并输血达2000毫升，但症状仍严重，因此请中医会诊治疗。四诊所见，患者面目淡黄，神色萎靡，唇舌淡白，少气懒言，呼吸气微，全身极度疲乏，头晕心悸，不能起床，夜寐盗汗，时发虚热，口淡不欲食，大便溏，小便自利而黄，脉大而缓软。法取甘温，用黄芪建中汤以补气生血，培土健脾。	口淡、心悸、少气、头晕、发热、恶寒、虚热、脉大、盗汗、大便溏、面目发黄、呼吸气微、面目淡黄、唇舌淡白、溶血性黄疸	指纹淡、心悸、少神、头晕、发热、恶寒、灼痛、头大、盗汗、大便稀溏、目黄、呼吸微弱、小便淡黄、舌质淡白、带下色黄		虚黄(溶血性黄疸)	黄芪建中汤	黄芪、白芍、大枣、炙甘草、桂枝、饴糖	黄芪建中汤
861	857	颜德馨医案：于某，男，43岁。初诊：胃脘痛历20余年，反复发作，食糯米而痛减，夜半不能平卧，起坐稍缓，畏寒喜暖，面觥神疲，纳少便溏。胃钡检查：十二指肠球部溃疡、变形，伴有激惹现象，舌淡苔薄，脉虚弦。久痛必虚，脾阳失运，黄芪建中汤加味主之：	久痛、神疲、舌淡、激惹、喜暖、畏寒、便溏、苔薄、纳少、胃脘痛、脉虚弦	尿痛、乏力、指纹淡、急躁易怒、偏食、恶寒、大便稀溏、苔薄、食少、腹痛、脉弦		胃脘痛(十二指肠溃疡)	黄芪建中汤	黄芪、九香虫、白芍、大枣、茯苓、炙甘草、桂枝、饴糖	黄芪建中汤
862	858	陈国权医案：黄某，男，37岁。1968年脾切除，1974：年胃全切，胆囊、阑尾切除。1981年11月因上腹部疼痛、呕吐、不能饮食而住院，诊断为“术后粘连伴部分肠梗阻”。经禁食、输液、抗生素等治疗，痛未缓解。诊见面觥神疲，消瘦乏力，头晕心悸，畏寒肢冷，上腹部广泛压痛，喜按，喜温，腹软，口不渴，喜热饮，大便微溏，小便清利，脉细涩，舌淡苔薄白。证属虚寒腹痛，气血不足，拟黄芪建中汤加味。	肢冷、腹软、呕吐、腹痛、消瘦、舌淡、心悸、疼痛、头晕、畏寒、苔薄白、脉细涩、大便微溏、气血不足、上腹部广泛压痛	冷痛、项软、呕吐、腹痛、消瘦、指纹淡、心悸、耳痛、头晕、恶寒、苔白、脉细、大便稀溏、脉虚、肛门疼痛		腹痛(肠粘连伴肠梗阻)	黄芪建中汤	黄芪、白芍、党参、大枣、桂枝、饴糖、甘草	黄芪建中汤
863	859	郭来荣医案：肖某，女，45岁，农民。腹部经常绵绵作痛，近日因食一支冰棒而至腹痛加剧，重时如刀绞样，伴恶心欲吐，头眩，乏力，纳减。在当地先后按肠、胃、胆道疾病治疗无效，于1978年8月6日来我院就诊，以腹痛待查入院。血检：}tb60g／L，RBC2．5×10地／L，大便常规钩虫卵1～2，诊为急腹痛型钩虫病。诊见患者面色萎黄，腹痛按之得减，舌质淡，脉细弱。为虚劳里急之腹痛，仲景黄芪建中汤加味，以益气温中，疏通气血，缓急止痛。	头眩、腹痛、纳减、舌淡、欲吐、乏力、恶心、脉细弱、刀绞样、面色萎黄	目眩、腹痛、食少、指纹淡、吐弄舌、乏力、恶心、脉细、绞痛、皮肤色黄		腹痛型钩虫病	黄芪建中汤	干姜、黄芪、白芍、炙甘草、桂枝、附子、甘草、当归	黄芪建中汤
864	860	卢慕舜医案：卢某某，男，69岁。诉近月来胃脘痞闷欲按，少食尚可，多食加重，肢倦乏力，不耐久劳，便软日1次，尿调。兼畏风，低热，汗出，轻咳痰白已1周，于1986年11月4日来诊。查：“T37．8℃，神差，体瘦，面色不泽，肺气肿征，两肺可闻及干罗音，心(一)，腹平软，上腹部欲轻柔按，重接则痛，肝脾肾(一)。舌淡红边布齿痕，苔薄白，脉细。钡餐透视：①胃粘膜脱垂。②中度胃下垂。③慢支肺气肿并双下肺感染。劝其住院不就，因系边远山区打针不便，故予中药。黄芪建中汤：	脉细、痰白、痞闷、肢倦、尿调、便软、低热、畏风、乏力、汗出、轻咳、体瘦、苔薄白、胃下垂、腹平软、面色不泽、肺气肿征、T37．8℃、舌淡红边布齿痕、两肺可闻及干罗音	脉细、苔白、闷痛、乏力、溏结不调、项软、语声低微、羞明、乏力、有汗、咳嗽、舌瘦、苔白、眼睑下垂、项软、毛发干枯、阴肿、乳房灼热、舌质淡红、耳鸣		胃痞(胃粘膜脱垂)	黄芪建中汤	黄芪、白芍、大枣、半夏、炙甘草、桂枝、饴糖、甘草	黄芪建中汤
865	861	张乃卿医案：刘某某，男，56岁，干部，1978年8月7日初诊。自诉患冠心病四年余，近两月常发心绞痛，伴室性早搏，曾住县某医院治疗，服丹参片、潘生丁、消心痛等药未效；乃邀余出诊。询及胸痛彻背，动则气短，心悸，易出汗，背冷肢凉，近几日多梦失眠，胃纳显减，夜尿频而清长，大便微溏；诊见面色觥白，舌质胖嫩，边多齿痕，苔薄白，脉沉细而结。心电图提示：1．冠状动脉供血不足；2．心肌损害；3．偶见室性早搏。证属中气虚弱，心阳不振，寒凝气滞，脉络痹阻所致之胸痹。治宜温中补虚，散寒通络，予黄芪建中汤加味：	胸痛、多梦、心悸、气滞、背冷、气短、肢凉、胸痹、心绞痛、易出汗、舌胖嫩、面色觥白、大便微溏、苔薄白，脉沉细而结。心电图提示：1．冠状动脉供血不足；2．心肌损害；3．偶见室性早搏。证属中气虚弱	胸痛、多梦、心悸、脉迟、背冷、气短、四肢冷、耳聋、牙痛、难产、舌胖、带下色白、大便稀溏、脉虚		胸痹	黄芪建中汤	郁金、黄芪、白芍、大枣、川芎、沉香、桂枝、饴糖	黄芪建中汤
866	862	薛春柏医案：周某，男，33岁，1989年9月18日初诊。十二指肠球部溃疡3年，屡治疼痛不解，食后脘痞，身倦肢酸，食少便溏，渐致心慌气短，面色萎黄，舌淡红，苔薄腻，脉弦细迟。心率48次／分。心电图诊断：“窦性心动过缓。”胃镜见解：“慢性浅表性胃炎”。此脾胃虚弱，中阳不运，生化乏源，心失温养。法当温中益气，缓急止痛。黄芪建中汤，水煎服，日1剂。	身倦、心慌、食少、疼痛、气短、肢酸、便溏、脘痞、苔薄腻、舌淡红、脉弦细迟、面色萎黄、心率48次／分	乏力、心悸、食少、耳痛、气短、目酸、大便稀溏、腹胀、苔腻、舌质淡红、指纹细、皮肤色黄、经来骤止		心悸(窦性心动过缓)	黄芪建中汤	黄芪、生姜、白芍、大枣、炙甘草、桂枝	黄芪建中汤
867	863	陈因华医案：患者，女，70岁。1985年9月30日初诊。患者40天前罹病，精神不振，四肢乏力，脘腹冷胀，嗳气及矢气稍舒．，得热则减，饮食纳少，欲吐不吐，厌油，大便溏薄，日1至2次。未治。半月后出现头身疼痛，遇风冷加重。头痛以前额为甚，身痛以腰疼为著，四肢发凉而麻木。经治数日不效。刻诊：除上述症状外，更见脘腹疼痛，舌质淡，苔薄白，脉沉细弱等。因考虑系中焦虚寒兼厥阴肝寒血滞之候，遂书方如下：，病不减。，脘腹冷、胀痛剧，每日解稀便3至4次。10月14日，复邀余诊。见证如前。	冷胀、胀痛、嗳气、厌油、头痛、腰疼、舌淡、不吐、疼痛、欲吐、身痛、麻木、矢气、苔薄白、大便溏薄、精神不振、脉沉细弱	胀痛、胀痛、嗳气、皮肤多脂、头痛、腰痛、指纹淡、不寐、耳痛、吐弄舌、目痛、舌体麻木、矢气、苔白、大便稀溏、少神、脉细		身痛肢麻	黄芪建中汤	黄芪、白芍、大枣、炙甘草、桂枝、饴糖	黄芪建中汤
868	864	董熔医案：杨某，男，50岁?干部。1989年7月3日初诊。自诉头晕目眩年余，曾在某医院治疗，Bp：16／9．3kPa，查心电图、血常规均正常，五官科检查亦无异常发现。屡服维生素、眩晕宁等均无效，故来求诊。患者眩晕每因劳累诱发，发则天倾地旋，站立不稳，平素食纳欠佳，常感身困乏力，动则气短，大便不成形，每日2～3次，小便清长，神疲形瘦，面色苍白，舌淡苔薄，脉细弱。此为中阳不足，气虚下陷，不运精微，清阳不升，脑失所养之眩晕症，故宜温阳补中，益气健脾，升发清阳，益神养脑，	神疲、舌淡、头晕、形瘦、气短、目眩、眩晕、气虚、身困、乏力、苔薄、脉细弱、面色苍白、天倾地旋、大便不成形	乏力、指纹淡、头晕、舌瘦、气短、目眩、头晕、脉虚、乏力、乏力、苔薄、脉细、口唇淡白、口唇外翻、囟门不合		眩晕	黄芪建中汤	黄芪、柴胡、川芎、荷叶、升麻	黄芪建中汤
869	865	陈国华医案：张某某，男，30岁，已婚，农民。1984年元月4日初诊。患者于1983年12月4日起病，其证精神萎靡，倦怠乏力，面色微黄，短气不足以息，大便溏，日1至2次；半月后又见双下肢水肿，按之凹陷，昼重夜轻。查尿、血、大便常规及X线胸透，均无异常发现。曾在当地用中西药治疗10余日，其肿时退时起。刻诊：除前述症状外，更见心中时悸，畏寒肢冷，舌质淡，脉沉弱等。	倦怠、肢冷、舌淡、畏寒、短气、乏力、水肿、脉沉弱、大便溏、面色微黄、精神萎靡	乏力、冷痛、指纹淡、恶寒、气短、乏力、阴肿、脉沉、大便稀溏、带下色黄、少神		水肿	黄芪建中汤	黄芪、白芍、大枣、炙甘草、桂枝、饴糖	黄芪建中汤
870	866	陈国华医案：李某某，女，38岁，已婚，农民。1986年元月21日初诊。患者双目干涩，视物不清已2年余。近20天来通夜不眠，昼无睡意。9天前出现筋惕肉颤，或在躯壳，或在四肢；在躯壳，以前胸腹部为甚，在四肢，以上肢伸侧和大小腿内侧为重。发作部位虽不固定，但无论白天黑夜，总是此起彼落，无有休止。即有休止，也不超过5分钟。 2月4日，复邀余诊，苔转薄白，舌质变淡，更见心中悸而烦，精神倦怠，少气乏力，脉伏而细弱。辨证为中气不足、肝肾阴虚之候，当先建中气。	烦、少气、脉伏、乏力、肉颤、心中悸、舌变淡、双目干涩、苔转薄白、精神倦怠、视物不清	烦躁时发热、少神、脉伏、乏力、舌颤、心悸、指纹淡、口干、苔白、少神、目昏		筋惕肉颤	黄芪建中汤	黄芪、生姜、白芍、大枣、炙甘草、桂枝	黄芪建中汤
871	867	高征医案：岳某某，男，37岁。1990年6月1913诊。婚后三年，其妻未孕。一年来遗精频作，神情不安。症见：体弱形瘦，梦中遗精，甚而滑泄，精液清稀，每周三次以上，兼头晕耳鸣，腰膝酸软；体倦乏力，畏寒肢冷，舌质淡，苔薄白，脉浮大中空。脉症合参，当属虚劳，乃阴阳俱虚所致。处以黄芪建中汤加减：	肢冷、遗精、舌淡、头晕、耳鸣、畏寒、体倦、滑泄、乏力、体弱、苔薄白、神情不安、精液清稀、腰膝酸软、脉浮大中空	冷痛、遗精、指纹淡、头晕、耳鸣、恶寒、乏力、脉滑、乏力、脉虚、苔白、食欲不振、带下稀、腰酸、脉浮		遗精	黄芪建中汤	黄芪、白芍、大枣、五味子、莲须、金樱子、芡实、桂枝、饴糖、甘草	黄芪建中汤
872	868	蒲辅周医案：邹某某，男，60岁，1958年8月23日初诊。形瘦体弱，素易感冒。近因疲劳受凉，头项强痛，畏风，动则汗出，轻微咳嗽，消化不好已久，肠鸣，纳差，精神不振。脉左寸微浮，右寸微，两关弦虚，两尺沉弱，舌正苔薄白粘腻。由体虚卫阳不固，复感新凉之气所致。治宜调营卫，建中气。处方	汗出、舌正、咳嗽、形瘦、纳差、畏风、肠鸣、消化不好、头项强痛、精神不振、苔薄白粘腻	有汗、胎位不正、咳嗽、舌瘦、食少、羞明、肠鸣、消谷善饥、关节疼痛、少神、苔腻		阳虚感冒	黄芪建中汤	黄芪、白芍、大枣、党参、半夏、茯苓、炙甘草、桂枝、陈皮	黄芪建中汤
873	869	王新昌医案：雷某某，44岁，农民，门诊号1579，1986年12月15日诊。患者低热二年，体温经常在37．5℃～38．5℃之间，伴上腹部闷胀隐痛，食欲不佳，短气乏力，微恶风寒，口苦咽干，面色萎黄，下肢轻度浮肿，大便先干后溏，脉象虚数，舌质淡红，苔薄白而润。X线胸透无异常。血象：血色素7．5克，红细胞303万，白细胞总数11900，中性粒细胞79％，淋巴细胞21％，血沉37毫米／小时，血小板15．2万。尿蛋白(+)，尿糖定性(+)。曾按肾炎、风湿热、湿温等病用大量抗生素、激素类药物治疗，迄未控制。证属脾胃素虚，气血两损，荣卫不和所致，其发热为标，虚劳为本。治当益气补虚，甘温除热。	虚劳、咽干、口苦、发热、浮肿、短气、闷胀、低热、乏力、虚数、舌淡红、恶风寒、食欲不佳、苔薄白而润、体温经常在37．5℃～38．5℃	脉虚、咽干、口苦、发热、皮肤浮肿、气短、腹胀、语声低微、乏力、脉虚、舌质淡红、恶寒、食欲不振、舌质淡白、月经时多时少		低热	黄芪建中汤	黄芪、白芍、大枣、炙甘草、桂枝、饴糖	黄芪建中汤
874	870	吉玉英医案：强某某，29岁，男，反复恶寒、低热10多天伴微出汗为主诉于1992年2月9日收住本院内科。起病于劳累淋雨后感畏冷，打喷嚏，体温波动在37．2_c～38℃，门诊曾多次服中药，病情未见好转。 最后细察病情，根据病因辨证论治，始病是因淋雨劳累之后，刻下症见恶寒、吐清涎，喜热食，大便溏薄，舌淡红，苔薄白，脉浮。拟寒邪客于肌表，中阳受困而致中阳不振，里虚之证。改用温中散寒，益气固表，方选黄芪建中汤：	畏冷、恶寒、低热、脉浮、苔薄白、舌淡红、打喷嚏、微出汗、吐清涎、中阳不振、大便溏薄、体温波动在37．2_c～38℃	头冷、恶寒、语声低微、脉浮、苔白、舌质淡红、喷嚏、脉微、吐弄舌、少神、大便稀溏、月经时多时少		恶寒	黄芪建中汤	黄芪、干姜、白芍、大枣、党参、炙甘草、桂枝、甘草	黄芪建中汤
875	871	叶天士医案：许某，27岁，久嗽不已，则三焦受之。一年来病咳而气急，脉得虚数。不是外寒束肺内热迫肺之喘急矣。盖馁弱无以自立，短气少气，皆气机不相接续。既日虚症，虚则补其母。黄芪建中汤。	咳、气急、久嗽、少气、喘急、短气、馁弱、脉得虚数	咳嗽、尿急、咳嗽、少神、呼吸急促、气短、乏力、脉虚		咳嗽	黄芪建中汤	黄芪、生姜、白芍、大枣、炙甘草、桂枝	黄芪建中汤
876	872	陈灿医案：李某某，女，29岁，工人，1988年4月8日初诊。患者形胖气弱，面白唇淡，语言低微，精神萎靡，自诉月经素来正常，月经周期为28～29天，经量适中，持续4天后干净，末次月经上月15日。6天前因连续加班2天后，自觉腰痰肢倦，神疲乏力，当晚经来量多色淡，更换卫生纸3次仍湿透内外裤，腰痰痛加重，少腹胀坠隐痛，手足冷，头晕目眩，心悸，纳呆。曾在厂医务室诊治，服用乌鸡白凤丸、维生素E、安络血等药无效，月经仍时见淋沥不断。舌淡、苔薄白，脉细弱。此为脾虚不摄，冲任不固之崩漏证。治当益气摄血，温中补虚，黄芪建中汤加减，处方：	神疲、舌淡、气弱、心悸、纳呆、头晕、唇淡、肢倦、腹胀、苔薄白、手足冷、脉细弱、腰痰痛、淋沥不断、精神萎靡	乏力、指纹淡、脉虚、心悸、食欲不振、头晕、指纹淡、乏力、腹胀、苔白、四肢冷、脉细、腰痛、寒热往来、少神		崩漏	黄芪建中汤	黄芪、白芍、大枣、党参、阿胶、熟地、炙甘草、桂枝	黄芪建中汤
877	873	伍正荣医案：余某某，女，48岁。顽固性口腔溃疡反复发作8年。口颊粘膜、软腭及舌面有胡豆大溃疡6处，色灰白、灼痛。纳呆食少，大便稀溏。舌淡、苔薄白，脉细弦。处方：	灼痛、舌淡、食少、纳呆、苔薄白、脉细弦、色灰白、大便稀溏、舌面有胡豆大溃疡	灼痛、指纹淡、食少、食欲不振、苔白、脉弦、大便色白、大便稀溏、咽喉溃烂		口疮(顽固性口腔溃疡)	黄芪建中汤	黄芪、白芍、生地、白术、大枣、茯苓、炙甘草、桂枝	黄芪建中汤
878	874	张乃卿医案：王某某，女，34岁，ilia，1979年10月30日初诊。自诉患风疹八年，发疹前背部发冷，腹中冷痛，大便溏泄，继则周身瘙痒，疹块遍及全身，大者如银元，小者如麻疹，多于晚饭之后发作，天气寒冷更易发作，全年几无宁日。先后服过许多中、西药及注射与熏洗诸法，难以控制。阅其病历，激素、钙剂、维生素类均为常用之品；中药多为散风、凉血、祛湿之剂。查四肢及躯干见有大小不等之疹迹，色淡，并有搔破之爪痕。舌淡苔白多津。诊为虚寒型风疹，治宜温中健脾，养血祛风，拟黄芪建中汤合玉屏风散加味治之：	疹块、发冷、冷痛、爪痕、舌淡、瘙痒、麻疹、色淡、大便溏泄、苔白多津	月经血块、冷痛、冷痛、舌有齿痕、指纹淡、肛门瘙痒、唇麻、指纹淡、大便稀溏、舌质淡白		风隐疹(慢性荨麻疹)	黄芪建中汤	黄芪、白芍、党参、白术、大枣、炙甘草、桂枝、防风、饴糖、当归	黄芪建中汤
879	875	蒲辅周医案：张某某，男，86岁，住某院。1960年4月25日会诊。患者腰背酸痛，足冷，小便短而频，不畅利，大便难，口干口苦，饮水不解，舌淡少津无苔，脉象右洪大无力，左沉细无力。脉证兼参，属阴阳两虚，皆不足，治宜温肾阳滋肾阴，以八味地黄丸加减：	口干、酸痛、舌淡、口苦、足冷、大便难、苔无苔、饮水不解、右洪大无力、左沉细无力	口干、酸痛、指纹淡、口苦、四肢冷、大便艰难、苔剥、呼吸困难、乏力、脉虚		腰痛	肾气丸	牡丹皮、山药、生地、泽泻、山茱萸、茯苓、桂枝、附子	金匮肾气丸
880	876	俞长荣医案：陈某某，女，47岁，干部。1974年12月8日就诊。65年患肾盂肾炎，旋即治愈。今春以来经常出现全身浮肿，时起时退。尿检发现蛋白(++)、管型(+)，经中西药治疗无明显进步。目前全身仍渤中，腹皮增厚，腹胀，头晕，腰酸，食欲减退，小便频，量少，色深黄，口不干，脉细涩，舌体胖有齿印，质红苔白较厚。血压正常。予肾气丸加味。	舌红、腰酸、浮肿、头晕、腹胀、口不干、脉细涩、小便频、血压正常、食欲减退、腹皮增厚、舌体胖有齿印	咽红、腰酸、皮肤浮肿、头晕、腹胀、乳汁不行、脉细、尿频、胎位不正、食欲不振、苔厚、舌胖		水肿(慢性肾炎)	肾气丸	牡丹皮、山药、生地、泽泻、山茱萸、茯苓、桂枝、附子	金匮肾气丸
881	877	薜己医案：州守王用之，先因肚腹膨胀，饮食少思，服二陈、枳实之类，小便不利j大便不实，咳痰腹胀；用淡渗破气之剂，手足俱冷。此足三阴虚寒之证也，用金匮肾气丸，不月而康。	咳痰、膨胀、腹胀、小便不利、大便不实、手足俱冷	咳嗽、肌肉发胀、腹胀、小便不利、四肢冷	大便不实	臌胀	肾气丸	牡丹皮、山药、生地、泽泻、山茱萸、茯苓、桂枝、附子	金匮肾气丸
882	878	朱士伏医案：陈某，女，26岁。产后3日，小便不通，经妇产科导尿，小便涓滴难下，伴少腹胀满、面色觥白、腰痛如折、恶露较少，舌淡胖，脉迟。辨为肾气虚寒，气化不利。投肾气丸加味：	脉迟、恶露、腰痛、舌淡胖、小便不通、面色觥白、少腹胀满、小便涓滴难下	脉迟、羞明、腰痛、舌胖、经行不畅、带下色白、腹胀、小便不利		癃闭	肾气丸	山药、生地、党参、泽泻、肉桂、茯苓、附子、乌药	金匮肾气丸
883	879	俞长荣医案：胡某某，男，41岁，教员。1975年11月26日初诊。3个月来小便淋急，次数多而量少，夜睡尤甚(每夜解溲10余次)，排尿时阴茎微痛，心烦，腰酸，舌淡，脉沉细而缓。	舌淡、腰酸、心烦、脉沉细、小便淋急、阴茎微痛	指纹淡、腰酸、急躁易怒、脉细、尿急、肛门疼痛		淋证	肾气丸	牡丹皮、山药、生地、泽泻、山茱萸、茯苓、桂枝、附子	金匮肾气丸
884	880	朱士伏医案：张某，男，59岁。患脑血栓右侧偏瘫3个月，近1个月来小便失禁，一有尿意即尿床，伴四肢欠温、面色苍白、纳少、嗜卧、大便溏，舌淡，脉迟。用肾气丸增损：	脉迟、嗜卧、尿床、舌淡、纳少、大便溏、小便失禁、面色苍白、四肢欠温	脉迟、嗜睡、指纹淡、食少、大便稀溏、小便失禁、口唇淡白、四肢冷	尿床	遗尿	肾气丸	牡丹皮、山药、生地、桑螵蛸、泽泻、山茱萸、茯苓、附子	金匮肾气丸
885	881	张明医案：江某某，男，60岁。1987年7月15日初诊。患者7年来经常头晕，每排尿时头晕甚，常在小便末昏厥于地，不省人事，少时自苏，醒后感倦怠乏力。曾在某医院确诊为排尿性晕厥，服健脑丸等不效。1月前因劳累过度，致上症频发，伴耳鸣，乏力，小便清长频数。诊见面色觥白，舌苔薄白，脉沉细。证属肾阳亏虚，髓海不足。治宜温阳填精。金匮肾气丸主之：	倦怠、耳鸣、头晕、乏力、昏厥、苔薄白、脉沉细、面色觥白	乏力、耳鸣、头晕、乏力、头昏、苔白、脉细、带下色白		排尿晕厥	肾气丸	牡丹皮、山药、泽泻、山茱萸、茯苓、熟地、桂枝、附子	金匮肾气丸
886	882	朱士伏医案：仇某，男，26岁。婚后1年，临房早泄，伴面色无华，头晕神疲，腰脊酸软，尿清便溏，性欲淡漠，阳事举而不坚。方选	神疲、头晕、便溏、性欲淡漠、腰脊酸软、面色无华	乏力、头晕、大便稀溏、房事淡漠、腰酸、少神		早泄	肾气丸	牡丹皮、山药、生地、泽泻、山茱萸、茯苓、桂枝、附子	金匮肾气丸
887	883	朱士伏医案：曹某，男，24岁。婚后2个月，性交时无精液射出，同房时间达1h左右，但无性高潮出现，也无射精动作，终因疲惫无力，仰卧片刻反见少量精液流出，伴头晕，舌淡苔薄，脉细迟。用肾气丸化裁：	舌淡、头晕、苔薄、性高潮、脉细迟、疲惫无力、精液流出、无精液射出	指纹淡、头晕、苔薄、恶露量多、脉细、乏力、流泪、不射精		不射精	肾气丸	牡丹皮、山药、生地、泽泻、山茱萸、肉桂、茯苓、附子	金匮肾气丸
888	884	刘琼芳医案：苏某，男，32岁，干部，已婚，74年初诊。婚后多年不育，头昏，耳鸣，神倦，自汗，食少，面色无华，夜卧少眠，性欲减	自汗、少眠、神倦、耳鸣、食少、头昏、性欲减、面色无华	自汗、不寐、少神、耳鸣、食少、头昏、食欲不振、少神		不育	肾气丸	牡丹皮、山药、生地、泽泻、山茱萸、茯苓、桂枝、附子	金匮肾气丸
889	885	俞长荣医案：黄某某，男，30岁，技术员。1973年11月19日来诊。今年2月起便溏，日2～3次，腹中微痛，便后稍减，平时形寒畏冷，腰痛，小便清长。舌淡苔白，脉沉细弦而缓。处方：	畏冷、形寒、腰痛、舌淡、苔白、便溏、腹中微痛、脉沉细弦	头冷、恶寒、腰痛、指纹淡、苔白、大便稀溏、肛门疼痛、脉弦		泄泻	肾气丸	牡丹皮、山药、山茱萸、茯苓、熟地、肉桂、附子、益智仁、车前草	金匮肾气丸
890	886	郑秀岭医案：孟某某，女，21岁。5年来每多唾涎，初未以为病，近唾涎日渐增多，片刻即唾涎盈口，唾于地则成一滩。面色苍白，畏寒怕冷，腰痛不适，小便清长，大便溏薄，舌淡苔滑，无力。处方：	腰痛、舌淡、畏寒、怕冷、苔滑、多唾涎、面色苍白、小便清长、大便溏薄、唾涎盈口	腰痛、指纹淡、恶寒、头冷、苔滑、多涎唾、口唇淡白、尿长、大便稀溏、多涎唾		多唾	肾气丸	牡丹皮、广藿香、山药、泽泻、山茱萸、肉桂、茯苓、熟地、佩兰、附子、益智仁	金匮肾气丸
891	887	李继昌医案：余早年至富民县访友。友留宿，夜阑入寐，闻间壁咳声频频，达旦未止。经询1．9，方知夜咳者乃一年近七十之老妪，病已半载，屡治罔效。余即登门予以诊治。其症咳多甚于夜间，每卧即痰壅作咳，以致难以入寐。咳时气短难接，痰有咸味，虽屡服化痰止咳之药，总难奏效。脉两寸俱大，两尺则微细欲绝。参其脉证，知此病不单在肺，肾亦病矣，乃肾虚不纳之候。遂以金匮肾气丸加味治之。	夜咳、气短、痰壅作咳、痰有咸味、微细欲绝、脉两寸俱大	咳嗽、气短、咳嗽、带下味臭、呼吸微弱、头大		咳嗽	肾气丸	牡丹皮、山药、生地、泽泻、山茱萸、茯苓、桂枝、附子	金匮肾气丸
892	888	俞长荣医案：王某某，男，63岁，干部。1977年2月10日初诊。咳喘近20年，从1960年起逐渐加重，于寒冷季节发作较频。近10余日来咳喘频发，胸闷气急，气短，动则尤甚，以致不能平卧，上楼困难。痰多，含有大量泡沫。舌体较胖，边红苔白，脉短。处方：	胸闷、脉短、气急、苔白、痰多、咳喘、气短、舌体较胖	胸闷、脉短、尿急、苔白、喉中痰鸣、咳嗽、气短、舌胖		久喘	肾气丸	牡丹皮、山药、胆南星、葶苈子、泽泻、枸杞子、茯苓、熟地、肉桂、附子	金匮肾气丸
893	889	王永钦医案：宋某，女，46岁，营业员。发作性眩晕耳鸣，听力渐减2年余，近半年来发作频繁，多则一月数次，少则两月一次，曾在某院诊为“美尼尔氏症”，历治不效。现症：时发眩晕，耳鸣，听力减退，耳内凉楚，手足不温，腰背寒凉，形寒怕冷，白带清稀量多，饮食喜热，喜静厌动，前庭功能检查右耳反应低下，舌淡苔白水滑，脉沉乏力。证属肾阳虚衰，寒水上逆而发为耳性眩晕。治以温肾壮阳，散寒降逆，聪耳息眩。	寒凉、脉沉、舌淡、苔白、耳鸣、喜热、乏力、眩晕、厌动、怕冷、白带清稀、听力减退、耳内凉楚、听力渐减、手足不温、右耳反应低下	冷汗、脉沉、指纹淡、苔白、耳鸣、偏食、乏力、头晕、喜静懒动、头冷、带下稀、健忘、腹中发凉、健忘、四肢冷、健忘		眩晕(美尼尔综合症)	肾气丸	牡丹皮、生姜、山药、龙骨、大枣、泽泻、山茱萸、牡蛎、茯苓、肉桂、熟地、石菖蒲、附子、甘草、磁石	金匮肾气丸
894	890	俞长荣医案：林某某，女，43岁，医师。1974年7月5日就诊。去年5月起曾多次出现晕厥，恶心呕吐，经治后好转。1月前又发生晕厥，血压升高，头昏较甚，但无出汗呕恶。近1月来，经常头晕，血压在140～160／110～120毫米汞柱左右，服西药降压剂能一时下降，但又上升，波动较频。伴见心悸易惊，性情急躁，面部微浮肿，食欲尚好，但疲乏无力，不能工作，大便干，唇较干，舌淡苔白厚，脉象细缓。西医诊断为植物神经功能紊乱，更年期综合征。	易惊、晕厥、呕恶、浮肿、无力、出汗、恶心、舌淡、心悸、疲乏、呕吐、头晕、头昏、大便干、苔白厚、唇较干、血压升高、脉象细缓	易惊、头晕、呕吐、皮肤浮肿、乏力、有汗、恶心、指纹淡、心悸、乏力、呕吐、头晕、头昏、咽干、苔白、唇干、苔厚、脉细		晕厥(高血压)	肾气丸	牡丹皮、山药、生地、泽泻、山茱萸、茯苓、桂枝、附子	金匮肾气丸
895	891	曹会波医案：马某某，男，67岁。1986年3月28日诊。言语不清，断续难接，语声低微，近半月来，寐时口角流涎，口中咸味、喜唾沫，纳差，伴手足欠温，下肢酸软，夜尿频发，舌淡嫩苔白腻，脉沉细滑。查：声带微肿，咽后壁有较多分泌物，余(一)。证属肾阳亏虚，水泛为痰，堵塞窍道。治以温补肾阳，化痰开窍。肾气丸加减	流涎、舌淡、纳差、化痰、苔白腻、喜唾沫、脉沉细滑、下肢酸软、声带微肿、水泛为痰、手足欠温、咽后壁有较多分泌物	多涎唾、指纹淡、食少、咳嗽、苔腻、多涎唾、脉滑、腰酸、牙龈肿、喉中痰鸣、四肢冷、多涎唾		言謇	肾气丸	砂仁、山药、五味子、泽泻、山茱萸、茯苓、肉桂、熟地、石菖蒲、附子、远志	金匮肾气丸
896	892	俞长荣医案：杨某某，男，60岁，职员。1974年5月9日初诊。失眠近20年，有时腰周围、前胸和后背有热感，躺下热尤甚，热处有灼痛感。头晕，走路有晃振感，眼涩羞明，大便多软，有时溏泄，小便清长。肺、肝、血液、大小便、心电图等检查均正常。处方：	热、溏泄、头晕、羞明、眼涩、大便多软、小便清长	灼痛、大便稀溏、头晕、羞明、口涩、项软、尿长		失眠	肾气丸	牡丹皮、山药、泽泻、枸杞子、茯苓、熟地、肉桂、附子	金匮肾气丸
897	893	贾志宏医案：孙某某，男，46岁，教师。住院病人。1979年9月21日初诊。阅病历：1978年5月因患肾盂结石入某医院住院治疗半年余，结石未排，出院后常发肾绞痛。此次发作已旬余，现疼痛缓解，但高热39．3℃～39．8C，七天不退。常规输液，用青、链、红霉素及氢化考的松治疗未效。病人形体消瘦，面色黎黑，外穿棉衣，肤热而形寒，不欲食，头晕，耳鸣，目眩，腰脊疫痛，小便不利而有白浊，尿后便盆表面呈现漂油状物，舌质淡白、苔薄白而滑，脉沉细微。证属久病致虚，肾气亏耗，以致虚阳外越，法当求本治标，补肾固摄。	消瘦、白浊、耳鸣、疼痛、头晕、高热、目眩、疫痛、苔薄白、肾绞痛、舌淡白、小便不利、脉沉细微、面色黎黑	消瘦、小便浑浊、耳鸣、耳痛、头晕、月经量多、目眩、苔白、牙痛、舌质淡白、小便不利、指纹细、鼻孔色黑	疫痛	高热	肾气丸	牡丹皮、山药、生地、泽泻、山茱萸、茯苓、桂枝、附子	金匮肾气丸
898	894	俞长荣医案：林某某，女，30岁，工人。1973年4月30日初诊。长期低热(体温在37．3～37．5C间)，持续半年以上(有肺结核病史)。口干而不喜饮，食欲不振，月经每月延迟10～20天。舌苔白厚较干，脉弱两尺尤涩。处方：	口干、低热、不喜饮、舌苔白厚、食欲不振、苔白厚较干、月经每月延迟、脉弱两尺尤涩、体温在37．3～37．5C	口干、语声低微、食欲不振、苔白、食欲不振、咽干、月经后期、脉涩、溏结不调		长期低热	肾气丸	牡丹皮、肉苁蓉、泽泻、枸杞子、茯苓、熟地、肉桂、附子	金匮肾气丸
899	895	赵守真医案：王女新琼，4岁。病由吐泻而起，先失治理，后又治不适宜，延至1月而吐泻始已。无何尿多而渴，家人不以为意，几至形消骨立，不能起行，奄奄床第，又复多日，始来延治。按脉微细，指纹隐约不见，神志清明，晴光亦好，唇淡白，舌润无苔，语微神疲，口渴尿多，饮后即尿，尿后即饮，不可数计，肢冷恒喜被温，尿清长，无油脂，食可稀粥半盂，大便好。是病由于阴虚阳衰，不能蒸化津液，以致尿多渴饮；又因病久气虚，故神疲肢冷，已属阴阳两虚之极。差幸能食便好，脾胃机能健运，元气几微尚存，此为本病有转机之重大环节。此时滋阴扶阳均极重要，如阳极阴生，火能化水，津液四布，病则自已。因选用金匮肾气丸	肢冷、神疲、口渴、舌润、无苔、渴饮、尿多、微细、吐泻、尿清长、唇淡白、神志清明、形消骨立	冷痛、乏力、见水欲尿、苔滑、苔剥、见水欲尿、眵多、指纹细、呕吐、尿长、口唇淡白、头昏、消瘦		消渴	肾气丸	牡丹皮、山药、西洋参、泽泻、山茱萸、茯苓、肉桂、熟地、附子、蚕茧	金匮肾气丸
900	896	张荣英医案：韩某，男，70岁，1989年5月11日就诊。素有高血压病史，7个月前某医用清肝泻火法治之，服药3剂突然颜面红赤，头汗如注，烦躁欲死，口渴不欲饮，家人急用凉水冲洗头面，方勉强忍耐，1小时后自行缓解。以后时有发作，经西医全面检查，诊为植物神经功能紊乱、神经官能症，治月余而无明显效果。刻诊：颜面红赤，烦躁欲死，小便清长，舌红少苔，脉沉细数。此为年高体弱，阴阳俱虚，复用平肝熄风汤更伤其阳，虚阳浮越所致。治宜补肾温阳，引火归源。以金匮肾气丸改汤：	口渴、烦躁、脉沉细数、小便清长、颜面红赤、头汗如注、苔舌红少苔	见水欲尿、烦躁时发热、指纹细、尿长、耳赤、头汗、咽红		头面汗出(植物神经功能紊乱)	肾气丸	牡丹皮、山药、泽泻、山茱萸、肉桂、茯苓、熟地、附子	金匮肾气丸
901	897	张荣英医案：常某，男，60岁，干部，1989年12月5日就诊。两年来入睡即阴囊汗出，自认为小恙，未予治疗。近日症情加重，醒后内裤常湿如水洗。刻诊：面色黧黑，腰酸乏力，舌质淡，苔薄白，舌边有齿痕，脉沉细。此乃肾阳不足，阴不内守使然。治宜温阳补肾，以金匮肾气丸改汤：	舌淡、腰酸、乏力、苔薄白、脉沉细、面色黧黑、阴囊汗出、舌边有齿痕、内裤常湿如水洗	指纹淡、腰酸、乏力、苔白、脉细、鼻孔色黑、阴部多汗、舌有齿痕	内裤常湿如水洗	阴囊汗出	肾气丸	牡丹皮、山药、泽泻、山茱萸、肉桂、茯苓、熟地、附子	金匮肾气丸
902	898	余新觉医案：程某，女，39岁，农民。1986年1月7日以“反复发作性尿血两年余”为主诉就诊。初发时小便带血，血色鲜红，西医诊断为“泌尿系感染”，曾用抗菌素、呋喃垣啶及中药小蓟饮子、导赤散等清热凉血止血之剂，开始疗效尚可，后则罔效，每因劳倦而诱发。刻诊：血色淡红，面色无华，头发不荣，腰膝酸软，畏寒肢冷，倦怠乏力，纳少，心悸，月经量多色淡，舌淡有齿印，苔白，脉寸关细弱尺微。脉症合参，乃肾阳虚衰，气不摄血之候。用肾气丸(汤剂)合当归补血汤加味：	纳少、倦怠、畏寒、尿血、舌淡、心悸、乏力、肢冷、苔白、小便带血、月经量多、头发不荣、血色鲜红、腰膝酸软、面色无华、气不摄血、血色淡红、脉寸关细弱尺微	食少、乏力、恶寒、尿血、指纹淡、心悸、乏力、冷痛、苔白、尿血、月经量多、毛发干枯、口唇鲜红、腰酸、少神、耳聋、舌质淡红、指纹细		尿血(泌尿系感染)	肾气丸、当归补血汤	牡丹皮、黄芪、山药、生地、泽泻、山茱萸、茯苓、桂枝、附子、当归	金匮肾气丸
903	899	颜乾麟医案：王某，男，58岁，1985年5月18日诊。患胃溃疡于1974年作胃部分切除术，1年后因吻合El溃疡再度手术，但术后病情仍未控制，胃痛阵发，稍累则口吐鲜血，复查胃镜示胃吻合口充血水肿。近1月因劳累过度，以致吐血频发，多则10余口，少则1～2口，迭进 等，效果不显。患者面色萎黄，神萎乏力，胸脘懊侬隐痛，时而恶心呕吐，吐出食物残渣中夹有鲜红血块，大便稀而色黑，手足畏寒，舌淡苔薄黄，脉细软无力。吐血频发，气随血去，阳气不守，血必自走，治以温肾阳，健脾气。药用肾气丸、香砂六君丸，每次各服6克，1日2次。服药2周，吐血见止，胃痛亦平，嘱继续服药2月而停药，随访2年余，病情未发	吐血、色黑、呕吐、舌淡、充血、畏寒、胃痛、水肿、恶心、苔薄黄、大便稀、口吐鲜血、面色萎黄、脉细软无力	呕吐、带下色黑、呕吐、指纹淡、目赤、恶寒、腹痛、阴肿、恶心、苔黄、带下稀、呕吐、皮肤色黄、乏力		吐血	肾气丸	牡丹皮、山药、生地、泽泻、山茱萸、茯苓、桂枝、附子	金匮肾气丸
904	900	颜乾麟医案：陈某，女，32岁，1987年3月2日诊。患风湿性关节炎8年余，受寒即发，反复不已。两个月前因受凉再度发病，肢体关节疼痛，日渐加重，下肢尤剧，行动不便，遇寒益甚。查抗“0”1250单位，血沉40毫升／小时，粘蛋白4．7毫克％。诊见患者面色苍白少华，两膝关节寒凉如冰，难以屈伸，舌质暗滞，苔薄A，脉沉紧。寒为阴邪，日久必损阳气，阳气式微，阴霾弥漫，气血为之痹阻。治宜温阳通络，散寒止痛。药用肾气丸，每次6克，1日2次；	寒凉、痹阻、疼痛、舌暗滞、脉沉紧、苔薄A、面色苍白少华	冷汗、闭经、耳痛、舌质紫黯、脉紧、苔薄、少神		痛痹	肾气丸	牡丹皮、山药、生地、泽泻、山茱萸、茯苓、桂枝、附子	金匮肾气丸
905	901	艾发源医案：孙某，男，29岁，干部。1980年1月诊。行走时足跟疼痛如针刺已有月余，近日加重。查局部无异常，舌脉正常。伴尿量多。秦伯未先生曾讲过：“足跟疼痛……，虽系小病，治宜峻补”。于是嘱患者口服金匮肾气丸(市售)日三服，每服一丸。服完一盒(十丸)，疼痛即明显减轻，服完二十丸后，足痛消失，后未再发作。	疼痛、足痛、尿量多、舌脉正常、局部无异常	耳痛、耳痛、带下量多、胎位不正、月经时多时少		足跟痛	肾气丸	牡丹皮、山药、生地、泽泻、山茱萸、茯苓、桂枝、附子	金匮肾气丸
906	902	李一立医案：魏某某，男，40岁。1983年9月13日诊。患慢性迁延性肝炎已五年，去年开始下肢浮肿并出现腹水，某医院诊断为肝硬化腹水。刻诊：精神困惫，面色灰黯，腰酸，两胁隐痛，胃纳较差，手足麻木，腹壁青筋显露，口干欲饮，脉弦而沉，舌红苔薄白。证属久病及肾，阴阳两虚。治以养阴和阳。药用：	舌红、口干、腹水、腰酸、浮肿、麻木、苔薄白、脉弦而沉、胃纳较差、面色灰黯、两胁隐痛、精神困惫	咽红、口干、大便稀溏、腰酸、皮肤浮肿、舌体麻木、苔白、脉弦、食少、皮肤晦黯、乳房痛、少神		胁痛	肾气丸	牡丹皮、山药、白芍、泽泻、山茱萸、牡蛎、茯苓、肉桂、熟地、鳖甲、附子、丹参、何首乌	金匮肾气丸
907	903	李双贵医案：周某某，男，47岁，干部。1987年7月初诊。患者于1984．年2月开始出现形体消瘦，皮肤发黑，神疲乏力，畏冷欲衣，足冷足肿，纳食不馨，曾服中药数剂疗效不显，后到省某某医院检查：17一羟类固醇4．7毫克／z4小时，17一羟皮质类固醇4．9毫克／24小时，诊断为阿狄森氏病，遂转我科治疗。证见形体消瘦，全身皮肤黧黑，倦怠乏力，短气，自汗，形寒肢冷，牙龈灰黑，大便溏薄，小便短少。舌质淡而胖，苔薄白，脉沉细弱。证属肾阳虚衰，气化失司。治宜温补肾阳，化气行水，方拟金匮肾气汤治之。处方：	畏冷、倦怠、足肿、神疲、短气、形寒、自汗、乏力、肢冷、足冷、苔薄白、牙龈灰黑、大便溏薄、皮肤发黑、脉沉细弱、小便短少、形体消瘦、舌淡而胖、全身皮肤黧黑	头冷、乏力、耳肿、乏力、气短、恶寒、自汗、乏力、冷痛、四肢冷、苔白、苔灰黑、大便稀溏、皮肤色黑、脉细、尿短、消瘦、舌胖、皮肤色黑		虚劳(阿狄森氏病)	肾气丸	牡丹皮、山药、泽泻、山茱萸、茯苓、熟地、桂枝、附子	金匮肾气丸
908	904	艾发源医案：丁某某，女，52岁，农民。1981年5月3日就诊。口中泛咸已有年余，饮水后稍减，须臾同前。伴头晕，耳鸣，腰酸膝软，畏寒肢凉等。曾在某医院检查，考虑为“妇女更年期综合症”。患者形体消瘦，面色苍黄，舌质淡胖，舌苔薄白，两脉沉细。分析：咸味归肾，其性属阴，肾阳虚不能制阴，阴液上乘，故口中作成。嘱其常服金匮肾气丸，日服2次，各服1丸。	消瘦、腰酸、畏寒、头晕、耳鸣、肢凉、膝软、苔薄白、舌淡胖、口中泛咸、面色苍黄、两脉沉细	消瘦、腰酸、恶寒、头晕、耳鸣、四肢冷、项软、苔白、舌胖、口咸、目黄、脉细		口咸	肾气丸	牡丹皮、山药、生地、泽泻、山茱萸、茯苓、桂枝、附子	金匮肾气丸
909	905	金家隆医案：张某，31岁，石浦二村人。1983年9月21日初诊。主诉：第二胎哺乳4个月，因有事远出，请人代哺，2天后返回自哺，婴儿不愿吮乳，其它婴儿亦同样不愿吮乳。自尝汁，味咸而涩。胃纳正常，亦不偏食。平时带下量多，色白质稀，无臭味，伴有腰酸，腰以下有冷感。诊见神倦乏力，面色无华，目睑松弛。舌质淡、苔薄，脉右关细缓，两尺沉细。证属脾肾两虚，督带亏损，治宜温补脾肾，升固督带，投肾气丸加味。	神倦、舌淡、腰酸、臭味、乏力、苔薄、偏食、面色无华、不愿吮乳、带下量多、目睑松弛、脉右关细缓，两尺沉细	少神、指纹淡、腰酸、带下味臭、乏力、苔薄、偏食、少神、不渴、带下量多、肉松皮缓、脉细		咸乳	肾气丸	牡丹皮、黄芪、薏苡仁、山药、柴胡、党参、白术、泽泻、菟丝子、山茱萸、肉桂、熟地、鹿角、附子、升麻	金匮肾气丸
910	906	柳英华医案：王某，女，22岁，1989年6月15日初诊。痛经6年，月经于16岁初潮，每于行经时，少腹坠痛，伴腰骶痛，恶心欲吐，手足冰冷，头面汗出，I：I服止痛药物，效微；月经延后，量少色淡，无凝血块，带下清稀。形体瘦弱，面色觥白，肢体乏力。舌质淡红，苔薄白，脉沉细。iiEN肾气未充，精血虚少，冲任不调。治宜温肾助阳，填补阴精，调理冲任。	汗出、痛经、欲吐、恶心、坠痛、苔薄白、舌淡红、凝血块、腰骶痛、脉沉细、面色觥白、肢体乏力、月经延后、手足冰冷、带下清稀	有汗、鼻痛、吐弄舌、恶心、腹坠、苔白、舌质淡红、月经血块、腰痛、脉细、带下色白、乏力、月经后期、四肢冷、带下稀		痛经	肾气丸	牡丹皮、山药、生地、泽泻、山茱萸、茯苓、桂枝、附子	金匮肾气丸
911	907	曹阳医案：李某某，女，38岁。1991年10月6日初诊。经行口舌溃疡反复发作3年。每于经前1周开始至经期加剧，经净后即愈。经用多种维生素、消炎药治疗无效。曾用中药苦寒清热之剂，口糜反甚。求诊时询得月经先期，量多、色鲜红，有血块，1周干净。刻下经行第2天，舌唇和口腔粘膜多处溃疡，饮食艰难，伴面部升火，口干不欲饮，少腹胀痛有凉感，腰以下尤觉凉甚，小便清，大便不实。苔薄黄、质嫩红，脉细弱。脉证合参，证属下焦真阴不足，阴虚及阳，阳虚则寒伏于下，以致虚阳上浮，龙雷之火上升，假道于胃，病发于口舌。法当水中补火，引火归原，导龙入海。以八味肾气丸加龙牡治之。药用：	口干、血块、口糜、苔薄黄、脉细弱、舌嫩红、口舌溃疡、大便不实、饮食艰难	口干、月经血块、咽喉溃烂、苔黄、脉细、皮肤色红、咽喉溃烂、呼吸困难	大便不实	经行口糜	肾气丸	牡丹皮、女贞子、山药、龙骨、泽泻、山茱萸、牡蛎、茯苓、肉桂、墨旱莲、藕节	金匮肾气丸
912	908	赵三立医案：胡某某，30岁，1981年10月613初诊。婚后6年不孕。经期紊乱，量少色淡，性欲淡漠，夜尿频数，大便溏薄，腰腿酸软。脉沉细，舌淡体胖，苔腻。上海某医院诊为幼稚子宫，经多种治疗无效。此乃肾气不足。	量少、体胖、舌淡、苔腻、色淡、脉沉细、性欲淡漠、夜尿频数、经期紊乱、大便溏薄、腰腿酸软	带下量少、舌胖、指纹淡、苔腻、指纹淡、脉细、房事淡漠、尿频、月经先后无定期、大便稀溏、腰酸		不孕	肾气丸	牡丹皮、山药、生地、党参、白术、泽泻、续断、山茱萸、枸杞子、茯苓、桂枝、附子、当归	金匮肾气丸
913	909	王保来医案：房某某，男，46岁，农民，1989年7月25日初诊。右耳廓肿胀软绵而无硬结，溃破流白色清稀脓液8月余，经西医迭治罔效，而前来就诊。正值盛夏，患者上身穿棉袄，下着棉毛裤。观面色觥白，流出的脓液清稀不稠，无腥臭味。形寒怕冷，无发热，体温36~C，口淡无味，纳谷不香，小便清长，舌淡红、苔薄白，脉沉细两尺微弱。证属肾阳式微，命门火亏之候。治宜温补肾阳，益气排脓。方用肾气丸加味。	口淡、硬结、无味、肿胀、发热、不香、怕冷、溃破、苔薄白、脉沉细、舌淡红、面色觥白、体温36~C	指纹淡、脉结、食欲不振、关节变形、发热、食欲不振、头冷、牙龈溃烂、苔白、脉细、舌质淡红、带下色白、大便夹冻		耳漏	肾气丸	牡丹皮、黄芪、鹿角霜、山药、生地、泽泻、山茱萸、茯苓、巴戟天、桔梗、桂枝、附子	金匮肾气丸
914	910	王永钦医案：杨某，男，54岁，干部。左侧耳鸣半年余，曾在某院诊为“神经性耳鸣”，历服西药不效而来诊。现症：左耳蝉鸣，昼夜不止，自觉耳内凉楚不适，精神不振，腰膝乏力，五更便溏，小便清白，夜尿增多，舌淡苔薄白，脉沉缓，耳部检查无明显异常。证属肾气虚弱，耳失温养而发为耳鸣。治以温补肾气，养耳熄鸣。	舌淡、便溏、苔薄白、脉沉缓、腰膝乏力、夜尿增多、精神不振、左耳蝉鸣、左侧耳鸣、耳部检查无明显异常	指纹淡、大便稀溏、苔白、脉沉、乏力、眵多、少神、肠鸣、耳鸣、月经时多时少		耳鸣(神经性耳鸣)	肾气丸	牡丹皮、山药、生地、泽泻、山茱萸、茯苓、桂枝、附子	金匮肾气丸
915	911	王永钦医案：高某某，男，52岁，科技干部，发作性鼻塞，流涕，喷嚏，反复无常3年余。现症：鼻塞鼻痒，喷嚏频作，流涕清稀如水，连连不已，嗅觉减退，检查见鼻内粘膜淡白水肿，鼻甲肿大。形寒怕冷，虽值盛夏而畏近风扇，近之则鼽嚏不已，冬季发作尤频，腰膝乏力，脊背凉楚，夜尿增多，舌淡胖，脉沉迟。证属肾阳虚，鼻失温养，寒水泛鼻，遂致鼽嚏。	鼽嚏、怕冷、乏力、鼻塞、喷嚏、鼻痒、流涕、舌淡胖、脉沉迟、夜尿增多、嗅觉减退、鼻甲肿大、鼻内粘膜淡白水肿	喷嚏、头冷、乏力、鼻塞、喷嚏、鼻痒、流涕、舌胖、脉沉、眵多、健忘、唇肿、牙龈肿		鼻鼽	肾气丸	牡丹皮、山药、生地、泽泻、山茱萸、茯苓、桂枝、附子	金匮肾气丸
916	912	王永钦医案：许某某，女，48岁，教师，声音嘶哑年余，时轻时重，屡治不愈。现症：声音嘶哑，高音尤甚，后音不足，用声多则嘶哑加重，喉音闷涩不利，得温则舒，精神不振，腰膝乏力，检查见喉肌膜淡白，声带色白，运动乏力，闭合不良，舌淡苔薄白，脉沉弱。证属肾气虚弱，气不充喉而成慢喉瘩。治以温补肾气。	舌淡、乏力、苔薄白、脉沉弱、闭合不良、声音嘶哑、声带色白、精神不振、喉肌膜淡白、气不充喉而成慢喉瘩	指纹淡、乏力、苔白、脉沉、目闭不开、声音嘶哑、带下色白、少神、甲床淡白、桶状胸		喉痞	肾气丸	牡丹皮、黄精、山药、泽泻、诃子、山茱萸、茯苓、肉桂、熟地、附子、杜仲、甘草、淫羊藿	金匮肾气丸
917	913	王保来医案：刘某，男，37岁，干部，1990年2月28日初诊。喉核肿大伴隐隐作痛，时作时止，病程2载。曾经中西药多方医治，疗效甚微，五官科建议手术治疗，患者拒绝，故前来就诊。检查：双侧扁桃体肿大如杏核，表面光滑色白无充血、质软。虽经多方治疗，始终不能缩小，偶感吞咽不利，平素无烟酒嗜好，纳谷尚可，双侧膝关节以下经常感觉发冷，腰疫楚，夜间尿频，舌淡边有紫色，苔白津液尚润，脉沉细而迟。证属肾阳亏衰，寒痰凝结。治宜温补肾阳，化痰软坚散结。	发冷、充血、舌软、化痰、脉沉细、喉核肿大、寒痰凝结、舌淡边有紫色、苔白津液尚润、双侧扁桃体肿大	冷痛、目赤、项软、咳嗽、脉细、关节变形、脉结、舌脉青紫、牙龈淡白、唇肿		乳蛾(慢性扁桃体炎)	肾气丸	牡丹皮、山药、生地、泽泻、山茱萸、茯苓、桂枝、附子	金匮肾气丸
918	914	潘埙民医案：郑某，男，44岁，工人。1970年12月21日诊。自1968年冬日起，舌麻不仁，言谈欠利。前医以风痰及肝心论治罔效；历时二月，至69年春暖，病自己；69年寒冬“时复”，70年春暖又自解。今正值寒冬，又舌麻不仁，延余诊治。询之，舌麻恒喜温水含漱，以缓麻求舒。渴不欲饮，伴有乏力、腰痛、溲少，少腹隐痛，年仅44岁，然重裘怯寒胜古稀。脉沉舌淡。揆思斯证，实属肾阳衰弱，蒸津失职，舌系失养。	溲少、风痰、腰痛、舌淡、脉沉、舌麻、乏力、渴不欲饮	带下量少、喉中痰鸣、腰痛、指纹淡、脉沉、唇麻、乏力、不渴		舌痹	肾气丸	干姜、山药、泽泻、山茱萸、肉桂、熟地、茯苓、桔梗、附子	金匮肾气丸
919	915	叶益丰医案：李某某，女，48岁。1984年8月6日诊。患者全口牙齿隐痛不休，大小便时齿痛加重，便已仍转为隐痛；时已8个月余，曾多方求医效不显著，后经人介绍延余诊治。时见除上症外，面色觥白，头发干枯稀疏，腰酸膝软，两下肢冷。舌淡少苔，脉沉细尺尤弱。此乃肾虚齿痛。治宜益肾壮阳。投金匮肾气丸加味。处方：	舌淡、隐痛、齿痛、腰酸、干枯、少苔、面色觥白、两下肢冷、脉沉细尺尤弱	指纹淡、隐痛、牙痛、腰酸、指甲干枯、恶露量少、带下色白、下肢冷、大便细		齿痛	肾气丸	牡丹皮、骨碎补、山药、生地、泽泻、山茱萸、肉桂、茯苓、附子	金匮肾气丸
920	916	张占玲医案：罗某，男，10岁，1993年3月5日初诊。近2月来双乳房增大，肤色正常，无寒热。查：双乳房均可触及3cm×3cm质较硬的圆形肿块，边缘光滑，活动尚可，触之不痛。舌质淡红，舌体胖嫩，边有齿痕，苔薄白，脉沉细。证属肾气不充，肝失濡养，气滞痰凝，瘀阻乳部。治宜补肾调肝，化痰活血软坚。	瘀阻、气滞、寒热、痰凝、苔薄白、舌淡红、脉沉细、舌体胖嫩、肤色正常、双乳房增大、双乳房均可触及3cm×3cm质较硬的圆形肿块	舌生瘀斑、脉迟、冷痛、咳嗽、苔白、舌质淡红、脉细、舌胖、胎位不正、单腹胀大、月经血块		乳癖(男性儿童乳房发育症)	肾气丸	牡丹皮、山药、生地、泽泻、山茱萸、茯苓、桂枝、附子	金匮肾气丸
921	917	戚元勋医案：王某，女，51岁。家庭妇女。1981年5月6日求诊。前额部及两颞侧，发现黑斑已1年，初起有瘙痒感，近来逐渐颜色加深扩大，伴腰酸，膝软，头痛，食欲减，舌质淡，脉沉细。查：额部有2X2厘米大小，两颞部各有2×1厘米大小，边缘模糊的深褐色色素斑，斑外围似有毛细血管扩张，尚可见弥漫性角化，过度性粉尘样鳞屑，腋、脐等部有色素加深，诊断为“黧黑皮黯”。此乃肾气不足，肾色外泛所致。治拟温阳益肾。处方：	头痛、黑斑、舌淡、腰酸、鳞屑、膝软、食欲减、脉沉细、瘙痒感、色素加深	头痛、舌生瘀斑、指纹淡、腰酸、皮肤脱屑、项软、食欲不振、脉细、肛门瘙痒、月经紫黯		面部黑斑(黑变病)	肾气丸	牡丹皮、山药、生地、泽泻、山茱萸、茯苓、桂枝、附子	金匮肾气丸
922	918	李西园医案：唐氏女，16岁。于辛酉冬12月，赴邻村饮筵，由于饮食失节，归途复感受风寒，遂发生身疼咳嗽疾，复兼发热下痢。初未加注意，延至次年壬戌春2月，病势增剧。咳嗽喘息，形销骨立，少食而复腹痛下利，午后潮热，面色苍白，行动需人扶持，否则便要倾跌，已造极中之候。 转为食少，不眠，咳喘弥甚。该父无计，到寓求治于予师。师与予参考商讨治法，予主张金匮薯蓣丸法，	腹痛、喘息、潮热、咳嗽、发热、咳喘、食少、下利、身疼、下痢、面色苍白、形销骨立	腹痛、不寐、潮热、咳嗽、发热、咳嗽、食少、小便自利、舌痛、咽喉溃烂、口唇淡白、骨蒸发热		风气虚劳	薯蓣丸	山药、阿胶、干姜、白芍、大枣、苦杏仁、白术、白敛、生地、麦冬、防风、甘草、六神曲、川芎、人参、当归、柴胡、茯苓、桔梗、桂枝	薯蓣丸
923	919	涂钟馨医案：黄某，男，54岁。农民，1989年6月23日初诊。患肺结核16年，断续服抗痨西药，病时重时轻。2个月前咳嗽加剧，咯痰带血，白晴黄染，尿黄，厌食而住某县医院传染科治疗。诊断为“肺结核空洞出血”、“急性黄疸型肝炎”。经中西药结合治疗，血止，黄疸消退，纳食稍增。因家贫未能住院继续治疗，于7目前自动出院。刻下症见咳嗽声怯，痰白量多，纳谷不香，便溏溲浊，面唇不华，形体骨立，舌淡暗，边齿印，苔白，脉细涩如丝。肝右肋下触及3cm，质偏硬。肝功能检查：麝浊10单位，谷丙转氨酶64单位，总蛋白72g／L，白蛋白3．5g／L，球蛋白3．7g／L，}IBsAgl：32。胸片示：TB上。中／上中，血沉46mm／h。	咯痰、黄染、尿黄、苔白、咳嗽、黄疸、便溏、厌食、舌淡暗、舌偏硬、形体骨立、痰白量多、面唇不华、脉细涩如丝、肝右肋下触及3cm	咳嗽、目黄、目黄、苔白、咳嗽、带下色黄、大便稀溏、食欲不振、舌质紫黯、皮肤发硬、青筋暴露、带下量多、少神、脉涩、齘齿		肺痨(肺结核空洞出血)	薯蓣丸	山药、阿胶、干姜、白芍、大枣、苦杏仁、白术、白敛、生地、麦冬、防风、甘草、川芎、人参、当归、柴胡、茯苓、桔梗、桂枝	薯蓣丸
924	920	邵桂珍医案：陈某，女，45岁。1989年10月30日诊。患病毒性心肌炎3年，多次住院中西药治疗，症状时缓时急，终未获愈。面色萎黄，心悸气短，胸闷乏力，头晕目眩，终日嗜睡，稍事活动，诸症加剧，下肢浮肿。舌苔淡白薄腻有齿痕，舌质淡红无华；脉象迟缓无力，时结代。为心功能三级。心率缓慢，55次／分。心电图：伴室性早搏。心功能测定：每分钟搏血量5．30升，每搏血量60毫升，明显减少。胸片示心脏扩大。属心气(阳)不足、心血匮乏。依法服薯蓣丸2个疗程后，临床症状大部分消失，并可从事一般家务劳动，心功能恢复到一级，心率增至78次／分，无早搏，超声心动图：每分钟搏血量7．40升，每搏血量96毫升，明显提高。复查胸片，心脏较前缩小。	胸闷、心悸、浮肿、头晕、嗜睡、气短、目眩、早搏、乏力、心脏扩大、心率缓慢、迟缓无力、面色萎黄、苔淡白薄腻、舌淡红无华、心率增至78次／分	胸闷、心悸、皮肤浮肿、头晕、嗜睡、气短、目眩、月经先期、乏力、单腹胀大、脉迟、乏力、皮肤色黄、苔腻、舌质淡红、脉数		心悸(心功能减退)	薯蓣丸	山药、阿胶、干姜、白芍、大枣、苦杏仁、白术、白敛、生地、麦冬、防风、甘草、川芎、人参、当归、柴胡、茯苓、桔梗、桂枝	薯蓣丸
925	921	黄泰生医案：邹某，女，24岁，农民，1984年8月18日诊。低热半年余，持续在37．4～38℃，午后稍高。伴心悸、头昏、疲乏，食后上腹饱胀，右胁下隐痛，劳累后发热加重。曾作胃镜、超声波检查未见器质性病变。肝功能及抗“O”、血沉均属正常。曾服中西药少效。 。日渐消瘦，疲惫乏力，舌质淡红，苔白腻，脉细数。此乃脾胃先虚，复感风湿热之邪为患，浊邪内蕴中焦，少阳、机枢不利，清浊升降受阻致发病缠绵不已。应先扶脾复正，兼散风驱湿，理气解郁为治，薯蓣丸化裁。	疲惫、消瘦、心悸、发热、疲乏、低热、乏力、头昏、舌淡红、苔白腻、脉细数、血沉均属正常、肝功能及抗“O”	乏力、消瘦、心悸、发热、乏力、语声低微、乏力、头昏、舌质淡红、苔腻、指纹细	血沉均属正常、肝功能及抗“O”	低热不退	薯蓣丸	山药、阿胶、干姜、白芍、大枣、苦杏仁、白术、白敛、生地、麦冬、防风、甘草、川芎、人参、当归、柴胡、茯苓、桔梗、桂枝	薯蓣丸
926	922	姜彩兰医案：杨某，男，68岁，1981年3月12日初诊。患者右上腹部疼痛3年多，食后腹胀，眩晕乏力，肢体麻木，腰膝冷痛，消瘦，面色萎黄，舌质淡，苔薄黄，脉沉细无力。钡餐透视：诊为十二指肠球部溃疡。辨证：脾胃虚弱，气血不足，寒热失调。处方：	冷痛、消瘦、舌淡、疼痛、麻木、眩晕、乏力、腹胀、苔薄黄、寒热失调、面色萎黄、脉沉细无力	冷痛、消瘦、指纹淡、耳痛、舌体麻木、头晕、乏力、腹胀、苔黄、溏结不调、皮肤色黄、脉虚		胃脘痛(十二指肠球部溃疡)	薯蓣丸	干姜、山药、柴胡、白芍、党参、苦杏仁、阿胶、白术、半夏、川芎、茯苓、麦冬、桔梗、桂枝、防风、甘草、当归、黄芩	薯蓣丸
927	923	刘俊士医案：林某，女，50岁，1985年7月13日来诊，左半身麻木已一年，左半身汗少，平时好叹息，气短。两便尚可，纳可。两脉细软无力，舌质稍红，但无苔，证属气血两虚，薯蓣丸加减。	汗少、无苔、麻木、气短、好叹息、舌稍红、两脉细软无力	带下量少、苔剥、舌体麻木、气短、闷闷不乐、咽红、乏力		半身麻木	薯蓣丸	山药、白芍、党参、阿胶、川芎、大豆黄卷、熟地、大腹皮、桔梗、稀签草、麦冬、防风、桂枝、甘草、当归	薯蓣丸
928	924	姜彩兰医案：李某，男，69岁，1984年8月23日初诊。患者脱肛两年余，初病时，便后尚能自行回纳，就诊时病情加重，便后难以自行收复，且咳嗽、下蹲、行走或用力过猛均可脱出。伴见腰膝酸软无力，头晕耳鸣，心慌气短，消瘦，精神倦怠。舌质淡白，脉沉细无力。辨证：气血两亏，中气下降。拟薯蓣丸加黄芪、升麻、陈皮治之。	酸软、心慌、脱肛、消瘦、咳嗽、耳鸣、头晕、气短、舌淡白、精神倦怠、脉沉细无力	口酸、心悸、脱肛、消瘦、咳嗽、耳鸣、头晕、气短、舌质淡白、少神、脉虚		脱肛	薯蓣丸	黄芪、山药、党参、阿胶、大豆黄卷、干姜、生地、白芍、苦杏仁、白术、大枣、麦冬、防风、甘草、六神曲、川芎、升麻、当归、柴胡、茯苓、桔梗、桂枝、陈皮	薯蓣丸
929	925	王占玺医案：平某某，女，30岁。患者平素脾虚胃弱，经常纳谷无味，食欲不振，有时一餐只进一两稀饭，故日渐赢瘦，自觉头晕，心慌短气，四肢疲乏无力，睡眠不好。怀孕后食欲更减，虽服胃蛋白酶合剂、干酵母片和中药开胃健脾药，但效果均不显。产后二十天发现腰髋疼痛，日轻夜重，兼有麻木痰胀疲乏之感，于1981年10月21日来诊，查其腰骶椎无侧弯，腰大肌和臀部环跳穴有明显压痛，但按压时不向下肢放射，走路蹒跚，疼痛剧烈，初步诊为“产后腰髋痛，性质待查，以薯蓣丸原方剂量配丸一料，结合局部按摩，治疗十天后疼痛大减。服药一个月后，纳差食少，头晕心慌乏力明显好转，继服两个月，饮食大增，自觉体质逐渐强壮，体重增加，腰髋疼痛和其他诸症已消失痊愈。	胃弱、心慌、食少、疼痛、痰胀、脾虚、短气、纳差、头晕、麻木、疲乏、乏力、食欲不振、腰骶椎无侧、臀部环跳穴有明显压痛	脉虚、心悸、食少、耳痛、胁胀、脉虚、气短、食少、头晕、舌体麻木、乏力、乏力、食欲不振、四肢不用、肛门疼痛		产后腰痛	薯蓣丸	山药、阿胶、干姜、白芍、大枣、苦杏仁、白术、白敛、生地、麦冬、防风、甘草、川芎、人参、当归、柴胡、茯苓、桔梗、桂枝	薯蓣丸
930	926	姜彩兰医案：姜某，女，76岁，1984年11月13日初诊。患白障(双侧)12年，近3年来病情加重，头痛头晕，视物昏蒙不清，两眼仅有光感，心烦不安，动时心慌，四肢酸软无力，食欲不振，面黄消瘦，舌质略红：舌苔薄白，脉沉细无力。病人虚损之体，脾胃虚弱，中土不运，精气不能上荣于目，故见眼疾。拟扶正祛邪之薯蓣丸加减治之。	心慌、头痛、消瘦、头晕、心烦、面黄、苔薄白、舌略红、食欲不振、脾胃虚弱、视物昏蒙、四肢酸软、脉沉细无力	心悸、头痛、消瘦、头晕、急躁易怒、目黄、苔白、肛门色红、食欲不振、脉虚、目昏、腰酸、脉虚		圆翳内障(老年性白内障)	薯蓣丸	山药、阿胶、干姜、白芍、大枣、苦杏仁、白术、白敛、生地、麦冬、防风、甘草、川芎、人参、当归、柴胡、茯苓、桔梗、桂枝	薯蓣丸
931	927	赖良蒲医案：何某某，女，32岁。1936年仲冬，因久患失眠，诸药不效。形容消瘦，神气衰减，心烦不寐，多梦纷纭，神魂不安，忽忽如有所失，头晕目眩，食欲不振，舌绛，脉弦细，两颧微赤。此乃素禀阴虚，营血不足，营虚无以养心，血虚无以养肝一心虚神不内守，肝虚魂失依附，更加虚阳上升，热扰清宫所致。议用养心宁神法，	不寐、失眠、消瘦、多梦、头晕、心烦、舌绛、脉弦细、神魂不安、神气衰减、食欲不振、营血不足、两颧微赤	不寐、不寐、消瘦、多梦、头晕、急躁易怒、舌质红绛、脉细、头昏、少神、食欲不振、月经量少、咽红		不寐	酸枣仁汤	首乌藤、白芍、百合、大枣、川芎、茯苓、人参、知母、甘草、珍珠母	酸枣仁汤
932	928	丁德正医案：李某某，女，24岁，已婚。1980年5月7日诊。患焦虑性神经症已五年，诊前月余症象加剧。自谓“病重危在旦夕。”故惶恐焦虑，紧张万分，烦躁不眠，悲泣不已，频呼“救命”。诊时，惶惶然频频询问：“我是心脏病?治不好吧?”余虽再三解释，然其惶惧焦虑之情，终难尽释。患者肤瘦面觥，双颧微红，间或午后潮热，口干咽燥，舌红苔少，脉细数，头晕，目昏，肢体麻木，爪甲枯白凹陷。	舌红、口干、苔少、烦躁、潮热、头晕、目昏、咽燥、脉细数、双颧微红、肢体麻木	咽红、口干、带下量少、烦躁时发热、潮热、头晕、目昏、齿燥、指纹细、咽红、舌体麻木		脏躁(焦虑性神经症)	酸枣仁汤	大枣、川芎、茯苓、知母、甘草	酸枣仁汤
933	929	丁德正医案：梁某某，男，28岁。1976年4月27日诊。患者精神沮丧，垂首向偶，频频太息，且啜泣不已。唤其就诊，潸然泪下。言：“我已变笨，成为废物，徒为家人之累赘。且耳已聋，目已昏，爪甲枯白。命既如风中残烛，治之复何益哉?”据查，患忧郁症已四载，曾屡服疏郁悦神一类药物，罔效，形容枯槁，面白而惨，唇舌色淡，脉弦细，虚烦少眠。此乃肝血虚所致。盖肝血虚，肝气失养，则“将军之官，，一反其气急多动，志坚刚强之性，而为怠惰志馁，懦怯抑郁之态。治宜补肝血。	虚烦、气急、抑郁、枯白、啜泣、脉弦细、精神沮丧、面白而惨	烦躁时发热、尿急、闷闷不乐、大便色白、多涎唾、脉细、少神、带下色白		忧郁	酸枣仁汤	生姜、大枣、川芎、茯苓、知母、甘草	酸枣仁汤
934	930	于德正医案：张某，男，38岁。1968年12月5日诊。患者被推入诊室，惶恐不安且颤抖不已。时而东张西望，欲伺机逃走；时而嘘唏长叹，以头撞壁，欲寻自尽。家属代诉：患精神分裂症已十年，自认为遭亲属及他人陷害，时有被捕被害之虞。曾长期服氯丙嗪及化痰安神类药品，病势时轻时重。肤略瘦而多灰垢，面觥多青，眩晕，烦躁不眠，舌质淡红，舌苔中后稍有灰浊腻略干，爪甲枯白扁平，脉弦细。此乃肝血虚损，魂失所养而浮越，复为浊痰乘间袭其舍而致也。	浮越、烦躁、眩晕、颤抖、脉弦细、舌淡红、面觥多青、爪甲枯白扁平	脉浮、烦躁时发热、头晕、舌颤、脉细、舌质淡红、白睛色青、毛发干枯		恐惧(精神分裂症妄想型)	酸枣仁汤	生姜、大枣、枳实、川芎、茯苓、天南星、知母、甘草	酸枣仁汤
935	931	丁德正医案：尚某某，女，23岁，未婚。1981年1月5。日诊。患肝豆状核变性已七年，头部与右侧肢体皆震颤，手足强直拘挛，并发精神障碍，性情急躁，虚烦不眠，幻听颇重。自谓为人所嘲讽与辱骂，惶惧焦虑，坐卧不安，常且哭且詈。肌肤瘦削而干枯，面色萎黄，有黯紫色斑，双目干涩而昏，有棕色“角膜色素环。”爪甲枯白扁平，舌淡红，舌边有青色斑点，脉细涩。此乃肝血虚挟瘀之候也。	干涩、干枯、脉细涩、舌淡红、面色萎黄、精神障碍、爪甲枯白扁平、舌边有青色斑点	口干、指甲干枯、脉细、舌质淡红、皮肤色黄、健忘、毛发干枯、舌生瘀斑		肢颤幻听(肝豆状核变性精神障碍)	酸枣仁汤	郁金、大枣、川芎、茯苓、红花、龙齿、知母、甘草、磁石	酸枣仁汤
936	932	张孟林医案：乔某，男，11岁，学生。1982年10月14日就诊。患儿经常夜间不眠，不自主地运动，自语不休，有时睡着后突然起床，下地走动，不抽筋，不跌倒，家人不知所然。白天除精神疲倦外，意识清楚，学习尚可，纳食正常，二便通畅。无其它反常，近因发作频繁，用西药镇静而症状不能控制，故来求治于中医。证见体质尚可，意识正常，舌质淡红，脉数。此乃心阴不足，心气有余所致之夜不安而动，治宜滋阴养血，宁心安神。	抽筋、脉数、跌倒、舌淡红、意识清楚、意识正常	抽搐、脉数、鼻梁塌陷、舌质淡红、头昏、目昏		夜游	酸枣仁汤	大枣、川芎、茯苓、知母、甘草	酸枣仁汤
937	933	张孟林医案：陶某，男，7岁。1983年9月17日就诊。患儿近半年经常夜间抽风。近日白天亦发。四肢抽动，上肢为重，每次数分钟，不吐白沫，神清疲倦颈软，舌淡红、苔黄腻，口苦，脉弦细。此乃肝胆湿热，扰乱心神，治宜利胆静心。方以酸枣仁汤加味：	疲倦、口苦、颈软、脉弦细、苔黄腻、舌淡红、上肢为重、四肢抽动、不吐白沫、经常夜间抽风	乏力、口苦、项软、脉细、苔黄、舌质淡红、腰重、抽搐、不渴、头摇		惊风	酸枣仁汤	大枣、川芎、茯苓、知母、甘草	酸枣仁汤
938	934	张孟林医案：鲍某，女，12岁，学生。1982年9月9日就诊。患儿精神失常半年，被迫停学。据其母说考试不及格被其父责骂两次，其后到处乱跑，哭骂不休，夜不睡觉，神志失常，大小便不避人群，服药不效。舌淡苔腻，脉律紊乱，此乃情志内伤，心神紊乱，故以酸枣仁汤加味：	舌淡、苔腻、精神失常、脉律紊乱、神志失常、心神紊乱	指纹淡、苔腻、目昏、月经先后无定期、目昏、胎动不安		狂证	酸枣仁汤	大枣、甘草、川芎、茯苓、知母、朱砂	酸枣仁汤
939	935	张孟林医案：李某，男，10岁，学生。1983年4月16日门诊。患儿低热三月，经多次检查原因不明。平素心烦失眠，近周尿涩淋痛，尿检有少量白细胞。口苦尿黄，舌红苔薄黄，脉数。此乃心火亢盛，治宜清心养血。方以酸枣仁汤加味：	尿涩、脉数、舌红、失眠、尿黄、口苦、淋痛、心烦、低热、苔薄黄、心火亢盛	脉涩、脉数、咽红、不寐、目黄、口苦、尿痛、急躁易怒、语声低微、苔黄	心火亢盛	低热	酸枣仁汤	川芎、茯苓、莲须、知母、甘草	酸枣仁汤
940	936	蒲辅周医案：林某某，男，52岁。心前区绞痛频发，两次住院，心电图不正常，确诊为冠心病。睡眠不好，只能睡3～4小时，梦多心烦，醒后反觉疲劳；头痛，心悸，气短，不能久视，稍劳则胸闷，隐痛。脉沉迟，舌边缘燥，中有裂纹。由操劳过度，脑力过伤，肝肾渐衰，心肝失调，治宜调理心肝：	梦多、头痛、胸闷、心悸、疲劳、心烦、气短、裂纹、脉沉迟、心肝失调、舌边缘燥、睡眠不好、心前区绞痛、心电图不正常	多梦、头痛、胸闷、心悸、乏力、急躁易怒、气短、舌有裂纹、脉沉、溏结不调、齿燥、不寐、肌肉疼痛、月经先后无定期		胸痹(冠心病)	酸枣仁汤	茯神、桑寄生、大枣、菊花、川芎、炙甘草、天麻、知母	酸枣仁汤
941	937	权东园医案：邢某某，女，38岁。患胃脘疼痛，连接胸胁，剧痛难忍，并伴有呕吐黄绿色苦水。脉弦有力。辨证为肝气犯胃，曾用大、小柴胡汤治之无效。考虑到病久即虚，同时患者又伴有失眠症状，故改用酸枣仁汤治之：	呕吐、疼痛、脉弦有力	呕吐、耳痛、脉实		胃痛	酸枣仁汤	知母、甘草、川芎、大枣	酸枣仁汤
942	938	贾美华医案：李某，女，62岁。1976年7月6日诊。三个月前患右面颊部带状疱疹。疱疹脱痂后，三又神经分布部位疼痛，一日发作十余次，经抗生素、苯妥英钠、针灸及中药治疗鲜效。刻诊：形体瘦弱，面色萎黄，痛苦面容，右侧面颊部皮肤粗糙，眉毛稀落，右面颊部阵发性闪电样针刺般剧烈疼痛，且痛止时有胀感，眩晕耳鸣，口干苦，心烦易怒，夜寐不宁，食不知味，尿黄便干，舌红少苔，脉弦滑。此肝血不足，虚阳上扰，右面颊部络脉因丹毒蚀伤后筋脉失养不和之象。予酸枣仁汤加味治之。	耳鸣、心烦、眩晕、疼痛、胀感、易怒、便干、尿黄、口干苦、脉弦滑、形体瘦弱、眉毛稀落、食不知味、舌红少苔、右面颊部带状疱疹、右侧面颊部皮肤粗糙、面色萎黄，痛苦面容	耳鸣、急躁易怒、头晕、耳痛、胀痛、急躁易怒、咽干、目黄、口干、脉弦、消瘦、带下稀、健忘、咽红、舌生瘀斑、苔糙、带下色黄		面痛(三叉神经痛)	酸枣仁汤	白芍、大枣、菊花、川芎、茯苓、知母、甘草	酸枣仁汤
943	939	蒲辅周医案：许某某，48岁，女。患者素有头晕，目眩，多汗，一星期前突然昏倒，不省人事，当时血压80／20毫米汞柱。经医务所大夫急救，很快即醒，是后仍有心慌，气短，头晕，目眩，嗜睡，汗多，以夜间汗出更甚，食欲尚可，二便及月经正常。曾经针灸治疗过2月余，并服过归脾汤加续断、巴戟天、牡蛎、浮水麦、枸杞子、小茴香等，未见显效，脉两尺沉细有力，两关弦数，舌质正常无苔，认为属肝热阴虚，肝阳不潜，兼心血不足，治宜滋阴潜阳，兼养血宁心。酸枣仁汤加味：	汗出、心慌、嗜睡、头晕、多汗、气短、目眩、昏倒、汗多、苔无苔、心血不足、舌正常无苔、脉两尺沉细有力、血压80／20毫米汞柱	有汗、心悸、嗜睡、头晕、眵多、气短、目眩、头昏、眵多、苔剥、少神、苔剥、脉实	血压80／20毫米汞柱	自汗	酸枣仁汤	蒺藜、茯神、女贞子、山药、龟甲、石决明、大枣、川芎、炙甘草、地骨皮、知母、珍珠母、牛膝	酸枣仁汤
944	940	王侃医案：李某某，男，42岁，干部。1980年12月15日初诊。患者素体虚弱，遇事心小胆怯，易于惊恐。十天前因夜行受惊，即于当晚寐中鼻衄，此后时流时止，每于惊恐胆怯时衄即发作，近一周来，头晕心悸，不能熟寐，常于梦中惊醒。曾用西药止血消炎剂和中药清热凉血剂治疗，效均不著。见其面色萎黄，鼻衄不止，掌心发热，舌边尖红，脉弦细。血常规及血小板计数正常，出血时间为30秒，凝血时间为2分30秒。辨证为心胆气虚，肝不藏血。宜滋阴养血，安神镇惊，酸枣仁汤加味：	惊醒、心悸、发热、头晕、鼻衄、脉弦细、舌边尖红、面色萎黄	易惊、心悸、发热、头晕、鼻衄、脉细、肛门色红、皮肤色黄		鼻衄	酸枣仁汤	龟甲、大枣、五味子、川芎、茯苓、炙甘草、知母	酸枣仁汤
945	941	岳美中医案：张某某，男性，49岁，机关干部。1968年秋出现肝区疼痛不适，食欲减退，疲乏消瘦。1970年1月突发高热，体温达40“C，昏迷24小时，伴有呕吐、抽搐等症状，经驻京某医院诊断为肝昏迷，抢救后转入某院住院治疗。入院检查：肝肋下4．5厘米，血压11056mmHg(14．66／7．47kPa)，黄疸指数14单位，谷丙转氨酶220单位。经治疗症状缓解出院。1个月后，又因高热，昏迷，肝区疼痛，恶心，腹泻入院治疗。此后即常常反复发作，屡经中西医药治疗无效。于1972年发现脾肿大，体有肝臭味，肝区疼痛，经某医院确诊为早期肝硬变。于1972年10月来诊：脉大数有涩象，面黧黑，舌边尖红有瘀斑，目黄，胁痛。肝炎虽然多数由湿热为患，但日久失治可以有多种转归，或肝肾阴虚，或脾虚肝乘，或阴损及阳，或气阴两虚。当求其本以治，不可概用清利湿热之剂。此例病久入络，结合舌瘀、面黧黑、胁痛、肝硬、脉有涩象等，诊…	阴损、涩象、昏迷、目黄、消瘦、瘀斑、疼痛、恶心、湿热、胁痛、肝硬、呕吐、舌瘀、高热、腹泻、抽搐、肝臭味、气阴两虚、苔舌边尖、食欲减退、体温达40“C、肝肋下4．5厘米、血压11056mmHg	毛发干枯、口涩、失神、目黄、消瘦、舌生瘀斑、耳痛、恶心、灼痛、胁痛、皮肤发硬、呕吐、舌生瘀斑、月经量多、大便稀溏、抽搐、带下味臭、脉虚、舌生芒刺、食欲不振、皮下肿块	体温达40“C、血压11056mmHg	胁痛(早期肝硬化)	大黄麈虫丸	虻虫、土鳖虫、大黄、生地、白芍、苦杏仁、水蛭、蛴螬、桃仁、干漆、甘草、黄芩	大黄蛰虫丸
946	942	白炳森医案：王某某，男，47岁。1975年7月19日诊。患肝炎5年余，前年见胁痛、腹水、鼻衄、肌衄，经诊断为肝硬变腹水、脾亢，治后症状好转。近2月来又右胁刺痛，腹胀，纳呆，鼻衄，面色晦黯。查两胁拒按，肝肋下二指，剑突下五指，脾肋下五指，血小板5万。舌体胖大色紫黯有瘀点、苔厚腻，脉沉弦滑细。用大黄廑虫丸，早晚各1丸，	腹水、纳呆、鼻衄、胁痛、瘀点、肌衄、腹胀、苔厚腻、脉沉弦滑细、肝肋下二指、脾肋下五指、剑突下五指、舌体胖大色紫黯	大便稀溏、食欲不振、鼻衄、胁痛、舌生瘀斑、鼻衄、腹胀、口腻、脉弦、芤脉、皮下肿块、眼球突出、舌质紫黯		臌胀(肝硬化腹水)	大黄麈虫丸	虻虫、土鳖虫、大黄、生地、白芍、苦杏仁、穿山甲、鳖甲、桃仁、甘草、黄芩	大黄蛰虫丸
947	943	李颂华医案：刘某某，女，25岁，洪都拉斯华侨，住院号52089，1989年2月11日入院。患者去年10月起肝区胀痛不适，呈阵发性加剧，伴呕吐，消瘦。曾在当地作CT等检查诊为“多发性肝癌”，并于12月行肿瘤切除术。但因开腹后见病灶广泛，且与腹主动脉粘连，难以手术而终止。术后症状无明显改善，肝区疼痛呈刀割样，需常服止痛片，故回国寻求中医治疗。入院体检：形体消瘦，肝区叩击痛明显，肝大肋下3厘米，舌暗、苔白，脉弦。B超：肝右叶上下斜径14．3厘米，左叶大小9．1厘米×5．9厘米，右后叶见一包块，大小8．9厘米×9．2厘米，边缘不整。消瘦、乏力、呕吐等症状明显减轻，肝肋下未触及。	胀痛、脉弦、呕吐、消瘦、苔白、舌暗、疼痛、乏力、包块、肝肋下未触及、肝大肋下3厘米	胀痛、脉弦、呕吐、消瘦、苔白、舌质紫黯、耳痛、乏力、月经血块、小便不利、皮下肿块		肝瘾(多发性肝癌)	大黄麈虫丸	虻虫、土鳖虫、大黄、生地、白芍、苦杏仁、水蛭、蛴螬、桃仁、干漆、甘草、黄芩	大黄蛰虫丸
948	944	汪达成医案：钱某某，女，63岁，干部。1993年12月3日初诊。1992年10月因形寒发热，巩膜肌肤黄染明显，谷丙转氨酶急剧升高至1000u以上入住某医院，经治疗无好转。转某院普外科行剖腹探查，术中见大量胆汁性腹水，肝脏呈肝炎后结节性肝硬化，肝门部有一肿块，质硬。因无法切除而关闭腹腔，“T”形管引流。术后愈合良好；但黄疸、低热依然。于1993年9月2日保留“T”形管出院，继续西药抗感染治疗。现经介绍请汪老诊治。诊见巩膜皮肤一身悉黄，色晦暗，胃纳极差，时有恶心，右胁疼痛，呻吟不止，小便深如红茶，大便少。右上腹保留引流管尚通，一日约400ml绿色胆汁。舌苔薄白、根微黄，脉弦细。病理报告：总胆管少许坏死组织，肝炎后改变。辨证属湿热阻遏中焦，肝胆失于疏泄，乃致气血瘀滞。治法：疏泄肝胆，清利湿热，调气活血。	黄染、发热、疼痛、黄疸、低热、恶心、苔薄白、脉弦细、大便少、胆汁性腹水、肝门部有一肿块、巩膜皮肤一身悉黄	目黄、发热、耳痛、带下色黄、语声低微、恶心、苔白、脉细、大便量少、皮下肿块、皮肤色黄	胆汁性腹水	黄疸(总胆管坏死性肝炎后结节性硬化症)	大黄麈虫丸	郁金、土鳖虫、大黄、泽泻、白芍、生地、苦杏仁、甘草、虻虫、蒲公英、干漆、延胡索、水蛭、蛴螬、桃仁、茵陈、栀子、川楝子、黄芩、柴胡、关黄柏、猪苓、青皮	大黄蛰虫丸
949	945	唐丽医案：患者，男，60岁，1988年2月就诊。于8年前患脑垂体瘤，近8年来，每于秋冬季节即发周身刺痛，如坐针毡，畏寒肢冷，欲加衣被而不解，必至来年夏季方可缓解。曾服通脉四逆汤、桂枝汤不效。诊见畏寒肢冷，周身肌肤疼痛不可近，神疲懒言，面色觥白，舌胖大而暗淡，脉沉细涩。此肾气亏损，瘀血内停。遂让病人做甲皱微循环检查为微循环I。障碍，支持瘀血阻遏脉络是本病的主因。即给予金匮肾气丸日一剂，大黄廑虫丸日一剂，以小剂量去瘀生新，达缓中补虚之目的。	肢冷、暗淡、畏寒、疼痛、胖大、刺痛、面色觥白、脉沉细涩	冷痛、舌质紫黯、恶寒、耳痛、肥胖、刺痛、带下色白、脉细		脑瘤	大黄麈虫丸	虻虫、土鳖虫、大黄、生地、白芍、苦杏仁、水蛭、蛴螬、桃仁、干漆、甘草、黄芩	大黄蛰虫丸
950	946	聂印医案：陈某，男，40岁，工人。1984年12月13日初诊。三个月前因强力负重不慎将腰扭伤，当时经按摩、服药治疗好转后上班。此后，每逢劳累、负重、或说笑，稍不留心即突然腰痛不能活动，俯仰及转侧受限，行走困难，甚则呼吸、咳嗽均感疼痛难忍，每次务需卧床数天疼痛方可缓解，一月数次，遂邀余诊治。自述腰部经常有冷感，两下肢膝关节以下有时麻木，舌淡苔白，舌边有瘀斑，两脉寸关弦紧，尺脉沉涩。此病与《金匮》的“劳伤”相近，宜攻补兼施，给服大黄廑虫丸，每次一丸，日二服。一周后，腰疼消失，至两周后腰部冷感，下肢麻木均明显减轻。继服一周，以资巩固。追访半年余，再未复发	腰疼、腰痛、舌淡、苔白、咳嗽、疼痛、尺脉沉涩、行走困难、腰部冷感、下肢麻木、舌边有瘀斑、两脉寸关弦紧	腰痛、腰痛、指纹淡、苔白、咳嗽、耳痛、脉涩、四肢不用、腰冷、舌体麻木、舌生瘀斑、脉紧		劳伤	大黄麈虫丸	虻虫、土鳖虫、大黄、生地、白芍、苦杏仁、水蛭、蛴螬、桃仁、干漆、甘草、黄芩	大黄蛰虫丸
952	948	高永祥医案：尚某某，女，34岁，1986年5月就诊。自述半年来腹胀满难忍，晨起较轻，下午加重，入夜尤甚。每至下午恐惧腹胀而拒食。常需他人按揉腹部数小时缓解。诊视其腹平坦，并无胀满压痛，肝脾不大，肝功正常，X线钡餐透视均无著征。某医曾诊断为胃肠神经症。查其脉沉而涩，舌质淡兰。嘱用大黄廑虫丸，每次1丸，日二次。一周后，自觉腹部松快，再服20日病愈。随访一年未再发作。	拒食、腹胀满、苔淡兰、舌淡兰、腹平坦、肝功正常、腹部松快、脉沉而涩	不渴、腹胀、月经淡红、月经淡红、肉松皮缓、脉涩	腹平坦、肝功正常	腹满(胃肠神经官能症)	大黄麈虫丸	虻虫、土鳖虫、大黄、生地、白芍、苦杏仁、水蛭、蛴螬、桃仁、干漆、甘草、黄芩	大黄蛰虫丸
953	949	高永祥医案：吴某某，女，18岁，1987年6月就诊。自述半年来经常便秘，大便干如羊粪状，其色黑便出困难，3～5日不解。腹部胀满，且痛。不欲食，体重日减，骨瘦如柴，肌肤甲错。月经已八九个月未至。偶而下午低热，脉沉细，舌质溃烂。X线钡剂注肠透视诊为回盲部增殖型肠结核。治以逐瘀生新。嘱服大黄廑虫丸，每次二丸，日二次口服，一月后，大便如常，二日一行，食欲略增，身体渐复，体重增加，继服一月，腹满消失，肌肤柔润，月经来潮。X线复查，回盲部通过正常。	痛、低热、腹满、舌溃烂、大便干、脉沉细、不欲食、食欲略增、腹部胀满、肌肤柔润、体重增加、肌肤甲错、体重日减、骨瘦如柴	尿痛、语声低微、腹胀、牙龈溃烂、咽干、脉细、食欲不振、食欲不振、腹胀、苔滑、肥胖、皮肤脱屑、食少、消瘦		便秘(回盲部增殖型肠结核)	大黄麈虫丸	虻虫、土鳖虫、大黄、生地、白芍、苦杏仁、水蛭、蛴螬、桃仁、干漆、甘草、黄芩	大黄蛰虫丸
954	950	唐丽医案：患者，男，30岁，工人，初诊日期1987年4月20日。无明显诱因而致头部阵发性剧痛五个月，经检查排除外伤、肿瘤、高血压、动脉炎、五官科疾患等。做脑血流图为血管波动性供血不足。诊时其诉头部剧烈疼痛，为钝痛，固定于头顶及头后部。每当发作时痛苦不堪，寝食不安，观其面色晦暗，形体消瘦，舌瘦小少津，脉弦细涩。此为瘀血所致，久病入络，脉络瘀阻，不通则痛。学习叶天士治气血瘀痹之头痛，每用虫蚁搜逐之法，今取其意投以大黄廑虫丸每日一付。服药后患者无便溏、便次增多现象，即增至每日二次各一付。服药三天后患者自觉疼痛较前减轻，服药半月后疼痛完全缓解，寐安，纳佳，面色转华，做脑血流图示恢复正常。一年后随访，未再复发。	头痛、消瘦、疼痛、剧痛、便溏、钝痛、脉弦细涩、面色晦暗、面色转华、舌瘦小少津	头痛、消瘦、耳痛、目痛、大便稀溏、尿痛、脉细、皮肤晦黯、少神、消瘦		头痛	大黄麈虫丸	虻虫、土鳖虫、大黄、生地、白芍、苦杏仁、水蛭、蛴螬、桃仁、干漆、甘草、黄芩	大黄蛰虫丸
955	951	屈哲医案：文某，女，57岁，农民，1974年11月16日午夜抱其小孙孙撒尿时，忽觉头目眩晕，手足痿软，不能自控，遂同其孙一齐摔倒床下。往诊见其口眼向左喁斜，右侧上下肢瘫软，胸胀气粗，欲语不能，脉沉细涩。家属说晚饭时，曾和邻里发生口角。辨此乃大怒伤肝，气机郁滞，而使脉道不通，血瘀脑中。因予理气开郁，活血通络法。	瘫软、胸胀、眩晕、气粗、脉道不通、脉沉细涩、欲语不能、手足痿软、口眼向左喁斜	健忘、腹胀、头晕、呼吸气粗、经行不畅、脉细、不渴、少神、口眼歪斜		中风偏瘫	大黄麈虫丸	虻虫、土鳖虫、大黄、生地、白芍、苦杏仁、水蛭、蛴螬、桃仁、干漆、甘草、黄芩	大黄蛰虫丸
956	952	唐丽医案：患者，女，55岁，工人，初诊日期1988年1月29日。糖尿病患三年。就诊时只觉口干渴，多食、多尿不明显。大便干，伴阵发性胸背刺痛，舌紫暗，苔白腻，脉弦缓。查血糖149mg，尿糖(}H+)，24小时尿糖定量30g。心电图示慢性冠状动脉供血不足。参其脉证，考虑为瘀血所致。胸背刺痛亦为瘀血之征。故给予大黄廑虫丸一付每日二次。服药后口渴较前减轻，大便不干。服药一周后查尿糖阴性，两周后查血糖正常，且自觉胸背痛亦较前明显好转。嘱其出院后继续服药以巩固疗效，两月后复查心电图较前明显改善。	多尿、口渴、多食、大便干、苔白腻、脉弦缓、舌紫暗、口干渴、大便不干	眵多、见水欲尿、眵多、咽干、苔腻、脉弦、舌质紫黯、口干、指甲干枯		消渴	大黄麈虫丸	虻虫、土鳖虫、大黄、生地、白芍、苦杏仁、水蛭、蛴螬、桃仁、干漆、甘草、黄芩	大黄蛰虫丸
957	953	张胜荣医案：郭某某，女，37岁，1987年3月5日初诊。自诉失眠四年余，心中烦乱，恶梦纷纭，纳少便干，月经量少色黑有块。面色晦暗，舌黯有瘀点，苔黄脉涩。证因劳伤过度，导致心血暗耗，气血运行失调，血脉离经而成干血之候。遵先师之法，祛瘀生新，缓中补虚，予大黄廑虫丸，每日四丸(早晚各二丸)。药后三天，病人来述：四年来第一次夜寐变实，心中沉静。嘱其继续服药。前后共服大黄廑虫丸50丸，睡眠正常，月经量均多，色初黑后红，舌质由黯变淡。	色黑、纳少、脉涩、苔黄、干血、便干、面色晦暗、夜寐变实、心中烦乱、月经量少、色初黑后红、舌黯有瘀点、舌由黯变淡、月经量均多、气血运行失调	带下色黑、食少、脉涩、苔黄、血精、咽干、皮肤晦黯、不寐、烦躁时发热、月经量少、溏结不调、舌生瘀斑、舌质紫黯、月经量多、溏结不调		不寐	大黄麈虫丸	虻虫、土鳖虫、大黄、生地、白芍、苦杏仁、水蛭、蛴螬、桃仁、干漆、甘草、黄芩	大黄蛰虫丸
958	954	张胜荣医案：张某某，女性，37岁，1987年4月17日初诊。自诉心中烦急2～3年，近一年加重，时抑郁欲哭有时狂躁多怒，睡眠多梦易惊，潮热，自汗盗汗，记忆力下降，乏力腿软，手足心热，纳少便干，月经量少色暗。在外院诊为“焦虑性精神病”。患者面色晦暗，眼眶青黑，形体消瘦，舌淡色黯，脉沉涩。证因劳伤过度心脾两虚，阴血耗伤，气滞血瘀，郁而化热，则更使阴血耗伤，新血不生。因此治疗此病当先祛瘀清热润燥，之后方可养血滋阴。故用大黄廑虫丸每日二丸(早晚各一丸)，十天后患者来述，服药后心胸郁闷减轻，睡眠变实，自汗止。	易惊、色暗、潮热、腿软、纳少、郁闷、消瘦、气滞、狂躁、盗汗、自汗、乏力、多怒、便干、欲哭、多梦、抑郁、脉沉涩、月经量少、新血不生、眼眶青黑、手足心热、舌淡色黯、面色晦暗、记忆力下降	易惊、舌质紫黯、潮热、项软、食少、闷闷不乐、消瘦、脉迟、急躁易怒、盗汗、自汗、乏力、急躁易怒、咽干、见水欲尿、多梦、闷闷不乐、脉涩、月经量少、乳汁不行、眼眶发黑、手足心烧、舌质紫黯、皮肤晦黯、健忘		烦躁(焦虑性精神病)	大黄麈虫丸	虻虫、土鳖虫、大黄、生地、白芍、苦杏仁、水蛭、蛴螬、桃仁、干漆、甘草、黄芩	大黄蛰虫丸
959	955	邹兰谷医案：张某某，男，25岁。1989年3月813诊。左眼-部被人用掌击伤．半年后出现左上眼睑下垂，早轻暮重，同时偶觉复视。经某医院眼科治疗，仅取效一时，诊见两目转动欠灵，目眶淡紫。舌淡苔白，脉细弦。证属瘀阻目胞，眼失所养。治以活血通络，佐以养肝育阴。	舌淡、苔白、复视、脉细弦、左上眼睑下垂	指纹淡、苔白、目昏、脉弦、眼睑下垂		睑废(眼睑下垂、眼肌无力症)	大黄麈虫丸	土鳖虫、大黄、泽泻、菊花、丹参、牡丹皮、白芍、生地、苦杏仁、赤芍、甘草、虻虫、川芎、枸杞子、水蛭、蛴螬、桃仁、何首乌、黄芩、羌活、山茱萸、干漆	大黄蛰虫丸
960	956	邹兰谷医案：杨某某，女，19岁。1992年8月20El诊。肝郁不达，多怒易躁，低热(T37lC左右)年余，经多方医治无效。伴见纳谷不香，夜寝欠酣，胸闷，经行乳胀。舌边紫、苔薄白，脉细涩。西医检查无异常发现。证属肝气郁滞，日久夹瘀。法当疏肝解郁，活血化瘀。	胸闷、易躁、低热、多怒、乳胀、苔薄白、脉细涩、舌边紫	胸闷、急躁易怒、语声低微、急躁易怒、耳胀、苔白、脉细、舌脉青紫		低热	大黄麈虫丸	土鳖虫、大黄、薄荷、白芍、大枣、苦杏仁、白术、赤芍、生地、甘草、虻虫、川芎、水蛭、蛴螬、桃仁、青蒿、当归、栀子、黄芩、柴胡、干漆	大黄蛰虫丸
961	957	邹兰谷医案：高某某，男，70岁。1993年10月20日诊。静时周身颤动，前后摇摆，不能自主，活动则止，逐渐加剧，已历数年。追询病史，文革中曾蒙冤受屈。舌淡质紫暗，脉细涩。此乃气郁日久，导致络道不宣。治拟培元开郁，化瘀通络。	脉细涩、周身颤动、舌淡质紫暗	脉细、抽搐、舌质紫黯		身颤	大黄麈虫丸	土鳖虫、黄芪、大黄、丹参、牛膝、白芍、生地、苦杏仁、赤芍、红花、甘草、虻虫、川芎、水蛭、蛴螬、桃仁、当归、黄芩、干漆、路路通	大黄蛰虫丸
962	958	邹兰谷医案：邹某某，男，42岁。1992年11月5日诊。患者夜间起床小便时，突感左侧肢体无力，跌倒在地，舌斜伸口外不能回缩，伴见言语不能，神志恍惚，气短，大便燥结。舌边紫滞，脉弦滑。此乃气虚血瘀，脉络痹阻。治拟补气活血，化瘀通腑。	气短、脉弦滑、舌边紫滞、大便燥结、左侧肢体无力	气短、脉弦、舌脉青紫、大便干结、乏力		舌强	大黄麈虫丸	虻虫、土鳖虫、大黄、生地、白芍、苦杏仁、水蛭、蛴螬、桃仁、干漆、甘草、黄芩	大黄蛰虫丸
963	959	王学让医案：张某，女，40岁，干部，1989年10月9日初诊。音哑七个余月。诊见声音嘶哑，低沉不扬，咽干不适，伴胸胁胀闷，月经先期，经色紫暗有块。舌质暗，满布瘀点，脉弦涩。查咽部粘膜暗红肥厚，后壁淋巴滤泡增生，双侧声带肥厚，边缘不整，闭合不全。证属血脉瘀滞，痹阻咽喉之慢喉喑，治宜活血祛瘀，利咽开音，方选大黄廑虫丸方加减：	音哑、咽干、舌暗、瘀点、脉弦涩、声音嘶哑、胸胁胀闷、双侧声带肥厚	声音嘶哑、咽干、舌质紫黯、舌生瘀斑、脉弦、声音嘶哑、腹胀、肥胖		喉喑	大黄麈虫丸	牛膝、土鳖虫、大黄、生地、赤芍、僵蚕、水蛭、桃仁、红花、木蝴蝶、甘草、当归、黄芩	大黄蛰虫丸
964	960	郭汉林医案：张某某，男，38岁。1986年7月诊。三年前因车祸被撞伤头部，昏迷两天，抢救脱险后头昏，头痛，记忆力减退，多梦失眠。半月后行走时突然大叫一声昏倒于地，四肢抽搐，牙关紧闭，口吐白沫，气壅息粗，喉有痰鸣，大便失禁，约半小时后自行苏醒，全身困倦，反应迟钝。在西安某院查脑电图诊断为外伤性癫痫，给服大仑丁、丙戊酸钠不能控制。近日来发作频繁，每日一至三次不等，饱食及情绪激动容易诱发。查体质消瘦，神情呆滞，反应迟钝，面色晦黯无华，舌紫暗，苔白腻，脉沉涩，余(一)。其。窃思血府逐瘀汤乃活血祛瘀平剂，不能胜病，此非峻剂而不能破其瘀积于头部离经之血，故改予大黄廑虫丸每日两次，一次两丸，早晚温开水送服。半月后始感腹部隐疼，大便稀溏、黑褐色，头昏头痛减轻，癫痫发作次数显著减少，3～5日一次。	昏迷、头痛、消瘦、痰鸣、失眠、气壅、多梦、昏倒、头昏、脉沉涩、苔白腻、舌紫暗、口吐白沫、全身困倦、牙关紧闭、大便失禁、大便稀溏、腹部隐疼、四肢抽搐、反应迟钝、神情呆滞、记忆力减退、面色晦黯无华	失神、头痛、消瘦、喉中痰鸣、不寐、胸闷、多梦、头昏、头昏、脉涩、苔腻、舌质紫黯、吐弄舌、乏力、口噤、大便失禁、大便稀溏、肛门疼痛、抽搐、少神、少神、健忘、皮肤晦黯		癫痫	大黄麈虫丸	虻虫、土鳖虫、大黄、生地、白芍、苦杏仁、水蛭、蛴螬、桃仁、干漆、甘草、黄芩	大黄蛰虫丸
965	961	刘强医案：宋某某，女，62岁。1985年4月23日诊。患高血压及糖尿病已十余年。近1年来又患血栓闭塞性脉管炎，最近1月两足冷痛，足背动脉搏动消失，足色青紫，两足趾端痛难着地，入夜痛剧难眠，扪之冰凉，形消体瘦。舌红无苔，脉沉细数。始考虑为阴虚之故，用滋阴缓急止痛之剂，不应，反冷痛加剧，再考虑为寒凝血脉，阳气不能下达，故入夜痛剧，予温经散寒，养血通脉之 ，但疼痛不减。认为久病寒盛，必有积瘀闭阻脉道，遂用前方合大黄廑虫丸增损：当	疼痛、痛剧、冰凉、反冷痛、脉沉细数、足色青紫、形消体瘦、苔舌红无苔、足背动脉搏动消失	耳痛、目痛、冷汗、冷痛、指纹细、口唇青紫、消瘦、肛门色红、舌体麻木		脱疽(血栓闭塞性脉管炎)	大黄麈虫丸	虻虫、土鳖虫、大枣、通草、赤芍、水蛭、熟地、蛴螬、桃仁、细辛、桂枝、干漆、甘草、当归	大黄蛰虫丸
966	962	唐国凤医案：杨某某，男，64岁。环跳穴处剧痛，曾二次住院作风湿治，无效。痛处灼热，有针刺感，足心灼热，右足为甚，行动困难，日夜呼叫不已。分析痛处灼热属热，针刺感属瘀，足心烧热属阴液不足，合乎阴虚有热有瘀指征，投予大黄廑虫丸二盒(每盒十粒)，每服三粒，一日三次，	剧痛、灼热、行动困难	目痛、灼痛、四肢不用		环跳剧痛	大黄麈虫丸	虻虫、土鳖虫、大黄、生地、白芍、苦杏仁、水蛭、蛴螬、桃仁、干漆、甘草、黄芩	大黄蛰虫丸
967	963	唐国凤医案：王某某，男，36岁。手臂被打伤，红肿俱甚，经用活血祛瘀治疗半年不效，于去年12月就诊，望诊见有舌燥咽干，手心灼热，诊断阴虚夹瘀，	咽干、舌燥、红肿、手心灼热	咽干、齿燥、耳肿、手足心烧		手臂外伤红肿	大黄麈虫丸	虻虫、土鳖虫、大黄、生地、白芍、苦杏仁、水蛭、蛴螬、桃仁、干漆、甘草、黄芩	大黄蛰虫丸
968	964	唐国凤医案：林某某，男，46岁。右手掌痒，已有二年，不能执笔，经中西医治疗无效，刻下望诊见右手掌中有血痣，摸之灼热，咽干口燥不欲饮，诊断为阴液不足，有热有瘀，	口燥、灼热、咽干、有热、不欲饮、右手掌痒、右手掌中有血痣	齿燥、灼痛、咽干、灼痛、不渴、耳痒、血精		手掌心痒	大黄麈虫丸	虻虫、土鳖虫、大黄、生地、白芍、苦杏仁、水蛭、蛴螬、桃仁、干漆、甘草、黄芩	大黄蛰虫丸
969	965	谢新阳医案：王某，男，57岁，1986年10月14日初诊。双膝关节肿大疼痛不能行走已4年，经中西药多方与激光、针灸等法治疗，效果不显。症见：双膝关节肿大如鹤膝，膝上至髀、膝下至踝已枯细，大肉尽脱，但存皮骨，形体消瘦，步履艰难，膝关节麻木冷痛，舌苔薄白，脉虚弱。	冷痛、枯细、疼痛、麻木、苔薄白、脉虚弱、形体消瘦、不能行走、双膝关节肿大	冷痛、指甲干枯、耳痛、舌体麻木、苔白、脉虚、消瘦、四肢不用、阴肿		鹤膝风	大黄麈虫丸	虻虫、土鳖虫、大黄、生地、白芍、苦杏仁、蛴螬、桃仁、干漆、甘草、黄芩	大黄蛰虫丸
970	966	高永祥医案：王某某，男性，10岁，1987年6月5日就诊。病者初生三个月后，其母发现双下肢及腹部皮肤发硬，苍黑，触之刺手。五个月后，下肢及腹部皮肤呈鱼鳞状敷盖，僵硬。温水洗后，部分脱落，二日后又呈鳞状。视其舌质淡蓝，诊其脉沉而涩，肤呈甲错状，瘀血症当无疑问。血瘀肌肤，肌腠失养而致上证。治以行其血，化其瘀。嘱服大黄廑虫丸。日二次，每次1丸。	腹、僵硬、苍黑、鳞状、发硬、舌淡蓝、甲错状、苔淡蓝、脉沉而涩	桶状胸、腹部板硬、带下色黑、皮肤脱屑、皮肤发硬、舌脉青紫、错语、舌脉青紫、脉涩		肌肤甲错	大黄麈虫丸	虻虫、土鳖虫、大黄、生地、白芍、苦杏仁、水蛭、蛴螬、桃仁、干漆、甘草、黄芩	大黄蛰虫丸
971	967	高鹏翔医案：曹某某，女，48岁，未婚，工人，住院号157682。患者于1979年因劳累而出现阴道大流血，经用止血剂，症情缓解。其后月经量明显增多，经期延长。1981年妇科诊断为子宫肌瘤，经治疗病情不见好转，转中医科治疗。B型超声报告：子宫前位，8．8x6．6×7．8立方厘米，肌壁肥厚，可见数个大小不等的肌瘤反射。血红蛋白4．8克％，红细胞268万／立方毫米。临床诊断：子宫肌瘤、继发性贫血。诊见：颜面苍白，口唇淡红，月经量多，腰腹痛，不能下地行走，舌质淡，苔薄黄，脉沉细。证属虚劳挟瘀，选用大黄廑虫丸，1次1丸，日服3次。	腹痛、舌淡、苔薄黄、脉沉细、经期延长、月经量多	腹痛、指纹淡、苔黄、脉细、经期延长、月经量多		石瘕(子宫肌瘤)	大黄麈虫丸	虻虫、土鳖虫、大黄、生地、白芍、苦杏仁、水蛭、蛴螬、桃仁、干漆、甘草、黄芩	大黄蛰虫丸
972	968	高鹏翔医案：房某某，53岁，营业员。1978年4月初诊。素体壮，48岁闭经。去年突觉腰痛，阴道流血性分泌物，血色暗黑有腐臭味。经妇科检查，诊为宫颈癌Ⅲ期，已失去手术机会。本人拒绝化疗，经放疗不足一疗程因不能耐受而中断，转中医诊治。查：面色萎黄，形瘦肤枯不荣，口唇淡红，少腹压痛，舌质红有瘀斑，苔黄腻，脉沉细。诊为干血证，首选大黄廑虫丸，因本市无药，改投折冲饮、少腹逐瘀汤合方用药月余，腰痛略减，余证未除。后自购大黄廑虫丸，1次1丸、日服3次。	腰痛、闭经、肤枯、苔黄腻、脉沉细、舌质红、血色暗黑、口唇淡红、面色萎黄、舌红有瘀斑	腰痛、闭经、指甲干枯、苔黄、脉细、肛门色红、苔灰黑、舌质淡红、皮肤色黄、舌生瘀斑		经断复来(子宫颈癌)	大黄麈虫丸	虻虫、土鳖虫、大黄、生地、白芍、苦杏仁、水蛭、蛴螬、桃仁、干漆、甘草、黄芩	大黄蛰虫丸
973	969	白炳森医案：赵某某，女，26岁。1973年5月19日诊。5年来经痛不调，经量少，夹紫色瘀块，近半年且成闭经。某院检查诊断为子宫内膜结核，中西医治疗无效。体瘦，骨蒸，手足心发热，肌肤甲错。舌黯红、少苔，脉象沉细。方予丹栀逍遥散、疏肝育阴汤、血府逐瘀丸等，疗效甚微。改用大黄廑虫丸，早晚各1丸，	闭经、发热、体瘦、瘀块、少苔、舌黯红、经量少、经痛不调、脉象沉细	闭经、发热、舌瘦、月经血块、恶露量少、咽红、月经量少、溏结不调、脉细		闭经(子宫内膜结核)	大黄麈虫丸	虻虫、土鳖虫、大黄、生地、白芍、苦杏仁、水蛭、蛴螬、酒、桃仁、干漆、甘草、黄芩	大黄蛰虫丸
974	970	姜光清医案：李某，女，41岁，农民，1988年5月6日初诊，患者素有少量白带，时有阴阜瘙痒，用温开水洗涤后可解。一次由于情志不畅而行房，即阴痒加重，再用温水洗涤无效。近3个月来阴部奇痒，尤以下午至夜半为甚，至抓破皮肤浸血乃止顿时，苦不堪言。迭用中西药治疗均罔效，特求余诊治。诊见患者坐立不宁，焦急面容，舌质红，根部微紫暗，脉沉涩。证属郁怒伤肝，气滞血瘀，结于阴部。治宜活血化瘀，疏肝行瘀。用大黄廑虫(丸)汤加味：	舌红、阴痒、瘙痒、脉沉涩、焦急面容	咽红、阴痒、肛门瘙痒、脉涩、尿急		阴痒	大黄麈虫丸	蒺藜、虻虫、土鳖虫、大黄、柴胡、生地、白芍、苦杏仁、水蛭、酒、桃仁、甘草、黄芩	大黄蛰虫丸
975	972	张德超医案：陈某，女，53岁。患慢性气管炎已八年，发则咳嗽哮喘，昼夜不休，颇为痛苦。今冬数因感寒复发，咳嗽哮喘，喉中痰鸣如水鸡声，咯出痰沫稀薄，入暮加剧，不能平卧，形寒不发热，目胞微见浮肿，胸膈满闷，舌苔白滑，脉浮紧而滑。此次发作已十余日，曾用 等方，咳痰量虽减，但哮喘等症依然。辨证为寒饮内停，肺失肃降，属寒饮咳喘症。用射干麻黄汤3剂后	痰鸣、咳嗽、浮肿、咳喘、咳痰、哮喘、脉浮紧、苔白滑、胸膈满闷、痰沫稀薄	喉中痰鸣、咳嗽、皮肤浮肿、咳嗽、咳嗽、鼻鼾、脉浮、苔白、胸闷、大便稀溏		哮喘	射干麻黄汤	大枣、五味子、半夏、款冬花、麻黄、细辛	射干麻黄汤
976	973	曹颖甫医案：按射干麻黄汤证但云咳而上气，是不咳之时，其气未必上冲也。若夫本证之咳逆上气，则喘息而不可止矣。病者必背拥叠被六七层，始能垂头稍稍得睡。倘叠被较少，则终夜呛咳，所吐之痰黄浊胶粘。此证予于宣统二年，侍先妣邢太夫人病亲见之。先妣平时喜进厚味，又有烟癖，厚味被火气熏灼，因变浊痰，气吸于上，大小便不通。予不得已，自制皂荚丸进之。	咳逆、喘息、上气、呛咳、浊痰、大小便不通	咳嗽、不寐、矢气、咳嗽、精浊、经行不畅		痰浊喘息	皂荚丸	皂荚、大枣	皂荚丸
977	974	明鸣医案：柳某，女，59岁。1986年5月因反复胃痛、嗳气吐酸及胃脘部包块在某医院诊为“胃网膜瘤’’而施手术。术中发现胃体包块与大网膜、横结肠等邻近组织广泛粘连，无法切除肿块，取活检后关腹。病理检查确诊为“胃体部腺癌。”术后常感脘腹胀满疼痛，呕恶，泛吐粘稠痰涎，大便半月一行，小便黄少，经中西药治疗数月无明显好转。1987年2月因大便二十余日不行，腹痛腹胀，咳吐痰涎胶粘难咯，全身酸楚就诊我处。查见患者呈恶病质，胃脘部可按及拳头大包块，质硬。左锁骨上及左腋窝淋巴结肿大约核桃大小，腹痛拒按。舌淡苔黄，脉滑数。拟诊为阳明腑实证，投以增液承气汤二剂，服之不效。二诊时，乃以顽痰停滞中脘论治，投以皂荚丸。	胀满、呕恶、嗳气、疼痛、腹胀、腹痛、舌淡、苔黄、舌硬、吐酸、胃痛、肿块、脉滑数、小便黄少、胃脘部包块、泛吐粘稠痰涎、左腋窝淋巴结肿大、咳吐痰涎胶粘难咯，全身酸楚	腰胀、呕吐、嗳气、耳痛、腹胀、腹痛、指纹淡、苔黄、皮肤发硬、泛酸、腹痛、皮下肿块、脉滑、目黄、皮下肿块、吐弄舌、关节变形、咳嗽		腹痛(胃癌术后)	皂荚丸	皂荚、砂糖、大枣	皂荚丸
978	975	赵守真医案：朱小祥病患咳嗽，恶寒头疼，胸闷气急，口燥烦渴，尿短色黄，脉浮而小弱。据证分析，其由邪侵肌表，寒袭肺经，肺与皮毛相表里，故恶寒而咳；浊痰上泛，冲激于肺，以致气机不利，失于宣化，故胸满气促；燥渴者，则为内有郁热，津液不布，因之饮水自救；又痰积中焦，水不运化，上下隔阻，三焦决渎无权，故小便黄短；脉浮则属外邪未解，小弱则因营血亏损，显示脏气之不足，如此寒热错杂内外合邪之候，宜合治不宜分治，要不出疏表利肺降浊升清之大法，因处以《金匮》厚朴麻黄汤。	口燥、气促、胸闷、气急、咳嗽、恶寒、胸满、郁热、烦渴、燥渴、尿短、头疼、脉浮、色黄、小便黄短、气机不利	齿燥、脉促、胸闷、尿急、咳嗽、恶寒、胸闷、烦躁时发热、齿燥、尿短、头痛、脉浮、带下色黄、苔黄、呼吸困难	郁热	咳喘(一)	厚朴麻黄汤	干姜、厚朴、半夏、五味子、苦杏仁、麻黄、石膏、细辛	厚朴麻黄汤
979	976	海崇熙医案：张某某，女，72岁，1987年10月25日诊。患慢性支气管炎伴肺气肿10年，素日气短，劳则作喘。旬日前，贪食肥厚，复勉强作劳，遂扰动宿疾，咳痰肿满，气急息迫，某医院诊为肺原性心脏病，于西药治疗一周罔效。刻诊：面晦紫虚肿，咳逆气促，鼻张抬肩，膈膨胀，不能平卧，痰涎壅盛，‘咯吐不爽，心慌不宁，颈静脉怒张，肝肋沿下3cm伴明显压痛，剑突下上腹部动悸可见，下肢呈凹陷性水肿，小便不利，大便数日未行。唇青紫，口干不欲饮，舌质紫黯，苔白厚，脉沉有结象。辨属痰饮潴留，胸阳阻遏，气滞血瘀，肺病累心。治宜开结降逆，决壅逐水。拟泽漆汤原方：	膨胀、气促、气急、虚肿、气滞、鼻张、咳痰、口干、咳逆、气短、作喘、舌紫黯、唇青紫、苔白厚、不欲饮、心慌不宁、咯吐不爽、痰涎壅盛、小便不利、脉沉有结象、大便数日未行、肝肋沿下3cm伴明显压痛	肌肉发胀、脉促、尿急、阴肿、脉迟、口张、咳嗽、口干、咳嗽、气短、舌颤、舌质紫黯、口唇青紫、苔白、不渴、心悸、吐弄舌、多涎唾、小便不利、脉结、闭经、肛门疼痛		咳喘(肺源性心脏病)(二)	泽漆汤	生姜、半夏、党参、炙甘草、紫菀、桂枝、白前、泽漆、黄芩	泽漆汤
980	977	海崇熙医案：陈某某，女，22岁，工人，1984年1月16日诊。有支气管哮喘史12年，常反复发作，冬令尤频。一周前，婆媳口角，火气浮动，宿痰暴涌，服解痉剂及激素类西药，症未缓解，故迎余往诊。履未及室，痰呜呼吼声先入耳，俟入内诊察，见唇面青灰，额汗若洗，抬肩滚肚，胸廓膨隆，喘促气急，睛突口张，时而吹呼，时而咳唾，痛苦万状，舌质紫，苔滑白，脉中取滑而重按促。辨证为胸有壅塞之气，膈有潜蓄之痰，气痰相搏，聚结息道，酿成“痰栓”。此哮喘危急之候，不速治将成痰厥窒息。治当涤痰降逆，宣肺缓急。方拟泽漆汤倍半夏：	舌紫、气急、窒息、咳唾、气痰、痰厥、口张、喘促、苔滑白、唇面青灰、宿痰暴涌、火气浮动、脉中取滑、额汗若洗，抬肩滚肚，胸廓膨隆	舌脉青紫、尿急、鼻塞、咳嗽、喉中痰鸣、咳嗽、口张、脉促、苔白、甲床青紫、神乱、颈脉动甚、脉滑、舌胖		哮喘(支气管哮喘)	泽漆汤	生姜、党参、半夏、炙甘草、紫菀、桂枝、白前、泽漆、黄芩	泽漆汤
981	978	唐忠明医案：李某，女，36岁，已婚，1982年4月8日初诊。患者水肿时起时消两年余，历医十数，用“开鬼门”、“洁净府”、“去菀陈垄，等法，服五苓散、五皮饮、真武汤、疏凿饮子等利水方药效果不著。经某医院检查化验，诊为“慢性肾炎”，予可地松、环磷酰胺、利尿合剂等治疗，其水肿仍时起时消。医患悉以为苦，遂商治于我处。查患者一身悉肿，目咆光亮，面白鲜明，两颧红赤，咽喉干燥不利，频频咳吐浊沫，舌体瘦小质红，乏津少苔，脉沉细略数。细揣此案，其病机演变与病证颇与《金匮》之肺痿相似，乃断为“水肿继发肺痿”(虚热型)。拟麦门冬汤加减治之。	舌红、乏津、水肿、少苔、舌体瘦小、咳吐浊沫、面白鲜明、脉沉细略数	咽红、指甲干枯、阴肿、恶露量少、肌肉萎缩、咳嗽、皮肤鲜明、脉细		肺痿(慢性肾炎)	麦门冬汤	山药、白芍、半夏、太子参、大枣、麦冬、粳米、甘草	麦门冬汤
982	979	权东园医案：王某，女，14岁，学生，1968年6月15日初诊。患脑膜炎，经西医治愈后，经常口吐涎沫不止，吃东西时尤著，且伴有性情急躁，易怒，舌淡红，苔薄白，脉平不数。据《伤寒论》：“大病差后，喜唾，久不了了，当以丸药温之，宜理中丸”之意，给以理中丸治之，效果不显。又据《金匮要略》“上焦有寒，其口多涎”之意，给 ，遂按虚热肺痿，用麦门冬汤治疗。	易怒、喜唾、苔薄白、口多涎、舌淡红、脉平不数、口吐涎沫不止	急躁易怒、多涎唾、苔白、多涎唾、舌质淡红、脉数、吐弄舌		吐涎不止	麦门冬汤	大枣、党参、半夏、炙甘草、麦冬、粳米	麦门冬汤
983	980	无故发生咳嗽，咽痒，持续40余天方告缓解，经中西药治疗罔效。今年立春后呛咳又作，日夜不休，咳甚则面红耳赤，涕泪俱出，背冷潮热，口干口苦，舌红苔黄，脉弦细。证属阴虚体弱，不能耐受阳气升发所致。予麦门冬汤去半夏主治。处方：	口干、舌红、呛咳、潮热、咳嗽、口苦、咽痒、面红、苔黄、耳赤、背冷、脉弦细、涕泪俱出	口干、咽红、咳嗽、潮热、咳嗽、口苦、咽痒、皮肤色红、苔黄、耳赤、背冷、脉细、流涕		咳嗽	麦门冬汤	大枣、党参、炙甘草、麦冬、粳米	麦门冬汤
984	981	王光晃医案：黄某某，男，54岁，1978年3月26日初诊。罹患慢性咽炎，咽部干燥不适，近二月来，咽喉灼热，似有物梗，咯之不出，咽之不下，疑为癌证，赴某医院确诊为神经官能症，经人介绍就诊。患者精神忧虑，身体瘦弱，面色萎黄，大便于结，舌红少津，苔薄黄，脉细数。此乃虚火所致，法当清降虚火，顺气化痰，拟予麦门冬汤加味。	舌红、少津、苔薄黄、脉细数、咽部干燥、大便于结、咽喉灼热、身体瘦弱、面色萎黄	咽红、指甲干枯、苔黄、指纹细、咽干、脉结、肛门灼热、消瘦、皮肤色黄		梅核气	麦门冬汤	大枣、半夏、党参、瓜蒌、石斛、枳实、麦冬、粳米、知母、甘草、山豆根	麦门冬汤
985	982	吴协兵医案：黄某某，女性，36岁，社员。患肺痿之证五年余，经常有咳嗽，喉间有痰阻滞，吐咯不爽，气逆心悸，形体赢瘦。近三月来，吞咽困难，不能进食，饮水至咽即咳呛而出。伴肢体乏力，面色不荣，语言低微，口干咽燥，动则喘咳，小便色黄，大便时干，舌苔薄黄质嫩红，脉象沉而带细数。曾多方用中西药物治疗不效。余以为患者素体肺胃津伤，津伤则阴虚，阴虚则火旺，火旺必上炎，以致肺胃之气俱逆，于是发生噎膈与喘咳。噎膈之由实为劳嗽不止，耗伤津液，津枯液竭无以滋润咽喉所致。治宜清养肺胃，上逆下气。试投仲景麦门冬汤。	吐、喘咳、气逆、劳嗽、噎膈、心悸、口干、咳嗽、咽燥、舌嫩红、肢体乏力、形体赢瘦、大便时干、上逆下气、吞咽困难、小便色黄、舌苔薄黄质嫩红，脉象沉而带细数。曾多方用中西药物治疗不效。余以为患者素体肺胃津伤，津伤则阴虚，阴虚则火旺	吐弄舌、咳嗽、矢气、咳嗽、鼻塞、心悸、口干、咳嗽、齿燥、皮肤色红、乏力、舌瘦、皮肤干燥、神乱、吞咽困难、带下色黄	舌苔薄黄质嫩红，脉象沉而带细数。曾多方用中西药物治疗不效。余以为患者素体肺胃津伤，津伤则阴虚，阴虚则火旺	噎膈	麦门冬汤	半夏、大枣、麦冬、人参、粳米、甘草	麦门冬汤
986	983	杨勤开医案：唐某，女，45岁，1983年10月16日就诊。患者于1月前因发热、咳嗽、胸痛在某医院住院治疗，诊为“大叶性肺炎”，经西医治疗后，体温正常，胸痛控制。但干咳少痰，咽喉肿痛，饮食难下，声音嘶哑难出，形体渐瘦，近10余天常以静脉补液支持，神疲气短，舌质红少苔，脉细数。证属燥热伤津，咽喉不利。治宜滋阴润燥，清利咽喉，拟麦门冬汤加减：	舌红、胸痛、神疲、干咳、少苔、咳嗽、发热、气短、脉细数、形体渐瘦、声音嘶哑、咽喉不利、体温正常、咽喉肿痛	咽红、胸痛、乏力、咳嗽、恶露量少、咳嗽、发热、气短、指纹细、舌瘦、声音嘶哑、咽如物梗、乳房痛	体温正常	咽痛	麦门冬汤	蝉蜕、半夏、党参、桔梗、麦冬、粳米、甘草、玄参	麦门冬汤
987	984	王正林医案：田某某，女，37岁，教师，1981年10月28日初诊。患者于10月15日因下痢新瘥即讲课，致声音欠扬，曾经某医投胖大海等中药罔效，昨日又连续上课，当晚即症状加重。现患者声音嘶哑，不能出声，咽燥口干，咳声低微，无痰，舌红无苔，脉细数。病属肺燥津伤。治以滋阴润肺，拟麦门冬汤进退：	痰、口干、舌红、下痢、咽燥、脉细数、苔无苔、声音欠扬、声音嘶哑	喉中痰鸣、口干、咽红、咽喉溃烂、齿燥、指纹细、苔剥、语声低微、声音嘶哑		失音	麦门冬汤	蝉蜕、半夏、大枣、桔梗、麦冬、粳米、甘草、玄参	麦门冬汤
988	985	邵德田医案：李某，女，68岁，1982年10月14日入院，住院号5635。5天前因呕吐、腹泻在当地医院经输液及庆大霉素治疗，腹泻已止，但频作干呕，稍进食水则吐。经用止吐药“灭吐灵”等无效而转本院。门诊以急性胃肠炎并I。脱水收住。入院时查：神萎、口唇干燥，T、P、R、BP及血、尿、粪常规检查均正常。血清钠280毫克9／6，血清钾14毫克％，二氧化碳结合力48容积％。入院后给予补液及纠正水、电解质、酸碱平衡失调等药物，并针对呕吐先后投以爱茂尔、654—2等收效甚微。10月16日改中药辨治。证见形体消瘦，乏力，口燥咽干，时作干呕；舌质红，苔薄黄中现黑色、乏津液，脉细微数而无力。治宜滋养胃阴、降逆止呕。	口燥、舌红、呕吐、咽干、消瘦、干燥、干呕、腹泻、乏力、苔薄黄、脉细微数	齿燥、咽红、呕吐、咽干、消瘦、齿燥、呕吐、大便稀溏、乏力、苔黄、指纹细		呕吐	麦门冬汤	大枣、半夏、竹茹、石斛、炙甘草、麦冬、人参、粳米、枇杷叶	麦门冬汤
989	986	肖美珍医案：成某，女，48岁，1984：年2月5日初诊。胃脘痛10年，有肺结核病史。症见咳而咯痰不爽，咽喉不利，上腹饱胀，胃脘隐隐作痛，脘部烧灼，纳食不佳，口渴欲得凉润但不多饮，嗳气，大便干结。查面色苍黄，形体消瘦，舌质红，苔光剥，脉虚数。X线钡餐检查胃窦部有激惹现象，胃窦大小弯呈锯齿状，痉挛性收缩，胃粘膜皱襞粗乱。胃镜检查：胃粘膜红白相间，以白为主，色泽变淡，粘膜变薄，皱襞变细，可透见粘膜下血管。诊断为萎缩性胃炎。证属胃阴不足，虚火犯肺。治宜养胃生津，润肺清热。方用麦门冬汤：	咳、嗳气、舌红、口渴、胃脘痛、苔光剥、脉虚数、粘膜变薄、大便干结、咽喉不利、上腹饱胀、咯痰不爽、胃脘隐隐作痛、胃粘膜皱襞粗乱	咳嗽、嗳气、咽红、见水欲尿、腹痛、苔剥、脉虚、苔薄、大便干结、咽如物梗、腰胀、呵欠、肛门疼痛	胃粘膜皱襞粗乱	胃脘痛(萎缩性胃炎)	麦门冬汤	半夏、党参、大枣、麦冬、粳米、甘草	麦门冬汤
990	987	池绳业医案：郑某某，男，77岁，1982年7月27El初诊。患者泄泻已达4月之久，迭经中西医治疗罔效。来诊时，形瘦肢倦，气短懒言，由其家人抱扶而来，询知日夜大便10多次，便稀色黄带馊气，溺少色黄，脘腹常疼痛上顶，腹胀肠鸣，虚痞不食，食后嗳气，恶心或泛酸，胃中灼热，舌燥津干，口渴欲饮，舌红绛苔剥而黄糙，双脉虚弦而数。四诊合参，此乃脾虚失运，久泻胃阴亏损，肝气不敛。遂拟甘凉养胃，敛阴柔肝，佐以鼓舞脾胃之品。处方：	泄泻、形瘦、嗳气、口渴、虚痞、疼痛、恶心、腹胀、馊气、津干、泛酸、舌燥、气短、肠鸣、苔红绛、便稀色黄、双脉虚弦、舌红绛苔剥而黄糙	大便稀溏、舌瘦、嗳气、见水欲尿、腹胀、耳痛、恶心、腹胀、芤脉、口干、泛酸、齿燥、气短、肠鸣、舌质红绛、带下色黄、脉弦、小便黄赤		泄泻	麦门冬汤	山药、白芍、半夏、太子参、大枣、粉葛、炙甘草、麦冬、粳米、北沙参	麦门冬汤
991	988	王光晃医案：李某某，男，58岁，1976年1月26日初诊。曾因发热咳血在县医院住院月余，归故里调养二周，复发咳血而急诊就医。诊见：精神疲惫，面色不荣，形体赢瘦，气促咽干，咳唾痰血相兼，亦见纯血鲜红，纳谷不香，大便干燥，舌质红，苔薄黄，脉细数。证属阴虚火旺，肺络损伤。治宜滋阴降火，宁络止血。	痰、气促、舌红、咽干、发热、咳血、苔薄黄、脉细数、大便干燥、面色不荣	喉中痰鸣、脉促、咽红、咽干、发热、咳嗽、苔黄、指纹细、皮肤干燥、皮肤晦黯		咳血	麦门冬汤	山药、生地、大枣、半夏、西洋参、阿胶、麦冬、桑白皮、甘草、黄芩	麦门冬汤
992	989	权依经医案：陵某某，男，50岁，1980年2月23日初诊。七天前突然鼻出血不止，伴轻微咳嗽，素有慢性气管炎和高血压病。住院后血压波动在150／100～120／80mmHg之间。化验：Hb7g％，血小板124，000／mm~，凝血时间1’30”。体查：鼻腔有渗血，无明显出血点。舌红苔薄白，脉关尺滑数有力，寸部无力。用麦门冬汤治之：	舌红、咳嗽、苔薄白、出血点、鼻出血、鼻腔有渗血、脉关尺滑数有力	咽红、咳嗽、苔白、皮下出血、耳出血、尿血、脉实		鼻衄	麦门冬汤	大枣、半夏、党参、竹茹、蜜、炙甘草、麦冬	麦门冬汤
993	990	李一立医案：张某，男，40岁，1973年10月20日初诊。素患有胃溃疡，五天前出现右胁胀痛，神疲乏力，面色萎黄，食欲不振，不规则低热，视物不明，嗳气泛酸，解黑便日2～3次，舌质红，苔薄黄。此为脾胃阴虚。治宜益阴止血。用麦门冬汤。	胀痛、嗳气、舌红、神疲、黑便、低热、泛酸、苔薄黄、视物不明、食欲不振、面色萎黄	胀痛、嗳气、咽红、乏力、带下色黑、语声低微、泛酸、苔黄、目昏、食欲不振、皮肤色黄		便血	麦门冬汤	山药、女贞子、白芍、大枣、半夏、麦冬、仙鹤草、粳米、甘草	麦门冬汤
994	991	李中梓医案：社友孙其芳令爱，久嗽而喘，凡顺气化痰，清金降火之剂，几予遍偿，绝不取效。一日喘甚烦躁，余视其目则胀出，鼻则鼓煽，脉则浮而且大，肺胀无疑矣。遂以越婢加半夏汤投之，一剂而减，再剂而愈。	浮、喘、肺胀、鼓煽、久嗽、烦躁、化痰、胀出	脉浮、舌颤、耳胀、头摇、咳嗽、烦躁时发热、咳嗽、胁胀		肺胀	越婢加半夏汤	生姜、半夏、大枣、麻黄、石膏、甘草	越婢加半夏汤
995	992	蒲辅周医案：金某某，女，1岁，1964年1月29日初诊。检查摘要：扁桃腺红肿，两肺布满水泡音。胸透：两肺纹理粗重模糊，并有小型玟点状浸润性阴影，尤以内中带为著，两肺下部有轻度肺气肿，心膈无异常。血化验：白细胞总数11300／mm。，中性79％，淋巴20％，酸性19，5。诊断为支气管肺炎。病程与治疗：患儿发热4天，已服过中西药未效，高热达39．6fC，咳喘气促，腹满膈煽，喉间痰声漉漉，鼻翼煽动，面青唇淡，头汗出，时有烦躁，不欲食奶，大便稀溏，小便黄，脉沉紧，指纹不显，舌质淡苔白，由风寒犯肺，肺气郁闭，治宜辛开，主以越婢加半夏汤加味。处方：	汗出、气促、面青、烦躁、发热、咳喘、高热、唇淡、肺气肿、舌质淡、小便黄、脉沉紧、舌淡苔白、肺气郁闭、大便稀溏、心膈无异常、两肺布满水泡音	有汗、脉促、鼻根青、烦躁时发热、发热、咳嗽、月经量多、指纹淡、咽肿、指纹淡、目黄、脉紧、舌质淡白、闷闷不乐、大便稀溏、月经时多时少、喉中痰鸣		咳喘(小儿支气管肺炎)	越婢加半夏汤	半夏、大枣、前胡、麻黄、石膏、紫苏子、甘草	越婢加半夏汤
996	993	杨志一医案：刘某某，女，35岁。因妊娠八月，全身浮肿，咳嗽气逆，用西药治疗7天，曾服双氢克尿塞、利尿素，又服中药五皮饮加味等，全身浮肿加剧，腹水增加，病情严重，考虑引产。邀会诊：患者眼脸及全身浮肿，恶风鼻衄，咳喘不已，呕逆不能食，大便尚通，小便短赤，舌淡白尖红，脉浮数有力，虽未见发热口渴等证，而肺经风水交冲挟有胃热之候显然可见。	口渴、腹水、尿塞、咳嗽、浮肿、气逆、胃热、发热、咳喘、呕逆、恶风、鼻衄、脉浮数有力、舌淡白尖红	见水欲尿、大便稀溏、鼻塞、咳嗽、皮肤浮肿、矢气、小便灼热、发热、咳嗽、呕吐、恶心、鼻衄、脉浮、舌质淡红		子肿	越婢加半夏汤	大枣、苦杏仁、半夏、麻黄、石膏	越婢加半夏汤
997	994	刘渡舟医案：孙某某，女，46岁。时值炎夏，夜开空调，当风取凉，因患咳嗽气喘甚剧。西医用进口抗肺炎之药，不见效果。又延中医治疗亦不能止。马君请刘老会诊：脉浮弦，按之则大，舌质红绛，苔则水滑。患者咳逆倚息，两眉紧锁，显有心烦之象。辨为风寒束肺，郁热在里，为外寒内饮，并有化热之渐。为疏：	咳逆、气喘、咳嗽、郁热、心烦、化热、脉浮弦、苔水滑、舌红绛	咳嗽、舌颤、咳嗽、急躁易怒、发热、脉弦、苔滑、舌质红绛	郁热	咳喘	小青龙加石膏汤	干姜、白芍、半夏、五味子、麻黄、石膏、炙甘草、细辛、桂枝	小青龙加石膏汤
998	995	蒲辅周医案：冯某某，女，6岁。1961年3月14日会诊。腺病毒肺炎住院三周，发热咳嗽气喘，发憋，面青白，下痢，肺部罗音较多。舌淡苔灰黑，脉滑数，属内饮兼外感，治宜宣肺。	舌淡、气喘、咳嗽、发憋、发热、下痢、面青白、苔灰黑、脉滑数、肺部罗音较多	指纹淡、舌颤、咳嗽、鼻塞、发热、咽喉溃烂、须发早白、苔灰黑、脉滑、喉中痰鸣		小儿咳喘(腺病毒肺炎)	小青龙加石膏汤	干姜、白芍、大枣、五味子、半夏、苦杏仁、麻黄、炙甘草、桂枝	小青龙加石膏汤
999	996	熊魁梧医案：徐某某，男，52岁，工人，1987年4月13日初诊。素有咳喘宿疾20余载，反复发作，弱不经风。一周前因感冒咳喘发作住某院急诊观察室，因青、链霉素及磺胺药过敏，曾用庆大霉素、氨茶碱、激素等治疗效果不显而辗转来诊。顷诊：面色青灰，气短喘促，张口抬肩(随身携带氧气急救包)，动则自汗不已，咳嗽吐白色泡沫痰，心烦，尿少，脚肿，舌质黯淡，苔薄白，脉浮细数。急投小青龙加石膏汤。	自汗、脚肿、咳嗽、咳喘、心烦、气短、尿少、喘促、苔薄白、舌黯淡、弱不经风、面色青灰、脉浮细数、吐白色泡沫痰	自汗、耳肿、咳嗽、咳嗽、急躁易怒、气短、带下量少、脉促、苔白、皮肤晦黯、闭经、甲床青紫、苔浮、吐弄舌		哮喘危候	小青龙加石膏汤	干姜、白芍、党参、五味子、半夏、麻黄、石膏、炙甘草、桂枝、细辛	小青龙加石膏汤
1000	997	曹颖甫医案：予尝治平性妇，其人新产，会有仇家到门寻衅，毁物谩骂，恶声达户外，妇人惊怖。嗣是少腹即有一块，数日后，大小二块，时上时下，腹中剧痛不可忍，日暮即有寒热。予初投：	寒热、腹中剧痛	冷痛、肛门疼痛		奔豚(一)	奔豚汤	川芎、炮姜、当归、白芍	奔豚汤
1001	998	辛军医案：邓某，女，48岁，1992年2月11日诊。诉2年前夜间静卧时，时觉两踹(小腿肚)发胀，继而心烦不能忍，必须用力伸其双腿，或出屋外纳凉尔后缓解。近1年来，症见气从踹上冲心下，发作欲死，经用针(缝衣针)刺其踹部，觉气从刺处泄出后，发作才停止。如此二三日一发，或七八日一发，苦不堪言。诊舌淡，苔白，脉细弱。此肝火内郁，肝胃气逆。治宜养血平肝，和胃降逆。	发胀、舌淡、苔白、气逆、心烦、脉细弱	头胀、指纹淡、苔白、矢气、急躁易怒、脉细		奔豚(二)	奔豚汤	白芍、半夏、粉葛、川芎、桂枝、甘草、当归、李根白皮、黄芩	奔豚汤
1002	999	王峰医案：马某，女，16岁，学生，1988年10月14El初诊。患者自9月6El以来，每见欠伸之后即哭泣无常或叫嚷吵闹，或精神恍惚，不闻不见。询其因，乃上学恋爱，被家人打骂恐吓而发病。曾服谷维素、安定、氨络酸等西药治疗，疗效不佳，故于今日来诊。刻诊：患者无故自悲，善惊易恐，心烦不寐或多梦纷纭，大便干硬，小便短赤，头重昏蒙，面带愁容。舌红苔少，脉弦细。诊为脏躁，乃血虚气火逆乱所致。治宜养血平肝，泻火安神。投奔豚汤加味：	舌红、苔少、心烦、头重、脏躁、脉弦细、小便短赤、大便干硬、叫嚷吵闹、精神恍惚、哭泣无常	咽红、带下量少、急躁易怒、头重、急躁易怒、脉细、带下色赤、口干、嘈杂、失神、神乱		脏躁	奔豚汤	生姜、柴胡、白芍、半夏、党参、粉葛、川芎、牡蛎、甘草、当归、黄芩	奔豚汤
1003	1000	徐登国医案：陈某，女，39岁，1987年10月21日初诊。失眠头昏、心悸躁烦年余，服西药有时虽能成眠，而晨起仍感头昏脑胀，倦怠乏力，久而厌食。后服归脾丸、枣仁安神液、柏子养心丸等药，也多乏效。面色萎黄少华，失眠头昏，有时彻夜不眠，心悸怵惕，抑郁寡欢，两胁隐痛，口苦，时有嗳气，溲黄，舌淡苔黄，脉细弦。此为阴血亏少，肝失濡养，木郁化热，引动心火，气机失于和降，心神不能安宁所致。法宜养血滋阴以柔肝木，泄热平冲以宁心神。方取奔豚汤化裁。药用：	倦怠、嗳气、失眠、舌淡、心悸、抑郁、口苦、苔黄、脑胀、乏力、溲黄、厌食、头昏、脉细弦、两胁隐痛、木郁化热、面色萎黄少华	乏力、嗳气、不寐、指纹淡、心悸、闷闷不乐、口苦、苔黄、头胀、乏力、目黄、食欲不振、头昏、脉弦、乳房痛、前阴灼热、皮肤色黄		不寐	奔豚汤	郁金、白芍、大枣、半夏、甘草、粉葛、丹参、龙齿、远志、当归、李根白皮、黄芩	奔豚汤
1004	1001	王峰医案：李某，女，4岁，1988年3月4日来诊。患儿于去冬因感冒发热未及时治疗而高热抽搐，后每发热稍高(39℃以上)即惊乍抽搐，多方治疗，效果甚微。今日旧病又作，急来求治。症见高热(39．7℃)神昏，鼻柱青黑，烦躁不宁，时见手足惊乍，舌红苔黄，脉弦数。证属热陷厥阴，引动肝风。治宜清热平肝，息风镇惊。方选奔豚汤加减：	舌红、发热、神昏、高热、苔黄、抽搐、脉弦数、烦躁不宁、手足惊乍、鼻柱青黑	咽红、发热、头昏、月经量多、苔黄、抽搐、脉弦、烦躁时发热、心悸、耳轮发黑		高热惊风	奔豚汤	白芍、半夏、粉葛、僵蚕、川芎、石膏、知母、甘草、当归、黄芩	奔豚汤
1005	1002	焦风歧医案：宣某某，女，28岁，1989年12月9日诊。患者7个月前患传染性肝炎，经用西药保肝疗法，疗效不佳。症状逐渐加剧，两胁胀痛明显，胸闷腹胀，口苦，疲乏无力，大便溏泄，月经不调，量少色紫，而来我院就诊。肝功能检查：TTT，TFT(++)，SGPT，HBsAg(+)。舌质红，苔薄黄，脉弦数。证属肝火上冲，脾虚不运。治拟平肝降逆，健脾化湿。奔豚汤合四君子汤加减：	胀痛、舌红、胸闷、口苦、疲乏、腹胀、苔薄黄、脉弦数、量少色紫、大便溏泄、月经不调	胀痛、咽红、胸闷、口苦、乏力、腹胀、苔黄、脉弦、舌脉青紫、大便稀溏、溏结不调		胁痛腹胀(慢性肝炎)	奔豚汤	生姜、白芍、党参、白术、半夏、粉葛、川芎、川楝子、茯苓、甘草、当归、李根白皮、黄芩	奔豚汤
1006	1003	魏翠荣医案：赵某某，女24岁。1992年8月9日就诊。半年来每次经行时呕吐，腹痛作胀，经服维生素B，颠茄片等药治疗未愈。刻诊：经水27天至30天一行，经色淡红有小血块，腹痛发胀欲呕，胃脘痞满，心中烦闷，口苦咽干，头晕昏沉，小便黄，大便稍干，舌质淡红，苔略黄，脉细数，证属血虚有热，胃气不和，治宜滋养营血，和胃降逆。处方：	发胀、昏沉、腹痛、呕吐、咽干、烦闷、口苦、头晕、痞满、欲呕、苔略黄、小便黄、脉细数、舌淡红、经色淡红、大便稍干	头胀、头昏、腹痛、呕吐、咽干、闷痛、口苦、头晕、腹胀、呕吐、苔黄、目黄、指纹细、舌质淡红、月经淡红、咽干		经行呕吐	奔豚汤	白芍、半夏、粉葛、川芎、陈皮、当归、黄芩	奔豚汤
1007	1004	段天禄医案：吴某，女，11岁，1977年7月18日诊。症见发热恶寒，剧烈头疼，喷射呕吐，颈项强直，口渴喜饮，饮而复吐，四肢厥逆，舌尖红，苔白微干，脉浮数且弦。检查：昏迷嗜睡，手足蠕动，巴氏征、布氏征阳性，目眶压疼明显。体温41．4℃。血检：白细胞计数28000／立方毫米，中性68％，淋巴30％，酸性2％。脑积液，无色透明无凝块，潘氏反应弱阳性，细胞数32个／立方毫米，糖50毫克％。证属气营两燔，肝风欲动之暑温(乙脑)。治宜气营两清，凉肝熄风，佐以透热出卫。急拟奔豚合白虎汤加减。处方：	昏迷、呕吐、口渴、嗜睡、发热、厥逆、恶寒、凝块、头疼、脉浮数、布氏征、巴氏征、舌尖红、颈项强直、潘氏反应弱、苔苔白微干、体温41．4℃	失神、呕吐、见水欲尿、嗜睡、发热、四肢厥逆、恶寒、月经血块、头痛、苔浮、带下稀、肛门色红、拘挛、少神、咽干、小便灼热	巴氏征	暑温(乙型脑炎)	奔豚汤	粉葛、川芎、赤芍、石膏、羚羊角、钩藤、知母、甘草、当归、李根白皮、黄芩	奔豚汤
1008	1005	段天禄医案：魏某，女，3岁，1980年4月10日就诊。患儿发病已二日，晨起病重，症见寒热往来，头疼，体温40·7℃，心烦喜呕，口渴索饮，双腮红肿如鸡卵，热疼拒按，口不堪张，饮食困难，小便短赤，大便三日未行，舌红苔燥脉洪大。断为少阳经热，阳明腑实之痄腮。当疏散风热，清泄少阳，佐通腑气。拟奔豚汤加味：	舌红、喜呕、热疼、口渴、苔燥、心烦、头疼、红肿、痄腮、脉洪大、小便短赤、口不堪张、饮食困难、体温40·7℃	咽红、呕吐、灼痛、见水欲尿、齿燥、急躁易怒、头痛、耳肿、齘齿、脉洪、带下色赤、口噤、呼吸困难、小便灼热		痄腮(流行性腮腺炎)	奔豚汤	大黄、粉葛、赤芍、板蓝根、川芎、甘草、当归、李根白皮、黄芩	奔豚汤
1009	1006	段天禄医案：王某，男，10岁。病已4日，初起发热恶寒，某医误以感冒辛温治之，病不稍减。疹点出现又以麻疹施治，病益剧。于1975年3月8日邀诊。症见寒战发热，体温40．8~C，疹点猩红遍布胸背，压之退色，口周苍白，咽喉极度充血而疼，扁桃体肿疼并有灰白色渗出物，咳嗽，吐痰腥臭，心烦口苦，胸闷气短，口渴少饮，手足时有躁动，小便短赤不畅，舌如杨梅，脉数有力。主属表邪未尽，热入营血i肝风欲动之烂喉痧。治宜疏表解毒，清营凉血，活血柔肝。投以奔豚汤加味：	肿疼、心烦、口渴、口苦、发热、吐痰、少饮、充血、胸闷、苍白、咳嗽、恶寒、寒战、气短、渗出物、舌如杨梅、脉数有力、小便短赤不畅、体温40．8~C	乳房痛、急躁易怒、见水欲尿、口苦、发热、呕吐、恶露量少、目赤、胸闷、带下色白、咳嗽、恶寒、寒战、气短、脉实、囟门不合	渗出物、舌如杨梅、体温40．8~C	烂喉痧(猩红热)	奔豚汤	牡丹皮、白芍、生地、半夏、水牛角、粉葛、川芎、犀角、甘草、当归、黄芩	奔豚汤
1010	1007	段天禄医案：程某某，男，3岁。患儿于6日前因不规则发热，鼻流清涕，先后服阿斯匹林等药病情愈重。3月28日上午喘咳心烦，鼻翼扇动，抽搐，经某院检查，双肺可闻及干湿罗音。心肝脾无异常。白血球计数6700／立方毫米，中性62％，分叶38％。诊为病毒性肺炎合并脑病。用青霉素400万单位，10％葡萄糖水500CC静滴，链霉素25万单位肌注，病不稍减，于该日下午邀诊。发热41·2℃，口腔隐约可见麻疹粘膜斑，昏睡不语，手足颤动，咳声重浊，喘促鼻扇，时躁时呕时抽风，面唇青绀，舌红苔白燥，指纹青紫。诊为毒陷不达，闭肺动风之麻疹危候。急以疏风清热，宣肺开闭，凉肝熄风为治。处奔豚汤加减：	喘咳、时躁、发热、心烦、抽风、抽搐、喘促、鼻流清涕、咳声重浊、面唇青绀、昏睡不语、舌红苔白燥、心肝脾无异常、双肺可闻及干湿罗音	咳嗽、烦躁时发热、发热、急躁易怒、抽搐、抽搐、脉促、流涕、咳嗽、带下色青、头昏、舌质红绛、月经时多时少、耳鸣		麻疹(麻疹伴病毒性肺炎、脑病)	奔豚汤	白芍、半夏、苦杏仁、粉葛、川芎、麻黄、石膏、羚羊角、钩藤、甘草、当归、黄芩	奔豚汤
1011	1008	段天禄医案：1975年春，河南邓县红眼病大流行，户不能免。罗某全家四口皆感此病，以其长子尤甚，他年方5岁，症见双眼睑肿大，目不能睁，疼痒流泪，胀闷难忍，结膜角膜高度充血，口苦心烦，口渴少饮，小便短赤，舌尖红，苔白干燥，脉浮数有力。	流泪、口渴、疼痒、口苦、胀闷、心烦、舌尖红、苔白干燥、小便短赤、目不能睁、脉浮数有力、双眼睑肿大、结膜角膜高度充血	流泪、见水欲尿、肛门疼痛、口苦、腹胀、急躁易怒、肛门色红、咽干、带下色赤、目闭不开、脉浮、唇肿、目赤		暴发赤眼(流行性结膜炎)	奔豚汤	牡丹皮、白芍、半夏、粉葛、川芎、菊花、桃仁、甘草、当归、黄芩	奔豚汤
1012	1009	曹颖甫医案：惟劳力伛偻之入，往往病胸痹，予向者在同仁辅元堂亲见之。病者但言胸背痛，脉之，沉而涩，尺至关上紧，虽无喘息咳吐，其为胸痹，则确然无疑。问其业，则为缝工。问其病因，则为寒夜伛偻制裘，裘成稍觉胸闷，久乃作痛。予即书栝楼薤白白洒汤授之。	胸闷、喘息、作痛、咳吐、胸痹、沉而涩	胸闷、不寐、尿痛、咳嗽、耳聋、脉涩		胸痹(一)	瓜蒌薤白白酒汤	酒、瓜蒌、薤白	瓜蒌薤白白酒汤
1013	1010	赵锡武医案：李某，女，57岁，干部。冠心病心绞痛五六年，心前区疼痛每日二三次，伴胸闷气短，-心中痞塞，疲乏，脉弦细，苔白质淡，边有齿痕。此系胸痹之病，乃心阳虚，胃不和，遂致气机不畅，血脉闭阻。拟通阳宣痹，心胃同治。仿栝蒌薤白半夏汤合橘枳姜汤化裁。	胸闷、舌淡、疼痛、疲乏、气短、脉弦细、苔白质淡、血脉闭阻、气机不畅	胸闷、指纹淡、耳痛、乏力、气短、脉细、舌质淡白、经行不畅、经行不畅		胸痹(冠心病心绞痛)(二)	瓜蒌薤白半夏汤	黄芪、生姜、半夏、党参、香附、瓜蒌、枳壳、桂枝、薤白、陈皮	瓜蒌薤白半夏汤
1014	1011	纪立金医案：郑某，男，35岁。1990年10月10日就诊。患者背部怕冷月余。1月前乘船受凉，始觉周身怕冷，并未介意，次日周身怕冷减轻，背部怕冷较著，伴有四肢酸痛，胸部憋闷，经西医检查无异常发现。服中药15剂无效。现背冷持续不减，夜间胸闷，下午低烧(37．4℃～37．7℃)，四肢关节疼痛，不敢出门见风。脉沉滑有力，舌质红苔黄腻。系外感湿邪，湿邪入里化热，湿热阻遏上焦，阳气不能外达所致，给以栝蒌薤白半夏汤加减：	低烧、背冷、胸部憋闷、四肢酸痛、周身怕冷、夜间胸闷、舌红苔黄腻、脉沉滑有力、四肢关节疼痛	月经量少、背冷、胸闷、腹痛、口鼻气冷、胸闷、小便黄赤、脉实、关节疼痛		背冷	瓜蒌薤白半夏汤	郁金、黄连、半夏、瓜蒌、木香、红花、薤白、甘草	瓜蒌薤白半夏汤
1015	1012	亢海荣医案：缑某某，女，54岁，干部，1978年4月3日就诊。主诉：6年来每遇生气、受凉经常右上腹痛，阵发加剧，肩背束困，气短胸闷，暖气纳差。经胆囊超声、造影诊断为慢性胆囊炎。门诊医生始用柴胡疏肝饮6剂未效，又改用一贯煎4剂仍未见效。患者手按胁肋，苦闷不乐，脉象沉细，舌质淡、苔薄白。辨证为阳虚气机阻滞，脾失温煦。处方：	胸闷、舌淡、纳差、气短、苦闷、苔薄白、右上腹痛、脉象沉细	胸闷、指纹淡、食少、气短、闷痛、苔白、肛门疼痛、脉细		胆胀(慢性胆囊炎)	枳实薤白桂枝汤	半夏、粉葛、瓜蒌、鸡内金、枳壳、大腹皮、桂枝、丹参、薤白、陈皮	枳实薤白桂枝汤
1018	1013	李长青医案：黄某某，男，47岁。患咳喘多年，每逢秋末冬初病情加重，用西药消炎镇咳只能缓解，曾服中药效果不显。诊见形寒畏冷，面容憔悴，晨起颜面浮肿，口唇发绀，呼吸困难，张口抬肩，夜不能平卧，咳吐白沫痰，舌质紫暗，苔淡白，两寸脉沉迟，关脉紧数，两尺无力，此乃虚寒咳喘之证，肺为寒邪侵困，故短气不足以息，肺为娇脏，沉寒痼冷，日久天长，尤逢夜半阳气衰弱之时，则病情加重，日中阳旺之时则稍缓解，故投括蒌薤白白酒汤。	畏冷、咳喘、苔淡白、舌紫暗、颜面浮肿、口唇发绀、关脉紧数、面容憔悴、呼吸困难、短气不足、咳吐白沫痰、两寸脉沉迟	头冷、咳嗽、舌质淡白、舌质紫黯、皮肤浮肿、口唇青紫、脉紧、少神、呼吸困难、脉短、咳嗽、脉沉		咳喘	瓜蒌薤白白酒汤	干姜、五味子、瓜蒌、酒、细辛、薤白	瓜蒌薤白白酒汤
1019	1014	纪立金医案：周某，男，58岁。1990年1月3日就诊。病人烦躁不能入眠周余。自述烦躁不宁，彻夜不眠，胸闷，时有气短。察舌质红苔黄厚燥。心电图示慢性冠状动脉供血不足。病人平素嗜酒较重，日约斤余，酒性湿热，阻遏心神而发，舌苔黄燥为湿热伤津。以栝蒌薤白半夏汤加减：	胸闷、气短、苔黄燥、烦躁不宁、舌红苔黄厚燥	胸闷、气短、目黄、烦躁时发热、小便黄赤		烦躁	瓜蒌薤白白酒汤	半夏、淡竹叶、石斛、瓜蒌、石膏、芦根、薤白	瓜蒌薤白白酒汤
1020	1015	王秀玉医案：李某某，女，38岁，1985年3月5日诊。两年来屡因情志不畅，则见胸闷，咽部似有物，咽之不下，吐之不出，喜叹息，难眠，舌淡苔白腻脉弦细，证为痰浊内聚，胸阳痹阻所致梅核气。治’宜理气化痰，开郁宁心。处方：	胸闷、舌淡、喜叹息、脉弦细、苔白腻、痰浊内聚、咽之不下、咽部似有物	胸闷、指纹淡、闷闷不乐、脉细、苔腻、皮下肿块、吞咽困难、皮下肿块		梅核气	瓜蒌薤白半夏汤	郁金、厚朴、首乌藤、半夏、大枣、瓜蒌、茯苓、桔梗、薤白	瓜蒌薤白半夏汤
1021	1016	王秀玉医案：陈某某，女，34岁，农民，诊于1986年3月18日。右侧乳房内有一肿物，近似橄榄大小，随月经周期而时大时小约二年。乳房肿物增大时，胸闷胀痛，触之移动，肤色正常，拟诊为右乳腺小叶增生。患者素有情志不畅史，易怒，难眠。舌质淡白，苔薄，脉弦细。证为肝郁伴痰浊阻滞所致乳癖，治宜疏肝理气，化痰散结。	胀痛、胸闷、乳癖、苔薄、易怒、脉弦细、舌淡白、肤色正常、乳房肿物增大、右侧乳房内有一肿物	胀痛、胸闷、皮下肿块、苔薄、急躁易怒、脉细、舌质淡白、胎位不正、单腹胀大、皮下肿块		乳癖	瓜蒌薤白半夏汤	郁金、柴胡、半夏、瓜蒌、牡蛎、薤白、夏枯草、甘草、王不留行	瓜蒌薤白半夏汤
1022	1017	李长青医案：刘某某，女，28岁。初产后左乳肿痛，经用青霉素注射及外敷金黄散一周未效，诊见：左乳红肿，按之剧痛，发热恶寒，体温39℃，西医诊为急性乳腺炎，中医诊为乳痈。初服仙方活命饮加减效果不显，后改用栝蒌薤白白洒汤加味：	发热、恶寒、肿痛、红肿、体温39℃	发热、恶寒、阴肿、耳肿、灼痛		乳痈(乳腺炎)	瓜蒌薤白白酒汤	赤芍、瓜蒌、麻黄、酒、连翘、薤白、甘草、金银花	瓜蒌薤白白酒汤
1023	1018	刘善志医案：张某，女，37岁，农民，1979年3月7日初诊。病史：患慢性咳嗽两年余，感冒或天冷易发。近十多日咳嗽引及胸背痛胀。现症：咳嗽痰清稀量多，咳时牵及胸背疼痛，气短，睡时向右侧卧则憋闷气喘，口不渴，肠鸣，食纳少，舌苔白而滑，脉沉。X线片示：左肋膈角变钝，并有少量积液。血沉76mm／小时。西医诊断：渗出性胸膜炎。辨证：饮停胸胁。治法：温阳逐饮。方药：枳实薤白桂枝汤加味：	脉沉、气喘、咳嗽、疼痛、积液、气短、憋闷、肠鸣、口不渴、食纳少、苔白而滑、左肋膈角变钝	脉沉、舌颤、咳嗽、耳痛、大便黏液、气短、闷痛、肠鸣、不渴、食少、苔白、唇麻		悬饮	枳实薤白桂枝汤	厚朴、半夏、葶苈子、瓜蒌、花椒、茯苓、枳壳、桂枝、薤白	枳实薤白桂枝汤
1024	1019	晏士慧医案：宋某，男，42岁，军人，1991年11月23日初诊。患者系外地人，初到本地，主诉3天来胃痛，腹胀，胸满，恶心呕吐，大便溏不爽，不欲食。曾服胃友、胃复安，肌注解痉止痛药，效不佳，要求服中药治疗。症见形体较胖，面色赤，表情痛苦，上腹部压痛明显，舌质淡，苔白润，左脉弦紧，右脉滑数有力。辨证分析：素为痰湿之体，饮食不当，损伤脾胃，痰湿中阻，气机不通。治宜涤痰降逆，通阳化气。	呕吐、舌淡、胸满、胃痛、恶心、腹胀、苔白润、不欲食、右脉滑数有力、上腹部压痛明显	呕吐、指纹淡、胸闷、腹痛、恶心、腹胀、苔白、食欲不振、脉实、肛门疼痛		胃脘痛	枳实薤白桂枝汤	厚朴、枳实、瓜蒌、桂枝、薤白	枳实薤白桂枝汤
1025	1020	岳杜军医案：某患者，男，54岁，农民，1986年1月24日就诊。因心梗病住院治疗半年，并发呃逆，先后用安定、谷维素、VB。等西药，并用穴位按压、普鲁卡因封闭及中药益气降逆之品，均未奏效。症见：呃逆连声不断，呃声响亮有力，不能进食，夜寐不安，大便数日未行。舌质淡红苔白腻，脉沉弦数。此为胸痹已久，阳气虚弱，饮食不当导致运化失司，痰浊内生，气机逆乱是也。此乃阳气虚为本，痰壅气结为标，形成本虚标实，虚实挟杂之证。治当“实者泻之”，宜急治其标之法。药用：	呃逆、痰壅、气结、呃声、苔白腻、舌淡红、痰浊内生、夜寐不安、气机逆乱、脉沉弦数	呃逆、胸闷、脉结、呃逆、苔腻、舌质淡红、精浊、不寐、神乱、脉弦		顽固性呃逆	枳实薤白桂枝汤	大黄、厚朴、吴茱萸、竹茹、枳实、瓜蒌、桂枝、薤白	枳实薤白桂枝汤
1026	1021	曲战河医案：牛某，男，32岁，农民，1989年1月4日诊。自诉外伤后遗留嘴角抽动2个月。2个月前不甚从房上跌下，当即昏迷，多处挫伤，经急诊入院救治痊愈，然遗留嘴角抽动症，经多方治疗乏效，求治于笔者。刻诊：嘴角不自主频频抽动，心悸，背痛，短气，中满食少，舌淡，苔白腻，脉沉迟。辨属胸阳不振，湿阻中焦，痰浊阻滞经脉。治以通阳散结，行气化湿，佐以通络。拟枳实薤白桂枝汤加味：	昏迷、舌淡、心悸、食少、短气、背痛、苔白腻、脉沉迟、嘴角抽动症、嘴角不自主频频抽动	失神、指纹淡、心悸、食少、气短、咽痛、苔腻、脉沉、抽搐、头摇		嘴角抽动	枳实薤白桂枝汤	厚朴、枳实、瓜蒌、桂枝、附子、薤白、远志	枳实薤白桂枝汤
1027	1022	王修善医案：一人努伤感寒，胸膈满闷不食，呼吸急喘，以栝蒌薤白白洒汤：	胸膈满闷、呼吸急喘	胸闷、呼吸急促		努伤	瓜蒌薤白白酒汤	枳实、陈皮、瓜蒌、薤白	瓜蒌薤白白酒汤
1028	1023	陈津生医案：富某某，女，56岁，干部，1985年4月5日就诊。证见：心动悸，脉结代。心电图：频发室性早搏。经中西药(中药如炙甘草汤等；西药如氯化钾，乙氨碘呋酮等)治疗不效。伴胸闷窒塞、短气、脘闷、纳呆、恶心欲吐，一日中之大半倚卧床榻，动之稍剧即短气动悸不已。观其体丰、面白、舌略胖、苔薄白润。拟茯苓杏仁甘草汤加味：	胸闷、纳呆、窒塞、欲吐、短气、脘闷、恶心、舌略胖、脉结代、心动悸、苔薄白润	胸闷、食欲不振、鼻塞、吐弄舌、气短、腹胀、恶心、舌胖、脉结、心悸、苔白		心悸(频发室性早搏)	茯苓杏仁甘草汤	枳壳、炙甘草、苦杏仁、茯苓	茯苓杏仁甘草汤
1029	1024	宗像敬一医案：患者T．M，7l岁，牙科医生，于1979年3月，诊断为肾病，用类固醇治疗未见明显好转。临床所见未提示肾功能减退，本人与家属强烈要求用中医治疗。试用十几种药方均未获得明显疗效，用补气健中汤加当归、木通、升麻与真武汤并用，终于成功地使临床症状缓解，八年来病情基本稳定。但是，自1988年1月起，患者无感冒等任何诱因出现了蛋白尿(++～+++)，伴下肢轻度浮肿。随着季节变化，到3月份浮肿逐渐加重。改用茯苓四逆汤合真武汤观察2周，浮肿仍未控制，5～7月用补气健中汤加真武汤治疗；血中蛋白量仍低，浮肿加重，于8月份再次用补气健中汤和真武汤加味无效，体重近70公斤(平常55公斤左右)，浮肿已由下肢扩展到腹部、颜面及上肢，患者出现哮喘和短气，不能平卧。根据患者浮肿、口微渴、小便不利、纳尚可、哮喘及气短、心下痞硬和便秘，用茯苓杏仁甘草汤加大黄兼真武汤加减。	便秘、体重、浮肿、短气、痞硬、气短、哮喘、口微渴、小便不利	小便不利、腰重、皮肤浮肿、气短、腹胀、气短、鼻鼾、食欲不振、小便不利		水肿	茯苓杏仁甘草汤、真武汤	生姜、白芍、白术、苦杏仁、茯苓、附子、甘草	茯苓杏仁甘草汤、真武汤
1030	1025	吉益南涯医案：一男子短气息迫，喘而不得卧，面色青，胸中悸，脉沉微。以茯苓杏仁甘草汤使服之。3剂，小便快利，诸证痊愈。	喘、脉沉微、面色青、胸中悸	舌颤、脉微、皮肤色青、心悸		喘息	茯苓杏仁甘草汤	苦杏仁、甘草、茯苓	茯苓杏仁甘草汤
1031	1026	吉益南涯医案：一男子短气息迫，喘而不得卧，面色青，胸中悸，脉沉微。以茯苓杏仁甘草汤使服之。3剂，小便快利，诸证痊愈。	喘、脉沉微、面色青、胸中悸	舌颤、脉微、皮肤色青、心悸		胸痹	茯苓杏仁甘草汤	苦杏仁、甘草、茯苓	茯苓杏仁甘草汤
1032	1026	尚炽昌医案：曹某，男，50岁，工人。患肋间神经痛10余年，1975年1月4日晚，因连日劳累，觉胸部胀痛加重，至次晨痛无休止。此后，20余日来，胸部持续胀痛不止。严重时，常令其了女坐压胸部，以致寝食俱废，形体衰疲。伴有呕恶感，口唾清涎，畏寒肢冷等证。经西医检查，超声波提示肝大，x线为陈旧性胸膜炎，钡餐显示胃小弯有一龛影，其它无阳性发现。曾用西药解热镇痛剂、血管扩张剂、制酸、解痉、保肝、利胆及中药活血化瘀祛痰法，均无效。疼痛严重时，用杜冷丁能控制三四小时。1975年1月28日初诊：形证如上，闻及胃部有振水音，脉细弦，舌淡苔白润多水。属寒湿胸痹，宜温阳利湿。先予薏苡附子散：	肢冷、胀痛、舌淡、畏寒、疼痛、脉细弦、呕恶感、苔白润多水、胃部有振水音	冷痛、胀痛、指纹淡、恶寒、耳痛、脉弦、呕吐、苔白、耳鸣		胸痹	薏苡附子散	薏苡仁、附子	薏苡附子散
1033	1027	李济民医案：吕某某，女，62岁，1983年2月15日就诊。间发左胸疼2年。近日天气寒冷，自觉胸闷不适，今晨突发心绞痛不休，急用硝酸甘油片含舌下无效，求余诊治。证见心痛彻背，时有昏厥，汗出肢冷，唇舌青紫，脉细微欲绝，心电图示：急性下壁心肌梗塞。证属寒凝痹阻，阳虚欲脱之候。治法：回阳救逆固脱。急用乌头赤石脂丸加减：	胸闷、心痛、昏厥、左胸疼、唇舌青紫、汗出肢冷、脉细微欲绝	胸闷、牙痛、头昏、乳房痛、口唇青紫、口鼻气冷、呼吸微弱		真心痛(急性下壁心肌梗塞)	乌头赤石脂丸	干姜、花椒、乌头、桂枝、附子、红参、赤石脂	乌头赤石脂丸
1034	1028	何任医案：项某某，女，47岁。胃脘疼痛，每遇寒或冷而发，发则疼痛牵及背部，绵绵不已，甚或吐酸泛漾，大便溏泻，曾温灸中脘而得缓解，脉迟苔白，以丸剂缓进。	疼痛、吐酸、大便溏泻、脉迟苔白	耳痛、泛酸、大便稀溏、苔白		胃脘痛	乌头赤石脂丸	干姜、党参、白术、乌头、炙甘草、高良姜、瓦楞子、附子、赤石脂	乌头赤石脂丸
1035	1029	刘俊士医案：张某某，女，43岁，门诊号：16240，1983年3月26日初诊。左大腿疼痛，且向小腿、脚放射，怕冷年余，无外伤史，疼痛与天气变化无关。两便正常，舌正，脉滑。检查：病人俯卧，左大腿后侧、臀大肌均有明显疼痛。病人仰卧，左大腿直腿高举征阳性，高抬50。后，左大腿后侧有明显疼痛。西医诊为左大腿坐骨神经痛，中医辨证为寒痹，治以温经活血，乌头赤石脂丸加减。	舌正、疼痛、怕冷、脉滑、左大腿直腿高举征	胎位不正、耳痛、头冷、脉滑、阳强		寒痹(坐骨神经痛)	乌头赤石脂丸	干姜、老鹳草、川芎、草乌、花椒、细辛、赤石脂、甘草、当归、益母草、牛膝	乌头赤石脂丸
1037	1030	刘俊士医案：吴某某，男，57岁，门诊号：43115，1983年6月27日初诊。全身荨麻疹时发时愈已十余年，全身瘙痒难忍，皮疹以上半身多见，怕冷，平时遇冷即全身发作，经多方治疗，虽有时亦能暂时缓解，但疗效总不理想，遇冷就发。舌体有齿痕，两脉滑缓。证属素体阳虚，挟有风邪，拟温阳散寒，乌头赤石脂丸加减。	皮疹、怕冷、全身瘙痒、两脉滑缓、舌体有齿痕、全身荨麻疹	头冷、肛门瘙痒、脉滑、舌有齿痕	皮疹、全身荨麻疹	风隐疹(荨麻疹)	乌头赤石脂丸	白芷、干姜、白芍、草乌、花椒、桂枝、细辛、赤石脂、甘草	乌头赤石脂丸
1038	1031	谭日强医案：潘某某，男，43岁。先因劳动汗出受凉，又以晚餐过饱伤食，致发热恶寒，头疼身痛，脘闷恶心。单位卫生科给以藿香正气丸3包，不应，又给保和丸3包，亦无效；仍发热头痛，汗出恶风，腹满而痛，大便3日未解。舌苔黄腻，脉浮而滑，此表邪未尽，里实已成，治以表里双解为法。用厚朴七物汤：	汗出、脘闷、头痛、恶寒、发热、身痛、舌苔、头疼、恶风、腹满、恶心、苔黄腻、脉浮而滑、大便3日未解	有汗、腹胀、头痛、恶寒、发热、目痛、头痛、恶心、腹胀、恶心、苔黄、脉浮、经行不畅	舌苔	表里同病	厚朴七物汤	大黄、厚朴、白芍、大枣、枳实、桂枝、甘草	厚朴七物汤
1039	1032	陈会心医案：关某某，男，3个月。其父代诉：目前原因不明的阵发性哭闹，当时腹胀，可能有腹痛，3日不大便，吐奶不止，以后吐出黄色如大便样物，此间未曾进食，症状日益加剧。曾经两个医院诊治，检查腹部可见肠影，腹壁紧张而拒按j经X线腹部透视，发现有液平面六七个，并充满气体，确诊为完全性肠梗阻，经灌肠下胃管等对症治疗，不见好转，终于决定手术疗法。患者家属考虑到小儿只3个月，不同意手术，而来中医处诊治。1974年4月5日来诊，患儿面色苍白，精神萎靡，时出冷汗，腹胀拒按，大便不通，脉微，舌苔灰白，系脾阳不运，积滞内停所致。治以行气泄满，温中散寒，厚朴七物汤治之。	腹痛、脉微、吐奶、腹胀、出冷汗、苔灰白、不大便、面色苍白、精神萎靡、大便不通、阵发性哭闹、吐出黄色如大便样物	腹痛、脉微、呕吐、腹胀、冷汗、大便色白、无汗、口唇淡白、少神、经行不畅、神乱、呕吐		腹胀(完全性肠梗阻)	厚朴七物汤	大黄、厚朴、枳实、桂枝、甘草	厚朴七物汤
1040	1033	王占玺医案：王某，女性，6岁。发烧，纳差一周。其母代诉，自1978年患急性肝炎，愈后经常感冒发烧，每次发烧少至4～5天，多达两周以上，患儿平素爱哭偏食，情性急躁，近一周来，发烧纳差，食后即吐，体温39．5℃，大便三日未排，小便黄赤，阵阵烦躁不安，但无咳嗽等症状，曾用中药清热解表药和注射青霉素无效…一。腹部触诊有胀气，拒按。舌苔白厚，脉象滑数。此夹食上感，遂处以厚朴七物合保和丸加减。	吐、发烧、烦躁、咳嗽、纳差、胀气、爱哭、偏食、苔白厚、小便黄赤、脉象滑数、大便三日未排、体温39．5℃	吐弄舌、发热、烦躁时发热、咳嗽、食少、头胀、多涎唾、偏食、苔白、小便黄赤、脉滑、目闭不开	体温39．5℃	食积发热	厚朴七物汤	广藿香、大黄、莱菔子、厚朴、半夏、六神曲、麦芽、茯苓、枳壳、鸡内金、山楂、连翘、桂枝、甘草、陈皮	厚朴七物汤
1041	1034	戴丽三医案：侯某某，女，30岁。患者经漏二月余，曾经中西医治疗，而经漏如故，且脐腹绞痛难忍，用吗啡止痛，收效不大，反而出现口干、舌燥、自汗、发热等症。症见脉弦细，舌苔白腻少津。结合上述诸症，显系血枯化燥，血室瘀热所致。势非攻下，莫可救治。但患者体质虚损，用下恐再伤正气，经漏更甚，以致危殆。治法当分两步：先从健脾、养肝，恢复机体功能，待体质好转，方再议下，处方用逍遥散加胡黄连。数剂后，果现脉数，舌转黄燥，发热，自汗，腹痛拒按，大便秘结，数日未解。此瘀热伤津，而肠燥之征象已备，体质已趋好转，清下之条件已具，乃用仲景厚朴七物汤。	脉数、舌燥、自汗、口干、腹痛、瘀热、发热、肠燥、黄燥、绞痛、脉弦细、大便秘结、苔白腻少津	脉数、齿燥、自汗、口干、腹痛、乳房灼热、发热、齿燥、目黄、绞痛、脉细、脉结、精浊		崩漏	厚朴七物汤	大黄、厚朴、大枣、枳实、桂枝、甘草	厚朴七物汤
1042	1035	赵守真医案：彭君德初夜半来谓：“家母晚餐后腹内痛，呕吐不止。煎服姜艾汤，呕痛未少减，且加剧焉，请处方治。”吾思年老腹痛而呕，多属虚寒所致，处以砂半理中汤。黎明彭君仓卒入，谓服药后腹痛呕吐如故，四肢且厥，势甚危迫，恳速往。同去其家，见伊母呻吟床第，辗转不宁，呕吐时作，痰涎遍地，唇白面惨，四肢微厥，神疲懒言，舌质白胖，按脉沉而紧。伊谓：“腹中雷鸣剧痛，胸膈逆满，呕吐不止尿清长”。凭证而论，则为腹中寒气奔迫，上攻胸胁，胃中停水，逆而作呕，阴盛阳衰之候。《金匮》叙列证治更切：“腹中寒气，雷鸣切痛，胸胁逆满，呕吐，附子粳米汤主之”。尤在泾对此亦有精辟之论述：“下焦浊阴之气，不特肆于阴部，而且逆于阳位，中虚而堤防撤矣。故以附子补阳驱阴，半夏降逆止呕，而尤赖粳米、甘、枣，培令土厚而使敛阴气也。”其阐明病理，译释方药，更令人有明确之认识。彭母之病恰切附子粳米汤，可以无疑矣!但尚恐该汤力过薄弱，再加干姜，…	腹痛、呕吐、痛呕、呕痛、逆满、舌白胖、腹内痛、四肢微厥、四肢且厥、脉沉而紧	腹痛、呕吐、呕吐、呕吐、腹胀、舌胖、肛门疼痛、四肢冷、四肢冷、脉紧		腹痛呕吐	附子粳米汤	半夏、大枣、粳米、附子、甘草	附子粳米汤
1043	1036	吴远定医案：王某某，女，45岁，1981年10月27日诊。两天前凌晨五时，突然脐腹鸣响疼痛，痛势剧烈，全身畏寒特甚，须紧束其裤带，加以重被，疼痛畏寒稍减，持续一小时许，天明则疼痛畏寒全无，白天一如常人。病者初不介意，但于翌日凌晨一时疼痛又作，症状和疼痛时间同前，白天亦无不适。诊其脉沉细无力，视舌质淡，苔薄白，饮食二便正常，据此脉证诊断为《金匮要略》之“寒疝”腹痛，证属肠胃虚寒，阳气式微，阴寒内盛。即书以附子粳米汤全方加细辛。药用：	腹痛、舌淡、畏寒、疼痛、苔薄白、脉沉细无力	腹痛、指纹淡、恶寒、耳痛、苔白、脉虚		寒疝腹痛	附子粳米汤	半夏、大枣、炙甘草、细辛、附子、粳米	附子粳米汤
1044	1037	王万方医案：张某某，26岁，工人。怀孕三月余患化脓性阑尾炎，经手术而痊愈，但伤势愈合后，出现呕恶不食，肠鸣腹痛，复经西医补液消炎解痉镇痛之品，皆无济于事，后延余诊视。根据《金匮要略》“腹中寒气，雷鸣切痛，胸胁逆满，呕吐，附子粳米汤主之”之记载，本案与之极似，故立温中降逆为法。处方：	腹痛、呕吐、寒气、逆满、肠鸣、呕恶不食	腹痛、呕吐、头冷、腹胀、肠鸣、食欲不振		术后腹痛	附子粳米汤	半夏、大枣、粳米、附子、甘草	附子粳米汤
1045	1038	夏先福医案：张某，女，26岁，1988年10月诊。5天前因横位难产入院，立即施剖腹产术。术后两天，忽然脐腹作响，绞痛，上腹部凸起一个包块，便秘不通，呕吐频繁，X光透视诊断为术后高位肠梗阻，嘱其再次手术，病者不愿手术，故求中医治疗。刻诊：脉细无力，舌淡苔白，证属肠胃虚寒，阳气式微，阴寒内结。	呕吐、舌淡、苔白、绞痛、脉细无力、脐腹作响、便秘不通、上腹部凸起一个包块	呕吐、指纹淡、苔白、绞痛、乏力、耳鸣、经行不畅、月经血块		产后腹痛	附子粳米汤	大黄、大枣、半夏、炙甘草、附子、粳米、红参	附子粳米汤
1046	1039	夏先福医案：杨某，女，23岁，1989年3月诊。受孕月余，呕吐频繁，思热饮，得食则吐，前医以香砂六君子汤、小半夏加茯苓汤等数剂罔效。余诊脉滑而细弱，舌淡苔白且胖嫩，证属脾肾阳虚，寒气上逆。	呕吐、舌淡、苔白、苔胖嫩、脉滑而细弱	呕吐、指纹淡、苔白、舌胖、指纹细		妊娠恶阻	附子粳米汤	大枣、半夏、肉桂、茯苓、炙甘草、附子、粳米	附子粳米汤
1047	1040	夏先福医案：欧某，女，30岁，1989年4月诊。婚前月经正常，其后每孕5～6月无故流产，先后已流产6次，别无异常。刻诊：脉沉迟细而无力，舌淡苔白且腻，证属肾阳素弱，胎元不固，故立温阳固胎之法。	腻、舌淡、苔白、无力、脉沉迟细	口腻、指纹淡、苔白、乏力、脉细		滑胎(习惯性流产)	附子粳米汤	大枣、阿胶、炙甘草、粳米、附子、杜仲	附子粳米汤
1048	1041	夏先福医案：魏某，17岁，1990年8月诊。病者13岁时月经初潮，量多色淡，平素带下如水，腰膝酸楚，溲频清彻，乏力，腰以下沉重，食少便溏，求医3年，而无一效。刻诊：脉细弱且濡，舌淡苔白，面色黧黑，少气懒言，证属脾肾阳虚，带脉虚损。	酸楚、舌淡、苔白、少气、食少、便溏、乏力、脉细弱、带下如水、面色黧黑、量多色淡、腰以下沉重	口酸、指纹淡、苔白、少神、食少、大便稀溏、乏力、脉细、鼻孔色黑、指纹淡、腰重	带下如水	少女带下	附子粳米汤	鹿角霜、半夏、白术、党参、大枣、海螵蛸、肉桂、茯苓、附子、粳米、陈皮	附子粳米汤
1049	1042	刘俊士医案：贾某，女，47岁，1986年10月21日初诊。主诉胃脘疼痛年余，喜热饮，喜按，夜间痛重，有肠鸣，大便日一次。凡吃冰棍后即胃痛，纳呆，两脉细弦，舌淡苔薄白。证属腹中寒气，温中，附子粳米汤主之。	舌淡、疼痛、胃痛、痛重、肠鸣、苔薄白、两脉细弦	指纹淡、耳痛、腹痛、重痛、肠鸣、苔白、脉弦		胃脘痛	附子粳米汤	粳米、半夏、附子、大枣	附子粳米汤
1050	1043	戴益生医案：杨某某，女，39岁。气郁久痢，元阳下陷，泄泻不觉，胸满，食纳很差，身体瘦消。用金匮附子粳米汤加味：	气郁、泄泻、胸满、身体瘦消、元阳下陷、食纳很差	闷闷不乐、大便稀溏、胸闷、消瘦、囟门下陷、食少		久痢	附子粳米汤	半夏、大枣、附子、粳米、赤石脂、甘草	附子粳米汤
1051	1044	张凤郊医案：洪某，男，67岁，1959年3月27日就诊。据述习惯性便秘已十余载，每日非服润肠药和攻下之品不可，平时小便难以控制，畏寒，四肢欠温，舌淡胖，脉沉细。命火虚衰，脾失健运，腑行不畅。治以益火暖土，温阳运脾。处方：	畏寒、脉沉细、舌淡胖、四肢欠温、习惯性便秘	恶寒、脉细、舌胖、四肢冷	习惯性便秘	习惯性便秘	附子粳米汤	肉苁蓉、半夏、党参、大枣、炙甘草、附子、粳米、炮姜	附子粳米汤
1052	1045	老中医医案：聂女寄娇，14岁。体质娇嫩，最喜杂食。初患腹痛，其父以为蛔虫，自购宝塔糖两粒，服后，病情恶化，遂抬来就诊。证见腹中绞痛，时轻时重，痛剧时腹内肠鸣，时见突起如头足攻动，剧烈呕吐，时吐蛔虫，大便不通，屎气全无，腹部膨满，不耐触按，外无表证，内无热象，脉搏沉细而迟，舌苔淡白，中有花点，口唇淡白，面色淡黄，饮啖俱废，病势甚急，经西医诊断为蛔虫阻塞，嘱转县医院手术治疗，因经济无力，不肯转院，乃请中医治疗。余思此证属蛔虫阻塞本有可能，原因服宝塔糖剂量不足，反致蛔虫骚扰，互相纽结于肠道，故大便屎气完全不通，然必中气虚寒，升降无力，致寒气乘隙攻冲，故致肠鸣如有头足而发绞痛。《内经》云：“阳气不足，阴气有余，则寒中肠鸣腹痛。”法当温中散寒，大建中气，俾中阳一旺，寒气自消，则升降旋转之机俱振，病自除矣。以大建中汤去饴糖加伏龙肝投之。	呕吐、腹痛、肠鸣、舌娇嫩、苔淡白、大便屎气、腹中绞痛、腹部膨满、面色淡黄、脉搏沉细、大便不通、口唇淡白	呕吐、腹痛、肠鸣、舌质嫩、舌质淡白、嗳气、肛门疼痛、舌胖、小便淡黄、脉细、经行不畅、口唇淡白		蛔虫腹痛	大建中汤	干姜、伏龙肝、党参、花椒	大建中汤
1053	1046	张德宏医案：高某某，男，52岁，1972年4月3日就诊。胃病日久，形体消瘦，面色苍白，形寒肢冷，时时作痛，痛处喜按，得食痛减，喜热畏冷，饮食不振，恶心呕吐，口不干，舌淡胖嫩，边有齿印，舌苔薄白微腻，脉沉细。经X光钡餐检查：十二指肠球部见有不规，则切迹，局部压痛，诊断为十二指肠球部溃疡。治拟温中祛寒，健脾益气，大建中汤治之：	肢冷、畏冷、呕吐、喜热、恶心、食痛、口不干、脉沉细、有齿印、饮食不振、面色苍白、形体消瘦、舌淡胖嫩、苔薄白微腻	冷痛、头冷、呕吐、偏食、恶心、阴痛、乳汁不行、脉细、舌有齿痕、食欲不振、口唇淡白、消瘦、舌胖、苔腻		胃痛(胃与十二指肠溃疡)	大建中汤	干姜、白芍、党参、白术、花椒、炙甘草	大建中汤
1054	1047	张德宏医案：丁某某，女，36岁，1974年3月3日就诊。形体消瘦，四肢不温，腹部疼痛，食后脐下饱胀，入冬尤甚，时欲泛吐清水，大便时溏，病已五载。经胃透，胃小弯在髂嵴联线下5公分。舌苔薄白，质胖嫩，脉细弱，诊断为胃下垂。治宜补中益气，以李东恒补中益气原方治之，服药20余帖，疼痛仍未缓解，食后饱胀如故，后改用大建中汤加味。处方：	饱胀、疼痛、脉细弱、苔薄白、舌胖嫩、胃下垂、大便时溏、泛吐清水、四肢不温、胃小弯在髂嵴联线下5公分	腰胀、耳痛、脉细、苔白、舌胖、眼睑下垂、溏结不调、吐弄舌、四肢冷、咽如物梗		腹胀(胃下垂)	大建中汤	干姜、山茱萸、花椒、附子、红参、饴糖	大建中汤
1056	1048	张德宏医案：王某某，男，29岁，1975年9月7日就诊。右侧阴囊肿大已二月，来院就诊时，睾丸肿大如鸡蛋，坠胀难忍，行走困难。患者自诉阴茎经常寒冷，且有早泄，小便频数，时有遗溺，经做透照试验，见有红色透光现象。舌淡苔白，脉细。诊断为睾丸鞘膜积水，拟予行鞘膜外翻手术，患者有思想顾虑而改用中药治疗：	脉细、舌淡、苔白、坠胀、遗溺、右侧阴囊肿大、睾丸肿大如鸡蛋	脉细、指纹淡、苔白、肛门坠胀、小便失禁、阴肿、阴肿		水疝(睾丸鞘膜积水)	大建中汤	干姜、小茴香、吴茱萸、党参、花椒、橘核、荔枝核、车前草	大建中汤
1057	1050	刘俊士医案：傅某，女，42岁，1986年1月27日来诊。主诉：自觉少腹有气闷上冲二、三年，而且腹部常有一肿块，时消时现。平时怕冷，呃逆，上腹胀满，排气少，舌淡蓝，脉滑缓。证属中焦虚寒，寒邪上冲，故出现“头足、鬼头”，温中散寒，益气降逆，大建中汤加味。	呃逆、怕冷、气闷、排气少、舌淡蓝、脉滑缓、上腹胀满、腹部常有一肿块	呃逆、头冷、闷痛、月经量少、舌脉青紫、脉滑、腹胀、皮下肿块		瘕聚(鬼头)	大建中汤	干姜、槟榔、党参、半夏、花椒、木香、赤石脂、陈皮	大建中汤
1058	1051	张德宏医案：刘某某，男，53岁，1973年2月12日就诊。腹满疼痛，绕脐攻窜，肠中鸣响，四肢不温，大便时溏，时有里急后重，挟有粘液白冻，经大便镜检白血球(+++)，病已三载，苔白微腻、质淡，脉沉细。某某医院疑为慢性非特异性溃疡性结肠炎。曾用磺胺类、激素治疗未见效。辨证为脾阳式微，健运失司，水湿停滞，治宜温中健脾，佐以导滞利湿，大建中汤加减：	舌淡、疼痛、腹满、脉沉细、大便时溏、四肢不温、里急后重、苔白微腻	指纹淡、耳痛、腹胀、脉细、溏结不调、四肢冷、后重、苔腻		休息痢	大建中汤	干姜、槟榔、白芍、党参、白术、花椒	大建中汤
1059	1052	赵守真医案：钟大满，腹痛有年，理中四逆辈皆已服之，间或可止。但痛发不常，或一月数发，或二月一发，每痛多为饮食寒冷之所诱致。自常以胡椒末用姜汤冲服，痛得暂解。一日，彼晤余戚家，谈其痼疾之异，乞为诊之。脉沉而弦紧，舌白润无苔，按其腹有微痛，痛时牵及腰胁，大便间日1次，少而不畅，小便如常。吾曰：“君病属阴寒积聚，非温不能已其寒，非下不能荡其积，是宜温下并行，而前服理中辈无功者，仅祛寒而不逐积耳。依吾法两剂可愈。”彼曰：“吾固知先生善治异疾，倘得愈，感且不忘。”即书予大黄附子汤：	腹痛、弦紧、脉沉、微痛、苔白润、舌白润无苔	腹痛、脉紧、脉沉、脉微、苔白、苔白		寒积腹痛	大黄附子汤	乌头、大黄、细辛、附子	大黄附子汤
1060	1053	孙自文医案：李某，男，68岁。3年来因阑尾炎术后肠粘连致肠梗阻，曾反复手术3次。近半月腹胀疼痛拒按，大便不下，反复灌肠无效，病人拒绝再次手术，改服中药治疗。诊见表情抑郁，腹胀如鼓，肠型可见，十余日大便未解，四肢欠温，舌质暗淡，苔白厚，脉弦而沉。腹部X光透视诊为粘连性肠梗阻。中医辩证属阳虚脏寒，腑气不通。治宜温阳散寒通腑。方用大黄附子汤：	脉弦、抑郁、疼痛、腹胀、苔白厚、大便不下、大便未解、舌质暗淡、四肢欠温	脉弦、闷闷不乐、耳痛、腹胀、苔白、大便艰难、经行不畅、舌质紫黯、四肢冷		寒结腑实(粘连性肠梗阻)	大黄附子汤	大黄、细辛、附子	大黄附子汤
1061	1054	赵明锐医案：王某某，男，12岁。患儿开始患腹胀，起初是午后胀，以后即整日胀。约1个多月以后，伴阵发性的右胁下疼。该父是医师，曾给予对证治疗，证状毫无改善。后腹胀胁痛继续增重，患儿体质也日渐衰弱。以后经历了省、市的各大医院及中医研究所等8个医院的治疗，诊断意见不能统一，有的医院考虑为肝炎，或肝脓疡，或肝癌，有的医院考虑为胆囊结石或腹膜炎等，经服药打针治疗2个月，俱不见效。患儿就诊时已是发病以后将近3个多月。腹胀经市中医研究所服中药治疗已好转(药物不详)，惟右胁痛增剧，部位在乳根下距腹中线5分，平均每数10分钟即发作1次，日夜数十次发作，剧痛难忍，满床打滚，汗出淋漓，面色口唇觥白，二三分钟以后即自行缓解，每于发作以后精神更加疲惫不堪。脉浮数无力，舌淡，苔薄。胃纳尚可，二便正常。投以大黄附子汤2剂。附子	舌淡、苔薄、腹胀、整日胀、右胁痛、汗出淋漓、右胁下疼、脉浮数无力、面色口唇觥白	指纹淡、苔薄、腹胀、乳房胀、乳房痛、大汗淋漓、肛门疼痛、乏力、带下色白		右胁痛	大黄附子汤	大黄、细辛	大黄附子汤
1062	1055	刘天鉴医案：尹某，女性，32岁。患胃脘痛反复发作已3年多，每因劳累、受凉或饮食不节而发。在县人民医院多次拍片检查为：胆囊炎、胆石症。患者不同意手术，经中西药治疗，时缓时剧。1965年3月间，其痛大发作，上中脘部疼痛，牵引胸背，持续钝痛，阵发性加剧，呕吐食物残渣及涎沫，呕吐后，其痛不减，抬来我处诊治。患者锁眉焦急，面带暗晦，时时哀号，声音壮厉，舌苔薄白，质淡红而润。按其腹部上中脘痛甚，上脘偏右按之痛更剧，小溲清长，大便灰白色而不畅，诊其脉弦紧，此系寒气滞结，阴邪凝聚为患。法以辛热散其寒积，以温通逐其阴凝。拟用：	疼痛、钝痛、涎沫、脉弦紧、胃脘痛、声音壮厉、舌淡红而润、舌苔薄白，质淡红而润。按其腹部上中脘痛	耳痛、尿痛、多涎唾、脉紧、腹痛、阳强、舌质淡红、肛门疼痛		胃脘痛(胆囊炎、胆结石)	大黄附子汤	乌头、大黄、细辛、花椒	大黄附子汤
1063	1056	孙自文医案：管某，女，14岁。发作性上腹部钻顶样疼痛3年，加重4天。B超示：胆总管扩张。考虑为蛔虫致胆总管梗阻，经解痉、抗菌、抗寄生虫及利胆等西药治疗，未见好转。病人现仍上腹部阵发性剧烈绞痛，同时伴有包块隆起，四肢清冷，寒战，目睛黄染，呕吐清水，大便数日未下，舌质暗、苔白厚，脉弦。诊为蛔厥。	蛔厥、脉弦、隆起、黄染、舌暗、疼痛、寒战、绞痛、包块、苔白厚、呕吐清水、四肢清冷	大便带虫、脉弦、肥胖、目黄、舌质紫黯、耳痛、寒战、绞痛、月经血块、苔白、呕吐、四肢冷		蛔厥(胆道蛔虫)	大黄附子汤	大黄、白芍、细辛、附子、甘草	大黄附子汤
1064	1057	李发枝医案：杨某某，男30岁，1986年5月20日初诊。患左侧腰痛遇寒加重年余，一月前经按摩腰痛稍减。近半月来左侧腰部仍痛，伴见左小腹及左股内侧拘急疼痛，遇寒则痛甚，且站立时排尿不出，必取蹲位始可小便，无尿频、尿急及尿痛，小便色微黄，大便稍硬，日一次，饮食正常；脉沉弦，舌质淡暗，苔白厚。七天前曾在某医院化验尿常规(一)，拍肾及膀胱X平片无异常发现。证属寒邪客于足少阴、厥阴二经，以致经脉不畅，膀胱开阖失度，治当温经散寒，兼以行瘀。	尿痛、尿频、腰痛、拘急、疼痛、尿急、苔白厚、舌淡暗、脉沉弦	尿痛、尿频、腰痛、胁部拘急、耳痛、尿急、苔白、舌质紫黯、脉弦		右侧腰腹痛	大黄附子汤	大黄、细辛、附子	大黄附子汤
1065	1058	邢潼关医案：何某某，男52岁，农民，1981年12月18日诊。数月前因夜浇小麦后即觉右侧腰胯疼痛，放射至腿足。经某医院外科诊为：坐骨神经痛。迭经针灸、中西药治疗皆罔效，来所诊治。患者自述由腰胯向腿足放射性疼痛，且行走困难，伴肢体倦怠，形寒肢冷，腰胯部尤甚。诊见面色萎黄，舌淡白，苔白腻，脉细涩。此乃寒痹之症，风寒湿三气杂至而患。法宜温经散寒止痛，方拟大黄附子汤加减：	肢冷、疼痛、脉细涩、舌淡白，苔白腻	冷痛、耳痛、脉细、苔白		腰腿痛(坐骨神经痛)	大黄附子汤	大黄、鸡血藤、草乌、川牛膝、细辛、附子	大黄附子汤
1066	1059	周祯祥医案：黄某某，女48岁，工人。1981年3月28日初诊。近四年来，每日腹部胀满不舒，食入撑胀尤甚，久立则有下坠感，大便艰难，三、四日甚至七、八日方行，渐至饮食减少，形体消瘦。曾作上消化道钡餐透视，示胃下极位于髂脊线下18公分，钡剂灌肠透视未见异常，诊断为胃下垂。多方求治，经用 等法均罔效。来我科诊治时，曾处以大剂枳术汤，腹胀便难如故。今诊其脉细而无力，观其舌质淡而有齿印，按其左下腹部有粪块累累，时已值阳升春暖，仍感畏寒肢冷。证属阳气不足，中焦失运，气机壅滞，传导无力。治宜温阳以助脾运，通便而调气机。	肢冷、便难、舌淡、畏寒、粪块、腹胀、胃下垂、下坠感、饮食减少、气机壅滞、形体消瘦、大便艰难、脉细而无力	冷痛、大便艰难、指纹淡、恶寒、月经血块、腹胀、眼睑下垂、腹坠、食少、鼻塞、消瘦、大便艰难、乏力		腹胀(胃下垂)	大黄附子汤	干姜、大黄、砂仁、木香、细辛、附子、陈皮	大黄附子汤
1067	1060	刘昭坤医案：李某，女，18岁，学生。自诉患腹泻半年，大便稀薄，偶杂白色粘冻物，日行3～6次，伴有脐下或绕脐疼痛，得暖痛减，重按痛甚，食少形瘦，面色青黄，舌质淡，苔白厚，脉沉细弦。询其病史，知患者于去年10月下旬一晚从校归家，见有烘柿，随食6个，次日便腹痛泄泻，不欲饮食。经西药治疗腹泻次数减少，但未转正常，曾服中药数10剂，多为温中散寒，健脾止泻之剂，病情有增无减。病情反复，拖延至今。余综其证因：秋末夜食生冷难消水果后卧床休息，加之素体脾阳不振，复为寒邪所伤，且积而不去，致中焦运化失常，遂发为腹泻。延治半年，中气已虚，但证有腹痛拒按，舌苔白厚，脉象沉弦，知其虚中挟实，寒积未除。治宜攻补兼施，	泄泻、腹痛、舌淡、食少、疼痛、形瘦、腹泻、苔白厚、脉象沉弦、脉沉细弦、面色青黄、大便稀薄	大便稀溏、腹痛、指纹淡、食少、耳痛、舌瘦、大便稀溏、苔白、脉弦、脉弦、带下色黄、带下稀		腹泻	大黄附子汤	大黄、细辛、附子	大黄附子汤
1068	1061	刘昭坤医案：张某0男48岁，农民，1980年8月14日初诊。自诉白痢杂稀便，日作2～4次，脐下隐痛，伴有下坠感，得温则舒，但拒重按，每日五更时分必穿衣登厕，伴畏寒肢冷，腰酸体倦，面青形瘦，舌淡苔白，脉沉细弦。询其病史，发病3年，历经中西药治疗不效，耗资三千余元，已无信心和能力继续治疗。按其病久形怯，晨泻肢冷，乃知脾肾阳虚，中气不足，但脐下痛而拒重按，脉弦，乃“虚中挟实”，即“大实有赢状”者是也。非下之难以除其寒积，遂拟温补脾肾、泻积培中之剂，方用大黄附子汤加味：	肢冷、脉弦、面青、舌淡、稀便、白痢、苔白、腰酸、畏寒、体倦、晨泻、脐下痛、下坠感、中气不足、脉沉细弦、脐下隐痛	冷痛、脉弦、鼻根青、指纹淡、大便稀溏、咽喉溃烂、苔白、腰酸、恶寒、乏力、乳房痛、腹坠、脉虚、脉弦、乳房痛	晨泻	久痢	大黄附子汤	黄芪、大黄、枳壳、细辛、附子	大黄附子汤
1069	1062	周祯祥医案：李某某，男，42岁，渔民，1982年1月16日初诊。患者自1981年10月起不思饮食，脘胁痞胀不舒，目黄、身黄、尿黄。经某院检查，诊断为毛细胆管型肝炎，经用多种护肝西药及激素治疗，黄疸仍有加深之势。刻诊面目及全身深黄，其黄晦暗不泽，畏寒，神疲纳少，脘腹痞胀不舒，口渴不饮，舌质淡，苔白腻，脉濡细。肝功能检查：黄疸指数90，麝浊12，锌浊16，谷丙转氨酶120，白清胆红素定量9．6，血清碱性磷酸酶28，甲胎球<50。超声波探查：肝区较密微小波。证属中阳不振，湿浊内阻，脾运失责，胆液不循常道而外溢。治宜温阳泄浊，健脾助运，逐湿退黄。	口渴、舌淡、痞胀、畏寒、黄疸、苔白腻、脉濡细、神疲纳少	见水欲尿、指纹淡、腰胀、恶寒、带下色黄、苔腻、脉濡、少神		黄疸(毛细胆管型肝炎)	大黄附子汤	干姜、大黄、厚朴、白术、茯苓、桂枝、细辛、附子、茵陈、陈皮	大黄附子汤
1070	1063	邢潼关医案：李某某，男，15岁。1983年10月20日诊。因胃脘剧烈疼痛，恶心欲呕而邀余诊治。其父代述：日前连续吃了十余个软柿子，中午又吃了两碗软米饭后出现胃脘疼痛，且逐渐加剧。诊见其呈急性病容，胃脘疼痛拒按，捧腹哭叫，额头冷汗淋漓，恶心欲吐，吐之不出，欲便，便之不下，烦闷异常，舌质淡，苔白厚，脉弦紧有力。腹诊：胃脘部有一硬块，约有茶碗大，稍触之即大叫不止。据上脉症，诊为胃柿石症。法当温下，急疏大黄附子汤加味：	烦闷、舌淡、欲吐、欲呕、欲便、恶心、苔白厚、冷汗淋漓、大叫不止、胃脘疼痛、便之不下、脉弦紧有力、胃脘剧烈疼痛、胃脘部有一硬块	闷痛、指纹淡、吐弄舌、呕吐、见水欲尿、恶心、苔白、冷汗、喉中痰鸣、肛门疼痛、小便不利、胁部拘急、肛门疼痛、皮下肿块		胃柿石	大黄附子汤	大黄、代赭石、细辛、附子、柿蒂	大黄附子汤
1071	1064	王亚民医案：赵某，男，52岁，1987年4月5日诊。排尿余沥不尽，尿有中断，急迫不出。直肠指检前列腺增大如鸡卵。B超：前列腺左右径4．15cm，前后径3．78cm。舌淡苔白，脉沉弦。诊为前列腺肥大。证属脾肾阳虚，气化无力，湿浊内聚。治拟：温下湿浊。	舌淡、苔白、脉沉弦、前列腺增大如鸡卵	指纹淡、苔白、脉弦、单腹胀大		癃闭(前列腺肥大)	大黄附子汤	大黄、细辛、附子	大黄附子汤
1072	1065	王亚民医案：关某，男，46岁，1987年8月16日诊。病初因皮肤红斑，腰膝酸痛，下肢浮肿，尿：蛋白(++)，管型(+)，红细胞少许，被诊为“肾小球肾炎”，服五皮饮、消炎痛等不效，又因血沉95cm／h，而按风湿论治亦罔效。至查见狼疮细胞，始诊为红斑性狼疮。脉沉细无力，舌淡，苔白腻。证属阳虚湿毒内蕴。治拟：温阳利湿泻毒。药用	酸痛、舌淡、浮肿、苔白腻、皮肤红斑、脉沉细无力	酸痛、指纹淡、皮肤浮肿、苔腻、舌生瘀斑、脉虚		水肿(狼疮肾炎)	大黄附子汤	大黄、白术、茯苓、鹿角、细辛、附子	大黄附子汤
1073	1066	钱光明医案：齐某某，女40岁，会计，1985年元月18日诊。素患美尼尔氏综合征，时常发作。1周前因感冒过劳，眩晕又作，视物旋转，卧床不敢行动，头身动则加重，呕吐痰涎，脐下2寸处胀痛，泻下清稀，纳呆，口干而欲饮，舌淡，苔白厚粘腻，脉滑缓。以 。先后5剂，眩晕诸证未除，再察舌象，参以脐下痛证，悟此为阳虚寒实，积聚于里而胀痛；三焦痞塞，清阳不升，浊阴不降而眩晕；泻下清稀为寒结旁流，治病必求于本，予大黄附子汤加味。	胀痛、口干、呕吐、痞塞、舌淡、眩晕、脉滑缓、泻下清稀、苔白厚粘腻、美尼尔氏综合征	胀痛、口干、呕吐、胸闷、指纹淡、头晕、脉滑、大便稀溏、苔腻、神乱		眩晕(美尼尔氏综合证)	大黄附子汤	大黄、细辛、人参、附子	大黄附子汤
1074	1067	刘大平医案：周某，女26岁，1987年12月20日诊。已婚4年未孕。16岁初潮，每次月经延后7天～10天，甚或淋漓不断，经量少，色紫暗，时有瘀块，并伴有经前2日小腹疼痛。痛时欲呕，纳差。某医院检查：输卵管通畅，附件及子宫无占位病变。曾多方求治；均无疗效。刻诊：面色无华，身体瘦弱，精神疲乏，小腹冷感，喜温喜按。舌淡边尖有瘀斑，苔白腻。脉沉弦细，辨证为阳虚宫寒、胞脉瘀阻，治宜温经暖宫、化瘀调经。方用大黄附子汤加味：	子、纳差、瘀块、欲呕、苔白腻、经量少、小腹疼痛、脉沉弦细、月经延后、小腹冷感、身体瘦弱、舌淡边尖有瘀斑	食少、月经血块、呕吐、苔腻、月经量少、肛门疼痛、脉细、月经后期、腹中发凉、消瘦、舌生瘀斑	子	不孕	大黄附子汤	大黄、吴茱萸、肉桂、水蛭、细辛、附子、益母草	大黄附子汤
1075	1068	张广麒医案：朱某某，女，10岁，于1978年5月16日就诊。患儿一周前全身发现紫斑，经儿科诊断为过敏性紫癜欲收治入院，因家属不同意而在门诊治疗三日，又继服清热凉血活血中药二剂均无缓解。证见四肢伸侧面有大小不等之密集紫斑，下肢为多，不痛不痒，按之不退色，皮损表面光滑，无苔癣样改变。面色微黄，印堂发青，鼻头冷色白，大便三日未行，时腹疼痛，脉象弦紧，质淡苔白。证属寒实内结，脉络凝阻。	不痛、弦紧、舌淡、苔白、疼痛、皮损、印堂发青、面色微黄、全身发现紫斑、四肢伸侧面有大小不等之密集紫斑	不寐、脉紧、指纹淡、苔白、耳痛、毛发干枯、鼻根青、带下色黄、舌生瘀斑、舌生瘀斑		紫斑(过敏性紫癜)	大黄附子汤	大黄、细辛、当归、附子	大黄附子汤
1076	1069	张广麒医案：陈某某，女，27岁，1981年11月8日来诊。患慢性湿疹3年，发作无定时，四季皆有，无明显诱因，多番治疗获效不显，三天前因急性扁桃腺炎后呈急性发作。皮疹密布集簇成片，呈红色斑丘疹状，高出于皮肤，以暴露部位多见，红肿灼热痒甚，颜面及下肢有搔破结痂及少量渗出液，杂有脓疮样损害。大便干难解，口于但不思饮，近年来月事延期，经量少、色黑，少腹经常冷痛，畏寒，四肢厥冷。舌质淡夹青，苔白薄。脉象沉弦。证属寒实内结，营卫(气血)不调。	色黑、畏寒、红肿、大便干、苔白薄、渗出液、经量少、不思饮、四肢厥冷、脉象沉弦、舌淡夹青、皮疹密布集簇成片，呈红色斑丘疹状	带下色黑、恶寒、耳肿、咽干、苔白、大便黏液、月经量少、不渴、四肢冷、脉弦、带下色青、皮肤色红		湿疹	大黄附子汤	大黄、白芍、茯苓、细辛、桂枝、附子	大黄附子汤
1077	1070	张广麒医案：蔡某某，男，26岁，5天前因感冒咽痛大量服用牛黄解毒片、羚翘解毒片、喉症丸等3日，症状减轻。因求效心切，又加服长效磺胺致过敏。经抗组织胺类药物等脱敏治疗无效，于1979年6月15日来诊。证见口唇红肿有多个疱疹，个别已溃烂流少量黄水，颜面轻度红肿，四肢有散在红色斑点状皮疹。大便干燥，每日一行，腹时阵痛，舌苔白腻，舌尖红，脉弦紧有力。辨为风毒外侵，实热内结而汤二剂。服药后症无缓解，反致腹痛加剧，痛时拒按，大便三日不解。思其过敏前一直过用寒凉，中阳受伤，阴寒内生，加之咽痛又适值气候炎热之际，贪凉过食生冷，致寒湿内结。再诊其颜面虽红肿，但触之皮肤并无灼热，四肢指(趾)端反而厥冷，小便清如常，这些均非热毒之候。故转按寒实内结、阴毒外乘为治。	疱疹、灼热、黄水、腹痛、阵痛、咽痛、厥冷、溃烂、苔白腻、舌尖红、口唇红肿、大便干燥、脉弦紧有力、四肢有散在红色斑点状皮疹	灼痛、目黄、腹痛、尿痛、咽痛、头冷、牙龈溃烂、苔腻、肛门色红、耳肿、皮肤干燥、胁部拘急、皮肤色红	疱疹	药物疮疹(药物过敏性皮炎)	大黄附子汤	大黄、紫草、茯苓、细辛、附子、升麻	大黄附子汤
1078	1071	石季竹医案：石某某，男，4岁。患结核性脑膜炎而入院治疗。请石季竹老师中医会诊：患儿昏迷不醒，痰声漉漉，双目斜视，四肢厥冷，时而抽搐。苔白微腻，指纹青黯。乃属痰浊蒙闭心包，肝风内动。宜《金匮》赤丸方损益：	抽搐、苔苔白、痰声漉漉、昏迷不醒、四肢厥冷、双目斜视、苔白微腻、指纹青黯	抽搐、苔白、喉中痰鸣、头昏、四肢冷、两目斜视、苔腻、甲床青紫		风痰内动	赤丸	生姜、半夏、竹沥、茯苓、乌头、石菖蒲、细辛、远志	赤丸
1079	1072	贺念曾医案：赵某某，男，63岁，1984年11月13日初诊。是日早餐时，突然胸窒暴痛，头汗淋淋，昏倒在地，面苍肢冷，短气不足以息，移时方醒，急送至医院。患者胸痛如揪，脉寸关微弱，尺部小紧而涩，间有结代，唇青，舌淡晦苔薄白，目光晕滞乏神。心电图示：急性心肌梗塞(前间壁)。急给输氧，肌注度冷丁100毫克，参附注射液2支，合服麝香保心丸2粒。针膻中、气海、双内关，得气后加大艾壮灸半小时，同时以《金匮要略》赤丸合人参汤化裁急煎与服。	肢冷、胸痛、舌淡、唇青、晕滞、面苍、暴痛、胸窒、苔薄白、头汗淋淋、脉寸关微弱	冷痛、胸痛、指纹淡、鼻根青、头晕、带下色青、鼻塞、苔白、头汗、呼吸微弱	暴痛	胸痹(急性心肌梗塞)	赤丸	干姜、半夏、茯苓、花椒、乌头、炙甘草、细辛、红参	赤丸
1080	1073	张谷才医案：周某，男，28岁。患者白天因天气炎热，口渴饮大量河水，晚餐又食酸腐食物，夜宿露天乘凉，半夜突然出现心腹绞痛，呕吐饮食，四肢厥冷，脉象沉迟，舌淡苔白。寒湿内伤，中焦阳虚，治当温中散寒‘，降逆化湿。仿仲景理赤丸方意：	呕吐、口渴、舌淡、苔白、四肢厥冷、脉象沉迟、心腹绞痛	呕吐、见水欲尿、指纹淡、苔白、四肢冷、脉沉、乳房痛		心腹寒痛	赤丸	生姜、苍术、太子参、半夏、茯苓、乌头、细辛、甘草	赤丸
1081	1074	吉益东洞医案：京师，界街之商人井筒屋播磨家之仆，年70余，自壮年患疝瘕，十日、五日必一发。壬午秋大发，腰脚挛急，阴卵偏大，而欲入腹，绞痛不可忍，众医皆以为必死。先生诊之，作大乌头煎(每剂重24克)，使饮之。斯须，瞑眩气绝，又顷之，心腹鸣动，吐水数升即复原，且后不再发。	瞑眩、吐水、气绝、绞痛、阴卵偏大	目眩、呕吐、少神、绞痛、头大		疝瘕	大乌头煎	乌头	乌头煎
1082	1075	魏龙骧医案：1973年6月间，有干部沈某，年50余岁，有多年宿恙，为阵发性腹痛，因旧病复发，自外地来京住我院。1959年曾在我院做阑尾炎手术，术后并无异常。此次诊为“胃肠神经官能症”。自述每发皆与寒冷疲劳有关。其证，腹痛频作，痛无定位，惟多在脐周围一带，喜温可按，痛甚以至汗大出。查舌质淡，苔薄腻而滑，脉沉弦。诊系寒气内结，阳气不运。寒则凝泣，热则流通。寒者热之，是为正治。曾投理中汤，药力尚轻，若不胜病。非大乌头煎不可，故先小其量以消息之。	舌淡、汗大出、脉沉弦、苔薄腻、阵发性腹痛	指纹淡、大汗淋漓、脉弦、苔腻、肛门疼痛		寒疝(胃肠神经官能证)	大乌头煎	乌头、甘草、黑豆	乌头煎
1083	1076	刘俊士医案：佟某，女，50岁，1984年10月8日初诊，左少腹疼痛伴发吐食已6～7年。过去曾因左腹部急性绞痛住某医院，诊断为急性胰腺炎，经住院后，症状有所缓解。出院后左少腹时有隐痛。平时大便次数较多，每日3～4次／日，平时怕冷，特别是少腹发凉，月经提前后错不定，现已停经一年。口不干，两脉滑带涩，舌正。中医辨证属血虚寒疝，	舌正、怕冷、停经、口不干、发吐食、少腹发凉、左少腹疼痛、两脉滑带涩、大便次数较多、左腹部急性绞痛、左少腹时有隐痛、月经提前后错不定	胎位不正、头冷、闭经、乳汁不行、吐弄舌、腹中发凉、肛门疼痛、脉涩、大便次数多、肛门疼痛、肛门疼痛、月经先后无定期		血虚寒疝(慢性胰腺炎)	当归生姜羊肉汤	羊肉、生姜、当归	当归生姜羊肉汤
1084	1077	李翠萍医案：刘某，女，27岁。产后第五天，感腹部冷疼，得温稍舒，恶露量少色暗，舌淡苔白，脉细弱无力。系产后血虚肝寒之腹痛证。用当归生姜羊肉汤加味治之：	色暗、腹痛、恶露、舌淡、苔白、腹部冷疼、脉细弱无力	舌质紫黯、腹痛、羞明、指纹淡、苔白、腰痛、乏力		产后腹痛	当归生姜羊肉汤	小茴香、当归、肉桂	当归生姜羊肉汤
1085	1078	刘爱国医案：李某某，女，19岁，未婚，务农。1984年12·月由其母陪伴前来就诊。主诉：冬季经水不潮3年。患者15岁时月事初潮，50天左右一行，色淡、量少，一日即净。至16岁，每逢入冬寒冷之时则信水不至，待来年春暖花开之际月经方来。停经期间，白带淋漓，质清稀，周身困倦，乏力。诊时：经水50余天未行，面色萎黄，畏寒身冷，四肢不温，诉其脐下时时有凉气，若置冰霜，大便溏薄，舌淡、苔薄白，脉沉细。此乃血虚寒凝之症，治宜补血温中。方用当归生姜羊肉汤：	困倦、舌淡、身冷、畏寒、停经、乏力、色淡、苔薄白、脉沉细、舌清稀、月事初潮、四肢不温、经水不潮、大便溏薄、面色萎黄、白带淋漓	乏力、指纹淡、恶寒、恶寒、闭经、乏力、指纹淡、苔白、脉细、带下稀、月经先期、四肢冷、乳汁不行、大便稀溏、皮肤色黄	白带淋漓	闭经	当归生姜羊肉汤	羊肉、生姜、当归	当归生姜羊肉汤
1086	1079	辛军医案：祝某，女，41岁，藏族，1992年12月4日诊。产后患全身麻木痹痛8年。，近2年又增生气后晕厥。自述生头胎时，产后不忌冷水而感受风寒，致全身痹痛，至生二三胎时渐加重，但自恃体壮不就医。近2年又出现生气后晕厥，伴口吐白沫，四肢抽搐，但患者初晕倒时心中甚明白，约1min左右就失去知觉，历时20min，晕厥频繁，痹痛与麻木愈来愈重。只能在心情愉快时，痹痛才有所缓解，近日又做“人流”1次，痹痛弥加，不能忍耐，且畏寒恶风，嗜睡健忘，舌淡，苔白，脉弱迟几天。辨属产后受风寒，气血亏损，阳气大虚，厥阴寒逆，故见痹痛、气厥证。治宜养血活营，温阳降逆。仿仲景当归生姜羊肉汤加味：	健忘、舌淡、脉弱、苔白、嗜睡、畏寒、气厥、晕厥、寒逆、恶风、晕倒、四肢抽搐、口吐白沫、全身痹痛、全身麻木	健忘、指纹淡、脉虚、苔白、嗜睡、恶寒、头晕、恶寒、恶心、头晕、抽搐、吐弄舌、肌肉疼痛、皮肤麻木	气厥	寒痹气厥	当归生姜羊肉汤	生姜、代赭石、山茱萸、肉桂、羊肉、桂枝、当归	当归生姜羊肉汤
1087	1080	徐有全医案：徐某，男，80岁，农民。。患低血压性眩晕多年，头晕县眩，裹首闭目，立则晕倒，卧床不起。血压常在90／55毫米汞柱左右。前医投参、芪诸药及人参蜂王浆等罔效，复予西药眩晕停、培他定、胞二磷胆碱等，效亦不显。	头晕、晕倒、眩晕、血压常在90／55毫米汞柱左右	头晕、头晕、头晕、月经时多时少		眩晕(低血压眩晕)	当归生姜羊肉汤	生姜、当归	当归生姜羊肉汤
1088	1081	来春茂医案：一男性患者，48岁，腹泻半年，1日3～4次，腹胀且痛，头昏腰酸，神疲乏力，面色觥白，颜面及双下肢浮肿，舌苔白腻，脉濡细。白细胞在2000～3000之间，中性粒细胞20～40％。用温肾助阳，运脾健中药未效	痛、神疲、腰酸、浮肿、腹泻、乏力、头昏、腹胀、苔白腻、脉濡细、面色觥白	尿痛、乏力、腰酸、皮肤浮肿、大便稀溏、乏力、头昏、腹胀、苔腻、脉濡、带下色白		泄泻	当归生姜羊肉汤	羊肉、当归、黄芪	当归生姜羊肉汤
1089	1082	田国栋医案：岳某某，女，52岁。常因头痛，身疼而服大量阿斯匹林，已近20年。每因饮冷或遇寒即觉腹痛。1976年12月13日，突然头痛加剧，鼻齿衄血百余毫升，腹中绞痛。全身满布米粒大小之紫癜，尤以躯干为多。于次日住院治疗。诊见面色萎黄，形寒肢冷，紫斑大小不等，不隆起，压之不褪色。舌淡，苔白，脉沉细无力。化验：血小板34，ooo／立方毫米。遂诊为“血小板减少性紫癜”，虚寒肌衄。宜补血温阳，	肢冷、头痛、腹痛、紫斑、舌淡、苔白、身疼、紫癜、肌衄、不隆起、面色萎黄、脉沉细无力	冷痛、头痛、腹痛、舌生瘀斑、指纹淡、苔白、舌痛、舌脉青紫、鼻衄、肥胖、皮肤色黄、脉虚		肌衄(血小板减少性紫癜)	当归生姜羊肉汤	羊肉、生姜、当归	当归生姜羊肉汤
1090	1083	张介眉医案：胡某某，女，38岁。因滞产早破水而行剖腹产，第3日出现高热，体温波动于39～39．5IC之间，疑术后感染，治疗10余日罔效。刻下诊见：发热，微恶寒，口干喜热饮，二便调，食减，面色苍白，腹软无压痛，恶露少许，色淡红，无异味，舌淡苔薄白，脉弦数，重取无力。白细胞总数11．6×10。／L，中性82％，淋巴18％，此为产后失养、气弱血虚、阳浮外越证。治以温里散寒、补益气血法。拟当归生姜羊肉汤：	口干、腹软、恶露、舌淡、发热、恶寒、高热、食减、脉弦数、喜热饮、苔薄白、面色苍白、阳浮外越	口干、项软、羞明、指纹淡、发热、恶寒、月经量多、食少、脉弦、偏食、苔白、口唇淡白、脉浮		产后发热	当归生姜羊肉汤	羊肉、生姜、当归	当归生姜羊肉汤
1091	1084	赵守真医案：袁素珠，青年农妇，体甚健，经期准，已育子女三四人矣。一日，少腹大痛，筋脉拘急而未稍安，虽按亦不住，服行经调气药不止，迁延十余日，病益增剧，迎余治之。其脉沉紧，头身痛，肢厥冷，时有汗出，舌润，口不渴，吐清水，不发热而恶寒，肢以下痛，痛剧则冷汗出，常觉有冷气从阴户冲出，痛处喜热敷。此由阴气积于内，寒气结搏而不散，脏腑虚弱，风冷邪气相击，则腹痛里急．而成纯阴无阳之寒疝。窃思该妇经期如常，不属于血凝气滞，亦非伤冷食积，从其脉紧肢厥而知为表里俱寒，而有类于《金匮》之寒疝。其谓：“腹痛脉弦而紧，弦则卫气不行，即恶寒；紧则不欲食，邪正相搏，即为寒疝”。……本病证状虽与上引《金匮》原文略出入，而阴寒积痛则属一致。处以乌头桂枝汤：	食积、汗出、大痛、腹痛、舌润、拘急、脉紧、肢厥、恶寒、发热、气滞、厥冷、脉沉紧、不欲食、吐清水	胸闷、有汗、尿痛、腹痛、苔滑、胁部拘急、脉紧、四肢冷、恶寒、发热、脉迟、头冷、脉紧、食欲不振、呕吐		寒疝	乌头桂枝汤	白芍、大枣、乌头、桂枝、甘草	乌头桂枝汤
1092	1085	谢长彦医案：魏某某，女59岁，农民，1982年12月初诊。患者主诉右肩关节发凉疼痛沉重酸胀月余，昼轻夜重，手臂渐不能抬举，穿衣、持物均困难。检查：右肩关节局部不红肿，按之滑动感，轻度压痛，活动受限，舌淡苔白腻，脉沉细。化验检查：血沉10毫米／小时；类风湿因子试验阴性；抗“O”<500单位。此乃风寒湿之邪乘虚袭人，痹阻筋脉关节，荣卫不和，经脉壅滞不通而致。治以温经散寒，除痹止痛。投以乌头桂枝汤加味：	发凉、舌淡、疼痛、红肿、沉重、酸胀、苔白腻、脉沉细、右肩关节局部不红	头冷、指纹淡、耳痛、耳肿、腰重、目酸、苔腻、脉细、咽红		寒痹	乌头桂枝汤	薏苡仁、白芍、大枣、麻黄、蜜、乌头、炙甘草、桂枝、甘草	乌头桂枝汤
1093	1086	冉雪峰医案：湖北王某，素弱多病，常年患遗精，时愈时发，工作如常，不以为意。初每三五日一遗，继则每日必遗，最后不敢寐，寐而眼闭即遗，虽欲制止而不能，色天不泽，困惫不支，甚至不能步履，经月不出卧室，即在室内起立亦须靠桌靠椅，延予商治。诊其脉微细小弱而兼虚弦虚数，皮肉消脱，眼睑微肿，指头冷，少腹急结，恶寒甚，躁烦。予曰：下损及中，阴竭阳厥，下元败坏，真机几熄，诚难为力。观前此历年所服方药均系遵照古法，固肾宁心，滋培秘摄并进，原无不合，乃似效不效，终至危急若断，无已，惟贞下起元，大力冲劲，拟借用乌头桂枝煎，彼为大气一转，其结乃散，此为大气一转，厥阳斯敷。方用：	躁烦、遗精、恶寒、虚数、指头冷、皮肉消脱、困惫不支、色天不泽、少腹急结、眼睑微肿、脉微细小弱	烦躁时发热、遗精、恶寒、脉虚、四肢冷、消瘦、少神、毛发干枯、脉结、牙龈肿、瞳孔缩小		遗精	乌头桂枝汤	乌头、蜜	乌头桂枝汤
1094	1087	刘兴志医案：欧某，男，56岁。于八一年四月二十八日因腹部剧烈绞痛而住院。再诊：病根不除，投上方虽见小效，不料又于某晚腹中骤然绞痛，冷汗出，呕吐清水，四肢厥冷，手足不仁，当即稀便数次；观其舌质青，苔以白做底，上浮有淡黄而润；脉弦紧。统观病情，仔细斟酌，此属阳气虚衰，阴寒内结。非辛热通阳之剂难以破其沉寒固冷，消其阴翳。遵仲景法，投《金匮》乌头桂枝汤。	稀便、阴翳、舌青、绞痛、脉弦紧、冷汗出、四肢厥冷、手足不仁、呕吐清水、苔以白做底	大便稀溏、阴部多汗、鼻根青、绞痛、脉紧、冷汗、四肢冷、舌体麻木、呕吐、苔白		泄泻(过敏性结肠炎)	乌头桂枝汤	白芍、大枣、白术、茯苓、蜜、木香、乌头、炙甘草、桂枝、丁香	乌头桂枝汤
1095	1088	孙忠年医案：杨某，男，32岁，干部。1984年5月21。日初诊。主诉：胸部闷痛一年余。头晕目眩，两胁隐痛，胸闷气促，常用手捶胸则解。曾以“慢性肝炎”住院治疗三月，而胸闷痛加重，某医院又以“神经官能症”医治罔效。现症烦躁易怒，纳差失眠，胸闷叹息，两胁胀满，脘腹微胀，二便自调，脉象弦紧，舌质淡苔白。辨证：胸胁胀痛，常喜捶胸为肝郁气滞，脉络不通之肝着病。病久不愈，肝气横逆，故时痛攻心。治以疏肝降气，温通脉络。	胀痛、气促、胀满、失眠、弦紧、烦躁、头晕、气滞、纳差、叹息、肝郁、易怒、胸闷痛、舌淡苔白	胀痛、脉促、腰胀、不寐、脉紧、烦躁时发热、头晕、脉迟、食少、闷闷不乐、闷闷不乐、急躁易怒、胸痛、舌质淡白		肝着	旋覆花汤	葱茎、红花、旋覆花	旋覆花汤
1096	1089	易望丰医案：郭某，男，49岁，病历号315915。因“左胸部掣痛年余，于1985年11月4日入院。患者于1984年秋因劳动汗出当风后出现左胸部肌肉紧张疼痛，并见条索状隆起，西医诊为“胸腹壁血栓性静脉炎(Monder·氏病)，经抗炎、针灸及理疗月余少效，患部条索状肿物逐渐扩大延长，疼痛加剧，抬举左手时其痛尤甚。查其舌质红，边有瘀斑，脉细缓。左胁缘向上至乳部可扪及长约13cm条状隆起，按之疼痛。此乃风寒外袭，脉络痹阻。拟祛瘀通络之法，旋复花汤合四逆散主之	舌红、隆起、瘀斑、疼痛、脉细缓	咽红、肥胖、舌生瘀斑、耳痛、脉细		胸痹(胸腹壁血栓性静脉炎)	旋覆花汤	柴胡、赤芍、枳实、葱茎、红花、甘草、旋覆花	旋覆花汤
1097	1090	吴榷仙医案：卢某，50岁，顽固胃痛18年，西医诊断为慢性胃炎。身瘦体弱，饮食减少求治。初诊：胸胁作痛，喜按，喜热饮，肝着之候也。	胃痛、身瘦、胸胁作痛、饮食减少	腹痛、舌瘦、乳房痛、食少		胃痛(慢性胃炎)	旋覆花汤	葱子、火葱、茜草、旋覆花	旋覆花汤
1098	1091	张哲臣医案：任某某，女，32岁，农民。妊娠5月，负重受伤，半产后漏下鲜血或夹紫块，淋漓不断，已近2月。少腹刺痛，漏下痛轻，少顷复痛复漏。小劳则病加，切脉弦细，断为半产后瘀滞为患。用旋覆花汤加昧：	紫块、瘀滞、刺痛、漏下鲜血、切脉弦细	舌脉青紫、舌生瘀斑、刺痛、尿血、脉细		半产漏下	旋覆花汤	火葱、茜草、童便、酒、砂糖、旋覆花	旋覆花汤
1099	1092	杨志一医案：刘某某，男，29岁，干部。1958年患输尿管结石施．行手术后，患部(右小腹)经常胀闷不舒，腰际亦作牵引酸痛，腰以下冷而沉重，大便秘结，小便频而混黄，I：I不渴，食欲睡眠均差，舌-白腻而粗，脉沉细而涩。小便检查：蛋白(+++)，红细胞(+++)，上皮细胞(+)。一再住院治疗，并陆续使用抗生素治疗，无效。1960年12月14日会诊，据上述脉证，认为湿伤腰肾，病名“肾着”，拟甘姜苓术汤。	不渴、酸痛、混黄、胀闷、脉沉细而涩、舌白腻而粗、舌-白腻而粗	不渴、酸痛、苔黄、腹胀、脉涩、小便浑浊、苔腻		肾着	甘草干姜茯苓白术汤	白术、干姜、甘草、茯苓	甘草干姜茯苓白术汤
1100	1093	侯在士医案：1974年5月17日诊治杨某，男，52岁，觉腰下寒凉，腰以上无病，饮食正常，小便清白，全身倦怠无力，阴茎向内回缩1／3以上，已经四、五个月不能参加劳动，病人甚感苦恼。曾在各医院治疗，均未见效，求我医治。脉象沉弱无力。据脉证此病属少阴，下焦受寒。治用回阳祛寒法。处方：	寒凉、全身倦怠、腰以上无病、阴茎向内回缩1／3以上，已经四、五个月不能参加劳动，病人甚感苦恼。曾在各医院治疗，均未见效，求我医治。脉象沉弱无力	冷汗、乏力、舌缩、不寐	腰以上无病	缩阴	甘草干姜茯苓白术汤	干姜、薏苡仁、苍术、茯苓、细辛、附子、甘草	甘草干姜茯苓白术汤
1101	1094	侯在士医案：1974年7月22日，汤某，男，46岁，患风湿性关节炎一年有余，病势逐渐加重，行走困难，膝关节活动有响声，疼痛难忍，曾多方治疗未效，求治于我。脉象沉紧有力，尺部见弱。治以祛风除湿散寒。处方：	困难、疼痛、脉象沉紧有力、膝关节活动有响声	大便艰难、耳痛、腹部板硬、喉中痰鸣		寒痹	甘草干姜茯苓白术汤	干姜、苍术、茯苓、威灵仙、桂枝、细辛、附子、甘草	甘草干姜茯苓白术汤
1102	1095	肖铖医案：赖某，男，27岁，农民，1984年4月11日初诊。患者于今晨醒后突感双下肢无力，不能站立与步履，即由家人背来就诊。诊见双下肢欠温，不能随意运动。自感腰部重着，并有胸脘痞闷，纳呆，大便素溏。舌质淡边有齿痕，苔白腻，脉沉迟。辨证为脾阳虚衰，复感寒湿之痿症。治拟温中散寒，健脾利湿。投肾着汤加味：	纳呆、苔白腻、脉沉迟、胸脘痞闷、大便素溏、双下肢无力、双下肢欠温、舌淡边有齿痕	食欲不振、苔腻、脉沉、胸闷、大便稀溏、乏力、四肢冷、舌有齿痕		痿证	甘草干姜茯苓白术汤	干姜、白术、茯苓、巴戟天、桂枝、甘草	甘草干姜茯苓白术汤
1103	1096	王维澎医案：李某，男，45岁。初诊日期：1982年4月2日。有气管炎史十余年。近十日复作，咳嗽、痰稀白量多，咳则汗出，胸闷，不能平卧，食少、便溏。舌淡苔白腻，脉沉弦。证属：肺有寒饮，脾虚生痰上渍于肺，其标在肺，其本在脾，土不生金也。治以健脾温肺，降气化痰。拟甘姜苓术汤加味：	痰、汗出、胸闷、舌淡、咳嗽、食少、便溏、脉沉弦、苔白腻	喉中痰鸣、有汗、胸闷、指纹淡、咳嗽、食少、大便稀溏、脉弦、苔腻		咳嗽(慢性气管炎)	甘草干姜茯苓白术汤	干姜、白术、葶苈子、紫苏梗、苦杏仁、茯苓、炙甘草	甘草干姜茯苓白术汤
1104	1097	王维澎医案：李某某，女，30岁。1985年1月6日就诊。平素饮食稍有不慎，即作腹泻。一周前因食生冷，遂致泄泻。日6～7次，泻下清稀甚则如水样便。腹痛不显，口渴喜热饮。舌淡苔白腻，脉濡滑。证属：脾胃虚寒。治以温中止泻。方用甘姜苓术汤加味：	腹痛、口渴、泄泻、舌淡、腹泻、喜热饮、苔白腻、脉濡滑、如水样便、泻下清稀	腹痛、见水欲尿、大便稀溏、指纹淡、大便稀溏、偏食、苔腻、脉濡、大便稀溏、大便稀溏		泄泻	甘草干姜茯苓白术汤	干姜、白术、茯苓、炙甘草、车前草	甘草干姜茯苓白术汤
1105	1098	谢自成医案：伍某，男，10岁，1984年9月25日诊。5月初患痢疾，大便脓血，里急后重，持续20余天，经中西药治疗痊愈，但每次便后肛肠均有外脱。先可自回，后来逐渐加重，外脱日趋严重，需以手纸托入。曾以补中益气法治疗60余天，稍有好转。五天前，因参加跑步活动，脱肛加重，每次须以温水坐浴十余分钟，才能手纸托入。刻下便多稀溏，日2～3次，纳食尚可，小便清长，神疲乏力，四肢欠温。活动稍甚，即见气促、头昏。视其面色淡白少华，舌淡，苔薄白，脉濡细。此乃肺脾肾阳气不足，虚寒内生，摄纳失司之故。治以培土为主，佐以敛肺纳肾，方选甘姜苓术汤加味。	便多、气促、脱肛、神疲、舌淡、稀溏、乏力、外脱、头昏、苔薄白、脉濡细、大便脓血、小便清长、里急后重、四肢欠温、面色淡白少华	眵多、脉促、脱肛、乏力、指纹淡、大便稀溏、乏力、脱肛、头昏、苔白、脉濡、尿血、尿长、后重、四肢冷、口唇淡白		脱肛	甘草干姜茯苓白术汤	干姜、黄芪、山药、百合、大枣、白术、茯苓、炙甘草、附子、红参	甘草干姜茯苓白术汤
1106	1099	谢自成医案：谢某，男，12岁，1980年3月15日来诊。遗尿2年余。自1977年冬季以来，经常晚上尿床，曾服补肾固涩药和补肾狗肉汤(以枸杞、肉桂、熟地黄等药炖狗肉)均无效。近月来，尿床次数更加频繁。白天尿频量多，纳食不佳，大便溏稀，日1～2次。面觥少华，舌淡苔薄白，脉沉细。此乃脾肾气虚之故，以燠土胜水，缩泉止遗法治之。方用甘姜苓术汤合缩泉丸加味。	尿床、舌淡、遗尿、苔薄白、脉沉细、大便溏稀、纳食不佳、面觥少华、尿频量多	指纹淡、小便失禁、苔白、脉细、大便稀溏、食少、身热不扬、尿频	尿床	遗尿	甘草干姜茯苓白术汤	干姜、山药、白术、茯苓、炙甘草、益智仁、乌药	甘草干姜茯苓白术汤
1107	1100	吴孚先医案：吴孚先治西商王某，气体甚厚，病留饮，得利反快，心下续坚满，鼻色鲜明，脉沉，此留饮欲去而不能尽去也。	脉沉、坚满、鼻色鲜明	脉沉、脉实、皮肤鲜明		留饮	甘遂半夏汤	甘遂、白芍、半夏、蜜、甘草	甘遂半夏汤
1108	1101	高乐众医案：倪某，男，29岁，1976年入冬即咳，缠绵不愈，神疲纳呆，夜卧不安，1977年2月3日来诊。病情恶化，咳喘弥甚，痰出清白，咳则牵及右胁作痛，时发寒热。证属寒饮久留，气为滞塞，胸胁络阻，阳失宣发。看来此症非一般止咳药能为功，乃用甘遂半夏汤以祛痰逐饮，企其饮去络通，咳止疼止。	咳、痰、喘、右胁作痛、气为滞塞	咳嗽、喉中痰鸣、舌颤、肛门疼痛、鼻塞		咳喘(慢性支气管炎)	甘遂半夏汤	甘遂、甘草、白芍、半夏	甘遂半夏汤
1109	1102	赵守真医案：张女小菊，14岁。前以伤食胀满作痛，服平胃散加山楂、神曲、谷麦芽之类得愈。未期月，胃又胀痛而呕，有上下走痛感觉，但便后可稍减，再服前方则不验，辗转半年未愈。夏月不远百里来治，且曰：“胃脘痛，绵绵无休止，间作阵痛，痛则苦不堪言，手不可近。服破血行气药不惟不减，且致不欲食，是可治否?”问曰：“痛处有鸣声否?”则曰：“有之。”此病既非气血凝滞，亦非食停中焦，而为痰积作痛，即《金匮》之留饮证也。盖其痰饮停于胃而不及于胸胁，则非十枣汤所宜，若从其胃胀痛利反快而言，又当以甘遂半夏汤主之。是方半夏温胃散痰，甘遂逐水。	呕、胀痛、胀满、阵痛、胃胀、痰积、胃脘痛	呕吐、胀痛、腰胀、尿痛、耳胀、皮下肿块、腹痛		胃脘痛	甘遂半夏汤	甘遂、甘草、白芍、蜜	甘遂半夏汤
1110	1103	马建三医案：周某，男，57岁，患者经某医院诊断为肝硬化腹水。超声波报告肝脾肿大，腹部有1～3厘米液平段，谷丙转氨酶185U。半年来胸腹肿痛，腹水增多，下肢亦浮肿、纳呆、饭后腹胀加重，视物模糊，大便秘结，小便频、热、黄少，每晨寅卯二时发潮热，心烦欲死，舌质红，苔黄腻，脉濡细，曾用猪苓汤、真武汤治疗，不效。遂改用甘遂半夏汤加味。	潮热、纳呆、心烦、浮肿、腹胀、肿痛、黄少、舌红、脉濡细、苔黄腻、大便秘结、肝脾肿大、视物模糊、腹水增多、腹部有1～3厘米液平段	潮热、食欲不振、急躁易怒、皮肤浮肿、腹胀、阴肿、目黄、咽红、脉濡、苔黄、脉结、阴肿、目昏、带下量多、皮下肿块		臌胀(肝硬化腹水)	甘遂半夏汤	甘遂、槟榔、白芍、半夏、泽泻、蜜、茯苓、甘草	甘遂半夏汤
1111	1104	刘俊男医案：蒋某某，女，32岁，九江水泥造船厂家属，1969年5月就诊。患者腹部逐渐增大已四月，经中西药治疗无效而转外地某医院，诊断为“腹壁脂肪增多症”，因无特效疗法劝其回家，并嘱患者：“节制饮食以控制发展”。就诊时见：腹部膨隆，大如妊娠八个月，按之松软如棉絮，自觉胀闷不舒，沉重乏力，神疲嗜睡，纳减便溏，经闭三月，白带量多，质清稀而有腥味，小便清长。舌淡，苔白腻，脉沉滑。证属脾虚失运，痰湿内停；治以健脾涤痰，方用甘遂半夏汤加减：	舌淡、嗜睡、胀闷、便溏、乏力、经闭、脉沉滑、苔白腻、舌清稀、腹部膨隆、小便清长、痰湿内停、白带量多、腹部逐渐增大	指纹淡、嗜睡、腹胀、大便稀溏、乏力、闭经、脉滑、苔腻、带下稀、肥胖、尿长、闭经、带下量多、单腹胀大		腹满胀大(腹壁脂肪增多症)	甘遂半夏汤	甘遂、白芍、半夏、白术、茯苓、炙甘草	甘遂半夏汤
1112	1106	赵守真医案：刘翁茂名，年近古稀，酷嗜酒，体肥胖，精神奕奕，以为期颐之寿可至。讵意其长子在1946年秋因经商折阅，忧郁以死，家境日转恶化，胸襟以而不舒，发生咳嗽，每晨须吐痰数口，膈上始宽，但仍嗜酒，借资排遣。昨日饮于邻居，以酒过量而大吐，遂病胸膈痞痛，时吐涎沫。医用涤痰汤有时少安，旋又复作，渐至面色黧黑，喘满不宁，饬价邀治。翁于吾为近戚，义不可却，买舟同往，至则鱼更三跃矣。’翁见欷觑泣下，娓娓谈往事不休。诊脉沉弦无力，自言膈间胀痛，吐痰略松，已数日未饮酒，食亦不思，夜间口干燥，心烦难寐，如之何而可?吾再三审视，按其心下似痛非痛，随有痰涎吐出；再从其脉沉弦与胸胀痛而论，实为痰饮弥漫胸胃之间而作痛。	痰饮、痰涎、咳嗽、心烦、喘满、吐痰、大吐、脉沉弦、吐涎沫、胸胀痛、口干燥、面色黧黑、胸膈痞痛、膈上始宽	咳嗽、多涎唾、咳嗽、急躁易怒、胸闷、呕吐、呕吐、脉弦、吐弄舌、胸痛、齿燥、鼻孔色黑、胸痛、桶状胸		膈间支饮	木防己汤	党参、石膏、茯苓、桂枝、防己	木防己汤
1113	1107	朱进忠医案：耿某某，女，38岁。气短心悸数十年，喘咳气短不能平卧，全身浮肿，腹大如鼓两年，某院诊为风湿性心脏病、心力衰竭、心源性肝硬化，住院治疗一年多，虽然气短心悸好转，但腹胀、浮肿、紫绀不减，后请某医以 等加减治之，诸症非但不减，反见口渴加重。审其全身浮肿，腹胀如鼓，有青筋暴露，面颊、口唇、手足均紫暗而冷，呼吸困难，不能平卧，舌质紫暗，舌苔黄厚而干，脉虚大紧数而促或兼结涩。综合脉证，诊为水饮阻滞，心阳亏损，瘀血凝结，肺胃郁热之证。为拟木防己汤加味化饮散结，活血清热。	手、喘咳、口渴、浮肿、紫绀、结涩、青筋、腹胀、心悸、腹大、气短、苔黄厚、舌质紫暗、呼吸困难	四肢冷、咳嗽、见水欲尿、皮肤浮肿、甲床青紫、脉结、青筋暴露、腹胀、心悸、单腹胀大、气短、苔黄、舌质紫黯、呼吸困难		臌胀(心源性肝硬化腹水)	木防己汤	桂枝、人参、防己	木防己汤
1114	1108	某老中医医案：某女，成年，慢性肾炎多年，近月来症情加剧，一周来昏迷不醒，烦躁不堪，虽经多方挽救，未能苏醒，血压170～190／100～1．20mmHg。面色黧黑，痰如拽锯，息粗，有尿味，口干齿槁，苔浊秽粘，舌质淡胖，边有深痕若裙边，脉弦硬大，此属正虚邪实，痰浊内蒙重证。急当涤痰开窍，扶正达邪。先吞服苏合香丸一粒。	口干、息粗、齿槁、痰浊、舌淡胖、有尿味、昏迷不醒、面色黧黑、脉弦硬大、痰如拽锯、烦躁不堪、苔浊秽粘、血压170～190／100～1．20mmHg	口干、呼吸气粗、指甲干枯、精浊、舌胖、带下味臭、头昏、鼻孔色黑、皮肤发硬、喉中痰鸣、烦躁时发热、口臭	血压170～190／100～1．20mmHg	痰浊神昏(尿毒症)	木防己汤	桂枝、人参、石膏、防己	木防己汤
1115	1109	谢长彦医案：冯某某，女，50岁，家属，门诊号002831，1987年2月16日初诊。自述多关节发热肿胀疼痛，走窜不定，天阴刮风痛剧，尤以两手指关节和左膝关节为甚。伴心烦不眠，口渴欲饮，小便黄。检查：膝关节扪之有热痛，皮色不红，舌红，苔心黄腻，脉滑数。化验检查：白细胞12600／立方毫米，血沉54毫米／小时，抗“0”82j单位，类风湿因子试验阴性。证厣寒湿之邪，郁久化热，湿热闭阻经脉，流注关节，发为热痹。治以养阴清络，化湿除痹。方用木防己汤加味：	舌红、热痛、肿胀、热痹、疼痛、发热、痛剧、心烦、小便黄、皮色不、脉滑数、苔心黄腻	咽红、灼痛、关节变形、灼痛、耳痛、发热、目痛、急躁易怒、目黄、身热不扬、脉滑、苔黄		热痹	木防己汤	地龙、党参、桂枝、知母、防己	木防己汤
1116	1110	朱进忠医案：药某某，女，57岁。慢性肝炎腹满胁痛数年，最近五个月来，突然发现左下肢浮肿日渐加重，热痛而行动不便，某院诊为静脉炎，住院治疗三个多月无效。出院后改请中医以活血通络解毒、祛风除湿清热治之仍无效。审其证，除下肢浮肿、疼痛、发热、行动不便外，并见心下痞坚，咳嗽气短，口干口苦，舌苔黄白而腻，脉沉紧。综合脉证，诊为膈下痰饮阻寒，湿热蕴结脉络所致，故拟木防己汤散痞坚除湿热。	口干、热痛、咳嗽、口苦、发热、疼痛、浮肿、痞坚、气短、胁痛、腹满、脉沉紧、苔黄白	口干、灼痛、咳嗽、口苦、发热、耳痛、皮肤浮肿、腹胀、气短、胁痛、腹胀、脉紧、苔黄		下肢血栓性静脉炎	木防己汤	芒硝、党参、石膏、茯苓、桂枝、防己	木防己汤
1117	1111	刘俊士医案：张某，男，50岁。主诉两膝关节遂走性疼痛已3～4年，无关节红肿史，亦不见关节肿大。无畏寒发热史，纳可，两便正常。既往有肺结核史，现已痊愈。17一羟皮质类固醇5．7毫克／24小时，17酮类固醇12．85毫克／24小时，血沉2ram／1小时，肝功正常，血象正常。尿酸10．7毫克％。西医诊断为痛风。中医辨证，根据病人一向有口干、舌红、两脉滑，辨证为风寒湿为痹，寒热并治，木防己汤加味。	舌红、口干、发热、畏寒、疼痛、两脉滑、关节肿大、血象正常	咽红、口干、发热、恶寒、耳痛、脉滑、唇肿、血精		痛风	木防己汤	党参、石膏、桂枝、防风、荆芥、甘草、当归、防己	木防己汤
1118	1112	沈敏南医案：李某，男，70岁。素有高血压，近日来眩晕发作，曾服镇肝熄风汤乏效。体质肥胖，面部浮肿，面色萎黄，精神不振，头昏目胀，时有恶寒，纳差欲呕，口渴欲饮，走路不稳，两足酸楚无力，小便赤少，大便正常，舌红，苔薄黄腻，脉小滑，尺脉无力。检查：慢性病容，肺部无异常发现，左心室轻度扩大，主动脉瓣第二音亢进，眼底检查有动脉硬化，血压210／110毫米汞柱，总胆固醇增高，面部及足可见凹陷性水肿。诊断为动脉硬化、高血压。中医辨证为眩晕，肾虚饮热上逆，宜补肾化饮，泄热降逆，木防己汤合二仙汤加减。	眩晕、尺脉、口渴、浮肿、舌红、恶寒、纳差、头昏、脉小滑、苔薄黄腻、精神不振、慢性病容、面色萎黄、左心室轻度扩大、足可见凹陷性水肿、主动脉瓣第二音亢进、血压210／110毫米汞柱	头晕、芤脉、见水欲尿、皮肤浮肿、咽红、恶寒、食少、头昏、脉滑、苔黄、少神、皮肤色黄、单腹胀大、牙龈肿、呼吸急促	慢性病容、血压210／110毫米汞柱	眩晕(脑动脉硬化、高血压)	木防己汤	桂枝、人参、防己	木防己汤
1119	1113	朱进忠医案：葛某某，男，30岁。四个多月来，口渴多饮，消食易饥，疲乏无力，日渐消瘦，自发病至今，体重已由140斤降至98斤。某院诊为糖尿病，住院三个月，医予胰岛素和中药人参白虎汤及养阴生津之剂无效。审其除口渴多饮，消瘦乏力外，并见胃脘痞满，心悸，舌苔薄白而干，脉弦紧。综合脉证，诊为肺胃俱热，中焦痰湿，津液匮乏证，为拟清热生津，化饮开结，木防己汤加减。	干、口渴、消瘦、多饮、心悸、疲乏、痞满、无力、乏力、苔薄白、脉弦紧、体重已由140斤降至98斤	口干、见水欲尿、消瘦、眵多、心悸、乏力、腹胀、乏力、乏力、苔白、脉紧、肌肉萎缩		消渴(糖尿病)	木防己汤	防己、党参、苦杏仁、牡蛎、石膏、桂枝、玄参	木防己汤
1120	1114	刘渡舟医案：朱某某，男，50岁，湖北潜江县人。头目冒眩，终日昏昏沉沉，如在云雾之中。两眼懒睁，双手颤抖，不能握笔写字。迭经中西医治疗，病无起色，颇以为苦。视其舌肥大异常，苔呈白滑而根部略腻，切其脉弦软。疏《金匮》泽泻汤：	脉弦软、苔白滑、头目冒眩、双手颤抖、两眼懒睁、昏昏沉沉、根部略腻、舌肥大异常、不能握笔写字	脉弦、苔白、目眩、抽搐、不寐、头昏、口腻、肥胖、四肢不用		冒眩	泽泻汤	白术、泽泻	泽泻汤
1121	1115	饶云中医案：赵某某，男j57岁，1985年9月28日入院。患者自觉四周及自身在旋转，反复发作已7天，并伴有头重、耳鸣、胸闷、恶心、呕吐，时有水平性眼球震颤。舌质淡红，苔白厚腻，脉弦滑。甘油试验+，诊为美尼尔氏征。	胸闷、呕吐、耳鸣、头重、恶心、脉弦滑、舌淡红、苔白厚腻、美尼尔氏征、甘油试验+	胸闷、呕吐、耳鸣、头重、恶心、脉弦、舌质淡红、苔腻	美尼尔氏征、甘油试验+	眩晕(美尼尔氏证)	泽泻汤	白术、泽泻	泽泻汤
1122	1116	赵清理医案：沙某某，女，19岁，知青。患者于1974年下乡，在新郑农村劳动期间，曾多次汗后用冷水洗头，以致头痛绵绵不休，久治不愈，于1976年9月回郑求治。主诉：自幼体弱，食欲欠佳，下乡期间，食欲尚无增进，然通过体力劳动，体力似有增加，仍瘦弱面黄，肢困乏力，舌淡苔白，脉弱无力，头痛如裹。证属脾虚湿遏所致之头痛。素体脾虚，又受外湿，欲用发散之品以止其痛，但湿尚存，加之脾虚不运，湿何能祛，痛焉能止?故法当健脾祛湿，拟泽泻汤加川羌、甘草以治之，症情单纯，不须多味，防其抵牾。	头痛、舌淡、苔白、面黄、脾虚、乏力、肢困、瘦弱、体弱、食欲欠佳、脉弱无力	头痛、指纹淡、苔白、目黄、脉虚、乏力、乏力、消瘦、脉虚、食欲不振、乏力		头痛	泽泻汤	羌活、白术、泽泻、川芎、甘草	泽泻汤
1123	1117	赵清理医案：张某某，男，69岁，郑郊农民。1972年11月12日初诊。主诉：十年前患浮肿病后，常有心慌心悸之感，若饮食偶有不适，下肢即轻度浮肿，四肢乏力。西医诊为“心律失常”。观其面色觥白，舌淡体胖，苔薄白，脉濡缓，有结代，心音低钝，心率80次／分，律不齐。证属脾虚湿滞，阻遏心阳之怔忡。虑其家庭累赘大，且服药不便，遂处以泽泻汤加味，意在健脾温阳利湿，改散剂缓进，不图速效。	心慌、舌淡、心悸、浮肿、怔忡、苔薄白、律不齐、脉濡缓、面色觥白、心音低钝、心率80次／分	心悸、指纹淡、心悸、皮肤浮肿、心悸、苔白、月经先后无定期、脉濡、带下色白、语声低微、目瞤		怔忡(心律失常)	泽泻汤	白术、泽泻、桂枝	泽泻汤
1124	1118	魏以伦医案：燕某某，女，10岁，学生。1981年7月12日就诊。患者喜唾一年。诊其形神俱佳，苔脉如常，余无所苦。询之，日：不吐则唾液增多，亦无五味之变。嘱其忍住，须臾则清唾盈口，视之实乃清水。乃易《金匮》泽泻汤为散治之。	喜唾、唾液增多、苔脉如常	多涎唾、多涎唾、月经时多时少		喜唾	泽泻汤	白术、泽泻	泽泻汤
1125	1119	何耀普医案：李某，男，54岁，中学教师。987年8月18日就诊。自述多年来经常反复感冒，服用过各种感冒药，只缓解症状，药停后旋即复发。常出现头痛、鼻塞、流涕、恶风、发热等感冒症状，苦不堪言。诊见形体消瘦，气短乏力，饮食量少，舌淡红苔薄白，脉浮数无力。诊断为体虚感冒(营卫不和)。	头痛、发热、气短、恶风、乏力、鼻塞、流涕、形体消瘦、饮食量少、脉浮数无力、舌淡红苔薄白	头痛、发热、气短、恶心、乏力、鼻塞、流涕、消瘦、食少、乏力、牙龈淡白		体虚感冒	泽泻汤	白术、泽泻、牛膝	泽泻汤
1126	1120	余希彭医案：戴某某，女，21岁，农民。1977年3月17日诊：尿频尿急，口流清涎，头目眩晕，脉沉涩，舌红少苔，系“忍溺入房”，肾失开阖之权，膀胱气化失司所致。拟泽泻汤加味：	苔少、尿频、眩晕、尿急、脉沉涩、舌红少苔、口流清涎	带下量少、尿频、头晕、尿急、脉涩、咽红、多涎唾		尿频尿急	泽泻汤	白术、泽泻、牛膝	泽泻汤
1127	1121	张大成医案：蒋某某，男，17岁。双侧耳道流脓三年余，时好时发，感冒后加重，多方医治无效。处方；	双侧耳道流脓	牙龈溃烂		耳脓(化脓性中耳炎)	泽泻汤	白术、泽泻、柴胡	泽泻汤
1128	1122	陈嘉栋医案：王某某，女，53岁，1963年5月10日初诊。眩晕3天，呕吐频繁，呕吐物俱是清水涎沫，量多盈盆，合目卧床，稍转动便感觉天旋地转。自述每年要发数次，每次发作长达月余，痛苦不堪，西医诊断为“内耳眩晕症”。刻诊见形体肥胖，苔薄白而腻，脉沉软滑。此水饮停胃，浊邪僭上，清空不清。法当和胃化饮，饮化浊降则诸症自除。	肥胖、呕吐、眩晕、脉沉软滑、清水涎沫、天旋地转、量多盈盆、苔薄白而腻	肥胖、呕吐、头晕、脉滑、多涎唾、头摇、月经量多、苔腻		呕眩(内耳眩晕症)	小半夏汤	生姜、半夏	小半夏汤
1129	1123	叶天士医案：王某，27岁。脉沉，短气，咳甚，呕吐饮食，便溏泻，乃寒湿幽痹渍阳明胃，营卫不好，胸痹如闭，无非阳不旋运，夜阴用事，浊泛呕吐矣。庸医治痰顺气，治肺论咳，不思《内经》胃咳之状，咳逆而呕耶!小半夏汤加姜汁。	咳逆、呕吐、胃咳、脉沉、短气、胸痹、便溏泻	咳嗽、呕吐、咳嗽、脉沉、气短、耳聋、大便稀溏		胃咳	小半夏汤	生姜、半夏	小半夏汤
1130	1124	张聿青医案：朱左，停饮凝痰，聚于胃府，胃府之气，升多降少，五十日辄呕粘痰涎水，二便不利，脉象沉弦。夫痰之与津，本属同类，清气化，则津随气布而上供；清气不化，则液滞为痰而中阻。气之化与不化，悉视脾阳之转运如何，所以《金匮》有饮家当以温药和之之例也。然刚燥之药，多服劫阴；攻逐之剂，正虚难任，惟有分其清浊，使清津上升，浊液下降，虽难霍愈，或可减轻耳。	凝痰、清气不化、二便不利、脉象沉弦、呕粘痰涎水	咳嗽、小便不利、脉弦、呕吐	清气不化	痰饮呕吐	小半夏加茯苓汤	生姜、茯苓、半夏	小半夏加茯苓汤
1131	1125	谢映庐医案：傅金生，时当暑月，天气亢燥，饮水过多，得胸痛病，大汗呕吐不止。视之口不渴，脉不躁，投以温胃之剂，胸痛遂愈，而呕吐未除，自汗头眩加甚。再以温胃方加黄芪与服，服后亦不见效，惟汗出抹拭不逮，稍动则眩晕难支，心下悸动，举家咸以为脱，吾许以1剂立愈。	汗出、自汗、头眩、胸痛、呕吐、大汗、眩晕、口不渴、脉不躁、心下悸动	有汗、自汗、目眩、胸痛、呕吐、大汗淋漓、头晕、不渴、急躁易怒、腹部悸动		水气呕吐	小半夏加茯苓汤	茯苓、半夏	小半夏加茯苓汤
1132	1126	李华医案：姜某，女，33岁，1986年5月3日来诊。呕吐1年余，或在饭前，或在饭后，或进食即吐，或夜阑而呕，发作无时。吐物或为未尽消化之食物，或为清水痰涎。曾于哈市医院作多项检查，除轻度胃下垂外，未见其它异常，诊为神经性呕吐，但中西药物屡用乏效。刻诊：体质瘦弱，面色苍白，纳减，体倦，头晕心悸，脘腹部痞闷不舒，中下腹时肠鸣，舌质淡红，苔白腻，脉弦细。证属胃失和降，痰饮内停。治宜降逆和胃化痰，拟小半夏加茯苓汤与之。	肠鸣、纳减、痞闷、痰涎、心悸、头晕、体倦、化痰、胃下垂、脉弦细、苔白腻、舌淡红、痰饮内停、面色苍白、神经性呕吐	肠鸣、食少、闷痛、多涎唾、心悸、头晕、乏力、咳嗽、眼睑下垂、脉细、苔腻、舌质淡红、闭经、口唇淡白、呕吐		顽固性呕吐(神经性呕吐)	小半夏加茯苓汤	生姜、茯苓、半夏	小半夏加茯苓汤
1133	1127	范中林医案：李某某，男，5岁。北京某所干部之子。病史：初生不久，即患支气管炎。1～4岁时，曾先后在北京某某中医院住院治疗。因缠绵不愈，身体益弱，经常感冒发烧，咳嗽反复加重。1978年7月来诊，按太阴证痰饮咳嗽论治，两诊痊愈。	发烧、咳嗽、痰饮	发热、咳嗽、咳嗽		痰饮咳嗽	小半夏加茯苓汤	生姜、茯苓、半夏	小半夏加茯苓汤
1134	1128	王子德医案：格桑某某，女，30岁，牧民。患者饮食生冷诱发胃脘痛。1973年9月12日来诊。证见：胃脘痛，打呃，吐清水痰涎，畏寒，痛时喜温熨按，腹胀，食欲减退，吞酸吸气，口不渴喜热饮，舌苔白，脉微沉紧。此为过食生冷，寒积于中，阳气不振，寒邪犯胃所致。治宜温胃散寒，祛痰止痛，引水下行。	苔白、畏寒、吞酸、腹胀、胃脘痛、口不渴、阳气不振、脉微沉紧、食欲减退、吐清水痰涎	苔白、恶寒、口酸、腹胀、腹痛、不渴、少神、脉紧、食欲不振、吐弄舌		胃脘痛	小半夏加茯苓汤	生姜、茯苓、半夏	小半夏加茯苓汤
1135	1129	赵守真医案：朱某，男，25岁。春间患风寒咳嗽，寝至全身浮肿。医用开鬼门法，浮肿全消，但咳嗽仍紧，腹感满胀。又用六君子汤加姜、辛、味，温肺健脾，咳得减而腹更胀大，行动则气促。易医亦认为虚，疏实脾饮，服后胀不减，胸亦甚觉痞满。经治十余日无效，已延半年，腹大如鼓。吾夏月治其邻人某之病，因来附诊。按脉沉实，面目浮肿，口舌干燥，却不渴，腹大如瓮，有时哆声胀满，延及膻中，小便黄短，大便燥结，数日一行，起居饮食尚好，殊无赢状。如果属虚服前药当效，而反增剧者，其为实也明矣。审病起源风寒，太阳之表邪未尽，水气留滞，不能由肺外散，反而逐渐深入中焦，与太阴之湿合为一，并走肠间，漉漉有声，而三焦决渎无权，不从膀胱气化而外溢，积蓄胃肠而成臌。当趁其体质未虚，乘时而攻去之。依《金匮》法，处方：防己椒目葶苈大黄丸(改汤)，此以防己、椒目行水，葶苈泻肺，大黄清肠胃积热，可收快利之效。药后水泻数次，腹胀得减。	满胀、气促、胀满、腹大、干燥、咳嗽、胀大、痞满、赢状、外溢、腹胀、小便黄短、大便燥结、按脉沉实、全身浮肿、舌体质未虚	腰胀、脉促、腰胀、单腹胀大、齿燥、咳嗽、单腹胀大、腹胀、呕吐、腹胀、苔黄、大便干结、脉沉、皮肤浮肿、脉虚	赢状	水臌	己椒苈黄丸	葶苈子、大黄、防己	己椒苈黄丸
1136	1130	蒋茂剑医案：王某某，女，60岁。有慢支、肺气肿病史20余年，每因感寒而发。入院前因咳喘，不能平卧伴双下肢浮肿3天，在某医院治疗，诊断为慢支、肺气肿、肺心病、全心衰(Ⅲ。)。给予强心、利尿、抗感染、解痉平喘等西药治疗，取效不显，于1990年12月28日住院。诊见：咳嗽咯白沫痰，清稀量多，气喘不能平卧，面唇紫绀，汗出湿衣，尤以头面胸背部为甚，腹胀满，恶心欲吐，双下肢浮肿按之如泥。颈静脉充盈，双肺底闻及湿罗音，心率128次／分、律齐、无杂音，肝右肋下3cm，肝颈回流征+，双下肢凹陷性水肿。舌淡胖边有齿痕、苔白腻，脉细数。治法《金匮》己椒苈黄丸	欲吐、恶心、律齐、气喘、咳嗽、咳喘、腹胀满、苔白腻、脉细数、咯白沫痰、面唇紫绀、颈静脉充盈、双下肢浮肿、肝颈回流征、舌淡胖边有齿痕、肝右肋下3cm、双肺底闻及湿罗音、心率128次／分	吐弄舌、恶心、神乱、舌颤、咳嗽、咳嗽、腹胀、苔腻、指纹细、咳嗽、口唇青紫、舌胖、皮肤浮肿、舌胖、皮下肿块、耳鸣、脉数	肝颈回流征	支饮咳喘(肺气肿、肺心病)	己椒苈黄丸	葶苈子、大黄、防己、花椒	己椒苈黄丸
1137	1131	唐祖宣医案：吕某某，女，70岁，1975年3月20日诊治。心悸，喘息气急，咳嗽咯血八年余，痰中常带血丝，若劳累复感寒邪后，触发咳喘加重，多咯吐鲜血。证见：面色苍白虚浮，咳喘气急，咯吐鲜血，心悸，口舌干燥，小便短赤，大便秘结，五日未行，舌苔黄腻，脉促无力。此乃肠道腑气不通，肺失宣降，水留邪郁，久咳伤络则咯血，属寒热错杂之症，治宜清热通腑，回阳固正，兼以止血化痰。	咯血、气急、喘息、心悸、咳嗽、脉促、咳喘、苔黄腻、小便短赤、咯吐鲜血、大便秘结、口舌干燥、痰中常带血丝	尿血、尿急、不寐、心悸、咳嗽、脉促、咳嗽、苔黄、带下色赤、呕吐、脉结、皮肤干燥、尿血		咯血	己椒苈黄丸	干姜、大黄、葶苈子、三七、花椒、茯苓、炙甘草、附子、防己	己椒苈黄丸
1138	1132	唐祖宣医案：马某某，男，44岁，于1976年6月16日诊治。有肺心病史十余年，近半年来咳逆喘促，时呈昏迷状态，西医诊断为呼吸性酸中毒，静脉注射葡萄糖，碳酸氢钠等，症状缓解片刻，旋即恢复原状。证见：面色青黑，呼吸喘促，喉中痰鸣，呈阵发性神志模糊，心悸，四肢厥冷，二便闭结，舌质紫，苔黄腻，脉细数，动而中止。此属痰热结聚，正虚阳衰，肺失宣降，清浊易位之证，治当化痰降逆，扶正回阳。	痰鸣、昏迷、咳逆、舌紫、心悸、苔黄腻、脉细数、二便闭结、四肢厥冷、面色青黑、痰热结聚、神志模糊、呼吸喘促	喉中痰鸣、失神、咳嗽、舌脉青紫、心悸、苔黄、指纹细、语言謇涩、四肢冷、带下色黑、脉结、目昏、呼吸急促		昏迷(肺性脑病、呼吸性酸中毒)	己椒苈黄丸	干姜、大黄、党参、葶苈子、花椒、茯苓、炙甘草、附子、防己	己椒苈黄丸
1139	1133	刘露祥医案：傅某某，35岁。因患闭经，延医数人，有按瘀血论治者，有从血亏论治者，有从气血双虚而治者，医治年余，经未行而身体日衰。患者素体健壮，曾因怒气而渐食少，形瘦腹大，经闭，腹内漉漉有声，对坐即能听到。自言腹满甚，口干舌燥，舌淡苔薄白，双手脉均沉细而弦。脉症合参，证属痰饮阻经。给予己椒苈黄丸方：	口干、舌燥、腹大、舌淡、闭经、食少、形瘦、经闭、腹满、苔薄白、气血双虚、双手脉均沉细而弦	口干、齿燥、单腹胀大、指纹淡、闭经、食少、舌瘦、闭经、腹胀、苔白、脉虚、脉弦		闭经	己椒苈黄丸	葶苈子、大黄、防己、花椒	己椒苈黄丸
1140	1134	魏长春医案：袁某某，女，59岁，1980年lO月6日诊。时感腰酸，小便量少色黄，已历数年，多方治疗鲜效。现证面、目、下肢浮肿，腹胀不舒，胃纳欠佳，头痛。舌质红、边有青痕，脉沉弦而细。此乃阳气不运所致，治拟通阳利水，用《金匮》栝蒌瞿麦丸法。	舌红、头痛、腰酸、浮肿、色黄、腹胀、胃纳欠佳、脉沉弦而细	咽红、头痛、腰酸、皮肤浮肿、带下色黄、腹胀、食少、脉弦		水肿	栝蒌瞿麦丸	薏苡仁、茯苓、大腹皮、附子、瞿麦、地骷髅、牛膝	瓜蒌瞿麦丸
1141	1135	朱卓夫医案：陈某，初患淋症，继则小便点滴不通，探其脉象，左手沉缓。余拟用栝蒌瞿麦汤：	左手沉缓、小便点滴不通	脉沉、经行不畅		癃闭	栝蒌瞿麦丸	山药、茯苓、附子、天花粉、车前草、瞿麦、牛膝	瓜蒌瞿麦丸
1142	1136	陈传钗医案：黄某某，女，29岁，1980年11月12日诊。有慢性肾盂肾炎病史，每年均发，近3～4日来尿短、尿频，排尿时尿道灼痛，口渴喜热饮，神倦乏力，怕冷，纳谷不香，大便溏薄，白带多而无臭，舌淡红有齿痕、苔白。尿检：白细胞+，上皮细胞3～7。	神倦、尿频、口渴、苔白、尿短、怕冷、乏力、喜热饮、白带多、舌淡红、尿道灼痛、大便溏薄	少神、尿频、见水欲尿、苔白、尿短、头冷、乏力、偏食、带下量多、舌质淡红、尿痛、大便稀溏		热淋(肾盂肾炎)	栝蒌瞿麦丸	山药、关黄柏、茯苓、巴戟天、附子、天花粉、瞿麦	瓜蒌瞿麦丸
1143	1137	程昭寰医案：郭某某，男，35岁。腰痛阵发，伴少腹拘急牵引疼痛三月余，曾拍片诊为“右输尿管结石”，屡用 法而少效。就诊时见：腰痛难忍，少腹拘急，小便淋涩不畅，口渴引饮，饮入则吐，自觉烦心，舌质红胖大而有齿痕，苔薄黄，脉沉细而数，诊为湿热石淋，阴阳两虚，以阴虚为主，方拟瓜蒌瞿麦丸加味。	吐、口渴、腰痛、疼痛、烦心、苔薄黄、脉沉细、少腹拘急、舌红胖大、小便淋涩、舌质红胖大而有齿痕	吐弄舌、见水欲尿、腰痛、耳痛、急躁易怒、苔黄、脉细、胁部拘急、皮肤色红、语言謇涩、皮肤色红		石淋	栝蒌瞿麦丸	山药、川牛膝、茯苓、鸡内金、天花粉、附子、金钱草、瞿麦	瓜蒌瞿麦丸
1144	1138	陈传钗医案：陈某某，男，7岁。1980年2月513诊。素体虚弱，平时偶有遗溺，近来食欲欠佳，口渴引饮，小便短频，夜间遗溺2～3次，面色觥白，神倦乏力，舌质淡，脉细迟。	神倦、口渴、舌淡、乏力、遗溺、脉细迟、食欲欠佳、面色觥白	少神、见水欲尿、指纹淡、乏力、小便失禁、脉细、食欲不振、带下色白		遗尿	栝蒌瞿麦丸	黄芪、山药、补骨脂、枸杞子、茯苓、巴戟天、附子、天花粉、瞿麦	瓜蒌瞿麦丸
1145	1139	李坤医案：陈某，女，36岁，1994年12月20日初诊。患者因口渴多饮，小溲量多，持续半月，在本市人民医院住院治疗一周，各项实验室检查未发现异常，诊为“精神性烦渴”，服谷维素、维生素B。等少效，建议到本院中医治疗。患者来诊时口渴多饮，小溲量多清长，一昼夜要喝四热水瓶开水，小溲两痰盂多，腰酸膝冷，胃纳欠佳，舌质淡红，苔薄黄少津，脉沉细。四诊合参诊断为“消渴”，由肾阳不足，下寒上燥所致。肾阳虚，府气虚冷，既不能温化水液使津上承，致上焦燥热，其人苦渴；又不能制约水液，致小溲多清长。治当温下润上，方用栝蒌瞿麦丸改汤剂治疗。	痰、燥热、口渴、少津、腰酸、苦渴、消渴、膝冷、苔薄黄、脉沉细、舌淡红、胃纳欠佳	喉中痰鸣、齿燥、见水欲尿、指甲干枯、腰酸、口苦、食欲不振、苔黄、脉细、舌质淡红、食少	膝冷	消渴	栝蒌瞿麦丸	山药、瓜蒌、茯苓、附子、瞿麦	瓜蒌瞿麦丸
1146	1140	刘德成医案：李某，女，26岁，农民。产后六七日，下利腹胀，大便带脓性粘液。前医用白头翁汤加阿胶甘草治之，本为正治。但服药半月，虽利止，而后出现全身性水肿，不能食，小便不利，口渴而饮不多，卧床不起，病势严重。家人惊叹，谓月后伤寒，必有一险。旋即邀余诊治。病者自述：“解溲时下身上收难受”。证见全身浮肿，腹部胀大，颜面觥白，口唇淡暗，舌质胖嫩，苔薄淡白，脉象沉细而微。证属脾肾虚寒，治当温肾益脾，利水消肿。选《金匮要略》栝蒌瞿麦丸加昧，	口渴、腹胀、舌胖嫩、口唇淡暗、小便不利、沉细而微、腹部胀大、颜面觥白、脉象沉细、全身浮肿、苔苔薄淡白、全身性水肿、大便带脓性粘液	见水欲尿、腹胀、舌胖、舌质紫黯、小便不利、呼吸微弱、单腹胀大、带下色白、脉细、皮肤浮肿、舌质淡白、咽肿、大便黏液		产后阴户内收	栝蒌瞿麦丸	山药、茯苓、肉桂、附子、天花粉、瞿麦	瓜蒌瞿麦丸
1148	1142	贺昌医案：文某某，男，40岁，业农，于1958年7月前来就诊。自诉从3月份起，小便微涩，点滴而出，至4月上旬溺时疼痛，痛引脐中，前医投以五淋散连服5剂无效。诊其脉缓，独尺部细数，饮食正常。予踌躇良久，忽忆及《金匮要略》淋病篇有云：“淋之为病，小便如粟状，痛引脐中”等语，但有症状未立治法。又第二节云：苦渴者，栝蒌瞿麦丸主之。但此病不渴，小便频数，经查阅余无言《金匮释义》曰：不渴者茯苓戎盐汤主之，滑石白鱼散并主之。遂将两方加减变通，	脉缓、不渴、苦渴、疼痛、小便微涩、小便频数、独尺部细数	脉迟、不渴、口苦、耳痛、语言謇涩、尿频、脉数		淋证	茯苓戎盐汤	滑石粉、冬葵子、盐、白术、茯苓、鸡内金	茯苓戎盐汤
1149	1143	张谷才医案：郑姓，男，32岁。患者5天来，发热，体温38．3℃，口渴思饮，小便不畅，尿色深黄，有时夹有血尿，尿痛，尿频，少腹拘急。脉象滑数，舌苔黄腻。尿常规检查：红细胞(}H})，脓细胞少量。病乃湿热下注，膀胱不利，邪在血分。治当清热利尿，佐以通淋化瘀。方拟蒲灰导赤散加味。	尿痛、口渴、尿频、血尿、发热、滑数、苔黄腻、小便不畅、体温38．3℃	尿痛、见水欲尿、尿频、尿血、发热、脉滑、苔黄、小便不利、小便灼热		血淋	茯苓戎盐汤	滑石粉、生地、小蓟、甘草、淡竹叶、蒲黄、川木通	茯苓戎盐汤
1150	1144	顾处真医案：陆某，年逾四旬，务农。1954年6月，病风水。时当仲夏，犹衣棉袄，头面周身悉肿，目不能启，腹膨若瓮，肤色光亮，恶风发热无汗，口微渴，纳呆溺少，咳嗽痰多，气逆喘促，不以正偃，倚壁而坐，前医迭进加减五皮饮，并配西药治疗，非惟无效，且见恶化，乃邀余往诊。一望显属风水重症，因审《金匮》辨水肿证之脉，谓风水脉浮，此病寸口脉位肿甚，无从辨其脉之为浮为沉，然据其主诉及临床表现，则属风水，即仿《金匮》越婢汤加味：	溺少、咳嗽、发热、气逆、纳呆、痰多、恶风、脉浮、水肿、无汗、腹膨、喘促、口微渴、肤色光亮	带下量少、咳嗽、发热、矢气、食欲不振、喉中痰鸣、恶心、脉浮、阴肿、无汗、肥胖、脉促、食欲不振、皮肤鲜明		风水重证	越婢汤	滑石粉、生姜、大枣、麻黄、石膏、甘草	越婢汤
1151	1145	张谷才医案：秦某，男，12岁。一月前被雨淋后，致两膝作痛，步履困难，上肢肘、腕关节游走窜痛，发热，汗出不解。体温39．2℃。查抗溶血性链球菌素“O"750~，红细胞沉降率96mm／h。舌苔白，脉浮数。四诊合参，此为热痹，治当清热宣痹。越婢汤加减：	苔白、发热、脉浮数、两膝作痛、汗出不解、体温39．2℃	苔白、发热、苔浮、肛门疼痛、小便不利、小便灼热		热痹	越婢汤	苍术、赤芍、关黄柏、麻黄、石膏、草乌、桂枝、知母、甘草、牛膝	越婢汤
1152	1146	吴鞠通医案：兰女，14岁。脉数，水气由面肿至足心，经谓病始于上而盛于下者，先治其上，后治其下。议腰以上肿当发汗例，越婢加术汤法。	脉数、面肿	脉数、耳肿		水肿(一)	越婢加术汤	白术、苦杏仁、麻黄、石膏、炙甘草、桂枝	越婢加术汤
1153	1147	赵守真医案：陈修孟，男，25岁，缝纫业。上月至邻村探亲，归至中途，猝然大雨如注，衣履尽湿，归即浴身换衣，未介意也。3，日后，发热，恶寒，头疼，身痛，行动沉重。医与发散药，得微汗，表未尽解，即停药。未数日，竟全身浮肿，按处凹陷，久而始复，恶风身疼无汗。	微汗、浮肿、恶寒、身痛、发热、头疼、恶风、凹陷、无汗、身疼	脉微、皮肤浮肿、恶寒、目痛、发热、头痛、恶心、眼窝凹陷、无汗、舌痛		水肿(二)	越婢加术汤	生姜、大枣、白术、石膏、甘草	越婢加术汤
1154	1148	杨培生医案：高某某，男，44岁。患者周身起大小不等的水疱已4个多月，虽经治愈，但外出见风即发。全身水疱大小不等，透明，疱破后流水清稀，微痒，上半身较多。身体健壮，食欲正常，脉大有力，舌红润苔少。此乃外风里水，风水相搏，壅于皮肤而发为水疱。治以散风清热，宣肺行水，用越婢加术汤。	水疱、脉大有力、身体健壮、上半身较多、舌红润苔少	脉实、壮热、眵多、咽红	水疱	水疮	越婢加术汤	生姜、大枣、白术、石膏、甘草	越婢加术汤
1155	1149	秦伯未医案：男，28岁。病浮肿1年，时轻时重，用过西药，也用过中药健脾、温肾、发汗、利尿法等，效果不明显：当我会诊时，全身浮肿，腹大腰粗，小便短黄，脉象弦滑，舌质嫩红，苔薄白，没有脾肾阳虚的证候。进一步观察，腹大按之不坚，叩之不实，胸膈不闷，能食，食后不作胀，大便每天1次，很少矢气，说明水不在里而在肌表。因此考虑到《金匮要略》上所说的“风水”和“皮水”，这两个证候都是水在肌表，但风水有外感风寒证状，皮水则否。所以不拟采用麻黄加术汤和越婢加术汤发汗，而用防己茯苓汤行气利尿。诚然，皮水也可用发汗法，但久病已经用过发汗，不宜再伤卫气。	浮肿、矢气、苔薄白、舌嫩红、腹大腰粗、脉象弦滑	皮肤浮肿、矢气、苔白、皮肤色红、呼吸气粗、脉弦		水肿	防己茯苓汤	黄芪、大枣、茯苓、炙甘草、桂枝、防己	防己茯苓汤
1156	1150	海崇熙医案：周某某，男，62岁，农民，1985年12月10日诊。自诉患肝炎五年，近月余腹胀、纳呆、尿少、下肢肿。刻诊：面色黧黑，左颧及前颈有血痣四枚，形体消瘦，腹大有水，脉沉弦，舌淡紫苔薄白。查肝功能：黄疸指数6单位，麝浊>20单位，麝絮(+++)，锌浊>20单位，谷丙转氨酶<40单位，白、球蛋白比值为2·10／5·20。}{BAg阳性。尿检：尿蛋白(+)红细胞(++)。A超探测：肝剑突下4厘米，肋缘下2厘米，余(一)。西医诊断：肝性腹水，肝肾综合征。	前、腹大、消瘦、纳呆、尿少、腹胀、BAg、脉沉弦、下肢肿、肝性腹水、舌淡紫苔薄白	月经先期、单腹胀大、消瘦、食欲不振、带下量少、腹胀、脉弦、牙龈肿、大便色白	BAg、肝性腹水	臌胀(肝硬化腹水)	防己茯苓汤	黄芪、茯苓、桂枝、甘草、防己	防己茯苓汤
1157	1151	张明亚医案：杨某某，女，53岁，农民。1985年10月12日就诊。患者近两年来常感四肢肌肉阵发性跳动，心烦不安，失眠多梦。来诊见：形体肥胖，面白睑肿，肢体肌肉颤动，时作时止，甚则筋惕肉颤，纳差乏力，小便短少。动则汗出，下肢轻度浮肿，舌质淡，苔薄白，脉沉弦，证属脾虚水泛，饮阻阳遏。治宜健脾制水，通阳化气。方用防己茯苓汤加味：	汗出、舌淡、浮肿、纳差、乏力、肉颤、苔薄白、脉沉弦、失眠多梦、心烦不安、小便短少	有汗、指纹淡、皮肤浮肿、食少、乏力、舌颤、苔白、脉弦、不寐、烦躁时发热、尿短		肌肉颤动	防己茯苓汤	黄芪、白术、茯苓、炙甘草、桂枝、附子、防己	防己茯苓汤
1158	1152	海崇熙医案：丁某某，女，46岁，1979年3月16日诊。自诉近年来身体奇胖，伴有倦惰，头昏，胸闷稍劳则喘，行动艰难，经闭14个月。诊得身长158厘米，体重90．5公斤，肥胖对称，腹壁厚实，血压160／100毫米汞柱，脉象弦滑，舌淡边有齿痕，苔白滑。此属脾阳虚衰，水停血闭。治宜益气利水，兼通血分。	喘、肥胖、胸闷、倦惰、对称、经闭、艰难、头昏、苔白滑、腹壁厚实、脉象弦滑、舌淡边有齿痕、身长158厘米、体重90．5公斤、血压160／100毫米汞柱	舌颤、肥胖、胸闷、少神、两目斜视、闭经、大便艰难、头昏、苔白、苔厚、脉弦、舌有齿痕、肥胖、腰重	血压160／100毫米汞柱	肥胖	防己茯苓汤	黄芪、茯苓、炙甘草、桂枝、红花、马鞭草、防己	防己茯苓汤
1159	1153	海崇熙医案：彭某某，男，23岁，商人，1982年11月1日诊。素健。去秋贪食瓜果患泄泻，愈后屡有反复。刻诊：面目虚浮，足胫水肿，日泻3～5次，无腹痛及脓血，便呈水样，尿短少。舌淡胖苔白，脉濡缓。证属脾胃不健，输泄无权，水湿内聚为患。治宜培补中州，分利水谷。	泄泻、腹痛、苔白、日泻、水肿、脓血、脉濡缓、尿短少、舌淡胖	大便稀溏、腹痛、苔白、大便稀溏、阴肿、尿血、脉濡、尿短、舌胖		泄泻	防己茯苓汤	黄芪、茯苓、炙甘草、桂枝、车前草、陈皮、防己	防己茯苓汤
1160	1154	徐克明医案：熊某某，50岁，女。患下肢疫胀痛2年，近3个月来右膝关节肿胀灼痛，行走困难，骨科诊断为关节炎，经用保泰松、消炎痛及中药无效。接诊时见患者面目浮肿苍黄，右膝明显肿胀灼热，活动受限。尿黄口苦，舌红苔淡黄薄腻，脉沉细弦数。血沉、抗O、尿检均正常。辨证：风湿热痹。立法：祛风止痛，燥湿清热，益气利水。处方为防已茯苓汤合四妙散：	胀痛、苍黄、尿黄、口苦、肿胀、浮肿、脉沉细弦数、舌红苔淡黄薄腻	胀痛、目黄、目黄、口苦、关节变形、皮肤浮肿、脉弦、苔黄		热痹	防己茯苓汤	牛膝、黄芪、薏苡仁、防己、苍术、白术、关黄柏、茯苓、狗脊	防己茯苓汤
1161	1155	吴鞠通医案：甲寅2月4日，陈某，32岁。太阴所至，发为膜胀者，脾主散津，脾病不能散津，土日敦阜，斯膜胀矣。厥阴所至，发为膜胀者，肝主疏泄，肝病不能疏泄，木穿土位，亦腆胀矣。此症起于肝经郁勃，从头面肿起，腹固胀大，此系蛊胀，而非水肿。何以知之?满腹青筋暴起如虫纹，并非本身筋骨之筋，故知之。治法以行太阳之阳，泄厥阴之阴为要。医者误用八味丸，反摄少阴之阴，又重加牡蛎涩阴恋阴，使阳不得行而阴凝日甚。六脉沉弦而细，耳无所闻，目无所见，口中血块累累续出，经所谓血脉凝泣者是也。势太危急，不敢骤然用药，……兹改用，任服之。服鲤鱼汤一昼夜，耳闻如旧，目视如旧，口中血块全无，神气清爽，但肿胀未除。2月5日，经谓病始于下而盛于上者，先治其下，后治其上；病始于上而盛于下者，先治其上，后治其下。此症始于上肿，当发其汗，与《金匮》麻黄附子甘草汤。	血块、蛊胀、肿胀、膜胀、胀大、上肿、水肿	月经血块、腰胀、关节变形、胁胀、单腹胀大、咽肿、阴肿		蛊胀	麻黄附子汤	炙甘草、麻黄、附子	麻黄附子汤
1162	1156	胡希恕医案：李某某，女性，30岁，工人。因长期低烧来门诊治疗，屡经西医检查未见任何器质性病变，经服中药未效。证见口渴，出黄汗，恶风，虚极无力，下肢肿重，舌苔薄白，脉沉细。查黄疸指数正常，身体皮肤无黄染。此为黄汗表虚津伤甚者，拟黄芪芍桂苦酒汤。	肿重、黄染、口渴、恶风、低烧、苔薄白、脉沉细、出黄汗、身体皮肤无黄、黄疸指数正常	皮肤浮肿、目黄、见水欲尿、恶心、月经量少、苔白、脉细、带下色黄、皮肤色黄	黄疸指数正常	黄汗	黄芪芍桂苦酒汤	苦酒、黄芪、桂枝、白芍	黄芪芍药桂枝苦酒汤
1163	1157	刘景祺医案：周某，女，48岁，1979年6月初诊。去年深秋，劳动后在小河中洗澡，受凉后引起全身发黄浮肿，为凹陷性，四肢无力，两小腿发凉怕冷，上身出汗，下身不出汗，汗发黄，内衣汗浸后呈淡黄色，腰部经常串痛，烦躁，下午低烧，小便不利。检查：肝脾未触及，心肺听诊无异常，血、尿常规化验正常，黄疸指数4单位。脉沉紧，舌苔薄白。	烦躁、浮肿、怕冷、低烧、苔薄白、脉沉紧、汗发黄、上身出汗、四肢无力、全身发黄、小便不利、下身不出汗、两小腿发凉、腰部经常串痛、黄疸指数4单位、尿常规化验正常、心肺听诊无异常	烦躁时发热、皮肤浮肿、头冷、月经量少、苔白、脉紧、目黄、汗出偏沮、乏力、皮肤色黄、小便不利、乳汁不行、腹中发凉、肛门疼痛、神乱	黄疸指数4单位、尿常规化验正常	黄肿	黄芪芍桂苦酒汤	苦酒、黄芪、桂枝、白芍	黄芪芍药桂枝苦酒汤
1164	1158	胡希恕医案：韩某某，女性，41岁，哈尔滨人，以肝硬变来门诊求治。其爱人是西医，检查详尽，诊断肝硬变已确信无疑。其人面色黧黑，胸胁串痛，肝脾肿大，腰胯痛重，行动困难，必有人扶持，苔白腻，脉沉细。黄疸指数、胆红质皆无异常，皮肤、巩膜无黄染。曾经多年服中西药不效，特来京求治。初因未注意黄汗，数与舒肝和血药不效。后见其衣领黄染。细问乃知其患病以来即不断汗出恶风，内衣每日更换，每日黄染。遂以调和营卫、益气固表以止汗祛黄为法，与桂枝加黄芪汤治之。	巩、串痛、汗出、肿大、黄染、白腻、恶风、痛重、黄汗、脉沉细、黄疸指数、胆红质皆无异常	月经血块、有汗、阴肿、目黄、苔腻、恶心、重痛、目黄、脉细、带下色黄、指纹红	巩	黄汗	桂枝加黄芪汤	黄芪、白芍、大枣、炙甘草、桂枝	桂枝加黄芪汤
1165	1159	叶天士医案：某，21岁，脉细弱，自汗体冷，形神疲瘁，知饥少纳，肢节酸楚。病在营卫，当以甘温。	自汗、体冷、脉细弱、形神疲瘁、肢节酸楚	自汗、恶寒、脉细、少神、肌肉酸楚		自汗	桂枝加黄芪汤	黄芪、白芍、大枣、炙甘草、桂枝、甘草	桂枝加黄芪汤
1166	1160	王隽田医案：马某某，女，36岁。1978年6月26日初诊。自诉1977年4月生产后第四天作输卵管结扎手术，阴道出血，几经调治，月余方止。但周身发肿、发胀，动则汗出，出汗时汗孔部如针刺样疼痛，汗后疼痛缓解。始则诸证较轻，以后逐渐加重，虽经多方治疗，疗效不显。	汗出、发胀、出血、疼痛、出汗、发肿	有汗、头胀、耳出血、耳痛、有汗、咽肿		汗孔痛	桂枝加黄芪汤	黄芪、白芍、大枣、桂枝、甘草	桂枝加黄芪汤
1167	1161	贾福华医案：仲某，女，26岁，职员。1965年12月初诊：体温38℃，感冒第3天，形寒发热微有汗，咳嗽不盛，头晕且胀，骨节酸楚，鼻塞流涕，纳欠香，寐不酣，苔薄白，脉浮缓。营卫不和，外邪因而袭之。	咳嗽、发热、头晕、有汗、鼻塞、流涕、苔薄白、纳欠香、脉浮缓、寐不酣、骨节酸楚、体温38℃	咳嗽、发热、头晕、有汗、鼻塞、流涕、苔白、食欲不振、脉浮、不寐、肌肉酸楚、灼痛		外感发热	桂枝加黄芪汤	黄芪、白芍、半夏、大枣、紫苏梗、炙甘草、桂枝、陈皮	桂枝加黄芪汤
1168	1162	刘渡舟医案：丁某某，男，43岁。胁痛三年，腹臌胀三个月，经检查诊为“肝硬化腹水”，屡用利水诸法不效。就诊时见：腹大如鼓，短气撑急，肠鸣漉漉，肢冷便溏，小便短少。舌质淡，苔薄白，脉沉细。诊为阳虚气滞，血瘀水停。	肢冷、腹大、舌淡、短气、便溏、胁痛、肠鸣、苔薄白、脉沉细、腹臌胀、小便短少、血瘀水停	冷痛、单腹胀大、指纹淡、气短、大便稀溏、胁痛、肠鸣、苔白、脉细、腹胀、尿短、舌生瘀斑		臌胀	桂枝去芍药加麻辛附子汤	大枣、白术、麻黄、三棱、桂枝、细辛、附子、丹参、甘草	桂枝去芍药加麻黄附子细辛汤
1169	1164	张万第医案：王某某，男，70岁，农民。自诉：心慌、心跳三年，加重半年，口唇紫绀，四肢不温，于1969年10月入院就诊。初诊：心悸不安，面色萎黄，口唇紫绀，四肢冷过肘膝，夜间睡眠不宁，常喃喃自语，唤之易醒，舌苔薄白而润，质紫淡，体胖嫩，食欲不振，心下如物堵塞，夜尿频数，右胁肋隐痛，脉结代。诊断：心悸(心肾阳衰，阴寒凝结)。分析：四肢为诸阳之末，心肾阳虚，阳气不能温煦，则四肢厥冷过肘膝；阳气虚衰，无力鼓动血脉则心悸，心慌，脉结代；脾阳不运，气机不利，则见心下痞塞，胁疼，不思饮食，失眠；喃喃自语为心阳不足所致；舌体胖嫩苔白，夜尿频数，为命门火衰之象。治则：益气通阳散寒。	失眠、紫淡、心慌、胁疼、苔白、心跳、苔薄白、脉结代、四肢冷、舌体胖嫩、食欲不振、心下痞塞、不思饮食、心悸不安、四肢厥冷、四肢不温、口唇紫绀、面色萎黄	不寐、甲床青紫、心悸、胸痛、苔白、心悸、苔白、脉结、四肢冷、舌胖、食欲不振、胸闷、食欲不振、心悸、四肢冷、四肢冷、口唇青紫、皮肤色黄		心悸	桂枝去芍药加麻辛附子汤	大枣、麻黄、细辛、桂枝、附子、甘草	桂枝去芍药加麻黄附子细辛汤
1170	1165	张万第医案：周某某，男，72岁，桐柏县人。自诉：虽已年迈，身体健康，能坚持劳动。两月前开始下肢浮肿，四肢无力，活动后加重，伴心慌，心下饱满，食欲不振，时有恶心呕吐。于1971年3月就诊。初诊：面部虚肿，下肢肿甚，按之凹陷不起，阴囊水肿，下肢厥冷，不思饮食，心下痞闷不舒，按之不疼，夜间尿频，大便稍溏，舌苔白滑，质淡红，脉沉迟。诊断：水肿(脾肾阳虚，水湿泛滥)。分析：体内水液代谢，依靠肾阳蒸化、脾的转输和肺气通调；今肾阳衰，蒸化无权；脾阳虚，无所转输；肺气虚，而失通调水道之能，以致水湿泛滥，全身水肿。阳虚失煦则肢冷；水气凌心则心悸；中阳不运则脘痞不思食。脉沉迟、苔白质淡均为肾阳亏虚之象。治则：温肾助阳，宣散水气。	虚肿、痞闷、脘痞、恶心、心悸、水肿、肢冷、心慌、呕吐、下肢肿、脉沉迟、苔白滑、舌淡红、食欲不振、大便稍溏、下肢浮肿、四肢无力、下肢厥冷、水湿泛滥、心下饱满	阴肿、闷痛、腹胀、恶心、心悸、阴肿、冷痛、心悸、呕吐、牙龈肿、脉沉、苔白、舌质淡红、食欲不振、大便稀溏、皮肤浮肿、乏力、下肢冷、多涎唾、腹胀		水肿	桂枝去芍药加麻辛附子汤	大枣、麻黄、桂枝、细辛、附子、甘草	桂枝去芍药加麻黄附子细辛汤
1171	1166	胡国俊医案：陈某某，男，35岁，1984年4月2日初诊。素体阳虚，常罹感冒。入春以来，感冒月余未愈，迭进感冒灵、克感敏、速效伤风胶囊及疏风解表之中药煎剂，未效。转诊余时已四十余日，乃感头身疼痛，终日洒淅恶寒，无汗，四末不温，咳痰清稀，纳谷欠佳，溲频色白且长。舌淡润、苔薄白，脉浮弱。此乃肾阳亏虚，卫外失固，寒邪外袭而留恋不解也，亟宜温助肾阳，辛甘发散为治。方投桂枝去芍药加麻黄细辛附子汤：	恶寒、疼痛、咳痰、无汗、苔薄白、舌淡润、脉浮弱、色白且长、四末不温	恶寒、耳痛、咳嗽、无汗、苔白、指纹淡、脉浮、苔白、四肢冷		阳虚感寒	桂枝去芍药加麻辛附子汤	大枣、麻黄、炙甘草、细辛、桂枝、附子	桂枝去芍药加麻黄附子细辛汤
1172	1167	胡国俊医案：胡某某，女，22岁，1978年元月7日初诊。遍体关节游走性疼痛三年，夏已秋微，入冬尤甚，得热则减，受寒转剧。经西医诊断为“风湿性关节炎”，中西诸法治疗一年未效。余诊见患者面色黧黑，形体清癯，恶风，虽重棉裹体也感形寒怯冷，胸闷不适，偶有心悸怔忡、头目昏眩之感，舌淡、苔薄白，脉浮紧，沉按无力。证属风寒之邪侵袭阳虚之体，留滞经络骨节，且有内舍于心之征兆。治拟祛风散寒，温阳益气。方投桂枝去芍药加麻黄细辛附子汤加减：	胸闷、舌淡、心悸、疼痛、恶风、苔薄白、脉浮紧、头目昏眩、形体清癯	胸闷、指纹淡、心悸、耳痛、恶心、苔白、脉浮、头昏、带下清		痹证(风湿性关节炎)	桂枝去芍药加麻辛附子汤	羌活、大枣、麻黄、炙甘草、鹿衔草、桂枝、附子、细辛、独活	桂枝去芍药加麻黄附子细辛汤
1173	1168	李鲤医案：患者冯某某，女，50岁。1973年4月10日初诊。心下坚满如大盘已4年。视其局部皮色不变，而略高于四周腹壁，触之聂聂而动，面无病色，月经尚正常，脉沉滑。脉沉主里，滑为水气内停。据脉证拟用《金匮》枳术汤，行气散结，健脾消水。。	水气内停、心下坚满如大盘、面无病色，月经尚正常，脉沉滑	闭经、脉实	面无病色，月经尚正常，脉沉滑	心下坚满	枳术汤	白术、枳实	枳术汤
1174	1169	何任医案：谢某，男，48岁，农民。1990年10月初诊。近年来脘腹胀满，食后为甚，自觉心窝下按之有坚实感，时有肠鸣，大便或艰或稀。苔白，脉细涩。当地医院X线钡餐检查诊为慢性浅表性胃炎，胃下垂。诊毕，何老认为：脾胃虚弱，水饮痞结。盖心下胃也，胃气虚弱，升降乏力，运化失司，遂致水饮痞结于心下所致。病与《金匮·水气病脉证并治》“心下坚，大如盘，边如旋盘，水饮所作，枳术汤主之”方证相合。治宜行气消痞，健脾化饮。	胀满、苔白、肠鸣、痞结、脉细涩、心下坚、胃下垂、胃气虚弱、脾胃虚弱、大便或艰或稀、心窝下按之有坚实感	腰胀、苔白、肠鸣、胸闷、脉细、脉实、眼睑下垂、脉虚、脉虚、月经先后无定期、腹部板硬		水饮痞(浅表性胃炎、胃下垂)	枳术汤	白术、枳实	枳术汤
1175	1170	王吉善医案：吴某，女，21岁。1977年8月16日诊。2月前因口渴，饮凉水一大碗，即感心窝部跳动，日发2～3次，服用安定药无效，又自购天王补心丹3盒，服后悸动更甚，反增心下痞满之症。近日病情加重，日发作5～6次，自感心下悸动慌闷难忍，脘腹痞胀，恶心欲吐，泛吐清水，食纳无味，精神欠佳，苔滑腻，脉沉缓，详审此证，当为水饮内阻，中焦失运所致。法当健脾化饮，温阳利水，方用枳术汤加味：。	口渴、痞胀、欲吐、痞满、悸动、恶心、苔滑腻、脉沉缓、泛吐清水、心窝部跳动	见水欲尿、腰胀、吐弄舌、腹胀、腹部悸动、恶心、苔腻、脉沉、吐弄舌、舌颤		心下悸动	枳术汤	白术、枳实、桂枝、茯苓	枳术汤
1176	1171	王吉善医案：何某，男，68岁。1983年1月12日初诊。3月前因口渴吃鲜柿子5枚，至夜胃痛大作。服用西药及肌注止痛针，服中药攻下，疗效不佳，疑为胃癌，前往县医院作胃镜及切片检查，诊为胃柿石病，建议手术，家属虑其年高而不允。证见心下痞硬，按之则痛，可触及一鸡蛋大包块，固定不移，饮食不思，身体赢瘦，面色暗晦，倦怠无力，频吐清水，大便不畅，脉沉涩，舌紫苔腻、尖有瘀斑。证属积聚。思前医已 下，邪未去而正已伤，宜用枳术汤加味行气消痞，化积止痛，调养脾胃。	倦怠、舌紫、口渴、积聚、瘀斑、胃痛、痞硬、苔腻、脉沉涩、大便不畅、面色暗晦、频吐清水	乏力、舌脉青紫、见水欲尿、皮下肿块、舌生瘀斑、腹痛、腹胀、苔腻、脉涩、经行不畅、皮肤晦黯、吐弄舌		胃柿石	枳术汤	白术、枳实、延胡索、鸡内金、莪术	枳术汤
1177	1172	阮君实医案：患者白某，男，成年，厂长，住大良。初起左胁下疼痛，用止痛针后痛已止。但当晚又剧痛，经大良西医会诊，认为是肾结石，送入中山医学院附属第二医院，用X光透视，未发现肾结石，但因痛势甚剧即留医。每日打针服药止痛，经10多天痛已减，出院。当晚其腰胁腹之痛又复发，且痛更甚，即把患者送来广东省中医院。初诊：腰腹及左胁痛，腹胀不舒，在问诊中知病者素有便秘，及痛势初起时，由前面左腹胁先痛，后放射至腰部。根据这些情况和腹胀不舒等症，认为是大便郁结肠中(左降结肠处)，而致左腹腰胁疼痛。又见患者每在痛减之后有面色青白等体虚之象，且舌无厚苔，故在治疗上不能用苦寒峻下之法，考虑用《金匮》中之枳术汤法健脾行气，使邪去而正不伤。	疼痛、便秘、腹胀、舌无厚苔、面色青白、苔无厚苔	耳痛、小便不利、腹胀、苔厚、带下色白、苔厚		便秘	枳术汤	白术、枳实	枳术汤
1178	1173	王吉善医案：李某，男，10岁。1981年5月5日初诊。患儿素体较差，2月前患腹泻，跑步时发生脱肛。现每次大便时或稍微运动脱肛即发，不能自收，需用手托回，感下腹窘迫，坠痛难忍。令其大便，视之肛脱出10厘米许，红肿充血。面色觥白，腹胀纳差，大便稀薄，舌淡苔薄腻，脉濡。曾服补中益气丸2盒，反致肛出坠痛加重，可能是补益升提太过，湿滞中焦不化之故。思其枳实大剂量可治内脏下垂，又能行气消痞，若配以健脾化湿之白术，升陷之升麻，正合脾气下陷，湿滞中焦之病机。	脉濡、脱肛、舌淡、充血、纳差、腹胀、红肿、腹泻、肛出、坠痛、肛脱出、苔薄腻、脾气下陷、下腹窘迫、面色觥白、内脏下垂、大便稀薄	脉濡、脱肛、指纹淡、目赤、食少、腹胀、耳肿、大便稀溏、脱肛、腹坠、脱肛、苔腻、急躁易怒、尿急、带下色白、眼睑下垂、带下稀		脱肛	枳术汤	白术、升麻、枳实	枳术汤
1179	1174	王延凡医案：秦某某，女，63岁。1991年5月20日诊。慢性支气管炎25年，半年前出现足踝水肿，渐及颜面，反复发作，逐渐加重，西医诊为肺心病水肿。经治疗乏效，转诊于余，刻诊：水肿上及腰腹，上气喘急，咳嗽频吐白沫，时吐清水，脘部坚满，舌苔水滑，脉沉细弦滑。	咳嗽、水肿、苔水滑、吐白沫、吐清水、上气喘急、脉沉细弦滑	咳嗽、阴肿、苔滑、吐弄舌、呕吐、呼吸急促、脉弦		水肿(肺心病水肿)	枳术汤	薏苡仁、山药、白术、枳实、附子	枳术汤
1180	1176	张璐医案：有伶人黑疸，投以硝石矾石散作丸，晨夕各进．5丸，服至4日，少腹攻绞，小便先下瘀水，大便继下溏黑，至11日瘀尽，	黑疸、瘀水、瘀尽、溏黑	齿黑、舌生瘀斑、舌生瘀斑、苔灰黑		黑疸	硝石矾石散	大麦、白矾、芒硝	硝石矾石散
1181	1177	张谷才医案：薛姓，男，32岁。去夏患黄疸性肝炎，经用清热利湿药治疗黄疸消退，病后失调导致肝区胀痛，常服舒肝理气药，疼痛稍轻。至冬再度出现黄疸，仍用中药调治。久服清热利湿退黄诸药，黄疸始终不退，有时虽退亦不尽。今春黄疸加深，经某医院检查，确诊为早期肝硬化。用西药治疗一个时期，症状未见减轻，面色灰滞而黑，巩膜黄染，食少，便溏，有时呈灰黯色，脘腹胀满，肝区胀痛不舒；有时牙龈出血。舌质右边有紫斑，舌苔白腻。此《金匮》之女劳疸。病因湿热内蕴，熏蒸为黄疸，黄疸日久不愈，邪由气分进入血分，血瘀湿滞内郁为病。治当化瘀燥湿。仿硝石矾石散法汤散并进，以希速效。若见腹水则不可治。	腹水、食少、疼痛、黄疸、便溏、苔白腻、巩膜黄染、肝区胀痛、牙龈出血、脘腹胀满、舌右边有紫斑	大便稀溏、食少、耳痛、带下色黄、大便稀溏、苔腻、带下色黄、乳房痛、牙龈出血、腹胀、舌生瘀斑		女劳疸(早期肝硬化)	硝石矾石散	大麦、白矾、芒硝	硝石矾石散
1182	1178	张锡纯医案：王某某，年32岁，于秋季得黄疸证。病因：出外行军，夜宿帐中，勤苦兼受寒凉，如此月余，遂得黄疸证。证候：周身黄色甚暗似兼灰色，饮食减少，肢体酸懒无力，大便每日2次，似完谷不化；脉象沉细，左部更沉细欲无。诊断：此脾胃肝胆两伤之病也，为勤苦寒凉过度，以致伤其脾胃，是以饮食减少，完谷不化，伤其肝胆，是以胆汁凝结于胆管之中，不能输肠以化食，转由胆囊渗出，随血流行于周身而发黄。此宜用《金匮》硝石矾石散以化其胆管之凝结，而以健脾胃补肝胆之药煎汤送服。处方：用硝石矾石散所制丸药，每服6克，每日服2次，用后汤药送服。	渗出、黄疸、发黄、饮食减少、脉象沉细	流泪、带下色黄、目黄、食少、脉细		阴黄	硝石矾石散	黄芪、白术、鸡内金、桂枝、甘草	硝石矾石散
1183	1179	王震权医案：刘某某，男，15岁。1988年5月15日诊。因恶心呕吐、纳差、乏力、厌油5天，巩膜发黄，尿黄如浓茶而入院。入院时巩膜深度黄染，肤黄，其色鲜明，上腹胀满，不思饮食，口于欲饮，全身无力，肝区隐痛，大便干。舌质红，舌苔黄腻，脉弦数。肝肋下1·5cm，剑下3cm，质软，脾未扪及。西医诊断：急性黄疸型肝炎。中医辨证：湿热蕴结，肝胆疏泄不利，脾胃健运失司。治拟疏利肝胆，清热利湿，健脾和胃。	舌红、厌油、呕吐、肤黄、纳差、乏力、恶心、脉弦数、苔黄腻、大便干、不思饮食、肝区隐痛、巩膜发黄、上腹胀满、全身无力	咽红、皮肤多脂、呕吐、皮肤色黄、食少、乏力、恶心、脉弦、苔黄、咽干、食欲不振、乳房痛、带下色黄、腹胀、乏力		阳黄(急性黄疸型肝炎)	硝石矾石散	芒硝、大麦、白矾、甘草、茵陈、栀子	硝石矾石散
1184	1180	章巨膺医案：黄根元，男性，57岁，农民。1955年8月15日来我院黄疸专科门诊治疗。主诉：巩膜及皮肤发黄，腹部膨胀不舒，周身浮肿，精神疲乏。病史：胃腹部发胀已有半年，常觉不舒，最近20余日面目发黄，腹部臌胀，周身浮肿，胸闷纳少，容易发怒，大便溏，小便色赤，在浦东乡间诊治，医生诊断为臌胀，认为不治，遂扶伴来沪求医。检查：肝肿大，边缘不明显，脾脏因腹水而不易扪及，腹部膨胀，有移动性浊音，两足有凹陷性水肿，脉濡细，舌苔干白而腻。诊断：肝硬化腹水。处理：硝矾散2．7克，分3次服。	发胀、胸闷、腹水、浮肿、发黄、发怒、臌胀、膨胀、水肿、纳少、肝肿大、脉濡细、大便溏、苔干白、移动性浊音	头胀、胸闷、大便稀溏、皮肤浮肿、目黄、急躁易怒、腰胀、肌肉发胀、阴肿、食少、阴肿、脉濡、大便稀溏、舌质淡白、喉中痰鸣		臌胀(肝硬化腹水)	硝石矾石散	大麦、白矾、芒硝	硝石矾石散
1185	1181	海崇熙医案：陈某某，男，42岁，农民，1986年9月26日诊。患者1985年春患急性黄疸型肝炎，于当地医院临床治愈。同年7月病情复发，后屡经治疗，病情时轻时重，淹缠不愈。刻诊：精神尚可，面色熏黄，巩膜黄染中等，周身肌肤瘙痒、发黄，胸胁胀闷，右上腹压痛明显，食欲欠佳，厌油腻食物，小溲黄赤，大便多呈灰白色，肝肋缘下2．5cm，脾未触及，脉弦滑，舌红苔白。查肝功能：II38u，rTT8u，TFT(++)，ZnT‘T14u，GP’r96u(赖氏法，下同)，AKP(金氏法)20u，HB,Ag阴性。辨属肝失条达，胆失疏泄，治宜疏肝泄胆，启上夺下。	舌红、黄染、苔白、胀闷、瘙痒、发黄、黄赤、脉弦滑、食欲欠佳、右上腹压痛明显、肝肋缘下2．5cm	咽红、目黄、苔白、腹胀、肛门瘙痒、目黄、小便黄赤、脉弦、食欲不振、肛门疼痛、皮下肿块		黄疸(慢性淤胆型肝炎)	栀子大黄汤	淡豆豉、大黄、栀子、枳实	栀子大黄汤
1186	1182	秦书礼医案：吴某某，男，45岁，工人。1971年8月5日就诊。病者心中懊侬，发热身黄已二周。自述25年来嗜酒成癖，酒后多少食或不食。上月中旬，酒后心中烦扰热闷，小便不爽。次日身热瘙痒，腹满，恶心，继而发现全身微黄，经市医院诊断为急性传染性肝炎(黄疸期)。因西药过敏而求助中药治疗。现症：巩膜、周身皮肤黄染如桔子色，大便秘结，小便不利，舌红苔黄腻，脉沉弦。体温38．2℃，血压160110mmI-{g。血检：白血球21000，肝功能和黄疸指数均有明显改变。据证诊为酒疸。治以清泄实热，方用栀子大黄汤加味：	黄腻、烦扰、身黄、发热、热闷、恶心、腹满、舌红、身热、黄疸、瘙痒、脉沉弦、大便秘结、全身微黄、小便不爽、小便不利、体温38．2℃、血压160110mmI-{g	苔黄、烦躁时发热、目黄、发热、小便灼热、恶心、腹胀、咽红、发热、带下色黄、肛门瘙痒、脉弦、脉结、带下色黄、大便不爽、小便不利、小便灼热	血压160110mmI-{g	酒疸	栀子大黄汤	淡豆豉、大黄、枳实、葛花、栀子、黄芩	栀子大黄汤
1187	1183	徐彬医案：予友骆天游，黄疸，腹大如鼓，百药不效，用猪膏4两，发灰4两，1剂而愈。	黄疸、腹大如鼓	带下色黄	腹大如鼓	黄疸	猪膏发煎	猪膏	猪膏发煎
1188	1184	吴炳南医案：门人吴炳南之妻，每患肠燥，纳谷不多。予授以大半夏汤，服之甚效。间一二日不服，燥结如故。吴私念此胃实肠燥之证，乃自制猪膏发煎服之，1剂而瘥。乃知仲师“谷气之实”四字，早明示人以通治他证之路，不专为阴吹设也。	谷气、肠燥、燥结	齿燥、大便干结	谷气	便秘	猪膏发煎	猪膏	猪膏发煎
1189	1185	叶天士医案：某，59岁。舌白目黄，口渴溺赤，脉象呆钝，此属湿郁。	目黄、口渴、舌白、溺赤、脉象呆钝	目黄、见水欲尿、苔白、耳赤、健忘		湿郁	茵陈五苓散	滑石粉、白术、泽泻、茯苓、寒水石、桂枝、猪苓、茵陈	茵陈五苓散
1190	1186	夏永潮医案：任某某，女，34岁，工人。患者于1974年5月30日来诊。自诉一年前起，原因不明地出现手足心色黄如橘，伴头晕口苦，腹胀欲呕，大便干结，小便色黄。检查：神志清楚，巩膜无黄染，手足心色黄甚深，其余内科检查未见异常。肝功化验正常。脉弦大，苔淡黄而腻。予 三剂，证未减，6月2日复诊时，诉肠鸣便溏，手足心黄如故，遂更方如下：	黄染、口苦、头晕、便溏、欲呕、肠鸣、腹胀、苔淡黄、脉弦大、手足心黄、小便色黄、巩膜无黄、大便干结、神志清楚、手足心色黄	目黄、口苦、头晕、大便稀溏、呕吐、肠鸣、腹胀、小便淡黄、脉弦、手足心烧、带下色黄、目黄、大便干结、头昏、目黄		手足心黄(叶红素皮病)	茵陈五苓散	半夏、白术、泽泻、竹茹、茯苓、白茅根、桂枝、猪苓、甘草、茵陈、防己	茵陈五苓散
1191	1187	陈兵跃医案：刘某某，男，20岁，工人，1987年8月23日初诊。盗汗三月。伴见四肢困倦，纳呆，小便黄等症。在县人民医院诊治，服药数十剂，疗效不佳，求医于我处。、症见睡则汗出，寤则汗止，身体困倦，不思饮食，小便短赤，舌红苔黄腻脉滑。属湿热内蕴之盗汗，治以清热利湿为主，方用茵陈五苓散加减。处方：	舌红、汗出、纳呆、脉滑、盗汗、苔黄腻、小便黄、小便短赤、四肢困倦、不思饮食、身体困倦	咽红、有汗、食欲不振、脉滑、盗汗、苔黄、目黄、带下色赤、乏力、食欲不振、乏力		盗汗	茵陈五苓散	白扁豆、滑石粉、白术、泽泻、小蓟、甘草、陈皮、茯苓、佩兰、猪苓、车前草、茵陈、栀子	茵陈五苓散
1192	1188	班秀文医案：马某某，女，30岁，已婚，农民。平时带下量多，色白或黄，质稠秽，近日因田间劳动，复为暴雨淋湿，现腰脊酸胀欲折，肢节烦痛，带下量多，质如涕而有臭秽之气，小便短涩，脉缓，苔白黄厚腻，舌质如平，证属湿热下注，兼有外邪，仿太阳蓄水为治。	脉缓、臭秽、烦痛、酸胀、舌如平、小便短涩、带下量多、苔白黄厚腻	脉迟、恶露味臭、烦躁时发热、目酸、脉短、带下量多、苔黄	舌如平	带下	茵陈五苓散	猪苓、白术、泽泻、茯苓、桂枝、独活、防风、茵陈	茵陈五苓散
1193	1189	片仓鹤陵医案：获原辨藏，患黄疸，更数医，累月不见效，发黄益甚，周身如橘子色，无光泽，带黯黑，眼黄如金色，小便短少，色如黄柏汁，呼吸追促，起居不安。享和癸亥7月，求治于子。以指按胸肋上，黄气不散，此为疸证之极重者，仍用茵陈蒿汤合大黄硝石汤，作大剂，日服三、四剂。	黄疸、发黄、黯黑、眼黄	带下色黄、目黄、苔灰黑、目黄		重症黄疸	大黄硝石汤、茵陈蒿汤	大黄、芒硝、关黄柏、茵陈、栀子	大黄硝石汤、茵陈蒿汤
1194	1190	王晓萌医案：罗某某，男，31岁。1979年12月2日初诊。患者间歇发热，头痛甚剧。自觉头及胸中为热气充塞，烦闷胀迫不堪，喘促气逆，胸痞欲呕，昏冒酩酊；甚则反复颠倒，呼叫如狂。继而身咽头摇，大汗涌出而热退神清。如此反复发作，已月余。唇焦，鼻黑，目赤，渴不欲饮，腹硬满，大便难，小便黄浊不利，足下恶风，舌质深红，有裂纹，苔黄厚腻而燥，中有黑苔，脉沉滑数。曾服西药，无效。	燥、气逆、恶风、昏冒、裂纹、唇焦、头痛、黑苔、发热、鼻黑、硬满、头摇、烦闷、胸痞、欲呕、目赤、酩酊、喘促、大便难、舌深红、苔黄厚腻、热气充塞、渴不欲饮、反复颠倒、呼叫如狂、脉沉滑数	齿燥、矢气、恶心、头昏、舌有裂纹、齿燥、头痛、带下色黑、发热、齿黑、皮肤发硬、头摇、闷痛、胸闷、呕吐、目赤、目赤、脉促、大便艰难、肛门色红、苔黄、鼻塞、不渴、月经时多时少、神乱、脉滑		郁冒战汗	大黄硝石汤	关黄柏、大黄、栀子、芒硝	大黄硝石汤
1195	1191	何任医案：顾某某，男，58岁。住杭州建国中路。患者夙有慢性支气管炎，入冬以来，自感心窝部悸动不宁，久不减轻，心电图检查尚属正常。脉滑苔白，宜蠲饮治之。	悸动不宁、脉滑苔白	胎动不安、苔白		心悸	半夏麻黄丸	蜜、麻黄、半夏	半夏麻黄汤
1196	1192	蒲辅周医案：段某某，男，38岁，干部，1960年10月1日初诊。旧有胃溃疡病，并有胃出血史，前20日大便检查隐血阳性，近因过度疲劳，加之公出逢大雨受冷，饮葡萄酒一杯后，突然发生吐血不止，精神萎靡，急送某医院检查为胃出血，经住院治疗2日，大口吐血仍不止，恐导致胃穿孔，决定立即施行手术，迟则将失去手术机会，而患者家属不同意，半夜后请蒲老处一方止血。蒲老日：吐血已两昼夜，若未穿孔，尚可以服药止之。询其原因由受寒饮酒致血上溢，未可以凉药止血，宜用《金匮要略》侧柏叶汤，温通胃阳，消瘀止血。	吐血、胃出血	呕吐、舌出血		吐血(胃溃疡出血)	柏叶汤	侧柏叶、干姜、童便、艾叶	柏叶汤
1197	1193	谭日强医案：彭某某，男，43岁。患支气管扩张，咯血，并有结核病史。一般来说，此类病人多属阴虚血热之体，治宜养阴清肺。但此患者咳痰稀薄，形寒畏冷，舌苔薄白，脉象沉缓。前医用四生丸加白芍、白芨、仙鹤草之类，反觉胸闷不适，食纳减少，此肺气虚寒，不能摄血所致。拟温肺摄血，用柏叶汤：	畏冷、咯血、胸闷、苔薄白、食纳减少、脉象沉缓、咳痰稀薄、支气管扩张	头冷、尿血、胸闷、苔白、食少、脉沉、咳嗽、口张		咯血(支气管扩张)	柏叶汤	侧柏叶、干姜、童便、艾叶	柏叶汤
1198	1194	蒲辅周医案：苗某，女，58岁，患者大便后流鲜血，或无大便亦流大量鲜血，每次流血量约1～2茶碗之多，每日2～3次，已20余日。两少腹有隐痛，自觉头晕心慌，气短自汗、脸肿、饮食尚可，素有失眠及关节疼痛，月经已停2年，脉沉数、舌微淡无苔……。治宜温养脾肾，方用《金匮要略》黄土汤加味：	自汗、心慌、头晕、疼痛、气短、脸肿、苔微淡、舌微淡、流鲜血、脉沉数	自汗、心悸、头晕、耳痛、气短、唇肿、指纹淡、指纹淡、尿血、脉沉		便血	黄土汤	白术、阿胶、熟地、炙甘草、附子、黄芩	黄土汤
1199	1195	唐精忠医案：罗某某，男，72岁。患者1986年5月15日午餐饮酒进食姜蒜等食物后出勤农事，日落时分，骤然腹痛，肠鸣，大汗淋漓，泄鲜红血液，与水样便混杂，状若洗肉汤，腹泻频繁，疼痛不已，急诊入院。既往素有腹痛腹泻反复发作史。检查：血压20／10毫米汞柱；腹肌柔软，脐部压痛，并反跳痛，肠鸣音亢进。实验室检查：血红蛋白4．5％，白细胞13200／mm。，嗜中性粒细胞79％，淋巴细胞21％，大便常规：鲜血便，红细胞(}H})，白细胞4～6。初步印象：(1)溃疡性肠炎(2)急性坏死性肠炎；(3)结肠癌?立即抗休克治疗，给予止血、扩容、纠酸、抗炎、解痉、激素及血管活性药等积极抢救，并同时送服 丸数枚，病情未见好转，下血仍不止，入院后排出赤豆色样便量约6000ml。准备转外科手术探查。考虑其年事已高；失血脱水过多，病情危笃，预后不良，已劝其家人备后事。16日下午四时聘余诊治。	腹痛、失血、疼痛、腹泻、下血、鲜血便、脐部压痛、腹肌柔软、肠鸣音亢进、血压20／10毫米汞柱	腹痛、尿血、耳痛、大便稀溏、尿血、便血、肛门疼痛、项软、耳鸣	血压20／10毫米汞柱	血厥(失血性休克)	黄土汤	生地、白术、附子、甘草、黄芩	黄土汤
1200	1196	赵锡武医案：赵某某，女，婚后初孕，患早期流产出血不止，索方求治。书加味黄土汤予以数剂而愈，后生一女。二孕又显流产先兆，又服前方数剂得保无恙，两女均甚健。处方：	出血不止	皮下出血		半产漏下	黄土汤	黄芪、生地、伏龙肝、白术、龙眼肉、鹿角、附子、甘草、当归、黄芩	黄土汤
1201	1197	丁小燕医案：赵某某，44岁，1983年11月7日初诊。患者一年来月经量多，经潮10～12／15～20，末次月经10月14日。此次月经10月30日来潮，量甚多，昨夜下血200余毫升，色淡红，质稀，有小血块，面苍白，头眩心悸，手足冷，少腹坠痛，自觉寒凉，喜暖喜按，舌质淡苔薄白，脉沉细无力。查血色素7克。证属脾肾阳虚，气不摄血。治以温补脾肾，养血止血。处方：	头眩、寒凉、苍白、心悸、下血、坠痛、手足冷、气不摄血、月经量多、舌淡苔薄白、脉沉细无力	目眩、冷汗、带下色白、心悸、尿血、腹坠、四肢冷、耳聋、月经量多、舌质淡白、脉虚		崩中	黄土汤	生地、伏龙肝、白术、阿胶、炙甘草、附子、黄芩	黄土汤
1202	1198	张虎山医案：赵某某，男，32岁。1979年10月9日求诊。主诉：元月六日夜，房事后有堕感，早晨五点多钟急尿，点滴不通，痛如刀割，后尿出玉米粒大四五块血块。从此，凡房事即犯病，尿出血块之后，再无不舒之感。经治半年无效。后经西安两家医院诊为前列腺毛细血管破裂，嘱忌房事，注射仙鹤草素，服消炎药。一个多月返回，当夜交媾，病发如前。患者平素爱食辛辣，20岁结婚，已有两个孩子。面色黄白，嘴唇红，舌质红，苔薄白。双尺脉沉迟无力。诊为赤淋。	急尿、赤淋、舌白、苔薄白、嘴唇红、舌质红、面色黄白、尿出血块、双尺脉沉迟无力、尿出玉米粒大四五块血块	尿急、耳赤、苔白、苔白、肛门色红、肛门色红、目黄、皮下出血、乏力、月经血块		交媾尿血(前列腺毛细血管破裂)	黄土汤	生地、白术、附子、甘草、黄芩	黄土汤
1203	1199	许国华医案：刘某某，男，51岁。患胃病已十多年，经医院诊断为胃溃疡，时发时愈。1962年12月12日突呕吐紫血块200～300毫升，至28日晚尚未得止，来院要求出诊。当时案语：素患胃病，时发时作。一周来胃痛加剧，吞酸泛水，大便色黑，昨夜呕吐紫血盈盆，胃痛反缓。面色苍白，唇舌惨淡，神疲少气，声低语微，怯寒躇卧，四肢不温，舌质淡白，苔白而滑，脉象沉细无力；病起食伤劳倦，脾土困惫，痛久入络，胃脉受伤，血溢离经，气无所附，急宜温阳健脾，补气摄血，拟黄土汤加减：	呕吐、神疲、少气、吞酸、胃痛、泛水、舌淡白、面色苍白、唇舌惨淡、四肢不温、大便色黑、气无所附、苔白而滑，脉象沉细无力；病起食伤劳倦	呕吐、乏力、少神、口酸、腹痛、舌质淡白、口唇淡白、指纹淡、四肢冷、带下色黑、无汗、脉虚	泛水	吐血	黄土汤	生地、白术、阿胶、炙甘草、附子、赤石脂、炮姜、黄芩	黄土汤
1204	1200	甘均权医案：伍某某，女，38岁。1968年春，鼻衄三日不止，医用中药止血剂和注射仙鹤草素、维生素K、凝血质等无效。诊见面色苍白，腹部冷痛，心痞，肢冷，脉沉弱而芤。证已属虚，用黄土汤治之。	肢冷、冷痛、心痞、鼻衄、脉沉弱、面色苍白	冷痛、冷痛、腹胀、鼻衄、脉沉、口唇淡白		鼻衄	黄土汤	生地、白术、附子、甘草、黄芩	黄土汤
1205	1201	罗胜久医案：刘某某，女，22岁，1986年5月10日就诊。．四肢有瘀血斑点，大如指头，小如麻豆，颜色红紫夹杂，上肢稀疏，下肢密集，每于行经前下肢瘀点加重，行经后稍轻。伴月经量多淋漓有瘀块，有时腹痛下酱色软便，手足心热，头晕心悸。舌质淡苔白，脉细数。化验检查：白细胞7500／mm。，红细胞350万／mm。，血色素9克，血小板6万／mm3。诊断：血小板减少性紫癜。证属脾肾气虚，统摄失固，血不循经。治宜补肾健脾，益气养血，加强固摄。	腹痛、心悸、头晕、瘀块、脉细数、舌淡苔白、手足心热、下肢瘀点、月经量多、上肢稀疏、四肢有瘀血斑点	腹痛、心悸、头晕、月经血块、指纹细、舌质淡白、手足心烧、舌生瘀斑、月经量多、带下稀、舌生瘀斑		肌衄(血小板减少性紫癜)	黄土汤	生地、白术、附子、甘草、黄芩	黄土汤
1206	1202	李永贵医案：王某，男，45岁，工人，1992年11月5日来诊。患泄泻1年余，西医诊为“功能性腹泻”、“慢性结肠炎”等，服药效差，遂求中医治疗。刻诊：素体虚弱，形寒肢冷，面色土黄，肢倦乏力，腹痛绵绵，大便时溏时泻，进食油腻则便意频频，舌淡苔薄白，脉细弱。证系脾胃虚寒，运化失司，以致清浊不分，大便异常。治当温中健脾，固气止泻。黄土汤加减治之：	肢冷、腹痛、泄泻、舌淡、油腻、肢倦、脉细弱、苔薄白、便意频频、大便时溏、大便异常、面色土黄、功能性腹泻	冷痛、腹痛、大便稀溏、指纹淡、苔腻、乏力、脉细、苔白、尿频、溏结不调、月经时多时少、皮肤色黄、大便稀溏		久泄不止	黄土汤	干姜、党参、白术、阿胶、吴茱萸、伏龙肝、茯苓、炙甘草、附子、黄芩	黄土汤
1207	1203	李永贵医案：患者李某，女，50岁，农民，1992年6月7日来诊。自述近1年来口中涎水不断，延医数家，叠进中西药效微。现症：体形瘦弱，面色萎黄，舌淡苔薄白，舌面津水满布，口淡无味，吐涎清稀，食少纳差，四肢乏力，六脉沉细，重按无力。证系脾阳不振，中州虚寒，水湿不化，上泛为涎。治当温中健脾。方用黄土汤加减：	口淡、吐涎、舌淡、食少、纳差、苔薄白、六脉沉细、四肢乏力、体形瘦弱、津水满布、面色萎黄、上泛为涎、口中涎水不断	指纹淡、吐弄舌、指纹淡、食少、食少、苔白、脉细、乏力、消瘦、阴胀、皮肤色黄、多涎唾、多涎唾		吐涎不止	黄土汤	生地、伏龙肝、白术、阿胶、花椒、佩兰、炙甘草、附子	黄土汤
1208	1204	杨昔年医案：杨某，女，7个月，1979年9月20日诊。患儿发病已2天，经西医诊断为小儿单纯性消化不良，曾用西药效果不佳。大便稀，呈蚕花状，每天10余次，小便少，伴有轻微呕吐，精神不振，舌质红苔白，脉细数，体温38℃。用猪苓散加半枝莲2剂，诸症痊愈。	呕吐、大便稀、脉细数、小便少、舌红苔白、精神不振、体温38℃	呕吐、带下稀、指纹细、恶露量少、皮肤色红、少神、灼痛		泄泻(小儿单纯性消化不良)	猪苓散	滑石粉、泽泻、阿胶、茯苓、猪苓	猪苓汤
1209	1205	赵志壮医案：刘某，男，26岁。忽然患腹痛如刀割，腹胀如鼓，大便不通，大渴，床头用壶盛茶水，每饮一大杓，饮下不久即呕出，呕后再饮，寝室满地是水。据西医诊断是肠套叠，须大手术。病延三日，医皆束手，危在旦夕。余诊其脉沉紧而滑。	大渴、腹痛、呕出、腹胀、脉沉紧、满地是水、大便不通	见水欲尿、腹痛、呕吐、腹胀、脉紧、经行不畅	满地是水	腹痛便闭(肠套叠)	猪苓散	滑石粉、泽泻、阿胶、茯苓、猪苓	猪苓汤
1210	1206	李中梓医案：邑宰张孟端夫人，忧怒之余，得食则噎，胸中隐隐痛。余诊之曰：脉紧且滑，痰在上脘，用二陈加姜汁、竹沥。长公伯元曰：半夏燥乎_余曰：湿痰满中，非此不治。遂用4剂，病尚不减，改大半夏汤，	噎、脉紧且滑、湿痰满中、胸中隐隐痛	鼻塞、脉紧、腹胀、乳房痛		噎膈	大半夏汤	半夏、人参、蜜	大半夏汤
1211	1207	张聿青医案：某，口吐涎沫，胃气虚不能约束津液也，吐沫而仍口渴，胃阴虚而求救于水也。舌萎苔黄，胃气不治而虚浊反行攒聚也。气阴益亏，又复夹浊，用药顾此失彼，且恐动辄得咎，惟仲景大半夏汤，取人参以补胃气，白蜜以和胃阴，半夏以通胃阳	舌萎、口渴、吐沫、苔黄、虚浊、夹浊、口吐涎沫	消瘦、见水欲尿、吐弄舌、苔黄、精浊、带下浊、吐弄舌		吐涎	大半夏汤	半夏、人参、蜜	大半夏汤
1212	1208	张谷才医案：王某某，男，65岁。1976年5月27日诊。呕吐不食，食则良久吐出，夹有痰饮，大便十余日未行。口干思饮，形体消瘦，已月余。某医院作胃肠钡剂造影，诊为不完全性幽门梗阻。诊见精神萎靡，言语无力。舌质淡红而干，脉细弱。病因年高久病，胃气虚弱，脾失运，痰饮内停，肠中津枯。欲扶其正而虑助其痰，欲祛其痰而恐津更枯，欲润其澡而惧呕更著，病极棘手，拟大半夏汤试服。	口干、不食、呕吐、思饮、津枯、惧呕、脉细弱、津更枯、舌淡红、痰饮内停、形体消瘦、精神萎靡、胃气虚弱、舌质淡红而干	口干、不渴、呕吐、食欲不振、耳轮干枯、呕吐、脉细、指甲干枯、舌质淡红、闭经、消瘦、少神、脉虚、舌质淡红		反胃(不完全性幽门梗阻)	大半夏汤	半夏、人参、蜜	大半夏汤
1213	1209	肖琢如医案：洋货店曾某，患伤寒，1个月未愈，后变呕吐，食入顷刻吐无余，诸医技穷而却走。延诊时，见其满面红光，舌色红而有刺，脉洪数，大便硬，与大黄甘草汤而瘥。	呕吐、大便硬、脉洪数、吐无余、舌色红而有刺	呕吐、皮肤发硬、脉洪、吐弄舌、口唇鲜红		呕吐	大黄甘草汤	甘草、大黄	大黄甘草汤
1214	1210	房景芬医案：白某某，c女，65岁，1979年6月2日诊。一月前，因家庭纠纷，大怒而病，出现呕吐，食入即吐，有时汤水难下，经X线食管钡餐检查报告：钡剂在贲门部通过困难，食管下端有约2厘米长的、对称的、粘模纹正常的漏斗形狭窄。印象：贲门痉挛。经口服西药对症治疗无效，且越发越严重，直至卧床不起，靠输液维持，曾服旋复代赭汤，橘皮竹茹汤等，罔效，甚至有时药入即吐。刻诊：形体消瘦，精神萎靡，食入即吐，腹软，口中乏味，苔厚略腻，脉缓。此乃胃失和降，气逆作呕，前医投大方而未能及，故拟仲景大黄甘草汤治之。	脉缓、腹软、呕吐、狭窄、作呕、气逆、形体消瘦、口中乏味、精神萎靡、苔厚略腻、贲门痉挛	脉迟、项软、呕吐、鼻塞、呕吐、矢气、消瘦、食欲不振、少神、口腻、拘挛		顽固性呕吐(贲门痉挛)	大黄甘草汤	甘草、大黄	大黄甘草汤
1215	1211	吴汉民医案：束某某，女，26岁。1983年5月26日初诊。停经52天，查为有孕，头痛恶，L4~_K，食入即吐，尚伴尿痛，以住有热淋病史，先予泄肝和胃，清热利湿之剂，尿痛、尿频好转，但呕吐不已，渐至米难进，察苔薄黄而偏干，脉弦滑。仲师云：“食已即吐者，大黄甘草汤主之。”陈林曰：“食已即吐，是胃热上逆而不能容食，与反胃寒呕水饮不同。，，此案系胎气夹热上循，但恐药过病所，有伤胎元，故取其味而变其制。	尿痛、头痛、呕吐、停经、偏干、苔薄黄、脉弦滑、反胃寒、胃热上逆	尿痛、头痛、呕吐、闭经、唇干、苔黄、脉弦、口鼻气冷、前阴灼热		妊娠恶阻	大黄甘草汤	甘草、大黄	大黄甘草汤
1216	1212	赵荣胜医案：邓某某，男，70岁。1976年5月11日诊。呃逆半载，先后用丁香柿蒂、旋复代赭等方治疗而证情不减。今因便秘来诊，要求服泻药以解腹满胀痛之苦。考虑年迈津亏，不耐强攻。	胀痛、腹满、呃逆、便秘	胀痛、腹胀、呃逆、小便不利		呃逆	大黄甘草汤	甘草、大黄	大黄甘草汤
1217	1213	虞勤冠医案：张姓女孩，生甫一周，秽浊郁积肠胃，胎粪不下，热邪格拒。3天来腹部胀满，大便不通，不吮乳，呕吐，面赤，啼哭，烦躁不安，舌苔微黄浊腻，指纹紫黯，法当清泄肠胃秽浊：	啼哭、呕吐、面赤、胎粪不下、肠胃秽浊、烦躁不安、指纹紫黯、大便不通、腹部胀满、苔微黄浊腻	嘈杂、呕吐、耳赤、口臭、烦躁时发热、恶露紫黯、经行不畅、腹胀、苔黄	胎粪不下	新生儿不乳	大黄甘草汤	甘草、大黄	大黄甘草汤
1218	1214	曹是褒医案：林某，男，2岁。1986年5月3日初诊。患儿两月来食欲不振，每餐勉强吃几口米饭，家人投其所好，每以饼干、糖果、麦乳精、奶粉等哄食之。日久，则更不思饮食。身体渐渐消瘦，且不时烦躁哭闹，口渴喜凉饮，大便干结而少。舌苔黄腻，指纹红赤。证属胃肠食积，腑气不通，纳运失常，治当清热导滞。	口渴、消瘦、烦躁、苔黄腻、不思饮食、指纹红赤、大便干结、食欲不振	见水欲尿、消瘦、烦躁时发热、苔黄、食欲不振、指纹红、大便干结、食欲不振		小儿厌食	大黄甘草汤	甘草、大黄	大黄甘草汤
1219	1215	曹是褒医案：陈某，男，14个月。1986年10月初诊。患儿自断奶后，常以牛奶、糕点等香甜食品以代餐，近日精神烦躁，夜睡不安，哭闹不止，曾服镇惊散、宁神丸未效。证见患儿两目多眵，腹部胀满，大便不畅。、舌红苔黄。证属胃肠积滞，酿热扰心，治宜清腑热而神自安。	舌红、苔黄、哭闹不止、精神烦躁、大便不畅、夜睡不安	咽红、苔黄、神乱、急躁易怒、经行不畅、不寐		小儿夜啼	大黄甘草汤	大黄、蜜	大黄甘草汤
1220	1216	宋传荣医案：李某，男，40岁。1990年1月14日诊。素有慢性牙痛病史，近3天来右侧牙龈红肿，疼痛难忍，面颊部亦肿起，影响咀嚼及睡眠，口臭，大便干燥。查：右上颌第一、二臼齿松动，牙旁有牙周袋形成，按压牙周袋外侧，有腥臭脓液溢出。舌红苔黄，脉数有力。诊为急性牙周炎。辨证为胃热上攻，火聚肉腐。治拟泻火解毒，消肿排脓。	舌红、苔黄、口臭、红肿、大便干燥、脉数有力、右上颌第一、二臼齿松动、面颊部亦肿起	咽红、苔黄、口臭、耳肿、皮肤干燥、脉实、齘齿、牙齿松动、牙龈肿		牙龈肿痛	大黄甘草汤	甘草、白芷、大黄	大黄甘草汤
1221	1217	宋传荣医案：王某，男，19岁。1990年2月20日诊。近5天来口舌生疮，疼痛不适，影响进食，曾服维生素B。等，未见好转。现症：口唇内侧、舌前部及两侧散在大如黄豆、小如粟粒样白色溃疡点多处，小便短赤，大便稍干。舌红、苔根部黄腻，脉数。辨证为湿热内蕴，火毒上炎。治宜利湿泻火解毒。	脉数、舌红、小便短赤、口舌生疮、大便稍干、苔根部黄腻、小如粟粒样白色溃疡、舌前部及两侧散在大如黄豆、疼痛不适，影响进食，曾服维生素B。等，未见好转。现症：口唇内侧	脉数、咽红、带下色赤、舌生瘀斑、咽干、苔黄、咽喉溃烂、散脉、肛门疼痛		口疮(口腔溃疡)	大黄甘草汤	甘草、大黄	大黄甘草汤
1222	1218	彭述宪医案：王某某，男，32岁，农民，1965年11月10日就诊。五天前左目内眦色赤而痛，次日右目随之红痛，服黄连、防风、羌活、菊花、蝉蜕等药，其痛加剧，两目血丝团满，眼睑掀肿难睁，口渴饮冷，大便三天未解，小便短黄，舌质红，苔黄，脉滑数有力。证属脾胃积热，上蒸于目。法宜荡涤实热，解毒散瘀。	舌红、口渴、色赤、苔黄、红痛、小便短黄、脉滑数有力	咽红、见水欲尿、带下色赤、苔黄、咽红、目黄、脉实		目赤肿痛	大黄甘草汤	赤芍、谷精草、菊花	大黄甘草汤
1223	1219	宋传荣医案：林某，女，34岁。1989年7月10日诊。右偏头痛2年，曾经多家医院检查，诊为“神经性头痛”。服西药祛痛、镇静剂及中药治疗，时作时止，终未根除。近日发作加重，右头部跳痛剧烈，发作时双目紧闭，不敢走动，每处闹市或闻及噪音则诱发，心烦急躁，口苦咽干，月经色紫有块，饮食二便尚好。舌红边有瘀斑，脉数。辨证为瘀热闭阻清窍。治宜泻热破瘀，通窍止痛。	脉数、咽干、口苦、心烦、月经色紫、右偏头痛、神经性头痛、右头部跳痛、舌红边有瘀斑	脉数、咽干、口苦、急躁易怒、甲床青紫、乳房痛、肛门疼痛、肛门疼痛、舌生瘀斑		头痛(神经性头痛)	大黄甘草汤	甘草、大黄	大黄甘草汤
1224	1220	彭元成医案：苏某，女，46岁。1984年6月22月来诊。罹患大便秘结数年，急发眩晕5日。西医诊为“内耳眩晕症”，服维磷补汁、眩晕停、维生素等药3日，罔效。两日来，头旋眼花，如乘舟车，起则呕恶，延余诊治。诊见面色潮红，脘胀腹热，口干苦渴，肢末觉冷，小便茶黄，大便6日未解。舌质红紫，苔黄而干，脉沉稍细。证属肠胃积热，腑气冲逆。治须通腑气，平冲逆，下积热。	积热、口干、腹热、苦渴、眩晕、脘胀、呕恶、舌红紫、脉沉稍细、面色潮红、苔黄而干、头旋眼花、大便秘结	灼痛、口干、腹中灼热、口苦、头晕、腹胀、呕吐、指纹红、脉细、皮肤色红、目黄、目眩、脉结		眩晕(内耳眩晕症)	大黄甘草汤	大黄、枳壳、木香、天麻、甘草	大黄甘草汤
1225	1221	赫育文医案：赵某，女，19个月，1990年3月27日初诊。起病两天，壮热不退，体温39．3℃，咳嗽痰鸣，气促鼻煽，张口抬肩，烦躁口渴，脘腹胀满，溺赤便秘，舌质红、苔黄腻、指纹青紫，此乃痰热闭肺，肺失肃降所致。治宜肃肺通腑，清热涤痰。	痰鸣、气促、胀满、舌红、口渴、便秘、烦躁、咳嗽、壮热、痰热、鼻煽、溺赤、苔黄腻、体温39．3℃	喉中痰鸣、脉促、腰胀、咽红、见水欲尿、小便不利、烦躁时发热、咳嗽、壮热、前阴灼热、头摇、耳赤、苔黄、小便灼热		咳喘	大黄甘草汤	大黄、葶苈子、苦杏仁、瓜蒌、浙贝母、甘草	大黄甘草汤
1226	1222	宋传荣医案：李某，男，38岁。1988年2月14日诊。1年前酒后呕吐，遂致胃脘部郁郁不舒。近1月来病情加重，每于食后胃脘胀闷疼痛，常感恶心，时有吐酸，大便不爽，便后有未尽感。曾服西药及中成药，疗效甚微。胃镜示：粘膜充血，表面有多量粘液，诊为“浅表性胃炎”。查：剑下压痛明显。舌质暗红，脉沉数。辨证为胃肠郁热，气逆不降。治拟清热通腑，和胃降逆。方用大黄甘草汤：	呕吐、充血、疼痛、气逆、吐酸、恶心、舌暗红、脉沉数、郁郁不舒、胃脘胀闷、大便不爽、剑下压痛明显	呕吐、目赤、耳痛、矢气、泛酸、恶心、肛门色红、脉沉、闷闷不乐、腹胀、大便不爽、关节疼痛		胃脘痛(浅表性胃炎)	大黄甘草汤	甘草、大黄	大黄甘草汤
1227	1223	彭元成医案：李某，男，18岁。1981年7月12日急诊。突发右上腹绞痛伴呕吐草绿色苦水。刻查：左上腹部疼痛拒按，身汗呕吐频作，下腹可扪及结珠数颗，小便涩痛尿黄，大便5日未行。舌质红，苔薄黄，脉弦稍紧。血检：wBCl3．2×lO。／L(13200)，N88％，L12％，A超：胆囊脂餐后，收缩2／3，边缘毛糙，提示：急性胆囊炎。证属腑实积滞，胆气横逆。治宜利胆平逆，通腑导滞。	舌红、呕吐、疼痛、涩痛、毛糙、绞痛、苔薄黄、脉弦稍紧、下腹可扪及结珠数颗	咽红、呕吐、耳痛、脉涩、苔糙、绞痛、苔黄、脉紧、月经血块		胆胀(急性胆囊炎)	大黄甘草汤	甘草、大黄、金钱草、木香	大黄甘草汤
1228	1224	彭元成医案：汪某，男，2岁。1983年7月12日就诊。母代诉：患儿便出红白冻已两日。因食肥肉，始起腹饱胀1日，继之发烧38．6℃，坠红白冻子，精神疲惫，饮食未进。诊见：体温39℃，里急后重，大便血多白少，日10余次，小便黄赤。面容苦楚，舌质红苔白厚，脉浮纹滞。便常规：血便稀粘，WBC(+)，RBC(++++)，脓细胞(++)，吞噬细胞0～3。病中毒性痢疾，湿热蕴结，腑气不利。治当调气行滞，清利止血。	发烧、腹饱胀、脉浮纹滞、血便稀粘、小便黄赤、里急后重、面容苦楚、坠红白冻子、体温39℃、便出红白冻、大便血多白少、舌质红苔白厚	发热、腹胀、脉浮、便血、小便黄赤、后重、闷闷不乐、大便夹冻、灼痛、大便夹冻、尿血、口唇鲜红		下利(中毒性痢疾)	大黄甘草汤	甘草、大黄	大黄甘草汤
1229	1225	王书成医案：刘某，女，36岁，已婚。尿痛、尿急、尿频，小便日30～40次，甚则自流，点滴不畅，如割如刺，恶寒发热头痛。血常规：血白细胞总数17000／mm。，中性80％，淋巴20％。尿常规：脓细胞(+++)，红细胞(++)。用西药青霉素、乌洛托品、呋南坦啶、氯霉素等治疗20余天，寒热退，头痛轻，其它症状如故。延余治之。舌质红，苔白微黄，脉弦数。	尿痛、舌红、头痛、自流、尿频、恶寒、发热、寒热、尿急、脉弦数、苔白微黄、点滴不畅	尿痛、咽红、头痛、乳汁自出、尿频、恶寒、发热、冷痛、尿急、脉弦、苔黄、经行不畅		热淋(泌尿系感染)	大黄甘草汤	大黄	大黄甘草汤
1230	1226	程厚华医案：夏某某，男，73岁，住院号2688。因纳差、身目发黄20天伴腹胀、尿少5天，以“梗阻性黄疸?前列腺肥大”，于1984年7月3日收住某医院外科。入院后检查：皮肤、巩膜中度黄染，肝肋下1厘米，质软、压痛明显，膀胱区膨隆。肛门指检：前列腺如鸡蛋大小，质中，表面光滑，中央沟尚可扪清。尿检红细胞少许，白细胞(+)。胆囊平片未见结石影。肝功能检查黄疸指数24单位，锌浊16单位，脑絮(+)，谷丙转氨酶185单位。因在外科住院期间未见梗阻性黄疸征象，且出现呕恶、小便点滴不通，经会诊以急性病毒性肝炎并发尿潴留于7月8日转入传染科。究其证属于湿热毒邪所致，故转科后除保留导尿外，	巩、黄染、膨隆、纳差、呕恶、腹胀、梗阻性黄疸、中央沟尚可扪清	目黄、肥胖、食少、呕吐、腹胀、带下色黄、带下清	巩	黄疸并尿闭(急性病毒性肝炎并发尿潴留)	大黄甘草汤	甘草、大黄	大黄甘草汤
1231	1227	金学仁医案：朱某某，男，50岁，工人。1979年2月6日初诊。患者患糖尿病半年余，口渴多饮，咽干舌燥，心烦不安，饥而欲食，但食而不多，全身乏力，两眼视物模糊，舌尖红，苔薄黄而干，脉偏数。血糖测定：空腹血糖210毫克％，尿糖定性(+++)，眼底检查：早期白内障。此肺胃热盛，耗伤津液所致，治以清热解渴，宣肺布津。方用文蛤汤加减：	舌燥、口渴、咽干、苔薄黄、脉偏数、舌尖红、心烦不安、视物模糊	齿燥、见水欲尿、咽干、苔黄、脉数、肛门色红、烦躁时发热、目昏		消渴(糖尿病)	文蛤汤	大枣、苦杏仁、石斛、麻黄、石膏、文蛤、麦冬	文蛤汤
1232	1228	秦伯未医案：吴某某，女，42岁，干部。患高血压病已三年，血压常波动在190～140／110～100毫米汞柱之间，遍服中西药均无显效，于1962年夏从南方赴京求治于秦老。观其服用的中药处方，大都是生石决明、灵磁石、生龙牡、杭菊花、双勾藤、生白芍、桑寄生、怀牛膝等平肝降逆辈，秦老说，前医久治不效，更要详细审证求因，重新辨证论治。患者形体肥胖，自述常头晕胀痛，眩晕甚时如坐舟中，颇欲吐，曾数次呕出大量清涎。纳食欠馨，胸脘部常有胀闷感，心悸，多梦，二便尚可。舌质淡，苔薄白腻，脉象右寸关滑甚。观此患者之形证，乃中阳不足，寒饮上逆所致，且患者数年来所服中药多系寒凉重降之品，更伤中焦，故当温中止呕，以《金匮》半夏干姜散加味治之。	肥胖、胀痛、白腻、舌淡、多梦、心悸、头晕、欲吐、眩晕、苔薄、胀闷感、呕出大量清涎、脉象右寸关滑甚	肥胖、胀痛、苔腻、指纹淡、多梦、心悸、头晕、吐弄舌、头晕、苔薄、腹胀、呕吐、脉滑		呕眩(高血压)	半夏干姜散	干姜、半夏、茯苓	半夏干姜散
1233	1229	杨继轩医案：杨某，男，38岁。1957年秋，患痢疾已三天。小腹疼痛，里急后重，频欲登厕，每次多排出少量粉冻样肠垢，纯白无血，有时则虚坐努责，便之不出，自觉肛门有物嵌顿重坠，昼夜不已。前医曾予芍药汤加减，一剂后，病情加剧。邀诊：舌苔白滑，脉沉带紧。询之知发病前后未见寒热现象，似属气痢。乃试用《金匮》诃梨勒散：诃子10枚，煨，剥去核研末，用米粥汤一次送服。	重坠、疼痛、气痢、寒热、苔白滑、脉沉带紧、里急后重、肛门有物嵌顿	腹坠、耳痛、咽喉溃烂、冷痛、苔白、脉紧、后重、齘齿		气痢	诃梨勒散	诃子	诃黎勒散
1234	1230	周连三医案：张某某，男，23岁。腹痛一天，发热呕吐，继则腹痛转入右下腹，经西医诊断为急性化脓性阑尾炎。先后用抗菌素等药物治疗，疼痛持续不解，且发热呕吐。患者不愿手术而求治于周师。证见面色青黄，神色困惫，右少腹持续疼痛，阵发性加剧，有明显压痛，反跳痛及肌紧张，包块如掌大，畏寒发热，剧-痛时四肢冰冷，舌黄有津，脉滑数。体温38．7C，血中自细胞20000／立方毫米。此属寒湿邪结化热，治宜温阳祛湿清热。	腹痛、呕吐、发热、畏寒、疼痛、包块、脉滑数、舌黄有津、体温38．7C	腹痛、呕吐、发热、恶寒、耳痛、月经血块、脉滑、目黄	体温38．7C	肠痈(急性化脓性阑尾炎)	薏苡附子败酱散	薏苡仁、败酱草、附子	薏苡附子败酱散
1235	1231	赵士魁医案：揣某某，女，15岁，学生。患者于两月前因胆道蛔虫被摘除胆囊，术后一周肝区疼痛不休，引流口淌脓，屡用青链霉素、龙胆泻肝、柴胡清肝等，疗效不佳。某医院欲为其二次手术，患者惧拒。1971年10月19日延余诊治：胸右侧第九肋下端，有1×9厘米暗红色垂直切口斑痕一条，下端之引流口1×1×3厘米，色淡红、平塌，有咖啡色之稀薄脓液流出，气微腥臭，引流口与斑痕四周，皆有1．5厘米宽之淡黑晕。右上腹稍现膨隆，肝脏触诊有明显压痛和扣击痛，肝脏肿大在肋缘下2．5横指、质略硬、边缘钝。肝区隐痛，夜间较重。颜面暗黄，形体瘦削，脘胀纳少，口苦咽干，渴不欲饮，溲黄便溏。舌淡苔白，脉弦细无力。此属术后毒物不净，正不胜邪，邪踞成痈。宜温肝疏木，助正荡邪。	肿大、咽干、舌淡、成痈、黑晕、苔白、口苦、淌脓、疼痛、膨隆、便溏、溲黄、脘胀、纳少、舌略硬、渴不欲饮、脉弦细无力、肝脏触诊有明显压痛	阴肿、咽干、指纹淡、舌生瘀斑、带下色黑、苔白、口苦、流涕、耳痛、肥胖、大便稀溏、目黄、腹胀、食少、皮肤发硬、不渴、乏力、关节疼痛		肝痈(肝脓疡)	薏苡附子败酱散	黄芪、薏苡仁、败酱草、柴胡、木香、附子	薏苡附子败酱散
1236	1232	于慎中医案：马某某，女，39岁，1990年12月2日初诊。主诉右下腹肿块，小腹坠痛2月余。患者曾有慢性盆腔炎病史，近2年来小腹部胀痛，月经前期腰酸，经期延长，白带增多。今年9月发现右侧下腹部有拳头大小肿物，伴隐痛，下坠感，按压轻痛，近一个月阴道出血2次，量少，有血块，小腹坠痛加重。在我院妇科检查：下腹部轻压痛，右下腹部可触及9×7厘米大小的肿物，活动差，质软，表面光滑，轻压痛。B超检查示，右侧卵巢区域，可见10×7厘米大小的液性回声反射区域，边界清，明显壁包膜。临床诊断为右侧卵巢囊肿，慢性盆腔炎。建议消炎治疗后手术切除囊肿，患者不愿手术，遂转中医治疗。患者面白少泽，身倦乏力，胃纳不佳，小腹坠胀，疼痛，喜暖畏凉，白带多，清稀，小便清，大便正常，腹部濡软，舌质淡，苔白薄腻，脉沉紧。	腰酸、疼痛、胀痛、出血、血块、舌淡、囊肿、坠胀、坠痛、脉沉紧、白带多、腹部濡软、苔白薄腻、右下腹肿块、右侧下腹部有拳头大小肿物、右下腹部可触及9×7厘米大小的肿物	腰酸、耳痛、胀痛、耳出血、月经血块、指纹淡、阴肿、肛门坠胀、腹坠、脉紧、带下量多、脉濡、苔腻、皮下肿块、皮下肿块、皮下肿块		癌积(卵巢囊肿)	薏苡附子败酱散	薏苡仁、败酱草、附子	薏苡附子败酱散
1237	1233	赵士魁医案：马某某，女，25岁，已婚，工人。1970年3月21日诊。前年10月份右腿挫伤，用活血镇痛药，肿痛非但未消，反而导致月经复至、量多，且发展为急性骨髓炎。手术后屡以抗菌素、托里消毒散等续治，病势日渐转剧而来就诊。右腿内侧阴谷穴下，有1×6厘米垂直刀口，口内有O．5×3×1．5厘米之溃槽，其色粉白，脓液清稀、量少、腥臭，创口周围暗红、凹陷，全腿明显萎缩，膝关节弯曲成90度，已半年多不能直伸。近年来腹冷便溏，日行二次，善饥纳少，肌肤枯糙，形体赢瘦，颜面萎黄，畏寒身酸，四末不温。舌暗无苔，脉沉细而迟。证乃脾阳虚衰，便多血亏，肢失润养，邪气久陷。法宜温中止泻，益气泄浊。	畏寒、肿痛、腹冷、便溏、凹陷、身酸、脉沉细、便多血亏、颜面萎黄、舌暗无苔、形体赢瘦、膝关节弯曲成90度	恶寒、阴肿、口鼻气冷、大便稀溏、眼窝凹陷、口酸、脉细、血精、皮肤色黄、舌质紫黯、舌瘦、口眼歪斜		附骨疽(慢性骨髓炎)	薏苡附子败酱散	干姜、薏苡仁、败酱草、白术、木香、附子	薏苡附子败酱散
1238	1234	江准保医案：李某，女，30岁。1991年8月10日初诊。近半年来腰骶部及下腹部疫胀痛，服抗生素等症状未减。近1月来，又增肛门坠胀，劳累、受凉及月经期症状加重。月经期延长，经色黯黑，自带基多色黄。舌淡黯、苔白润，脉细弱。妇科检查：附件增粗，压痛(+)。B超示：输卵管增粗，子宫直肠窝积液，液平2．4厘米。证属久病正虚，湿热蕴结盆腔。薏苡附子败酱散加味：	脉细弱、苔白润、舌淡黯、附件增粗、经色黯黑、肛门坠胀、输卵管增粗、子宫直肠窝积液	脉细、苔白、舌质紫黯、指纹粗、苔灰黑、肛门坠胀、指纹粗、大便黏液		黄带(慢性盆腔炎)	薏苡附子败酱散	黄芪、薏苡仁、败酱草、柴胡、附子、大血藤、益母草	薏苡附子败酱散
1239	1235	许琼政医案：杨某某，女，43岁，护士。1987年7月21日初诊。患者一年多来反复出现尿频、尿急、尿痛。间歇期虽尿痛不著，却淋沥不已，余沥难尽，尿液混浊，腰酸腰痛。每次尿检查均有白细胞或脓细胞(+～++)，尿蛋白时为阳性。尿培养有葡萄球菌生长。西医诊为慢性肾盂肾炎，并根据药敏试验多次使用抗生素治疗而罔效。近10多天来上述症状复发，诊见面色灰黯乏华，四肢欠温，腰间叩击痛，舌淡、苔白略腻，脉沉细无力。尿检：淡黄微浊，蛋白(±)，白细胞(5～8)，白细胞管型(O～1)，上皮细胞(10～12)均为低倍镜，尿酸碱度6．5。一周前再次尿菌培养为葡萄球菌生长。此属中医“劳淋”范畴。乃肾阳虚衰，膀胱湿热，气化失司，水道不利所致。治宜振奋肾阳，清热利湿。方用薏苡附子败酱散：	尿痛、尿频、腰痛、舌淡、腰酸、尿急、苔白略腻、尿液混浊、脉沉细无力、面色灰黯乏华	尿痛、尿频、腰痛、指纹淡、腰酸、尿急、苔腻、小便浑浊、脉虚、皮肤晦黯		劳淋(慢性肾盂肾炎)	薏苡附子败酱散	薏苡仁、败酱草、附子	薏苡附子败酱散
1240	1236	陈永敏医案：王某，男，68岁，干部，1990年9月10日就诊。自述有反复右上腹胀痛不适病史17年，常由饮食不节或情感不舒所诱发，胆囊造影及数次B超检查皆证实为胆囊炎。近半年来症情有加，伴见腹胀纳差，恶心呕吐，胆囊区有明显压痛，B超示胆囊肿大(10．7cm×5．4cm)，内有大量积液。经西药消炎利胆治疗疗效不佳，遂转求中医诊治。刻诊：面白体胖，上症仍在，且喜热饮，大便三日未行，小便黄，舌体胖大有齿痕，苔微黄，脉弦微滑。查体：莫非氏征阳性，可触及肿大胆囊。B超示：胆囊肿大并积液，未见结石，诊为慢性胆囊炎并积液。中医诊为寒湿郁结，血瘀气滞型胁痛。治宜温阳化湿，行气活淤。	胀痛、肿大、呕吐、结石、积液、纳差、胁痛、恶心、腹胀、苔微黄、莫非氏征、脉弦微滑、舌体胖大、胆囊区有明显压痛	胀痛、阴肿、呕吐、月经血块、大便黏液、食少、胁痛、恶心、腹胀、苔黄、脉弦、舌胖、肌肉疼痛	莫非氏征	胆胀(慢性胆囊炎)	薏苡附子败酱散	薏苡仁、附子	薏苡附子败酱散
1241	1237	江准保医案：徐某，女，29岁。1993年3月5日诊。两月前患肺结核、胸膜炎，经抗痨消炎、胸穿等治疗，胸痛气急缓解，胸腔积液消失，但发热持续不退。发热(37．5～38℃)夜甚，汗少，精神差，喜暖，咳嗽痰多无咯血，纳呆，进食则欲呕，阴部搔痒。舌淡、苔厚腻，脉细数无力。X线片示右上肺浸润性结核，右胸膜增厚。证属阳气不振，湿热内蕴，虚实夹杂。窃思滋阴降火或苦寒直折均非所宜，甘温除热亦不甚合拍。试投薏苡附子败酱散加味：	咯血、胸痛、气急、咳嗽、汗少、发热、痰多、纳呆、舌淡、欲呕、精神差、苔厚腻、阳气不振、脉细数无力、右胸膜增厚	尿血、胸痛、尿急、咳嗽、带下量少、发热、喉中痰鸣、食欲不振、指纹淡、呕吐、少神、口腻、少神、乏力、苔厚		发热不退(肺结核)	薏苡附子败酱散	竹茹、薏苡仁、败酱草、附子	薏苡附子败酱散
1242	1238	赵明锐医案：朱某，男，56岁，肥皂工人。每年秋季患鹅掌风，初起手心发痒，皮肤变粗。继而流黄水，手掌皮肤逐渐变厚，呈鱼鳞状，奇痒难忍，到来年春天即自愈。给予薏苡附子败酱汤治疗，	奇痒、流黄水、鱼鳞状、皮肤变粗、手心发痒、手掌皮肤逐渐变厚	阴痒、苔黄、方形头、呼吸气粗、耳痒、苔厚		鹅掌风	薏苡附子败酱散	薏苡仁、附子	薏苡附子败酱散
1243	1239	赵明锐医案：翟某某，女，19岁。于八、九岁以来即出现四肢及肩背部皮肤甲错，甲错部分呈盘状型，痒甚。每到夏天则基本消失，逢冬又发作，数年来一直如此，1973年求治，细审其症状，患处皮肤异常粗糙，如鱼鳞形状，但与癣有明显区别，其他全身皮肤虽不似患处粗糙，但也是干燥，枯涩不润。考虑以仲景所启示的内有瘀血，外失濡养所致之肌肤甲错，遂投以薏苡附子败酱汤：	肩、痒、干燥、粗糙、枯涩不润	龟背、阴痒、齿燥、苔糙、耳轮干枯		肌肤甲错	薏苡附子败酱散	薏苡仁、败酱草、附子	薏苡附子败酱散
1244	1240	赵士魁医案：徐某，舅，46岁，赶车员。1963年8月16日诊。唇溃疡已六年，初用核黄素、维生素C、牛黄解毒、牛黄上清丸等治疗年余，症情非但未减，反增齿痛、齿龈出血、溢脓等症。两年内竟将息齿拔掉七(右上3下4)个。之后，屡用清热解毒、镇痛等法续治，仍罔效。诊见：下唇之皮尽脱，微肿，色腐白、淡红相兼，稍有脓液，昼夜必以软膏被覆，否则，干痛渗血、溢脓增多。饮食前尤须以纸粘护于唇面，以防碗、箸触抵或食物之冷热刺激而痛剧。上唇暗红而干，面黄形瘦，短气乏力，食少善饥，大便日行一次，先干后溏。口干渴不欲饮，舌淡少苔，舌面多波状裂纹，边缘有齿痕，脉濡缓。证乃中气下陷，浊气上千，肌腐为脓。法当温脾升清，解毒降浊。	口干、干痛、微肿、溢脓、舌淡、齿痛、食少、面黄、短气、乏力、少苔、脓液、脉濡缓、上唇暗红、齿龈出血、舌面多波状裂纹	口干、口干、阴肿、吐弄舌、指纹淡、牙痛、食少、目黄、气短、乏力、恶露量少、流涕、脉濡、肛门色红、牙龈出血、舌有裂纹		唇揭(口唇溃疡)	薏苡附子败酱散	薏苡仁、附子	薏苡附子败酱散
1245	1241	邓铁涛医案：张某，男，30岁。病者腹痛2天，乃就诊于博济医院，欲得注射止痛针。但经诊断后，断为盲肠炎，要立刻住院开刀，下午便不担保，病人无款交手术费，亦怕开刀，邀为诊治。查右下腹发热，细按内有球形物，右足动则痛剧，乃出大黄牡丹汤予之。	痛剧、腹痛、发热	目痛、腹痛、发热		肠痈(急性阑尾炎)	大黄牡丹汤	牡丹皮、大黄、芒硝、桃仁、冬瓜仁	大黄牡丹皮汤
1246	1242	刘芳贵医案：何某，男，25岁，干部。1989年9月15日诊。患便秘病史3年余。近日来肛周有异物感，烧灼样疼痛，行走艰难，坐卧不安。大便秘结，小便如常，舌淡红，舌边有瘀点，脉弦涩。肛查：肛门缘皮下截石位3、9点处，有约0．8×o．4平方厘米的紫暗色痔核、稍硬，压痛明显。诊为湿热蕴结，气血凝滞之血栓性外痔。拟泻热破瘀，凉血散结消肿之法。	疼痛、痔核、艰难、脉弦涩、舌淡红、大便秘结、舌边有瘀点	耳痛、皮下肿块、大便艰难、脉弦、舌质淡红、脉结、舌生瘀斑		痔疮(血栓性外痔)	大黄牡丹汤	白芷、大黄、芒硝、赤芍、皂角刺、桃仁、冬瓜仁、穿山甲	大黄牡丹皮汤
1247	1243	李盛甫医案：辛某某，男，18岁。1982年7月22日诊。患腹痛，大便脓血一年多，某医院诊为“慢性增生性结肠炎，，。近日来日泻10余次，呈脓血便，伴见腹痛拒按，里急后重，面色晦暗，形体赢弱，语声低微，呼吸短促，气不接续，口不渴，喜热饮，恶寒怕冷，食欲尚可，脉滑而数。查大便见：脓细胞(++++)，红细胞(++++)。辨证为湿热瘀滞，肠道壅结。治宜活血化瘀，通腑散结。	腹痛、恶寒、日泻、怕冷、脉滑、喜热饮、口不渴、脓血便、大便脓血、呼吸短促、形体赢弱、面色晦暗、肠道壅结、里急后重、气不接续	腹痛、恶寒、大便稀溏、头冷、脉滑、偏食、不渴、便血、尿血、脉促、脉虚、皮肤晦黯、胸闷、后重、无汗		脏毒(慢性增生性结肠炎)	大黄牡丹汤	大黄、桃仁、芒硝、冬瓜仁	大黄牡丹皮汤
1248	1244	刘昭坤医案：龚某，28岁，农民，于1993年8月15日初诊。主诉：高烧寒战，腹痛心烦，溺赤便干2天。伴恶心不眠，口渴咽干，腹痛拒按，带下色黄臭秽杂有血液，舌质红，苔黄燥，脉数。测T39．8℃。妇科检查：外阴经产式，阴道红肿而热，宫颈充血触痛，子宫体软胀大触痛。血检：}tbgog／I。，RBC30×10他L，wBCl2．2×10。／L。门诊医生以急性子宫内膜炎收入住院。中医辨证为热毒内蕴，气血瘀滞。治宜清热解毒，凉血化瘀，通腑泻浊。方以大黄牡丹皮汤加味：	脉数、舌红、高烧、腹痛、口渴、咽干、充血、寒战、黄燥、心烦、红肿、恶心、溺赤、便干、T39．8℃	脉数、咽红、月经量多、腹痛、见水欲尿、咽干、目赤、寒战、目黄、急躁易怒、耳肿、恶心、耳赤、咽干、乳房灼热		赤黄带(急性盆腔炎)	大黄牡丹汤	牡丹皮、大黄、蒲公英、芒硝、茯苓、桃仁、冬瓜仁	大黄牡丹皮汤
1249	1245	刘芳贵医案：李某，女，36岁，干部。1991年9月8日初诊。主诉：小腹疼痛半年，左下腹肿块3月余。患者小腹刺痛且胀，月经40～50天一潮，血量中等，小血块较多。3月前发现左侧有核桃大肿块，局部有轻微压痛。伴见：带下量多，色黄白相兼，质粘稠，有臭味。阴部时有瘙痒，腰部刺痛且胀，身热口渴，尿少色黄，大便干结，舌红，苔黄腻，脉滑数。妇检：左侧输卵管处可触及3×3平方厘米的肿块，质稍硬，压痛明显。B超检查：见左侧输卵管处有3×4平方厘米的囊性肿块，中间有液平面，诊为：“左侧包块型附件炎”。证属：湿热蕴结，气血瘀滞之瘢瘕。治以清热利湿，破瘀消瘢。方用大黄牡丹皮汤加味。	舌红、口渴、疼痛、瘙痒、刺痛、黄腻、干结、色黄、舌稍硬、脉滑数、左下腹肿块、左侧有核桃大肿块、左侧输卵管处可触及3×3平方厘米的肿块	咽红、见水欲尿、耳痛、肛门瘙痒、刺痛、苔黄、大便干结、带下色黄、皮肤发硬、脉滑、皮下肿块、皮下肿块、皮下肿块		症瘕	大黄牡丹汤	牡丹皮、大黄、败酱草、薏苡仁、芒硝、桃仁、莪术、冬瓜仁、穿山甲	大黄牡丹皮汤
1250	1246	李玉有医案：吴某，32岁，1989年5月20日初诊。患者婚后9年不育，辗转求医，均不效。应他人之荐，延吾诊视。诉因婚久不孕，又多治无望，遭受家人歧视虐待，曾几寻短见未成。恳求医治。曾诊为双侧输卵管阻塞不通、慢性附件炎。询之，素体壮实，14岁月经初潮，周期略前，经量较多，色紫黯夹有瘀块’，双侧少腹疼痛，时烦，便秘，带下色黄。查：少腹两侧可触及条索状物。，压痛明显，舌紫黯、边有瘀点、苔黄，脉沉涩有力。辨为热瘀蕴结，胞脉闭塞。拟清热逐瘀，疏通卵甬之法。方用大黄牡丹汤加败酱草，香附、穿山甲(芒硝每服5剂用1次)。	烦、便秘、瘀点、疼痛、苔黄、瘀块、色黄、舌紫黯、色紫黯、脉沉涩有力、少腹两侧可触及条索状物	烦躁时发热、小便不利、舌生瘀斑、耳痛、苔黄、月经血块、带下色黄、舌质紫黯、恶露紫黯、脉实、皮下肿块		不孕(输卵管阻塞)	大黄牡丹汤	香附、穿山甲、败酱草、芒硝	大黄牡丹皮汤
1251	1247	李玉有医案：徐某，26岁，1988年8月12日初诊。患者新产1周，发热不退，医者疑为产后失血正虚所致，以参芪类补之，不意服后竟热势更高，头痛如劈，烦躁不安，两目胀痛，邀余急诊。症见面红气粗，高热汗出，体温39．8℃，时而神昏谵语，且大便3日未解，尿少色黄，扪之小腹胀满疼痛拒按，恶露量少，气味臭秽，色紫黯有块，舌黯红、苔黄燥，脉数而有力。诊为热毒与瘀血互结胞中，治拟清热解毒，泻下逐瘀。	脉数、胀满、烦躁、黄燥、头痛、发热、疼痛、面红、谵语、胀痛、汗出、恶露、神昏、高热、色黄、气粗、舌黯红、体温39．8℃	脉数、腰胀、烦躁时发热、目黄、头痛、发热、耳痛、皮肤色红、芤脉、胀痛、有汗、羞明、头昏、月经量多、带下色黄、呼吸气粗、咽红、小便灼热		产后高热	大黄牡丹汤	大黄、芒硝、桃仁、连翘、冬瓜仁、金银花	大黄牡丹皮汤
1252	1248	李玉有医案：朱某，24岁，1990年6月28日初诊。患者产后半月，乳汁泌少，曾服下乳涌泉散、通乳丹等皆无效。其婆母误为营养不足，特购排骨、鲫鱼、猪蹄配西茴炖煮，令其姿意食之，然乳汁却日益递减，继而点滴不下，后求治于余。症见：焦躁失眠，心中懊侬，两乳饱满，触之硬而发热，胸脘痞满，口粘而苦，纳谷不馨，尤厌油食，便干尿黄，舌紫红、苔黄厚腻，脉滑数。此为湿热瘀三邪互结阻滞乳络。治宜清热利湿，祛瘀通络。	口粘、尿黄、发热、便干、痞满、焦躁、舌紫红、厌油食、脉滑数、纳谷不馨、乳汁泌少、两乳饱满、苔黄厚腻	汗出粘手、目黄、发热、咽干、腹胀、急躁易怒、指纹红、偏食、脉滑、食欲不振、乳汁不行、舌胖、苔黄		产后缺乳	大黄牡丹汤	大黄、芒硝、通草、桃仁、冬瓜仁、穿山甲	大黄牡丹皮汤
1253	1249	刘昭坤医案：崔某，男，31岁，工人，1991年5月8日上午10时以粘连性肠梗阻收入住院。患者半年前因罹急性化脓性阑尾炎而行阑尾切除术治愈。今腹胀腹痛4小时，曾呕吐1次，为胃内容物，无矢气，大便24小时未下，腹部肠型，肠鸣音亢进，舌质红，苔黄厚而燥，脉弦滑。X线腹透：肠腔大量积气。测T37．5℃，P80次／分，R20次／分，BPl6／10．8kPa。血检：Hbllog／I_，，RBC42×10地／L，WBCll．3×10。／L。当即给予腹部热敷、胃肠减压、补液、灌肠诸法治疗，5小时病情无转机。在严密观察下给予中药治疗。中医辨证为肠腑不通，气血瘀阻，热毒内结。治宜通腑开结，行气化瘀，清热解毒，方以大黄牡丹皮汤加味：	舌红、腹痛、呕吐、积气、矢气、腹胀、脉弦滑、苔黄厚、腹部肠型、肠鸣音亢进、R20次／分、P80次／分、T37．5℃	咽红、腹痛、呕吐、胸闷、矢气、腹胀、脉弦、苔黄、皮下肿块、耳鸣、脉数、脉数	T37．5℃	腑实证(粘连性肠梗阻)	大黄牡丹汤	牡丹皮、大黄、莱菔子、芒硝、枳实、桃仁、冬瓜仁	大黄牡丹皮汤
1254	1250	史献章医案：李某某，男，60岁，社员。1963年春，因呕吐紫血一痰盂半，抬来就诊，神识模糊，面黄暗晦，鼻尖凉，手足不温，心下痞硬拒按，大便不通。舌暗紫，苔黄厚；脉沉细涩。综观脉症，属阳极似阴之候。大量呕血为热损伤阳络所致，“吐血脉以微细为顺”。速拟釜底抽薪法，用大黄牡丹汤加味，冀其化险为夷。	吐血、呕吐、面黄、痞硬、呕血、舌暗紫、苔黄厚、鼻尖凉、脉沉细涩、神识模糊、大便不通、手足不温	呕吐、呕吐、目黄、腹胀、呕吐、舌质紫黯、苔黄、胸中发凉、脉细、目昏、经行不畅、四肢冷		呕血	大黄牡丹汤	牡丹皮、大黄、童便、芒硝、三七、桃仁、冬瓜仁	大黄牡丹皮汤
1255	1251	谢新阳医案：王某某，男，57岁，1988年5月7日初诊。头痛6天伴肢麻未经治疗，今晨突然头晕，口眼喁斜，半身不遂，言语不利，大便秘结，舌苔黄腻，脉滑数有力。西医诊断为脑血栓形成。此为瘀阻脉络，脑失所养。治宜活血化瘀，通经活络。	头痛、头晕、肢麻、苔黄腻、口眼喁斜、半身不遂、言语不利、大便秘结、脉滑数有力	头痛、头晕、舌体麻木、苔黄、口眼歪斜、四肢不用、小便不利、脉结、脉实		中风(脑血栓形成)	大黄牡丹汤	牡丹皮、大黄、芒硝、川牛膝、秦艽、桃仁	大黄牡丹皮汤
1256	1252	谢新阳医案：向某，男，6岁，1988年12月26日初诊。呕吐、发热、阵发性头痛两天，经某医院作脑扫描检查，见右侧脑半球巨形病灶，诊断为“右额叶血肿”，治疗5日症不减。现发热(39．5℃)，头阵痛剧，日呕吐3至5次，舌苔薄黄，脉弦数。询问病史，患儿于发病前几天有头部外伤史。此因外伤瘀血内停，阻塞脉络，瘀滞热伏所致。治拟活血破瘀，清热凉血。投大黄牡丹皮汤加减：	呕吐、发热、脉弦数、苔薄黄、阵发性头痛	呕吐、发热、脉弦、苔黄、乳房痛		头痛(颅内血肿)	大黄牡丹汤	牡丹皮、大黄、芒硝、三七、桃仁、红花	大黄牡丹皮汤
1257	1253	王修善医案：曾治一人，30余岁，肚腹如抱瓮，一身悉肿，小便不利，脉沉而濡弱，治疗数月不愈。最后不得已，以鸡矢醴酒(用羯鸡矢1斤，晒干炒香，再用无灰酒3碗，煎至l碗半，滤汁，五更空腹温服。	肿、脉沉、濡弱、小便不利	咽肿、脉沉、脉濡、小便不利		臌胀	鸡屎白散	鸡屎白	鸡屎白散
1258	1254	彭履祥医案：彭某，男8岁。1955年上半年就诊。主诉：患阴狐疝已有6年。阴囊肿大如小鸡蛋，其色不红，肿物时而偏左，时而偏右，患儿夜卧时肿物入于少腹，至自昼活动时肿物坠入阴囊，而且肿物时有疼痛感觉，几年来曾服一般疏肝解郁、利气止痛等治疝气之药，但肿物依然出没无定，未见效果。患儿平素健康，饮食二便如常，余无所苦，舌苔不黄，舌质不红，脉象弦缓。诊断：寒气凝结肝经之阴狐疝。治则：辛温通利，破结止痛。方药：《金匮要略》蜘蛛散原方。	肿物、疼痛、苔不黄、舌不红、舌苔不、脉象弦缓、阴囊肿大如小鸡蛋	皮下肿块、耳痛、苔黄、咽红、乳汁不行、脉弦、阴肿		阴狐疝	蜘蛛散	桂枝	蜘蛛散
1259	1255	徐世祥医案：刘某，女，30岁，工人，患胆道蛔虫合并感染，经用消炎、解痉及驱虫药，排出蛔虫数条，症状缓解，但3天后又发作，继用前法不效。改用中药治疗，就诊时上腹部钻顶样痛，阵发性加剧，面色苍白，汗多，口干喜饮，手足冷，舌红少津，苔微黄，脉弦，证属蛔厥，为气阴两虚夹热型，治宜益气养阴、安蛔止痛兼清虚热，用甘草粉蜜汤主之：	口干、舌红、汗多、脉弦、喜饮、手足冷、苔微黄、面色苍白、上腹部钻顶样痛	口干、咽红、眵多、脉弦、偏食、四肢冷、苔黄、口唇淡白、肛门疼痛		蛔厥(胆道蛔虫)	甘草粉蜜汤	甘草、粳米、蜜	甘草粉蜜汤
1260	1256	徐世祥医案：郭某某，男，40岁，干部。上腹部持续隐痛、烈灼感已年余，多在夜间痛醒，进食后曾减，泛酸，纳差，痛时喜温按，便溏，舌淡苔白，脉沉。实验室检查，胃酸量及浓度显著增高，X线钡餐造影，十二指肠球部龛影。诊断为十二指肠球部溃疡，辨证属脾胃气虚型胃脘痛，治宜益气和胃止痛，用甘草粉蜜汤：	脉沉、舌淡、苔白、纳差、便溏、泛酸、胃脘痛、上腹部持续隐痛	脉沉、指纹淡、苔白、食少、大便稀溏、泛酸、腹痛、肛门疼痛		胃脘痛(十二指肠溃疡)	甘草粉蜜汤	炙甘草、粳米、蜜	甘草粉蜜汤
1261	1257	徐世祥医案：王某某，女，50岁，干部。患者两年前失偶，思虑劳累，心烦悸不寐，彻夜辗转反侧，健忘神疲，更年期月经紊乱，面色苍白，气短，纳减，大便先硬后溏，诊断为神经衰弱，辨证属心脾气虚，治宜补益心脾，用甘草粉蜜汤：	不寐、健忘、神疲、纳减、气短、心烦悸、面色苍白、辗转反侧、大便先硬、月经紊乱	不寐、健忘、乏力、食少、气短、心悸、口唇淡白、月经时多时少、皮肤发硬、月经先后无定期		不寐(神经衰弱)	甘草粉蜜汤	炙甘草、粳米、蜜	甘草粉蜜汤
1262	1258	岳美中医案：赵某某，女，47岁，1961年4月3日初诊。患者于四年前发现下腹部有一鸡蛋大肿物未予介意。但以后肿物逐渐增大，四年后肿物增大使腹围增至97公分，较前增加17公分，如怀胎状。两天前突发下腹剧痛，冷汗淋漓。经某某医院诊为“子宫肌瘤”，并要立即手术治疗，患者未允。乃请岳老诊治。诊见形体瘦弱，面色萎黄，下腹肿物按之坚硬，压痛明显，舌质暗，少苔，脉沉细而涩。经水二至三月一行，量少色黯，夹有血块。证属瘢积瘀血，治以疏肝健脾，破瘀消瘕。	血块、舌暗、色黯、少苔、面色萎黄、冷汗淋漓、下腹肿物、脉沉细而涩、下腹部有一鸡蛋大肿物、肿物增大使腹围增至97公分，较前增加17公分，如怀胎状。两天前突发下腹剧痛	月经血块、舌质紫黯、舌质紫黯、恶露量少、皮肤色黄、冷汗、皮下肿块、脉涩、皮下肿块、乳房痛		症瘕(子宫肌瘤)(一)	桂枝茯苓丸	桃仁、桂枝、白芍、茯苓	桂枝茯苓丸
1263	1259	刘昭坤医案：何某，32岁，工人，1991年5月8日初诊。患者月经周期45天～50天，经期6天～8天，行经腹痛、夹黑色血块、并逐次加重1年余，白带量多质稀，少腹凉而坠痛，腰酸体倦，舌质黯两侧有瘀斑，苔白厚，脉沉弦。屡服少腹逐瘀汤、完带汤等，其效不著。妇科检查：耻骨联合左侧扪及7cm×6．5cmX8cm囊性包块；质软，活动度好。B型超声波检查报告：子宫未见异常，左附件见6．5cm×8cm液性暗区，提示：左侧卵巢囊肿。综其脉症，乃痰湿与瘀血互结为症。治宜温化痰湿，活血消瘕。方以桂枝茯苓丸加味：	舌黯、腹痛、腰酸、坠痛、苔白厚、脉沉弦、黑色血块、子宫未见异常、舌质黯两侧有瘀斑、左附件见6．5cm×8cm液性暗区、耻骨联合左侧扪及7cm×6．5cmX8cm囊性包块	舌质紫黯、腹痛、腰酸、腹坠、苔白、脉弦、月经血块、月经时多时少、舌生瘀斑、月经血块	左附件见6．5cm×8cm液性暗区	症瘕(聊噤囊肿)(二)	桂枝茯苓丸	牡丹皮、泽兰、黄芪、赤芍、香附、茯苓、桃仁、桂枝	桂枝茯苓丸
1264	1260	张法运医案：周某某，女，35岁，农民，1978年7月5日就诊。经停三月余，食少纳差，体倦泛呕，自以为受孕。半月前忽见阴道下血，腹中坠痛，前医按胎动下血论治，迭进益气安胎，养血止血之剂十余付，罔效，前来就诊。证见：少腹胀满，拒按刺痛，下坠，夜间脐周时有跳动，下血晦暗，滴沥不断，腰酸乏力，精神不振，舌淡紫暗，脉沉而涩。据脉参证，此乃瘕积为患，非胎也。病家不以为然。余曰：是胎何能三月始动，下血半月何胎能存，数进止血安胎之剂因何不效?病家默然，即以桂枝茯苓丸合下瘀血汤之复方祛瘀消瘕，推陈致新。	涩、胀满、胎动、腰酸、食少、乏力、滴沥、脉沉、泛呕、纳差、体倦、坠痛、下血晦暗、精神不振、舌淡紫暗、阴道下血、脐周时有跳动	口涩、腰胀、颈脉动甚、腰酸、食少、乏力、小便不利、脉沉、呕吐、食少、乏力、腹坠、舌质紫黯、少神、舌质紫黯、尿血、抽搐		症瘕(葡萄胎)(三)	桂枝茯苓丸	桃仁、桂枝、白芍、茯苓	桂枝茯苓丸
1265	1262	蒲辅周医案：陈某某，女，已婚，1963年5月7日初诊。自本年3月底足月初产后，至今4旬恶露不尽，量不多色淡红，有时有紫色小血块。并从产后起腰酸痛，周身按之痛，下半身尤甚，有时左小腹痛，左腰至大腿上三分之一处有静脉曲张，食欲欠佳，大便溏，小便黄，睡眠尚可，面色不泽，脉上盛下不足，右关弦迟，左关弦大，寸尺俱沉涩，舌淡红无苔。由产后调理失宜，以致营卫不和，气血紊乱，恶露不化。治宜调和营卫，和血消瘀。	沉涩、大便溏、小便黄、苔淡红、腰酸痛、舌淡红、食欲欠佳、恶露不化、左小腹痛、恶露不尽、右关弦迟、左关弦大、面色不泽、脉上盛下不足	脉涩、大便稀溏、目黄、舌质淡红、腹痛、舌质淡红、食欲不振、恶露不净、乳房痛、恶露不净、脉弦、脉弦、毛发干枯、恶露量少		产后恶露不尽	桂枝茯苓丸	牡丹皮、白芍、大枣、茯苓、桃仁、桂枝、炮姜	桂枝茯苓丸
1266	1263	张季高医案：卓某某，女，18岁，1986年2月4日初诊。主诉：14岁月经初潮后，经量少而时间不准。近三个月，经来少腹痛不可忍，经中西医治疗未效。现适逢经来，腹痛不堪言。症见痛苦面容，少腹阵发性剧痛，痛引腰骶，经色紫黯不畅而伴血块。唇舌紫黯，脉沉而涩，综此脉证，属胞宫血瘀，经行腹痛。拟活血化瘀为主，兼以理气。方用桂枝茯苓丸加味主之。	腹痛、血块、脉沉、经量少、唇舌紫黯、痛苦面容	腹痛、月经血块、脉沉、月经量少、舌质紫黯、牙痛		痛经	桂枝茯苓丸	牡丹皮、赤芍、延胡索、茯苓、桃仁、五灵脂、桂枝、蒲黄	桂枝茯苓丸
1267	1264	王明惠医案：张某，女，28岁，已婚，1985年10月20日就诊。自诉人流后阴道出血，淋漓不止半年余，经用中西药(归脾汤、固冲汤之辈及西药止血之剂)未能根除。西医妇检：胎膜残留。现症：出血黑紫，质稀，时有血块，小腹胀痛，拒按，腰酸困，头晕乏力，面色晦黯，形体消瘦，舌质黯，边有瘀斑，脉沉细涩。证属瘀血阻络，久致气血亏虚。治宜活血化瘀，佐以益气养血。	舌黯、血块、瘀斑、头晕、腰酸困、阴道出血、形体消瘦、脉沉细涩、面色晦黯、小腹胀痛	舌质紫黯、月经血块、舌生瘀斑、头晕、酸痛、阴道出血、消瘦、脉细、皮肤晦黯、乳房痛		崩漏（胎膜残留）	桂枝茯苓丸	黄芪、三七、当归、水蛭	桂枝茯苓丸
1268	1265	矢数道明医案：石某某，42岁，主妇，初诊1961年7月29日。去年夏日起胸闷短气憋，头晕，重则摇晃欲倒。神经官能症诸症，如头痛、眩晕、肩凝、动悸、全身倦怠等。孕6生3，9年前行避孕手术，月经每月量少。体格、营养、面色均一般。腹证：脐旁、脐下触有硬结并伴有压痛，少腹有明显瘀血征候，左右(尤以左)季肋下有抵抗性压痛，即胸胁苦满。沿两侧腹部肝胆经循行处，触之紧张，故瘀血症状与胸胁苦满并存。因瘀血而出现下腹部腹证，胸胁苦满季肋下反应。据上述诸症分析，宜柴胡剂与桂枝茯苓丸合方。凡此者投予驱瘀血剂，胸胁苦满亦可同时消除。于是，先投予桂枝茯苓丸。	面、瘀血、头痛、胸闷、气憋、头晕、眩晕、脐旁、动悸、全身倦怠、胸胁苦满、摇晃欲倒、脐下触有硬结	头汗、舌生瘀斑、头痛、胸闷、鼻塞、头晕、头晕、齘齿、腹部悸动、乏力、胸闷、头摇、脉结		绝经前后诸证(更年期综合征)	桂枝茯苓丸	桃仁、桂枝、白芍、茯苓	桂枝茯苓丸
1269	1266	刘绪英医案：袁某，女，41岁。1993年3月2日初诊。患者于1991年12月做人工流产手术，术后因受凉始觉下腹部坠胀疼痛，腰骶部冷痛，白带量增多、质稀、呈褐色，左下腹似有包块，按之疼甚，每逢受凉则上述症状加重。曾在某院妇科检查，子宫大小正常，活动受限，双侧附件增厚并明显压痛。左下腹可触及3cm×4cm大小之条索状包块，压痛，B超提示：左侧附件区可见囊性包块，化验血常规：白细胞7．2×10。／L，中性0．70，淋巴O．30。诊断为慢性盆腔炎。给予氟哌酸等西药治疗，效果不佳，遂来我科就诊。症状同上述，诊见：面色苍黄，舌色淡红，舌边缘有瘀斑，苔薄白，脉弦涩。中医诊为带下病。辨屑寒凝血瘀，湿浊不化，治以活血化瘀，祛寒化湿法，方用桂枝茯苓丸加味。	冷痛、疼痛、舌稀、坠胀、苔薄白、脉弦涩、舌色淡红、子宫大小正常、舌边缘有瘀斑、双侧附件增厚、左下腹似有包块、左下腹可触及3cm×4cm大小之条索状包块	冷痛、耳痛、带下稀、肛门坠胀、苔白、脉弦、舌质淡红、胎位不正、舌生瘀斑、苔厚、皮下肿块、皮下肿块		带下(慢性盆腔炎)	桂枝茯苓丸	桃仁、桂枝、白芍、茯苓	桂枝茯苓丸
1270	1267	王峰医案：余某，女，31岁，1988年4月12日就诊。患者婚后4年未孕(爱人男科检查正常)，妇科检查：外阴、阴道正常，宫颈口轻度糜烂，双侧附件(一)，输卵管通液实验示双侧输卵管不通。妇科治疗2年未效，用中药补血填精、理气活血之品亦未果。刻诊：面色晦暗，神疲倦怠，少腹冷痛，腰膝酸软，月经量少，色暗有块，10余日1行，白带较多，舌暗苔白润，脉沉迟涩。此为寒湿阻滞，瘀遏胞脉，治以温经通脉，化湿祛瘀。	阴、冷痛、色暗、舌暗、苔白润、白带较多、神疲倦怠、面色晦暗、腰膝酸软、月经量少、脉沉迟涩、男科检查正常、宫颈口轻度糜烂	阴部多汗、冷痛、舌质紫黯、舌质紫黯、苔白、带下量多、乏力、皮肤晦黯、腰酸、月经量少、脉涩、咽喉溃烂	男科检查正常	不孕(双侧输卵管不通)	桂枝茯苓丸	牡丹皮、薏苡仁、赤芍、茯苓、桃仁、桂枝、杜仲	桂枝茯苓丸
1271	1268	谭俊臣医案：杨某某，女，30岁。1979年7月27日临产时即感小便困难，29日下午5时半娩出1死男婴后，小便不通。经当地卫生院导尿2次，后小便仍不通。于31日上午11时半送入本院。经尿道置导尿管保留4天，小便仍不能自排，虽用利尿剂肌注、热敷、针刺等法治疗，诸症如故。8月2日邀中医会诊，见患者面色苍白，头眼微肿，声音低弱，舌嫩苔薄白，脉迟。	脉迟、舌嫩、苔薄白、面色苍白、小便不通、小便困难、声音低弱、小便仍不通	脉迟、舌质嫩、苔白、口唇淡白、经行不畅、小便不利、语声低微、经行不畅		癃闭(产后尿潴留)	桂枝茯苓丸	牡丹皮、赤芍、茯苓、桃仁、桂枝、益母草	桂枝茯苓丸
1272	1269	王辅民医案：张某，女，27岁，已婚。1989年9月5日初诊。患者素体健康，婚后生一男孩，健康，已3岁。近1年来，每于月经来潮前10日左右，双乳胀痛，稍为挤压或行走震动，疼痛加重。其胀满如哺乳时壅实，月经过后可稍微减轻，乳房亦略见松软，曾服中药数十剂，收效甚微。带下不多，二便正常，经期无腰酸痛，经期尚准，经量较多，色淡。检查：双乳房丰满充实，无肿块，按压痛，皮色正常，双侧对称，脉沉弦滑有力，舌淡红苔白而润。证属冲任壅实，气滞血瘀，水湿瘀阻，发为乳胀。治宜疏泄冲任，行气渗湿散结。	胀痛、胀满、酸痛、疼痛、肿块、色淡、乳胀、舌淡红、苔白而润、皮色正常、双侧对称、脉沉弦滑有力、双乳房丰满充实、乳房亦略见松软	胀痛、腰胀、酸痛、耳痛、皮下肿块、指纹淡、耳胀、舌质淡红、苔白、胎位不正、两目斜视、脉弦、肥胖、肉松皮缓		乳胀	桂枝茯苓丸	牡丹皮、白芍、茯苓、桃仁、桂枝	桂枝茯苓丸
1273	1270	王辅民医案：王某，女，，21岁，已婚。1986年5月14日初诊。患者素体较瘦，身高约160cm，体重不足50kg，婚前半年许体重逐渐增加，至婚后4个月体重达70kg，食欲良好，食后无不适，二便调畅，随着身体逐渐肥胖而觉周身笨重，活动后略有喘促，蹲、俯活动均有困难。月经延期5～7天，量少色淡，白带亦明显减少，曾疑为肾炎，治疗无效后，来院求诊。诊见形体丰腴，肌肤充实，面色红润，查心肺无异常，腹部壅满，肝脾均未能触及，腹部无按压痛，双下肢尤以膝关节以上粗壮，无水肿，脉沉缓有力，舌淡红，苔薄白，血压14．7／9．33kPa，血、尿常规检查无异常，胆固醇5．2mmol／L，甘油三酯1．69mmol／L。诊断为青春期肥胖。	肥胖、壅满、水肿、喘促、苔薄白、舌淡红、面色红润、形体丰腴、肌肤充实、腹部无按压、心肺无异常、脉沉缓有力、身高约160cm、血压14．7／9．33kPa	肥胖、胸闷、阴肿、脉促、苔白、舌质淡红、皮肤色红、肥胖、脉实、口噤、月经时多时少、脉实、肥胖	血压14．7／9．33kPa	青春期肥胖	桂枝茯苓丸	牡丹皮、白芍、茯苓、桃仁、桂枝	桂枝茯苓丸
1274	1271	矢数道明医案：马某，37岁，主妇，初诊1961年5月2日。因外感治疗不及时，两周前甲状腺肿如鸡卵大，咽喉不利，心悸，脉数，易惊。体格、营养、面色一般。甲状腺纵径5cm，横径3cm，血压170／90毫米汞柱。腹证少腹有瘀血征，故投予桂枝茯苓丸；嘱病家需服3个月。	面、脉数、易惊、矢数、心悸、咽喉不利、甲状腺肿、血压170／90毫米汞柱	头汗、脉数、易惊、脉数、心悸、咽如物梗、咽肿	血压170／90毫米汞柱	瘿瘤(甲状腺肿大)	桂枝茯苓丸	桃仁、桂枝、白芍、茯苓	桂枝茯苓丸
1275	1272	谭俊臣医案：黄某，68岁，1981年1月2日初诊。自诉：患前列腺炎已八年，近因小便不畅，大便艰难，经某医院外科检查诊断为前列腺肥大。因对某西药过敏，故求服中药。患者近来小腹坠胀，尿频数、淋漓不尽，面色觥白，形寒怕冷，腰酸腿软，呻吟不已，脉沉弦，舌质淡，边紫暗，苔薄白。证属肾气不足，瘀寒阻滞，以致尿路失利。治宜化瘀通窍，益肾壮阳。方用桂枝茯苓丸加减：	形寒、舌淡、腰酸、腿软、紫暗、怕冷、苔薄白、尿频数、脉沉弦、尿路失利、面色觥白、小便不畅、大便艰难、小腹坠胀	恶寒、指纹淡、腰酸、项软、恶露紫黯、头冷、苔白、尿频、脉弦、经行不畅、带下色白、小便不利、大便艰难、肛门坠胀		小便不利(前列腺肥大)	桂枝茯苓丸	牡丹皮、肉苁蓉、赤芍、山茱萸、茯苓、肉桂、桃仁、王不留行	桂枝茯苓丸
1276	1273	赵进喜医案：赵某某，女，36岁，农民。患者失眠健忘一年余，尝服中西药无效，症状日渐加重。现每日睡眠不足四小时，遇事转瞬辄忘，生活不能自理，几成废人。月经久未来潮，少腹两侧皆有深压痛。舌暗红有紫斑，苔薄腻，脉弦数。予桂枝茯苓丸加味：	健忘、失眠、脉弦数、苔薄腻、舌暗红、睡眠不足、月经久未来潮、少腹两侧皆有深压痛	健忘、不寐、脉弦、苔腻、肛门色红、不寐、乳汁不行、肛门疼痛		顽固性失眠健忘	桂枝茯苓丸	牡丹皮、大黄、白芍、赤芍、茯苓、桃仁、桂枝、云南白药	桂枝茯苓丸
1277	1274	谭俊臣医案：谢某，女，27岁。1980年8月2日初诊。患者主诉：经常头晕、心悸、月经不调已五年之久，经多次妇检未见明显器质性病变。使用各类补血剂，血色素仍保持在6～7克之间。患者14岁月经初潮，量一般，至20岁时仍属正常，21岁结婚后夫妻不和，以致忧郁重重。近一年来，每月行经二次，每次1～2天，量极少，色紫暗少腹坠胀、刺痛拒按，夜多恶梦，纳差，神疲，烦躁不宁。诊察：面色不华，两目暗黑，眼睑觥白，肌肤甲错，舌尖见黍粒状瘀斑点多个，脉沉涩。考虑忧郁伤肝，思虑伤脾，肝脾受损，导致瘀血内停。瘀血不去，则新血不生，正气无由恢复。治宜祛瘀散结，	瘀血、神疲、心悸、头晕、忧郁、纳差、脉沉涩、腹坠胀、烦躁不宁、色紫暗少、面色不华、肌肤甲错、两目暗黑、眼睑觥白、月经不调、舌尖见黍粒状瘀斑点	舌生瘀斑、乏力、心悸、头晕、闷闷不乐、食少、脉涩、肛门坠胀、烦躁时发热、舌质紫黯、少神、皮肤脱屑、月经紫黯、带下色白、溏结不调、舌生瘀斑		干血劳(贫血原因待查)	桂枝茯苓丸	大黄、白芍、茯苓、桃仁、桂枝	桂枝茯苓丸
1278	1275	祝建华医案：唐某，女，31岁，已婚；工人，1990年3月1日入院。眼睑、双下肢浮肿反复发作3年余。证见眼睑、双下脚轻度浮肿，头晕眼花，面色萎黄，手肢麻木，经期推后且腹痛，量少，色暗有块，舌淡边尖有瘀点，苔薄白腻，脉细涩。实验室检查：尿蛋白(+++)，血尿素氮20．3mmol／L，肌酐156．3umol／L。诊断为慢性肾炎普通型，证属血亏瘀阻，水溢肌肤。治以化瘀利水，养血和血。方选桂枝茯苓丸加味：	腹痛、白腻、浮肿、头晕、麻木、苔薄、脉细涩、面色萎黄、舌淡边尖有瘀点	腹痛、苔腻、皮肤浮肿、头晕、舌体麻木、苔薄、脉细、皮肤色黄、舌生瘀斑		水肿(慢性肾炎)	桂枝茯苓丸	牡丹皮、赤芍、川芎、茯苓、熟地、木香、桃仁、桂枝、当归	桂枝茯苓丸
1279	1276	龚士澄医案：孙某某，女，40岁，1981年7月29日诊。癫疾发作无常已四五年，每因志愿不遂而发，发则语言无序，多猜疑，昏倦又不能寐。以往除用安定、抗抑郁西药；中医多宗气郁生痰、神不守舍论治，与开郁清心、豁痰安神之剂，三两日即缓解如常人。7月20日月经前发病，以上述中西药治疗一周罔效，且时时躁狂，妄责其夫有暖昧关系，喃喃自语或怒目相对，眠食俱废，诚如王清任先生所说“乃气血凝滞脑气”之证。	气郁、昏倦、躁狂、不能寐、语言无序、眠食俱废、神不守舍、怒目相对	闷闷不乐、健忘、急躁易怒、不寐、月经先后无定期、不寐、不渴、神乱		癫疾	桂枝茯苓丸	牡丹皮、黄连、赤芍、香附、茯苓、桃仁、桂枝、紫苏子、甘草、陈皮	桂枝茯苓丸
1280	1277	戚广崇医案：张某某，男，36岁，教师。初诊于1983年3月31日。患者从1980年10月份起出现声音嘶哑，有时晨起痰中带黑色血块。咽部轻度充血，间接喉镜检查，双侧声带轻度充血，左声带中1／3处有瘛肉。经治未见明显好转。至1982年5月声嘶加重，甚或失音，检查发现双侧声带中1／3处均有瘛肉，数次建议手术治疗，均被患者拒绝。经用抗生素溶菌酶，地塞米松及中药咽喉方等治疗未效。来诊前声带瘛肉已长至约有0．3厘米×0．5厘米左右。当时声音严零嘶哑，以致不能上课，患者颇感痛苦。舌苔薄白，舌质淡红，脉细弦。自思瘛肉乃瘀血所致，试拟桂枝茯苓丸治疗之。	失音、声嘶、苔薄白、脉细弦、舌淡红、声音嘶哑、咽部轻度充血、痰中带黑色血块、双侧声带轻度充血、左声带中1／3处有瘛肉、双侧声带中1／3处均有瘛肉	目昏、声音嘶哑、苔白、脉弦、舌质淡红、声音嘶哑、咽红、月经血块、咽红、胬肉攀睛、胬肉攀睛		音哑(双侧声带瘛肉)	桂枝茯苓丸	桃仁、桂枝、白芍、茯苓	桂枝茯苓丸
1281	1278	王辅民医案：王某，女，18岁。1989年11月5日初诊。近半年食纳剧增，多食善饥，自觉对食物有异常的嗜好，见饭就馋，每餐食量达0·4～o·5kg，必至胃部胀饱难以下咽方勉为停箸，因日渐肥胖，除周身笨着、不堪劳动外，无明显不适，月经、二便正常。诊查所见矮胖体型，面色红润，圆脸短颈，舌淡红苔白，脉沉弦有力，血压14·7／10·OkPa，心率84次／分，体重60kg。诊为嗜食症，证属冲任壅实，胃气亢盛。治宜疏泄冲任，泄肾制胃。	肥胖、苔白、舌淡红、面色红润、胃气亢盛、矮胖体型、脉沉弦有力、体重60kg、心率84次／分、血压14·7／10·OkPa	肥胖、苔白、舌质淡红、皮肤色红、苔厚、舌胖、脉实、腰重、脉数	血压14·7／10·OkPa	嗜食	桂枝茯苓丸	牡丹皮、白芍、茯苓、桃仁、桂枝	桂枝茯苓丸
1282	1279	王斯宣医案：卢某，男，29岁，工人，住院号83417。患者1983年9月底因脐中疼痛住某医院11天未能确诊，曾用止痛、镇静、消炎药治疗疼痛不得控制，而转中医治疗。诊时见脐痛喜按，或俯卧于床，用衣被垫压痛仍不减。头出冷汗，心下胀满，苦不可名状，舌质淡，苔薄白，口唇略紫，脉沉迟。初思寒热互结中焦，投半夏泻心汤，药后症情如故。仔细揣摩，脐痛喜按，但按而不减，且见心下痞满。《金匮》云：“腹不满，其人言我满，为有瘀血。”加之脉迟舌淡，审证当属虚寒血瘀凝滞为患，惟温通化瘀，缓急止痛为当务之急，仿桂枝茯苓丸意。处方：	瘀血、胀满、脉迟、舌淡、脐痛、疼痛、痞满、苔薄白、腹不满、脉沉迟、头出冷汗、口唇略紫	舌生瘀斑、腰胀、脉迟、指纹淡、耳痛、耳痛、腹胀、苔白、胸闷、脉沉、口鼻气冷、舌脉青紫		脐痛	桂枝茯苓丸	牡丹皮、白芍、赤芍、茯苓、炙甘草、桂枝、桃仁	桂枝茯苓丸
1283	1280	易望丰医案：胡某，男，50岁，病历号334457。以‘‘右下肢栓塞性静脉炎”于1987年4月27日收入院。患者于3月前突感右小腿疼痛，逐渐出现踝部、小腿至整个右下肢肿痛，不能行走，院外曾用针灸及抗菌素治疗，其效罔然。诊见右腿浮肿，疼痛拒按，疲乏无力，便结溲黄，体温38．6℃，脉搏100次／分，舌质紫黯，苔黄稍腻，脉弦而数，右侧鼠溪可扪及条索之物，按之诉痛。四诊合参，证属气滞血瘀，不通则痛。法当活血化瘀，消肿止痛。	脉弦、浮肿、疼痛、肿痛、舌紫黯、苔黄稍腻、体温38．6℃、脉搏100次／分、右侧鼠溪可扪及条索之物	脉弦、皮肤浮肿、耳痛、阴肿、舌质紫黯、苔黄、小便灼热、头摇	右侧鼠溪可扪及条索之物	脉痹	桂枝茯苓丸、大黄牡丹皮汤	牡丹皮、大黄、芒硝、白芍、赤芍、茯苓、酒、桃仁、桂枝、冬瓜仁	桂枝茯苓丸、大黄牡丹皮汤
1284	1281	龚士澄医案：徐某某，男，44岁，1959年8月7日诊。自诉右臂酸痛已四年。起于扶犁久耕之际，初仅手腕痛，渐及肘膀，前屈尚可，后弯和高举均受限，天阴益甚，终至不能持物。曾经中西药及针灸治疗，有所减轻，停药则一复如故。饮食二便正常，脉舌亦无异。按风寒湿痹、久病入络论治。	酸痛、脉舌亦无异	酸痛、月经时多时少		臂痛	桂枝茯苓丸	牡丹皮、鸡血藤、苍术、赤芍、茯苓、五灵脂、桃仁、桂枝	桂枝茯苓丸
1285	1282	龚士澄医案：赵某某，女，34岁，1981年6月23日诊。四肢麻木过肘膝，每月经后增剧，休息三五日可自行缓解，平素白带不绝。近因插秧积劳而发病，四肢顽麻，不觉痛痒，休息旬日也未见减轻，生活已难自理。脉象弱小，舌略黯淡。以劳倦伤脾、中气不足致病，投 加味，四帖，无进退。以往两帖辄效，今守成法何以不应?是徒责之虚，而忽略劳伤之后络脉阻也。	舌略黯淡、四肢麻木、白带不绝、脉象弱小	皮肤晦黯、舌体麻木、经断复来、头小		四肢麻木	桂枝茯苓丸	牡丹皮、黄芪、白芍、大枣、川芎、茯苓、炙甘草、桂枝、桃仁	桂枝茯苓丸
1286	1283	龚士澄医案：马某某，女，35岁，街道居民。1980年10月14日诊。夙有风疹，冬发夏愈。今入秋即发，疹状扁平，色白，大者如钱，小者如豆，自汗，见风则痒剧、覆被则痒止，面浮肿而便溏，屡觉心烦不安。用抗过敏西药及消风散出入之剂无变化。“治风先治血”。	痒、自汗、浮肿、便溏、风疹、色白、疹状扁平、心烦不安	阴痒、自汗、皮肤浮肿、大便稀溏、大便色白、烦躁时发热	风疹、疹状扁平	风疹	桂枝茯苓丸	牡丹皮、黄芪、白芍、大枣、白术、茯苓、桃仁、桂枝、防风	桂枝茯苓丸
1288	1284	张哲明医案：胡某某，男，6岁。1989年9月诊。其母代诉：患儿夏季因饮食不洁，致腹痛，下痢赤白，里急后重三天，经治疗痊愈。但嗣后，每次大便毕，则肛门坠胀，脱出肛外，需用手指托入，已一月有余。在当地医院内服中药、外用经验单方，均不见好转。诊见：脱肛处红赤肿大。面色红润，精神纳食如常，两脉弦涩。治拟活血化瘀法。	肿大、腹痛、下痢、面色红润、肛门坠胀、里急后重、两脉弦涩	阴肿、腹痛、咽喉溃烂、皮肤色红、肛门坠胀、后重、脉弦		脱肛	桂枝茯苓丸	牡丹皮、茜草、槐花、赤芍、枳实、茯苓、桂枝、丹参、当归	桂枝茯苓丸
1289	1285	王辅民医案：刘某，女，19岁。1989年3月9日初诊。近3个月面生粉刺，以前额、鼻旁面颊为重，颜面潮红，粉刺遍布，大小不一，自觉面部烘热，微痒微痛，无汗，脉数弦紧有力，苔薄白而润。证属冲任壅实，上蒸颜面，阳热内郁，不得发越。治宜开启腠理，发散郁热，疏泄冲任。处方：	微痒、无汗、苔薄白、面生粉刺、颜面潮红、脉数弦紧有力	目痒、无汗、苔白、舌生芒刺、皮肤色红、胁部拘急		痤疮	大青龙汤	生姜、大枣、苦杏仁、麻黄、石膏、桂枝、甘草	大青龙汤
1290	1286	陈立富医案：阎某某，女，38岁。因面部起黄褐斑块，头痛3个月，于1987年6月15日来诊。面部有深褐色斑块，以额部、眼周、颧部为著；伴头痛，胸闷，月经量少，经期腹痛，白带量多。舌质黯红、苔白腻，脉细。证属血瘀湿滞。治以活血利湿。处方：	脉细、头痛、胸闷、腹痛、苔白腻、舌黯红、月经量少、白带量多、面部起黄褐斑块、面部有深褐色斑块	脉细、头痛、胸闷、腹痛、苔腻、咽红、月经量少、带下量多、月经血块、舌生瘀斑		雀斑	桂枝茯苓丸	牡丹皮、薏苡仁、赤芍、香附、川芎、延胡索、茯苓、桃仁、红花、桂枝、甘草、当归	桂枝茯苓丸
1291	1287	刘渡舟医案：于某某，女，40岁，1993年11月29日初诊。素来月经量多，近月余淋漓不断，某医院诊为“功能性子宫出血”。经色鲜红，质稀，头晕乏力，腰酸腿沉，口渴，口苦，便干。舌体肥大，舌边有齿痕，苔白，脉沉按之无力。此证属气血两虚兼有虚热。经云：冲为血海，任主胞胎。今冲任不固，阴血不能内守，而成漏经。治当养血止血，益气养阴调经，方用胶艾汤加味。	口渴、脉沉、苔白、口苦、腿沉、头晕、腰酸、虚热、舌稀、乏力、漏经、便干、舌体肥大、淋漓不断、月经量多、经色鲜红、舌边有齿痕	见水欲尿、脉沉、苔白、口苦、脉沉、头晕、腰酸、灼痛、带下稀、乏力、遗精、咽干、肥胖、神乱、月经量多、月经鲜红、舌有齿痕		崩漏(功能性子宫出血)	胶艾汤	艾叶、白芍、生地、太子参、阿胶、川芎、炙甘草、麦冬、当归	胶艾汤
1292	1288	丁甘仁医案：唐右，腰为肾府，胎脉亦系于肾，肾阴不足，冲任亦亏，妊娠4月，忽然腹痛坠胀，腰酸漏红，脉细小而弦。胎气不固，营失维护，虑其胎堕，急拟胶艾四物汤养血保胎。	腹痛、腰酸、坠胀、漏红、脉细小	腹痛、腰酸、肛门坠胀、咽红、脉细		胞阻	胶艾汤	桑寄生、白芍、生地、白术、阿胶、续断、苎麻根、杜仲、当归、黄芩	胶艾汤
1293	1289	裘笑梅医案：俞某某，37岁，1965年4月初诊。经后少腹绵绵作痛，已逾6年。按之痛减，量少，色淡红，面色苍白，精神倦怠，眩晕心悸，自诉由流产大出血而起，脉细无力，舌质口唇均淡红，苔薄白。证属脾虚失运，气血不足，治宜健脾胃，补气血，养冲任。	心悸、眩晕、苔薄白、面色苍白、脉细无力、舌质口唇均淡红	心悸、头晕、苔白、口唇淡白、乏力、舌质淡红		痛经	胶艾汤	黄芪、艾叶、白芍、党参、阿胶、川芎、陈皮、熟地、当归	胶艾汤
1294	1290	李存敬医案：李某，男，37岁，农民，1984年7月10日就诊。患者有大便反复下血病史四年，每次均服消炎止痛、止血西药而得以缓解。此次大便下血已3日，再用上药不效，而求诊于余。证见面色萎黄，眼睑淡红，头晕乏力，劳累后心悸，夜寐多梦，口微苦，大便秘，有时如羊粪，排便时肛门阵发性灼痛或刀割样疼痛，数分钟即减轻，排便后剧烈疼痛持续数小时，十分痛苦，严重时咳嗽、喷嚏都可引起疼痛，大便时出血鲜红，量不多，轻时染红便纸，或附着于粪便表面，重时滴血，舌质稍红、苔薄黄，脉稍数。血常规：血红蛋白9．5克％，血红细胞310万／立方毫米，白细胞11，000／立方毫米，中性76％’淋巴24％。肛门视诊：见肛门前面有一约0．2厘米×o．9厘米纵形裂口。病属便血(肛裂出血)，由阴血亏虚，肠道热壅所致。治宜补血止血，兼清热通便之法。	便血、疼痛、心悸、多梦、咳嗽、头晕、大便秘、口微苦、舌稍红、苔薄黄、脉稍数、大便下血、肛裂出血、眼睑淡红、大便反复下血、肛门前面有一约0．2厘米×o．9厘米纵形裂口	便血、耳痛、心悸、多梦、咳嗽、头晕、小便不利、口苦、咽红、苔黄、脉数、尿血、皮下出血、舌质淡红、尿血、肛裂		便血	胶艾汤	大黄、艾叶、黄连、白芍、生地、阿胶、川芎、熟地、麦冬、甘草、当归、玄参	胶艾汤
1295	1291	李存敬医案：张某，男，25岁，工人，1988年9月30日初诊。患者左侧鼻孔出血已三年余，每次出血3～5日，用西药消炎止血或自服云南白药而缓解。今于5日前不明原因而鼻孔出血，再用前方治疗血不止。证见面色萎黄，眼睑稍淡，头晕乏力，夜寐多梦，鼻燥，口干微苦，舌质红、苔薄黄，脉数。查：两鼻孔未见异物，血常规：血红蛋白10克％，血红细胞340万／立方毫米，白细胞9，200／立方毫米，中性64％，淋巴36％，血小板计数：12万／立方毫米。病属鼻衄，乃肺内积热，血热妄行所致。治宜清泄肺热，止血补血。	脉数、口干、鼻衄、舌红、多梦、头晕、乏力、鼻燥、苔薄黄、眼睑稍淡、鼻孔出血、两鼻孔未见异物	脉数、口干、鼻衄、咽红、多梦、头晕、乏力、齿燥、苔黄、指纹淡、乳头出血	两鼻孔未见异物	鼻衄	胶艾汤	艾叶、生地、白芍、阿胶、川芎、熟地、桑叶、甘草、当归、黄芩	胶艾汤
1296	1293	岳美中医案：邵某某，眭某某两位女同志，均患少腹作痛。邵腹痛，白带多，头晕，诊断为慢性盆腔炎，予以当归芍药散作汤。	腹痛、头晕、白带多	腹痛、头晕、带下量多		腹痛(慢性盆腔炎)	当归芍药散	白芍、白术、泽泻、川芎、茯苓、当归	当归芍药散
1297	1294	任存德医案：刘某，女，37岁，1990年3月5日初诊。经行腹痛，伴心悸、头晕、耳鸣。素有痛经史。腹内有一痞块，压痛明显，近日痛剧。舌边紫，脉细涩。证属血瘀，胃内停饮。治宜活血健脾利水。	腹痛、心悸、耳鸣、头晕、痛经、血瘀、脉细涩、舌边紫、腹内有一痞块	腹痛、心悸、耳鸣、头晕、鼻痛、舌生瘀斑、脉细、舌脉青紫、皮下肿块		痛经	当归芍药散	白芍、白术、泽泻、川芎、茯苓、当归	当归芍药散
1298	1295	张天思医案：宋某，女，40岁，农民。1981年6月10日初诊。三年来阴道分泌物增多，呈白色，有时呈水样，淋漓不断，伴小腹隐隐而痛，每因分泌物增多时则前阴瘙痒。小腹胀满，双下肢有时浮肿，身沉无力，形瘦，纳少，便溏，日2～3次，呈完谷不化。舌质淡、苔薄白。脉沉弦细。西医诊为“慢性附件炎”，属中医之脾虚带下。	舌淡、形瘦、便溏、纳少、苔薄白、小腹胀满、脉沉弦细、身沉无力、前阴瘙痒、完谷不化、小腹隐隐而痛、阴道分泌物增多	指纹淡、舌瘦、大便稀溏、食少、苔白、腹胀、脉细、乏力、肛门瘙痒、大便稀溏、乳房痛、带下量多		带下(慢性附件炎)	当归芍药散	白芍、白术、泽泻、川芎、茯苓、当归	当归芍药散
1299	1296	戴冬生医案：黄某，女，25岁。患者曾孕6个月，因羊水过多死胎。现已孕3个月，腹部胀满时痛，为防重蹈覆辙，嘱服鲤鱼萝卜饮(《裘笑梅经验方》)。妊至5个月自动停服则腹部明显胀大，下肢浮肿，四肢倦怠，少气乏力，小便短小，舌质淡体胖嫩，苔白腻，脉滑。妇检：超过正常妊娠腹围，羊水过多。超声波检查可见胎儿与子宫壁间的距离增大，羊水平段超过10cm。证属胎水肿满，水渍胞宫。法宜养血行水，益气安胎。	胀满、浮肿、胀大、脉滑、苔白腻、小便短小、羊水过多、四肢倦怠、舌淡体胖嫩	腰胀、皮肤浮肿、单腹胀大、脉滑、苔腻、经期缩短、带下量多、乏力、舌胖		子满	当归芍药散	黄芪、白芍、白术、泽泻、川芎、陈皮、茯苓、杜仲、当归	当归芍药散
1300	1297	吴久聪医案：陈某某，女，20岁。1990年3月15日初诊。患者停经三个月后，始发胸腹胀满，夜间加重，到某医院诊断为妊娠腹胀。服中西药无效，自疑患“肝炎”，就诊本院，要求检查。症现：胸腹满闷，纳呆腹胀，症历一个月，大便软，日一行。舌质淡胖，舌苔薄白，脉弦滑。经肝功能检查及肝胆B型超声波检查，均无异常。中医诊断为：子悬。	胀满、满闷、停经、腹胀、苔薄白、脉弦滑、舌淡胖	腰胀、闷痛、闭经、腹胀、苔白、脉弦、舌胖		子悬	当归芍药散	白芍、白术、泽泻、川芎、茯苓、当归	当归芍药散
1301	1298	李兰航医案：倪某某，女，32岁，农民。怀孕三胎皆于2～4月间流产。现停经70天，恶心呕吐，食欲不振，尿妊娠试验阳性。三日前开始阴道出血，淋漓不断，伴有腹痛腰酸，少腹坠胀。因前三胎均用西药治疗未效，要求服中药保胎。视其面色萎黄，目睑轻度浮肿，舌苔薄白质淡胖，脉细弱。症由肝脾两亏，气虚失摄，血不养胎，胎元不固，治以当归芍药散化裁。	腹痛、呕吐、腰酸、浮肿、坠胀、恶心、停经、脉细弱、舌淡胖、阴道出血、食欲不振、胎元不固、面色萎黄、尿妊娠试验、舌苔薄白质淡胖	腹痛、呕吐、腰酸、皮肤浮肿、肛门坠胀、恶心、闭经、脉细、舌胖、阴道出血、食欲不振、目昏、皮肤色黄、舌胖	尿妊娠试验	滑胎(习惯性流产)	当归芍药散	黄芪、艾叶、白芍、白术、阿胶、川芎、茯苓、升麻、当归	当归芍药散
1302	1300	李兰航医案：丁某某，女，28岁，工人。婚后三年不孕，经常小腹隐痛，腰酸痛，带下量多，经行量少。质稀色淡，经行期腹痛增剧。妇检：子宫常大后位，右侧卵巢囊肿(4×4×5厘米)，嘱手术治疗，未同意，门诊求治。右侧少腹按之胀痛，面色欠华，食纳不甘，口干不欲饮，苔白腻边质紫，脉沉而弦。症由肝郁气滞，血行不畅，脾虚湿阻，运化失常，瘀湿凝结成积，治以当归芍药散加味。	胀痛、口干、舌紫、腹痛、色淡、苔白腻、腰酸痛、面色欠华、经行量少、血行不畅、小腹隐痛、脉沉而弦、带下量多、子宫常大后位	胀痛、口干、舌脉青紫、腹痛、指纹淡、苔腻、腹痛、少神、月经量少、经行不畅、肛门疼痛、脉弦、带下量多、月经后期		症瘕(卵巢囊肿)	当归芍药散	薏苡仁、白芍、苍术、白术、泽泻、香附、赤芍、川芎、茯苓、莪术、当归	当归芍药散
1303	1301	赵三立医案：谢某某，27岁。1978年2月5日初诊。婚后5年不孕。月经后期，量少色淡，面色萎黄，饮食不振，胁肋胀满，腹痛绵绵，小便不利，下肢浮肿。脉沉，舌质淡，苔薄白。某医院诊为慢性输卵管炎。此乃肝脾不调，	量少、腹痛、脉沉、舌淡、色淡、苔薄白、饮食不振、小便不利、下肢浮肿、胁肋胀满、面色萎黄	带下量少、腹痛、脉沉、指纹淡、指纹淡、苔白、食欲不振、小便不利、皮肤浮肿、胁胀、皮肤色黄		不孕(慢性输卵管炎)	当归芍药散	败酱草、白芍、白术、泽泻、香附、川芎、延胡索、茯苓、山楂、丹参、当归	当归芍药散
1304	1302	曹习诠医案：杨某，37岁。1979年2月1日诊。近半年来每次性交时及以后均出现阴道及子宫胀痛，并向小腹放射，疼痛可持续3～5天不等，难以忍受。患者形体消瘦，精神不振，平素饮食少思，身软无力，睡眠多梦，带下量多色白，外阴瘙痒，舌质淡苔白，脉弦细。	胀痛、多梦、疼痛、瘙痒、脉弦细、舌淡苔白、精神不振	胀痛、多梦、耳痛、肛门瘙痒、脉细、舌质淡白、少神		妇人交媾疼痛	当归芍药散	柴胡、白芍、白术、泽泻、川芎、枳实、茯苓、甘草、当归	当归芍药散
1305	1303	程运文医案：顾某某，男，30岁，工人，1986年4月24日初诊。婚后四年没有生育，女方妇检无妇科病。患者身体外表健康，性生活正常，四处求诊无效，心情苦闷，下腹偶有隐隐刺痛，舌质淡红，边有瘀斑，苔白腻，脉弦细。精液分析：2小时以上不液化，精子成活率45％。证属肝脾不调，瘀水互结，阻滞精室。治拟健脾调肝，活血利水，	白腻、瘀斑、苦闷、刺痛、脉弦细、舌淡红、身体外表健康	苔腻、舌生瘀斑、闷痛、刺痛、脉细、舌质淡红	身体外表健康	男子不育	当归芍药散	白芍、白术、泽泻、川芎、茯苓、当归	当归芍药散
1306	1304	张振东医案：马某，男，79岁。199p年11月20日诊。患者心悸不安，胸部闷痛2年，昨日由于工作劳累加重而来诊。主诉：左胸阵发性闷痛，每次持续1～2分钟，气短乏力，不欲饮食，活动时胸痛心悸气短加剧。诊见患者精神疲惫。面色无华，形胖而气短，语音低微，口中粘腻。舌淡胖，苔白厚腻，脉滑结无力。心电图示缺血型S—T段改变。诊为心绞痛，证属气虚痰凝，治当补气豁痰活血，	粘腻、胸痛、心悸、气短、闷痛、乏力、舌淡胖、苔白厚腻、面色无华、语音低微、脉滑结无力	苔腻、胸痛、心悸、气短、闷痛、乏力、舌胖、苔腻、少神、语声低微、乏力		真心痛(冠心病心绞痛)	当归芍药散	胆南星、白术、泽泻、赤芍、瓜蒌、川芎、太子参、茯苓、水蛭、丹参、当归	当归芍药散
1307	1305	张育清医案：李某，男，36岁。1986年4月初诊。患慢性肝炎3年，叠经中西医治疗，无显效。症状时轻时重，肝功能一直未完全正常，长期病休。诊见右胁闷胀隐痛，体倦乏力，纳谷不香，大便先结后溏，小便清长。舌苔薄白腻、舌质偏黯，脉濡。体检：肝肋下一指，质地中等，轻度压痛。肝功能：谷丙转氨酶40，麝香草酚浊度7；硫酸锌浊度18，脑磷脂胆固醇絮状试验(++)，表面抗原阳性。证属肝脾不和，湿邪内停，兼夹瘀滞，拟当归芍药散加味治之。	脉濡、瘀滞、闷胀、体倦、舌偏黯、纳谷不香、苔薄白腻、肝肋下一指	脉濡、舌生瘀斑、腹胀、乏力、舌质紫黯、食欲不振、苔腻、芤脉		胁痛(慢性肝炎)	当归芍药散	白芍、党参、白术、泽泻、川芎、茯苓、虎杖、当归	当归芍药散
1308	1306	金芝芳医案：陶某某，女，22岁，农民。妊娠8月，今证见全身黄色鲜明，周身浮肿，以面部及双下肢为甚，按之凹陷，恶心呕吐，纳呆，腹胀食后为甚，口渴不欲饮，大便溏，小便深黄，舌质淡，苔白厚，根部稍黄，脉弦细滑数。肝功能：黄疸指数40单位，碘试验++，麝浊20单位，谷丙转氨酶175单位(赖氏法)。辨证为肝郁脾虚，湿热内蕴。治以养血调肝，健脾利湿，清热退黄。	呕吐、口渴、舌淡、纳呆、浮肿、黄疸、凹陷、恶心、腹胀、苔白厚、大便溏、小便深黄、脉弦细滑数、全身黄色鲜明	呕吐、见水欲尿、指纹淡、食欲不振、皮肤浮肿、带下色黄、眼窝凹陷、恶心、腹胀、苔白、大便稀溏、带下色黄、脉弦、皮肤色黄		黄疸(黄疸型肝炎)	当归芍药散	广藿香、白芍、白术、泽泻、川芎、茯苓、茵陈、当归	当归芍药散
1309	1307	程运文医案：费某某，男，43岁，干部，1986年9月11日初诊。五年前因脑外伤而致失眠，虽多方治疗，仍反复发作。近两个月来，睡前需饮黄酒半斤始能睡五小时左右，约五十天后，饮酒无效，失眠又作，且日趋加重，终致彻夜不寐。服中药罔效，服安眠酮仅能睡两小时左右。伴头昏胀痛，心慌心悸，晨起恶心，精神不振，健忘，纳谷不佳，面色晦暗，目眶黧黑，两睛混浊少神，舌体胖大，舌底静脉淤张，苔自滑，脉弦滑。证属淤血阻滞，水湿内停，淤水互结，扰乱心神。治拟活血利水，	胀痛、健忘、恶心、失眠、心慌、心悸、头昏、脉弦滑、苔自滑、面色晦暗、目眶黧黑、纳谷不佳、舌体胖大、精神不振、两睛混浊、彻夜不寐、舌底静脉淤张	胀痛、健忘、恶心、不寐、心悸、心悸、头昏、脉弦、苔滑、皮肤晦黯、带下色黑、月经量少、舌胖、少神、小便浑浊、不寐、青筋暴露		不寐．	当归芍药散	白芍、白术、泽泻、川芎、茯苓、当归	当归芍药散
1310	1308	程运文医案：季某某，女，38岁，工人，1985年5月11日初诊。患嗜睡症已三年，发病时每日可睡20小时以上，呼之能醒，醒后又睡，睡眠时可见眼球不停转动，一日三餐靠喂流汁，一般连续睡眠五至七日不等。经行量少，头昏胀痛，纳谷不佳，神疲乏力，舌质淡红，边有瘀斑，苔中自腻，脉濡缓。证属肝脾不调，瘀水互结，上蒙清窍。治拟健脾调肝，活血利水，	胀痛、神疲、瘀斑、乏力、流汁、头昏、舌淡红、脉濡缓、经行量少、瘀水互结、苔苔中自腻	胀痛、乏力、舌生瘀斑、乏力、流泪、头昏、舌质淡红、脉濡、月经量少、脉结、苔腻		嗜睡	当归芍药散	白芍、白术、泽泻、川芎、茯苓、当归	当归芍药散
1311	1309	章火胜医案：李某某，女，26岁，农民，1986年3月8日初诊。诉头昏头痛5年，逐年加重。病起于妯娌不和，多次吵架。每因情志因素致郁闷不乐之时头痛加重，逢天阴多雨之时也沉闷不舒，昏痛欲死，月经时前时后，无痛经史，纳差，口淡乏味，时有舌麻木感，精神抑郁，沉默少言，舌质红、边有瘀点，苔自腻，脉细涩。考虑患者夜间痛甚，抽掣感，舌边瘀点，脉涩，且有外伤史，断为瘀血作痛，拟用 5剂后，疼痛减轻，但头昏沉如故，仍纳差、口淡、苔腻，改投当归芍药散。	昏痛、舌红、头痛、口淡、沉闷、脉涩、疼痛、纳差、苔腻、痛经、脉细涩、舌麻木、头昏沉、苔自腻、舌边瘀点	头昏、咽红、头痛、指纹淡、闷闷不乐、脉涩、耳痛、食少、苔腻、鼻痛、脉细、舌体麻木、头昏、苔腻、舌生瘀斑		头痛	当归芍药散	柴胡、苍术、白术、全蝎、赤芍、川芎、茯苓、当归	当归芍药散
1312	1310	任存德医案：王某，男，45岁，1987年5月4日初诊。自诉眩晕，眼花缭乱，头昏，如居暗室，起居不稳，卧床休息不见好转，伴胸胁胀满，舌苔薄白而腻，脉沉滑。证属饮停胃脘，清浊不分。治宜健脾利水，分清泄浊。	胀满、眩晕、头昏、脉沉滑、眼花缭乱、舌苔薄白而腻	腰胀、头晕、头昏、脉滑、神乱、苔腻		眩晕	当归芍药散	白芍、白术、泽泻、川芎、茯苓、当归	当归芍药散
1313	1311	聂天义医案：张某，男，58岁。1978年3月18日诊。右侧半身不遂3天。素有头晕史。症见右侧肢体伸屈、抬举均困难，手不能握，右下肢肌力Ⅱ度，口眼轻度歪斜。伴面目虚浮，右下肢足跗微肿，肢体倦怠，纳呆，吐涎沫，苔薄白，质紫暗，脉濡弦。证属肝血虚滞，脾弱湿困，木遏风僭所致。治以疏肝健脾除湿，活血祛风，	纳呆、头晕、苔薄白、脉濡弦、吐涎沫、舌紫暗、肢体倦怠、面目虚浮、口眼轻度歪斜、右侧半身不遂、右下肢肌力Ⅱ度	食欲不振、头晕、苔白、脉弦、吐弄舌、舌质紫黯、乏力、脉浮、口眼歪斜、四肢不用、脉实		中风(脑血栓形成)	当归芍药散	地龙、白芍、白术、泽泻、川芎、茯苓、当归	当归芍药散
1314	1312	李兰航医案：黄某某，男，38岁，农民。有钩虫病史已三年，今年入夏以后病情增剧。面色萎黄，神疲乏力，头昏心悸，颜面及下肢浮肿，舌苔白中腻尖有白花点，脉象濡，大便找虫卵：钩虫卵++。症由粪毒外感，湿困脾虚，气血生化乏源，	神疲、心悸、浮肿、乏力、头昏、脉象濡、面色萎黄、舌苔白中腻尖有白花点	乏力、心悸、皮肤浮肿、乏力、头昏、脉濡、皮肤色黄、苔腻		血虚(寄生虫性贫血)	当归芍药散	槟榔、白芍、苍术、白术、皂矾、泽泻、川芎、龙眼肉、茯苓、榧子、当归	当归芍药散
1315	1313	李兰航医案：黄某某，男，38岁，农民。有钩虫病史已三年，今年入夏以后病情增剧。面色萎黄，神疲乏力，头昏心悸，颜面及下肢浮肿，舌苔白中腻尖有白花点，脉象濡，大便找虫卵：钩虫卵++。症由粪毒外感，湿困脾虚，气血生化乏源，	神疲、心悸、浮肿、乏力、头昏、脉象濡、面色萎黄、舌苔白中腻尖有白花点	乏力、心悸、皮肤浮肿、乏力、头昏、脉濡、皮肤色黄、苔腻		水肿	当归芍药散	槟榔、白芍、苍术、白术、皂矾、泽泻、川芎、龙眼肉、茯苓、榧子、当归	当归芍药散
1316	1314	张天恩医案：孙某，男，56岁，炊事员。1981年1月13日就诊。素体强健，于本月10号因工作繁忙，精神紧张，突然右侧少腹疼痛，呈阵发性剧痛，可放射至同侧鼠蹊及前阴部，痛时伴尿频尿急，小便有时中断。舌质红，苔白。脉沉弦。化验小便有脓细胞和白细胞，X线拍片提示：右侧输尿管末端O．3×O．4立方厘米和0．6×0．5立方厘米的结石阴影。脉证合参，属石淋。	舌红、尿频、苔白、疼痛、尿急、脉沉弦	咽红、尿频、苔白、耳痛、尿急、脉弦		石淋(泌尿系结石)	当归芍药散	白芍、白术、泽泻、川芎、茯苓、当归	当归芍药散
1317	1316	任存德医案：黄某，男，45岁，1991年2月10日初诊。主诉腹痛泄泻10余天。肠鸣，腹泻如注，泻下水样便，伴周身困倦，胸闷纳呆，小便短少，苔薄白，脉弱。辨属肝脾失调。治宜调和肝脾。	胸闷、腹痛、泄泻、困倦、脉弱、纳呆、腹泻、肠鸣、苔薄白、小便短少、泻下水样便	胸闷、腹痛、大便稀溏、乏力、脉虚、食欲不振、大便稀溏、肠鸣、苔白、尿短、大便稀溏		泄泻	当归芍药散	白芍、白术、川芎、茯苓、当归	当归芍药散
1318	1318	蒋运祥医案：王某，女，24岁。1986年2月18日初诊。每逢天气骤变或季节交替，即喷嚏不止，鼻塞流清涕，时好时差，反复发作已五年。刻诊：形体肥胖，神疲乏力，头晕，上半身多汗，脘闷，口淡乏味，月经量多，挟有瘀块。舌暗苔薄白，脉沉弱。鼻粘膜肿胀，呈深红色。证属脾虚湿阻，气血凝滞，鼻窍不利。治宜健脾利湿，活血行滞，佐以疏风通窍。	脘闷、口淡、肿胀、舌暗、头晕、多汗、瘀块、鼻塞、喷嚏、流清涕、苔薄白、脉沉弱、鼻窍不利、月经量多	腹胀、指纹淡、关节变形、舌质紫黯、头晕、眵多、月经血块、鼻塞、喷嚏、流涕、苔白、脉沉、小便不利、月经量多		鼻鼽(过敏性鼻炎)	当归芍药散	白芷、辛夷、白芍、白术、泽泻、赤芍、僵蚕、川芎、茯苓、当归	当归芍药散
1319	1319	张天思医案：宋某，男，25岁，工人。1981年5月15日初诊。右侧小腹痛4年，每因情志刺激则痛发，每年发作3～5次，发作时皆肌注青霉素、链霉素而愈。此次发作3天，呈持续性痛阵发性加剧，伴小腹胀满。舌质正常，苔白厚微黄。脉沉弦。马氏点压痛，反跳痛：阳性。化验白细胞12，000，中性78％。西医诊为“慢性阑尾炎急性发作”，因屡发动员手术而患者拒绝。望其表情痛苦，弯腰行走，诊其小腹弦急，属肠痈。	脉沉弦、舌正常、小腹胀满、小腹弦急、苔白厚微黄	脉弦、胎位不正、腹胀、脉弦、苔黄		肠痈(慢性阑尾炎急性发作)	当归芍药散	白芍、白术、泽泻、川芎、茯苓、当归	当归芍药散
1320	1320	倪鹤岐医案：曹某，男，58岁。初起自觉左下肢沉重，继而局部出现条索状硬结，膝关节以下高度水肿，伴有疼痛，舌微红苔薄腻微黄，脉略数。西医诊为血栓性下肢静脉炎，属于中医的“脉痹”的范围。证属湿热互结，阻滞经络，气血凝滞所致。治以活血化瘀通络散结，佐以清热利水消肿。	硬结、疼痛、沉重、水肿、脉略数、苔薄腻、舌微红、苔微红	脉结、耳痛、腰重、阴肿、脉数、苔腻、咽红、咽红		脉痹(血栓性下肢静脉炎)	当归芍药散	地龙、黄芪、苍术、泽泻、赤芍、川芎、关黄柏、茯苓、桃仁、红花、当归、牛膝	当归芍药散
1321	1321	魏承朴医案：牛某，男，45岁，干部。右眼视物变形变小月余，1989年2月14日诊。平素性急，发病前情志不舒。查见：右眼远视力0·6，近视力O．5／30cm。黄斑部水肿渗出，中心反光消失。荧光眼底血管造影提示：右眼中浆(扩大型)。兼见性急易怒，胸胁满闷，口苦纳呆，口渴不欲饮。舌质暗，苔白腻，脉弦细。西医诊断：右眼中心浆液性网膜病。中医证属：右眼视瞻昏渺(七情郁结型)。治宜舒肝健脾，活血利水。	口渴、口苦、纳呆、渗出、舌暗、水肿、不欲饮、脉弦细、苔白腻	见水欲尿、口苦、食欲不振、流泪、舌质紫黯、阴肿、不渴、脉细、苔腻		视瞻昏渺(中心浆液性网膜病)	当归芍药散	郁金、柴胡、白术、泽泻、赤芍、川芎、茯苓、夏枯草、当归	当归芍药散
1322	1322	林善星医案：林某某，女，26岁。停经2个月，开始胃纳不佳，饮食无味，倦怠嗜卧，晨起头晕恶心，干呕吐逆，口涎增多，时或吐出痰涎宿食。根据经验自知是妊娠恶阻，认为恶阻乃妊娠常事，未加适当处理。适时将近1个月，渐至水饮不入，食入则吐，所吐皆痰涎清水，稀薄澄澈，动则头晕眩掉，时时呕吐增剧。始延本人诊治。诊其脉虽细，但滑象明显，面色苍白，形容憔悴，赢瘦衰弱，无力以动，闭眼畏光，面里躇卧，唇舌色淡，苔白而滑，口中和，四末冷，胸脘痞塞不舒，二便如常而量少。脉证合参，一派虚寒之象毕露。	畏光、倦怠、滑象、干呕、吐逆、恶心、呕吐、苔白、停经、脉虽细、头晕眩、四末冷、唇舌色淡、妊娠恶阻、面色苍白、口涎增多、形容憔悴	羞明、乏力、脉滑、呕吐、呕吐、恶心、呕吐、苔白、闭经、脉细、头晕、四肢冷、指纹淡、咽如物梗、口唇淡白、多涎唾、少神		妊娠恶阻	干姜人参半夏丸	干姜、生姜、半夏	干姜人参半夏丸
1323	1323	林善星医案：林某某，45岁，素体虚寒，喜热怕冷，春夏之交，突患眩冒。其症头眩眼花，睁眼则天旋地转，眼前昏黑，起则眩晕加剧，且作恶心呕吐，终日闭眼而卧，喜静恶噪，饮食须由他人喂饲，尚可进食流粥，唾液增多，津津欲唾，腹中漉漉如水声，脉久弦滑，苔滑色灰。余诊时病已十余天矣。询其前医用“苓桂术甘汤”、“桂枝加龙骨牡蛎汤”等方，以及应用西药，均未见效。思患者素体虚寒，故喜静而恶噪；寒饮上逆，故口内津津欲唾，甚则腹中水声漉漉可闻。前医所拟之方，虽能逐饮，但嫌力轻；且去逐饮则力虚难负，中虚不复则饮邪难除。	头眩、恶噪、眩晕、弦滑、脉久、恶心、喜热、眩冒、呕吐、喜静、眼花、唾液增多、苔滑色灰、天旋地转、眼前昏黑、口内津津欲唾、腹中漉漉如水声、腹中水声漉漉可闻	目眩、嘈杂、头晕、脉滑、大便干结、恶心、偏食、目眩、呕吐、喜静懒动、目眩、多涎唾、苔灰黑、头摇、头昏、多涎唾、耳鸣、耳鸣		眩晕	干姜人参半夏丸	干姜、半夏、党参、茯苓、桂枝	干姜人参半夏丸
1324	1324	赵宁真医案：樊氏，青年农妇也。……体素不健，疾病时罹，迭来就治，皆数药而安，信甚笃。1944年夏伤子湿热，饮食如常，而小便不利，有涩痛感。时余客零未归，求治于李医，认为湿热所致，先服五苓散去桂加滑石不应，易服八正散亦不应，迁延半月，精神饮食减退，肢倦无力，不能再事劳作。闻吾归，邀为之治。切脉细滑，面色惨淡，气促不续，口干微咳，少腹胀痛，大便黄燥，小便不利而疼。此下焦湿热郁滞与上焦肺气不宣，上下失调故尿闭不通。如仅着重下焦湿热，徒利何益。因师古人上通下利之旨，用宣肺开窍诸品，佐渗利清热药为引导，当可收桴鼓之效。	疼、口干、气促、湿热、肢倦、涩痛感、小便不利、上下失调、尿闭不通、大便黄燥、切脉细滑	舌痛、口干、脉促、灼痛、乏力、脉涩、小便不利、溏结不调、经行不畅、目黄、脉滑		小便不利	当归贝母苦参丸	豆蔻、桔梗、浙贝母、苦参、当归	当归贝母苦参丸
1325	1325	吴一纯医案：周某，男，24岁，1967年11月13日初诊。住院号：108623。患者5天前拔牙复加劳累后出现恶寒发热，腰痛，尿痛，西医诊为急性肾盂肾炎，经肌注青、链霉素治疗后，寒热消退，他症未除，特请吴老诊治。患者素有累疾，体质较弱。刻下小便艰涩，灼痛黄赤，腰酸胀痛，纳呆食少，乏力倦怠，大便干结，舌质暗红，苔薄黄，脉弦数。尿常规检查：蛋白(+)，脓球(+)，红血球4～5J／HP。辨证：素体虚弱，湿热结阻，气化不利。治法：清热利湿，散结开郁。	倦怠、尿痛、腰痛、灼痛、腰酸、发热、恶寒、寒热、乏力、黄赤、苔薄黄、脉弦数、舌暗红、大便干结	乏力、尿痛、腰痛、灼痛、腰酸、发热、恶寒、冷痛、乏力、小便黄赤、苔黄、脉弦、肛门色红、大便干结		热淋(急性肾盂肾炎)	当归贝母苦参丸	浙贝母、当归、苦参	当归贝母苦参丸
1326	1326	朱树宽医案：张某，女，61岁。1991年11月15日初诊。素有气管炎病史20余年，近因感冒而加重，经住院输液治疗月余，收效不大。现仍咳嗽不已，夜间尤甚，喘促气短，难以平卧，时吐白色粘沫，13干咽燥，大便干结。胸透示：肺纹理增粗紊乱。察形瘦体弱，舌红苔薄，按脉细微弦。诊为阴虚肺燥，治当滋阴润肺，	舌红、咳嗽、气短、苔薄、喘促、大便干结、吐白色粘沫	咽红、咳嗽、气短、苔薄、脉促、大便干结、吐弄舌		咳喘(慢性支气管炎)	当归贝母苦参丸	麦冬、浙贝母、当归、苦参	当归贝母苦参丸
1327	1327	毕明义医案：宫某某，女，28岁，1986年7月21日初诊。上腹部疼痛3年。3年前正值午餐之时与人发生口角，当即感心口不适，有痞塞不通之感，同时嗳气，未经任何治疗。又遇生气，当即上腹痛，其痛隐隐，而且烧心，钡餐检查诊为胃炎，经治疗好转，两个月后感上腹疼痛，且多于空腹时疼，有时累及两胁胀痛，痛甚则吐酸水或清水，严重时吐饭，将饭物吐出后则感痛减。食后上腹部胀满不舒，有烧灼感，食辛辣及甜物后烧心尤甚，伴饮食减少。舌质红，苔白厚微黄，唇紫。脉弦细。诊为肝胃郁热型胃痛，法当清热泻火解郁，	嗳气、烧心、舌红、吐饭、胃痛、唇紫、苔白厚、吐酸水、脉弦细、烧灼感、上腹痛、饮食减少、上腹疼痛、上腹部疼痛、上腹部胀满	嗳气、手足心烧、咽红、吐弄舌、腹痛、舌脉青紫、苔白、呕吐、脉细、灼痛、腹痛、食少、肛门疼痛、肛门疼痛、腹胀		胃脘痛	当归贝母苦参丸	浙贝母、当归、苦参	当归贝母苦参丸
1328	1328	高永祥医案：于某某，女，26岁。自然闭经2个月，呕吐便秘半月余，恶心呕吐，日呕吐5～10次不等，吐物粘稠。嗜酸，但不影响进食。大便秘结，五六日不行，免强入厕偶便出几枚干粪，病者腹中满闷不适。尿少而黄，但无尿道涩痛。舌质红，苔黄略腻，脉濡数。诊断为妊娠呕吐。其证为痰热阻于中焦，胎气上逆，胃失和降而致呕吐，予加味温胆汤2剂，呕吐缓解。唯便秘仍在，腹仍不适，舌质红，黄腻苔已通，脉仍细数。此系妊娠呕吐伤及胃阴，又胎气初结，血去养胎，阴血不足而生虚热，虚热耗津，致大便秘而不解。故用当归贝母苦参丸方，养血清热散结。	黄腻、嗜酸、虚热、恶心、闭经、舌红、呕吐、脉濡数、吐物粘稠、腹中满闷、脉仍细数、大便秘结、尿少而黄、尿道涩痛、苔黄略腻	苔黄、泛酸、灼痛、恶心、闭经、咽红、呕吐、脉濡、吐弄舌、腹胀、指纹细、脉结、目黄、肌肉疼痛、苔黄		妊娠便秘	当归贝母苦参丸	浙贝母、当归、苦参	当归贝母苦参丸
1329	1329	朱丹溪医案：一妇人三十余，或经住，或成形未具，其胎必堕。察其性急多怒，色黑气实，此相火太盛，不能生气化胎，反食气伤精故也。因令住经第二月，	气实、色黑	脉实、带下色黑		滑胎	当归散	白术、甘草、当归、黄芩	当归散
1330	1330	韩奕医案：朱某，25岁，护士，1975年4月26日初诊。患者孕七月，因夜班劳累，于三天前出现阴道少量流血，妇科以“先兆流产”收住院，经西药治疗罔效，特邀中医会诊。刻诊：阴道出血量较前稍增多，血色鲜红，面赤唇红，口渴咽燥，心烦不安，舌红，苔薄黄燥，脉滑稍数。辨证：热扰冲任，胎漏不止。立法：清热养血安胎。	舌红、口渴、面赤、胎漏、心烦、唇红、咽燥、脉滑稍数、苔薄黄燥、阴道少量流血	咽红、见水欲尿、耳赤、遗精、急躁易怒、皮肤色红、齿燥、脉滑、皮肤色黄、阴道出血		胎漏	当归散	白芍、白术、川芎、当归、黄芩	当归散
1331	1331	尹光候医案：杨某某，女，21岁，1981年4月15日就诊。．产后7天，恶露已尽，小腹隐痛，前医治疗无效。现小腹疼痛剧烈，面色苍白带青，痛苦面容，烦躁满闷，不能睡卧，拒按，舌质淡紫，苔薄白，脉沉弦，此乃气血壅结。治以破气散结，和血止痛，	恶露、烦躁、苔薄白、舌淡紫、脉沉弦、小腹疼痛、小腹隐痛、气血壅结、不能睡卧、面色苍白带青，痛苦面容	羞明、烦躁时发热、苔白、牙龈青紫、脉弦、肛门疼痛、肛门疼痛、脉结、不寐、舌痛		产后腹痛	枳实芍药散	枳实、白芍	枳实芍药散
1332	1332	刘道谦医案：吴某某，24岁。因产后腹痛，经服去瘀生新药而愈。继因深夜贪凉，致皮肤浮肿，气息喘急。余意腹痛虽愈，究是瘀血未尽，为今病皮肤肿胀之原因。是荣血瘀滞于内，复加外寒滞其卫气，且产后腹痛，病程已久，元气必亏。治应行血而勿伤正，补虚而莫助邪。	喘急、肿胀、腹痛、浮肿	呼吸急促、关节变形、腹痛、皮肤浮肿		产后浮肿	枳实芍药散	枳实、大麦、白芍	枳实芍药散
1333	1333	姜春华医案：何某某，女，26岁。月经常衍期，经来量少，腹痛拒按，色紫黑成块，有血块排出后，痛即缓解。舌边瘀紫苔薄白，脉沉涩。证属瘕瘕积聚，瘀血阻滞。	腹痛、血块、拒按、脉沉涩、苔薄白、色紫黑、舌边瘀紫、经来量少	腹痛、月经血块、目闭不开、脉涩、苔白、月经紫黯、舌生瘀斑、月经量少		痛经	下瘀血汤	土鳖虫、大黄、白芍、香附、桃仁、桂枝、甘草	下瘀血汤
1334	1334	陈果然医案：姚某，女，45岁，患者从1982年开始出现月经过多，虽经中西医多种药物治疗效果均不明显，每次月经要用卫生纸5包以上。1986年9月底月经突然如崩，持续不断，B超探查示子宫略增大，月经一直持续到10月24日方尽。自诉经期小腹部有坠痛感觉，血块多，疲乏无力，大便干结而5—6日一解，诊见舌质淡苔薄，脉沉细而数。患者经血过多，气阴两虚，但刻下经血多，有血块，伴小腹部疼痛，血瘀现象显见，虚实兼有，当以治实为主，	血块、舌淡、苔薄、血瘀、坠痛、脉沉细、经血多、月经过多、经血过多、疲乏无力、大便干结、气阴两虚、月经突然如崩	月经血块、指纹淡、苔薄、舌生瘀斑、腹坠、脉细、月经量多、月经量多、月经量多、乏力、大便干结、脉虚、口唇外翻		崩漏	下瘀血汤	土鳖虫、大黄、女贞子、白术、太子参、木香、桃仁、莪术、甘草、当归	下瘀血汤
1335	1335	张谷才医案：石姓，女，37岁。产后两日，胞衣不下，腹中冷痛，形寒怕冷。脉象弦迟，舌淡苔白。一医认为瘀血内阻，用抵当汤破血泻衣，胞衣不下；一医认为气血亏虚，用八珍汤扶正下衣，少腹胀痛更重。殊不知病因乃客寒外侵，血凝瘀阻，单用破瘀或纯用扶正，都不能下其胞衣。因为寒凝瘀阻，非温阳寒不解，非下瘀胞不下。所以用四逆汤温阳祛寒，下瘀血汤活血化瘀。	胀痛、形寒、冷痛、舌淡、苔白、怕冷、脉象弦迟	胀痛、恶寒、冷痛、指纹淡、苔白、头冷、脉弦		产后胞衣不下	下瘀血汤	土鳖虫、干姜、大黄、艾叶、桃仁、附子、甘草	下瘀血汤
1336	1336	林上卿医案：朱某，女，25岁，福鼎县前岐人，1984年3月1日诊。产后五天，全身广泛出血。住某医院治疗，经用抗生素、止血剂、输血等措施，兼服中药而罔效。乃求诊于余。询其病史，家属告知因临产时恐其体虚，曾进服 15克，翌日又进食鸡酒半碗，继而身热，延医治疗诊为“外感发热”，投以退热剂(药名不详)，遂作自汗出，继则吐、衄血。证见：面色苍白，吐血、鼻衄，全身皮肤见块状紫癜，眼眶、指甲均呈紫色，精神萎靡，气短声低，唇口干燥而不喜饮，心烦不安，纳呆，小腹胀满，按之刺痛，大便数日不行，小便短少，恶露稀少，舌红少苔，脉微涩。查血常规：血红蛋白2克％，红细胞216万／立方毫米，白细胞3，800／立方毫米，中性56％，淋巴38％，嗜酸性6％，血小板4万／立方毫米。证系瘀血内阻，误用补塞，瘀阻化热，前医用退热之品，汗出伤阴，热炽化火，迫血妄行而成吐、衄。其证危笃!当投下瘀血汤以釜底抽薪。	纳呆、发热、化火、鼻衄、吐血、苔少、身热、恶露、气短、衄血、不喜饮、脉微涩、自汗出、唇口干燥、小腹胀满、心烦不安、小便短少、精神萎靡、舌红少苔、全身广泛出血、大便数日不行、全身皮肤见块状紫癜	食欲不振、发热、灼痛、鼻衄、呕吐、带下量少、发热、羞明、气短、鼻衄、食欲不振、脉涩、自汗、皮肤干燥、腹胀、烦躁时发热、尿短、少神、咽红、皮下出血、闭经、舌脉青紫		产后衄血	下瘀血汤	土鳖虫、大黄、桃仁、蜜	下瘀血汤
1337	1337	胡杰峰医案：黄某某，女，35岁，教师，住院号00189，于1981年元月2日住院。患者停经40余天，间歇性左下腹部剧痛一天入院。检查：血压122／80mmHg，心率76、次／分，体温37hC，发育中等，营养尚可，神清合作，心肺听诊未见异常，肝脾未扪及，左下腹有明显压痛，可扪及一鸭蛋大包块，质软，阴道后穹窿穿刺有不凝血液，超声波探及前后径3～5厘米大小包块，妊娠免疫试验两次阳性，诊断为“宫外孕”，不稳定型。诊其脉弦涩，舌偏紫，苔黄。辨证为少腹血瘀，治拟活血化瘀，理气止痛。	剧痛、苔黄、停经、包块、舌偏紫、次／分、脉弦涩、心率76、体温37hC、左下腹有明显压痛、心肺听诊未见异常、血压122／80mmHg	目痛、苔黄、闭经、月经血块、舌脉青紫、脉弦、肛门疼痛、脉伏	次／分、心率76、体温37hC、血压122／80mmHg	血瘀腹痛(宫外孕)	下瘀血汤	土鳖虫、大黄、香附、川牛膝、酒、蜈蚣、桃仁、甘草	下瘀血汤
1338	1338	胡杰峰医案：刘某某，女，26岁，务农，81年11月16日入观察室治疗。患者素体壮实，产后三天恶露未行，随即高热不退，神昏谵语而住院。西医诊断为“感染性精神病”，经多方治疗，虽体温有所下降，但仍有神志不清，胡言乱语。诊时，患者面红自赤，口唇干燥，似睡非睡，呼之不应，时而胡言乱语或语言不清，答非所问，大便一周未行，按其少腹，则蹇眉皱额，苔薄黄，舌质紫，脉涩有力。诊为败血停蓄，瘀浊攻心。治当活血逐瘀，佐以醒神开窍，	舌紫、恶露、神昏、面红、高热、谵语、苔薄黄、口唇干燥、脉涩有力、体温有所下降	舌脉青紫、羞明、头昏、皮肤色红、月经量多、芤脉、苔黄、皮肤干燥、脉实、食少		蓄血发狂	下瘀血汤	土鳖虫、大黄、黄连、大枣、桃仁、石菖蒲、甘草	下瘀血汤
1339	1339	黄道六医案：1956年8月，余在某某县人民医院搞中医药治疗“乙脑”试点，该县某区转来一狂犬病人，不能见水，喝水时要用毛巾遮目，方可饮下，病情十分严重，院领导召集全院医务人员会议，并邀余参加，讨论治疗方案。西医称狂犬疫苗早已用过，效果不显，别无良法。征询余之意见，爰书《金匮》下瘀血汤方，嘱即配服。翌日晨，果下恶物甚多，怕水尚未尽除，嘱继续配服原方，恶物下尽，病亦霍然。	恶物甚多、恶物下尽	恶心、大便稀溏		狂犬病	下瘀血汤	土鳖虫、大黄、桃仁	下瘀血汤
1340	1340	姜春华医案：金某，男，45岁。二年前从楼梯坠下，留下脑震荡后遗眩晕症‘时作时止，发作时头晕眼花，泛泛欲呕，伴心悸、健忘，痰多白沫，舌左侧见瘀斑，苔白腻，脉沉迟。	健忘、心悸、头晕、苔白腻、脉沉迟、泛泛欲呕、痰多白沫、舌左侧见瘀斑	健忘、心悸、头晕、苔腻、脉沉、多涎唾、咳嗽、舌生瘀斑		眩晕(脑震荡后遗症)	下瘀血汤	土鳖虫、大黄、白术、川芎、茯苓、桃仁、桂枝、甘草	下瘀血汤
1341	1341	林上卿医案：郑某，男，41岁，福鼎县巽城人，1981年4月2日诊。尿血二月余，多方求医，经用止血剂及参芪、龙骨、牡蛎、茅根、焦栀等治疗，尿血见消。嗣后渐感脐下不适，痛处呈块状，日益加重。证见：脐下肿块疼痛，拒按，触之不坚，皮色不变，面色黯淡，口干不喜饮，纳少，口唇色紫，指甲不泽，大便时结，小便清，舌色淡紫、苔灰而燥，脉沉涩。辨证为尿血。早用补涩，聚而成瘀，结为干血；病着脐下。此非寻常活血化瘀之剂所能胜任，	口干、尿血、疼痛、肿块、干血、纳少、脉沉涩、舌色淡紫、苔灰而燥、面色黯淡、口唇色紫、脐下不适，痛处呈块状	口干、尿血、耳痛、皮下肿块、血精、食少、脉涩、牙龈青紫、齿燥、皮肤晦黯、舌脉青紫、关节疼痛		尿血	下瘀血汤	土鳖虫、大黄、桃仁	下瘀血汤
1342	1342	赵复国医案：刘某某，男，35岁。1993年8月1月5日初诊。患者属阳脏体质，形体健壮。胃脘灼热如焚，日轻夜重，渴思冷饮，夜间烦热。视其所用药方，皆清热泻火之类，服药时减轻，停药则灼热如故。缠绵三月余，深为苦闷。刻见手足心灼热，胃脘部按之灼手，大便干燥，小便短黄，舌苔黄燥，舌边尖紫红，脉数实。证属：瘀热搏结，热耗阴伤。治用泄热祛瘀，养阴生津法。	灼热、苦闷、脉数实、苔黄燥、形体健壮、大便干燥、舌边尖紫红	灼痛、闷痛、脉实、目黄、壮热、皮肤干燥、指纹红		胃脘灼热	下瘀血汤	土鳖虫、大黄、石斛、水蛭、桃仁、知母、甘草、黄芩	下瘀血汤
1343	1343	姜春华医案：蔡某某，男，47岁。患慢性肝炎已三年，SGPT持续在100u以上，服中、西药，SGPT均不下降。现脐下痛，肝区刺痛。舌紫暗苔白厚，脉细弦。治拟活血化瘀。	苔白厚、脐下痛、脉细弦、舌紫暗、肝区刺痛	苔白、乳房痛、脉弦、舌质紫黯、肌肉疼痛		胁痛(慢性肝炎)	下瘀血汤	牡丹皮、土鳖虫、大黄、九香虫、赤芍、桃仁、桂枝、田基黄	下瘀血汤
1344	1344	姜春华医案：陈某某，男，59岁，脑血栓形成中风后遗症。两足行路艰难。尤奇者每隔十余分钟左右，必哈哈大笑数声，不能自主。诊之舌上有瘀紫斑，脉涩。	脉涩、不能自主、舌上有瘀紫斑、两足行路艰难	脉涩、皮肤麻木、舌生瘀斑、四肢不用		中风后遗症	下瘀血汤	土鳖虫、大黄、桃仁	下瘀血汤
1345	1345	老中医医案：邓某，女，40岁。分娩四、五日，忽然恶寒发热头痛，其夫以产后不比常人，恐生恶变，急邀余治。患者面赤如妆，大汗淋漓，恶风发热，头痛气喘，语言迟钝，脉象虚浮而弦，舌苔淡白而润，询得口不渴，腹不痛，饮食二便均无变化，已产数胎，皆无病难，向无喘痰，而素体欠强。仔细思量，其发热，恶风头痛，是风邪在表之候；面赤大汗气喘，为虚阳上浮之征；语言迟钝，乃气液两虚，明系产后中风，虚阳上浮之证。：幸发病未久，尚可施治，若稍迁延，法难图也。观其脉象虚浮而弦，已伏痉病之机矣。当温阳益气以固其内，搜风散邪以解其外，偏执一面，证必生变。《金匮》云：产后中风，发热，面正赤，喘而头痛，竹叶汤主之”。	头痛、面赤、气喘、发热、恶寒、恶风、喘痰、面正赤、大汗淋漓、虚浮而弦、苔淡白而润	头痛、耳赤、舌颤、发热、恶寒、恶心、喉中痰鸣、耳赤、大汗淋漓、脉弦、牙龈淡白		产后感冒	竹叶汤	大枣、粉葛、淡竹叶、桔梗、桂枝、附子、防风、甘草	竹叶汤
1346	1346	戴慧芬医案：赵姓妇，45岁。近一年月经紊乱，一月行经数次，量多有块，有时经行淋漓不尽，持续月余。经西医检查确诊为多发性子宫肌瘤而行子宫全切手术，术后第三日感畏寒，发热，体温37．8℃，口服退热西药二日，体温增至38．7℃，全身酸痛，动则有汗，虚烦不眠，上肢酸痛兼有麻胀感。又输液三日，发热持续，余往会诊。症见面色发黄兼青，口唇亦青，头额有汗，舌胖嫩，苔白腻，脉紧。系产后里虚兼湿，复受表邪侵袭，	虚烦、脉紧、发热、畏寒、有汗、苔白腻、舌胖嫩、全身酸痛、月经紊乱、面色发黄、体温37．8℃、体温增至38．7℃	烦躁时发热、脉紧、发热、恶寒、有汗、苔腻、舌胖、头痛、月经先后无定期、皮肤色黄、小便灼热	体温增至38．7℃	术后发热	竹叶汤	大枣、党参、粉葛、淡竹叶、桔梗、桂枝、附子、防风	竹叶汤
1347	1347	刘渡舟医案：王某某，女，50岁。1994年8月29日初诊。近半年来感觉周身不适，心中烦乱，遇事情绪易激动，常常多愁善感，悲恸欲哭。胸闷心悸气短，呕恶不食，头面烘热而燥，口干喜饮，失眠失梦，颜面潮红，但头汗出。月经周期不定，时有时无。某医院诊断为“更年期综合症”，服“更年康”及“维生素”等药物，未见效果。舌苔薄白，脉来滑大，按之则软。刘老辨为妇女50岁乳中虚，阳明之气阴不足，虚热内扰之证，治宜养阴益气，清热除烦，	喜饮、呕恶、不食、失眠、心悸、失梦、口干、胸闷、气短、苔薄白、头汗出、心中烦乱、颜面潮红、悲恸欲哭、头面烘热、脉来滑大、周身不适、月经周期不定	偏食、呕吐、不渴、不寐、心悸、失神、口干、胸闷、气短、苔白、头汗、烦躁时发热、皮肤色红、流泪、阵发烘热、脉滑、四肢不用、月经先后无定期		经断前后诸证(更年期综合症)	竹皮大丸	牡丹皮、大枣、竹茹、石膏、白薇、炙甘草、桂枝、玉竹	竹皮大丸
1348	1348	何任医案：华某，女，31岁。1979年7月10日。产后三个月，哺乳，身热(38．5~C)7～8天，偶有寒栗状，头昏乏力，心烦喜躁，呕逆不已，但吐不出。脉虚数，舌质红苔薄，以益气安胃为主。	身热、心烦、乏力、呕逆、头昏、喜躁、寒栗状、脉虚数、舌质红、舌红苔薄	发热、急躁易怒、乏力、呕吐、头昏、急躁易怒、脉虚、肛门色红、皮肤色红	寒栗状	产后呕逆	竹皮大丸	半夏、大枣、竹茹、白薇、桂枝、甘草	竹皮大丸
1349	1349	徐大椿医案：西濠陆炳若夫人产后感风热，瘀血未尽，医者执产后属虚寒之说，用干姜、熟地治之，且云：必无生理。汗出而身热于炭，唇燥舌紫，仍用前药。余是Et偶步田间看菜花，近炳若之居，趋迎求诊。余日：生产血枯火炽，又兼风热，复加以刚燥滋腻之品，益火塞窍，以此死者，我见甚多，非石膏则阳明之盛火不解。	唇燥、舌紫、风热、身热、血枯、塞窍	齿燥、舌脉青紫、灼痛、发热、指甲干枯、鼻塞		产后风热	竹皮大丸	大枣、竹茹、石膏、桂枝、甘草	竹皮大丸
1350	1350	孙匡时医案：孙某某，女，40岁，1979．年2月23日诊。患者于前年因惊恐、受气，出现精神恍惚，时悲时喜，悲时哭泣不止，喜时大笑不已。同时伴有默默不欲饮食，心烦喜呕，喜居暗处，夜里失眠、多梦。证见面色青，舌质略红、苔薄白，脉弦数。此属肝火灼阴，神明被扰。治予清热舒肝，调和胃气，	喜呕、失眠、多梦、心烦、脉弦数、苔薄白、面色青、舌略红、精神恍惚	呕吐、不寐、多梦、急躁易怒、脉弦、苔白、皮肤色青、肛门色红、失神		脏躁(癔病)	竹皮大丸	大枣、竹茹、石膏、白薇、桂枝、甘草	竹皮大丸
1351	1351	孙匡时医案：李某某，女，24岁，1973年5月10日诊。近一月来夜不能寐，精神欠佳，面色少华，自觉心跳、心慌、心中懊侬、头晕、腰腿疼痛，舌淡苔白，脉沉数无力。患者素体血虚，病前又受精神刺激，良由阴虚火旺，肝横气滞，从而神不守舍，经络郁滞。	心慌、舌淡、苔白、疼痛、气滞、血虚、头晕、面色少华、经络郁滞、脉沉数无力	心悸、指纹淡、苔白、耳痛、脉迟、脉虚、头晕、少神、闷闷不乐、乏力		不寐	竹皮大丸	大枣、竹茹、石膏、白薇、桂枝、甘草	竹皮大丸
1352	1352	孙匡时医案：吴某某，男，28岁，1981年6月20日诊。3～4年之前即患阳痿，逐渐加重。前妻因此离婚，续妻也因此要求离婚。先后曾服三肾丸、参茸丸等，毫无起色。现自觉头晕，身热，小溲黄赤，大便燥结，梦多，舌红苔黄，脉弦数有力。此由过用峻补，郁热内蕴，宗筋弛缓，不能作强，	舌红、梦多、身热、阳痿、头晕、苔黄、小溲黄赤、大便燥结、脉弦数有力	咽红、多梦、发热、阳痿、头晕、苔黄、小便黄赤、大便干结、脉实		阳痿	竹皮大丸	大枣、竹茹、石膏、白薇、桂枝、甘草	竹皮大丸
[truncated: 1,705 more rows]
