# Supplementary material for: PRDAGE: a prescription recommendation framework for traditional Chinese medicine based on data augmentation and multi-graph embedding
Source: PeerJ Comput Sci. 2025 Aug 6;11:e2974. doi: 10.7717/peerj-cs.2974 (PMC12453781; doi:10.7717/peerj-cs.2974)
Supplement: Supplemental Information 1 — The raw data used for training and testing in the dataset are medical case records in Chinese text. This study is trained based on Chinese text. To facilitate non-Chinese researchers, we have provided the English names of the attributes in the dataset and mapped them to their corresponding Chinese names. The .pickle file can be read using Python language editing software, such as PyCharm. The *.pickle file in this program is a serialized file in Python dictionary format, containing key-value data, where the key is the symptom name and the corresponding value is the symptom embedding vector. The symptom name is the normalized symptom name, and the symptom embedding vector is generated by SBert. You can use the pickle.load() method from the pickle module in the program to restore the file as a Python dictionary variable. [file peerj-cs-11-2974-s001.zip › Code and data/TCMPR_ZS/data/test_data-formula.csv]

	ID	ord_id	content	symptoms_standardization	syndrome	formula	herb_standardization	formula_standardization
0	3374	543	马某，女，18岁。_x005f_x000D_常发扁桃体炎，一个月前发高热，嗣后即两膝关节红肿疼痛，出红斑，一个月内陆续高热3℃左右，热则痛甚，不可屈伸，肘关节亦微痛，曾有一次晕厥。北京协和医院诊断为风湿热，注射青霉素、服阿司匹林等药无效。_x005f_x000D_初诊（1969年4月30日）：现两膝关节红肿疼痛，有红斑，前臂亦见红斑。苔白，脉滑数。发热，行动不便。	晕厥、微痛、高热、苔白、发热、疼痛、红肿、脉滑数、前臂亦见红斑		桂枝芍药知母汤	甘草、白芍、防风、知母、附子、白术、桂枝、麻黄	桂枝芍药知母汤
1	3373	540	李某，女，成年人。_x005f_x000D_1968年8月17日：心悸，短气，呕逆，不欲食。	短气、呕逆、心悸、不欲食		生姜泻心汤	炙甘草、半夏、大枣、黄连、干姜、黄芩	生姜泻心汤
3	3371	532	陈老的老母亲，90岁。外感发热，发汗后热更甚，他医视其年迈气虚以小建中汤甘温除热，热益盛。诊其脉弦细数，苔白而干，	干、气虚、苔白、发热、脉弦细数		小柴胡汤	甘草、半夏、生姜、人参、大枣、柴胡、黄芩	小柴胡汤
4	3370	520	刘某，男，37岁，工程师。_x005f_x000D_素不信中医，更不喜中药。初患感冒发热，经西医注射服药不已，续即头痛如裂，日夜呼叫不得眠，以至亲关系乃亲往探视。诊脉弦数，胸胁苦满，心烦口干，头痛难忍，	头痛、口干、发热、心烦、脉弦数、胸胁苦满		小柴胡汤	甘草、半夏、生姜、人参、大枣、柴胡、黄芩	小柴胡汤
8	3366	493	刘某，男，28岁。_x005f_x000D_于1954年因天寒衣薄，外受风寒致两膝关节酸痛，遇冷加重，常如置冷水中，经中西医治疗效均不显。现膝关节、肘关节均疼，四肢厥冷，恶寒，身倦无力，大便干，二日一行。苔白，脉弦滑。	疼、身倦、无力、苔白、恶寒、大便干、脉弦滑、四肢厥冷、两膝关节酸痛		葛根汤	白芍、炙甘草、苍术、附子、大枣、桂枝、粉葛、麻黄	葛根汤
10	3364	477	王某，女，30岁。_x005f_x000D_初诊：视力逐渐减退，乍视尚清，时间稍长即不能见，头觉压疼，恶心。脉细弱而迟。西医检查其眼底均未发现问题。此血虚视弱。	恶心、视弱、脉细弱、头觉压疼、乍视尚清、视力逐渐减退		当归芍药散	泽泻、白芍、川芎、茯苓、炙甘草、当归、石决明、苍术、桂枝、吴茱萸	当归芍药散
11	3363	453	谭某，男，成年人。1967年2月26日：两肾俞及腰酸痛，食则胃胀，下肢沉，身疲倦。肝功能不正常。	酸痛、胃胀、疲倦、下肢沉、肝功能不正常		柴胡桂枝干姜汤	白芍、牛膝、川芎、当归、炙甘草、茯苓、牡蛎、天花粉、黄芩、桂枝、柴胡、桑寄生、干姜	柴胡桂枝干姜汤
12	3362	450	胸痹案_x005f_x000D_葛某，男，40岁，门诊病历号146415。_x005f_x000D_初诊日期为1964年12月17日。于1964年7月27日突然发生心绞痛，呼吸困难，心电图检查确诊为心肌梗死，经住院治疗好转。但经常胸痛，胃脘痛，两胁下疼。胸闷如压重物，心动悸，心慌易惊，头胀疼，大便不畅，走路缓慢，以手按胸，舌质红，苔薄白，脉沉弦。	心慌、胸痛、舌红、胸闷、心动悸、心绞痛、头胀疼、胃脘痛、苔薄白、脉沉弦、两胁下疼、呼吸困难、大便不畅		大柴胡汤	白芍、半夏、大枣、柴胡、黄芩、枳实	大柴胡汤
13	3361	442	射干麻黄汤加减治愈老年人哮喘案_x005f_x000D_王某，女，62岁，门诊病历号18161，初诊日期为1979年5月4日。_x005f_x000D_病情摘要：得肺炎后患咳喘，1978年至今咳喘一直未得到缓解，上月底感冒后哮喘更甚。_x005f_x000D_现症：哮喘甚，喉中痰鸣，伴咳吐白痰且量多，恶寒背冷，口中和，大便溏，日二三行，苔白微腻，脉弦细。听诊时两肺满哮鸣音，左肺有湿啰音。	痰鸣、咳喘、恶寒、背冷、哮喘、大便溏、脉弦细、咳吐白痰、苔白微腻、两肺满哮鸣音、左肺有湿啰音		射干麻黄汤	射干、炙甘草、半夏、款冬花、五味子、桑白皮、桂枝、苦杏仁、干姜、麻黄	射干麻黄汤
14	3360	435	张某，男，30岁。_x005f_x000D_初诊（1966年4月8日）：宿疾为十二指肠溃疡。近日咳吐黄痰，有臭味。脉浮。	脉浮、有臭味、咳吐黄痰		半夏厚朴汤	桔梗、半夏、旋覆花、紫苏梗、厚朴、苦杏仁、竹茹、石膏、陈皮	半夏厚朴汤
17	3357	420	陈某，男，45岁。宿有肝炎史。_x005f_x000D_初诊（1965年9月4日）：饭前饭后均胀甚，饮食不振，恶心，头晕。脉沉实，苔白少津。口微干，噫气频。	恶心、头晕、胀甚、脉沉实、噫气频、口微干、苔苔白、饮食不振、苔白少津		厚朴生姜半夏甘草人参汤	茯苓、砂仁、炙甘草、半夏、木香、白术、党参、大枣、厚朴、吴茱萸、陈皮	厚朴生姜半夏甘草人参汤
19	3354	403	王某，男，39岁。头晕，右目红赤，胸胁满闷，大便干，小便赤，口干苦，有口疮。苔黄燥。咽喉不利而音哑。脉实。	音哑、脉实、口疮、头晕、大便干、口干苦、苔黄燥、小便赤、右目红赤、胸胁满闷、咽喉不利		大柴胡汤	白芍、半夏、大枣、柴胡、石膏、黄芩、枳实	大柴胡汤
21	3353	402	孙某，女，63岁。_x005f_x000D_周身关节痛已历七年，经常发作，治疗无效。日前突然发热39.1℃，经西医治疗热退。_x005f_x000D_初诊：刻下，周身疼加重，夜不能寐，口苦欲饮，胸闷烦热时大汗出，大便三日未行。脉弦数。	热退、烦热、口苦、发热、胸闷、大汗出、脉弦数、周身疼、周身关节痛		葛根汤	白芍、炙甘草、苍术、附子、大枣、桂枝、粉葛、石膏、麻黄	葛根汤
22	3352	400	郭某，男，33岁。_x005f_x000D_主诉遗精十年，小便频数，有时浑浊，曾腰疼，近未作。饮食可，大便正常，不头晕。有手淫（自慰）的毛病。脉左沉弱无力，右大迟。阳痿	腰疼、头晕、遗精、右大迟、小便频数、有时浑浊、脉左沉弱无力		桂枝加龙骨牡蛎汤	甘草、白芍、生姜、牡蛎、龙骨、大枣、桂枝	桂枝加龙骨牡蛎汤
23	3350	387	王某，女，75岁。_x005f_x000D_右半身不遂，尿频，遗尿，尿淋沥不止。	尿频、遗尿、尿淋沥不止、右半身不遂		真武汤	茯苓、白芍、生姜、附子、白术	真武汤
25	3349	384	祁某，男。_x005f_x000D_突发两腿股膝至跨疼痛，右腿尤重，不得屈伸，行路难。肢冷，身恶寒，食欲差。针灸无效。	肢冷、恶寒、疼痛、食欲差、右腿尤重		桂枝加附子汤	茯苓、白芍、炙甘草、苍术、附子、大枣、桂枝、细辛	桂枝加附子汤
26	3348	373	李某，女，31岁。_x005f_x000D_1967年1月21日：自昨天以来，呕吐两次。始则胃痛，嗣即恶心呕吐、便溏、腹痛。	呕吐、恶心、便溏、胃痛、腹痛		半夏泻心汤	炙甘草、半夏、人参、大枣、黄连、干姜、吴茱萸、黄芩	半夏泻心汤
28	3345	359	张某，男，39岁。_x005f_x000D_初诊（1969年2月21日）：于六七岁时患关节炎，胯常疼，膝肩背酸痛沉痛，胸亦疼，曾服西药水杨酸钠痛减，但胃纳差，胃灼热，大便两日一行。苔白脉细。	疼、纳差、脉细、苔白、酸痛、灼热、沉痛		桂枝加附子汤	茯苓、白芍、炙甘草、苍术、附子、大枣、桂枝、粉葛	桂枝加附子汤
29	3346	363	乔某，男，44岁。_x005f_x000D_十年前曾患前列腺炎，近又较重。_x005f_x000D_初诊（1954年8月20日）：小便中有白色沉淀，性欲减退，头晕，口渴，汗出，小便频数而量少。苔薄白，脉显数。	口渴、汗出、头晕、量少、脉显数、苔薄白、小便频数、性欲减退、小便中有白色沉淀		猪苓汤	泽泻、茯苓、阿胶、大黄、薏苡仁、滑石粉、猪苓	猪苓汤
30	3343	355	李某，女，32岁。_x005f_x000D_经两家医院确诊为红斑狼疮，因用短期激素治疗无效，经人介绍来诊。症状为不规则发热，面部、背部红肿如牛皮癣样皮肤病变，兼有颈项腰背疼。血象变化亦明显。	疼、背、发热、红肿、血象		柴胡桂枝干姜汤	炙甘草、牡蛎、瓜蒌、桂枝、柴胡、干姜、黄芩	柴胡桂枝干姜汤
34	3339	346	暑兼热湿，偏于热者为暑温，偏于湿者为湿温，即《金匮要略》所谓中暍中湿之证；若热为湿恋，湿因热结，两相平等者，亦即《金匮要略》风湿相搏之证；脉洪大，口渴甚，汗大出者，乃纯热无湿，	热结、口渴、汗大、脉洪大		白虎汤	炙甘草、石膏、粳米、知母	白虎汤
35	3340	350	秋某，男，75岁，门诊病历号86201。_x005f_x000D_1981年1月22日初诊：1980年10月下旬感冒发热，体温达到38.7℃，用庆大霉素等治疗热不退，几天来每晚先手足发冷，继则身热，体温在39℃以上，口干舌燥，两胁胀满，呕逆不欲食，大便干燥，舌苔黄但左半边白，脉沉细。	苔黄、舌燥、口干、发热、呕逆、身热、热不退、不欲食、脉沉细、左半边白、大便干燥、手足发冷、体温在39℃以上、体温达到38.7℃		大柴胡汤	白芍、炙甘草、半夏、大黄、大枣、柴胡、黄芩、枳实	大柴胡汤
36	3338	345	曹某，男，成年人。_x005f_x000D_胃痛，腹胀痛，呕吐黏白痰，咽如物堵，大便干如球状，喜热食，畏冷，身羸瘦。	呕吐、畏冷、胃痛、腹胀痛、身羸瘦、咽如物堵、大便干如球状		半夏厚朴汤	茯苓、当归、半夏、厚朴、吴茱萸、陈皮	半夏厚朴汤
40	3334	316	陈某，女，28岁。_x005f_x000D_因患感冒，服羚翘解毒片，感冒解，继发四肢关节痛，已半月，经治无效。自汗，恶风。	自汗、恶风、四肢关节痛		桂枝加附子汤	白芍、炙甘草、生姜、苍术、附子、大枣、桂枝	桂枝加附子汤
42	3332	308	余某某 男，42岁。 患脂溢性脱发，每晨起则见枕席之上落发成绺，头顶部头皮灼然可见，已成光秃。而且头皮甚痒，头屑甚多，以指甲揩试而有臭味。舌绛少苔，脉来则数。	光秃、头屑、有臭味、头皮甚痒、脉来则数、苔舌绛少苔		泻心汤	大黄、黄芩、黄连	泻心汤
43	3331	306	头痛案_x005f_x000D_张某，男，38岁。初春之时，因骑自行车过猛，汗出而受风。自述左侧风池穴处疼痛剧烈，以致夜不成寐，无其他症状，但不汗出。舌苔滑腻，脉弦紧有力。	头痛、疼痛、不汗出、苔滑腻、脉弦紧有力		麻黄加术汤	炙甘草、苍术、桂枝、苦杏仁、麻黄	麻黄加术汤
44	3330	305	往来寒热案_x005f_x000D_沈某，女，42岁。始因恚怒伤肝而心胸发满，不欲饮食。继而又外感风寒邪气，往来寒热，休作有时，伴胸胁苦满，头痛身疼。脉弦，舌苔白滑。	脉弦、头痛、寒热、身疼、苔白滑、心胸发满、胸胁苦满、不欲饮食		小柴胡汤	炙甘草、半夏、党参、大枣、柴胡、黄芩	小柴胡汤
45	3329	304	头项强痛案_x005f_x000D_朱某，男，55岁。外感风寒，患头项部强直疼痛已2天。伴肢节疼痛，恶寒，无汗，口不渴，舌苔白，脉数有力。	苔白、恶寒、疼痛、口不渴、脉数有力		葛根汤	白芍、炙甘草、大枣、桂枝、粉葛、麻黄	葛根汤
46	3328	302	姜某某 男，36岁。 1992年2月15日初诊。 右胁痛有半年之久，近一个月加重，疼痛如针刺，连及右侧肩背，身有微热，小便深黄，大便深黄，大便溏。B超检查揭示：“肝胆管泥沙样结石”。舌苔白腻，脉弦。	微热、脉弦、疼痛、右胁痛、苔白腻、大便溏、小便深黄、大便深黄		小柴胡汤	白芍、海金沙、鱼腥草、川楝子、茵陈、延胡索、金钱草、鸡内金、虎杖、柴胡、黄芩	小柴胡汤
47	3326	300	脾约证案_x005f_x000D_刘某，男，28岁。患大便燥结，五六日排解一次，每次大便时，往往因努责用力而汗出湿衣，但腹中无所苦。口唇发干，用舌津舐之则起厚皮如痂，撕之则唇破血出。脉沉滑，舌苔黄。	苔黄、脉沉滑、大便燥结、厚皮如痂、口唇发干、唇破血出、汗出湿衣、腹中无所苦		麻子仁丸	白芍、大黄、火麻仁、厚朴、苦杏仁、枳实	麻子仁丸
48	3327	301	腰痛案_x005f_x000D_张某，男，33岁。患单纯性腰痛近三年，口干渴欲饮，无头晕耳鸣等。舌质红绛，脉浮弦有力。	口干、耳鸣、头晕、腰痛、舌质红绛、脉浮弦有力		小柴胡汤	白芍、炙甘草、半夏、生姜、牡丹皮、党参、柴胡、桑寄生、黄芩	小柴胡汤
49	3324	297	咽痛案_x005f_x000D_某女，20岁。因歌唱过度而致咽喉疼痛，声音嘶哑，屡服麦冬、胖大海之类药物无效，适值演出之时，心情十分焦急。视其舌质红而少苔，脉细，	少苔、脉细、舌红、咽喉疼痛、声音嘶哑		猪肤汤	鸡子黄、猪肤	猪肤汤
50	3323	292	大实类虚案_x005f_x000D_张某，男，21岁。患者头晕体疲，不欲饮食，勉强进食则腹中胀痛不已。自以为体虚而前来求开补药方。询问先前所服药物，皆人参健脾、十全大补等丸药，不但不见疗效，而反更显体弱无力。视其舌苔黄腻，切其脉滑而有力，不属虛证，因而再何其二便情况，果然大便干硬而小便黄赤。	体弱、脉滑、头晕、苔黄腻、小便黄赤、大便干硬		小承气汤	大黄、厚朴、枳实	小承气汤
51	3322	291	张某某 男，24岁，武警战士。 1991年5月8日初诊。 患青光眼半月余，眼痛，视力急剧下降，头涌剧烈，如束铁箍，恶心而呕吐频作，且控制不住，大便偏干。查眼压：左眼37mmH2Ｏ，右眼32mmH2Ｏ。舌质红，苔白腻，脉来弦滑。刘老抓住呕吐不止，脉又弦滑，辨为痰浊之邪上犯清阳，天气冒明之证。	呕吐、恶心、舌红、眼痛、苔白腻、脉又弦滑、大便偏干、脉来弦滑、视力急剧下降		大半夏汤	党参、半夏、蜜	大半夏汤
52	3321	289	朱某某 男50岁，湖北潜江县人。 头目冒眩，终日昏昏沉沉，如在云雾之中。两眼懒睁，双手颤抖，不能握笔写字，迭经中西医治疗，病无起色，颇以为苦。视其舌肥大异常，苔呈白滑而根部略腻，切其脉弦软。	脉弦软、苔白滑、根部略腻、头目冒眩、昏昏沉沉、双手颤抖、两眼懒睁、舌肥大异常、不能握笔写字		泽泻汤	泽泻、白术	泽泻汤
53	3320	288	林某某 男，52岁。 1994年4月18日初诊。 患腹痛下利数年，某医院诊为“非特异性溃疡性结肠炎”。迭用抗菌素及中药治疗，收效不显。刻下：腹中冷痛，下利日数行，带少许粘液。两胁疼痛，口渴，欲呕吐。舌边尖红，苔白腻，脉沉弦。	口渴、冷痛、腹痛、疼痛、苔白腻、欲呕吐、脉沉弦、舌边尖红		黄连汤	炙甘草、半夏、党参、大枣、桂枝、黄连、柴胡、干姜	黄连汤
54	3319	287	王某某 女，50岁。 1994年8月29日初诊。 近半年来感觉周身不适，心中烦乱，遇事情绪易激动，常常多愁善感，悲恸欲哭。胸闷心悸气短，呕恶不食，头面烘热而燥，口干喜饮，失眠多梦，颜面潮红，但头汗出。月经周期不定，时有时无。某医院诊断为“更年期综合症”，服“更年康”及“维生素”等药物，未见效果。舌苔薄白，脉来滑大，按之则软。	燥、气短、口干、喜饮、呕恶、心悸、胸闷、头汗出、苔薄白、失眠多梦、头面烘热、心中烦乱、周身不适、脉来滑大、多愁善感、颜面潮红、悲恸欲哭、月经周期不定		竹皮大丸	炙甘草、牡丹皮、大枣、桂枝、竹茹、玉竹、石膏	竹皮大丸
55	3318	285	刘某，男，28岁。 主诉及病史：大便燥结，五六日一行。每次大便，困难异常，往往因用力太劳而汗出甚多。 诊查：口唇发干，以舌津舐之则起厚皮如痂，撕则唇破血出。其脉沉滑，舌苔黄。	苔黄、脉沉滑、大便燥结、汗出甚多、口唇发干、唇破血出		麻子仁丸	白芍、大黄、火麻仁、厚朴、苦杏仁、枳实	麻子仁丸
56	3317	284	李某 女，28岁。 1991年5月29日初诊 产后失血，形体虚羸，饮食衰退，脾气先伤。近日又因气恼发生胃脘拘急疼痛，喜温喜按，泛吐清水，自汗而面色青黄，后背酸痛，并有带下，大便溏又有虚寒证情，舌淡，苔薄白，脉弦按之无力。	脉弦、自汗、虚寒、舌淡、带下、气恼、失血、疼痛、大便溏、苔薄白、形体虚羸、泛吐清水、后背酸痛、胃脘拘急、面色青黄		黄芪建中汤	白芍、炙甘草、黄芪、大枣、桂枝、饴糖	黄芪建中汤
57	3315	282	脱发案_x005f_x000D_余某，男，42岁。患脂溢性脱发，每日晨起枕头旁落发成片，用梳子梳头时头发脱落更多，头顶部毛发稀疏见秃，头皮瘙痒难忍，以手指揩而嗅之，有一股难闻的臭味。舌质红绛，脉数。	脉数、舌红绛、头皮瘙痒、头发脱落更多、有一股难闻的臭味、头顶部毛发稀疏见秃		泻心汤	大黄、黄芩、黄连	泻心汤
58	3316	283	时发热自汗出案_x005f_x000D_李某，女，53岁。患阵发性发热汗出已经一年多，每天发作2—3次，饮食及大、小便基本正常。曾经按阴虚性发热治疗，服药二十多剂无效。脉缓而软，舌质淡苔白。	自汗、汗出、发热、舌淡苔白、脉缓而软		桂枝汤	白芍、大枣、炙甘草、桂枝	桂枝汤
59	3314	281	孙某某 女，3岁。 出麻疹后，高热不退，周身出汗，一身未了，又出一身，随拭随出，与《伤寒论》所说：“濈濈汗出”之证极为相似。患儿口渴唇焦，饮水不辍，视其舌苔薄黄，切其脉滑数流利。	出汗、口渴、汗出、高热、唇焦、苔薄黄、脉滑数流利		白虎汤	炙甘草、粳米、知母	白虎汤
60	3313	280	尹某某 男，34岁。 因惊恐而患癫痫病。发作时惊叫，四肢抽搐，口吐白沫，汗出。胸胁发满，夜睡呓语不休，且乱梦纷纭，精神不安，大便不爽。视其人神情呆滞，面色发青，舌质红，舌苔黄白相兼。脉象沉弦。	惊叫、汗出、舌红、惊恐、精神不安、胸胁发满、大便不爽、口吐白沫、乱梦纷纭、脉象沉弦、四肢抽搐、神情呆滞、面色发青、苔黄白相兼		柴胡加龙骨牡蛎汤	半夏、茯神、牡蛎、大黄、党参、大枣、龙骨、桂枝、柴胡、黄芩	柴胡加龙骨牡蛎汤
61	3312	279	周某某 女，65岁。 1994年3月28日初诊。 病腹中绞痛，气窜胁胀，肠鸣漉漉，恶心呕吐，痛则欲便，泻下急迫，便质清稀。某医院诊断为“肠功能紊乱”，服中、西药，效果不显。病延二十余日，经人介绍，转请刘老诊治。其人身凉肢冷，畏寒喜暖，腹痛时，则冷汗淋漓，心慌气短。舌淡而胖，苔腻而白，脉沉而缓。	气窜、气短、呕吐、身凉、喜暖、腹痛、肠鸣、胁胀、畏寒、肢冷、恶心、苔腻、心慌、冷汗淋漓、脉沉而缓、泻下急迫、舌淡而胖、便质清稀、腹中绞痛		附子粳米汤	炙甘草、半夏、附子、大枣、粳米	附子粳米汤
62	3311	278	水气上冲案_x005f_x000D_陈某，女，52岁。患头晕，心悸，胸中满闷，每到夜晚则气上冲胸，诸随上冲之势而加剧。伴有面部虚浮，目下色青，下肢轻度浮肿，小便短少不利，口虽干但不欲饮水，强饮则胃中痞闷。问其大便反而秘结不通，五六日一次，坚如羊屎。舌质淡胖，苔白滑，脉沉滑无力。	心悸、头晕、舌淡胖、口虽干、苔白滑、面部虚浮、胸中满闷、不欲饮水、胃中痞闷、气上冲胸、目下色青、坚如羊屎、脉沉滑无力、下肢轻度浮肿、小便短少不利、大便反而秘结不通		苓桂术甘汤	茯苓、白术、炙甘草、桂枝	苓桂术甘汤
63	3310	277	水肿案_x005f_x000D_高某，女，37岁。患浮肿八年，每每因遇寒冷而加剧，曾经西医诊断为黏液性水肿，多方求治无效。患者全身浮肿，以颜面部为甚，伴恶寒，肢体沉重疼痛，无汗，胸脘痞满，小便不利，大便常秘。舌苔白滑，脉浮紧。	汗、痞满、恶寒、浮肿、疼痛、脉浮紧、苔白滑、小便不利、黏液性水肿		麻黄汤	炙甘草、麻黄、桂枝、苦杏仁	麻黄汤
64	3309	275	疹伏不透案_x005f_x000D_郑某之子。初春出麻疹，因感染风寒，疹出未透而骤回。症见：高热，体温39.8°C，气喘鼻煽，环口发绀，疹伏不出，若隐若现。脉数而滑，舌苔黄褐而干。	鼻煽、高热、发绀、气喘、苔黄褐、脉数而滑、体温39.8°C		麻杏石甘汤	甘草、桑叶、羚羊角、瓜蒌、苦杏仁、石膏、麻黄	麻杏石甘汤
65	3308	274	风疹案_x005f_x000D_某男，60岁。患风疹，皮肤瘙痒，钻心难忍已数月。伴见汗出、恶风等证，脉浮缓，舌苔白润。	汗出、恶风、苔白润、脉浮缓、皮肤瘙痒		桂枝汤	白芍、大枣、炙甘草、桂枝	桂枝汤
66	3307	272	张某某 女，59岁。 患风湿性心脏病。初冬感冒，发热恶寒，头痛无汗，胸胁发满，兼见心悸，时觉有气上冲于喉，更觉烦悸不安，倍感痛苦。脉来时止而有结象。	心悸、结象、头痛、无汗、恶寒、烦悸、发热、胸胁发满		小柴胡汤	炙甘草、半夏、大枣、桂枝、柴胡、黄芩	小柴胡汤
67	3306	271	水气上冲案_x005f_x000D_李某，女，59岁。有冠心病史，前来门诊求取中成药。症见：心下逆满，气上冲胸，起则头眩，肌肉跳动，畏寒肢冷，大便反干，数日一次，舌黯红而脉沉弱。	肢冷、畏寒、头眩、舌黯红、脉沉弱、心下逆满、大便反干		苓桂术甘汤	甘草、茯苓、白术、桂枝	苓桂术甘汤
68	3304	268	久利案_x005f_x000D_李某，男，36岁。患慢性痢疾，多年屡治不愈。大便下痢挟有红由黏液，里急后重，每日三四次，伴腹满疼痛拒按。脉弦有力，舌质绛苔黄。	腹满、疼痛、大便下痢、脉弦有力、里急后重、舌绛苔黄		桂枝加大黄汤	白芍、炙甘草、大黄、大枣、桂枝	桂枝加大黄汤
69	3305	270	小儿伤寒案_x005f_x000D_张某，男，2岁。患发热，39°C，他医用辛凉法治疗而反增剧。症见：形寒，头痛，咳嗽痰白，始终无汗，病已3日，脉仍浮紧，舌苔白润	形寒、头痛、无汗、发热、痰白、咳嗽、苔白润、脉仍浮紧		麻黄汤	炙甘草、麻黄、桂枝、苦杏仁	麻黄汤
70	3303	267	产后眩晕案_x005f_x000D_刘某，女，28岁。产后患眩晕证，发则气逆呕吐。经多方治疔，效果不显。病程已二月。血压110?160mmHg，伴口干喉痒，心烦，夜卧不宁，纳差，二便尚可。舌质红少苔，脉弦细数。	呕吐、眩晕、纳差、喉痒、口干、心烦、气逆、舌质红、舌红少苔、脉弦细数、血压110?160mmHg		竹叶石膏汤	太子参、白芍、炙甘草、半夏、石决明、淡竹叶、麦冬、粳米、石膏	竹叶石膏汤
71	3302	265	郝某某 女，22岁，学生。 肝气素郁，经常胸胁发满，胃脘作痛，每至月经来潮之时，小腹拘挛作痛，月经色黑有?块，舌苔薄白，脉弦细且直。	苔薄白、小腹拘挛、胃脘作痛、胸胁发满、月经色黑、脉弦细且直		小柴胡汤	白芍、泽兰、炙甘草、半夏、当归、赤芍、党参、柴胡	小柴胡汤
72	3301	264	王某 男，36岁。 自诉胸中发满，有时憋闷难忍，甚或疼痛。每逢冬季则发作更甚，兼见咳嗽，气短，四?肢不温，畏恶风寒等症。脉来弦缓，舌苔色白。	气短、畏恶、憋闷、疼痛、咳嗽、苔色白、胸中发满、脉来弦缓、四?肢不温		桂枝去芍药加附子汤	大枣、炙甘草、桂枝、附子	桂枝去芍药加附子汤
73	3300	263	汗出偏沮案_x005f_x000D_孙某，男，39岁。患左半身经常自汗出，而右半身反无汗，界限非常分明。无其他明显不适，脉缓而略浮，舌苔薄白。	无汗、脉缓、苔薄白、左半身经常自汗出		桂枝汤	白芍、大枣、炙甘草、桂枝	桂枝汤
74	3297	260	陈某。 主诉及病史：因受精神刺激而患精神分裂症，每夜不能安睡，家人轮流陪守。曾服大量氯丙嗪之类镇静剂无效。 诊查：切其脉弦。	脉弦、不能安睡		柴胡加龙骨牡蛎汤	茯苓、半夏、牡蛎、大黄、龙骨、大枣、桂枝、柴胡、黄芩	柴胡加龙骨牡蛎汤
75	3298	261	王某某 女，37岁，住北京西城区。 1994年8月29日初诊。 患者性格内向，素日寡言少语，喜独处而不善与人交往，因家庭琐事烦思忧虑，导致情绪不稳，时悲时恐，悲则欲哭，恐则如人将捕之状。更为痛苦者，自觉有一胶冻块物梗噎咽喉，吐之不出，咽之不下。心慌，胸闷，头目眩晕，失眠，食少，恶心呕吐，大便日行二次。舌苔白，脉沉弦而滑。辨为肝胆气机不疏，痰气交郁于上之“梅核气”病。	眩晕、呕吐、欲哭、恶心、失眠、梗噎、食少、苔白、心慌、胸闷、情绪不稳、脉沉弦而滑		半夏厚朴汤	茯苓、炙甘草、半夏、紫苏梗、党参、大枣、厚朴、柴胡、黄芩	半夏厚朴汤
76	3295	258	膈饮犯心而作悸_x005f_x000D_此证因膈间停饮，饮为阴邪，必来搏阳，所以心悸不安，心下痞满，呕吐，头目眩晕。脉弦，舌苔水滑。	呕吐、脉弦、作悸、苔水滑、心下痞满、心悸不安、头目眩晕		小半夏加茯苓汤	茯苓、半夏、生姜	小半夏加茯苓汤
77	3294	256	张某某 男，48岁。 患项背拘紧而痛，几几然已限制活动，并见汗出恶风。舌苔薄白而润。左侧项部仍时发酸痛，并见体疲肢倦，少气无力。切其脉软大无力。	肢倦、汗出、体疲、恶风、少气、舌苔薄白、项背拘紧、苔薄白而润、脉软大无力、左侧项部仍时发酸痛		桂枝加葛根汤	炙甘草、当归、黄芪、白术、党参、大枣、柴胡、升麻、粉葛、陈皮	桂枝加葛根汤
78	3293	255	韩某某 男，28岁，未婚，宁夏回族自治区人。 患背热如焚，上身多汗，齿衄，烦躁不安。但自小腹以下发凉，如浴水中，阴缩囊抽，大便溏薄，尿急尿频，每周梦遗二到三次。在当地易数医治疗无效，专程来京请刘老诊治。视其舌质偏红，舌苔根部白腻，切其脉滑而缓。	梦遗、尿急、齿衄、背热、尿频、舌偏红、大便溏薄、烦躁不安、阴缩囊抽、脉滑而缓、苔根部白腻		附子泻心汤	大黄、附子、黄芩、黄连	附子泻心汤
79	3292	254	腹痛腹泻案_x005f_x000D_孙某，女，60岁。左上腹部隐隐冷痛如掌大，每于子夜时分疼痛发作，丑时腹泻，完谷不化；有黏液如涕，或如烂柿，腹中雷鸣，出冷汗，纳食减少。经服胃舒平、酵母片及温胃理气等中药无效。病程已有三个多月，询知病证起于天寒食冷，因体阳虚弱，以致脾肾俱寒。	腹痛、腹泻、疼痛、出冷汗、腹中雷鸣、纳食减少、脾肾俱寒、完谷不化、左上腹部隐隐冷痛		附子粳米汤	甘草、半夏、附子、大枣、粳米	附子粳米汤
80	3291	253	李某某 女，53岁。 患阵发性发热汗出一年余，每天发作二到三次。前医按阴虚发热治疗，服药二十余剂罔效。问其饮食、便尚可，视其舌淡苔白，切其脉缓软无力。	汗出、舌淡、苔白、发热、脉缓软无力		桂枝汤	甘草、白芍、大枣、桂枝	桂枝汤
81	3289	251	心下痞案_x005f_x000D_郝某，女，70岁。患心下痞而胃中嘈杂已四、五年，屡经中西医治疗而不效。伴口苦，大便数日一次，舌质淡红，苔根腻，脉弦细。	口苦、心下痞、舌淡红、苔根腻、脉弦细、胃中嘈杂		甘草泻心汤	炙甘草、半夏、党参、大枣、黄芩、黄连、干姜	甘草泻心汤
82	3290	252	曾治曹某，女，43岁。胸胁发满，入夜为甚，头晕目眩，心悸气短，嗳气频作，心烦易怒，来月经时，小腹作胀，面色黧黑，舌苔水滑，脉沉弦。	嗳气、心悸、头晕、气短、心烦、苔水滑、脉沉弦、胸胁发满、面色黧黑、小腹作胀		苓桂术甘汤	甘草、茯苓、白术、桂枝	苓桂术甘汤
83	3288	250	月经淋漓案_x005f_x000D_陈某，女，25岁。月经淋漓不断，往往前次月经未尽，下次又潮，伴见面色萎黄，疲乏无力，心烦难寐，或偶尔得眠，又乱梦纷纭，反增疲倦。曾多次服用温补涩血之剂，六脉滑数，舌红尖赤，心火上炎，无水以制，阳亢不能入于阴中，故而心烦难寐；心主血脉，心火盛则血不安经，因此月经淋沥不止。	六脉滑数、疲乏无力、月经未尽、心烦难寐、舌红尖赤、面色萎黄、血不安经、月经淋漓不断、月经淋沥不止		黄连阿胶汤	白芍、阿胶、鸡子黄、黄连、黄芩	黄连阿胶汤
84	3287	249	盛某某 男，65岁。 1994年12月8日就诊。 有“冠心病”史。每遇入冬，天气严寒之时，出现心律过缓，不满40次，心悸不安，胸中?憋闷，后背恶寒。视其舌淡嫩、苔白，切其脉沉迟无力。	心悸、苔白、憋闷、恶寒、舌淡嫩、心律过缓、脉沉迟无力		麻黄附子细辛汤	五味子、附子、麦冬、细辛、麻黄	麻黄附子细辛汤
85	3286	248	肢体震颤案_x005f_x000D_刘某，女，38岁。素有肢体颤抖疾患，1976年因悼念周恩来总理过哀而病又发作，较前更为严重。头摇肢颤，观之令人神乱，曾服平肝息风之品而效不明显。因其人大便秘，胸胁胀，舌质红，苔黄白相兼，脉弦劲有力，	头摇、舌红、肢颤、胸胁胀、肢体颤抖、肢体震颤、苔黄白相兼、脉弦劲有力		小柴胡汤	茯苓、半夏、生姜、牡蛎、大黄、党参、大枣、桂枝、柴胡、黄芩	小柴胡汤
86	3285	247	漏汗案_x005f_x000D_崔某，女，51岁。患自汗证十多年，屡经中西医治疗而不愈。患者每日自汗出不止，浸湿内衣，每日换衣3?4次，一年四季皆如此。上半身汗出多于下半身，左半身汗出甚于右半身，稍有劳作更甚，伴有恶风，肢体屈伸不利。其人体态肥胖，但终日感觉体疲乏力。舌质淡嫩，苔白而脉缓。	自汗、苔白、恶风、脉缓、舌淡嫩、体态肥胖、体疲乏力、上半身汗出、左半身汗出、肢体屈伸不利		桂枝加附子汤	白芍、炙甘草、附子、大枣、桂枝	桂枝加附子汤
87	3284	246	佟某，女，26岁。患大便干结，数日一次，腹不满，牙床肿痛，口腔溃烂，口渴欲饮，小便黄赤。至午后日暮之时则头面烘热而赤，此证每月一发，多在月经来潮之前，病已一年。始以为胃肠燥热，欲投以调胃承气汤。待视其舌，舌质淡嫩有齿痕，苔白润，脉沉。舌脉与证不合，分明有阳虚之征，于是又仔细询问，方知平素形寒肢冷，汗出恶风，且心下痞，月经提前，量少而色黯，伴腹痛。	肢冷、脉沉、汗出、恶风、色黯、腹痛、腹不满、苔白润、舌淡嫩、心下痞、小便黄赤、大便干结、牙床肿痛、口腔溃烂、月经提前		附子泻心汤	黄芩、附子	附子泻心汤
88	3283	245	湿毒外发案_x005f_x000D_王某，女，8岁。有慢性肾炎病史，现症：颜面浮肿，色黄不泽，周身皮肤刺痒颇剧，搔之则泛起小疙瘩。曾经中西医多方治疗无效。舌质红苔白滑，右脉滑，左脉略浮。	色黄、右脉滑、左脉略浮、颜面浮肿、舌红苔白滑、泛起小疙瘩、周身皮肤刺痒		麻黄连翘赤小豆汤	桔梗、炙甘草、桑白皮、大枣、赤小豆、苦杏仁、连翘、苦参、麻黄	麻黄连翘赤小豆汤
89	3282	242	胁背胀痛案_x005f_x000D_姜某，女，40岁。其人喜怒无常而善郁，近日胸肋、及背部胀满疼痛，口中干苦，脉沉弦有力，舌质红苔白腻。	胀满、胀痛、舌红、疼痛、苔白腻、口中干苦、脉沉弦有力		小柴胡汤	炙甘草、半夏、党参、大枣、柴胡、黄芩	小柴胡汤
90	3281	241	闫某某 男，26岁。 患心下築築然动悸不安，腹诊有振水音与上腹悸动。三五日必作一次腹泻，泻下如水，清冷无臭味，泻后心下之悸动减轻。问其饮食、小便，尚可。舌苔白滑少津，脉象弦。	腹泻、振水音、脉象弦、上腹悸动、动悸不安、泻下如水、舌苔白滑、苔白滑少津		茯苓甘草汤	茯苓、炙甘草、桂枝	茯苓甘草汤
91	3280	240	溢饮案_x005f_x000D_吕某，男，46岁。病四肢肿胀，肌肉酸疼已十多天，西医诊断为末梢神经炎。其人身体魁梧，面色鲜泽，但手臂沉重，抬手诊脉亦觉费力。按其手足凹陷成坑，而且身有汗但四肢无汗。舌质红苔腻，脉浮大。	脉浮大、舌质红、肌肉酸疼、四肢肿胀、手足凹陷、四肢无汗、身体魁梧、面色鲜泽、舌红苔腻、手臂沉重		越婢加术汤	大枣、炙甘草、苍术、麻黄	越婢加术汤
92	3279	239	齿衄案_x005f_x000D_刘某，女，30岁。齿衄半个多月，心烦，夜寐多噩梦，小便黄赤。舌质红，苔薄黄，脉滑。	齿衄、舌红、心烦、脉滑、苔薄黄、小便黄赤		大黄黄连泻心汤	大黄、黄芩、黄连	大黄黄连泻心汤
93	3277	235	消渴案_x005f_x000D_刘某，男，48岁。患糖尿病已3年，又有肝炎及胆囊炎病史。症见：口苦口干，渴欲饮水，饮而不解渴，查尿糖（++++)。伴有胸胁满而心烦，不欲食，食后腹胀，大便稀溏，每日二三次。舌质红，苔薄白，脉弦。	脉弦、口苦、口干、舌红、心烦、腹胀、胸胁满、不解渴、苔薄白、不欲食、大便稀溏		柴胡桂枝干姜汤	炙甘草、牡蛎、天花粉、黄芩、桂枝、柴胡、干姜	柴胡桂枝干姜汤
94	3276	234	汗多案_x005f_x000D_刘某，女，5岁。出麻疹后，发热不退，周身大汗淋漓，口舌干燥，渴喜冷饮，舌质红，苔薄黄而干，脉滑大。	发热、汗多、舌红、苔薄黄、脉滑大、口舌干燥、渴喜冷饮、大汗淋漓		白虎汤	炙甘草、生地、知母、牡丹皮、粳米、石膏	白虎汤
95	3275	233	孙某某 男，55岁。 1992年4月21日初诊。 三年前，洗浴之后汗出为多，吃了两个橘子，突感胸腹之中灼热不堪，从此不能吃面食及鸡鸭鱼肉等荤菜，甚则也不能饮热水，如有触犯，则胸腹之中顿发灼热，令人烦忧为苦，必须饮进冷水则得安，虽属数九隆冬，只能饮凉水而不能饮热水。去医院检查，各项指标未见异常，多方医治无效，专程由东北来京请刘老诊治。经询问，患者素日口干咽燥，腹胀，小便短黄，大便干，数日一行。视其舌质红绛，苔白腻，切其脉弦而滑。	口干、咽燥、灼热、腹胀、苔白腻、大便干、脉弦而滑、小便短黄、舌质红绛		茵陈蒿汤	茵陈、大黄、栀子、柴胡、黄芩	茵陈蒿汤
96	3274	232	喘咳案_x005f_x000D_周某，男，47岁。咳喘多年，至深秋及冬令之时始作。发作时咳吐白色泡沫痰，喉中气鸣作响，甚则不能平卧，面色黑，舌苔白滑，脉沉弦。	咳喘、喘咳、面色黑、脉沉弦、苔白滑、喉中气鸣、不能平卧、咳吐白色泡沫痰		射干麻黄汤	半夏、款冬花、五味子、大枣、细辛	射干麻黄汤
97	3271	228	下利案_x005f_x000D_曾治一患儿，出生才六个月，却患下利三个月。询其致病原因，在于其母恐母乳不足而在三个月时即以牛肉汤喂之。稚弱之体，不能受肥厚之物，运化功能受损，以致下利日十余次。舌质淡嫩，苔白略腻，	舌淡嫩、苔白略腻		理中汤	白术、党参、炙甘草、干姜	理中汤
98	3272	229	周某 男，24岁。 感受时令之邪，而发热头痛，饮食作呕。注射“安乃近”与“葡萄糖液”，汗出虽多而发不退，反增谵语，身疼，呕吐等症。试其体温39.6℃，脉来濡，舌苔白腻。 然病人服药无效，反增口渴心烦，体温升至40℃，一身酸痛，两足反厥冷如冰，病家惶恐，急请刘老再诊。切其脉仍濡，而舌苔则黄白间杂，湿温为患，明白无误，然前方胡为不效？	发热、呕吐、作呕、谵语、头痛、口渴、汗出、心烦、舌苔、身疼、冷如冰、苔白腻、脉来濡、两足反厥、一身酸痛、苔黄白间杂、体温升至40℃、体温39.6℃		白虎汤	苍术、炙甘草、粳米、知母	白虎汤
99	3273	230	眩晕案_x005f_x000D_李某，男，45岁。患眩晕数年，大凡平肝潜阳，滋阴降火，疏风散寒，补脾升清，安神定志等方药遍服而无效。询知眩晕甚时胸闷呕恶，四肢略颤，舌苔水滑，脉沉弦而滑，	眩晕、呕恶、胸闷、苔水滑、脉沉弦、四肢略颤		泽泻汤	泽泻、白术	泽泻汤
100	3269	225	吕某某 男，48岁，农民。 初秋患外感，发烧不止，体温高达39.8℃，到本村医务室注射“安基比林”等退烧剂，旋退旋升。四五日后，发热增至40℃，大渴引饮，时有汗出，而手足却反厥冷，舌绛苔黄，脉滑而大。	苔黄、汗出、发烧、发热、舌绛、脉滑而大、手足却反厥冷、体温高达39.8℃		白虎汤	炙甘草、石膏、粳米、知母	白虎汤
101	3268	224	胁痛案_x005f_x000D_白某，男，27岁。左胁疼痛以夜间发作为主，伴见心下痞，嗳气，患疾已两年，自称每每以手自击其胁可使疼痛减缓。舌质绛而苔白，脉弦缓。	嗳气、苔白、疼痛、舌绛、脉弦缓、心下痞		旋覆花汤	当归、降香、桃仁、旋覆花、红花、柏子仁	旋覆花汤
102	3267	223	马某，女，50岁。患失眠证，每夜只能入睡二三小时，而且乱梦纷纭，白昼则头晕神疲。舌苔滑腻，脉弦滑。初诊用温胆汤不效，再诊时，知其大便稀溏，每日二三次，伴心下胀闷不舒，时有嗳气，由此而知病根在于脾胃不和。	嗳气、神疲、胀闷、头晕、脉弦滑、苔滑腻、乱梦纷纭、大便稀溏		生姜泻心汤	炙甘草、半夏、党参、大枣、黄芩、黄连、干姜	生姜泻心汤
103	3266	222	消渴案_x005f_x000D_李某，男，52岁。患者有糖尿病史。口燥渴多饮，饮水后复渴，有饮水不能解渴之势。虽多饮但小便却黄，纳食减少，神疲体乏，大便正常。脉大而软，舌质红无苔。	体乏、多饮、无苔、口燥、神疲、舌红、纳食减少、脉大而软、不能解渴、小便却黄		白虎加人参汤	炙甘草、人参、天花粉、知母、粳米、石膏	白虎加人参汤
104	3265	221	二阳合病案_x005f_x000D_程某，女，25岁。初春感寒后，患发热，头痛，恶风寒，呕吐，面色红赤。脉浮，舌苔白润。	呕吐、头痛、发热、脉浮、苔白润、恶风寒、面色红赤		葛根加半夏汤	白芍、炙甘草、半夏、大枣、桂枝、粉葛、麻黄	葛根加半夏汤
105	3264	220	徐某某 女，32岁。 性格内向，多思善虑，致肝气为病。刻下胸胁胀满，时发太息，呕吐酸苦，经期前后不定，少腹作痛，所可怪者，病后则性情改变，性欲淡漠，厌夫独宿。观其表情默默，抑郁不语，苔白，脉沉弦，	呕吐、苔白、脉沉弦、表情默默、少腹作痛、性欲淡漠、胸胁胀满		小柴胡汤	郁金、白芍、炙甘草、半夏、党参、大枣、石菖蒲、黄芩、枳实	小柴胡汤
106	3263	219	刘某 男，83岁。 1993年11月1日初诊。 有冠心病及心房纤颤病史。两月前不慎跌倒，CT检查诊为脑梗塞，伴脑积水，脑萎缩。刻下行路蹒跚，步履维艰，跌仆频频。患者性情急躁，夜寐不安，少腹胀满，小便频数量少，大便干燥，数日一行。舌质紫暗，边有瘀斑，脉大而结，按之不衰。	胀满、瘀斑、跌倒、舌紫暗、脉大而结、大便干燥		桃核承气汤	炙甘草、桃仁、大黄、芒硝、桂枝	桃核承气汤
107	3261	217	痛经案_x005f_x000D_思某，女，27岁。月经前后不定期，每逢月经来潮，腹痛如锥刺，腰痛如折，舌质紫黯。	痛经、腹痛、腰痛、舌紫黯		桂枝茯苓丸	茯苓、赤芍、桃仁、牡丹皮、桂枝	桂枝茯苓丸
108	3262	218	胁痛案_x005f_x000D_常某，女，48岁。症见胁痛，头晕而颜面浮肿，舌苔水滑，脉弦略沉。西医诊断为脂肪肝。	头晕、胁痛、苔水滑、脉弦略沉、颜面浮肿		泽泻汤	泽泻、白术、川楝子、延胡索	泽泻汤
109	3259	215	头痛案_x005f_x000D_陈某，男，49岁。症见：头痛以巅顶为甚，伴眩晕，口中多涎，寐差，面色黧黑，舌苔水滑，脉弦迟无力。	眩晕、头痛、寐差、多涎、苔水滑、面色黧黑、脉弦迟无力		吴茱萸汤	党参、大枣、吴茱萸、生姜	吴茱萸汤
110	3258	214	浮肿案_x005f_x000D_某村妇与其姑相口角，忿怒之余，口咽发燥，乃暴饮凉水。次日胸胁发满，小便不利，下肢浮肿。脉沉弦，苔白滑。	脉沉弦、苔白滑、小便不利、胸胁发满、下肢浮肿、口咽发燥		小柴胡汤	甘草、半夏、大枣、柴胡、黄芩	小柴胡汤
111	3257	213	头痛案_x005f_x000D_邓某，男，45岁。患有高血压病史，近日来头痛剧烈，心悸，恶心欲吐，严重时伴见头身汗出湿冷。舌苔白滑，脉弦缓无力。	心悸、头痛、恶心、欲吐、苔白滑、汗出湿冷、脉弦缓无力		茯苓甘草汤	茯苓、牛膝、炙甘草、半夏、生姜、茜草、红花、桂枝、陈皮	茯苓甘草汤
112	3256	212	皮肤发凉案_x005f_x000D_李某，女，48岁。所患之证颇奇，周身酸疼时，皮肤有如涂清凉油一般发凉透肤，伴见胃脘发胀，以进食后更甚。心悸，大便干，舌红苔白。	心悸、苔白、舌红、大便干、周身酸疼、胃脘发胀、皮肤发凉		柴胡桂枝汤	白芍、炙甘草、半夏、生姜、瓜蒌、桂枝、柴胡、黄芩	柴胡桂枝汤
113	3255	211	胸痛案_x005f_x000D_王某，男，46岁。多年来胸中发满，或疼痛，往往因气候变冷而加剧。伴有咳嗽，短气，手足发凉，小便清长等证。舌质淡嫩，苔白略滑，脉沉弦而缓。	短气、胸痛、疼痛、咳嗽、舌淡嫩、小便清长、胸中发满、手足发凉、苔白略滑、脉沉弦而缓		桂枝去芍药加附子汤	大枣、炙甘草、桂枝、附子	桂枝去芍药加附子汤
114	3254	210	伤寒高热案_x005f_x000D_黄某，男，28岁。隆冬感受寒气，症见：高热，体温39.5°C，恶寒，头身肢节皆痛，无汗，心烦，口不渴。病已3天，曾用柴胡注射液，服A.R.C及桂枝加葛根汤无效。舌红苔白，脉浮紧有力。	高热、苔白、无汗、舌红、心烦、恶寒、口不渴、脉浮紧有力、头身肢节皆痛、体温39.5°C		大青龙汤	炙甘草、大枣、桂枝、苦杏仁、石膏、麻黄	大青龙汤
115	3253	208	癫痫案_x005f_x000D_王某，男，18岁。患癫痫病，屡用苯妥英钠等抗癫痫药物不能控制其发作。自述每次发作前感觉有一股气小腹往上冲逆，至胃则呕，至心胸则烦乱不堪，上至头则晕厥而不知人事。少顷，其气下移而苏醒。素常小便短少，频数不利，大便正常。舌质淡嫩苔薄，脉沉滑。	呕、晕厥、苔薄、舌淡嫩、脉沉滑、烦乱不堪、小便短少、小腹往上冲逆		五苓散	泽泻、茯苓、肉桂、白术、桂枝、猪苓	五苓散
116	3252	207	冯某 男，17岁，高中学生，住北京市朝阳区。 1995年2月8日初诊。 因突发黄疸，皮肤及巩膜皆黄，急诊住某传染病医院治疗。肝功化验：ALT 2615IU/L, AST 932IU/L, ALP 193IU/L, GGT 122IU/L, AIL 8.1mg/dl, D-BIL 4.6mg/dl，抗HAV-1gM（+），该院确诊为“急性传染性黄疸型肝炎”。因黄疸来势凶猛，急请刘老会诊。症状：目睛、皮肤、巩膜皆黄染，黄色鲜明如橘。头晕，口苦，小便黄赤，大便偏干，脘腹胀满，呕恶纳呆，午后发热（体温在37.2～37.6℃之间），神疲乏力，倦怠嗜卧。舌体胖，苔白厚腻挟黄，脉弦滑而数。	头晕、呕恶、神疲、口苦、黄疸、发热、倦怠、纳呆、舌体胖、脉弦滑、小便黄赤、大便偏干、脘腹胀满、苔白厚腻、巩膜皆黄染、体温在37.2～37.6℃		茵陈蒿汤	半夏、茵陈、苍术、栀子、红花、厚朴、柴胡、竹茹、黄芩、陈皮	茵陈蒿汤
117	3251	206	单某某 女，29岁。 1994年1月10日初诊。 素来性急善怒，稍不遂心，则抑郁满怀，产后坐月期间，因琐事与家人生气，遂感心胸满闷，腹部胀满，以手按其腹部，咕咕作响，得矢气后则稍舒。病延三月，胸腹满闷不除，近日更增心烦不宁，睡眠欠佳，噫气频作，不欲饮食。曾服中药二十余剂不效。视其舌红，苔白腻，脉来稍沉。	抑郁、舌红、噫气、苔白腻、心胸满闷、心烦不宁、睡眠欠佳、不欲饮食、咕咕作响、胸腹满闷、脉来稍沉、腹部胀满		栀子厚朴汤	栀子、厚朴、枳实	栀子厚朴汤
118	3250	205	唐某某 女，30岁，未婚。 月经淋漓不止已半年许，妇科检查未见异常。化验：Hb7.2g％。伴心烦不得卧，惊惕不安，自汗沾衣。索其前方，多是参、芪温补与涩血固经之药，患者言服药效果不佳，切其脉萦萦如丝，数而薄疾（一息六至有余），视其舌光红，无苔，舌尖红艳如杨梅。	自汗、心烦、舌光红、苔无苔、萦萦如丝、月经淋漓不止、舌尖红艳如杨梅、妇科检查未见异常		黄连阿胶汤	白芍、阿胶、鸡子黄、黄连、黄芩	黄连阿胶汤
119	3249	203	李某 男，38岁，住北京朝阳区。 患顽固性偏头痛二年，久治不愈。经友人介绍，延请刘老诊治。主诉：右侧头痛，常连及前额及眉棱骨。伴无汗恶寒，鼻流清涕，心烦，面赤，头目眩晕，睡眠不佳。诊察之时，见病人颈项转动不利，问之，乃答曰：颈项及后背经常有拘急感，头痛甚时拘紧更重。舌淡苔白，脉浮略数，	舌淡、苔白、无汗、恶寒、心烦、面赤、右侧头痛、脉浮略数、鼻流清涕、头目眩晕、颈项转动不利		葛根汤	白芍、炙甘草、大枣、桂枝、粉葛、麻黄	葛根汤
120	3248	201	房后伤风案_x005f_x000D_王某，男，25岁。患者身材高大，体魄雄伟。夏季某日与妻子同房后，因觉燥热而置两腿于窗户之上，迎风取爽。几天后，左腿疼痛，左小腿拘挛而屈伸不利，针药屡治不效。脉弦迟，舌苔水滑。	拘挛、燥热、疼痛、苔水滑、脉弦迟、体魄雄伟、身材高大		桂枝加附子汤	白芍、炙甘草、附子、大枣、桂枝、木瓜、独活	桂枝加附子汤
121	3247	200	陈某，19岁。 主诉及病史：头疼身痛，发热恶寒，大便作泻，每日四五次，无红白粘液，腹中绵绵作痛。前医用“藿香正气散”未能取效。 诊查：切其脉浮弦而缓，舌苔薄白而润。	身痛、苔润、头疼、发热、恶寒、大便作泻、脉浮弦而缓、腹中绵绵作痛、舌苔薄白而润		桂枝人参汤	甘草、人参、白术、桂枝、干姜	桂枝人参汤
122	3246	199	刘某某 男，33岁，内蒙古赤峰市人。 1994年1月5日初诊。 感冒并发肺炎，口服“先锋四号”，肌注“青霉素”，身热虽退，但干咳少痰，气促作喘，胸闷。伴头痛，汗出恶风，背部发凉，周身骨节酸痛，阴囊湿冷。舌苔薄白，脉来浮弦。	头痛、汗出、恶风、干咳、气促、胸闷、身热、苔薄白、背部发凉、脉来浮弦、阴囊湿冷、周身骨节酸痛		桂枝汤	白芍、炙甘草、生姜、大枣、厚朴、桂枝、苦杏仁	桂枝汤
123	3245	198	腰腿疼痛案_x005f_x000D_刘某，女，26岁。患右侧腰臀及大腿酸重疼痛，而且带下极多。脉沉迟，舌质淡嫩而苔白。	酸重、苔白、疼痛、舌淡嫩、脉沉迟、带下极多		肾气丸	茯苓、炙甘草、续断、杜仲、白术、干姜	金匮肾气丸
124	3244	197	眩晕案_x005f_x000D_张某，女，39岁。头目眩晕如坐舟车，且头沉项强，舌绛苔白，脉沉滑。西医诊断为“梅尼埃综合征”，始用温胆汤加味以化痰热，药后无效。仔细询问后知有心烦眠差，小便不利	苔白、眠差、心烦、项强、头沉、舌绛、脉沉滑、化痰热、小便不利、头目眩晕		猪苓汤	泽泻、茯苓、阿胶、滑石粉、猪苓	猪苓汤
125	3243	195	盗汗案_x005f_x000D_袁某，男，64岁。外感时邪，乍寒乍热，两胁苦满，伴咳嗽有痰，口苦，心烦，至夜间合目则盗汗出，湿透衣被，甚以为苦。脉弦有力，舌苔白滑。	盗汗、口苦、心烦、有痰、咳嗽、苔白滑、乍寒乍热、脉弦有力、两胁苦满		小柴胡汤	桔梗、炙甘草、半夏、生姜、鱼腥草、党参、柴胡、石膏、黄芩	小柴胡汤
126	3242	194	张某某 男，71岁。 1994年5月4日初诊。 因高血压心脏病，服进口扩张血管药过量，至午后低热不退，体温徘徊在37.5—38℃之间，口中干渴，频频饮水不解，短气乏力，气逆欲吐，汗出。不思饮食，头之前额与两侧疼痛。舌红绛少苔，脉来细数。	两、汗出、欲吐、乏力、低热、短气、疼痛、气逆、干渴、不思饮食、脉来细数、饮水不解、苔红绛少苔、舌红绛少苔、体温徘徊在37.5—38℃		竹叶石膏汤	炙甘草、半夏、淡竹叶、党参、粳米、麦冬	竹叶石膏汤
127	3241	193	刘某某 男，50岁。 隆冬季节，因工作需要出差外行，途中不慎感受风寒邪气，当晚即发高烧，体温达39.8℃，恶寒甚重，虽覆两床棉被仍洒浙恶寒，发抖，周身关节无一不痛，无汗，皮肤滚烫而咳嗽不止。视其舌苔薄白，切其脉浮紧有力，	无汗、恶寒、咳嗽、发抖、苔薄白、发高烧、脉浮紧有力、周身关节无一不痛、体温达39.8℃		麻黄汤	炙甘草、麻黄、桂枝、苦杏仁	麻黄汤
128	3239	190	陈某某 男，38岁。 三年前，因急性肝炎叠用苦寒之药，损伤肝脾之阳气。黄疸虽退，但腹痛、胁满以及胀闷之症则有增无减。化验肝功：GPT 250IU/L。近日来，头晕而痛，动则更甚，伴有精神抑郁不舒，腰膝痠软无力，心悸气短，四肢不温，懒于言语。脉来弦细，舌质暗淡，舌苔薄黄。	心悸、胁满、气短、黄疸、腹痛、胀闷、头晕、苔薄黄、舌暗淡、脉来弦细、四肢不温、腰膝痠软无力		桂枝汤	白芍、淫羊藿、当归、黄芪、枳壳、菟丝子、厚朴、桂枝、吴茱萸	桂枝汤
129	3238	189	马某某 女，42岁。 1993年8月11日初诊。 患经行泄泻数年，多方调治不愈。患者平日大便正常，每次行经，便作泄泻，质稀如水。 口干而渴，小溲窘迫，夜不得寐，寐则梦多，两腿自感沉重如铅。本次月经来潮量多挟有血块。视其舌红苔白，脉来弦细。	渴、梦多、泄泻、苔白、口干、舌红、血块、脉来弦细、舌稀如水		猪苓汤	泽泻、茯苓、阿胶、滑石粉、猪苓	猪苓汤
130	3237	188	热利案_x005f_x000D_李某，男，35岁。病下利腹痛，肛门灼热如火烙，大便后重难通。曾自服“十滴水”，腹痛当时得以减缓，下利3日未作。至第四天，腹痛又发，较前更严重，里急后重，下利皆为红白黏液，有排泻不尽之感。以手按其腹，疼痛叫绝。脉沉有力，舌苔黄厚。	下利、腹痛、疼痛、苔黄厚、里急后重、肛门灼热、脉沉有力、大便后重		大承气汤	甘草、大黄、青黛、厚朴、滑石粉、玄明粉、枳实	大承气汤
131	3236	185	气郁厥证案_x005f_x000D_全某，男，32岁。患者手足厥冷，疼痛麻木，不堪其苦。厥冷时手足汗出，其汗出程度随厥冷之深浅而变，厥深则汗多，厥浅则汗少。曾服附子、干姜等回阳救逆而无效。视其人体格健壮，面颊丰腴，两目有神，决非虚人之象。诊其脉沉弦而有力，舌质红苔白。	汗少、汗出、厥冷、麻木、汗多、疼痛、舌红苔白、体格健壮、面颊丰腴、脉沉弦而有力		四逆散	枳实、白芍、炙甘草、柴胡	四逆散
132	3235	184	潘某某 女，49岁，湖北潜江人。 主诉心下痞塞，噫气频作，呕吐酸苦，小便少而大便稀溏，每日三四次，肠鸣漉漉，饮食少思。望其人体质肥胖，面部浮肿，色青黄而不泽。视其心下隆起一包，按之不痛，抬手即起。舌苔带水，脉滑无力。	呕吐、噫气、小便少、苔带水、心下痞塞、饮食少思、面部浮肿、大便稀溏、肠鸣漉漉、脉滑无力、心下隆起		生姜泻心汤	茯苓、炙甘草、半夏、党参、大枣、黄芩、黄连、干姜	生姜泻心汤
133	3234	183	头痛案_x005f_x000D_李某，女，34岁。患血管神经性头痛，经多方求治，疗效甚微。头痛每星期发作3次，剧烈难忍，欲以头冲撞墙壁，每次发作时多伴喷射性呕吐，周身燥热，时有胁下作痛，素常月经量少。脉沉，舌苔腻。	脉沉、头痛、苔腻、胁下作痛、月经量少、周身燥热、喷射性呕吐		小柴胡汤	白芍、炙甘草、半夏、牡丹皮、夏枯草、党参、大枣、柴胡、龙胆、黄芩	小柴胡汤
134	3233	182	柴某某 男，53岁。 1994年12月3日就诊。 患咳喘十余年，冬重夏轻，经过许多大医院均诊为“慢性支气管炎”，“或慢支并发肺气肿”。选用中西药治疗而效果不显。就诊时，患者气喘憋闷，耸肩提肚，咳吐稀白之痰，每到夜晚则加重，不能平卧，晨起则吐痰盈杯盈碗。背部恶寒。视其面色黧黑，舌苔水滑，切其脉弦，寸有滑象。	脉弦、憋闷、咳喘、吐痰、恶寒、气喘、苔水滑、寸有滑象、面色黧黑		小青龙汤	细辛、白芍、炙甘草、半夏、五味子、桂枝、干姜、麻黄	小青龙汤
135	3232	180	杨某某 男，33岁，工人。 1993年9月15日初诊。 患者于一年前因连续加班，过于劳累，忽觉心悸不安，少寐，周身乏力，作心电图，提示“频发性室性早搏”，经服用培他乐克、肌苷等药物，心悸减轻，但停药后其证复作。现心悸频发，胸中发空，气短而不接续，动则汗出，倦怠乏力，睡眠不佳，观其舌质淡嫩，脉弦细而带有结象。	心悸、汗出、发空、气短、乏力、少寐、倦怠、舌淡嫩、脉弦细、睡眠不佳		苓桂术甘汤	茯苓、炙甘草、白术、党参、桂枝、丹参	苓桂术甘汤
136	3231	179	浮肿案_x005f_x000D_张某，女，44岁。患目窠浮肿，胀如卧蚕，两目流泪涓涓不止，遇见风寒或劳累时更为严重。其人面色黧黄，舌体胖大而嫩，苔薄白水滑，脉沉。	脉沉、浮肿、两目流泪、胀如卧蚕、面色黧黄、苔薄白水滑、舌体胖大而嫩		理中汤	茯苓、桔梗、肉桂、炙甘草、黄芪、陈皮、白术、党参、干姜、砂仁	理中汤
137	3230	178	腹泻案_x005f_x000D_杜某，男，1周岁。患儿自生下后即大便溏泄，每日数次，吮乳不佳，而且多吐，伴见口舌糜烂等证，久治不效。舌尖红，苔白，脉缓。	多吐、苔白、脉缓、腹泻、舌尖红、口舌糜烂、吮乳不佳、大便溏泄		干姜黄芩黄连人参汤	炙甘草、淡竹叶、白术、党参、黄连、干姜、黄芩	干姜黄芩黄连人参汤
138	3229	176	更年期综合征案_x005f_x000D_程某，女，47岁。天癸将竭，已值更年期，患病至今已有三年多。每次发病开始时便觉心中烦乱，莫能言状，继而周身烘热难忍，少顷则蒸蒸汗出，汗出后则热去而安，每次发作约5分钟。近来发作频繁，每半小时左右发作一次，不分昼夜，夜不能安寐，伴见大便或干或稀而不调。舌质红绛少苔，脉弦按之无力。	脉弦、舌质红绛、心中烦乱、蒸蒸汗出、莫能言状、大便或干、舌红绛少苔		黄连阿胶汤	白芍、阿胶、鸡子黄、黄连、黄芩	黄连阿胶汤
139	3228	175	郑某某 女，32岁。 患病而有上、中、下三部的特点。在上则有口腔经常糜烂作痛，而不易愈合；在下则有前阴粘膜溃破，既痛且痒，中部则见心下痞满，饮食乏味。问其小便尚可，大便则每日两次犹能成形。切其脉弦而无力，舌苔薄白而润。	痒、口腔、苔润、心下痞满、脉弦而无力、舌苔薄白而润、前阴粘膜溃破		甘草泻心汤	炙甘草、半夏、人参、大枣、黄连、干姜、黄芩	甘草泻心汤
140	3227	174	手太阴暑温，若见汗出，口渴饮凉，脉右大而数，	汗出、口渴、饮凉、脉右大而数		白虎汤	炙甘草、石膏、粳米、知母	白虎汤
141	3226	173	肺热咳嗽案_x005f_x000D_李某，男，2岁。初得伤寒，高热，39°C，无汗，舌苔白润，脉浮数。予麻黄汤原方一剂，服药后得汗出，发热降至37.5°C，但又出现严重咳嗽，呼吸气急，有痰，汗出，舌红苔略黄，脉滑数。	汗出、高热、无汗、发热、舌红、有痰、咳嗽、脉浮数、苔白润、脉滑数、苔略黄、呼吸气急		麻杏石甘汤	甘草、麻黄、石膏、苦杏仁	麻杏石甘汤
142	3225	172	包某某 女，42岁，住北京朝阳区。 1994年6月22日就诊。 尿急，尿频，小便时尿道灼热涩痛。尿检：白细胞10—16个，红细胞3—4个。某医院诊为：“急性泌尿系感染”，服氟哌酸等西药，效果不佳。伴腰酸，小腹胀，足踝部略有浮肿，心烦少寐，口干不欲饮，微咳，大便偏干，二日一行，小便黄。舌红，苔薄腻，脉滑细。	尿急、微咳、口干、少寐、腰酸、浮肿、心烦、舌红、尿频、小腹胀、苔薄腻、小便黄、脉滑细、大便偏干、尿道灼热涩痛		当归贝母苦参丸	苦参、当归	当归贝母苦参丸
143	3223	168	张某某 女，26岁，北京门头沟人。 患前额痛，兼见口噤拘急难开，吃饭不能张口，如果强张，则两侧颊车处肌肉痠痛难耐，迭用中西药治疗弗效。问其口渴否，病人答曰：渴而思饮，且口中有臭味，舌苔干黄，切其脉则浮大而出。	浮大、口渴、口噤、苔干黄、前额痛、不能张口、口中有臭味		白虎汤	白芍、钩藤、知母、牡丹皮、麦冬、玉竹、粉葛、石膏	白虎汤
144	3222	167	刘某某 男，41岁。 患病已三月，项背强紧，顾盼俯仰不能自如，自汗出而恶风。问其大便则称稀溏，每日二三次，伴有脱肛与后重等症。切其脉浮，视其舌苔白润。	自汗、脱肛、恶风、后重、稀溏、脉浮、苔白润、不能自如、项背强紧		桂枝加葛根汤	白芍、炙甘草、大枣、桂枝、粉葛	桂枝加葛根汤
145	3221	166	月经淋漓案_x005f_x000D_卢某，女，40岁。月经淋漓不绝，偶停而又复来，血中多挟瘀块。少腹冷痛，腰腿酸楚，或发寒热，两颧潮红，手心热，唇口干燥。脉沉弦无力，舌苔白而略腻。	苔白、瘀块、手心热、发寒热、两颧潮红、少腹冷痛、唇口干燥、腰腿酸楚、脉沉弦无力、月经淋漓不绝		温经汤	白芍、川芎、炙甘草、阿胶、半夏、当归、牡丹皮、党参、桂枝、吴茱萸、麦冬	温经汤
146	3220	165	头痛案_x005f_x000D_患者为德国男性青年，有慢性肾炎病史。近三个月屡发头痛，或轻或重，伴小便不利，舌质红苔滑腻，脉沉。此下焦水热上冒清阳，欲解其上，当利其下。	脉沉、头痛、小便不利、舌质红苔滑腻		猪苓汤	泽泻、茯苓、阿胶、滑石粉、猪苓	猪苓汤
147	3218	163	手太阴暑温，若暑热伤气，汗出甚多，脉大无力者，	汗出甚多、脉大无力		白虎加人参汤	炙甘草、人参、知母、粳米、石膏	白虎加人参汤
148	3219	164	头晕案_x005f_x000D_王某，男，68岁。患头晕已数年，近期加剧，脑电图提示脑血管供血不足。伴有口干苦，心烦，偶或右胁作疼，大便稀溏，每日二次，有下坠感，绕脐腹痛，下肢怕冷。舌质胖红，脉弦。	脉弦、口干、心烦、腹痛、头晕、下坠感、舌胖红、右胁作疼、大便稀溏、下肢怕冷		柴胡桂枝干姜汤	白芍、炙甘草、牡蛎、瓜蒌、黄芩、桂枝、柴胡、干姜	柴胡桂枝干姜汤
149	3217	162	自汗案_x005f_x000D_潘某，男，48岁。外感病后，遗下自汗一证，久治不愈，尤其以深秋季节更为严重。汗出多时，浸透衣被，换衣不迭。伴见胸闷，头目眩晕且胀等。舌质绛红，苔腻，脉弦。	眩晕、自汗、脉弦、苔腻、胸闷、舌绛红		小柴胡汤	白芍、半夏、生姜、大黄、柴胡、黄芩、枳实	小柴胡汤
150	3216	161	气胀案_x005f_x000D_董某，女，49岁。周身皮肤肿胀，随按随起而无凹陷，腹部胀满尤为明显。更有奇者，肚脐周围出现如栗子大小包块十余个，按之软，随按而没，抬手又起。腹部皮肤发凉，间或嗳气上逆，面色黧黑不泽。脉沉无力，舌苔白。	嗳气、凹陷、气胀、包块、苔白、脉沉无力、腹部胀满、腹部皮肤发凉、周身皮肤肿胀、面色黧黑不泽		桂枝去芍药加麻辛附子汤	炙甘草、附子、大枣、花椒、桂枝、细辛、麻黄	桂枝去芍药加麻黄附子细辛汤
151	3214	156	眩晕案_x005f_x000D_魏某，男，60岁。头目眩晕，耳鸣，舌体胖大，脉弦。	脉弦、耳鸣、舌体胖大、头目眩晕		泽泻汤	泽泻、白术	泽泻汤
152	3215	159	刘某某 男，64岁。 患发热为38.8℃，心悸，胸满憋气。经北京某大医院确诊为“结核性心包积液”。周身浮肿，小便不利，虽服利尿药，仍然涓滴不利。听诊：心音遥远；叩诊：心浊音界向左下扩大。给予抗痨药物治疗，同时输入“白蛋白。”经治两周有余，发热与水肿稍有减轻，惟心包积液反有增无减，虽经穿刺抽液急救，但积液随抽随涨，反使病情逐渐加重。医院已下病危通知书。经友人蒋君介绍，延请刘老会诊。其征低热不退，心悸胸满，小便不利，口渴欲饮，咳嗽泛恶，不欲饮食，心烦寐少，脉来弦细而数，舌红少苔。	泛恶、发热、憋气、低热、浮肿、咳嗽、口渴、寐少、水肿、心烦、心悸、胸满、小便不利、心音遥远、涓滴不利、舌红少苔、脉来弦细而数、心浊音界向左下扩大		猪苓汤	泽泻、茯苓、阿胶、滑石粉、猪苓	猪苓汤
153	3213	155	张某某 女，32岁。 新产九天，不慎感邪，突然寒战，发热至39.8℃，上身烦热，汗出较多，下身反冰冷无汗，口中干渴，时时呼饮，饮后渴仍不解，伴有恶风、头痛等症。视之，面缘缘正赤，舌质红绛，舌苔薄黄，切其脉则浮大而充盈有力。	头痛、恶风、寒战、无汗、发热、舌红绛、苔薄黄、脉则浮大、汗出较多、口中干渴、上身烦热、下身反冰冷、面缘缘正赤、浮大而充盈有力		白虎桂枝汤	炙甘草、知母、桂枝、粳米、玉竹、石膏	白虎加桂枝汤
154	3212	154	协热下利案_x005f_x000D_陈某，女，19岁。外感风寒已四五天，头身尽痛，发热恶寒，大便作泻，每日四五次，腹中绵绵作痛。曾服藿香正气散无效。脉浮弦而缓，舌苔薄白而润。	发热、恶寒、头身尽痛、大便作泻、脉浮弦而缓、腹中绵绵作痛、舌苔薄白而润		桂枝人参汤	炙甘草、白术、党参、桂枝、干姜	桂枝人参汤
155	3211	153	胃痛案_x005f_x000D_路某，女，27岁。有胃病史二年多，近来胃痛频发，心下痞满，按之濡软，恶心，不欲食，大便失调而肠鸣，舌体胖嫩，苔白，脉弦。	脉弦、恶心、肠鸣、苔白、胃痛、不欲食、心下痞满、舌体胖嫩、大便失调		半夏泻心汤	炙甘草、半夏、人参、大枣、黄连、干姜、黄芩	半夏泻心汤
156	3210	152	曹某 男，37岁，北京人。 1989年6月24日初诊。 自诉因工作关系，接触冷水，左脚痿软，不能弯曲，足趾无力，行走困难，已一周有余。无疼痛与麻木，尚未发现肌肉萎缩。下肢发凉，小便清长，检查左脚呈“垂足”状，西医诊为“腓总神经损伤”。舌苔白厚腻，脉来沉。	发凉、困难、麻木、疼痛、脉来沉、足趾无力、苔白厚腻、左脚痿软		桂枝去芍药加附子汤	炙甘草、附子、白术、大枣、桂枝	桂枝去芍药加附子汤
157	3208	148	曹某某 女72岁，住东城区首体南路。 1995年10月26日初诊。 心烦懊憹持续2年，近有逐渐加重之势。西医诊断为神经官能症，给服镇静安神药，未见好转，转请中医治疗。刻下心烦苦不堪言。家人体恤其情谨慎扶持，亦不能称其心，反遭斥呵。烦燥不宁，焦虑不安，烦急时欲用棍棒捶击胸腹方略觉舒畅。脐部筑动上冲于心，筑则心烦愈重。并有脘腹胀满如物阻塞之感，伴失眠，惊惕不安，呕恶纳呆；大便不调，溺黄。舌尖红，苔腻，脉弦滑，	溺黄、呕恶、失眠、心烦、苔腻、烦燥、纳呆、舌尖红、脉弦滑、脘腹胀满、焦虑不安、惊惕不安、大便不调		栀子厚朴汤	栀子、厚朴、枳实	栀子厚朴汤
158	3207	147	眩晕案_x005f_x000D_朱某，男，52岁。患眩晕，两目懒睁，双手颤抖，终日昏昏若处云雾之中。其人舌体硕大异常，苔白滑根部腻，脉弦大无力。	眩晕、昏昏、苔白滑、两目懒睁、双手颤抖、脉弦大无力、舌体硕大异常		泽泻汤	泽泻、白术	泽泻汤
159	3206	146	李某某 男，32岁。 年龄虽壮，却患阳萎。 自认为是肾虚，遍服各种补肾壮阳之药，久而无功。视其两目炯炯有神，体魄甚佳，而非虚怯之比。切其脉弦有力，视其舌苔则白滑略厚。除阳萎外，兼见胸胁苦满，口苦，心烦，手足冰冷。	口苦、心烦、阳萎、胸胁苦满、手足冰冷、体魄甚佳、脉弦有力、苔白滑略厚、舌苔则白滑略厚		小柴胡汤	白芍、炙甘草、半夏、党参、大枣、柴胡、黄芩、枳实	小柴胡汤
161	3204	143	低热案_x005f_x000D_刘某，女，53岁。患低热，37.5°C左右波动，持续两个多月不退。伴见胃脘胀满，项部拘急不舒，询知小便短涩不利，有排而不尽之感。舌体肥大，苔水滑，脉弦。	脉弦、低热、苔水滑、舌体肥大、胃脘胀满、小便短涩不利		桂枝去桂加茯苓白术汤	茯苓、白芍、炙甘草、白术、大枣	桂枝去桂加茯苓白术汤
162	3203	142	于某某 女，40岁。 1993年11月29日初诊。 患者素来月经量多，近月余淋漓不断。某医院诊为“功能性子宫出血。”经色鲜红，质稀，头晕乏力，腰痠腿沉，口渴，口苦、便干。舌体胖大，舌边有齿痕，苔白，脉沉按之无力。	口渴、脉沉、腿沉、苔白、口苦、乏力、舌稀、便干、头晕、月经量多、舌体胖大、经色鲜红、舌边有齿痕		胶艾汤	太子参、白芍、川芎、艾叶、当归、炙甘草、阿胶、麦冬	胶艾汤
163	3202	140	王某某 女，36岁。 每次月经来潮，量多而又淋漓不止，以致身体虚衰，不能自持。欲做子宫摘除手术，又恐体弱不能胜任。右小腹时痛，白带淋漓为多。切脉沉弦而滑，舌苔白腻。	量多、苔白腻、身体虚衰、切脉沉弦、淋漓不止、右小腹时痛、白带淋漓为多		当归芍药散	泽泻、白芍、川芎、茯苓、当归、白术	当归芍药散
164	3201	139	赵某某 女，76岁。 患心脏病多年，最近续发咳喘，日轻夜重，面目浮肿，小便短少。迭经医治，服药无算，病终无起色。视其舌体胖，苔水滑，切其脉弦，辨为水寒射肺之证，以通阳去阴，利肺消肿法治之。	脉弦、咳喘、苔水滑、舌体胖、小便短少、面目浮肿		苓桂术甘汤	茯苓、炙甘草、桂枝、苦杏仁	苓桂术甘汤
165	3200	138	黄疸案_x005f_x000D_张某，男，38岁。患急性黄疸性肝炎，发热38.8°C，右胁疼痛，口苦，恶心，厌食油腻之物，一身面目尽黄，大便不爽，小便短黄。舌苔黄腻，脉弦滑数。	恶心、厌食、口苦、黄疸、发热、苔黄腻、小便短黄、面目尽黄、大便不爽、右胁疼痛、脉弦滑数		茵陈蒿汤	半夏、大黄、茵陈、栀子、柴胡、黄芩	茵陈蒿汤
166	3199	137	头痛案_x005f_x000D_李某，男，32岁。患者为汽车司机，夏日开车时，因天气炎热，常在休息时畅饮冰镇啤酒或汽水，每日无度。至秋即觉头痛，每每在夜晚发作，疼痛剧烈，必须以拳击其头部，或服止痛药片始能缓解。伴有视物昏花，病程已一月多。望其人面色黧黑，舌质淡嫩，苔水滑，脉沉弦而缓。	头痛、疼痛、舌淡嫩、苔水滑、视物昏花、面色黧黑、脉沉弦而缓		真武汤	茯苓、白芍、炙甘草、附子、白术、桂枝	真武汤
167	3198	136	王某，男，20岁。患有遗精证半年，几乎每夜均有发生，屡经医治无效，形体疲惫不堪。病初之时，每因有梦而遗精，逐渐发展为无梦而遗。舌质淡嫩不泽，脉弦缓无力。	遗精、脉弦缓无力、舌淡嫩不泽、形体疲惫不堪		桂枝加龙骨牡蛎汤	白芍、炙甘草、牡蛎、龙骨、大枣、桂枝	桂枝加龙骨牡蛎汤
168	3197	135	水肿案_x005f_x000D_赵某，男，55岁。患者周身肿胀，尤以腰以下为甚，小便短少不利，延绵半年，屡治不效。病初时，因咳嗽而后出现肿胀，目睑肿如卧蚕，面色黧黑而亮，腹胀大，下肢肿，按之凹陷成坑，大便干。舌苔黄白相杂而腻，脉弦滑。	肿胀、水肿、咳嗽、目睑肿、脉弦滑、大便干、下肢肿、腹胀大、面色黧黑而亮、小便短少不利、舌苔黄白相杂而腻		牡蛎泽泻散	泽泻、豆蔻、牡蛎、薏苡仁、天花粉、厚朴、滑石粉、苦杏仁、海藻	牡蛎泽泻散
169	3196	134	王某某 男，46岁。 大便下利达一年之久，先后用多种抗菌素，收效不大。每日腹泻3—6次，呈水样便，并挟有少量脓血，伴有里急后重，腹部有压痛，以左下腹为甚，畏寒，发热（37.5℃左右）舌红，苔白，脉沉弦。粪便镜检有红、白细胞及少量吞噬细胞。西医诊为“慢性菌痢”。	畏寒、苔白、舌红、发热、腹泻、水样便、脉沉弦、里急后重、大便下利、腹部有压痛		桂枝加芍药汤	白芍、大枣、炙甘草、桂枝	桂枝加芍药汤
170	3195	133	奔豚病案_x005f_x000D_崔某，女，50岁。患奔豚病，自觉有一股气从下往上走窜，行至小腹则胀，上抵心胸则气短心悸，头冒冷汗。少顷气往下行，则诸证随之而消。每次发作时精神特别紧张恐怖，如临死亡，每日发作二三次。平时少腹及腰部有酸疼感，带下多，面色青黄不泽。舌体胖，舌质淡嫩，苔白润，脉弦数但按之无力。	胀、心悸、气短、脉弦数、舌淡嫩、舌体胖、苔白润、带下多、头冒冷汗、面色青黄不泽、腰部有酸疼感		桂枝加桂汤	白芍、大枣、炙甘草、桂枝	桂枝加桂汤
171	3194	132	结胸证案_x005f_x000D_罗某，男，45岁。罗君素有茶癖，每日把壶长饮，习以为常。其人身体肥硕，面目光亮，常以身健而自豪。不料冬季感受风寒，自服青宁丸与救苦丹后，不但无效，反而转为胸中硬痛，呼吸不利，项背拘急俯仰困难。脉弦有力，舌苔白腻而厚。	硬痛、苔厚、苔白腻、项背拘急、脉弦有力、呼吸不利、身体肥硕、面目光亮		大陷胸丸	甘遂、大黄、芒硝、葶苈子、苦杏仁	大陷胸丸
172	3193	131	瘀血目障案_x005f_x000D_刘某，女，31岁。产后受风引起目疼，以致视力逐渐下降已二年余。病变先从右眼开始，视力从1.2降至0.1。经眼底检查，发现眼底水肿，黄斑区呈棕黑色变化，被诊断为“中心性视网膜炎”经过治疗，右眼视力恢复到1.0，但左眼视力又从1.5下降到0.1。服用中成药石斛夜光丸后，视力有所上升，左眼达0.8,右眼至1.2。但患者常觉后背疼痛，右侧少腹亦疼，每次遇到月经期则两腿发胀，腰腹倶痛，而且精神紧张，惊怖不安，少寐善忘。舌质黯绛，舌边有瘀斑，脉弦滑。	发胀、倶痛、目疼、水肿、疼痛、脉弦滑、舌质黯绛、舌边有瘀斑		抵当汤	白芍、桃仁、大黄、牡丹皮、土鳖虫、水蛭	抵当汤
173	3192	130	治疗乳腺炎术后败血症 主诉及病史：因患乳腺炎，经手术后，发热在38.5℃～39.5℃之间。西医认为手术后感染，注射各种抗生素无效。后用“安乃近”发汗退热，然旋退旋升，不能巩固。症见呕吐而不欲饮食，心烦，口干，头晕，肢颤。 诊查：切其脉数而无力，舌质嫩红而苔则薄黄。	呕吐、口干、发热、心烦、头晕、肢颤、苔薄黄、舌嫩红、不欲饮食、苔则薄黄、脉数而无力		竹叶石膏汤	炙甘草、淡竹叶、党参、麦冬、粳米、石膏	竹叶石膏汤
174	3191	128	类疟案_x005f_x000D_刘某，女，10岁。深秋感受寒凉之气，发热恶寒，每日发作好几次，拖延数月未愈。脉浮无力，舌质红苔薄白，饮食及大小便基本正常。	发热、恶寒、舌红、苔薄白、脉浮无力		桂枝二越婢一汤	白芍、炙甘草、大枣、桂枝、玉竹、石膏、麻黄	桂枝二越婢一汤
175	3187	124	癫痫案_x005f_x000D_尹某，男，32岁。患癫痫病，平素头晕，失眠，入寐则呓语不止。胸胁苦满，自汗出而大便不爽。癫痫时常发作，望其人神情发呆，面色青白，舌质红苔白而干，脉沉弦。	自汗、失眠、舌红、头晕、脉沉弦、胸胁苦满、呓语不止、大便不爽、面色青白、神情发呆、苔白而干		柴胡加龙骨牡蛎汤	茯苓、半夏、牡蛎、大黄、龙骨、大枣、桂枝、柴胡、黄芩	柴胡加龙骨牡蛎汤
176	3188	125	阳虚心悸烦躁而手足厥冷：若在阳虚心悸的基础上（两手交叉按其心上，往往伴有体疲无力，少气懒言等），又兼见烦躁而手足厥冷、脉沉而舌质淡者，	烦躁、心悸、脉沉、舌淡、无力、少气、手足厥冷		茯苓四逆汤	茯苓、炙甘草、人参、附子、干姜	茯苓四逆汤
177	3189	126	水气凌心而作悸_x005f_x000D_水气凌心之心悸是属于水饮邪气，上犯心阳的一种病变。其特点是气从心下上冲心胸，从而心悸胸满，短气作咳，头目眩晕。脉沉弦，舌苔水滑。	心悸、胸满、苔水滑、脉沉弦、短气作咳、头目眩晕		苓桂术甘汤	茯苓、白术、炙甘草、桂枝	苓桂术甘汤
178	3190	127	梅核气案_x005f_x000D_张某，女，41岁。自觉咽喉部位有异物梗阻难忍，欲吞不下，欲吐不出，堵塞憋闷，或伴胸满，时时嗳气，诸症以午后为甚。左脉沉右脉弦滑。	胸满、憋闷、欲吐不出、时时嗳气、欲吞不下、左脉沉右脉弦滑、咽喉部位有异物		半夏厚朴汤	茯苓、半夏、紫苏梗、厚朴、桂枝	半夏厚朴汤
179	3185	122	但欲寐案_x005f_x000D_曹某，年在花甲之外，其子挟掖来诊。患者终日精神萎靡不振，昏沉嗜睡，梦其先祖老辈亡人，仍着昔时衣装迎其同归，自以为阳寿已至，言讫而泪下。诊其脉沉弱无力，舌胖苔白。此阳光不振而群阴用事，故但欲寐而梦见鬼状，属少阴虚寒证，病情虽危，急温犹可活之。	昏沉、嗜睡、舌胖苔白、萎靡不振、脉沉弱无力		四逆汤	人参、炙甘草、干姜、附子	四逆汤
180	3184	121	百合病案_x005f_x000D_赵某，女，42岁。因患病而停止工作已半年多，症见：心中燥热而烦，手足心热，口苦而干但不欲饮。小腹发冷，或下肢觉凉，或晨起半身麻木，体乏肢软，月经量较多，大小便基本正常。先服温经汤，反增烦躁，夜寐不安。其人多言善语，精神呈亢奋状态，如有神灵所作。脉细数，舌苔中黄。	干、烦躁、体乏、肢软、口苦、苔中黄、脉细数、半身麻木、夜寐不安、手足心热、小腹发冷、下肢觉凉、心中燥热、月经量较多		百合地黄汤	百合	百合地黄汤
181	3183	120	惊狂案_x005f_x000D_杜某，女，18岁。因遭受惊吓而精神失常，或哭或笑，惊狂不安，伴见少腹疼痛，月经衍期不至。舌质紫黯，脉弦滑。	疼痛、舌紫黯、脉弦滑、精神失常		桃核承气汤	炙甘草、赤芍、桃仁、大黄、牡丹皮、桂枝、柴胡、水蛭	桃核承气汤
182	3181	118	曾治一张姓农民，患风湿性心脏病已有数年，最近出现心慌，心跳，悸动不安，脉结代，舌苔薄白。	心跳、心慌、苔薄白、脉结代、悸动不安		炙甘草汤	炙甘草、阿胶、生地、大枣、火麻仁、桂枝、麦冬	炙甘草汤
183	3182	119	燥从热化而成阳明里实证，按伤寒法治疗；若未热化，而成寒燥津凝，大便不通，其脉短涩，面青黄，苔不黄燥而多滑腻，	寒燥、津凝、苔不黄、脉短涩、面青黄、大便不通		大黄附子汤	大黄、细辛、附子	大黄附子汤
184	3180	117	更年期综合征案_x005f_x000D_赵某，女，50岁。月经周期紊乱，近半个月来经量或多或少，近日又出现阵发性的肢体颤抖，周身疼痛不适，伴见面色潮红，烘热汗出，失眠，口苦，渴喜凉饮。舌质红，苔薄黄，脉弦略数。西医诊断为更年期综合征。	汗出、失眠、口苦、舌红、苔薄黄、渴喜凉饮、肢体颤抖、面色潮红、脉弦略数、月经周期紊乱、经量或多或少		白虎加桂枝汤	炙甘草、知母、桂枝、粳米、石膏	白虎加桂枝汤
185	3179	115	呕吐案_x005f_x000D_徐某，女，29岁。患顽固性呕吐已三年多，往往在进食后1~2小时即呕吐酸苦而多涎，右胁发胀，连及胃脘疼痛。脉沉弦而滑，舌苔白滑。	多涎、苔白滑、胃脘疼痛、右胁发胀、顽固性呕吐、脉沉弦而滑		小柴胡汤	郁金、炙甘草、半夏、生姜、牡蛎、香附、党参、柴胡、竹茹、黄芩、陈皮	小柴胡汤
186	3178	114	王某某 女，42岁。 1994年3月28日初诊。 患者心下痞满，按之不痛，不欲饮食，小便短赤，大便偏干，心烦，口干，头晕耳鸣。西医诊为“植物神经功能紊乱。”其舌质红，苔白滑，脉来沉弦小数，	痞满、口干、耳鸣、舌红、心烦、头晕、苔白滑、大便偏干、小便短赤、脉来沉弦小数		大黄黄连泻心汤	大黄、黄连	大黄黄连泻心汤
187	3177	113	刘某某 女，28岁，农民。 正值经行之际，因家庭琐事而与丈夫争吵，遂胸胁满闷，时欲太息，不顾行经而睹气下水劳动，以致发生每次行经之际，先寒后热，寒多热少，有如疟状。兼见脘腹胀满倦怠乏力，不欲饮食，强食则嗳腐吞酸，经色赤黑而暗。观其舌苔厚腻，切其六脉濡滑。	吞酸、乏力、倦怠、嗳腐、苔厚腻、经色赤黑、寒多热少、六脉濡滑、脘腹胀满、不欲饮食、胸胁满闷		小柴胡汤	炙甘草、山楂、半夏、六神曲、苍术、党参、大枣、厚朴、柴胡、麦芽、黄芩、陈皮	小柴胡汤
188	3176	112	包某某 女，49岁，农民。 1994年10月3日就诊。 患者素体虚弱，于四个月前发现下肢有轻度浮肿当时未有介意。后因浮肿日趋加重，并逐渐波及全身，惧而求医。当地医院诊为：“慢性肾小球肾炎”，中、西药叠进，肿势有所减轻。因正值三秋农忙之时，患者参加劳动二日，因之水肿又发，虽延医服药治疗而疗效并不明显。现证：身面俱肿，下肢尤甚，按之如泥，小便短少，腰部酸楚不堪，胸中气满，呼吸气短，纳谷不香，舌淡、苔白滑，脉濡弱。尿检：蛋白（+++），颗粒管型（+），红细胞（5—7），白细胞偶见。血检：Hb90g/L，BUN、Scr正常。	舌淡、水肿、浮肿、脉濡弱、苔白滑、呼吸气短		金匮肾气丸	泽泻、茯苓、陈皮、桑白皮、木香、白术、紫苏叶、槟榔、猪苓、大腹皮、木瓜、砂仁	金匮肾气丸
189	3175	111	高某某 男，20岁，学生。 周身泛起皮疹，色红成片，奇痒难忍，用手搔之则画缕成痕而高出皮面。举凡疏风清热利湿之药尝之殆遍而不效。微恶风寒，小便短赤不利，舌苔白而略腻，切其脉浮弦。	奇痒、脉浮弦、色红成片、周身泛起皮疹、舌苔白而略腻、小便短赤不利		麻黄连翘赤小豆汤	炙甘草、桑白皮、大枣、赤小豆、苦杏仁、连翘、麻黄	麻黄连翘赤小豆汤
190	3174	110	李某，女，15岁。病起于外感，高热，39.5°C，头痛，肢体酸楚。至五六日后，突发上腹部疼痛，午后发热更甚，经某医院诊断为急性腹膜炎，准备收入住院治疗。其父考虑到经济比较困难，转而求治于中医。切脉弦紧有力，舌质红绛而苔腻，皮肤亢热，腹部板硬疼痛拒按，大便已七日未解，小便短赤，时发谵语。	谵语、头痛、高热、发热、苔腻、疼痛、舌红绛、小便短赤、肢体酸楚、切脉弦紧有力		大陷胸汤	甘遂、桃仁、芦根、大黄、冬瓜仁、薏苡仁、芒硝、滑石粉	大陷胸汤
191	3173	108	若大便闭结，舌苔老黄，或黑干芒刺，脉反小实或迟而有力，但热而不恶寒，反恶热，日晡热增，腹中疼痛，或绕脐痛，或手足汗出濈濈然而病势轻微者，	恶热、恶寒、苔老黄、黑干芒刺、脉反小实、手足汗出、大便闭结、腹中疼痛		小承气汤	大黄、厚朴、枳实	小承气汤
192	3172	107	王某，男，46岁。 主诉及病史：病见每日大便作痢，达3～6次，不成形，且有红色粘液，兼有里急后重。 诊查：其脉沉弦而滑，舌质红而苔白。西医诊为慢性菌痢，粪检有红、白细胞。病程延续一年而治疗无效。	苔白、舌质红、大便作痢、里急后重、沉弦而滑		桂枝加芍药汤	白芍、大枣、炙甘草、桂枝	桂枝加芍药汤
193	3171	106	血痹_x005f_x000D_李某，男，49岁。一年多前，患者开始发现四肢感觉逐渐迟钝，慢慢发展为肌肤麻木不仁，肢体强直，屈伸不利，行步不稳，头重脚轻如踏棉花，伴见腰痛，腹部拘紧如有束带。经CT检查，发现C2~C6椎管狭窄，确诊为脊髓型颈椎病，建议角手术治疗。由于患者有所顾虑而转请中医治疗。舌苔白略腻，脉来涩迟。	麻木、拘紧、头重、腰痛、舌苔白略腻，脉来涩迟		黄芪桂枝五物汤	桂枝、白芍、大枣、黄芪	黄芪桂枝五物汤
194	3170	105	陈某某 女，61岁。 患甲状腺肿大，因畏惧手术，转请中医治疗。诊见右侧颈部有一肿物，如鸡卵大小，触之质软不痛，累及颈项转动不利，伴头痛，多汗，烦躁，咽痛，咳嗽，痰中带血，口渴，便干。舌质暗红，苔黄腻，脉滑数。	烦躁、便干、口渴、头痛、多汗、咽痛、咳嗽、脉滑数、苔黄腻、舌暗红、痰中带血、甲状腺肿大、右侧颈部有一肿物		泻心汤	玄参、大黄、黄芩、黄连	泻心汤
195	3169	104	肢厥腹泻案_x005f_x000D_林某，男，60岁。因食冷凉之物而病腹泻，每日四五次，腹中幽幽冷痛，手足厥冷，脉沉伏欲绝，先投四逆汤，服药后腹痛似乎有所减轻。但腹泻仍未能止，脉象如故。	如故、脉象、肢厥、腹痛、腹泻、手足厥冷、脉沉伏欲绝、腹中幽幽冷痛		四逆汤	甘草、干姜、附子	四逆汤
196	3168	103	主诉及病史：患荨麻疹，瘙痒钻心难忍，数月不愈。 诊查：切其脉浮而缓，并见汗出恶风之证，视其舌苔白润。	汗出、恶风、瘙痒、苔白润、脉浮而缓		桂枝汤	白芍、大枣、炙甘草、桂枝	桂枝汤
197	3167	102	久黄案_x005f_x000D_唐某，男，17岁。患亚急性肝坏死，住某传染病院治疗已三个多月，周身发黄如烟熏，两足发热；夜寐时必须将两足伸出被外，脘腹微胀，小便黄赤。舌质红绛，脉弦。	脉弦、舌红绛、两足发热、小便黄赤、周身发黄、脘腹微胀		栀子柏皮汤	栀子、炙甘草、关黄柏	栀子柏皮汤
198	3166	101	惊狂案_x005f_x000D_某司机患精神分裂症，十多天昼夜不眠，惊惕烦躁，怒目视人。病从气恼而起，气火充斥三焦，大便已六日未解，口中臭秽。舌苔黄厚，脉洪大。	烦躁、气恼、气火、惊惕、苔黄厚、脉洪大、口中臭秽、大便已六日未解		泻心汤	大黄、黄芩、黄连	泻心汤
199	3165	100	项强腹痛案_x005f_x000D_郭某，男，38岁。患头项强直不利，俯仰困难，并伴见胃脘疼痛，有诊断为颈椎病的，也有诊断为胃溃疡的，但屡治不效。脉沉弦，视其舌红而苔水滑，乃问其小便情况，告知白昼小便短少，夜间小便频多，但总有排尿不尽之感，大便偏干。	舌红、腹痛、苔水滑、脉沉弦、大便偏干、小便短少、排尿不尽、小便频多、头项强直不利		桂枝去桂加茯苓白术汤	茯苓、白芍、炙甘草、生姜、白术、大枣	桂枝去桂加茯苓白术汤
200	3164	99	欲作奔豚证案_x005f_x000D_李某，男，43岁。脐下悸动，欲作奔豚，伴小腹及胃脘胀闷不舒，心悸。寸脉软，关尺之脉倶弦。	心悸、悸动、胀闷、寸脉软、关尺之脉倶弦		苓桂枣甘汤	茯苓、肉桂、炙甘草、大枣、桂枝	苓桂枣甘汤
201	3163	97	心悸案_x005f_x000D_宋某，男，35岁。宋君的职业是教师，常常伏案工作至深夜，耗气伤神。忽一日突发心悸，严重时心神难定，坐立不安。舌质淡苔白，脉缓而弦，按之无力。	心悸、耗气、无力、心神难定、舌淡苔白、脉缓而弦、坐立不安		桂枝甘草龙骨牡蛎汤	龙骨、牡蛎、桂枝、炙甘草	桂枝甘草龙骨牡蛎汤
202	3162	96	挟滞伤寒案_x005f_x000D_某男孩，8岁。外感风寒，发热头痛，无汗，又内挟食滞，腹中胀痛，大便不通。脉浮紧，舌苔黄白杂腻。	头痛、无汗、食滞、发热、脉浮紧、腹中胀痛、大便不通、苔黄白杂腻		厚朴七物汤	甘草、大黄、厚朴、桂枝、苦杏仁、枳实、麻黄	厚朴七物汤
203	3161	95	心悸案_x005f_x000D_史某，女，60岁。三年前确诊为冠心病，近两个月来心悸明显，心电图提示为频发性室性早搏。症见：心悸心烦，手指麻木，伴口苦口干，不欲饮食，两胁疼痛连及后背。大便稀溏，每日三四次，午后腹胀，小便不利。舌质红苔白滑，脉弦缓而结代	心悸、口干、口苦、心烦、腹胀、脉弦缓、手指麻木、小便不利、不欲饮食、两胁疼痛、大便稀溏、舌红苔白滑		柴胡桂枝干姜汤	炙甘草、牡蛎、瓜蒌、桂枝、柴胡、干姜、黄芩	柴胡桂枝干姜汤
204	3159	93	李某，女，21岁。为考大学而温习功课，日夜相续，孜孜不倦。一日突然心悸发作，心烦意乱，夜不能寐，几天后又发现口舌赤烂，脉细数，舌光红无苔，月经先期而至。	心悸、意乱、无苔、心烦、舌光红、脉细数、口舌赤烂、夜不能寐、月经先期而至		黄连阿胶汤	白芍、阿胶、鸡子黄、黄连、黄芩	黄连阿胶汤
205	3160	94	陈某某 女，36岁。 1993年6月2日初诊。 患者一年前因高热，全身不适，眼睑皮疹，下肢肌肉剧痛无力，某医院诊为“急性皮肌炎”收入住院，经治疗肌肉疼痛基本痊愈。但出院后，每日低烧不止，体温在37—38℃之间波动，胸胁满闷，心烦，夜寐不安，身体虚羸，频频外感。舌边尖红，苔白，脉弦。	脉弦、剧痛、高热、苔白、低烧、满闷、心烦、疼痛、舌边尖红、眼睑皮疹、体温在37—38℃		小柴胡汤	白芍、炙甘草、半夏、当归、党参、大枣、柴胡、黄芩	小柴胡汤
206	3158	92	虚利案_x005f_x000D_王某，男，46岁。因患急性细菌性痢疾，未经彻底治疗而转为慢性菌痢。大便下痢，挟有红白黏液，每日少则三四次，多则五六次。来势甚急，常常来不及登厕就内污衣裤，但又后重下坠，大便排而不尽。伴腹中隐隐疼痛，肠鸣作响。病程逾年，曾用真人养脏汤，以及芍药汤等治疗，皆无效可言。脉沉弦而滑，舌质红苔白。	下坠、舌红苔白、大便下痢、肠鸣作响、脉沉弦而滑、腹中隐隐疼痛、大便排而不尽		桂枝加芍药汤	白芍、大枣、炙甘草、桂枝	桂枝加芍药汤
207	3157	91	温疟案_x005f_x000D_张某，女，32岁。新产后才九日，即外出产房，因而感受风寒，起病突然，寒战振栗，继而身半以上汗出，烦热难忍，身半以下无汗，反觉寒冷彻骨。口干渴能饮，其人面色红赤，左额头疼痛，但项背恶风。脉浮大，舌质红绛，苔薄白。	烦热、汗出、寒冷、振栗、恶风、寒战、舌红绛、脉浮大、苔薄白、口干渴、面色红赤、左额头疼痛、身半以下无汗		白虎加桂枝汤	炙甘草、知母、桂枝、粳米、玉竹、白薇、石膏	白虎加桂枝汤
208	3155	89	心下坚满案_x005f_x000D_某女工，患心下坚满，短气胸闷，须太息后而舒，心烦恶心。曾多次服用舒肝调胃之药，但效果不明显。舌边红，脉沉弦有力。	恶心、胸闷、心烦、短气、舌边红、心下坚满、脉沉弦有力		大柴胡汤	白芍、半夏、大黄、大枣、柴胡、黄芩、枳实	大柴胡汤
209	3156	90	湿温高热案_x005f_x000D_曾治一患者，高热不退，午后为甚，住院治疗已一周多，曾服用三仁汤、银翘散等方药，并注射各种抗生素皆无效。症见汗出多，但热不能随汗出而外越，扪其额头，其热不扬，伴见渴欲饮水，头痛且重，小便黄短，舌质红苔黄腻，脉滑数。	头痛、高热、脉滑数、汗出多、小便黄短、舌红苔黄腻		白虎汤	炙甘草、苍术、知母、粳米、石膏	白虎汤
210	3153	87	陆某某 男，42岁。 形体肥胖，患有冠心病心肌梗塞而住院，抢治两月有余，未见功效。现症：心胸疼痛，心悸气短，多在夜晚发作。每当发作之时，自觉有气上冲咽喉，顿感气息窒塞，有时憋气而周身出冷汗，有死亡来临之感。颈旁之血脉又随气上冲、心悸而胀痛不休。视其舌水滑欲滴，切其脉弦，偶见结象。	心悸、脉弦、胀痛、气短、肥胖、憋气、疼痛、水滑欲滴、气息窒塞、周身出冷汗		苓桂术甘汤	茯苓、白术、炙甘草、桂枝	苓桂术甘汤
211	3152	85	类疟案_x005f_x000D_刘某，女，12岁。初春感受风寒邪气，头痛发热，家人自购“平热散”，服药后汗出较多，随后发热消退。但第二天发热恶寒如疟疾之发作，上午一次，下午二次。脉浮略数，舌苔薄白而润。	头痛、发热、恶寒、脉浮略数、汗出较多、苔薄白而润		桂枝二麻黄一汤	白芍、炙甘草、大枣、桂枝、苦杏仁、麻黄	桂枝二麻黄一汤
212	3151	84	韩某某 男，39岁。 1993年9月2日初诊。 有前列腺炎病史，三天前突作左侧睾丸肿胀疼痛。西医诊为“急性附睾炎”。服消炎药两天，胀痛未减，转请中医治疗。现左侧睾丸坠胀剧痛，上引小腹，不可忍耐。小便不利，口渴，心烦，舌胖，苔白，脉来沉弦。	口渴、坠胀、胀痛、苔白、肿胀、心烦、舌胖、疼痛、脉来沉弦、小便不利		五苓散	泽泻、茯苓、小茴香、青皮、川楝子、川木通、白术、桂枝、猪苓、天仙藤	五苓散
213	3150	83	小结胸证案_x005f_x000D_孙某，女，58岁。胃脘疼痛，按之加甚，且心下部位有一包块外鼓，大如鸡蛋，按之濡软而不硬。饮食正常，但大便不爽，舌质红苔黄，脉弦滑。	疼痛、舌质红、脉弦滑、大便不爽、舌红苔黄、心下部位有一包块外鼓		小陷胸汤	黄连、瓜蒌、半夏	小陷胸汤
214	3149	82	高某某 男，40岁，干部。 因体验发现：尿潜血（），尿蛋白（＋），血压165/100mmHg, B超提示：左肾结构欠规则。膀胱镜（-），结核（-）,GER降低，西医认为肾小球肾炎可能性大。给予激素及潘生丁等西药，兼服中药，然血尿始终不消，病经一年有余。请刘老会诊时，尿潜血（），尿蛋白（±），伴有心烦不寐，口干，五心烦热，腰痛，下肢痿软无力，小便频数，量少色黄。视其舌红绛而苔薄黄，切其脉细数薄急。	不寐、口干、色黄、血尿、腰痛、舌红绛、苔薄黄、小便频数、下肢痿软、五心烦热、脉细数薄急、血压165/100mmHg		黄连阿胶汤	白芍、当归、阿胶、鸡子黄、黄连、黄芩	黄连阿胶汤
215	3148	81	李某某 女，45岁。 1993年5月5日初诊。 十年前因做人工流产而患痛经。每值经汛，小腹剧痛、发凉，虽服“止痛药片”而不效。经期后延，量少色黯，挟有瘀块。本次月经昨日来潮，伴见口干唇燥，头晕，腰痠腿软，抬举无力。舌质暗，脉沉。	唇燥、痛经、脉沉、发凉、舌暗、口干、色黯、瘀块、头晕、腰痠腿软、小腹剧痛		温经汤	白芍、川芎、炙甘草、阿胶、半夏、当归、牡丹皮、党参、桂枝、吴茱萸、麦冬	温经汤
216	3147	80	刘某某 女，24岁。 素来情怀抑郁不舒，患右胁胀痛，胸满有两年之久，迭经医治，屡用逍遥、越鞠疏肝解郁之药而不效。近几日胁痛频发，势如针刺而不移动，以手击其痛处能使疼痛减缓。兼见呕吐痰涎，而又欲热饮，饮后暂时心胸为之宽许。舌质暗，苔薄白，脉来细弦。	呕吐、胸满、抑郁、舌暗、胀痛、胁痛、疼痛、苔薄白、脉来细弦、心胸为之宽许		旋覆花汤	当归、降香、茜草、旋覆花、合欢皮、红花、丝瓜络、柏子仁	旋覆花汤
217	3146	79	溢饮案_x005f_x000D_某女，32岁。患两手臂肿胀，沉重疼痛，难于抬举，经过询问得知，冬天用冷水洗衣物后，自觉寒气刺骨，从此便发现手臂肿痛，沉重酸楚无力，诊脉时颇觉费力。但其人形体盛壮，脉来浮弦，舌质红绛，苔白。	苔白、肿痛、肿胀、疼痛、舌红绛、形体盛壮、脉来浮弦		大青龙汤	炙甘草、大枣、桂枝、苦杏仁、石膏、麻黄	大青龙汤
218	3145	78	湿热利案_x005f_x000D_某妇，自诉：下利腹痛，脐腹部有冷气感。初辨为下焦有寒，气血不和，用桂枝加芍药汤治之，服药后腹痛反剧，以致疼痛不可忍耐，里急后重，小便短少黄赤，舌红苔腻，脉弦数。	舌红、苔腻、腹痛、黄赤、疼痛、脉弦数、小便短少、里急后重、气血不和、脐腹部有冷气感		白头翁汤	秦皮、关黄柏、白头翁、黄连	白头翁汤
219	3144	77	孙某某 男，20岁。 1992年1月8日就诊。 患低热、鼻衄已四年之久，累服中、西药治疗无效。患者每于午后寒热往来，其特征是：先是恶寒、头痛，继之发热，体温徘徊在37.5—38℃之间，随之则鼻衄不止，衄后则头痛、发热随之减轻。面色萎黄，形体消瘦，纳差，口苦，问其二便尚可。舌边红，苔白腻，脉弦细。	头痛、寒热、纳差、口苦、发热、恶寒、鼻衄、消瘦、低热、舌边红、苔白腻、脉弦细、面色萎黄、体温徘徊在37.5—38℃		小柴胡汤	白芍、水牛角、牡丹皮、柴胡、黄芩	小柴胡汤
220	3143	74	赵某某 男，28岁，为住院患者。 患病毒性感冒，发高烧持续不退，体温39.6℃，并与恶寒交替出现，类似疟证。特邀刘老会诊。经仔细询问，夜晚发热更甚，身疼痛无汗，头痛，眩晕，口苦，咽干口渴，呕恶不欲食，胸胁满闷，视其舌红而苔黄，切脉则弦数。	眩晕、口渴、头痛、苔黄、无汗、口苦、弦数、舌红、恶寒、咽干、发热、疼痛、发高烧、胸胁满闷、呕恶不欲食、体温39.6℃		小柴胡汤	桔梗、炙甘草、半夏、枳壳、板蓝根、玄参、党参、大枣、柴胡、连翘、石膏、黄芩	小柴胡汤
221	3142	72	孙某某 女，58岁。 胃脘作痛，按之则痛甚，其疼痛之处向外鼓起一包，大如鸡卵，濡软不硬。患者恐为癌变，急到医院作×光钡餐透视，因需排队等候，心急如火，乃请中医治疗。切其脉弦滑有力，舌苔白中带滑。问其饮食、二便，皆为正常。	疼痛、苔白中带滑、脉弦滑有力		小陷胸汤	黄连、瓜蒌、半夏	小陷胸汤
222	3141	71	热利案_x005f_x000D_王某，男，28岁。初夏迎风取爽受凉后，病头痛而身热，经治表证已解，但出现大便下痢，肛门灼热，每日四五次，伴腹中疼痛，里急后重及口苦、恶心等证。脉弦数而滑，舌苔黄白相杂。	恶心、头痛、口苦、疼痛、身热、脉弦数、大便下痢、肛门灼热、里急后重、苔黄白相杂		黄芩汤	白芍、炙甘草、半夏、大枣、黄芩	黄芩汤
223	3140	70	乳痈案_x005f_x000D_陈某，女，25岁。新产后十六天，高热38.3°C，不恶寒，右乳内上方红肿疼痛不敢触碰，伴口苦咽干而喜饮，纳呆，大便干结，四五天一次，小便黄赤短涩。舌质红，苔黄腻，脉弦数。	高热、口苦、恶寒、舌红、咽干、疼痛、红肿、脉弦数、苔黄腻、大便干结、小便黄赤		竹叶石膏汤	白芍、炙甘草、牡蛎、天花粉、知母、淡竹叶、牡丹皮、夏枯草、麦冬、粳米、金银花、柴胡、连翘、石膏、黄芩	竹叶石膏汤
224	3139	69	失眠案_x005f_x000D_齐某，男，18岁。两年前在学校与同学争吵之后，精神受到刺激，从此哭笑无常，打骂不分亲疏，被诊为精神分裂症而住院治疗两个多月。近半年来，自觉头晕昏沉，心烦不得眠，独居室内而恶见他人。脉弦细，舌质淡红苔白。	头晕、舌淡红、脉弦细、心烦不得眠、舌质淡红苔白		酸枣仁汤	茯苓、川芎、炙甘草、首乌藤、知母、大枣、珍珠母	酸枣仁汤
225	3138	68	寒饮咳喘案_x005f_x000D_张某，男，40岁。患咳喘病多年，每当发作之时自服“百喘朋”能缓解症状。此次犯病，发作严重，又来求取“百喘朋”。当问及为何不愿服用汤药时，才知道原先曾服中药无数，但未见效果。经过反复劝说后，同意服汤药一试。喘咳痰多，脉弦，舌苔水滑。	脉弦、咳喘、喘咳、痰多、苔水滑		小青龙汤	细辛、白芍、炙甘草、半夏、五味子、桂枝、干姜、麻黄	小青龙汤
226	3137	67	丁某某 男，43岁。 胁痛三年，腹膨胀而满三月，经检查诊为“肝硬化腹水”，屡用利水诸法不效。就诊时见：腹大如鼓，短气撑急，肠鸣漉漉，肢冷便溏，小便短少。舌质淡，苔薄白，脉沉细。	肢冷、腹大、舌淡、便溏、短气、胁痛、脉沉细、苔薄白、腹膨胀、小便短少、肠鸣漉漉		桂枝去芍药加麻辛附子汤	甘草、附子、白术、大枣、桂枝、丹参、细辛	桂枝去芍药加麻黄附子细辛汤
227	3136	66	刘某某 男，54岁。 患“乙型肝炎”，然其身体平稳而无所苦，最近突发腹胀，午后与夜晚必定发作。发时坐卧不安，痛苦万分。刘老会诊经其处，其家小恳请顺路一诊。患者一手指其腹曰：我无病可讲，就是夜晚腹胀，气聚于腹，不噫不出，憋人欲死。问其治疗，则称中、西药服之无算，皆无效可言。问其大便则溏薄不成形，每日两三行。凡大便频数，则夜晚腹胀必然加剧。小便短少，右胁作痛，控引肩背痠楚不堪。切其脉弦而缓，视其舌淡嫩而苔白滑。	气聚、溏薄、腹胀、舌淡嫩、苔白滑、右胁作痛、小便短少、大便频数、憋人欲死、脉弦而缓、身体平稳		柴胡桂枝干姜汤	炙甘草、牡蛎、天花粉、黄芩、桂枝、柴胡、干姜	柴胡桂枝干姜汤
228	3135	65	口眼喎斜案_x005f_x000D_张某，女，26岁。在乘长途汽车回家途中，靠窗倚睡而受风。回家后，突然感到左侧面部肌肉拘紧，口眼向左侧喎斜。脉浮，舌苔白润。	脉浮、苔白润、口眼向左侧喎斜、左侧面部肌肉拘紧		桂枝加葛根汤	白芍、炙甘草、全蝎、附子、大枣、桂枝、粉葛	桂枝加葛根汤
229	3134	64	崔某某 女，50岁。 患奔豚病半年余，每次发作时自觉有一股气，先从足内踝开始，沿两股内侧向上冲动，至小腹则小腹鼓起如木棒状，胀坠不舒；至心胸则觉胸中憋闷难忍，心悸，短气，头部冷汗淋漓；至咽喉则呼吸困难有窒息之感，精神极度紧张而恐怖欲死。稍顷气往下行，症状随之而减轻。如此每天发作三、四次，患者苦不堪言。兼见腰部酸痛重著，带下清稀量多。望其面色青黄不泽，舌胖质嫩，苔白而润，切其脉来弦数而按之无力。	心悸、舌嫩、苔白、憋闷、弦数、舌胖、短气、小腹鼓起、呼吸困难、冷汗淋漓、面色青黄不泽、带下清稀量多		桂枝加桂汤	白芍、大枣、炙甘草、桂枝	桂枝加桂汤
230	3133	63	虚烦腹满案二_x005f_x000D_刘某，男，36岁。心中懊恼，卧起不安，胸中窒闷，脘腹胀满。舌尖红而苔腻，脉弦。	脉弦、苔腻、舌尖红、胸中窒闷、虚烦腹满、心中懊恼、脘腹胀满		栀子豉汤	栀子、厚朴、淡豆豉、枳实	栀子豉汤
231	3132	62	若痰热凝聚，心下痞满，不饥不食而又不大便，脉滑数，	脉滑数、不大便、心下痞满、痰热凝聚		半夏泻心汤	炙甘草、半夏、人参、大枣、黄连、干姜、黄芩	半夏泻心汤
232	3131	61	浮肿案_x005f_x000D_李某，女，32岁。周身浮肿已一年多，两腿按之凹陷成坑。小便不利，食欲不振，神疲体乏，望其面色黄白虚浮。舌质淡而体胖，脉沉缓无力。	体乏、舌淡、神疲、浮肿、体胖、小便不利、食欲不振、面色黄白、脉沉缓无力、两腿按之凹陷成坑		防己黄芪汤	泽泻、茯苓、肉桂、炙甘草、黄芪、白术、大枣、车前草、防己	防己黄芪汤
233	3130	60	咽干案_x005f_x000D_赵某，男，49岁。患慢性肝炎数年，现症以口中干涸乏津为主，口腔有麻木不适感，舌体硬而有踡缩之状，舌尖红赤，脉沉弦。曾用益胃汤、白虎汤加花粉等治疗均无效。证属阴虚少津无疑，为何治疗无效？于是又仔细询问其证，才得知其尚有心中烦，夜寐不安等证，	咽干、乏津、心中烦、舌体硬、脉沉弦、夜寐不安、口中干涸、舌尖红赤、口腔有麻木		黄连阿胶汤	白芍、阿胶、鸡子黄、黄连、黄芩	黄连阿胶汤
234	3129	57	治疗热厥证 主诉及病史：外感时邪，高热神昏，手足厥冷如冰，且时时索水喝，睡前呓语频作。 诊查：切其脉洪大任按，视其舌质绛而苔黄，问其二便，尚皆通顺，唯小便色黄。	苔黄、呓语、高热、厥冷、色黄、舌绛、神昏		白虎汤	甘草、郁金、知母、粳米、石菖蒲、连翘、石膏、犀角	白虎汤
235	3128	56	杨某某 女，70岁。 1994年1月31日初诊。 患者于两月前因冠心病大面积心肌梗塞入某医院抢救。出院后，因气候突变，寒流袭来，又感胸部闷胀，气短，心前区隐隐作痛，两胁亦持痛不休，左手臂胀麻。伴有咳吐白粘痰，腹胀，大便干燥等症。患者精神紧张，夜寐易发惊悸。视其舌苔白腻，脉来沉弦而滑。	气短、胀麻、惊悸、腹胀、闷胀、苔白腻、脉来沉弦、大便干燥、咳吐白粘痰		栝蒌薤白半夏汤	郁金、半夏、降香、旋覆花、茜草、木香、红花、桂枝、丹参、薤白	瓜蒌薤白半夏汤
236	3127	54	寒湿痹痛案_x005f_x000D_杨某，男，42岁，煤矿工人，终年在潮湿阴冷之处劳动，寒湿邪气袭人。患关节疼痛已3年，近期加剧。骨节烦疼，手不可近，伴有心悸气短，胸闷尤其以夜间为甚。舌体胖大而淡嫩，脉软弱无力。	心悸、气短、寒湿、胸闷、舌淡嫩、关节疼痛、骨节烦疼、舌体胖大、脉软弱无力		甘草附子汤	茯苓、炙甘草、薏苡仁、附子、白术、桂枝	甘草附子汤
237	3126	53	髋关节疼痛案一_x005f_x000D_周某，女，12岁。因与邻儿戏耍，右髋部被踢，从此局部疼痛不可近之。后又出现低热，37.8°C，经西医确诊为：化脓性髋关节炎，疼痛部位微肿，扪之灼手，且右腿踡屈不能伸。脉弦细而数，舌质红。	微肿、舌红、疼痛、低热、脉弦细		芍药甘草汤	白芍、炙甘草	芍药甘草汤
239	3124	51	姜某 男，66岁。 左身偏废，手拘急难伸，不能活动，血压200/120mmHg，头目眩晕，心烦，不寐，性情急躁易怒，大便秘结，小便色黄。舌体向左歪斜，舌质红绛少津，舌苔黄而干，脉来滑数。	不寐、急躁、心烦、小便色黄、大便秘结、不能活动、脉来滑数、左身偏废、苔黄而干、头目眩晕、舌红绛少津、手拘急难伸、舌体向左歪斜、血压200/120mmHg		大黄黄连泻心汤	大黄、黄芩、黄连	大黄黄连泻心汤
240	3123	50	某女，32岁。 主诉及病史：患手肿臂疼之证，经久不愈，颇以为苦。经各种治疗，皆无效。 诊查：诊时抬手诊脉亦觉吃力。脉浮弦紧，舌质红而苔水滑，二便饮食均可，经水亦调。问其病因，自述天冷洗衣，水凉而手寒，洗几次后，便觉臂疼手肿，酸楚不支。	臂疼、手寒、舌红、手肿、吃力、苔水滑、脉浮弦紧、酸楚不支		大青龙汤	炙甘草、大枣、桂枝、苦杏仁、石膏、麻黄	大青龙汤
241	3122	49	胸闷案_x005f_x000D_李某，女，4岁。自春节后，出现胸闷、短气而善太息已三个多月，夜寐时不时惊惕，掌心发热而且湿润，舌质淡黯，苔滑润。询知素常口渴多饮，尤其喜凉饮。	口渴、多饮、湿润、发热、短气、胸闷、舌淡黯、苔滑润		茯苓甘草汤	甘草、茯苓、生姜、桂枝	茯苓甘草汤
242	3121	48	项背强痛案_x005f_x000D_张某，男，51岁。有冠心病史，平时胸闷，头晕而沉。近一月来出现头项强痛，甚至及于后背，伴汗出，恶风，纳呆，肢体乏力，舌体胖大而嫩，苔白腻，脉弦大无力。	汗出、恶风、头晕、胸闷、纳呆、苔白腻、头项强痛、肢体乏力、脉弦大无力、舌体胖大而嫩		桂枝加葛根汤	茯苓、白芍、炙甘草、白术、大枣、桂枝、粉葛、麻黄	桂枝加葛根汤
243	3120	46	姜某某 男，26岁。 久居山洼之地，又值春雨连绵，雨渍衣湿，劳而汗出，内外交杂，遂成黄疸。前医用清热利湿退黄之剂，经治月余，毫无功效，几欲不支。就诊时，黄疸指数85单位，转氨酶高达500单位。察其全身色黄而暗，面色晦滞如垢。问其二便，大便溏，日行二三次，小便甚少。全身虚浮似肿，神疲短气，无汗而身凉。视舌质淡，苔白而腻，诊脉沉迟。	汗出、舌淡、身凉、无汗、神疲、短气、大便溏、全身色黄、苔白而腻、诊脉沉迟、全身虚浮、面色晦滞、黄疸指数85单位		五苓散	泽泻、茯苓、茵陈、附子、白术、桂枝、猪苓、干姜	五苓散
244	3119	45	喘而心悸案_x005f_x000D_燕某，男，59岁。患肺源性心脏病，住唐山市某医院治疗。喘咳逆息不能平卧，心悸，气短，面色黧黑，大便已数日未解，舌苔白腻但根部发黄，脉弦而结。	心悸、脉弦、气短、喘咳、苔白腻、不能平卧、根部发黄、面色黧黑、大便已数日未解		小陷胸汤	黄连、瓜蒌、半夏	小陷胸汤
245	3118	44	肺风案_x005f_x000D_王某，男，58岁。患有肺气肿病五年多，病情逐年加重。现症：胸闷气短，喘息头晕，项背恶风，寸脉浮，舌质红苔白。	气短、项背、恶风、舌红、头晕、喘息、胸闷、寸脉浮、舌质红苔白		越婢加半夏汤	炙甘草、半夏、大枣、石膏、麻黄	越婢加半夏汤
246	3117	43	杨某某 男，33岁。 病始右腿髋关节疼痛，行走困难。二个月后，左腿亦开始疼痛，不能步行。腿部肌肉有明显萎缩现象，并伴有两腿抽搐拘急。经某医院检查，诊断为“双侧股骨头缺血性坏死”，建议手术治疗。患者顾虑重重，经友人介绍，请刘老诊治。视舌质经绛，脉来弦细。	抽搐、疼痛、舌经绛、脉来弦细、腿部肌肉有明显萎缩现象		甘草汤	白芍、炙甘草	甘草汤
247	3116	42	于某某 男，43岁。 1993年11月29日初诊。 左侧肩背疼痛竣胀，左臂不能抬举，身体不可转侧，痛甚之时难以行走，服西药“强痛定”可暂止痛片刻，旋即痛又发作，查心电图无异常，某医院诊为“肩周炎”，病人异常痛苦。刘老会诊时，自诉胸胁发满，口苦，时叹息，纳欲香，有时汗出，背部发紧，二便尚调。视舌质淡，舌苔薄白，切其脉弦。	脉弦、汗出、发满、舌淡、口苦、发紧、叹息、疼痛、苔薄白		柴胡桂枝汤	白芍、炙甘草、半夏、党参、大枣、桂枝、柴胡、黄芩	柴胡桂枝汤
248	3115	40	陈某，男，26岁。 主诉及病史：因夏天抗旱，担水浇地，过劳之余，汗出甚多，口中干渴殊甚，乃俯首水桶而暴饮。当时甚快，未几发现心下悸动殊甚，以致影响睡眠。屡次就医，服药无算，然病不得除。经友人介绍，请余诊治。 诊查：令其仰卧床上，以手扪其心下，则跳动应手，如用手振颤其上腹部，则水在胃中辘辘作响，声闻于外。	汗出、干渴		茯苓甘草汤	桂枝、茯苓、炙甘草、生姜	茯苓甘草汤
249	3114	39	刘某某 男，14岁。 春节期间过食肥甘，又感受时邪，因而发病。症见周身疲乏无力，心中懊?，不欲饮食，并且时时泛恶，小便短黄，大便尚可。此病延至两日，则身目发黄，乃到某医院急诊，认为是“急性黄疸型肝炎”，给中药六包，嘱每日服一包，服至四包，症状略有减轻，而黄疸仍然不退，乃邀刘老诊治。此时，患童体疲殊甚，亦不能起立活动，右胁疼痛，饮食甚少，频频呕吐，舌苔黄腻，脉弦滑数。	体疲、黄疸、苔黄腻、身目发黄、时时泛恶、小便短黄、频频呕吐、饮食甚少、右胁疼痛、心中懊?、脉弦滑数、周身疲乏无力		茵陈五苓散	半夏、茵陈、大黄、栀子、柴胡、黄芩	茵陈五苓散
250	3113	38	上热下寒案_x005f_x000D_侯某，女，55岁。患上热下寒证，每于进食后约一小时，胃气上逆而泛恶吐酸，胸中憋闷疼痛；同时伴见腹痛肠鸣，大便溏稀。舌淡苔白，脉弦。	泛恶、脉弦、肠鸣、舌淡、苔白、憋闷、吐酸、腹痛、疼痛、大便溏稀、胃气上逆		黄连汤	炙甘草、半夏、党参、大枣、桂枝、黄连、干姜	黄连汤
251	3112	36	肠痈案_x005f_x000D_李某，女，36岁。患慢性阑尾炎急性发作，右侧少腹疼痛，伴见低热不退，胸胁苦满，月经衍期未至，带下极多。舌质绛，苔黄白夹杂，脉沉滑。	苦满、低热、疼痛、舌绛、脉沉滑、苔黄白夹杂		大柴胡汤	茯苓、赤芍、桃仁、薏苡仁、大黄、冬瓜仁、牡丹皮、桂枝、柴胡、苦参、黄芩、枳实	大柴胡汤
252	3111	34	胁痛案_x005f_x000D_范某，男，42岁。素有肝炎病史，两胁疼痛而以右胁为甚，经服柴胡剂而不效。其人不欲饮食，体疲腹胀，心悸气短，面色青黄不泽。舌质嫩苔薄白，脉弦而缓。	心悸、气短、疼痛、腹胀、脉弦而缓、面色青黄不泽、舌质嫩苔薄白		小建中汤	白芍、炙甘草、大枣、桂枝、饴糖	小建中汤
253	3110	33	狐惑病案_x005f_x000D_刘某，女，32岁。病变及于上中下三部，上则口腔颊部黏膜经常溃疡，糜烂疼痛难愈；中则心下痞满，饮食乏味；下则前阴黏膜溃破，疼痛瘙痒难忍。小便自可，大便成形但每日两次	痞满、瘙痒、疼痛、大便成形、前阴黏膜溃破、口腔颊部黏膜经常溃疡		甘草泻心汤	炙甘草、半夏、党参、大枣、黄芩、黄连、干姜	甘草泻心汤
254	3109	32	音哑案_x005f_x000D_丁某，女，36岁。患音哑、咽喉肿痛半年多，伴咽喉痞闷，大便偏干，小便自调。舌苔薄白润滑，脉浮。	音哑、脉浮、咽喉痞闷、大便偏干、咽喉肿痛、苔薄白润滑		小半夏汤	炙甘草、半夏、桂枝	小半夏汤
255	3108	31	兰某某 女，31岁。 1993年5月8日初诊。 产后一月，身痛，腰痛，两脚发软如踩棉花。汗出恶风，气短懒言而带下颇多。曾服用“生化汤”五剂，罔效。视其舌体胖大，切其脉沉缓无力。	汗出、身痛、气短、恶风、腰痛、带下颇多、两脚发软、舌体胖大、脉沉缓无力		桂枝新加汤	白芍、炙甘草、杜仲、党参、大枣、桂枝、桑寄生	新加汤
256	3105	28	桂枝汤治愈时发热自汗出案 主诉及病史：每天发热汗出两三次，病程1年。饮食二便尚可。曾按阴虚发热治疗，服药20余剂无效。 诊查：切其脉缓软，视其舌淡苔白。	自汗、汗出、舌淡、苔白、发热、脉缓软		桂枝汤	白芍、大枣、炙甘草、桂枝	桂枝汤
257	3106	29	迟某 男，50岁。 其病为腰腿、两足痠痛，恶寒怕冷，行路则觉两腿发沉。切其脉沉缓无力，视其舌硕大，苔则白滑。	痠痛、怕冷、恶寒、舌硕大、苔白滑、两腿发沉、苔则白滑、脉沉缓无力		甘姜苓术汤	茯苓、白术、炙甘草、干姜	甘草干姜茯苓白术汤
258	3107	30	丁某，男，47岁。 主诉及病史：胃脘痞满，时而隆起一包如鸡卵大，频频嗳气，皆饮食之味，胁下作痛，大便不成形，日行三四次，小便减少，口苦纳差。 诊查：诊见面目浮肿，脉沉弦滑，舌苔白厚。	嗳气、纳差、口苦、隆起、苔白厚、胁下作痛、脉沉弦滑、胃脘痞满、面目浮肿、小便减少、大便不成形		生姜泻心汤	茯苓、炙甘草、半夏、人参、大枣、黄连、干姜、黄芩	生姜泻心汤
259	3103	26	口噤案_x005f_x000D_崔某，女，18岁。病口噤难以开合，勉强用力可张口2厘米左右，若再用力则两颊疼痛难忍，经北京某医院诊断为颞颌关节炎，半月未愈。舌苔黄白相杂，脉弦。	舌苔、脉弦、两颊、口噤、苔黄白相杂		葛根汤	甘草、白芍、钩藤、牡丹皮、玉竹、粉葛、石膏	葛根汤
260	3101	24	女子阴冷案_x005f_x000D_徐某，女，32岁。肝郁为病，胸胁胀满，善太息呕吐酸苦，月经前后不定期，小腹疼痛。自患疾以来性欲冷淡，厌夫独宿，神情抑郁而默然。脉沉弦，舌苔白。	呕吐、苔白、脉沉弦、小腹疼痛、性欲冷淡、胸胁胀满、神情抑郁		四逆散	郁金、白芍、炙甘草、柴胡、石菖蒲、枳实	四逆散
261	3100	23	鼻不闻香臭案_x005f_x000D_吴某，女，50岁。患鼻塞难以呼吸，不闻香臭气味，每晚都要用“鼻眼净”滴鼻才能安然卧寐，否则，鼻道堵塞，气道不通而被憋醒。患病已7年，屡治无功。伴见头晕，胸闷，心悸，指端麻木等症，舌质淡嫩，六脉沉弱无力。	心悸、头晕、鼻塞、胸闷、舌淡嫩、被憋醒、难以呼吸、气道不通、指端麻木、鼻道堵塞、鼻不闻香臭、不闻香臭气味、六脉沉弱无力		苓桂术甘汤	茯苓、炙甘草、半夏、白术、厚朴、桂枝、薤白	苓桂术甘汤
262	3099	20	腹痛案_x005f_x000D_张某，女，32岁。每当午后即觉腹中疼痛，痛时自觉腹肌向内抽掣拘急。饮食二便基本正常，但月经衍期，每次行经需10天左右，经色黑紫，挟有血块。脉弦细如按刀刃，舌质绛紫，苔薄白润。	腹痛、疼痛、血块、舌绛紫、经色黑紫、苔薄白润、脉弦细如按刀刃		桂枝汤	白芍、大枣、炙甘草、桂枝	桂枝汤
263	3098	19	黄某某 男，42岁。 因家庭夫妻不和睦，情志受挫，发生精神分裂症。数日来目不交睫，精神亢奋，躁动不安，胡言乱语，睁目握拳，作击人之状。 口味秽臭，少腹硬满，大便一周未行。舌苔黄厚而干，脉来滑大有力。	干、苔黄厚、口味秽臭、目不交睫、躁动不安、少腹硬满、精神亢奋、大便一周未行、脉来滑大有力		泻心汤	大黄、黄芩、黄连	泻心汤
264	3097	18	呃逆案_x005f_x000D_黄某，女，12岁。曾患脑膜炎，经治疗后已愈，遗有呃逆一证，伴不欲饮食。前医以为温病伤阴，用五汁饮及叶氏益胃汤等，反添胃中发凉之症。舌苔白略腻，脉弦无力。	发凉、呃逆、脉弦无力、苔白略腻、不欲饮食		旋覆代赭汤	炙甘草、半夏、旋覆花、党参、大枣、代赭石	旋覆代赭汤
265	3096	16	腹痛阴抽案_x005f_x000D_罗某，男，50岁。夏暑天热而汗出颇多，自觉燥热干渴。入夜又行房事，事后口渴更甚，乃持杯大口饮喝凉水。不多时便觉小腹急痛，阴茎内抽，手足发凉。次日来诊，其脉沉而弱，舌质嫩苔白。	口渴、舌嫩、燥热、腹痛、阴抽、干渴、小腹急痛、脉沉而弱、手足发凉、阴茎内抽、汗出颇多、舌质嫩苔白		四逆汤	小茴香、炙甘草、干姜、附子	四逆汤
266	3094	14	乳痈术后高热案_x005f_x000D_张某，女，25岁。乳腺炎术后发热在38.5°C~39.5°C之间，经用抗生素无效，又用“安乃近”发汗以退热，屡退屡升，几经周折，患者疲惫不堪。更见呕吐不能饮食，心烦口干，头晕而肢颤，舌质红，苔薄黄。	呕吐、高热、口干、发热、心烦、舌红、头晕、肢颤、苔薄黄		竹叶石膏汤	炙甘草、半夏、淡竹叶、党参、麦冬、粳米、石膏	竹叶石膏汤
267	3095	15	孙某 男，53岁。 1991年5月25日初诊。 患者有风湿性心脏病史，近因外感风寒，病情加重。心动悸，胸憋喘促，咳吐泡沫状白痰量多。昼夜不能平卧，起则头眩。四末厥冷，腹胀，小便短小，腰以下肿，按之凹陷不起。食少呕恶，大便干结。视其口唇青紫，面色黧黑，舌白滑，脉结。西医诊为“风湿性心脏病，充血性心力衰竭，心功能Ⅳ级”。	咳、肿、呕恶、喘促、厥冷、食少、脉结、胸憋、腹胀、头眩、心动悸、苔白滑、舌白滑、口唇青紫、大便干结、小便短小		真武汤	泽泻、白芍、茯苓、人参、附子、白术	真武汤
268	3091	10	张某某 女26岁。 时值炎夏，乘长途汽车返乡，面朝敞窗而坐，疾风掠面，当时殊觉凉爽，抵家却发觉左侧面部肌肉拘急不舒，口眼歪斜。视其舌苔白而润，切其脉浮。	舌苔、脉浮、苔白而润、口眼歪斜、左侧面部肌肉拘急不舒		桂枝加葛根汤	甘草、白芍、炙甘草、全蝎、附子、大枣、桂枝、粉葛	桂枝加葛根汤
269	3088	6	肠痈案_x005f_x000D_徐某，男，44岁。先作痔疮手术，后又用药物灌肠，因而引发右少腹疼痛，痛势剧烈，上抵胁胃，摸之有一索状物。大便下利，每日五、六次，粪如烂肉挟有黏液，但泄而不爽，饮食日减，体疲乏力。舌质绛，苔黄，脉弦滑。	苔黄、舌绛、脉弦滑、泄而不爽、大便下利、体疲乏力、右少腹疼痛		桂枝茯苓丸	败酱草、青皮、桃仁、薏苡仁、大黄、冬瓜仁、牡丹皮、柴胡、陈皮	桂枝茯苓丸
270	3090	9	疝气案_x005f_x000D_陈某，男，36岁。左侧少腹疼痛控及腰部，小便短少不利，脉弦，舌苔白。此水湿之邪伤于厥阴经脉而成疝气疼痛，加味五苓散主之。	脉弦、苔白、疼痛、小便短少不利		五苓散	小茴香、泽泻、茯苓、川楝子、川木通、白术、桂枝、猪苓	五苓散
271	3086	4	姜某某 男，17岁。 入夏以来腹痛下利，一日六、七次，后重努责，下利急而又排便不出，再三努挣，仅屙少许红液。 口渴思饮，舌苔黄腻，六脉弦滑而数。	口渴、腹痛、思饮、下利急、苔黄腻、排便不出、六脉弦滑		白头翁汤	白芍、桔梗、秦皮、枳壳、黄连、关黄柏、滑石粉、白头翁	白头翁汤
272	3084	2	腰腹冷痛案_x005f_x000D_白某，女，32岁。深秋季节，在田间劳动时，适值月经来潮，因在野外就厕，当时自觉寒风吹袭下体，冷冽非常。不久即出现少腹冷痛，腰痛如折，难以忍耐。舌苔白润，脉弦细。此属经期风寒入客厥阴，络脉瘀滞而为病。	腰痛、苔白润、脉弦细、腰腹冷痛、少腹冷痛、络脉瘀滞		当归四逆汤	当归、赤芍、大枣、桂枝、鸡血藤、通草、细辛	当归四逆汤
273	3085	3	太阳伤寒证案_x005f_x000D_刘某，男，50岁。因工作需要，自北京赴甘肃省。当时正值隆冬季节，不慎冒受风寒而得“太阳伤寒证”。发热，39.8°C，严重恶寒，周身大小关节无一不痛，身无汗，咳嗽，脉浮紧。	无汗、恶寒、发热、咳嗽、脉浮紧、周身大小关节无一不痛		麻黄汤	炙甘草、麻黄、桂枝、苦杏仁	麻黄汤
274	3083	1	痰气痞案_x005f_x000D_张某，男，36岁。平素嗜好饮酒，常饮又多饮，日久之后，酒湿内伤，脾胃失运，中气不和，痰从中生，影响中焦气机升降失调，而成心下痞满之证。伴见恶心呕吐，大便稀溏，每日三四次。虽经多方治疗却难以收功。舌质红，苔白，脉弦滑，	呕吐、恶心、苔白、舌红、脉弦滑、心下痞满、中气不和、大便稀溏、痰从中生		半夏泻心汤	炙甘草、半夏、党参、大枣、黄芩、黄连、干姜	半夏泻心汤
275	3089	8	呃逆案_x005f_x000D_郭某，男，46岁。患呃逆证八个多月，呃逆频作，顽固不以致不能坚持工作。曾服丁香柿蒂汤、旋覆代赭汤及香砂六君子汤等无效。神疲乏力，大便稀溏，每日一二次，脉沉弦无力，舌苔润滑。上有呃逆之气，下泻利之情，此必先病其中，脾胃升降失司。用手按其心下，告知有堵塞之感，当按心下痞证治疗。	呃逆、神疲、乏力、泻利、苔润滑、大便稀溏、脉沉弦无力		旋覆代赭汤	炙甘草、半夏、党参、大枣、黄芩、黄连、干姜	旋覆代赭汤
