# Supplementary material for: PRDAGE: a prescription recommendation framework for traditional Chinese medicine based on data augmentation and multi-graph embedding
Source: PeerJ Comput Sci. 2025 Aug 6;11:e2974. doi: 10.7717/peerj-cs.2974 (PMC12453781; doi:10.7717/peerj-cs.2974)
Supplement: Supplemental Information 1 — The raw data used for training and testing in the dataset are medical case records in Chinese text. This study is trained based on Chinese text. To facilitate non-Chinese researchers, we have provided the English names of the attributes in the dataset and mapped them to their corresponding Chinese names. The .pickle file can be read using Python language editing software, such as PyCharm. The *.pickle file in this program is a serialized file in Python dictionary format, containing key-value data, where the key is the symptom name and the corresponding value is the symptom embedding vector. The symptom name is the normalized symptom name, and the symptom embedding vector is generated by SBert. You can use the pickle.load() method from the pickle module in the program to restore the file as a Python dictionary variable. [file peerj-cs-11-2974-s001.zip › Code and data/TCMPR_ZS/data/test_data-formula2.csv]

	ID	ord_id	content	symptoms_standardization	syndrome	formula	herb_standardization	formula_standardization
0	3374	543	ÂíÄ³£¬Å®£¬18Ëê¡£_x005f_x000D_³£·¢±âÌÒÌåÑ×£¬Ò»¸öÔÂÇ°·¢¸ßÈÈ£¬ËÃºó¼´Á½Ï¥¹Ø½ÚºìÖ×ÌÛÍ´£¬³öºì°ß£¬Ò»¸öÔÂÄÚÂ½Ðø¸ßÈÈ3¡æ×óÓÒ£¬ÈÈÔòÍ´Éõ£¬²»¿ÉÇüÉì£¬Öâ¹Ø½ÚÒàÎ¢Í´£¬ÔøÓÐÒ»´ÎÔÎØÊ¡£±±¾©Ð­ºÍÒ½ÔºÕï¶ÏÎª·çÊªÈÈ£¬×¢ÉäÇàÃ¹ËØ¡¢·þ°¢Ë¾Æ¥ÁÖµÈÒ©ÎÞÐ§¡£_x005f_x000D_³õÕï£¨1969Äê4ÔÂ30ÈÕ£©£ºÏÖÁ½Ï¥¹Ø½ÚºìÖ×ÌÛÍ´£¬ÓÐºì°ß£¬Ç°±ÛÒà¼ûºì°ß¡£Ì¦°×£¬Âö»¬Êý¡£·¢ÈÈ£¬ÐÐ¶¯²»±ã¡£	ÔÎØÊ¡¢Î¢Í´¡¢¸ßÈÈ¡¢Ì¦°×¡¢·¢ÈÈ¡¢ÌÛÍ´¡¢ºìÖ×¡¢Âö»¬Êý¡¢Ç°±ÛÒà¼ûºì°ß		¹ðÖ¦ÉÖÒ©ÖªÄ¸ÌÀ	¸Ê²Ý¡¢°×ÉÖ¡¢·À·ç¡¢ÖªÄ¸¡¢¸½×Ó¡¢°×Êõ¡¢¹ðÖ¦¡¢Âé»Æ	¹ðÖ¦ÉÖÒ©ÖªÄ¸ÌÀ
1	3373	540	ÀîÄ³£¬Å®£¬³ÉÄêÈË¡£_x005f_x000D_1968Äê8ÔÂ17ÈÕ£ºÐÄ¼Â£¬¶ÌÆø£¬Å»Äæ£¬²»ÓûÊ³¡£	¶ÌÆø¡¢Å»Äæ¡¢ÐÄ¼Â¡¢²»ÓûÊ³		Éú½ªÐºÐÄÌÀ	ÖË¸Ê²Ý¡¢°ëÏÄ¡¢´óÔæ¡¢»ÆÁ¬¡¢¸É½ª¡¢»ÆÜË	Éú½ªÐºÐÄÌÀ
3	3371	532	³ÂÀÏµÄÀÏÄ¸Ç×£¬90Ëê¡£Íâ¸Ð·¢ÈÈ£¬·¢º¹ºóÈÈ¸üÉõ£¬ËûÒ½ÊÓÆäÄêÂõÆøÐéÒÔÐ¡½¨ÖÐÌÀ¸ÊÎÂ³ýÈÈ£¬ÈÈÒæÊ¢¡£ÕïÆäÂöÏÒÏ¸Êý£¬Ì¦°×¶ø¸É£¬	¸É¡¢ÆøÐé¡¢Ì¦°×¡¢·¢ÈÈ¡¢ÂöÏÒÏ¸Êý		Ð¡²ñºúÌÀ	¸Ê²Ý¡¢°ëÏÄ¡¢Éú½ª¡¢ÈË²Î¡¢´óÔæ¡¢²ñºú¡¢»ÆÜË	Ð¡²ñºúÌÀ
4	3370	520	ÁõÄ³£¬ÄÐ£¬37Ëê£¬¹¤³ÌÊ¦¡£_x005f_x000D_ËØ²»ÐÅÖÐÒ½£¬¸ü²»Ï²ÖÐÒ©¡£³õ»¼¸ÐÃ°·¢ÈÈ£¬¾­Î÷Ò½×¢Éä·þÒ©²»ÒÑ£¬Ðø¼´Í·Í´ÈçÁÑ£¬ÈÕÒ¹ºô½Ð²»µÃÃß£¬ÒÔÖÁÇ×¹ØÏµÄËÇ×ÍùÌ½ÊÓ¡£ÕïÂöÏÒÊý£¬ÐØÐ²¿àÂú£¬ÐÄ·³¿Ú¸É£¬Í·Í´ÄÑÈÌ£¬	Í·Í´¡¢¿Ú¸É¡¢·¢ÈÈ¡¢ÐÄ·³¡¢ÂöÏÒÊý¡¢ÐØÐ²¿àÂú		Ð¡²ñºúÌÀ	¸Ê²Ý¡¢°ëÏÄ¡¢Éú½ª¡¢ÈË²Î¡¢´óÔæ¡¢²ñºú¡¢»ÆÜË	Ð¡²ñºúÌÀ
8	3366	493	ÁõÄ³£¬ÄÐ£¬28Ëê¡£_x005f_x000D_ÓÚ1954ÄêÒòÌìº®ÒÂ±¡£¬ÍâÊÜ·çº®ÖÂÁ½Ï¥¹Ø½ÚËáÍ´£¬ÓöÀä¼ÓÖØ£¬³£ÈçÖÃÀäË®ÖÐ£¬¾­ÖÐÎ÷Ò½ÖÎÁÆÐ§¾ù²»ÏÔ¡£ÏÖÏ¥¹Ø½Ú¡¢Öâ¹Ø½Ú¾ùÌÛ£¬ËÄÖ«ØÊÀä£¬¶ñº®£¬Éí¾ëÎÞÁ¦£¬´ó±ã¸É£¬¶þÈÕÒ»ÐÐ¡£Ì¦°×£¬ÂöÏÒ»¬¡£	ÌÛ¡¢Éí¾ë¡¢ÎÞÁ¦¡¢Ì¦°×¡¢¶ñº®¡¢´ó±ã¸É¡¢ÂöÏÒ»¬¡¢ËÄÖ«ØÊÀä¡¢Á½Ï¥¹Ø½ÚËáÍ´		¸ð¸ùÌÀ	°×ÉÖ¡¢ÖË¸Ê²Ý¡¢²ÔÊõ¡¢¸½×Ó¡¢´óÔæ¡¢¹ðÖ¦¡¢·Û¸ð¡¢Âé»Æ	¸ð¸ùÌÀ
10	3364	477	ÍõÄ³£¬Å®£¬30Ëê¡£_x005f_x000D_³õÕï£ºÊÓÁ¦Öð½¥¼õÍË£¬Õ§ÊÓÉÐÇå£¬Ê±¼äÉÔ³¤¼´²»ÄÜ¼û£¬Í·¾õÑ¹ÌÛ£¬¶ñÐÄ¡£ÂöÏ¸Èõ¶ø³Ù¡£Î÷Ò½¼ì²éÆäÑÛµ×¾ùÎ´·¢ÏÖÎÊÌâ¡£´ËÑªÐéÊÓÈõ¡£	¶ñÐÄ¡¢ÊÓÈõ¡¢ÂöÏ¸Èõ¡¢Í·¾õÑ¹ÌÛ¡¢Õ§ÊÓÉÐÇå¡¢ÊÓÁ¦Öð½¥¼õÍË		µ±¹éÉÖÒ©É¢	ÔóÐº¡¢°×ÉÖ¡¢´¨Üº¡¢ÜòÜß¡¢ÖË¸Ê²Ý¡¢µ±¹é¡¢Ê¯¾öÃ÷¡¢²ÔÊõ¡¢¹ðÖ¦¡¢ÎâÜïÝÇ	µ±¹éÉÖÒ©É¢
11	3363	453	Ì·Ä³£¬ÄÐ£¬³ÉÄêÈË¡£1967Äê2ÔÂ26ÈÕ£ºÁ½ÉöÓá¼°ÑüËáÍ´£¬Ê³ÔòÎ¸ÕÍ£¬ÏÂÖ«³Á£¬ÉíÆ£¾ë¡£¸Î¹¦ÄÜ²»Õý³£¡£	ËáÍ´¡¢Î¸ÕÍ¡¢Æ£¾ë¡¢ÏÂÖ«³Á¡¢¸Î¹¦ÄÜ²»Õý³£		²ñºú¹ðÖ¦¸É½ªÌÀ	°×ÉÖ¡¢Å£Ï¥¡¢´¨Üº¡¢µ±¹é¡¢ÖË¸Ê²Ý¡¢ÜòÜß¡¢ÄµòÃ¡¢Ìì»¨·Û¡¢»ÆÜË¡¢¹ðÖ¦¡¢²ñºú¡¢É£¼ÄÉú¡¢¸É½ª	²ñºú¹ðÖ¦¸É½ªÌÀ
12	3362	450	ÐØ±Ô°¸_x005f_x000D_¸ðÄ³£¬ÄÐ£¬40Ëê£¬ÃÅÕï²¡ÀúºÅ146415¡£_x005f_x000D_³õÕïÈÕÆÚÎª1964Äê12ÔÂ17ÈÕ¡£ÓÚ1964Äê7ÔÂ27ÈÕÍ»È»·¢ÉúÐÄ½ÊÍ´£¬ºôÎüÀ§ÄÑ£¬ÐÄµçÍ¼¼ì²éÈ·ÕïÎªÐÄ¼¡¹£ËÀ£¬¾­×¡ÔºÖÎÁÆºÃ×ª¡£µ«¾­³£ÐØÍ´£¬Î¸ëäÍ´£¬Á½Ð²ÏÂÌÛ¡£ÐØÃÆÈçÑ¹ÖØÎï£¬ÐÄ¶¯¼Â£¬ÐÄ»ÅÒ×¾ª£¬Í·ÕÍÌÛ£¬´ó±ã²»³©£¬×ßÂ·»ºÂý£¬ÒÔÊÖ°´ÐØ£¬ÉàÖÊºì£¬Ì¦±¡°×£¬Âö³ÁÏÒ¡£	ÐÄ»Å¡¢ÐØÍ´¡¢Éàºì¡¢ÐØÃÆ¡¢ÐÄ¶¯¼Â¡¢ÐÄ½ÊÍ´¡¢Í·ÕÍÌÛ¡¢Î¸ëäÍ´¡¢Ì¦±¡°×¡¢Âö³ÁÏÒ¡¢Á½Ð²ÏÂÌÛ¡¢ºôÎüÀ§ÄÑ¡¢´ó±ã²»³©		´ó²ñºúÌÀ	°×ÉÖ¡¢°ëÏÄ¡¢´óÔæ¡¢²ñºú¡¢»ÆÜË¡¢è×Êµ	´ó²ñºúÌÀ
13	3361	442	Éä¸ÉÂé»ÆÌÀ¼Ó¼õÖÎÓúÀÏÄêÈËÏø´­°¸_x005f_x000D_ÍõÄ³£¬Å®£¬62Ëê£¬ÃÅÕï²¡ÀúºÅ18161£¬³õÕïÈÕÆÚÎª1979Äê5ÔÂ4ÈÕ¡£_x005f_x000D_²¡ÇéÕªÒª£ºµÃ·ÎÑ×ºó»¼¿È´­£¬1978ÄêÖÁ½ñ¿È´­Ò»Ö±Î´µÃµ½»º½â£¬ÉÏÔÂµ×¸ÐÃ°ºóÏø´­¸üÉõ¡£_x005f_x000D_ÏÖÖ¢£ºÏø´­Éõ£¬ºíÖÐÌµÃù£¬°é¿ÈÍÂ°×ÌµÇÒÁ¿¶à£¬¶ñº®±³Àä£¬¿ÚÖÐºÍ£¬´ó±ãäç£¬ÈÕ¶þÈýÐÐ£¬Ì¦°×Î¢Äå£¬ÂöÏÒÏ¸¡£ÌýÕïÊ±Á½·ÎÂúÏøÃùÒô£¬×ó·ÎÓÐÊªªÒô¡£	ÌµÃù¡¢¿È´­¡¢¶ñº®¡¢±³Àä¡¢Ïø´­¡¢´ó±ãäç¡¢ÂöÏÒÏ¸¡¢¿ÈÍÂ°×Ìµ¡¢Ì¦°×Î¢Äå¡¢Á½·ÎÂúÏøÃùÒô¡¢×ó·ÎÓÐÊªªÒô		Éä¸ÉÂé»ÆÌÀ	Éä¸É¡¢ÖË¸Ê²Ý¡¢°ëÏÄ¡¢¿î¶¬»¨¡¢ÎåÎ¶×Ó¡¢É£°×Æ¤¡¢¹ðÖ¦¡¢¿àÐÓÈÊ¡¢¸É½ª¡¢Âé»Æ	Éä¸ÉÂé»ÆÌÀ
14	3360	435	ÕÅÄ³£¬ÄÐ£¬30Ëê¡£_x005f_x000D_³õÕï£¨1966Äê4ÔÂ8ÈÕ£©£ºËÞ¼²ÎªÊ®¶þÖ¸³¦À£Ññ¡£½üÈÕ¿ÈÍÂ»ÆÌµ£¬ÓÐ³ôÎ¶¡£Âö¸¡¡£	Âö¸¡¡¢ÓÐ³ôÎ¶¡¢¿ÈÍÂ»ÆÌµ		°ëÏÄºñÆÓÌÀ	½Û¹£¡¢°ëÏÄ¡¢Ðý¸²»¨¡¢×ÏËÕ¹£¡¢ºñÆÓ¡¢¿àÐÓÈÊ¡¢ÖñÈã¡¢Ê¯¸à¡¢³ÂÆ¤	°ëÏÄºñÆÓÌÀ
17	3357	420	³ÂÄ³£¬ÄÐ£¬45Ëê¡£ËÞÓÐ¸ÎÑ×Ê·¡£_x005f_x000D_³õÕï£¨1965Äê9ÔÂ4ÈÕ£©£º·¹Ç°·¹ºó¾ùÕÍÉõ£¬ÒûÊ³²»Õñ£¬¶ñÐÄ£¬Í·ÔÎ¡£Âö³ÁÊµ£¬Ì¦°×ÉÙ½ò¡£¿ÚÎ¢¸É£¬àæÆøÆµ¡£	¶ñÐÄ¡¢Í·ÔÎ¡¢ÕÍÉõ¡¢Âö³ÁÊµ¡¢àæÆøÆµ¡¢¿ÚÎ¢¸É¡¢Ì¦Ì¦°×¡¢ÒûÊ³²»Õñ¡¢Ì¦°×ÉÙ½ò		ºñÆÓÉú½ª°ëÏÄ¸Ê²ÝÈË²ÎÌÀ	ÜòÜß¡¢É°ÈÊ¡¢ÖË¸Ê²Ý¡¢°ëÏÄ¡¢Ä¾Ïã¡¢°×Êõ¡¢µ³²Î¡¢´óÔæ¡¢ºñÆÓ¡¢ÎâÜïÝÇ¡¢³ÂÆ¤	ºñÆÓÉú½ª°ëÏÄ¸Ê²ÝÈË²ÎÌÀ
19	3354	403	ÍõÄ³£¬ÄÐ£¬39Ëê¡£Í·ÔÎ£¬ÓÒÄ¿ºì³à£¬ÐØÐ²ÂúÃÆ£¬´ó±ã¸É£¬Ð¡±ã³à£¬¿Ú¸É¿à£¬ÓÐ¿Ú´¯¡£Ì¦»ÆÔï¡£ÑÊºí²»Àû¶øÒôÑÆ¡£ÂöÊµ¡£	ÒôÑÆ¡¢ÂöÊµ¡¢¿Ú´¯¡¢Í·ÔÎ¡¢´ó±ã¸É¡¢¿Ú¸É¿à¡¢Ì¦»ÆÔï¡¢Ð¡±ã³à¡¢ÓÒÄ¿ºì³à¡¢ÐØÐ²ÂúÃÆ¡¢ÑÊºí²»Àû		´ó²ñºúÌÀ	°×ÉÖ¡¢°ëÏÄ¡¢´óÔæ¡¢²ñºú¡¢Ê¯¸à¡¢»ÆÜË¡¢è×Êµ	´ó²ñºúÌÀ
21	3353	402	ËïÄ³£¬Å®£¬63Ëê¡£_x005f_x000D_ÖÜÉí¹Ø½ÚÍ´ÒÑÀúÆßÄê£¬¾­³£·¢×÷£¬ÖÎÁÆÎÞÐ§¡£ÈÕÇ°Í»È»·¢ÈÈ39.1¡æ£¬¾­Î÷Ò½ÖÎÁÆÈÈÍË¡£_x005f_x000D_³õÕï£º¿ÌÏÂ£¬ÖÜÉíÌÛ¼ÓÖØ£¬Ò¹²»ÄÜÃÂ£¬¿Ú¿àÓûÒû£¬ÐØÃÆ·³ÈÈÊ±´óº¹³ö£¬´ó±ãÈýÈÕÎ´ÐÐ¡£ÂöÏÒÊý¡£	ÈÈÍË¡¢·³ÈÈ¡¢¿Ú¿à¡¢·¢ÈÈ¡¢ÐØÃÆ¡¢´óº¹³ö¡¢ÂöÏÒÊý¡¢ÖÜÉíÌÛ¡¢ÖÜÉí¹Ø½ÚÍ´		¸ð¸ùÌÀ	°×ÉÖ¡¢ÖË¸Ê²Ý¡¢²ÔÊõ¡¢¸½×Ó¡¢´óÔæ¡¢¹ðÖ¦¡¢·Û¸ð¡¢Ê¯¸à¡¢Âé»Æ	¸ð¸ùÌÀ
22	3352	400	¹ùÄ³£¬ÄÐ£¬33Ëê¡£_x005f_x000D_Ö÷ËßÒÅ¾«Ê®Äê£¬Ð¡±ãÆµÊý£¬ÓÐÊ±»ë×Ç£¬ÔøÑüÌÛ£¬½üÎ´×÷¡£ÒûÊ³¿É£¬´ó±ãÕý³££¬²»Í·ÔÎ¡£ÓÐÊÖÒù£¨×ÔÎ¿£©µÄÃ«²¡¡£Âö×ó³ÁÈõÎÞÁ¦£¬ÓÒ´ó³Ù¡£Ñôðô	ÑüÌÛ¡¢Í·ÔÎ¡¢ÒÅ¾«¡¢ÓÒ´ó³Ù¡¢Ð¡±ãÆµÊý¡¢ÓÐÊ±»ë×Ç¡¢Âö×ó³ÁÈõÎÞÁ¦		¹ðÖ¦¼ÓÁú¹ÇÄµòÃÌÀ	¸Ê²Ý¡¢°×ÉÖ¡¢Éú½ª¡¢ÄµòÃ¡¢Áú¹Ç¡¢´óÔæ¡¢¹ðÖ¦	¹ðÖ¦¼ÓÁú¹ÇÄµòÃÌÀ
23	3350	387	ÍõÄ³£¬Å®£¬75Ëê¡£_x005f_x000D_ÓÒ°ëÉí²»Ëì£¬ÄòÆµ£¬ÒÅÄò£¬ÄòÁÜÁ¤²»Ö¹¡£	ÄòÆµ¡¢ÒÅÄò¡¢ÄòÁÜÁ¤²»Ö¹¡¢ÓÒ°ëÉí²»Ëì		ÕæÎäÌÀ	ÜòÜß¡¢°×ÉÖ¡¢Éú½ª¡¢¸½×Ó¡¢°×Êõ	ÕæÎäÌÀ
25	3349	384	ÆîÄ³£¬ÄÐ¡£_x005f_x000D_Í»·¢Á½ÍÈ¹ÉÏ¥ÖÁ¿çÌÛÍ´£¬ÓÒÍÈÓÈÖØ£¬²»µÃÇüÉì£¬ÐÐÂ·ÄÑ¡£Ö«Àä£¬Éí¶ñº®£¬Ê³Óû²î¡£Õë¾ÄÎÞÐ§¡£	Ö«Àä¡¢¶ñº®¡¢ÌÛÍ´¡¢Ê³Óû²î¡¢ÓÒÍÈÓÈÖØ		¹ðÖ¦¼Ó¸½×ÓÌÀ	ÜòÜß¡¢°×ÉÖ¡¢ÖË¸Ê²Ý¡¢²ÔÊõ¡¢¸½×Ó¡¢´óÔæ¡¢¹ðÖ¦¡¢Ï¸ÐÁ	¹ðÖ¦¼Ó¸½×ÓÌÀ
26	3348	373	ÀîÄ³£¬Å®£¬31Ëê¡£_x005f_x000D_1967Äê1ÔÂ21ÈÕ£º×Ô×òÌìÒÔÀ´£¬Å»ÍÂÁ½´Î¡£Ê¼ÔòÎ¸Í´£¬ËÃ¼´¶ñÐÄÅ»ÍÂ¡¢±ãäç¡¢¸¹Í´¡£	Å»ÍÂ¡¢¶ñÐÄ¡¢±ãäç¡¢Î¸Í´¡¢¸¹Í´		°ëÏÄÐºÐÄÌÀ	ÖË¸Ê²Ý¡¢°ëÏÄ¡¢ÈË²Î¡¢´óÔæ¡¢»ÆÁ¬¡¢¸É½ª¡¢ÎâÜïÝÇ¡¢»ÆÜË	°ëÏÄÐºÐÄÌÀ
28	3345	359	ÕÅÄ³£¬ÄÐ£¬39Ëê¡£_x005f_x000D_³õÕï£¨1969Äê2ÔÂ21ÈÕ£©£ºÓÚÁùÆßËêÊ±»¼¹Ø½ÚÑ×£¬¿è³£ÌÛ£¬Ï¥¼ç±³ËáÍ´³ÁÍ´£¬ÐØÒàÌÛ£¬Ôø·þÎ÷Ò©Ë®ÑîËáÄÆÍ´¼õ£¬µ«Î¸ÄÉ²î£¬Î¸×ÆÈÈ£¬´ó±ãÁ½ÈÕÒ»ÐÐ¡£Ì¦°×ÂöÏ¸¡£	ÌÛ¡¢ÄÉ²î¡¢ÂöÏ¸¡¢Ì¦°×¡¢ËáÍ´¡¢×ÆÈÈ¡¢³ÁÍ´		¹ðÖ¦¼Ó¸½×ÓÌÀ	ÜòÜß¡¢°×ÉÖ¡¢ÖË¸Ê²Ý¡¢²ÔÊõ¡¢¸½×Ó¡¢´óÔæ¡¢¹ðÖ¦¡¢·Û¸ð	¹ðÖ¦¼Ó¸½×ÓÌÀ
29	3346	363	ÇÇÄ³£¬ÄÐ£¬44Ëê¡£_x005f_x000D_Ê®ÄêÇ°Ôø»¼Ç°ÁÐÏÙÑ×£¬½üÓÖ½ÏÖØ¡£_x005f_x000D_³õÕï£¨1954Äê8ÔÂ20ÈÕ£©£ºÐ¡±ãÖÐÓÐ°×É«³Áµí£¬ÐÔÓû¼õÍË£¬Í·ÔÎ£¬¿Ú¿Ê£¬º¹³ö£¬Ð¡±ãÆµÊý¶øÁ¿ÉÙ¡£Ì¦±¡°×£¬ÂöÏÔÊý¡£	¿Ú¿Ê¡¢º¹³ö¡¢Í·ÔÎ¡¢Á¿ÉÙ¡¢ÂöÏÔÊý¡¢Ì¦±¡°×¡¢Ð¡±ãÆµÊý¡¢ÐÔÓû¼õÍË¡¢Ð¡±ãÖÐÓÐ°×É«³Áµí		ÖíÜßÌÀ	ÔóÐº¡¢ÜòÜß¡¢°¢½º¡¢´ó»Æ¡¢Þ²ÜÓÈÊ¡¢»¬Ê¯·Û¡¢ÖíÜß	ÖíÜßÌÀ
30	3343	355	ÀîÄ³£¬Å®£¬32Ëê¡£_x005f_x000D_¾­Á½¼ÒÒ½ÔºÈ·ÕïÎªºì°ßÀÇ´¯£¬ÒòÓÃ¶ÌÆÚ¼¤ËØÖÎÁÆÎÞÐ§£¬¾­ÈË½éÉÜÀ´Õï¡£Ö¢×´Îª²»¹æÔò·¢ÈÈ£¬Ãæ²¿¡¢±³²¿ºìÖ×ÈçÅ£Æ¤Ñ¢ÑùÆ¤·ô²¡±ä£¬¼æÓÐ¾±ÏîÑü±³ÌÛ¡£ÑªÏó±ä»¯ÒàÃ÷ÏÔ¡£	ÌÛ¡¢±³¡¢·¢ÈÈ¡¢ºìÖ×¡¢ÑªÏó		²ñºú¹ðÖ¦¸É½ªÌÀ	ÖË¸Ê²Ý¡¢ÄµòÃ¡¢¹ÏÝä¡¢¹ðÖ¦¡¢²ñºú¡¢¸É½ª¡¢»ÆÜË	²ñºú¹ðÖ¦¸É½ªÌÀ
34	3339	346	Êî¼æÈÈÊª£¬Æ«ÓÚÈÈÕßÎªÊîÎÂ£¬Æ«ÓÚÊªÕßÎªÊªÎÂ£¬¼´¡¶½ðØÑÒªÂÔ¡·ËùÎ½ÖÐ¢ÖÐÊªÖ®Ö¤£»ÈôÈÈÎªÊªÁµ£¬ÊªÒòÈÈ½á£¬Á½ÏàÆ½µÈÕß£¬Òà¼´¡¶½ðØÑÒªÂÔ¡··çÊªÏà²«Ö®Ö¤£»Âöºé´ó£¬¿Ú¿ÊÉõ£¬º¹´ó³öÕß£¬ÄË´¿ÈÈÎÞÊª£¬	ÈÈ½á¡¢¿Ú¿Ê¡¢º¹´ó¡¢Âöºé´ó		°×»¢ÌÀ	ÖË¸Ê²Ý¡¢Ê¯¸à¡¢¾¬Ã×¡¢ÖªÄ¸	°×»¢ÌÀ
35	3340	350	ÇïÄ³£¬ÄÐ£¬75Ëê£¬ÃÅÕï²¡ÀúºÅ86201¡£_x005f_x000D_1981Äê1ÔÂ22ÈÕ³õÕï£º1980Äê10ÔÂÏÂÑ®¸ÐÃ°·¢ÈÈ£¬ÌåÎÂ´ïµ½38.7¡æ£¬ÓÃÇì´óÃ¹ËØµÈÖÎÁÆÈÈ²»ÍË£¬¼¸ÌìÀ´Ã¿ÍíÏÈÊÖ×ã·¢Àä£¬¼ÌÔòÉíÈÈ£¬ÌåÎÂÔÚ39¡æÒÔÉÏ£¬¿Ú¸ÉÉàÔï£¬Á½Ð²ÕÍÂú£¬Å»Äæ²»ÓûÊ³£¬´ó±ã¸ÉÔï£¬ÉàÌ¦»Æµ«×ó°ë±ß°×£¬Âö³ÁÏ¸¡£	Ì¦»Æ¡¢ÉàÔï¡¢¿Ú¸É¡¢·¢ÈÈ¡¢Å»Äæ¡¢ÉíÈÈ¡¢ÈÈ²»ÍË¡¢²»ÓûÊ³¡¢Âö³ÁÏ¸¡¢×ó°ë±ß°×¡¢´ó±ã¸ÉÔï¡¢ÊÖ×ã·¢Àä¡¢ÌåÎÂÔÚ39¡æÒÔÉÏ¡¢ÌåÎÂ´ïµ½38.7¡æ		´ó²ñºúÌÀ	°×ÉÖ¡¢ÖË¸Ê²Ý¡¢°ëÏÄ¡¢´ó»Æ¡¢´óÔæ¡¢²ñºú¡¢»ÆÜË¡¢è×Êµ	´ó²ñºúÌÀ
36	3338	345	²ÜÄ³£¬ÄÐ£¬³ÉÄêÈË¡£_x005f_x000D_Î¸Í´£¬¸¹ÕÍÍ´£¬Å»ÍÂð¤°×Ìµ£¬ÑÊÈçÎï¶Â£¬´ó±ã¸ÉÈçÇò×´£¬Ï²ÈÈÊ³£¬Î·Àä£¬ÉíÙúÊÝ¡£	Å»ÍÂ¡¢Î·Àä¡¢Î¸Í´¡¢¸¹ÕÍÍ´¡¢ÉíÙúÊÝ¡¢ÑÊÈçÎï¶Â¡¢´ó±ã¸ÉÈçÇò×´		°ëÏÄºñÆÓÌÀ	ÜòÜß¡¢µ±¹é¡¢°ëÏÄ¡¢ºñÆÓ¡¢ÎâÜïÝÇ¡¢³ÂÆ¤	°ëÏÄºñÆÓÌÀ
40	3334	316	³ÂÄ³£¬Å®£¬28Ëê¡£_x005f_x000D_Òò»¼¸ÐÃ°£¬·þÁçÇÌ½â¶¾Æ¬£¬¸ÐÃ°½â£¬¼Ì·¢ËÄÖ«¹Ø½ÚÍ´£¬ÒÑ°ëÔÂ£¬¾­ÖÎÎÞÐ§¡£×Ôº¹£¬¶ñ·ç¡£	×Ôº¹¡¢¶ñ·ç¡¢ËÄÖ«¹Ø½ÚÍ´		¹ðÖ¦¼Ó¸½×ÓÌÀ	°×ÉÖ¡¢ÖË¸Ê²Ý¡¢Éú½ª¡¢²ÔÊõ¡¢¸½×Ó¡¢´óÔæ¡¢¹ðÖ¦	¹ðÖ¦¼Ó¸½×ÓÌÀ
42	3332	308	ÓàÄ³Ä³ ÄÐ£¬42Ëê¡£ »¼Ö¬ÒçÐÔÍÑ·¢£¬Ã¿³¿ÆðÔò¼ûÕíÏ¯Ö®ÉÏÂä·¢³Éç¸£¬Í·¶¥²¿Í·Æ¤×ÆÈ»¿É¼û£¬ÒÑ³É¹âÍº¡£¶øÇÒÍ·Æ¤ÉõÑ÷£¬Í·Ð¼Éõ¶à£¬ÒÔÖ¸¼×¿«ÊÔ¶øÓÐ³ôÎ¶¡£Éàç­ÉÙÌ¦£¬ÂöÀ´ÔòÊý¡£	¹âÍº¡¢Í·Ð¼¡¢ÓÐ³ôÎ¶¡¢Í·Æ¤ÉõÑ÷¡¢ÂöÀ´ÔòÊý¡¢Ì¦Éàç­ÉÙÌ¦		ÐºÐÄÌÀ	´ó»Æ¡¢»ÆÜË¡¢»ÆÁ¬	ÐºÐÄÌÀ
43	3331	306	Í·Í´°¸_x005f_x000D_ÕÅÄ³£¬ÄÐ£¬38Ëê¡£³õ´ºÖ®Ê±£¬ÒòÆï×ÔÐÐ³µ¹ýÃÍ£¬º¹³ö¶øÊÜ·ç¡£×ÔÊö×ó²à·ç³ØÑ¨´¦ÌÛÍ´¾çÁÒ£¬ÒÔÖÂÒ¹²»³ÉÃÂ£¬ÎÞÆäËûÖ¢×´£¬µ«²»º¹³ö¡£ÉàÌ¦»¬Äå£¬ÂöÏÒ½ôÓÐÁ¦¡£	Í·Í´¡¢ÌÛÍ´¡¢²»º¹³ö¡¢Ì¦»¬Äå¡¢ÂöÏÒ½ôÓÐÁ¦		Âé»Æ¼ÓÊõÌÀ	ÖË¸Ê²Ý¡¢²ÔÊõ¡¢¹ðÖ¦¡¢¿àÐÓÈÊ¡¢Âé»Æ	Âé»Æ¼ÓÊõÌÀ
44	3330	305	ÍùÀ´º®ÈÈ°¸_x005f_x000D_ÉòÄ³£¬Å®£¬42Ëê¡£Ê¼Òòí£Å­ÉË¸Î¶øÐÄÐØ·¢Âú£¬²»ÓûÒûÊ³¡£¼Ì¶øÓÖÍâ¸Ð·çº®Ð°Æø£¬ÍùÀ´º®ÈÈ£¬ÐÝ×÷ÓÐÊ±£¬°éÐØÐ²¿àÂú£¬Í·Í´ÉíÌÛ¡£ÂöÏÒ£¬ÉàÌ¦°×»¬¡£	ÂöÏÒ¡¢Í·Í´¡¢º®ÈÈ¡¢ÉíÌÛ¡¢Ì¦°×»¬¡¢ÐÄÐØ·¢Âú¡¢ÐØÐ²¿àÂú¡¢²»ÓûÒûÊ³		Ð¡²ñºúÌÀ	ÖË¸Ê²Ý¡¢°ëÏÄ¡¢µ³²Î¡¢´óÔæ¡¢²ñºú¡¢»ÆÜË	Ð¡²ñºúÌÀ
45	3329	304	Í·ÏîÇ¿Í´°¸_x005f_x000D_ÖìÄ³£¬ÄÐ£¬55Ëê¡£Íâ¸Ð·çº®£¬»¼Í·Ïî²¿Ç¿Ö±ÌÛÍ´ÒÑ2Ìì¡£°éÖ«½ÚÌÛÍ´£¬¶ñº®£¬ÎÞº¹£¬¿Ú²»¿Ê£¬ÉàÌ¦°×£¬ÂöÊýÓÐÁ¦¡£	Ì¦°×¡¢¶ñº®¡¢ÌÛÍ´¡¢¿Ú²»¿Ê¡¢ÂöÊýÓÐÁ¦		¸ð¸ùÌÀ	°×ÉÖ¡¢ÖË¸Ê²Ý¡¢´óÔæ¡¢¹ðÖ¦¡¢·Û¸ð¡¢Âé»Æ	¸ð¸ùÌÀ
46	3328	302	½ªÄ³Ä³ ÄÐ£¬36Ëê¡£ 1992Äê2ÔÂ15ÈÕ³õÕï¡£ ÓÒÐ²Í´ÓÐ°ëÄêÖ®¾Ã£¬½üÒ»¸öÔÂ¼ÓÖØ£¬ÌÛÍ´ÈçÕë´Ì£¬Á¬¼°ÓÒ²à¼ç±³£¬ÉíÓÐÎ¢ÈÈ£¬Ð¡±ãÉî»Æ£¬´ó±ãÉî»Æ£¬´ó±ãäç¡£B³¬¼ì²é½ÒÊ¾£º¡°¸Îµ¨¹ÜÄàÉ³Ñù½áÊ¯¡±¡£ÉàÌ¦°×Äå£¬ÂöÏÒ¡£	Î¢ÈÈ¡¢ÂöÏÒ¡¢ÌÛÍ´¡¢ÓÒÐ²Í´¡¢Ì¦°×Äå¡¢´ó±ãäç¡¢Ð¡±ãÉî»Æ¡¢´ó±ãÉî»Æ		Ð¡²ñºúÌÀ	°×ÉÖ¡¢º£½ðÉ³¡¢ÓãÐÈ²Ý¡¢´¨é¬×Ó¡¢Òð³Â¡¢ÑÓºúË÷¡¢½ðÇ®²Ý¡¢¼¦ÄÚ½ð¡¢»¢ÕÈ¡¢²ñºú¡¢»ÆÜË	Ð¡²ñºúÌÀ
47	3326	300	Æ¢Ô¼Ö¤°¸_x005f_x000D_ÁõÄ³£¬ÄÐ£¬28Ëê¡£»¼´ó±ãÔï½á£¬ÎåÁùÈÕÅÅ½âÒ»´Î£¬Ã¿´Î´ó±ãÊ±£¬ÍùÍùÒòÅ¬ÔðÓÃÁ¦¶øº¹³öÊªÒÂ£¬µ«¸¹ÖÐÎÞËù¿à¡£¿Ú´½·¢¸É£¬ÓÃÉà½òóÂÖ®ÔòÆðºñÆ¤Èçðè£¬ËºÖ®Ôò´½ÆÆÑª³ö¡£Âö³Á»¬£¬ÉàÌ¦»Æ¡£	Ì¦»Æ¡¢Âö³Á»¬¡¢´ó±ãÔï½á¡¢ºñÆ¤Èçðè¡¢¿Ú´½·¢¸É¡¢´½ÆÆÑª³ö¡¢º¹³öÊªÒÂ¡¢¸¹ÖÐÎÞËù¿à		Âé×ÓÈÊÍè	°×ÉÖ¡¢´ó»Æ¡¢»ðÂéÈÊ¡¢ºñÆÓ¡¢¿àÐÓÈÊ¡¢è×Êµ	Âé×ÓÈÊÍè
48	3327	301	ÑüÍ´°¸_x005f_x000D_ÕÅÄ³£¬ÄÐ£¬33Ëê¡£»¼µ¥´¿ÐÔÑüÍ´½üÈýÄê£¬¿Ú¸É¿ÊÓûÒû£¬ÎÞÍ·ÔÎ¶úÃùµÈ¡£ÉàÖÊºìç­£¬Âö¸¡ÏÒÓÐÁ¦¡£	¿Ú¸É¡¢¶úÃù¡¢Í·ÔÎ¡¢ÑüÍ´¡¢ÉàÖÊºìç­¡¢Âö¸¡ÏÒÓÐÁ¦		Ð¡²ñºúÌÀ	°×ÉÖ¡¢ÖË¸Ê²Ý¡¢°ëÏÄ¡¢Éú½ª¡¢Äµµ¤Æ¤¡¢µ³²Î¡¢²ñºú¡¢É£¼ÄÉú¡¢»ÆÜË	Ð¡²ñºúÌÀ
49	3324	297	ÑÊÍ´°¸_x005f_x000D_Ä³Å®£¬20Ëê¡£Òò¸è³ª¹ý¶È¶øÖÂÑÊºíÌÛÍ´£¬ÉùÒôË»ÑÆ£¬ÂÅ·þÂó¶¬¡¢ÅÖ´óº£Ö®ÀàÒ©ÎïÎÞÐ§£¬ÊÊÖµÑÝ³öÖ®Ê±£¬ÐÄÇéÊ®·Ö½¹¼±¡£ÊÓÆäÉàÖÊºì¶øÉÙÌ¦£¬ÂöÏ¸£¬	ÉÙÌ¦¡¢ÂöÏ¸¡¢Éàºì¡¢ÑÊºíÌÛÍ´¡¢ÉùÒôË»ÑÆ		Öí·ôÌÀ	¼¦×Ó»Æ¡¢Öí·ô	Öí·ôÌÀ
50	3323	292	´óÊµÀàÐé°¸_x005f_x000D_ÕÅÄ³£¬ÄÐ£¬21Ëê¡£»¼ÕßÍ·ÔÎÌåÆ££¬²»ÓûÒûÊ³£¬ÃãÇ¿½øÊ³Ôò¸¹ÖÐÕÍÍ´²»ÒÑ¡£×ÔÒÔÎªÌåÐé¶øÇ°À´Çó¿ª²¹Ò©·½¡£Ñ¯ÎÊÏÈÇ°Ëù·þÒ©Îï£¬½ÔÈË²Î½¡Æ¢¡¢Ê®È«´ó²¹µÈÍèÒ©£¬²»µ«²»¼ûÁÆÐ§£¬¶ø·´¸üÏÔÌåÈõÎÞÁ¦¡£ÊÓÆäÉàÌ¦»ÆÄå£¬ÇÐÆäÂö»¬¶øÓÐÁ¦£¬²»ÊôÌÖ¤£¬Òò¶øÔÙºÎÆä¶þ±ãÇé¿ö£¬¹ûÈ»´ó±ã¸ÉÓ²¶øÐ¡±ã»Æ³à¡£	ÌåÈõ¡¢Âö»¬¡¢Í·ÔÎ¡¢Ì¦»ÆÄå¡¢Ð¡±ã»Æ³à¡¢´ó±ã¸ÉÓ²		Ð¡³ÐÆøÌÀ	´ó»Æ¡¢ºñÆÓ¡¢è×Êµ	Ð¡³ÐÆøÌÀ
51	3322	291	ÕÅÄ³Ä³ ÄÐ£¬24Ëê£¬Îä¾¯Õ½Ê¿¡£ 1991Äê5ÔÂ8ÈÕ³õÕï¡£ »¼Çà¹âÑÛ°ëÔÂÓà£¬ÑÛÍ´£¬ÊÓÁ¦¼±¾çÏÂ½µ£¬Í·Ó¿¾çÁÒ£¬ÈçÊøÌú¹¿£¬¶ñÐÄ¶øÅ»ÍÂÆµ×÷£¬ÇÒ¿ØÖÆ²»×¡£¬´ó±ãÆ«¸É¡£²éÑÛÑ¹£º×óÑÛ37mmH2£Ï£¬ÓÒÑÛ32mmH2£Ï¡£ÉàÖÊºì£¬Ì¦°×Äå£¬ÂöÀ´ÏÒ»¬¡£ÁõÀÏ×¥×¡Å»ÍÂ²»Ö¹£¬ÂöÓÖÏÒ»¬£¬±æÎªÌµ×ÇÖ®Ð°ÉÏ·¸ÇåÑô£¬ÌìÆøÃ°Ã÷Ö®Ö¤¡£	Å»ÍÂ¡¢¶ñÐÄ¡¢Éàºì¡¢ÑÛÍ´¡¢Ì¦°×Äå¡¢ÂöÓÖÏÒ»¬¡¢´ó±ãÆ«¸É¡¢ÂöÀ´ÏÒ»¬¡¢ÊÓÁ¦¼±¾çÏÂ½µ		´ó°ëÏÄÌÀ	µ³²Î¡¢°ëÏÄ¡¢ÃÛ	´ó°ëÏÄÌÀ
52	3321	289	ÖìÄ³Ä³ ÄÐ50Ëê£¬ºþ±±Ç±½­ÏØÈË¡£ Í·Ä¿Ã°Ñ££¬ÖÕÈÕ»è»è³Á³Á£¬ÈçÔÚÔÆÎíÖ®ÖÐ¡£Á½ÑÛÀÁÕö£¬Ë«ÊÖ²ü¶¶£¬²»ÄÜÎÕ±ÊÐ´×Ö£¬µü¾­ÖÐÎ÷Ò½ÖÎÁÆ£¬²¡ÎÞÆðÉ«£¬ÆÄÒÔÎª¿à¡£ÊÓÆäÉà·Ê´óÒì³££¬Ì¦³Ê°×»¬¶ø¸ù²¿ÂÔÄå£¬ÇÐÆäÂöÏÒÈí¡£	ÂöÏÒÈí¡¢Ì¦°×»¬¡¢¸ù²¿ÂÔÄå¡¢Í·Ä¿Ã°Ñ£¡¢»è»è³Á³Á¡¢Ë«ÊÖ²ü¶¶¡¢Á½ÑÛÀÁÕö¡¢Éà·Ê´óÒì³£¡¢²»ÄÜÎÕ±ÊÐ´×Ö		ÔóÐºÌÀ	ÔóÐº¡¢°×Êõ	ÔóÐºÌÀ
53	3320	288	ÁÖÄ³Ä³ ÄÐ£¬52Ëê¡£ 1994Äê4ÔÂ18ÈÕ³õÕï¡£ »¼¸¹Í´ÏÂÀûÊýÄê£¬Ä³Ò½ÔºÕïÎª¡°·ÇÌØÒìÐÔÀ£ÑñÐÔ½á³¦Ñ×¡±¡£µüÓÃ¿¹¾úËØ¼°ÖÐÒ©ÖÎÁÆ£¬ÊÕÐ§²»ÏÔ¡£¿ÌÏÂ£º¸¹ÖÐÀäÍ´£¬ÏÂÀûÈÕÊýÐÐ£¬´øÉÙÐíÕ³Òº¡£Á½Ð²ÌÛÍ´£¬¿Ú¿Ê£¬ÓûÅ»ÍÂ¡£Éà±ß¼âºì£¬Ì¦°×Äå£¬Âö³ÁÏÒ¡£	¿Ú¿Ê¡¢ÀäÍ´¡¢¸¹Í´¡¢ÌÛÍ´¡¢Ì¦°×Äå¡¢ÓûÅ»ÍÂ¡¢Âö³ÁÏÒ¡¢Éà±ß¼âºì		»ÆÁ¬ÌÀ	ÖË¸Ê²Ý¡¢°ëÏÄ¡¢µ³²Î¡¢´óÔæ¡¢¹ðÖ¦¡¢»ÆÁ¬¡¢²ñºú¡¢¸É½ª	»ÆÁ¬ÌÀ
54	3319	287	ÍõÄ³Ä³ Å®£¬50Ëê¡£ 1994Äê8ÔÂ29ÈÕ³õÕï¡£ ½ü°ëÄêÀ´¸Ð¾õÖÜÉí²»ÊÊ£¬ÐÄÖÐ·³ÂÒ£¬ÓöÊÂÇéÐ÷Ò×¼¤¶¯£¬³£³£¶à³îÉÆ¸Ð£¬±¯âúÓû¿Þ¡£ÐØÃÆÐÄ¼ÂÆø¶Ì£¬Å»¶ñ²»Ê³£¬Í·ÃæºæÈÈ¶øÔï£¬¿Ú¸ÉÏ²Òû£¬Ê§Ãß¶àÃÎ£¬ÑÕÃæ³±ºì£¬µ«Í·º¹³ö¡£ÔÂ¾­ÖÜÆÚ²»¶¨£¬Ê±ÓÐÊ±ÎÞ¡£Ä³Ò½ÔºÕï¶ÏÎª¡°¸üÄêÆÚ×ÛºÏÖ¢¡±£¬·þ¡°¸üÄê¿µ¡±¼°¡°Î¬ÉúËØ¡±µÈÒ©Îï£¬Î´¼ûÐ§¹û¡£ÉàÌ¦±¡°×£¬ÂöÀ´»¬´ó£¬°´Ö®ÔòÈí¡£	Ôï¡¢Æø¶Ì¡¢¿Ú¸É¡¢Ï²Òû¡¢Å»¶ñ¡¢ÐÄ¼Â¡¢ÐØÃÆ¡¢Í·º¹³ö¡¢Ì¦±¡°×¡¢Ê§Ãß¶àÃÎ¡¢Í·ÃæºæÈÈ¡¢ÐÄÖÐ·³ÂÒ¡¢ÖÜÉí²»ÊÊ¡¢ÂöÀ´»¬´ó¡¢¶à³îÉÆ¸Ð¡¢ÑÕÃæ³±ºì¡¢±¯âúÓû¿Þ¡¢ÔÂ¾­ÖÜÆÚ²»¶¨		ÖñÆ¤´óÍè	ÖË¸Ê²Ý¡¢Äµµ¤Æ¤¡¢´óÔæ¡¢¹ðÖ¦¡¢ÖñÈã¡¢ÓñÖñ¡¢Ê¯¸à	ÖñÆ¤´óÍè
55	3318	285	ÁõÄ³£¬ÄÐ£¬28Ëê¡£ Ö÷Ëß¼°²¡Ê·£º´ó±ãÔï½á£¬ÎåÁùÈÕÒ»ÐÐ¡£Ã¿´Î´ó±ã£¬À§ÄÑÒì³££¬ÍùÍùÒòÓÃÁ¦Ì«ÀÍ¶øº¹³öÉõ¶à¡£ Õï²é£º¿Ú´½·¢¸É£¬ÒÔÉà½òóÂÖ®ÔòÆðºñÆ¤Èçðè£¬ËºÔò´½ÆÆÑª³ö¡£ÆäÂö³Á»¬£¬ÉàÌ¦»Æ¡£	Ì¦»Æ¡¢Âö³Á»¬¡¢´ó±ãÔï½á¡¢º¹³öÉõ¶à¡¢¿Ú´½·¢¸É¡¢´½ÆÆÑª³ö		Âé×ÓÈÊÍè	°×ÉÖ¡¢´ó»Æ¡¢»ðÂéÈÊ¡¢ºñÆÓ¡¢¿àÐÓÈÊ¡¢è×Êµ	Âé×ÓÈÊÍè
56	3317	284	ÀîÄ³ Å®£¬28Ëê¡£ 1991Äê5ÔÂ29ÈÕ³õÕï ²úºóÊ§Ñª£¬ÐÎÌåÐéÙú£¬ÒûÊ³Ë¥ÍË£¬Æ¢ÆøÏÈÉË¡£½üÈÕÓÖÒòÆøÄÕ·¢ÉúÎ¸ëä¾Ð¼±ÌÛÍ´£¬Ï²ÎÂÏ²°´£¬·ºÍÂÇåË®£¬×Ôº¹¶øÃæÉ«Çà»Æ£¬ºó±³ËáÍ´£¬²¢ÓÐ´øÏÂ£¬´ó±ãäçÓÖÓÐÐéº®Ö¤Çé£¬Éàµ­£¬Ì¦±¡°×£¬ÂöÏÒ°´Ö®ÎÞÁ¦¡£	ÂöÏÒ¡¢×Ôº¹¡¢Ðéº®¡¢Éàµ­¡¢´øÏÂ¡¢ÆøÄÕ¡¢Ê§Ñª¡¢ÌÛÍ´¡¢´ó±ãäç¡¢Ì¦±¡°×¡¢ÐÎÌåÐéÙú¡¢·ºÍÂÇåË®¡¢ºó±³ËáÍ´¡¢Î¸ëä¾Ð¼±¡¢ÃæÉ«Çà»Æ		»ÆÜÎ½¨ÖÐÌÀ	°×ÉÖ¡¢ÖË¸Ê²Ý¡¢»ÆÜÎ¡¢´óÔæ¡¢¹ðÖ¦¡¢âÂÌÇ	»ÆÜÎ½¨ÖÐÌÀ
57	3315	282	ÍÑ·¢°¸_x005f_x000D_ÓàÄ³£¬ÄÐ£¬42Ëê¡£»¼Ö¬ÒçÐÔÍÑ·¢£¬Ã¿ÈÕ³¿ÆðÕíÍ·ÅÔÂä·¢³ÉÆ¬£¬ÓÃÊá×ÓÊáÍ·Ê±Í··¢ÍÑÂä¸ü¶à£¬Í·¶¥²¿Ã«·¢Ï¡Êè¼ûÍº£¬Í·Æ¤ðþÑ÷ÄÑÈÌ£¬ÒÔÊÖÖ¸¿«¶øÐáÖ®£¬ÓÐÒ»¹ÉÄÑÎÅµÄ³ôÎ¶¡£ÉàÖÊºìç­£¬ÂöÊý¡£	ÂöÊý¡¢Éàºìç­¡¢Í·Æ¤ðþÑ÷¡¢Í··¢ÍÑÂä¸ü¶à¡¢ÓÐÒ»¹ÉÄÑÎÅµÄ³ôÎ¶¡¢Í·¶¥²¿Ã«·¢Ï¡Êè¼ûÍº		ÐºÐÄÌÀ	´ó»Æ¡¢»ÆÜË¡¢»ÆÁ¬	ÐºÐÄÌÀ
58	3316	283	Ê±·¢ÈÈ×Ôº¹³ö°¸_x005f_x000D_ÀîÄ³£¬Å®£¬53Ëê¡£»¼Õó·¢ÐÔ·¢ÈÈº¹³öÒÑ¾­Ò»Äê¶à£¬Ã¿Ìì·¢×÷2¡ª3´Î£¬ÒûÊ³¼°´ó¡¢Ð¡±ã»ù±¾Õý³£¡£Ôø¾­°´ÒõÐéÐÔ·¢ÈÈÖÎÁÆ£¬·þÒ©¶þÊ®¶à¼ÁÎÞÐ§¡£Âö»º¶øÈí£¬ÉàÖÊµ­Ì¦°×¡£	×Ôº¹¡¢º¹³ö¡¢·¢ÈÈ¡¢Éàµ­Ì¦°×¡¢Âö»º¶øÈí		¹ðÖ¦ÌÀ	°×ÉÖ¡¢´óÔæ¡¢ÖË¸Ê²Ý¡¢¹ðÖ¦	¹ðÖ¦ÌÀ
59	3314	281	ËïÄ³Ä³ Å®£¬3Ëê¡£ ³öÂéÕîºó£¬¸ßÈÈ²»ÍË£¬ÖÜÉí³öº¹£¬Ò»ÉíÎ´ÁË£¬ÓÖ³öÒ»Éí£¬ËæÊÃËæ³ö£¬Óë¡¶ÉËº®ÂÛ¡·ËùËµ£º¡°ççº¹³ö¡±Ö®Ö¤¼«ÎªÏàËÆ¡£»¼¶ù¿Ú¿Ê´½½¹£¬ÒûË®²»ê¡£¬ÊÓÆäÉàÌ¦±¡»Æ£¬ÇÐÆäÂö»¬ÊýÁ÷Àû¡£	³öº¹¡¢¿Ú¿Ê¡¢º¹³ö¡¢¸ßÈÈ¡¢´½½¹¡¢Ì¦±¡»Æ¡¢Âö»¬ÊýÁ÷Àû		°×»¢ÌÀ	ÖË¸Ê²Ý¡¢¾¬Ã×¡¢ÖªÄ¸	°×»¢ÌÀ
60	3313	280	ÒüÄ³Ä³ ÄÐ£¬34Ëê¡£ Òò¾ª¿Ö¶ø»¼ñ²ðï²¡¡£·¢×÷Ê±¾ª½Ð£¬ËÄÖ«³é´¤£¬¿ÚÍÂ°×Ä­£¬º¹³ö¡£ÐØÐ²·¢Âú£¬Ò¹Ë¯ß½Óï²»ÐÝ£¬ÇÒÂÒÃÎ·×ç¡£¬¾«Éñ²»°²£¬´ó±ã²»Ë¬¡£ÊÓÆäÈËÉñÇé´ôÖÍ£¬ÃæÉ«·¢Çà£¬ÉàÖÊºì£¬ÉàÌ¦»Æ°×Ïà¼æ¡£ÂöÏó³ÁÏÒ¡£	¾ª½Ð¡¢º¹³ö¡¢Éàºì¡¢¾ª¿Ö¡¢¾«Éñ²»°²¡¢ÐØÐ²·¢Âú¡¢´ó±ã²»Ë¬¡¢¿ÚÍÂ°×Ä­¡¢ÂÒÃÎ·×ç¡¡¢ÂöÏó³ÁÏÒ¡¢ËÄÖ«³é´¤¡¢ÉñÇé´ôÖÍ¡¢ÃæÉ«·¢Çà¡¢Ì¦»Æ°×Ïà¼æ		²ñºú¼ÓÁú¹ÇÄµòÃÌÀ	°ëÏÄ¡¢ÜòÉñ¡¢ÄµòÃ¡¢´ó»Æ¡¢µ³²Î¡¢´óÔæ¡¢Áú¹Ç¡¢¹ðÖ¦¡¢²ñºú¡¢»ÆÜË	²ñºú¼ÓÁú¹ÇÄµòÃÌÀ
61	3312	279	ÖÜÄ³Ä³ Å®£¬65Ëê¡£ 1994Äê3ÔÂ28ÈÕ³õÕï¡£ ²¡¸¹ÖÐ½ÊÍ´£¬Æø´ÜÐ²ÕÍ£¬³¦Ãùäõäõ£¬¶ñÐÄÅ»ÍÂ£¬Í´ÔòÓû±ã£¬ÐºÏÂ¼±ÆÈ£¬±ãÖÊÇåÏ¡¡£Ä³Ò½ÔºÕï¶ÏÎª¡°³¦¹¦ÄÜÎÉÂÒ¡±£¬·þÖÐ¡¢Î÷Ò©£¬Ð§¹û²»ÏÔ¡£²¡ÑÓ¶þÊ®ÓàÈÕ£¬¾­ÈË½éÉÜ£¬×ªÇëÁõÀÏÕïÖÎ¡£ÆäÈËÉíÁ¹Ö«Àä£¬Î·º®Ï²Å¯£¬¸¹Í´Ê±£¬ÔòÀäº¹ÁÜÀì£¬ÐÄ»ÅÆø¶Ì¡£Éàµ­¶øÅÖ£¬Ì¦Äå¶ø°×£¬Âö³Á¶ø»º¡£	Æø´Ü¡¢Æø¶Ì¡¢Å»ÍÂ¡¢ÉíÁ¹¡¢Ï²Å¯¡¢¸¹Í´¡¢³¦Ãù¡¢Ð²ÕÍ¡¢Î·º®¡¢Ö«Àä¡¢¶ñÐÄ¡¢Ì¦Äå¡¢ÐÄ»Å¡¢Àäº¹ÁÜÀì¡¢Âö³Á¶ø»º¡¢ÐºÏÂ¼±ÆÈ¡¢Éàµ­¶øÅÖ¡¢±ãÖÊÇåÏ¡¡¢¸¹ÖÐ½ÊÍ´		¸½×Ó¾¬Ã×ÌÀ	ÖË¸Ê²Ý¡¢°ëÏÄ¡¢¸½×Ó¡¢´óÔæ¡¢¾¬Ã×	¸½×Ó¾¬Ã×ÌÀ
62	3311	278	Ë®ÆøÉÏ³å°¸_x005f_x000D_³ÂÄ³£¬Å®£¬52Ëê¡£»¼Í·ÔÎ£¬ÐÄ¼Â£¬ÐØÖÐÂúÃÆ£¬Ã¿µ½Ò¹ÍíÔòÆøÉÏ³åÐØ£¬ÖîËæÉÏ³åÖ®ÊÆ¶ø¼Ó¾ç¡£°éÓÐÃæ²¿Ðé¸¡£¬Ä¿ÏÂÉ«Çà£¬ÏÂÖ«Çá¶È¸¡Ö×£¬Ð¡±ã¶ÌÉÙ²»Àû£¬¿ÚËä¸Éµ«²»ÓûÒûË®£¬Ç¿ÒûÔòÎ¸ÖÐÆ¦ÃÆ¡£ÎÊÆä´ó±ã·´¶øÃØ½á²»Í¨£¬ÎåÁùÈÕÒ»´Î£¬¼áÈçÑòÊº¡£ÉàÖÊµ­ÅÖ£¬Ì¦°×»¬£¬Âö³Á»¬ÎÞÁ¦¡£	ÐÄ¼Â¡¢Í·ÔÎ¡¢Éàµ­ÅÖ¡¢¿ÚËä¸É¡¢Ì¦°×»¬¡¢Ãæ²¿Ðé¸¡¡¢ÐØÖÐÂúÃÆ¡¢²»ÓûÒûË®¡¢Î¸ÖÐÆ¦ÃÆ¡¢ÆøÉÏ³åÐØ¡¢Ä¿ÏÂÉ«Çà¡¢¼áÈçÑòÊº¡¢Âö³Á»¬ÎÞÁ¦¡¢ÏÂÖ«Çá¶È¸¡Ö×¡¢Ð¡±ã¶ÌÉÙ²»Àû¡¢´ó±ã·´¶øÃØ½á²»Í¨		Üß¹ðÊõ¸ÊÌÀ	ÜòÜß¡¢°×Êõ¡¢ÖË¸Ê²Ý¡¢¹ðÖ¦	Üß¹ðÊõ¸ÊÌÀ
63	3310	277	Ë®Ö×°¸_x005f_x000D_¸ßÄ³£¬Å®£¬37Ëê¡£»¼¸¡Ö×°ËÄê£¬Ã¿Ã¿ÒòÓöº®Àä¶ø¼Ó¾ç£¬Ôø¾­Î÷Ò½Õï¶ÏÎªð¤ÒºÐÔË®Ö×£¬¶à·½ÇóÖÎÎÞÐ§¡£»¼ÕßÈ«Éí¸¡Ö×£¬ÒÔÑÕÃæ²¿ÎªÉõ£¬°é¶ñº®£¬Ö«Ìå³ÁÖØÌÛÍ´£¬ÎÞº¹£¬ÐØëäÆ¦Âú£¬Ð¡±ã²»Àû£¬´ó±ã³£ÃØ¡£ÉàÌ¦°×»¬£¬Âö¸¡½ô¡£	º¹¡¢Æ¦Âú¡¢¶ñº®¡¢¸¡Ö×¡¢ÌÛÍ´¡¢Âö¸¡½ô¡¢Ì¦°×»¬¡¢Ð¡±ã²»Àû¡¢ð¤ÒºÐÔË®Ö×		Âé»ÆÌÀ	ÖË¸Ê²Ý¡¢Âé»Æ¡¢¹ðÖ¦¡¢¿àÐÓÈÊ	Âé»ÆÌÀ
64	3309	275	Õî·ü²»Í¸°¸_x005f_x000D_Ö£Ä³Ö®×Ó¡£³õ´º³öÂéÕî£¬Òò¸ÐÈ¾·çº®£¬Õî³öÎ´Í¸¶øÖè»Ø¡£Ö¢¼û£º¸ßÈÈ£¬ÌåÎÂ39.8¡ãC£¬Æø´­±ÇÉ¿£¬»·¿Ú·¢ç¤£¬Õî·ü²»³ö£¬ÈôÒþÈôÏÖ¡£ÂöÊý¶ø»¬£¬ÉàÌ¦»ÆºÖ¶ø¸É¡£	±ÇÉ¿¡¢¸ßÈÈ¡¢·¢ç¤¡¢Æø´­¡¢Ì¦»ÆºÖ¡¢ÂöÊý¶ø»¬¡¢ÌåÎÂ39.8¡ãC		ÂéÐÓÊ¯¸ÊÌÀ	¸Ê²Ý¡¢É£Ò¶¡¢ÁçÑò½Ç¡¢¹ÏÝä¡¢¿àÐÓÈÊ¡¢Ê¯¸à¡¢Âé»Æ	ÂéÐÓÊ¯¸ÊÌÀ
65	3308	274	·çÕî°¸_x005f_x000D_Ä³ÄÐ£¬60Ëê¡£»¼·çÕî£¬Æ¤·ôðþÑ÷£¬×êÐÄÄÑÈÌÒÑÊýÔÂ¡£°é¼ûº¹³ö¡¢¶ñ·çµÈÖ¤£¬Âö¸¡»º£¬ÉàÌ¦°×Èó¡£	º¹³ö¡¢¶ñ·ç¡¢Ì¦°×Èó¡¢Âö¸¡»º¡¢Æ¤·ôðþÑ÷		¹ðÖ¦ÌÀ	°×ÉÖ¡¢´óÔæ¡¢ÖË¸Ê²Ý¡¢¹ðÖ¦	¹ðÖ¦ÌÀ
66	3307	272	ÕÅÄ³Ä³ Å®£¬59Ëê¡£ »¼·çÊªÐÔÐÄÔà²¡¡£³õ¶¬¸ÐÃ°£¬·¢ÈÈ¶ñº®£¬Í·Í´ÎÞº¹£¬ÐØÐ²·¢Âú£¬¼æ¼ûÐÄ¼Â£¬Ê±¾õÓÐÆøÉÏ³åÓÚºí£¬¸ü¾õ·³¼Â²»°²£¬±¶¸ÐÍ´¿à¡£ÂöÀ´Ê±Ö¹¶øÓÐ½áÏó¡£	ÐÄ¼Â¡¢½áÏó¡¢Í·Í´¡¢ÎÞº¹¡¢¶ñº®¡¢·³¼Â¡¢·¢ÈÈ¡¢ÐØÐ²·¢Âú		Ð¡²ñºúÌÀ	ÖË¸Ê²Ý¡¢°ëÏÄ¡¢´óÔæ¡¢¹ðÖ¦¡¢²ñºú¡¢»ÆÜË	Ð¡²ñºúÌÀ
67	3306	271	Ë®ÆøÉÏ³å°¸_x005f_x000D_ÀîÄ³£¬Å®£¬59Ëê¡£ÓÐ¹ÚÐÄ²¡Ê·£¬Ç°À´ÃÅÕïÇóÈ¡ÖÐ³ÉÒ©¡£Ö¢¼û£ºÐÄÏÂÄæÂú£¬ÆøÉÏ³åÐØ£¬ÆðÔòÍ·Ñ££¬¼¡ÈâÌø¶¯£¬Î·º®Ö«Àä£¬´ó±ã·´¸É£¬ÊýÈÕÒ»´Î£¬Éà÷öºì¶øÂö³ÁÈõ¡£	Ö«Àä¡¢Î·º®¡¢Í·Ñ£¡¢Éà÷öºì¡¢Âö³ÁÈõ¡¢ÐÄÏÂÄæÂú¡¢´ó±ã·´¸É		Üß¹ðÊõ¸ÊÌÀ	¸Ê²Ý¡¢ÜòÜß¡¢°×Êõ¡¢¹ðÖ¦	Üß¹ðÊõ¸ÊÌÀ
68	3304	268	¾ÃÀû°¸_x005f_x000D_ÀîÄ³£¬ÄÐ£¬36Ëê¡£»¼ÂýÐÔÁ¡¼²£¬¶àÄêÂÅÖÎ²»Óú¡£´ó±ãÏÂÁ¡Ð®ÓÐºìÓÉð¤Òº£¬Àï¼±ºóÖØ£¬Ã¿ÈÕÈýËÄ´Î£¬°é¸¹ÂúÌÛÍ´¾Ü°´¡£ÂöÏÒÓÐÁ¦£¬ÉàÖÊç­Ì¦»Æ¡£	¸¹Âú¡¢ÌÛÍ´¡¢´ó±ãÏÂÁ¡¡¢ÂöÏÒÓÐÁ¦¡¢Àï¼±ºóÖØ¡¢Éàç­Ì¦»Æ		¹ðÖ¦¼Ó´ó»ÆÌÀ	°×ÉÖ¡¢ÖË¸Ê²Ý¡¢´ó»Æ¡¢´óÔæ¡¢¹ðÖ¦	¹ðÖ¦¼Ó´ó»ÆÌÀ
69	3305	270	Ð¡¶ùÉËº®°¸_x005f_x000D_ÕÅÄ³£¬ÄÐ£¬2Ëê¡£»¼·¢ÈÈ£¬39¡ãC£¬ËûÒ½ÓÃÐÁÁ¹·¨ÖÎÁÆ¶ø·´Ôö¾ç¡£Ö¢¼û£ºÐÎº®£¬Í·Í´£¬¿ÈËÔÌµ°×£¬Ê¼ÖÕÎÞº¹£¬²¡ÒÑ3ÈÕ£¬ÂöÈÔ¸¡½ô£¬ÉàÌ¦°×Èó	ÐÎº®¡¢Í·Í´¡¢ÎÞº¹¡¢·¢ÈÈ¡¢Ìµ°×¡¢¿ÈËÔ¡¢Ì¦°×Èó¡¢ÂöÈÔ¸¡½ô		Âé»ÆÌÀ	ÖË¸Ê²Ý¡¢Âé»Æ¡¢¹ðÖ¦¡¢¿àÐÓÈÊ	Âé»ÆÌÀ
70	3303	267	²úºóÑ£ÔÎ°¸_x005f_x000D_ÁõÄ³£¬Å®£¬28Ëê¡£²úºó»¼Ñ£ÔÎÖ¤£¬·¢ÔòÆøÄæÅ»ÍÂ¡£¾­¶à·½ÖÎðÛ£¬Ð§¹û²»ÏÔ¡£²¡³ÌÒÑ¶þÔÂ¡£ÑªÑ¹110?160mmHg£¬°é¿Ú¸ÉºíÑ÷£¬ÐÄ·³£¬Ò¹ÎÔ²»Äþ£¬ÄÉ²î£¬¶þ±ãÉÐ¿É¡£ÉàÖÊºìÉÙÌ¦£¬ÂöÏÒÏ¸Êý¡£	Å»ÍÂ¡¢Ñ£ÔÎ¡¢ÄÉ²î¡¢ºíÑ÷¡¢¿Ú¸É¡¢ÐÄ·³¡¢ÆøÄæ¡¢ÉàÖÊºì¡¢ÉàºìÉÙÌ¦¡¢ÂöÏÒÏ¸Êý¡¢ÑªÑ¹110?160mmHg		ÖñÒ¶Ê¯¸àÌÀ	Ì«×Ó²Î¡¢°×ÉÖ¡¢ÖË¸Ê²Ý¡¢°ëÏÄ¡¢Ê¯¾öÃ÷¡¢µ­ÖñÒ¶¡¢Âó¶¬¡¢¾¬Ã×¡¢Ê¯¸à	ÖñÒ¶Ê¯¸àÌÀ
71	3302	265	ºÂÄ³Ä³ Å®£¬22Ëê£¬Ñ§Éú¡£ ¸ÎÆøËØÓô£¬¾­³£ÐØÐ²·¢Âú£¬Î¸ëä×÷Í´£¬Ã¿ÖÁÔÂ¾­À´³±Ö®Ê±£¬Ð¡¸¹¾ÐÂÎ×÷Í´£¬ÔÂ¾­É«ºÚÓÐ?¿é£¬ÉàÌ¦±¡°×£¬ÂöÏÒÏ¸ÇÒÖ±¡£	Ì¦±¡°×¡¢Ð¡¸¹¾ÐÂÎ¡¢Î¸ëä×÷Í´¡¢ÐØÐ²·¢Âú¡¢ÔÂ¾­É«ºÚ¡¢ÂöÏÒÏ¸ÇÒÖ±		Ð¡²ñºúÌÀ	°×ÉÖ¡¢ÔóÀ¼¡¢ÖË¸Ê²Ý¡¢°ëÏÄ¡¢µ±¹é¡¢³àÉÖ¡¢µ³²Î¡¢²ñºú	Ð¡²ñºúÌÀ
72	3301	264	ÍõÄ³ ÄÐ£¬36Ëê¡£ ×ÔËßÐØÖÐ·¢Âú£¬ÓÐÊ±±ïÃÆÄÑÈÌ£¬Éõ»òÌÛÍ´¡£Ã¿·ê¶¬¼¾Ôò·¢×÷¸üÉõ£¬¼æ¼û¿ÈËÔ£¬Æø¶Ì£¬ËÄ?Ö«²»ÎÂ£¬Î·¶ñ·çº®µÈÖ¢¡£ÂöÀ´ÏÒ»º£¬ÉàÌ¦É«°×¡£	Æø¶Ì¡¢Î·¶ñ¡¢±ïÃÆ¡¢ÌÛÍ´¡¢¿ÈËÔ¡¢Ì¦É«°×¡¢ÐØÖÐ·¢Âú¡¢ÂöÀ´ÏÒ»º¡¢ËÄ?Ö«²»ÎÂ		¹ðÖ¦È¥ÉÖÒ©¼Ó¸½×ÓÌÀ	´óÔæ¡¢ÖË¸Ê²Ý¡¢¹ðÖ¦¡¢¸½×Ó	¹ðÖ¦È¥ÉÖÒ©¼Ó¸½×ÓÌÀ
73	3300	263	º¹³öÆ«¾Ú°¸_x005f_x000D_ËïÄ³£¬ÄÐ£¬39Ëê¡£»¼×ó°ëÉí¾­³£×Ôº¹³ö£¬¶øÓÒ°ëÉí·´ÎÞº¹£¬½çÏÞ·Ç³£·ÖÃ÷¡£ÎÞÆäËûÃ÷ÏÔ²»ÊÊ£¬Âö»º¶øÂÔ¸¡£¬ÉàÌ¦±¡°×¡£	ÎÞº¹¡¢Âö»º¡¢Ì¦±¡°×¡¢×ó°ëÉí¾­³£×Ôº¹³ö		¹ðÖ¦ÌÀ	°×ÉÖ¡¢´óÔæ¡¢ÖË¸Ê²Ý¡¢¹ðÖ¦	¹ðÖ¦ÌÀ
74	3297	260	³ÂÄ³¡£ Ö÷Ëß¼°²¡Ê·£ºÒòÊÜ¾«Éñ´Ì¼¤¶ø»¼¾«Éñ·ÖÁÑÖ¢£¬Ã¿Ò¹²»ÄÜ°²Ë¯£¬¼ÒÈËÂÖÁ÷ÅãÊØ¡£Ôø·þ´óÁ¿ÂÈ±ûàºÖ®ÀàÕò¾²¼ÁÎÞÐ§¡£ Õï²é£ºÇÐÆäÂöÏÒ¡£	ÂöÏÒ¡¢²»ÄÜ°²Ë¯		²ñºú¼ÓÁú¹ÇÄµòÃÌÀ	ÜòÜß¡¢°ëÏÄ¡¢ÄµòÃ¡¢´ó»Æ¡¢Áú¹Ç¡¢´óÔæ¡¢¹ðÖ¦¡¢²ñºú¡¢»ÆÜË	²ñºú¼ÓÁú¹ÇÄµòÃÌÀ
75	3298	261	ÍõÄ³Ä³ Å®£¬37Ëê£¬×¡±±¾©Î÷³ÇÇø¡£ 1994Äê8ÔÂ29ÈÕ³õÕï¡£ »¼ÕßÐÔ¸ñÄÚÏò£¬ËØÈÕ¹ÑÑÔÉÙÓï£¬Ï²¶À´¦¶ø²»ÉÆÓëÈË½»Íù£¬Òò¼ÒÍ¥ËöÊÂ·³Ë¼ÓÇÂÇ£¬µ¼ÖÂÇéÐ÷²»ÎÈ£¬Ê±±¯Ê±¿Ö£¬±¯ÔòÓû¿Þ£¬¿ÖÔòÈçÈË½«²¶Ö®×´¡£¸üÎªÍ´¿àÕß£¬×Ô¾õÓÐÒ»½º¶³¿éÎï¹£Ò­ÑÊºí£¬ÍÂÖ®²»³ö£¬ÑÊÖ®²»ÏÂ¡£ÐÄ»Å£¬ÐØÃÆ£¬Í·Ä¿Ñ£ÔÎ£¬Ê§Ãß£¬Ê³ÉÙ£¬¶ñÐÄÅ»ÍÂ£¬´ó±ãÈÕÐÐ¶þ´Î¡£ÉàÌ¦°×£¬Âö³ÁÏÒ¶ø»¬¡£±æÎª¸Îµ¨Æø»ú²»Êè£¬ÌµÆø½»ÓôÓÚÉÏÖ®¡°Ã·ºËÆø¡±²¡¡£	Ñ£ÔÎ¡¢Å»ÍÂ¡¢Óû¿Þ¡¢¶ñÐÄ¡¢Ê§Ãß¡¢¹£Ò­¡¢Ê³ÉÙ¡¢Ì¦°×¡¢ÐÄ»Å¡¢ÐØÃÆ¡¢ÇéÐ÷²»ÎÈ¡¢Âö³ÁÏÒ¶ø»¬		°ëÏÄºñÆÓÌÀ	ÜòÜß¡¢ÖË¸Ê²Ý¡¢°ëÏÄ¡¢×ÏËÕ¹£¡¢µ³²Î¡¢´óÔæ¡¢ºñÆÓ¡¢²ñºú¡¢»ÆÜË	°ëÏÄºñÆÓÌÀ
76	3295	258	ëõÒû·¸ÐÄ¶ø×÷¼Â_x005f_x000D_´ËÖ¤Òòëõ¼äÍ£Òû£¬ÒûÎªÒõÐ°£¬±ØÀ´²«Ñô£¬ËùÒÔÐÄ¼Â²»°²£¬ÐÄÏÂÆ¦Âú£¬Å»ÍÂ£¬Í·Ä¿Ñ£ÔÎ¡£ÂöÏÒ£¬ÉàÌ¦Ë®»¬¡£	Å»ÍÂ¡¢ÂöÏÒ¡¢×÷¼Â¡¢Ì¦Ë®»¬¡¢ÐÄÏÂÆ¦Âú¡¢ÐÄ¼Â²»°²¡¢Í·Ä¿Ñ£ÔÎ		Ð¡°ëÏÄ¼ÓÜòÜßÌÀ	ÜòÜß¡¢°ëÏÄ¡¢Éú½ª	Ð¡°ëÏÄ¼ÓÜòÜßÌÀ
77	3294	256	ÕÅÄ³Ä³ ÄÐ£¬48Ëê¡£ »¼Ïî±³¾Ð½ô¶øÍ´£¬¼¸¼¸È»ÒÑÏÞÖÆ»î¶¯£¬²¢¼ûº¹³ö¶ñ·ç¡£ÉàÌ¦±¡°×¶øÈó¡£×ó²àÏî²¿ÈÔÊ±·¢ËáÍ´£¬²¢¼ûÌåÆ£Ö«¾ë£¬ÉÙÆøÎÞÁ¦¡£ÇÐÆäÂöÈí´óÎÞÁ¦¡£	Ö«¾ë¡¢º¹³ö¡¢ÌåÆ£¡¢¶ñ·ç¡¢ÉÙÆø¡¢ÉàÌ¦±¡°×¡¢Ïî±³¾Ð½ô¡¢Ì¦±¡°×¶øÈó¡¢ÂöÈí´óÎÞÁ¦¡¢×ó²àÏî²¿ÈÔÊ±·¢ËáÍ´		¹ðÖ¦¼Ó¸ð¸ùÌÀ	ÖË¸Ê²Ý¡¢µ±¹é¡¢»ÆÜÎ¡¢°×Êõ¡¢µ³²Î¡¢´óÔæ¡¢²ñºú¡¢ÉýÂé¡¢·Û¸ð¡¢³ÂÆ¤	¹ðÖ¦¼Ó¸ð¸ùÌÀ
78	3293	255	º«Ä³Ä³ ÄÐ£¬28Ëê£¬Î´»é£¬ÄþÏÄ»Ø×å×ÔÖÎÇøÈË¡£ »¼±³ÈÈÈç·Ù£¬ÉÏÉí¶àº¹£¬³Ýô¬£¬·³Ôê²»°²¡£µ«×ÔÐ¡¸¹ÒÔÏÂ·¢Á¹£¬ÈçÔ¡Ë®ÖÐ£¬ÒõËõÄÒ³é£¬´ó±ãäç±¡£¬Äò¼±ÄòÆµ£¬Ã¿ÖÜÃÎÒÅ¶þµ½Èý´Î¡£ÔÚµ±µØÒ×ÊýÒ½ÖÎÁÆÎÞÐ§£¬×¨³ÌÀ´¾©ÇëÁõÀÏÕïÖÎ¡£ÊÓÆäÉàÖÊÆ«ºì£¬ÉàÌ¦¸ù²¿°×Äå£¬ÇÐÆäÂö»¬¶ø»º¡£	ÃÎÒÅ¡¢Äò¼±¡¢³Ýô¬¡¢±³ÈÈ¡¢ÄòÆµ¡¢ÉàÆ«ºì¡¢´ó±ãäç±¡¡¢·³Ôê²»°²¡¢ÒõËõÄÒ³é¡¢Âö»¬¶ø»º¡¢Ì¦¸ù²¿°×Äå		¸½×ÓÐºÐÄÌÀ	´ó»Æ¡¢¸½×Ó¡¢»ÆÜË¡¢»ÆÁ¬	¸½×ÓÐºÐÄÌÀ
79	3292	254	¸¹Í´¸¹Ðº°¸_x005f_x000D_ËïÄ³£¬Å®£¬60Ëê¡£×óÉÏ¸¹²¿ÒþÒþÀäÍ´ÈçÕÆ´ó£¬Ã¿ÓÚ×ÓÒ¹Ê±·ÖÌÛÍ´·¢×÷£¬³óÊ±¸¹Ðº£¬Íê¹È²»»¯£»ÓÐð¤ÒºÈçÌé£¬»òÈçÀÃÊÁ£¬¸¹ÖÐÀ×Ãù£¬³öÀäº¹£¬ÄÉÊ³¼õÉÙ¡£¾­·þÎ¸ÊæÆ½¡¢½ÍÄ¸Æ¬¼°ÎÂÎ¸ÀíÆøµÈÖÐÒ©ÎÞÐ§¡£²¡³ÌÒÑÓÐÈý¸ö¶àÔÂ£¬Ñ¯Öª²¡Ö¤ÆðÓÚÌìº®Ê³Àä£¬ÒòÌåÑôÐéÈõ£¬ÒÔÖÂÆ¢Éö¾ãº®¡£	¸¹Í´¡¢¸¹Ðº¡¢ÌÛÍ´¡¢³öÀäº¹¡¢¸¹ÖÐÀ×Ãù¡¢ÄÉÊ³¼õÉÙ¡¢Æ¢Éö¾ãº®¡¢Íê¹È²»»¯¡¢×óÉÏ¸¹²¿ÒþÒþÀäÍ´		¸½×Ó¾¬Ã×ÌÀ	¸Ê²Ý¡¢°ëÏÄ¡¢¸½×Ó¡¢´óÔæ¡¢¾¬Ã×	¸½×Ó¾¬Ã×ÌÀ
80	3291	253	ÀîÄ³Ä³ Å®£¬53Ëê¡£ »¼Õó·¢ÐÔ·¢ÈÈº¹³öÒ»ÄêÓà£¬Ã¿Ìì·¢×÷¶þµ½Èý´Î¡£Ç°Ò½°´ÒõÐé·¢ÈÈÖÎÁÆ£¬·þÒ©¶þÊ®Óà¼ÁØèÐ§¡£ÎÊÆäÒûÊ³¡¢±ãÉÐ¿É£¬ÊÓÆäÉàµ­Ì¦°×£¬ÇÐÆäÂö»ºÈíÎÞÁ¦¡£	º¹³ö¡¢Éàµ­¡¢Ì¦°×¡¢·¢ÈÈ¡¢Âö»ºÈíÎÞÁ¦		¹ðÖ¦ÌÀ	¸Ê²Ý¡¢°×ÉÖ¡¢´óÔæ¡¢¹ðÖ¦	¹ðÖ¦ÌÀ
81	3289	251	ÐÄÏÂÆ¦°¸_x005f_x000D_ºÂÄ³£¬Å®£¬70Ëê¡£»¼ÐÄÏÂÆ¦¶øÎ¸ÖÐàÐÔÓÒÑËÄ¡¢ÎåÄê£¬ÂÅ¾­ÖÐÎ÷Ò½ÖÎÁÆ¶ø²»Ð§¡£°é¿Ú¿à£¬´ó±ãÊýÈÕÒ»´Î£¬ÉàÖÊµ­ºì£¬Ì¦¸ùÄå£¬ÂöÏÒÏ¸¡£	¿Ú¿à¡¢ÐÄÏÂÆ¦¡¢Éàµ­ºì¡¢Ì¦¸ùÄå¡¢ÂöÏÒÏ¸¡¢Î¸ÖÐàÐÔÓ		¸Ê²ÝÐºÐÄÌÀ	ÖË¸Ê²Ý¡¢°ëÏÄ¡¢µ³²Î¡¢´óÔæ¡¢»ÆÜË¡¢»ÆÁ¬¡¢¸É½ª	¸Ê²ÝÐºÐÄÌÀ
82	3290	252	ÔøÖÎ²ÜÄ³£¬Å®£¬43Ëê¡£ÐØÐ²·¢Âú£¬ÈëÒ¹ÎªÉõ£¬Í·ÔÎÄ¿Ñ££¬ÐÄ¼ÂÆø¶Ì£¬àÈÆøÆµ×÷£¬ÐÄ·³Ò×Å­£¬À´ÔÂ¾­Ê±£¬Ð¡¸¹×÷ÕÍ£¬ÃæÉ«÷óºÚ£¬ÉàÌ¦Ë®»¬£¬Âö³ÁÏÒ¡£	àÈÆø¡¢ÐÄ¼Â¡¢Í·ÔÎ¡¢Æø¶Ì¡¢ÐÄ·³¡¢Ì¦Ë®»¬¡¢Âö³ÁÏÒ¡¢ÐØÐ²·¢Âú¡¢ÃæÉ«÷óºÚ¡¢Ð¡¸¹×÷ÕÍ		Üß¹ðÊõ¸ÊÌÀ	¸Ê²Ý¡¢ÜòÜß¡¢°×Êõ¡¢¹ðÖ¦	Üß¹ðÊõ¸ÊÌÀ
83	3288	250	ÔÂ¾­ÁÜÀì°¸_x005f_x000D_³ÂÄ³£¬Å®£¬25Ëê¡£ÔÂ¾­ÁÜÀì²»¶Ï£¬ÍùÍùÇ°´ÎÔÂ¾­Î´¾¡£¬ÏÂ´ÎÓÖ³±£¬°é¼ûÃæÉ«Î®»Æ£¬Æ£·¦ÎÞÁ¦£¬ÐÄ·³ÄÑÃÂ£¬»òÅ¼¶ûµÃÃß£¬ÓÖÂÒÃÎ·×ç¡£¬·´ÔöÆ£¾ë¡£Ôø¶à´Î·þÓÃÎÂ²¹É¬ÑªÖ®¼Á£¬ÁùÂö»¬Êý£¬Éàºì¼â³à£¬ÐÄ»ðÉÏÑ×£¬ÎÞË®ÒÔÖÆ£¬Ñô¿º²»ÄÜÈëÓÚÒõÖÐ£¬¹Ê¶øÐÄ·³ÄÑÃÂ£»ÐÄÖ÷ÑªÂö£¬ÐÄ»ðÊ¢ÔòÑª²»°²¾­£¬Òò´ËÔÂ¾­ÁÜÁ¤²»Ö¹¡£	ÁùÂö»¬Êý¡¢Æ£·¦ÎÞÁ¦¡¢ÔÂ¾­Î´¾¡¡¢ÐÄ·³ÄÑÃÂ¡¢Éàºì¼â³à¡¢ÃæÉ«Î®»Æ¡¢Ñª²»°²¾­¡¢ÔÂ¾­ÁÜÀì²»¶Ï¡¢ÔÂ¾­ÁÜÁ¤²»Ö¹		»ÆÁ¬°¢½ºÌÀ	°×ÉÖ¡¢°¢½º¡¢¼¦×Ó»Æ¡¢»ÆÁ¬¡¢»ÆÜË	»ÆÁ¬°¢½ºÌÀ
84	3287	249	Ê¢Ä³Ä³ ÄÐ£¬65Ëê¡£ 1994Äê12ÔÂ8ÈÕ¾ÍÕï¡£ ÓÐ¡°¹ÚÐÄ²¡¡±Ê·¡£Ã¿ÓöÈë¶¬£¬ÌìÆøÑÏº®Ö®Ê±£¬³öÏÖÐÄÂÉ¹ý»º£¬²»Âú40´Î£¬ÐÄ¼Â²»°²£¬ÐØÖÐ?±ïÃÆ£¬ºó±³¶ñº®¡£ÊÓÆäÉàµ­ÄÛ¡¢Ì¦°×£¬ÇÐÆäÂö³Á³ÙÎÞÁ¦¡£	ÐÄ¼Â¡¢Ì¦°×¡¢±ïÃÆ¡¢¶ñº®¡¢Éàµ­ÄÛ¡¢ÐÄÂÉ¹ý»º¡¢Âö³Á³ÙÎÞÁ¦		Âé»Æ¸½×ÓÏ¸ÐÁÌÀ	ÎåÎ¶×Ó¡¢¸½×Ó¡¢Âó¶¬¡¢Ï¸ÐÁ¡¢Âé»Æ	Âé»Æ¸½×ÓÏ¸ÐÁÌÀ
85	3286	248	Ö«ÌåÕð²ü°¸_x005f_x000D_ÁõÄ³£¬Å®£¬38Ëê¡£ËØÓÐÖ«Ìå²ü¶¶¼²»¼£¬1976ÄêÒòµ¿ÄîÖÜ¶÷À´×ÜÀí¹ý°§¶ø²¡ÓÖ·¢×÷£¬½ÏÇ°¸üÎªÑÏÖØ¡£Í·Ò¡Ö«²ü£¬¹ÛÖ®ÁîÈËÉñÂÒ£¬Ôø·þÆ½¸ÎÏ¢·çÖ®Æ·¶øÐ§²»Ã÷ÏÔ¡£ÒòÆäÈË´ó±ãÃØ£¬ÐØÐ²ÕÍ£¬ÉàÖÊºì£¬Ì¦»Æ°×Ïà¼æ£¬ÂöÏÒ¾¢ÓÐÁ¦£¬	Í·Ò¡¡¢Éàºì¡¢Ö«²ü¡¢ÐØÐ²ÕÍ¡¢Ö«Ìå²ü¶¶¡¢Ö«ÌåÕð²ü¡¢Ì¦»Æ°×Ïà¼æ¡¢ÂöÏÒ¾¢ÓÐÁ¦		Ð¡²ñºúÌÀ	ÜòÜß¡¢°ëÏÄ¡¢Éú½ª¡¢ÄµòÃ¡¢´ó»Æ¡¢µ³²Î¡¢´óÔæ¡¢¹ðÖ¦¡¢²ñºú¡¢»ÆÜË	Ð¡²ñºúÌÀ
86	3285	247	Â©º¹°¸_x005f_x000D_´ÞÄ³£¬Å®£¬51Ëê¡£»¼×Ôº¹Ö¤Ê®¶àÄê£¬ÂÅ¾­ÖÐÎ÷Ò½ÖÎÁÆ¶ø²»Óú¡£»¼ÕßÃ¿ÈÕ×Ôº¹³ö²»Ö¹£¬½þÊªÄÚÒÂ£¬Ã¿ÈÕ»»ÒÂ3?4´Î£¬Ò»ÄêËÄ¼¾½ÔÈç´Ë¡£ÉÏ°ëÉíº¹³ö¶àÓÚÏÂ°ëÉí£¬×ó°ëÉíº¹³öÉõÓÚÓÒ°ëÉí£¬ÉÔÓÐÀÍ×÷¸üÉõ£¬°éÓÐ¶ñ·ç£¬Ö«ÌåÇüÉì²»Àû¡£ÆäÈËÌåÌ¬·ÊÅÖ£¬µ«ÖÕÈÕ¸Ð¾õÌåÆ£·¦Á¦¡£ÉàÖÊµ­ÄÛ£¬Ì¦°×¶øÂö»º¡£	×Ôº¹¡¢Ì¦°×¡¢¶ñ·ç¡¢Âö»º¡¢Éàµ­ÄÛ¡¢ÌåÌ¬·ÊÅÖ¡¢ÌåÆ£·¦Á¦¡¢ÉÏ°ëÉíº¹³ö¡¢×ó°ëÉíº¹³ö¡¢Ö«ÌåÇüÉì²»Àû		¹ðÖ¦¼Ó¸½×ÓÌÀ	°×ÉÖ¡¢ÖË¸Ê²Ý¡¢¸½×Ó¡¢´óÔæ¡¢¹ðÖ¦	¹ðÖ¦¼Ó¸½×ÓÌÀ
87	3284	246	Ù¡Ä³£¬Å®£¬26Ëê¡£»¼´ó±ã¸É½á£¬ÊýÈÕÒ»´Î£¬¸¹²»Âú£¬ÑÀ´²Ö×Í´£¬¿ÚÇ»À£ÀÃ£¬¿Ú¿ÊÓûÒû£¬Ð¡±ã»Æ³à¡£ÖÁÎçºóÈÕÄºÖ®Ê±ÔòÍ·ÃæºæÈÈ¶ø³à£¬´ËÖ¤Ã¿ÔÂÒ»·¢£¬¶àÔÚÔÂ¾­À´³±Ö®Ç°£¬²¡ÒÑÒ»Äê¡£Ê¼ÒÔÎªÎ¸³¦ÔïÈÈ£¬ÓûÍ¶ÒÔµ÷Î¸³ÐÆøÌÀ¡£´ýÊÓÆäÉà£¬ÉàÖÊµ­ÄÛÓÐ³ÝºÛ£¬Ì¦°×Èó£¬Âö³Á¡£ÉàÂöÓëÖ¤²»ºÏ£¬·ÖÃ÷ÓÐÑôÐéÖ®Õ÷£¬ÓÚÊÇÓÖ×ÐÏ¸Ñ¯ÎÊ£¬·½ÖªÆ½ËØÐÎº®Ö«Àä£¬º¹³ö¶ñ·ç£¬ÇÒÐÄÏÂÆ¦£¬ÔÂ¾­ÌáÇ°£¬Á¿ÉÙ¶øÉ«÷ö£¬°é¸¹Í´¡£	Ö«Àä¡¢Âö³Á¡¢º¹³ö¡¢¶ñ·ç¡¢É«÷ö¡¢¸¹Í´¡¢¸¹²»Âú¡¢Ì¦°×Èó¡¢Éàµ­ÄÛ¡¢ÐÄÏÂÆ¦¡¢Ð¡±ã»Æ³à¡¢´ó±ã¸É½á¡¢ÑÀ´²Ö×Í´¡¢¿ÚÇ»À£ÀÃ¡¢ÔÂ¾­ÌáÇ°		¸½×ÓÐºÐÄÌÀ	»ÆÜË¡¢¸½×Ó	¸½×ÓÐºÐÄÌÀ
88	3283	245	Êª¶¾Íâ·¢°¸_x005f_x000D_ÍõÄ³£¬Å®£¬8Ëê¡£ÓÐÂýÐÔÉöÑ×²¡Ê·£¬ÏÖÖ¢£ºÑÕÃæ¸¡Ö×£¬É«»Æ²»Ôó£¬ÖÜÉíÆ¤·ô´ÌÑ÷ÆÄ¾ç£¬É¦Ö®Ôò·ºÆðÐ¡¸í´ñ¡£Ôø¾­ÖÐÎ÷Ò½¶à·½ÖÎÁÆÎÞÐ§¡£ÉàÖÊºìÌ¦°×»¬£¬ÓÒÂö»¬£¬×óÂöÂÔ¸¡¡£	É«»Æ¡¢ÓÒÂö»¬¡¢×óÂöÂÔ¸¡¡¢ÑÕÃæ¸¡Ö×¡¢ÉàºìÌ¦°×»¬¡¢·ºÆðÐ¡¸í´ñ¡¢ÖÜÉíÆ¤·ô´ÌÑ÷		Âé»ÆÁ¬ÇÌ³àÐ¡¶¹ÌÀ	½Û¹£¡¢ÖË¸Ê²Ý¡¢É£°×Æ¤¡¢´óÔæ¡¢³àÐ¡¶¹¡¢¿àÐÓÈÊ¡¢Á¬ÇÌ¡¢¿à²Î¡¢Âé»Æ	Âé»ÆÁ¬ÇÌ³àÐ¡¶¹ÌÀ
89	3282	242	Ð²±³ÕÍÍ´°¸_x005f_x000D_½ªÄ³£¬Å®£¬40Ëê¡£ÆäÈËÏ²Å­ÎÞ³£¶øÉÆÓô£¬½üÈÕÐØÀß¡¢¼°±³²¿ÕÍÂúÌÛÍ´£¬¿ÚÖÐ¸É¿à£¬Âö³ÁÏÒÓÐÁ¦£¬ÉàÖÊºìÌ¦°×Äå¡£	ÕÍÂú¡¢ÕÍÍ´¡¢Éàºì¡¢ÌÛÍ´¡¢Ì¦°×Äå¡¢¿ÚÖÐ¸É¿à¡¢Âö³ÁÏÒÓÐÁ¦		Ð¡²ñºúÌÀ	ÖË¸Ê²Ý¡¢°ëÏÄ¡¢µ³²Î¡¢´óÔæ¡¢²ñºú¡¢»ÆÜË	Ð¡²ñºúÌÀ
90	3281	241	ãÆÄ³Ä³ ÄÐ£¬26Ëê¡£ »¼ÐÄÏÂºBºBÈ»¶¯¼Â²»°²£¬¸¹ÕïÓÐÕñË®ÒôÓëÉÏ¸¹¼Â¶¯¡£ÈýÎåÈÕ±Ø×÷Ò»´Î¸¹Ðº£¬ÐºÏÂÈçË®£¬ÇåÀäÎÞ³ôÎ¶£¬ÐººóÐÄÏÂÖ®¼Â¶¯¼õÇá¡£ÎÊÆäÒûÊ³¡¢Ð¡±ã£¬ÉÐ¿É¡£ÉàÌ¦°×»¬ÉÙ½ò£¬ÂöÏóÏÒ¡£	¸¹Ðº¡¢ÕñË®Òô¡¢ÂöÏóÏÒ¡¢ÉÏ¸¹¼Â¶¯¡¢¶¯¼Â²»°²¡¢ÐºÏÂÈçË®¡¢ÉàÌ¦°×»¬¡¢Ì¦°×»¬ÉÙ½ò		ÜòÜß¸Ê²ÝÌÀ	ÜòÜß¡¢ÖË¸Ê²Ý¡¢¹ðÖ¦	ÜòÜß¸Ê²ÝÌÀ
91	3280	240	ÒçÒû°¸_x005f_x000D_ÂÀÄ³£¬ÄÐ£¬46Ëê¡£²¡ËÄÖ«Ö×ÕÍ£¬¼¡ÈâËáÌÛÒÑÊ®¶àÌì£¬Î÷Ò½Õï¶ÏÎªÄ©ÉÒÉñ¾­Ñ×¡£ÆäÈËÉíÌå¿ýÎà£¬ÃæÉ«ÏÊÔó£¬µ«ÊÖ±Û³ÁÖØ£¬Ì§ÊÖÕïÂöÒà¾õ·ÑÁ¦¡£°´ÆäÊÖ×ã°¼ÏÝ³É¿Ó£¬¶øÇÒÉíÓÐº¹µ«ËÄÖ«ÎÞº¹¡£ÉàÖÊºìÌ¦Äå£¬Âö¸¡´ó¡£	Âö¸¡´ó¡¢ÉàÖÊºì¡¢¼¡ÈâËáÌÛ¡¢ËÄÖ«Ö×ÕÍ¡¢ÊÖ×ã°¼ÏÝ¡¢ËÄÖ«ÎÞº¹¡¢ÉíÌå¿ýÎà¡¢ÃæÉ«ÏÊÔó¡¢ÉàºìÌ¦Äå¡¢ÊÖ±Û³ÁÖØ		Ô½æ¾¼ÓÊõÌÀ	´óÔæ¡¢ÖË¸Ê²Ý¡¢²ÔÊõ¡¢Âé»Æ	Ô½æ¾¼ÓÊõÌÀ
92	3279	239	³Ýô¬°¸_x005f_x000D_ÁõÄ³£¬Å®£¬30Ëê¡£³Ýô¬°ë¸ö¶àÔÂ£¬ÐÄ·³£¬Ò¹ÃÂ¶àØ¬ÃÎ£¬Ð¡±ã»Æ³à¡£ÉàÖÊºì£¬Ì¦±¡»Æ£¬Âö»¬¡£	³Ýô¬¡¢Éàºì¡¢ÐÄ·³¡¢Âö»¬¡¢Ì¦±¡»Æ¡¢Ð¡±ã»Æ³à		´ó»Æ»ÆÁ¬ÐºÐÄÌÀ	´ó»Æ¡¢»ÆÜË¡¢»ÆÁ¬	´ó»Æ»ÆÁ¬ÐºÐÄÌÀ
93	3277	235	Ïû¿Ê°¸_x005f_x000D_ÁõÄ³£¬ÄÐ£¬48Ëê¡£»¼ÌÇÄò²¡ÒÑ3Äê£¬ÓÖÓÐ¸ÎÑ×¼°µ¨ÄÒÑ×²¡Ê·¡£Ö¢¼û£º¿Ú¿à¿Ú¸É£¬¿ÊÓûÒûË®£¬Òû¶ø²»½â¿Ê£¬²éÄòÌÇ£¨++++)¡£°éÓÐÐØÐ²Âú¶øÐÄ·³£¬²»ÓûÊ³£¬Ê³ºó¸¹ÕÍ£¬´ó±ãÏ¡äç£¬Ã¿ÈÕ¶þÈý´Î¡£ÉàÖÊºì£¬Ì¦±¡°×£¬ÂöÏÒ¡£	ÂöÏÒ¡¢¿Ú¿à¡¢¿Ú¸É¡¢Éàºì¡¢ÐÄ·³¡¢¸¹ÕÍ¡¢ÐØÐ²Âú¡¢²»½â¿Ê¡¢Ì¦±¡°×¡¢²»ÓûÊ³¡¢´ó±ãÏ¡äç		²ñºú¹ðÖ¦¸É½ªÌÀ	ÖË¸Ê²Ý¡¢ÄµòÃ¡¢Ìì»¨·Û¡¢»ÆÜË¡¢¹ðÖ¦¡¢²ñºú¡¢¸É½ª	²ñºú¹ðÖ¦¸É½ªÌÀ
94	3276	234	º¹¶à°¸_x005f_x000D_ÁõÄ³£¬Å®£¬5Ëê¡£³öÂéÕîºó£¬·¢ÈÈ²»ÍË£¬ÖÜÉí´óº¹ÁÜÀì£¬¿ÚÉà¸ÉÔï£¬¿ÊÏ²ÀäÒû£¬ÉàÖÊºì£¬Ì¦±¡»Æ¶ø¸É£¬Âö»¬´ó¡£	·¢ÈÈ¡¢º¹¶à¡¢Éàºì¡¢Ì¦±¡»Æ¡¢Âö»¬´ó¡¢¿ÚÉà¸ÉÔï¡¢¿ÊÏ²ÀäÒû¡¢´óº¹ÁÜÀì		°×»¢ÌÀ	ÖË¸Ê²Ý¡¢ÉúµØ¡¢ÖªÄ¸¡¢Äµµ¤Æ¤¡¢¾¬Ã×¡¢Ê¯¸à	°×»¢ÌÀ
95	3275	233	ËïÄ³Ä³ ÄÐ£¬55Ëê¡£ 1992Äê4ÔÂ21ÈÕ³õÕï¡£ ÈýÄêÇ°£¬Ï´Ô¡Ö®ºóº¹³öÎª¶à£¬³ÔÁËÁ½¸öéÙ×Ó£¬Í»¸ÐÐØ¸¹Ö®ÖÐ×ÆÈÈ²»¿°£¬´Ó´Ë²»ÄÜ³ÔÃæÊ³¼°¼¦Ñ¼ÓãÈâµÈ»ç²Ë£¬ÉõÔòÒ²²»ÄÜÒûÈÈË®£¬ÈçÓÐ´¥·¸£¬ÔòÐØ¸¹Ö®ÖÐ¶Ù·¢×ÆÈÈ£¬ÁîÈË·³ÓÇÎª¿à£¬±ØÐëÒû½øÀäË®ÔòµÃ°²£¬ËäÊôÊý¾ÅÂ¡¶¬£¬Ö»ÄÜÒûÁ¹Ë®¶ø²»ÄÜÒûÈÈË®¡£È¥Ò½Ôº¼ì²é£¬¸÷ÏîÖ¸±êÎ´¼ûÒì³££¬¶à·½Ò½ÖÎÎÞÐ§£¬×¨³ÌÓÉ¶«±±À´¾©ÇëÁõÀÏÕïÖÎ¡£¾­Ñ¯ÎÊ£¬»¼ÕßËØÈÕ¿Ú¸ÉÑÊÔï£¬¸¹ÕÍ£¬Ð¡±ã¶Ì»Æ£¬´ó±ã¸É£¬ÊýÈÕÒ»ÐÐ¡£ÊÓÆäÉàÖÊºìç­£¬Ì¦°…	¿Ú¸É¡¢ÑÊÔï¡¢×ÆÈÈ¡¢¸¹ÕÍ¡¢Ì¦°×Äå¡¢´ó±ã¸É¡¢ÂöÏÒ¶ø»¬¡¢Ð¡±ã¶Ì»Æ¡¢ÉàÖÊºìç­		Òð³ÂÝïÌÀ	Òð³Â¡¢´ó»Æ¡¢èÙ×Ó¡¢²ñºú¡¢»ÆÜË	Òð³ÂÝïÌÀ
96	3274	232	´­¿È°¸_x005f_x000D_ÖÜÄ³£¬ÄÐ£¬47Ëê¡£¿È´­¶àÄê£¬ÖÁÉîÇï¼°¶¬ÁîÖ®Ê±Ê¼×÷¡£·¢×÷Ê±¿ÈÍÂ°×É«ÅÝÄ­Ìµ£¬ºíÖÐÆøÃù×÷Ïì£¬ÉõÔò²»ÄÜÆ½ÎÔ£¬ÃæÉ«ºÚ£¬ÉàÌ¦°×»¬£¬Âö³ÁÏÒ¡£	¿È´­¡¢´­¿È¡¢ÃæÉ«ºÚ¡¢Âö³ÁÏÒ¡¢Ì¦°×»¬¡¢ºíÖÐÆøÃù¡¢²»ÄÜÆ½ÎÔ¡¢¿ÈÍÂ°×É«ÅÝÄ­Ìµ		Éä¸ÉÂé»ÆÌÀ	°ëÏÄ¡¢¿î¶¬»¨¡¢ÎåÎ¶×Ó¡¢´óÔæ¡¢Ï¸ÐÁ	Éä¸ÉÂé»ÆÌÀ
97	3271	228	ÏÂÀû°¸_x005f_x000D_ÔøÖÎÒ»»¼¶ù£¬³öÉú²ÅÁù¸öÔÂ£¬È´»¼ÏÂÀûÈý¸öÔÂ¡£Ñ¯ÆäÖÂ²¡Ô­Òò£¬ÔÚÓÚÆäÄ¸¿ÖÄ¸Èé²»×ã¶øÔÚÈý¸öÔÂÊ±¼´ÒÔÅ£ÈâÌÀÎ¹Ö®¡£ÖÉÈõÖ®Ìå£¬²»ÄÜÊÜ·ÊºñÖ®Îï£¬ÔË»¯¹¦ÄÜÊÜËð£¬ÒÔÖÂÏÂÀûÈÕÊ®Óà´Î¡£ÉàÖÊµ­ÄÛ£¬Ì¦°×ÂÔÄå£¬	Éàµ­ÄÛ¡¢Ì¦°×ÂÔÄå		ÀíÖÐÌÀ	°×Êõ¡¢µ³²Î¡¢ÖË¸Ê²Ý¡¢¸É½ª	ÀíÖÐÌÀ
98	3272	229	ÖÜÄ³ ÄÐ£¬24Ëê¡£ ¸ÐÊÜÊ±ÁîÖ®Ð°£¬¶ø·¢ÈÈÍ·Í´£¬ÒûÊ³×÷Å»¡£×¢Éä¡°°²ÄË½ü¡±Óë¡°ÆÏÌÑÌÇÒº¡±£¬º¹³öËä¶à¶ø·¢²»ÍË£¬·´ÔöÚÞÓï£¬ÉíÌÛ£¬Å»ÍÂµÈÖ¢¡£ÊÔÆäÌåÎÂ39.6¡æ£¬ÂöÀ´å¦£¬ÉàÌ¦°×Äå¡£ È»²¡ÈË·þÒ©ÎÞÐ§£¬·´Ôö¿Ú¿ÊÐÄ·³£¬ÌåÎÂÉýÖÁ40¡æ£¬Ò»ÉíËáÍ´£¬Á½×ã·´ØÊÀäÈç±ù£¬²¡¼Ò»Ì¿Ö£¬¼±ÇëÁõÀÏÔÙÕï¡£ÇÐÆäÂöÈÔå¦£¬¶øÉàÌ¦Ôò»Æ°×¼äÔÓ£¬ÊªÎÂÎª»¼£¬Ã÷°×ÎÞÎó£¬È»Ç°·½ºúÎª²»Ð§£¿	·¢ÈÈ¡¢Å»ÍÂ¡¢×÷Å»¡¢ÚÞÓï¡¢Í·Í´¡¢¿Ú¿Ê¡¢º¹³ö¡¢ÐÄ·³¡¢ÉàÌ¦¡¢ÉíÌÛ¡¢ÀäÈç±ù¡¢Ì¦°×Äå¡¢ÂöÀ´å¦¡¢Á½×ã·´ØÊ¡¢Ò»ÉíËáÍ´¡¢Ì¦»Æ°×¼äÔÓ¡¢ÌåÎÂÉýÖÁ40¡æ¡¢ÌåÎÂ39.6¡æ		°×»¢ÌÀ	²ÔÊõ¡¢ÖË¸Ê²Ý¡¢¾¬Ã×¡¢ÖªÄ¸	°×»¢ÌÀ
99	3273	230	Ñ£ÔÎ°¸_x005f_x000D_ÀîÄ³£¬ÄÐ£¬45Ëê¡£»¼Ñ£ÔÎÊýÄê£¬´ó·²Æ½¸ÎÇ±Ñô£¬×ÌÒõ½µ»ð£¬Êè·çÉ¢º®£¬²¹Æ¢ÉýÇå£¬°²Éñ¶¨Ö¾µÈ·½Ò©±é·þ¶øÎÞÐ§¡£Ñ¯ÖªÑ£ÔÎÉõÊ±ÐØÃÆÅ»¶ñ£¬ËÄÖ«ÂÔ²ü£¬ÉàÌ¦Ë®»¬£¬Âö³ÁÏÒ¶ø»¬£¬	Ñ£ÔÎ¡¢Å»¶ñ¡¢ÐØÃÆ¡¢Ì¦Ë®»¬¡¢Âö³ÁÏÒ¡¢ËÄÖ«ÂÔ²ü		ÔóÐºÌÀ	ÔóÐº¡¢°×Êõ	ÔóÐºÌÀ
100	3269	225	ÂÀÄ³Ä³ ÄÐ£¬48Ëê£¬Å©Ãñ¡£ ³õÇï»¼Íâ¸Ð£¬·¢ÉÕ²»Ö¹£¬ÌåÎÂ¸ß´ï39.8¡æ£¬µ½±¾´åÒ½ÎñÊÒ×¢Éä¡°°²»ù±ÈÁÖ¡±µÈÍËÉÕ¼Á£¬ÐýÍËÐýÉý¡£ËÄÎåÈÕºó£¬·¢ÈÈÔöÖÁ40¡æ£¬´ó¿ÊÒýÒû£¬Ê±ÓÐº¹³ö£¬¶øÊÖ×ãÈ´·´ØÊÀä£¬Éàç­Ì¦»Æ£¬Âö»¬¶ø´ó¡£	Ì¦»Æ¡¢º¹³ö¡¢·¢ÉÕ¡¢·¢ÈÈ¡¢Éàç­¡¢Âö»¬¶ø´ó¡¢ÊÖ×ãÈ´·´ØÊÀä¡¢ÌåÎÂ¸ß´ï39.8¡æ		°×»¢ÌÀ	ÖË¸Ê²Ý¡¢Ê¯¸à¡¢¾¬Ã×¡¢ÖªÄ¸	°×»¢ÌÀ
101	3268	224	Ð²Í´°¸_x005f_x000D_°×Ä³£¬ÄÐ£¬27Ëê¡£×óÐ²ÌÛÍ´ÒÔÒ¹¼ä·¢×÷ÎªÖ÷£¬°é¼ûÐÄÏÂÆ¦£¬àÈÆø£¬»¼¼²ÒÑÁ½Äê£¬×Ô³ÆÃ¿Ã¿ÒÔÊÖ×Ô»÷ÆäÐ²¿ÉÊ¹ÌÛÍ´¼õ»º¡£ÉàÖÊç­¶øÌ¦°×£¬ÂöÏÒ»º¡£	àÈÆø¡¢Ì¦°×¡¢ÌÛÍ´¡¢Éàç­¡¢ÂöÏÒ»º¡¢ÐÄÏÂÆ¦		Ðý¸²»¨ÌÀ	µ±¹é¡¢½µÏã¡¢ÌÒÈÊ¡¢Ðý¸²»¨¡¢ºì»¨¡¢°Ø×ÓÈÊ	Ðý¸²»¨ÌÀ
102	3267	223	ÂíÄ³£¬Å®£¬50Ëê¡£»¼Ê§ÃßÖ¤£¬Ã¿Ò¹Ö»ÄÜÈëË¯¶þÈýÐ¡Ê±£¬¶øÇÒÂÒÃÎ·×ç¡£¬°×ÖçÔòÍ·ÔÎÉñÆ£¡£ÉàÌ¦»¬Äå£¬ÂöÏÒ»¬¡£³õÕïÓÃÎÂµ¨ÌÀ²»Ð§£¬ÔÙÕïÊ±£¬ÖªÆä´ó±ãÏ¡äç£¬Ã¿ÈÕ¶þÈý´Î£¬°éÐÄÏÂÕÍÃÆ²»Êæ£¬Ê±ÓÐàÈÆø£¬ÓÉ´Ë¶øÖª²¡¸ùÔÚÓÚÆ¢Î¸²»ºÍ¡£	àÈÆø¡¢ÉñÆ£¡¢ÕÍÃÆ¡¢Í·ÔÎ¡¢ÂöÏÒ»¬¡¢Ì¦»¬Äå¡¢ÂÒÃÎ·×ç¡¡¢´ó±ãÏ¡äç		Éú½ªÐºÐÄÌÀ	ÖË¸Ê²Ý¡¢°ëÏÄ¡¢µ³²Î¡¢´óÔæ¡¢»ÆÜË¡¢»ÆÁ¬¡¢¸É½ª	Éú½ªÐºÐÄÌÀ
103	3266	222	Ïû¿Ê°¸_x005f_x000D_ÀîÄ³£¬ÄÐ£¬52Ëê¡£»¼ÕßÓÐÌÇÄò²¡Ê·¡£¿ÚÔï¿Ê¶àÒû£¬ÒûË®ºó¸´¿Ê£¬ÓÐÒûË®²»ÄÜ½â¿ÊÖ®ÊÆ¡£Ëä¶àÒûµ«Ð¡±ãÈ´»Æ£¬ÄÉÊ³¼õÉÙ£¬ÉñÆ£Ìå·¦£¬´ó±ãÕý³£¡£Âö´ó¶øÈí£¬ÉàÖÊºìÎÞÌ¦¡£	Ìå·¦¡¢¶àÒû¡¢ÎÞÌ¦¡¢¿ÚÔï¡¢ÉñÆ£¡¢Éàºì¡¢ÄÉÊ³¼õÉÙ¡¢Âö´ó¶øÈí¡¢²»ÄÜ½â¿Ê¡¢Ð¡±ãÈ´»Æ		°×»¢¼ÓÈË²ÎÌÀ	ÖË¸Ê²Ý¡¢ÈË²Î¡¢Ìì»¨·Û¡¢ÖªÄ¸¡¢¾¬Ã×¡¢Ê¯¸à	°×»¢¼ÓÈË²ÎÌÀ
104	3265	221	¶þÑôºÏ²¡°¸_x005f_x000D_³ÌÄ³£¬Å®£¬25Ëê¡£³õ´º¸Ðº®ºó£¬»¼·¢ÈÈ£¬Í·Í´£¬¶ñ·çº®£¬Å»ÍÂ£¬ÃæÉ«ºì³à¡£Âö¸¡£¬ÉàÌ¦°×Èó¡£	Å»ÍÂ¡¢Í·Í´¡¢·¢ÈÈ¡¢Âö¸¡¡¢Ì¦°×Èó¡¢¶ñ·çº®¡¢ÃæÉ«ºì³à		¸ð¸ù¼Ó°ëÏÄÌÀ	°×ÉÖ¡¢ÖË¸Ê²Ý¡¢°ëÏÄ¡¢´óÔæ¡¢¹ðÖ¦¡¢·Û¸ð¡¢Âé»Æ	¸ð¸ù¼Ó°ëÏÄÌÀ
105	3264	220	ÐìÄ³Ä³ Å®£¬32Ëê¡£ ÐÔ¸ñÄÚÏò£¬¶àË¼ÉÆÂÇ£¬ÖÂ¸ÎÆøÎª²¡¡£¿ÌÏÂÐØÐ²ÕÍÂú£¬Ê±·¢Ì«Ï¢£¬Å»ÍÂËá¿à£¬¾­ÆÚÇ°ºó²»¶¨£¬ÉÙ¸¹×÷Í´£¬Ëù¿É¹ÖÕß£¬²¡ºóÔòÐÔÇé¸Ä±ä£¬ÐÔÓûµ­Ä®£¬Ñá·ò¶ÀËÞ¡£¹ÛÆä±íÇéÄ¬Ä¬£¬ÒÖÓô²»Óï£¬Ì¦°×£¬Âö³ÁÏÒ£¬	Å»ÍÂ¡¢Ì¦°×¡¢Âö³ÁÏÒ¡¢±íÇéÄ¬Ä¬¡¢ÉÙ¸¹×÷Í´¡¢ÐÔÓûµ­Ä®¡¢ÐØÐ²ÕÍÂú		Ð¡²ñºúÌÀ	Óô½ð¡¢°×ÉÖ¡¢ÖË¸Ê²Ý¡¢°ëÏÄ¡¢µ³²Î¡¢´óÔæ¡¢Ê¯ÝÅÆÑ¡¢»ÆÜË¡¢è×Êµ	Ð¡²ñºúÌÀ
106	3263	219	ÁõÄ³ ÄÐ£¬83Ëê¡£ 1993Äê11ÔÂ1ÈÕ³õÕï¡£ ÓÐ¹ÚÐÄ²¡¼°ÐÄ·¿ÏË²ü²¡Ê·¡£Á½ÔÂÇ°²»É÷µøµ¹£¬CT¼ì²éÕïÎªÄÔ¹£Èû£¬°éÄÔ»ýË®£¬ÄÔÎ®Ëõ¡£¿ÌÏÂÐÐÂ·õçõÇ£¬²½ÂÄÎ¬¼è£¬µøÆÍÆµÆµ¡£»¼ÕßÐÔÇé¼±Ôê£¬Ò¹ÃÂ²»°²£¬ÉÙ¸¹ÕÍÂú£¬Ð¡±ãÆµÊýÁ¿ÉÙ£¬´ó±ã¸ÉÔï£¬ÊýÈÕÒ»ÐÐ¡£ÉàÖÊ×Ï°µ£¬±ßÓÐðö°ß£¬Âö´ó¶ø½á£¬°´Ö®²»Ë¥¡£	ÕÍÂú¡¢ðö°ß¡¢µøµ¹¡¢Éà×Ï°µ¡¢Âö´ó¶ø½á¡¢´ó±ã¸ÉÔï		ÌÒºË³ÐÆøÌÀ	ÖË¸Ê²Ý¡¢ÌÒÈÊ¡¢´ó»Æ¡¢Ã¢Ïõ¡¢¹ðÖ¦	ÌÒºË³ÐÆøÌÀ
107	3261	217	Í´¾­°¸_x005f_x000D_Ë¼Ä³£¬Å®£¬27Ëê¡£ÔÂ¾­Ç°ºó²»¶¨ÆÚ£¬Ã¿·êÔÂ¾­À´³±£¬¸¹Í´Èç×¶´Ì£¬ÑüÍ´ÈçÕÛ£¬ÉàÖÊ×Ï÷ö¡£	Í´¾­¡¢¸¹Í´¡¢ÑüÍ´¡¢Éà×Ï÷ö		¹ðÖ¦ÜòÜßÍè	ÜòÜß¡¢³àÉÖ¡¢ÌÒÈÊ¡¢Äµµ¤Æ¤¡¢¹ðÖ¦	¹ðÖ¦ÜòÜßÍè
108	3262	218	Ð²Í´°¸_x005f_x000D_³£Ä³£¬Å®£¬48Ëê¡£Ö¢¼ûÐ²Í´£¬Í·ÔÎ¶øÑÕÃæ¸¡Ö×£¬ÉàÌ¦Ë®»¬£¬ÂöÏÒÂÔ³Á¡£Î÷Ò½Õï¶ÏÎªÖ¬·¾¸Î¡£	Í·ÔÎ¡¢Ð²Í´¡¢Ì¦Ë®»¬¡¢ÂöÏÒÂÔ³Á¡¢ÑÕÃæ¸¡Ö×		ÔóÐºÌÀ	ÔóÐº¡¢°×Êõ¡¢´¨é¬×Ó¡¢ÑÓºúË÷	ÔóÐºÌÀ
109	3259	215	Í·Í´°¸_x005f_x000D_³ÂÄ³£¬ÄÐ£¬49Ëê¡£Ö¢¼û£ºÍ·Í´ÒÔáÛ¶¥ÎªÉõ£¬°éÑ£ÔÎ£¬¿ÚÖÐ¶àÏÑ£¬ÃÂ²î£¬ÃæÉ«÷óºÚ£¬ÉàÌ¦Ë®»¬£¬ÂöÏÒ³ÙÎÞÁ¦¡£	Ñ£ÔÎ¡¢Í·Í´¡¢ÃÂ²î¡¢¶àÏÑ¡¢Ì¦Ë®»¬¡¢ÃæÉ«÷óºÚ¡¢ÂöÏÒ³ÙÎÞÁ¦		ÎâÜïÝÇÌÀ	µ³²Î¡¢´óÔæ¡¢ÎâÜïÝÇ¡¢Éú½ª	ÎâÜïÝÇÌÀ
110	3258	214	¸¡Ö×°¸_x005f_x000D_Ä³´å¸¾ÓëÆä¹ÃÏà¿Ú½Ç£¬·ÞÅ­Ö®Óà£¬¿ÚÑÊ·¢Ôï£¬ÄË±©ÒûÁ¹Ë®¡£´ÎÈÕÐØÐ²·¢Âú£¬Ð¡±ã²»Àû£¬ÏÂÖ«¸¡Ö×¡£Âö³ÁÏÒ£¬Ì¦°×»¬¡£	Âö³ÁÏÒ¡¢Ì¦°×»¬¡¢Ð¡±ã²»Àû¡¢ÐØÐ²·¢Âú¡¢ÏÂÖ«¸¡Ö×¡¢¿ÚÑÊ·¢Ôï		Ð¡²ñºúÌÀ	¸Ê²Ý¡¢°ëÏÄ¡¢´óÔæ¡¢²ñºú¡¢»ÆÜË	Ð¡²ñºúÌÀ
111	3257	213	Í·Í´°¸_x005f_x000D_µËÄ³£¬ÄÐ£¬45Ëê¡£»¼ÓÐ¸ßÑªÑ¹²¡Ê·£¬½üÈÕÀ´Í·Í´¾çÁÒ£¬ÐÄ¼Â£¬¶ñÐÄÓûÍÂ£¬ÑÏÖØÊ±°é¼ûÍ·Éíº¹³öÊªÀä¡£ÉàÌ¦°×»¬£¬ÂöÏÒ»ºÎÞÁ¦¡£	ÐÄ¼Â¡¢Í·Í´¡¢¶ñÐÄ¡¢ÓûÍÂ¡¢Ì¦°×»¬¡¢º¹³öÊªÀä¡¢ÂöÏÒ»ºÎÞÁ¦		ÜòÜß¸Ê²ÝÌÀ	ÜòÜß¡¢Å£Ï¥¡¢ÖË¸Ê²Ý¡¢°ëÏÄ¡¢Éú½ª¡¢Üç²Ý¡¢ºì»¨¡¢¹ðÖ¦¡¢³ÂÆ¤	ÜòÜß¸Ê²ÝÌÀ
112	3256	212	Æ¤·ô·¢Á¹°¸_x005f_x000D_ÀîÄ³£¬Å®£¬48Ëê¡£Ëù»¼Ö®Ö¤ÆÄÆæ£¬ÖÜÉíËáÌÛÊ±£¬Æ¤·ôÓÐÈçÍ¿ÇåÁ¹ÓÍÒ»°ã·¢Á¹Í¸·ô£¬°é¼ûÎ¸ëä·¢ÕÍ£¬ÒÔ½øÊ³ºó¸üÉõ¡£ÐÄ¼Â£¬´ó±ã¸É£¬ÉàºìÌ¦°×¡£	ÐÄ¼Â¡¢Ì¦°×¡¢Éàºì¡¢´ó±ã¸É¡¢ÖÜÉíËáÌÛ¡¢Î¸ëä·¢ÕÍ¡¢Æ¤·ô·¢Á¹		²ñºú¹ðÖ¦ÌÀ	°×ÉÖ¡¢ÖË¸Ê²Ý¡¢°ëÏÄ¡¢Éú½ª¡¢¹ÏÝä¡¢¹ðÖ¦¡¢²ñºú¡¢»ÆÜË	²ñºú¹ðÖ¦ÌÀ
113	3255	211	ÐØÍ´°¸_x005f_x000D_ÍõÄ³£¬ÄÐ£¬46Ëê¡£¶àÄêÀ´ÐØÖÐ·¢Âú£¬»òÌÛÍ´£¬ÍùÍùÒòÆøºò±äÀä¶ø¼Ó¾ç¡£°éÓÐ¿ÈËÔ£¬¶ÌÆø£¬ÊÖ×ã·¢Á¹£¬Ð¡±ãÇå³¤µÈÖ¤¡£ÉàÖÊµ­ÄÛ£¬Ì¦°×ÂÔ»¬£¬Âö³ÁÏÒ¶ø»º¡£	¶ÌÆø¡¢ÐØÍ´¡¢ÌÛÍ´¡¢¿ÈËÔ¡¢Éàµ­ÄÛ¡¢Ð¡±ãÇå³¤¡¢ÐØÖÐ·¢Âú¡¢ÊÖ×ã·¢Á¹¡¢Ì¦°×ÂÔ»¬¡¢Âö³ÁÏÒ¶ø»º		¹ðÖ¦È¥ÉÖÒ©¼Ó¸½×ÓÌÀ	´óÔæ¡¢ÖË¸Ê²Ý¡¢¹ðÖ¦¡¢¸½×Ó	¹ðÖ¦È¥ÉÖÒ©¼Ó¸½×ÓÌÀ
114	3254	210	ÉËº®¸ßÈÈ°¸_x005f_x000D_»ÆÄ³£¬ÄÐ£¬28Ëê¡£Â¡¶¬¸ÐÊÜº®Æø£¬Ö¢¼û£º¸ßÈÈ£¬ÌåÎÂ39.5¡ãC£¬¶ñº®£¬Í·ÉíÖ«½Ú½ÔÍ´£¬ÎÞº¹£¬ÐÄ·³£¬¿Ú²»¿Ê¡£²¡ÒÑ3Ìì£¬ÔøÓÃ²ñºú×¢ÉäÒº£¬·þA.R.C¼°¹ðÖ¦¼Ó¸ð¸ùÌÀÎÞÐ§¡£ÉàºìÌ¦°×£¬Âö¸¡½ôÓÐÁ¦¡£	¸ßÈÈ¡¢Ì¦°×¡¢ÎÞº¹¡¢Éàºì¡¢ÐÄ·³¡¢¶ñº®¡¢¿Ú²»¿Ê¡¢Âö¸¡½ôÓÐÁ¦¡¢Í·ÉíÖ«½Ú½ÔÍ´¡¢ÌåÎÂ39.5¡ãC		´óÇàÁúÌÀ	ÖË¸Ê²Ý¡¢´óÔæ¡¢¹ðÖ¦¡¢¿àÐÓÈÊ¡¢Ê¯¸à¡¢Âé»Æ	´óÇàÁúÌÀ
115	3253	208	ñ²ðï°¸_x005f_x000D_ÍõÄ³£¬ÄÐ£¬18Ëê¡£»¼ñ²ðï²¡£¬ÂÅÓÃ±½Í×Ó¢ÄÆµÈ¿¹ñ²ðïÒ©Îï²»ÄÜ¿ØÖÆÆä·¢×÷¡£×ÔÊöÃ¿´Î·¢×÷Ç°¸Ð¾õÓÐÒ»¹ÉÆøÐ¡¸¹ÍùÉÏ³åÄæ£¬ÖÁÎ¸ÔòÅ»£¬ÖÁÐÄÐØÔò·³ÂÒ²»¿°£¬ÉÏÖÁÍ·ÔòÔÎØÊ¶ø²»ÖªÈËÊÂ¡£ÉÙÇê£¬ÆäÆøÏÂÒÆ¶øËÕÐÑ¡£ËØ³£Ð¡±ã¶ÌÉÙ£¬ÆµÊý²»Àû£¬´ó±ãÕý³£¡£ÉàÖÊµ­ÄÛÌ¦±¡£¬Âö³Á»¬¡£	Å»¡¢ÔÎØÊ¡¢Ì¦±¡¡¢Éàµ­ÄÛ¡¢Âö³Á»¬¡¢·³ÂÒ²»¿°¡¢Ð¡±ã¶ÌÉÙ¡¢Ð¡¸¹ÍùÉÏ³åÄæ		ÎåÜßÉ¢	ÔóÐº¡¢ÜòÜß¡¢Èâ¹ð¡¢°×Êõ¡¢¹ðÖ¦¡¢ÖíÜß	ÎåÜßÉ¢
116	3252	207	·ëÄ³ ÄÐ£¬17Ëê£¬¸ßÖÐÑ§Éú£¬×¡±±¾©ÊÐ³¯ÑôÇø¡£ 1995Äê2ÔÂ8ÈÕ³õÕï¡£ ÒòÍ»·¢»Æðã£¬Æ¤·ô¼°¹®Ä¤½Ô»Æ£¬¼±Õï×¡Ä³´«È¾²¡Ò½ÔºÖÎÁÆ¡£¸Î¹¦»¯Ñé£ºALT 2615IU/L, AST 932IU/L, ALP 193IU/L, GGT 122IU/L, AIL 8.1mg/dl, D-BIL 4.6mg/dl£¬¿¹HAV-1gM£¨+£©£¬¸ÃÔºÈ·ÕïÎª¡°¼±ÐÔ´«È¾ÐÔ»ÆðãÐÍ¸ÎÑ×¡±¡£Òò»ÆðãÀ´ÊÆÐ×ÃÍ£¬¼±ÇëÁõÀÏ»áÕï¡£Ö¢×´£ºÄ¿¾¦¡¢Æ¤·ô¡¢¹®Ä¤½Ô»ÆÈ¾£¬»ÆÉ«ÏÊÃ÷ÈçéÙ¡£Í·ÔÎ£¬¿Ú¿à£¬Ð¡±ã»Æ³à£¬´ó±ãÆ«¸É£¬ëä¸¹ÕÍÂú£¬Å»¶ñÄÉ´ô£¬Îçºó·¢ÈÈ£¨ÌåÎÂÔ…	Í·ÔÎ¡¢Å»¶ñ¡¢ÉñÆ£¡¢¿Ú¿à¡¢»Æðã¡¢·¢ÈÈ¡¢¾ëµ¡¡¢ÄÉ´ô¡¢ÉàÌåÅÖ¡¢ÂöÏÒ»¬¡¢Ð¡±ã»Æ³à¡¢´ó±ãÆ«¸É¡¢ëä¸¹ÕÍÂú¡¢Ì¦°×ºñÄå¡¢¹®Ä¤½Ô»ÆÈ¾¡¢ÌåÎÂÔÚ37.2¡«37.6¡æ		Òð³ÂÝïÌÀ	°ëÏÄ¡¢Òð³Â¡¢²ÔÊõ¡¢èÙ×Ó¡¢ºì»¨¡¢ºñÆÓ¡¢²ñºú¡¢ÖñÈã¡¢»ÆÜË¡¢³ÂÆ¤	Òð³ÂÝïÌÀ
117	3251	206	µ¥Ä³Ä³ Å®£¬29Ëê¡£ 1994Äê1ÔÂ10ÈÕ³õÕï¡£ ËØÀ´ÐÔ¼±ÉÆÅ­£¬ÉÔ²»ËìÐÄ£¬ÔòÒÖÓôÂú»³£¬²úºó×øÔÂÆÚ¼ä£¬ÒòËöÊÂÓë¼ÒÈËÉúÆø£¬Ëì¸ÐÐÄÐØÂúÃÆ£¬¸¹²¿ÕÍÂú£¬ÒÔÊÖ°´Æä¸¹²¿£¬¹¾¹¾×÷Ïì£¬µÃÊ¸ÆøºóÔòÉÔÊæ¡£²¡ÑÓÈýÔÂ£¬ÐØ¸¹ÂúÃÆ²»³ý£¬½üÈÕ¸üÔöÐÄ·³²»Äþ£¬Ë¯ÃßÇ·¼Ñ£¬àæÆøÆµ×÷£¬²»ÓûÒûÊ³¡£Ôø·þÖÐÒ©¶þÊ®Óà¼Á²»Ð§¡£ÊÓÆäÉàºì£¬Ì¦°×Äå£¬ÂöÀ´ÉÔ³Á¡£	ÒÖÓô¡¢Éàºì¡¢àæÆø¡¢Ì¦°×Äå¡¢ÐÄÐØÂúÃÆ¡¢ÐÄ·³²»Äþ¡¢Ë¯ÃßÇ·¼Ñ¡¢²»ÓûÒûÊ³¡¢¹¾¹¾×÷Ïì¡¢ÐØ¸¹ÂúÃÆ¡¢ÂöÀ´ÉÔ³Á¡¢¸¹²¿ÕÍÂú		èÙ×ÓºñÆÓÌÀ	èÙ×Ó¡¢ºñÆÓ¡¢è×Êµ	èÙ×ÓºñÆÓÌÀ
118	3250	205	ÌÆÄ³Ä³ Å®£¬30Ëê£¬Î´»é¡£ ÔÂ¾­ÁÜÀì²»Ö¹ÒÑ°ëÄêÐí£¬¸¾¿Æ¼ì²éÎ´¼ûÒì³£¡£»¯Ñé£ºHb7.2g£¥¡£°éÐÄ·³²»µÃÎÔ£¬¾ªÌè²»°²£¬×Ôº¹Õ´ÒÂ¡£Ë÷ÆäÇ°·½£¬¶àÊÇ²Î¡¢ÜÎÎÂ²¹ÓëÉ¬Ñª¹Ì¾­Ö®Ò©£¬»¼ÕßÑÔ·þÒ©Ð§¹û²»¼Ñ£¬ÇÐÆäÂöÝÓÝÓÈçË¿£¬Êý¶ø±¡¼²£¨Ò»Ï¢ÁùÖÁÓÐÓà£©£¬ÊÓÆäÉà¹âºì£¬ÎÞÌ¦£¬Éà¼âºìÑÞÈçÑîÃ·¡£	×Ôº¹¡¢ÐÄ·³¡¢Éà¹âºì¡¢Ì¦ÎÞÌ¦¡¢ÝÓÝÓÈçË¿¡¢ÔÂ¾­ÁÜÀì²»Ö¹¡¢Éà¼âºìÑÞÈçÑîÃ·¡¢¸¾¿Æ¼ì²éÎ´¼ûÒì³£		»ÆÁ¬°¢½ºÌÀ	°×ÉÖ¡¢°¢½º¡¢¼¦×Ó»Æ¡¢»ÆÁ¬¡¢»ÆÜË	»ÆÁ¬°¢½ºÌÀ
119	3249	203	ÀîÄ³ ÄÐ£¬38Ëê£¬×¡±±¾©³¯ÑôÇø¡£ »¼Íç¹ÌÐÔÆ«Í·Í´¶þÄê£¬¾ÃÖÎ²»Óú¡£¾­ÓÑÈË½éÉÜ£¬ÑÓÇëÁõÀÏÕïÖÎ¡£Ö÷Ëß£ºÓÒ²àÍ·Í´£¬³£Á¬¼°Ç°¶î¼°Ã¼Àâ¹Ç¡£°éÎÞº¹¶ñº®£¬±ÇÁ÷ÇåÌé£¬ÐÄ·³£¬Ãæ³à£¬Í·Ä¿Ñ£ÔÎ£¬Ë¯Ãß²»¼Ñ¡£Õï²ìÖ®Ê±£¬¼û²¡ÈË¾±Ïî×ª¶¯²»Àû£¬ÎÊÖ®£¬ÄË´ðÔ»£º¾±Ïî¼°ºó±³¾­³£ÓÐ¾Ð¼±¸Ð£¬Í·Í´ÉõÊ±¾Ð½ô¸üÖØ¡£Éàµ­Ì¦°×£¬Âö¸¡ÂÔÊý£¬	Éàµ­¡¢Ì¦°×¡¢ÎÞº¹¡¢¶ñº®¡¢ÐÄ·³¡¢Ãæ³à¡¢ÓÒ²àÍ·Í´¡¢Âö¸¡ÂÔÊý¡¢±ÇÁ÷ÇåÌé¡¢Í·Ä¿Ñ£ÔÎ¡¢¾±Ïî×ª¶¯²»Àû		¸ð¸ùÌÀ	°×ÉÖ¡¢ÖË¸Ê²Ý¡¢´óÔæ¡¢¹ðÖ¦¡¢·Û¸ð¡¢Âé»Æ	¸ð¸ùÌÀ
120	3248	201	·¿ºóÉË·ç°¸_x005f_x000D_ÍõÄ³£¬ÄÐ£¬25Ëê¡£»¼ÕßÉí²Ä¸ß´ó£¬ÌåÆÇÐÛÎ°¡£ÏÄ¼¾Ä³ÈÕÓëÆÞ×ÓÍ¬·¿ºó£¬Òò¾õÔïÈÈ¶øÖÃÁ½ÍÈÓÚ´°»§Ö®ÉÏ£¬Ó­·çÈ¡Ë¬¡£¼¸Ììºó£¬×óÍÈÌÛÍ´£¬×óÐ¡ÍÈ¾ÐÂÎ¶øÇüÉì²»Àû£¬ÕëÒ©ÂÅÖÎ²»Ð§¡£ÂöÏÒ³Ù£¬ÉàÌ¦Ë®»¬¡£	¾ÐÂÎ¡¢ÔïÈÈ¡¢ÌÛÍ´¡¢Ì¦Ë®»¬¡¢ÂöÏÒ³Ù¡¢ÌåÆÇÐÛÎ°¡¢Éí²Ä¸ß´ó		¹ðÖ¦¼Ó¸½×ÓÌÀ	°×ÉÖ¡¢ÖË¸Ê²Ý¡¢¸½×Ó¡¢´óÔæ¡¢¹ðÖ¦¡¢Ä¾¹Ï¡¢¶À»î	¹ðÖ¦¼Ó¸½×ÓÌÀ
121	3247	200	³ÂÄ³£¬19Ëê¡£ Ö÷Ëß¼°²¡Ê·£ºÍ·ÌÛÉíÍ´£¬·¢ÈÈ¶ñº®£¬´ó±ã×÷Ðº£¬Ã¿ÈÕËÄÎå´Î£¬ÎÞºì°×Õ³Òº£¬¸¹ÖÐÃàÃà×÷Í´¡£Ç°Ò½ÓÃ¡°Þ½ÏãÕýÆøÉ¢¡±Î´ÄÜÈ¡Ð§¡£ Õï²é£ºÇÐÆäÂö¸¡ÏÒ¶ø»º£¬ÉàÌ¦±¡°×¶øÈó¡£	ÉíÍ´¡¢Ì¦Èó¡¢Í·ÌÛ¡¢·¢ÈÈ¡¢¶ñº®¡¢´ó±ã×÷Ðº¡¢Âö¸¡ÏÒ¶ø»º¡¢¸¹ÖÐÃàÃà×÷Í´¡¢ÉàÌ¦±¡°×¶øÈó		¹ðÖ¦ÈË²ÎÌÀ	¸Ê²Ý¡¢ÈË²Î¡¢°×Êõ¡¢¹ðÖ¦¡¢¸É½ª	¹ðÖ¦ÈË²ÎÌÀ
122	3246	199	ÁõÄ³Ä³ ÄÐ£¬33Ëê£¬ÄÚÃÉ¹Å³à·åÊÐÈË¡£ 1994Äê1ÔÂ5ÈÕ³õÕï¡£ ¸ÐÃ°²¢·¢·ÎÑ×£¬¿Ú·þ¡°ÏÈ·æËÄºÅ¡±£¬¼¡×¢¡°ÇàÃ¹ËØ¡±£¬ÉíÈÈËäÍË£¬µ«¸É¿ÈÉÙÌµ£¬Æø´Ù×÷´­£¬ÐØÃÆ¡£°éÍ·Í´£¬º¹³ö¶ñ·ç£¬±³²¿·¢Á¹£¬ÖÜÉí¹Ç½ÚËáÍ´£¬ÒõÄÒÊªÀä¡£ÉàÌ¦±¡°×£¬ÂöÀ´¸¡ÏÒ¡£	Í·Í´¡¢º¹³ö¡¢¶ñ·ç¡¢¸É¿È¡¢Æø´Ù¡¢ÐØÃÆ¡¢ÉíÈÈ¡¢Ì¦±¡°×¡¢±³²¿·¢Á¹¡¢ÂöÀ´¸¡ÏÒ¡¢ÒõÄÒÊªÀä¡¢ÖÜÉí¹Ç½ÚËáÍ´		¹ðÖ¦ÌÀ	°×ÉÖ¡¢ÖË¸Ê²Ý¡¢Éú½ª¡¢´óÔæ¡¢ºñÆÓ¡¢¹ðÖ¦¡¢¿àÐÓÈÊ	¹ðÖ¦ÌÀ
123	3245	198	ÑüÍÈÌÛÍ´°¸_x005f_x000D_ÁõÄ³£¬Å®£¬26Ëê¡£»¼ÓÒ²àÑüÍÎ¼°´óÍÈËáÖØÌÛÍ´£¬¶øÇÒ´øÏÂ¼«¶à¡£Âö³Á³Ù£¬ÉàÖÊµ­ÄÛ¶øÌ¦°×¡£	ËáÖØ¡¢Ì¦°×¡¢ÌÛÍ´¡¢Éàµ­ÄÛ¡¢Âö³Á³Ù¡¢´øÏÂ¼«¶à		ÉöÆøÍè	ÜòÜß¡¢ÖË¸Ê²Ý¡¢Ðø¶Ï¡¢¶ÅÖÙ¡¢°×Êõ¡¢¸É½ª	½ðØÑÉöÆøÍè
124	3244	197	Ñ£ÔÎ°¸_x005f_x000D_ÕÅÄ³£¬Å®£¬39Ëê¡£Í·Ä¿Ñ£ÔÎÈç×øÖÛ³µ£¬ÇÒÍ·³ÁÏîÇ¿£¬Éàç­Ì¦°×£¬Âö³Á»¬¡£Î÷Ò½Õï¶ÏÎª¡°Ã·Äá°£×ÛºÏÕ÷¡±£¬Ê¼ÓÃÎÂµ¨ÌÀ¼ÓÎ¶ÒÔ»¯ÌµÈÈ£¬Ò©ºóÎÞÐ§¡£×ÐÏ¸Ñ¯ÎÊºóÖªÓÐÐÄ·³Ãß²î£¬Ð¡±ã²»Àû	Ì¦°×¡¢Ãß²î¡¢ÐÄ·³¡¢ÏîÇ¿¡¢Í·³Á¡¢Éàç­¡¢Âö³Á»¬¡¢»¯ÌµÈÈ¡¢Ð¡±ã²»Àû¡¢Í·Ä¿Ñ£ÔÎ		ÖíÜßÌÀ	ÔóÐº¡¢ÜòÜß¡¢°¢½º¡¢»¬Ê¯·Û¡¢ÖíÜß	ÖíÜßÌÀ
125	3243	195	µÁº¹°¸_x005f_x000D_Ô¬Ä³£¬ÄÐ£¬64Ëê¡£Íâ¸ÐÊ±Ð°£¬Õ§º®Õ§ÈÈ£¬Á½Ð²¿àÂú£¬°é¿ÈËÔÓÐÌµ£¬¿Ú¿à£¬ÐÄ·³£¬ÖÁÒ¹¼äºÏÄ¿ÔòµÁº¹³ö£¬ÊªÍ¸ÒÂ±»£¬ÉõÒÔÎª¿à¡£ÂöÏÒÓÐÁ¦£¬ÉàÌ¦°×»¬¡£	µÁº¹¡¢¿Ú¿à¡¢ÐÄ·³¡¢ÓÐÌµ¡¢¿ÈËÔ¡¢Ì¦°×»¬¡¢Õ§º®Õ§ÈÈ¡¢ÂöÏÒÓÐÁ¦¡¢Á½Ð²¿àÂú		Ð¡²ñºúÌÀ	½Û¹£¡¢ÖË¸Ê²Ý¡¢°ëÏÄ¡¢Éú½ª¡¢ÓãÐÈ²Ý¡¢µ³²Î¡¢²ñºú¡¢Ê¯¸à¡¢»ÆÜË	Ð¡²ñºúÌÀ
126	3242	194	ÕÅÄ³Ä³ ÄÐ£¬71Ëê¡£ 1994Äê5ÔÂ4ÈÕ³õÕï¡£ Òò¸ßÑªÑ¹ÐÄÔà²¡£¬·þ½ø¿ÚÀ©ÕÅÑª¹ÜÒ©¹ýÁ¿£¬ÖÁÎçºóµÍÈÈ²»ÍË£¬ÌåÎÂÅÇ»²ÔÚ37.5¡ª38¡æÖ®¼ä£¬¿ÚÖÐ¸É¿Ê£¬ÆµÆµÒûË®²»½â£¬¶ÌÆø·¦Á¦£¬ÆøÄæÓûÍÂ£¬º¹³ö¡£²»Ë¼ÒûÊ³£¬Í·Ö®Ç°¶îÓëÁ½²àÌÛÍ´¡£Éàºìç­ÉÙÌ¦£¬ÂöÀ´Ï¸Êý¡£	Á½¡¢º¹³ö¡¢ÓûÍÂ¡¢·¦Á¦¡¢µÍÈÈ¡¢¶ÌÆø¡¢ÌÛÍ´¡¢ÆøÄæ¡¢¸É¿Ê¡¢²»Ë¼ÒûÊ³¡¢ÂöÀ´Ï¸Êý¡¢ÒûË®²»½â¡¢Ì¦ºìç­ÉÙÌ¦¡¢Éàºìç­ÉÙÌ¦¡¢ÌåÎÂÅÇ»²ÔÚ37.5¡ª38¡æ		ÖñÒ¶Ê¯¸àÌÀ	ÖË¸Ê²Ý¡¢°ëÏÄ¡¢µ­ÖñÒ¶¡¢µ³²Î¡¢¾¬Ã×¡¢Âó¶¬	ÖñÒ¶Ê¯¸àÌÀ
127	3241	193	ÁõÄ³Ä³ ÄÐ£¬50Ëê¡£ Â¡¶¬¼¾½Ú£¬Òò¹¤×÷ÐèÒª³ö²îÍâÐÐ£¬Í¾ÖÐ²»É÷¸ÐÊÜ·çº®Ð°Æø£¬µ±Íí¼´·¢¸ßÉÕ£¬ÌåÎÂ´ï39.8¡æ£¬¶ñº®ÉõÖØ£¬Ëä¸²Á½´²ÃÞ±»ÈÔÈ÷Õã¶ñº®£¬·¢¶¶£¬ÖÜÉí¹Ø½ÚÎÞÒ»²»Í´£¬ÎÞº¹£¬Æ¤·ô¹öÌÌ¶ø¿ÈËÔ²»Ö¹¡£ÊÓÆäÉàÌ¦±¡°×£¬ÇÐÆäÂö¸¡½ôÓÐÁ¦£¬	ÎÞº¹¡¢¶ñº®¡¢¿ÈËÔ¡¢·¢¶¶¡¢Ì¦±¡°×¡¢·¢¸ßÉÕ¡¢Âö¸¡½ôÓÐÁ¦¡¢ÖÜÉí¹Ø½ÚÎÞÒ»²»Í´¡¢ÌåÎÂ´ï39.8¡æ		Âé»ÆÌÀ	ÖË¸Ê²Ý¡¢Âé»Æ¡¢¹ðÖ¦¡¢¿àÐÓÈÊ	Âé»ÆÌÀ
128	3239	190	³ÂÄ³Ä³ ÄÐ£¬38Ëê¡£ ÈýÄêÇ°£¬Òò¼±ÐÔ¸ÎÑ×µþÓÃ¿àº®Ö®Ò©£¬ËðÉË¸ÎÆ¢Ö®ÑôÆø¡£»ÆðãËäÍË£¬µ«¸¹Í´¡¢Ð²ÂúÒÔ¼°ÕÍÃÆÖ®Ö¢ÔòÓÐÔöÎÞ¼õ¡£»¯Ñé¸Î¹¦£ºGPT 250IU/L¡£½üÈÕÀ´£¬Í·ÔÎ¶øÍ´£¬¶¯Ôò¸üÉõ£¬°éÓÐ¾«ÉñÒÖÓô²»Êæ£¬ÑüÏ¥¯iÈíÎÞÁ¦£¬ÐÄ¼ÂÆø¶Ì£¬ËÄÖ«²»ÎÂ£¬ÀÁÓÚÑÔÓï¡£ÂöÀ´ÏÒÏ¸£¬ÉàÖÊ°µµ­£¬ÉàÌ¦±¡»Æ¡£	ÐÄ¼Â¡¢Ð²Âú¡¢Æø¶Ì¡¢»Æðã¡¢¸¹Í´¡¢ÕÍÃÆ¡¢Í·ÔÎ¡¢Ì¦±¡»Æ¡¢Éà°µµ­¡¢ÂöÀ´ÏÒÏ¸¡¢ËÄÖ«²»ÎÂ¡¢ÑüÏ¥¯iÈíÎÞÁ¦		¹ðÖ¦ÌÀ	°×ÉÖ¡¢ÒùÑòÞ½¡¢µ±¹é¡¢»ÆÜÎ¡¢è×¿Ç¡¢ÝËË¿×Ó¡¢ºñÆÓ¡¢¹ðÖ¦¡¢ÎâÜïÝÇ	¹ðÖ¦ÌÀ
129	3238	189	ÂíÄ³Ä³ Å®£¬42Ëê¡£ 1993Äê8ÔÂ11ÈÕ³õÕï¡£ »¼¾­ÐÐÐ¹ÐºÊýÄê£¬¶à·½µ÷ÖÎ²»Óú¡£»¼ÕßÆ½ÈÕ´ó±ãÕý³££¬Ã¿´ÎÐÐ¾­£¬±ã×÷Ð¹Ðº£¬ÖÊÏ¡ÈçË®¡£ ¿Ú¸É¶ø¿Ê£¬Ð¡äÑ¾½ÆÈ£¬Ò¹²»µÃÃÂ£¬ÃÂÔòÃÎ¶à£¬Á½ÍÈ×Ô¸Ð³ÁÖØÈçÇ¦¡£±¾´ÎÔÂ¾­À´³±Á¿¶àÐ®ÓÐÑª¿é¡£ÊÓÆäÉàºìÌ¦°×£¬ÂöÀ´ÏÒÏ¸¡£	¿Ê¡¢ÃÎ¶à¡¢Ð¹Ðº¡¢Ì¦°×¡¢¿Ú¸É¡¢Éàºì¡¢Ñª¿é¡¢ÂöÀ´ÏÒÏ¸¡¢ÉàÏ¡ÈçË®		ÖíÜßÌÀ	ÔóÐº¡¢ÜòÜß¡¢°¢½º¡¢»¬Ê¯·Û¡¢ÖíÜß	ÖíÜßÌÀ
130	3237	188	ÈÈÀû°¸_x005f_x000D_ÀîÄ³£¬ÄÐ£¬35Ëê¡£²¡ÏÂÀû¸¹Í´£¬¸ØÃÅ×ÆÈÈÈç»ðÀÓ£¬´ó±ãºóÖØÄÑÍ¨¡£Ôø×Ô·þ¡°Ê®µÎË®¡±£¬¸¹Í´µ±Ê±µÃÒÔ¼õ»º£¬ÏÂÀû3ÈÕÎ´×÷¡£ÖÁµÚËÄÌì£¬¸¹Í´ÓÖ·¢£¬½ÏÇ°¸üÑÏÖØ£¬Àï¼±ºóÖØ£¬ÏÂÀû½ÔÎªºì°×ð¤Òº£¬ÓÐÅÅÐº²»¾¡Ö®¸Ð¡£ÒÔÊÖ°´Æä¸¹£¬ÌÛÍ´½Ð¾ø¡£Âö³ÁÓÐÁ¦£¬ÉàÌ¦»Æºñ¡£	ÏÂÀû¡¢¸¹Í´¡¢ÌÛÍ´¡¢Ì¦»Æºñ¡¢Àï¼±ºóÖØ¡¢¸ØÃÅ×ÆÈÈ¡¢Âö³ÁÓÐÁ¦¡¢´ó±ãºóÖØ		´ó³ÐÆøÌÀ	¸Ê²Ý¡¢´ó»Æ¡¢Çà÷ì¡¢ºñÆÓ¡¢»¬Ê¯·Û¡¢ÐþÃ÷·Û¡¢è×Êµ	´ó³ÐÆøÌÀ
131	3236	185	ÆøÓôØÊÖ¤°¸_x005f_x000D_È«Ä³£¬ÄÐ£¬32Ëê¡£»¼ÕßÊÖ×ãØÊÀä£¬ÌÛÍ´ÂéÄ¾£¬²»¿°Æä¿à¡£ØÊÀäÊ±ÊÖ×ãº¹³ö£¬Æäº¹³ö³Ì¶ÈËæØÊÀäÖ®ÉîÇ³¶ø±ä£¬ØÊÉîÔòº¹¶à£¬ØÊÇ³Ôòº¹ÉÙ¡£Ôø·þ¸½×Ó¡¢¸É½ªµÈ»ØÑô¾ÈÄæ¶øÎÞÐ§¡£ÊÓÆäÈËÌå¸ñ½¡×³£¬Ãæ¼Õ·áëé£¬Á½Ä¿ÓÐÉñ£¬¾ö·ÇÐéÈËÖ®Ïó¡£ÕïÆäÂö³ÁÏÒ¶øÓÐÁ¦£¬ÉàÖÊºìÌ¦°×¡£	º¹ÉÙ¡¢º¹³ö¡¢ØÊÀä¡¢ÂéÄ¾¡¢º¹¶à¡¢ÌÛÍ´¡¢ÉàºìÌ¦°×¡¢Ìå¸ñ½¡×³¡¢Ãæ¼Õ·áëé¡¢Âö³ÁÏÒ¶øÓÐÁ¦		ËÄÄæÉ¢	è×Êµ¡¢°×ÉÖ¡¢ÖË¸Ê²Ý¡¢²ñºú	ËÄÄæÉ¢
132	3235	184	ÅËÄ³Ä³ Å®£¬49Ëê£¬ºþ±±Ç±½­ÈË¡£ Ö÷ËßÐÄÏÂÆ¦Èû£¬àæÆøÆµ×÷£¬Å»ÍÂËá¿à£¬Ð¡±ãÉÙ¶ø´ó±ãÏ¡äç£¬Ã¿ÈÕÈýËÄ´Î£¬³¦Ãùäõäõ£¬ÒûÊ³ÉÙË¼¡£ÍûÆäÈËÌåÖÊ·ÊÅÖ£¬Ãæ²¿¸¡Ö×£¬É«Çà»Æ¶ø²»Ôó¡£ÊÓÆäÐÄÏÂÂ¡ÆðÒ»°ü£¬°´Ö®²»Í´£¬Ì§ÊÖ¼´Æð¡£ÉàÌ¦´øË®£¬Âö»¬ÎÞÁ¦¡£	Å»ÍÂ¡¢àæÆø¡¢Ð¡±ãÉÙ¡¢Ì¦´øË®¡¢ÐÄÏÂÆ¦Èû¡¢ÒûÊ³ÉÙË¼¡¢Ãæ²¿¸¡Ö×¡¢´ó±ãÏ¡äç¡¢³¦Ãùäõäõ¡¢Âö»¬ÎÞÁ¦¡¢ÐÄÏÂÂ¡Æð		Éú½ªÐºÐÄÌÀ	ÜòÜß¡¢ÖË¸Ê²Ý¡¢°ëÏÄ¡¢µ³²Î¡¢´óÔæ¡¢»ÆÜË¡¢»ÆÁ¬¡¢¸É½ª	Éú½ªÐºÐÄÌÀ
133	3234	183	Í·Í´°¸_x005f_x000D_ÀîÄ³£¬Å®£¬34Ëê¡£»¼Ñª¹ÜÉñ¾­ÐÔÍ·Í´£¬¾­¶à·½ÇóÖÎ£¬ÁÆÐ§ÉõÎ¢¡£Í·Í´Ã¿ÐÇÆÚ·¢×÷3´Î£¬¾çÁÒÄÑÈÌ£¬ÓûÒÔÍ·³å×²Ç½±Ú£¬Ã¿´Î·¢×÷Ê±¶à°éÅçÉäÐÔÅ»ÍÂ£¬ÖÜÉíÔïÈÈ£¬Ê±ÓÐÐ²ÏÂ×÷Í´£¬ËØ³£ÔÂ¾­Á¿ÉÙ¡£Âö³Á£¬ÉàÌ¦Äå¡£	Âö³Á¡¢Í·Í´¡¢Ì¦Äå¡¢Ð²ÏÂ×÷Í´¡¢ÔÂ¾­Á¿ÉÙ¡¢ÖÜÉíÔïÈÈ¡¢ÅçÉäÐÔÅ»ÍÂ		Ð¡²ñºúÌÀ	°×ÉÖ¡¢ÖË¸Ê²Ý¡¢°ëÏÄ¡¢Äµµ¤Æ¤¡¢ÏÄ¿Ý²Ý¡¢µ³²Î¡¢´óÔæ¡¢²ñºú¡¢Áúµ¨¡¢»ÆÜË	Ð¡²ñºúÌÀ
134	3233	182	²ñÄ³Ä³ ÄÐ£¬53Ëê¡£ 1994Äê12ÔÂ3ÈÕ¾ÍÕï¡£ »¼¿È´­Ê®ÓàÄê£¬¶¬ÖØÏÄÇá£¬¾­¹ýÐí¶à´óÒ½Ôº¾ùÕïÎª¡°ÂýÐÔÖ§Æø¹ÜÑ×¡±£¬¡°»òÂýÖ§²¢·¢·ÎÆøÖ×¡±¡£Ñ¡ÓÃÖÐÎ÷Ò©ÖÎÁÆ¶øÐ§¹û²»ÏÔ¡£¾ÍÕïÊ±£¬»¼ÕßÆø´­±ïÃÆ£¬ËÊ¼çÌá¶Ç£¬¿ÈÍÂÏ¡°×Ö®Ìµ£¬Ã¿µ½Ò¹ÍíÔò¼ÓÖØ£¬²»ÄÜÆ½ÎÔ£¬³¿ÆðÔòÍÂÌµÓ¯±­Ó¯Íë¡£±³²¿¶ñº®¡£ÊÓÆäÃæÉ«÷óºÚ£¬ÉàÌ¦Ë®»¬£¬ÇÐÆäÂöÏÒ£¬´çÓÐ»¬Ïó¡£	ÂöÏÒ¡¢±ïÃÆ¡¢¿È´­¡¢ÍÂÌµ¡¢¶ñº®¡¢Æø´­¡¢Ì¦Ë®»¬¡¢´çÓÐ»¬Ïó¡¢ÃæÉ«÷óºÚ		Ð¡ÇàÁúÌÀ	Ï¸ÐÁ¡¢°×ÉÖ¡¢ÖË¸Ê²Ý¡¢°ëÏÄ¡¢ÎåÎ¶×Ó¡¢¹ðÖ¦¡¢¸É½ª¡¢Âé»Æ	Ð¡ÇàÁúÌÀ
135	3232	180	ÑîÄ³Ä³ ÄÐ£¬33Ëê£¬¹¤ÈË¡£ 1993Äê9ÔÂ15ÈÕ³õÕï¡£ »¼ÕßÓÚÒ»ÄêÇ°ÒòÁ¬Ðø¼Ó°à£¬¹ýÓÚÀÍÀÛ£¬ºö¾õÐÄ¼Â²»°²£¬ÉÙÃÂ£¬ÖÜÉí·¦Á¦£¬×÷ÐÄµçÍ¼£¬ÌáÊ¾¡°Æµ·¢ÐÔÊÒÐÔÔç²«¡±£¬¾­·þÓÃÅàËûÀÖ¿Ë¡¢¼¡ÜÕµÈÒ©Îï£¬ÐÄ¼Â¼õÇá£¬µ«Í£Ò©ºóÆäÖ¤¸´×÷¡£ÏÖÐÄ¼ÂÆµ·¢£¬ÐØÖÐ·¢¿Õ£¬Æø¶Ì¶ø²»½ÓÐø£¬¶¯Ôòº¹³ö£¬¾ëµ¡·¦Á¦£¬Ë¯Ãß²»¼Ñ£¬¹ÛÆäÉàÖÊµ­ÄÛ£¬ÂöÏÒÏ¸¶ø´øÓÐ½áÏó¡£	ÐÄ¼Â¡¢º¹³ö¡¢·¢¿Õ¡¢Æø¶Ì¡¢·¦Á¦¡¢ÉÙÃÂ¡¢¾ëµ¡¡¢Éàµ­ÄÛ¡¢ÂöÏÒÏ¸¡¢Ë¯Ãß²»¼Ñ		Üß¹ðÊõ¸ÊÌÀ	ÜòÜß¡¢ÖË¸Ê²Ý¡¢°×Êõ¡¢µ³²Î¡¢¹ðÖ¦¡¢µ¤²Î	Üß¹ðÊõ¸ÊÌÀ
136	3231	179	¸¡Ö×°¸_x005f_x000D_ÕÅÄ³£¬Å®£¬44Ëê¡£»¼Ä¿ñ½¸¡Ö×£¬ÕÍÈçÎÔ²Ï£¬Á½Ä¿Á÷Àáä¸ä¸²»Ö¹£¬Óö¼û·çº®»òÀÍÀÛÊ±¸üÎªÑÏÖØ¡£ÆäÈËÃæÉ«÷ó»Æ£¬ÉàÌåÅÖ´ó¶øÄÛ£¬Ì¦±¡°×Ë®»¬£¬Âö³Á¡£	Âö³Á¡¢¸¡Ö×¡¢Á½Ä¿Á÷Àá¡¢ÕÍÈçÎÔ²Ï¡¢ÃæÉ«÷ó»Æ¡¢Ì¦±¡°×Ë®»¬¡¢ÉàÌåÅÖ´ó¶øÄÛ		ÀíÖÐÌÀ	ÜòÜß¡¢½Û¹£¡¢Èâ¹ð¡¢ÖË¸Ê²Ý¡¢»ÆÜÎ¡¢³ÂÆ¤¡¢°×Êõ¡¢µ³²Î¡¢¸É½ª¡¢É°ÈÊ	ÀíÖÐÌÀ
137	3230	178	¸¹Ðº°¸_x005f_x000D_¶ÅÄ³£¬ÄÐ£¬1ÖÜËê¡£»¼¶ù×ÔÉúÏÂºó¼´´ó±ãäçÐ¹£¬Ã¿ÈÕÊý´Î£¬Ë±Èé²»¼Ñ£¬¶øÇÒ¶àÍÂ£¬°é¼û¿ÚÉàÃÓÀÃµÈÖ¤£¬¾ÃÖÎ²»Ð§¡£Éà¼âºì£¬Ì¦°×£¬Âö»º¡£	¶àÍÂ¡¢Ì¦°×¡¢Âö»º¡¢¸¹Ðº¡¢Éà¼âºì¡¢¿ÚÉàÃÓÀÃ¡¢Ë±Èé²»¼Ñ¡¢´ó±ãäçÐ¹		¸É½ª»ÆÜË»ÆÁ¬ÈË²ÎÌÀ	ÖË¸Ê²Ý¡¢µ­ÖñÒ¶¡¢°×Êõ¡¢µ³²Î¡¢»ÆÁ¬¡¢¸É½ª¡¢»ÆÜË	¸É½ª»ÆÜË»ÆÁ¬ÈË²ÎÌÀ
138	3229	176	¸üÄêÆÚ×ÛºÏÕ÷°¸_x005f_x000D_³ÌÄ³£¬Å®£¬47Ëê¡£Ìì¹ï½«½ß£¬ÒÑÖµ¸üÄêÆÚ£¬»¼²¡ÖÁ½ñÒÑÓÐÈýÄê¶à¡£Ã¿´Î·¢²¡¿ªÊ¼Ê±±ã¾õÐÄÖÐ·³ÂÒ£¬ÄªÄÜÑÔ×´£¬¼Ì¶øÖÜÉíºæÈÈÄÑÈÌ£¬ÉÙÇêÔòÕôÕôº¹³ö£¬º¹³öºóÔòÈÈÈ¥¶ø°²£¬Ã¿´Î·¢×÷Ô¼5·ÖÖÓ¡£½üÀ´·¢×÷Æµ·±£¬Ã¿°ëÐ¡Ê±×óÓÒ·¢×÷Ò»´Î£¬²»·ÖÖçÒ¹£¬Ò¹²»ÄÜ°²ÃÂ£¬°é¼û´ó±ã»ò¸É»òÏ¡¶ø²»µ÷¡£ÉàÖÊºìç­ÉÙÌ¦£¬ÂöÏÒ°´Ö®ÎÞÁ¦¡£	ÂöÏÒ¡¢ÉàÖÊºìç­¡¢ÐÄÖÐ·³ÂÒ¡¢ÕôÕôº¹³ö¡¢ÄªÄÜÑÔ×´¡¢´ó±ã»ò¸É¡¢Éàºìç­ÉÙÌ¦		»ÆÁ¬°¢½ºÌÀ	°×ÉÖ¡¢°¢½º¡¢¼¦×Ó»Æ¡¢»ÆÁ¬¡¢»ÆÜË	»ÆÁ¬°¢½ºÌÀ
139	3228	175	Ö£Ä³Ä³ Å®£¬32Ëê¡£ »¼²¡¶øÓÐÉÏ¡¢ÖÐ¡¢ÏÂÈý²¿µÄÌØµã¡£ÔÚÉÏÔòÓÐ¿ÚÇ»¾­³£ÃÓÀÃ×÷Í´£¬¶ø²»Ò×ÓúºÏ£»ÔÚÏÂÔòÓÐÇ°ÒõÕ³Ä¤À£ÆÆ£¬¼ÈÍ´ÇÒÑ÷£¬ÖÐ²¿Ôò¼ûÐÄÏÂÆ¦Âú£¬ÒûÊ³·¦Î¶¡£ÎÊÆäÐ¡±ãÉÐ¿É£¬´ó±ãÔòÃ¿ÈÕÁ½´ÎÓÌÄÜ³ÉÐÎ¡£ÇÐÆäÂöÏÒ¶øÎÞÁ¦£¬ÉàÌ¦±¡°×¶øÈó¡£	Ñ÷¡¢¿ÚÇ»¡¢Ì¦Èó¡¢ÐÄÏÂÆ¦Âú¡¢ÂöÏÒ¶øÎÞÁ¦¡¢ÉàÌ¦±¡°×¶øÈó¡¢Ç°ÒõÕ³Ä¤À£ÆÆ		¸Ê²ÝÐºÐÄÌÀ	ÖË¸Ê²Ý¡¢°ëÏÄ¡¢ÈË²Î¡¢´óÔæ¡¢»ÆÁ¬¡¢¸É½ª¡¢»ÆÜË	¸Ê²ÝÐºÐÄÌÀ
140	3227	174	ÊÖÌ«ÒõÊîÎÂ£¬Èô¼ûº¹³ö£¬¿Ú¿ÊÒûÁ¹£¬ÂöÓÒ´ó¶øÊý£¬	º¹³ö¡¢¿Ú¿Ê¡¢ÒûÁ¹¡¢ÂöÓÒ´ó¶øÊý		°×»¢ÌÀ	ÖË¸Ê²Ý¡¢Ê¯¸à¡¢¾¬Ã×¡¢ÖªÄ¸	°×»¢ÌÀ
141	3226	173	·ÎÈÈ¿ÈËÔ°¸_x005f_x000D_ÀîÄ³£¬ÄÐ£¬2Ëê¡£³õµÃÉËº®£¬¸ßÈÈ£¬39¡ãC£¬ÎÞº¹£¬ÉàÌ¦°×Èó£¬Âö¸¡Êý¡£ÓèÂé»ÆÌÀÔ­·½Ò»¼Á£¬·þÒ©ºóµÃº¹³ö£¬·¢ÈÈ½µÖÁ37.5¡ãC£¬µ«ÓÖ³öÏÖÑÏÖØ¿ÈËÔ£¬ºôÎüÆø¼±£¬ÓÐÌµ£¬º¹³ö£¬ÉàºìÌ¦ÂÔ»Æ£¬Âö»¬Êý¡£	º¹³ö¡¢¸ßÈÈ¡¢ÎÞº¹¡¢·¢ÈÈ¡¢Éàºì¡¢ÓÐÌµ¡¢¿ÈËÔ¡¢Âö¸¡Êý¡¢Ì¦°×Èó¡¢Âö»¬Êý¡¢Ì¦ÂÔ»Æ¡¢ºôÎüÆø¼±		ÂéÐÓÊ¯¸ÊÌÀ	¸Ê²Ý¡¢Âé»Æ¡¢Ê¯¸à¡¢¿àÐÓÈÊ	ÂéÐÓÊ¯¸ÊÌÀ
142	3225	172	°üÄ³Ä³ Å®£¬42Ëê£¬×¡±±¾©³¯ÑôÇø¡£ 1994Äê6ÔÂ22ÈÕ¾ÍÕï¡£ Äò¼±£¬ÄòÆµ£¬Ð¡±ãÊ±ÄòµÀ×ÆÈÈÉ¬Í´¡£Äò¼ì£º°×Ï¸°û10¡ª16¸ö£¬ºìÏ¸°û3¡ª4¸ö¡£Ä³Ò½ÔºÕïÎª£º¡°¼±ÐÔÃÚÄòÏµ¸ÐÈ¾¡±£¬·þ·úßßËáµÈÎ÷Ò©£¬Ð§¹û²»¼Ñ¡£°éÑüËá£¬Ð¡¸¹ÕÍ£¬×ãõ×²¿ÂÔÓÐ¸¡Ö×£¬ÐÄ·³ÉÙÃÂ£¬¿Ú¸É²»ÓûÒû£¬Î¢¿È£¬´ó±ãÆ«¸É£¬¶þÈÕÒ»ÐÐ£¬Ð¡±ã»Æ¡£Éàºì£¬Ì¦±¡Äå£¬Âö»¬Ï¸¡£	Äò¼±¡¢Î¢¿È¡¢¿Ú¸É¡¢ÉÙÃÂ¡¢ÑüËá¡¢¸¡Ö×¡¢ÐÄ·³¡¢Éàºì¡¢ÄòÆµ¡¢Ð¡¸¹ÕÍ¡¢Ì¦±¡Äå¡¢Ð¡±ã»Æ¡¢Âö»¬Ï¸¡¢´ó±ãÆ«¸É¡¢ÄòµÀ×ÆÈÈÉ¬Í´		µ±¹é±´Ä¸¿à²ÎÍè	¿à²Î¡¢µ±¹é	µ±¹é±´Ä¸¿à²ÎÍè
143	3223	168	ÕÅÄ³Ä³ Å®£¬26Ëê£¬±±¾©ÃÅÍ·¹µÈË¡£ »¼Ç°¶îÍ´£¬¼æ¼û¿Úàä¾Ð¼±ÄÑ¿ª£¬³Ô·¹²»ÄÜÕÅ¿Ú£¬Èç¹ûÇ¿ÕÅ£¬ÔòÁ½²à¼Õ³µ´¦¼¡Èâ¯iÍ´ÄÑÄÍ£¬µüÓÃÖÐÎ÷Ò©ÖÎÁÆ¸¥Ð§¡£ÎÊÆä¿Ú¿Ê·ñ£¬²¡ÈË´ðÔ»£º¿Ê¶øË¼Òû£¬ÇÒ¿ÚÖÐÓÐ³ôÎ¶£¬ÉàÌ¦¸É»Æ£¬ÇÐÆäÂöÔò¸¡´ó¶ø³ö¡£	¸¡´ó¡¢¿Ú¿Ê¡¢¿Úàä¡¢Ì¦¸É»Æ¡¢Ç°¶îÍ´¡¢²»ÄÜÕÅ¿Ú¡¢¿ÚÖÐÓÐ³ôÎ¶		°×»¢ÌÀ	°×ÉÖ¡¢¹³ÌÙ¡¢ÖªÄ¸¡¢Äµµ¤Æ¤¡¢Âó¶¬¡¢ÓñÖñ¡¢·Û¸ð¡¢Ê¯¸à	°×»¢ÌÀ
144	3222	167	ÁõÄ³Ä³ ÄÐ£¬41Ëê¡£ »¼²¡ÒÑÈýÔÂ£¬Ïî±³Ç¿½ô£¬¹ËÅÎ¸©Ñö²»ÄÜ×ÔÈç£¬×Ôº¹³ö¶ø¶ñ·ç¡£ÎÊÆä´ó±ãÔò³ÆÏ¡äç£¬Ã¿ÈÕ¶þÈý´Î£¬°éÓÐÍÑ¸ØÓëºóÖØµÈÖ¢¡£ÇÐÆäÂö¸¡£¬ÊÓÆäÉàÌ¦°×Èó¡£	×Ôº¹¡¢ÍÑ¸Ø¡¢¶ñ·ç¡¢ºóÖØ¡¢Ï¡äç¡¢Âö¸¡¡¢Ì¦°×Èó¡¢²»ÄÜ×ÔÈç¡¢Ïî±³Ç¿½ô		¹ðÖ¦¼Ó¸ð¸ùÌÀ	°×ÉÖ¡¢ÖË¸Ê²Ý¡¢´óÔæ¡¢¹ðÖ¦¡¢·Û¸ð	¹ðÖ¦¼Ó¸ð¸ùÌÀ
145	3221	166	ÔÂ¾­ÁÜÀì°¸_x005f_x000D_Â¬Ä³£¬Å®£¬40Ëê¡£ÔÂ¾­ÁÜÀì²»¾ø£¬Å¼Í£¶øÓÖ¸´À´£¬ÑªÖÐ¶àÐ®ðö¿é¡£ÉÙ¸¹ÀäÍ´£¬ÑüÍÈËá³þ£¬»ò·¢º®ÈÈ£¬Á½È§³±ºì£¬ÊÖÐÄÈÈ£¬´½¿Ú¸ÉÔï¡£Âö³ÁÏÒÎÞÁ¦£¬ÉàÌ¦°×¶øÂÔÄå¡£	Ì¦°×¡¢ðö¿é¡¢ÊÖÐÄÈÈ¡¢·¢º®ÈÈ¡¢Á½È§³±ºì¡¢ÉÙ¸¹ÀäÍ´¡¢´½¿Ú¸ÉÔï¡¢ÑüÍÈËá³þ¡¢Âö³ÁÏÒÎÞÁ¦¡¢ÔÂ¾­ÁÜÀì²»¾ø		ÎÂ¾­ÌÀ	°×ÉÖ¡¢´¨Üº¡¢ÖË¸Ê²Ý¡¢°¢½º¡¢°ëÏÄ¡¢µ±¹é¡¢Äµµ¤Æ¤¡¢µ³²Î¡¢¹ðÖ¦¡¢ÎâÜïÝÇ¡¢Âó¶¬	ÎÂ¾­ÌÀ
146	3220	165	Í·Í´°¸_x005f_x000D_»¼ÕßÎªµÂ¹úÄÐÐÔÇàÄê£¬ÓÐÂýÐÔÉöÑ×²¡Ê·¡£½üÈý¸öÔÂÂÅ·¢Í·Í´£¬»òÇá»òÖØ£¬°éÐ¡±ã²»Àû£¬ÉàÖÊºìÌ¦»¬Äå£¬Âö³Á¡£´ËÏÂ½¹Ë®ÈÈÉÏÃ°ÇåÑô£¬Óû½âÆäÉÏ£¬µ±ÀûÆäÏÂ¡£	Âö³Á¡¢Í·Í´¡¢Ð¡±ã²»Àû¡¢ÉàÖÊºìÌ¦»¬Äå		ÖíÜßÌÀ	ÔóÐº¡¢ÜòÜß¡¢°¢½º¡¢»¬Ê¯·Û¡¢ÖíÜß	ÖíÜßÌÀ
147	3218	163	ÊÖÌ«ÒõÊîÎÂ£¬ÈôÊîÈÈÉËÆø£¬º¹³öÉõ¶à£¬Âö´óÎÞÁ¦Õß£¬	º¹³öÉõ¶à¡¢Âö´óÎÞÁ¦		°×»¢¼ÓÈË²ÎÌÀ	ÖË¸Ê²Ý¡¢ÈË²Î¡¢ÖªÄ¸¡¢¾¬Ã×¡¢Ê¯¸à	°×»¢¼ÓÈË²ÎÌÀ
148	3219	164	Í·ÔÎ°¸_x005f_x000D_ÍõÄ³£¬ÄÐ£¬68Ëê¡£»¼Í·ÔÎÒÑÊýÄê£¬½üÆÚ¼Ó¾ç£¬ÄÔµçÍ¼ÌáÊ¾ÄÔÑª¹Ü¹©Ñª²»×ã¡£°éÓÐ¿Ú¸É¿à£¬ÐÄ·³£¬Å¼»òÓÒÐ²×÷ÌÛ£¬´ó±ãÏ¡äç£¬Ã¿ÈÕ¶þ´Î£¬ÓÐÏÂ×¹¸Ð£¬ÈÆÆê¸¹Í´£¬ÏÂÖ«ÅÂÀä¡£ÉàÖÊÅÖºì£¬ÂöÏÒ¡£	ÂöÏÒ¡¢¿Ú¸É¡¢ÐÄ·³¡¢¸¹Í´¡¢Í·ÔÎ¡¢ÏÂ×¹¸Ð¡¢ÉàÅÖºì¡¢ÓÒÐ²×÷ÌÛ¡¢´ó±ãÏ¡äç¡¢ÏÂÖ«ÅÂÀä		²ñºú¹ðÖ¦¸É½ªÌÀ	°×ÉÖ¡¢ÖË¸Ê²Ý¡¢ÄµòÃ¡¢¹ÏÝä¡¢»ÆÜË¡¢¹ðÖ¦¡¢²ñºú¡¢¸É½ª	²ñºú¹ðÖ¦¸É½ªÌÀ
149	3217	162	×Ôº¹°¸_x005f_x000D_ÅËÄ³£¬ÄÐ£¬48Ëê¡£Íâ¸Ð²¡ºó£¬ÒÅÏÂ×Ôº¹Ò»Ö¤£¬¾ÃÖÎ²»Óú£¬ÓÈÆäÒÔÉîÇï¼¾½Ú¸üÎªÑÏÖØ¡£º¹³ö¶àÊ±£¬½þÍ¸ÒÂ±»£¬»»ÒÂ²»µü¡£°é¼ûÐØÃÆ£¬Í·Ä¿Ñ£ÔÎÇÒÕÍµÈ¡£ÉàÖÊç­ºì£¬Ì¦Äå£¬ÂöÏÒ¡£	Ñ£ÔÎ¡¢×Ôº¹¡¢ÂöÏÒ¡¢Ì¦Äå¡¢ÐØÃÆ¡¢Éàç­ºì		Ð¡²ñºúÌÀ	°×ÉÖ¡¢°ëÏÄ¡¢Éú½ª¡¢´ó»Æ¡¢²ñºú¡¢»ÆÜË¡¢è×Êµ	Ð¡²ñºúÌÀ
150	3216	161	ÆøÕÍ°¸_x005f_x000D_¶­Ä³£¬Å®£¬49Ëê¡£ÖÜÉíÆ¤·ôÖ×ÕÍ£¬Ëæ°´ËæÆð¶øÎÞ°¼ÏÝ£¬¸¹²¿ÕÍÂúÓÈÎªÃ÷ÏÔ¡£¸üÓÐÆæÕß£¬¶ÇÆêÖÜÎ§³öÏÖÈçÀõ×Ó´óÐ¡°ü¿éÊ®Óà¸ö£¬°´Ö®Èí£¬Ëæ°´¶øÃ»£¬Ì§ÊÖÓÖÆð¡£¸¹²¿Æ¤·ô·¢Á¹£¬¼ä»òàÈÆøÉÏÄæ£¬ÃæÉ«÷óºÚ²»Ôó¡£Âö³ÁÎÞÁ¦£¬ÉàÌ¦°×¡£	àÈÆø¡¢°¼ÏÝ¡¢ÆøÕÍ¡¢°ü¿é¡¢Ì¦°×¡¢Âö³ÁÎÞÁ¦¡¢¸¹²¿ÕÍÂú¡¢¸¹²¿Æ¤·ô·¢Á¹¡¢ÖÜÉíÆ¤·ôÖ×ÕÍ¡¢ÃæÉ«÷óºÚ²»Ôó		¹ðÖ¦È¥ÉÖÒ©¼ÓÂéÐÁ¸½×ÓÌÀ	ÖË¸Ê²Ý¡¢¸½×Ó¡¢´óÔæ¡¢»¨½·¡¢¹ðÖ¦¡¢Ï¸ÐÁ¡¢Âé»Æ	¹ðÖ¦È¥ÉÖÒ©¼ÓÂé»Æ¸½×ÓÏ¸ÐÁÌÀ
151	3214	156	Ñ£ÔÎ°¸_x005f_x000D_ÎºÄ³£¬ÄÐ£¬60Ëê¡£Í·Ä¿Ñ£ÔÎ£¬¶úÃù£¬ÉàÌåÅÖ´ó£¬ÂöÏÒ¡£	ÂöÏÒ¡¢¶úÃù¡¢ÉàÌåÅÖ´ó¡¢Í·Ä¿Ñ£ÔÎ		ÔóÐºÌÀ	ÔóÐº¡¢°×Êõ	ÔóÐºÌÀ
152	3215	159	ÁõÄ³Ä³ ÄÐ£¬64Ëê¡£ »¼·¢ÈÈÎª38.8¡æ£¬ÐÄ¼Â£¬ÐØÂú±ïÆø¡£¾­±±¾©Ä³´óÒ½ÔºÈ·ÕïÎª¡°½áºËÐÔÐÄ°ü»ýÒº¡±¡£ÖÜÉí¸¡Ö×£¬Ð¡±ã²»Àû£¬Ëä·þÀûÄòÒ©£¬ÈÔÈ»ä¸µÎ²»Àû¡£ÌýÕï£ºÐÄÒôÒ£Ô¶£»ßµÕï£ºÐÄ×ÇÒô½çÏò×óÏÂÀ©´ó¡£¸øÓè¿¹ðìÒ©ÎïÖÎÁÆ£¬Í¬Ê±ÊäÈë¡°°×µ°°×¡£¡±¾­ÖÎÁ½ÖÜÓÐÓà£¬·¢ÈÈÓëË®Ö×ÉÔÓÐ¼õÇá£¬Î©ÐÄ°ü»ýÒº·´ÓÐÔöÎÞ¼õ£¬Ëä¾­´©´Ì³éÒº¼±¾È£¬µ«»ýÒºËæ³éËæÕÇ£¬·´Ê¹²¡ÇéÖð½¥¼ÓÖØ¡£Ò½ÔºÒÑÏÂ²¡Î£Í¨ÖªÊé¡£¾­ÓÑÈË½¯¾ý½éÉÜ£¬ÑÓÇëÁõÀÏ»áÕï¡£ÆäÕ÷µÍÈÈ²»ÍË£¬ÐÄ¼ÂÐØÂú£¬Ð…	·º¶ñ¡¢·¢ÈÈ¡¢±ïÆø¡¢µÍÈÈ¡¢¸¡Ö×¡¢¿ÈËÔ¡¢¿Ú¿Ê¡¢ÃÂÉÙ¡¢Ë®Ö×¡¢ÐÄ·³¡¢ÐÄ¼Â¡¢ÐØÂú¡¢Ð¡±ã²»Àû¡¢ÐÄÒôÒ£Ô¶¡¢ä¸µÎ²»Àû¡¢ÉàºìÉÙÌ¦¡¢ÂöÀ´ÏÒÏ¸¶øÊý¡¢ÐÄ×ÇÒô½çÏò×óÏÂÀ©´ó		ÖíÜßÌÀ	ÔóÐº¡¢ÜòÜß¡¢°¢½º¡¢»¬Ê¯·Û¡¢ÖíÜß	ÖíÜßÌÀ
153	3213	155	ÕÅÄ³Ä³ Å®£¬32Ëê¡£ ÐÂ²ú¾ÅÌì£¬²»É÷¸ÐÐ°£¬Í»È»º®Õ½£¬·¢ÈÈÖÁ39.8¡æ£¬ÉÏÉí·³ÈÈ£¬º¹³ö½Ï¶à£¬ÏÂÉí·´±ùÀäÎÞº¹£¬¿ÚÖÐ¸É¿Ê£¬Ê±Ê±ºôÒû£¬Òûºó¿ÊÈÔ²»½â£¬°éÓÐ¶ñ·ç¡¢Í·Í´µÈÖ¢¡£ÊÓÖ®£¬ÃæÔµÔµÕý³à£¬ÉàÖÊºìç­£¬ÉàÌ¦±¡»Æ£¬ÇÐÆäÂöÔò¸¡´ó¶ø³äÓ¯ÓÐÁ¦¡£	Í·Í´¡¢¶ñ·ç¡¢º®Õ½¡¢ÎÞº¹¡¢·¢ÈÈ¡¢Éàºìç­¡¢Ì¦±¡»Æ¡¢ÂöÔò¸¡´ó¡¢º¹³ö½Ï¶à¡¢¿ÚÖÐ¸É¿Ê¡¢ÉÏÉí·³ÈÈ¡¢ÏÂÉí·´±ùÀä¡¢ÃæÔµÔµÕý³à¡¢¸¡´ó¶ø³äÓ¯ÓÐÁ¦		°×»¢¹ðÖ¦ÌÀ	ÖË¸Ê²Ý¡¢ÖªÄ¸¡¢¹ðÖ¦¡¢¾¬Ã×¡¢ÓñÖñ¡¢Ê¯¸à	°×»¢¼Ó¹ðÖ¦ÌÀ
154	3212	154	Ð­ÈÈÏÂÀû°¸_x005f_x000D_³ÂÄ³£¬Å®£¬19Ëê¡£Íâ¸Ð·çº®ÒÑËÄÎåÌì£¬Í·Éí¾¡Í´£¬·¢ÈÈ¶ñº®£¬´ó±ã×÷Ðº£¬Ã¿ÈÕËÄÎå´Î£¬¸¹ÖÐÃàÃà×÷Í´¡£Ôø·þÞ½ÏãÕýÆøÉ¢ÎÞÐ§¡£Âö¸¡ÏÒ¶ø»º£¬ÉàÌ¦±¡°×¶øÈó¡£	·¢ÈÈ¡¢¶ñº®¡¢Í·Éí¾¡Í´¡¢´ó±ã×÷Ðº¡¢Âö¸¡ÏÒ¶ø»º¡¢¸¹ÖÐÃàÃà×÷Í´¡¢ÉàÌ¦±¡°×¶øÈó		¹ðÖ¦ÈË²ÎÌÀ	ÖË¸Ê²Ý¡¢°×Êõ¡¢µ³²Î¡¢¹ðÖ¦¡¢¸É½ª	¹ðÖ¦ÈË²ÎÌÀ
155	3211	153	Î¸Í´°¸_x005f_x000D_Â·Ä³£¬Å®£¬27Ëê¡£ÓÐÎ¸²¡Ê·¶þÄê¶à£¬½üÀ´Î¸Í´Æµ·¢£¬ÐÄÏÂÆ¦Âú£¬°´Ö®å¦Èí£¬¶ñÐÄ£¬²»ÓûÊ³£¬´ó±ãÊ§µ÷¶ø³¦Ãù£¬ÉàÌåÅÖÄÛ£¬Ì¦°×£¬ÂöÏÒ¡£	ÂöÏÒ¡¢¶ñÐÄ¡¢³¦Ãù¡¢Ì¦°×¡¢Î¸Í´¡¢²»ÓûÊ³¡¢ÐÄÏÂÆ¦Âú¡¢ÉàÌåÅÖÄÛ¡¢´ó±ãÊ§µ÷		°ëÏÄÐºÐÄÌÀ	ÖË¸Ê²Ý¡¢°ëÏÄ¡¢ÈË²Î¡¢´óÔæ¡¢»ÆÁ¬¡¢¸É½ª¡¢»ÆÜË	°ëÏÄÐºÐÄÌÀ
156	3210	152	²ÜÄ³ ÄÐ£¬37Ëê£¬±±¾©ÈË¡£ 1989Äê6ÔÂ24ÈÕ³õÕï¡£ ×ÔËßÒò¹¤×÷¹ØÏµ£¬½Ó´¥ÀäË®£¬×ó½ÅðôÈí£¬²»ÄÜÍäÇú£¬×ãÖºÎÞÁ¦£¬ÐÐ×ßÀ§ÄÑ£¬ÒÑÒ»ÖÜÓÐÓà¡£ÎÞÌÛÍ´ÓëÂéÄ¾£¬ÉÐÎ´·¢ÏÖ¼¡ÈâÎ®Ëõ¡£ÏÂÖ«·¢Á¹£¬Ð¡±ãÇå³¤£¬¼ì²é×ó½Å³Ê¡°´¹×ã¡±×´£¬Î÷Ò½ÕïÎª¡°ëè×ÜÉñ¾­ËðÉË¡±¡£ÉàÌ¦°×ºñÄå£¬ÂöÀ´³Á¡£	·¢Á¹¡¢À§ÄÑ¡¢ÂéÄ¾¡¢ÌÛÍ´¡¢ÂöÀ´³Á¡¢×ãÖºÎÞÁ¦¡¢Ì¦°×ºñÄå¡¢×ó½ÅðôÈí		¹ðÖ¦È¥ÉÖÒ©¼Ó¸½×ÓÌÀ	ÖË¸Ê²Ý¡¢¸½×Ó¡¢°×Êõ¡¢´óÔæ¡¢¹ðÖ¦	¹ðÖ¦È¥ÉÖÒ©¼Ó¸½×ÓÌÀ
157	3208	148	²ÜÄ³Ä³ Å®72Ëê£¬×¡¶«³ÇÇøÊ×ÌåÄÏÂ·¡£ 1995Äê10ÔÂ26ÈÕ³õÕï¡£ ÐÄ·³°Ã³ÖÐø2Äê£¬½üÓÐÖð½¥¼ÓÖØÖ®ÊÆ¡£Î÷Ò½Õï¶ÏÎªÉñ¾­¹ÙÄÜÖ¢£¬¸ø·þÕò¾²°²ÉñÒ©£¬Î´¼ûºÃ×ª£¬×ªÇëÖÐÒ½ÖÎÁÆ¡£¿ÌÏÂÐÄ·³¿à²»¿°ÑÔ¡£¼ÒÈËÌåÐôÆäÇé½÷É÷·ö³Ö£¬Òà²»ÄÜ³ÆÆäÐÄ£¬·´Ôâ³âºÇ¡£·³Ôï²»Äþ£¬½¹ÂÇ²»°²£¬·³¼±Ê±ÓûÓÃ¹÷°ô´·»÷ÐØ¸¹·½ÂÔ¾õÊæ³©¡£Æê²¿Öþ¶¯ÉÏ³åÓÚÐÄ£¬ÖþÔòÐÄ·³ÓúÖØ¡£²¢ÓÐëä¸¹ÕÍÂúÈçÎï×èÈûÖ®¸Ð£¬°éÊ§Ãß£¬¾ªÌè²»°²£¬Å»¶ñÄÉ´ô£»´ó±ã²»µ÷£¬Äç»Æ¡£Éà¼âºì£¬Ì¦Äå£¬ÂöÏÒ»¬£¬	Äç»Æ¡¢Å»¶ñ¡¢Ê§Ãß¡¢ÐÄ·³¡¢Ì¦Äå¡¢·³Ôï¡¢ÄÉ´ô¡¢Éà¼âºì¡¢ÂöÏÒ»¬¡¢ëä¸¹ÕÍÂú¡¢½¹ÂÇ²»°²¡¢¾ªÌè²»°²¡¢´ó±ã²»µ÷		èÙ×ÓºñÆÓÌÀ	èÙ×Ó¡¢ºñÆÓ¡¢è×Êµ	èÙ×ÓºñÆÓÌÀ
158	3207	147	Ñ£ÔÎ°¸_x005f_x000D_ÖìÄ³£¬ÄÐ£¬52Ëê¡£»¼Ñ£ÔÎ£¬Á½Ä¿ÀÁÕö£¬Ë«ÊÖ²ü¶¶£¬ÖÕÈÕ»è»èÈô´¦ÔÆÎíÖ®ÖÐ¡£ÆäÈËÉàÌåË¶´óÒì³££¬Ì¦°×»¬¸ù²¿Äå£¬ÂöÏÒ´óÎÞÁ¦¡£	Ñ£ÔÎ¡¢»è»è¡¢Ì¦°×»¬¡¢Á½Ä¿ÀÁÕö¡¢Ë«ÊÖ²ü¶¶¡¢ÂöÏÒ´óÎÞÁ¦¡¢ÉàÌåË¶´óÒì³£		ÔóÐºÌÀ	ÔóÐº¡¢°×Êõ	ÔóÐºÌÀ
159	3206	146	ÀîÄ³Ä³ ÄÐ£¬32Ëê¡£ ÄêÁäËä×³£¬È´»¼ÑôÎ®¡£ ×ÔÈÏÎªÊÇÉöÐé£¬±é·þ¸÷ÖÖ²¹Éö×³ÑôÖ®Ò©£¬¾Ã¶øÎÞ¹¦¡£ÊÓÆäÁ½Ä¿¾¼¾¼ÓÐÉñ£¬ÌåÆÇÉõ¼Ñ£¬¶ø·ÇÐéÇÓÖ®±È¡£ÇÐÆäÂöÏÒÓÐÁ¦£¬ÊÓÆäÉàÌ¦Ôò°×»¬ÂÔºñ¡£³ýÑôÎ®Íâ£¬¼æ¼ûÐØÐ²¿àÂú£¬¿Ú¿à£¬ÐÄ·³£¬ÊÖ×ã±ùÀä¡£	¿Ú¿à¡¢ÐÄ·³¡¢ÑôÎ®¡¢ÐØÐ²¿àÂú¡¢ÊÖ×ã±ùÀä¡¢ÌåÆÇÉõ¼Ñ¡¢ÂöÏÒÓÐÁ¦¡¢Ì¦°×»¬ÂÔºñ¡¢ÉàÌ¦Ôò°×»¬ÂÔºñ		Ð¡²ñºúÌÀ	°×ÉÖ¡¢ÖË¸Ê²Ý¡¢°ëÏÄ¡¢µ³²Î¡¢´óÔæ¡¢²ñºú¡¢»ÆÜË¡¢è×Êµ	Ð¡²ñºúÌÀ
161	3204	143	µÍÈÈ°¸_x005f_x000D_ÁõÄ³£¬Å®£¬53Ëê¡£»¼µÍÈÈ£¬37.5¡ãC×óÓÒ²¨¶¯£¬³ÖÐøÁ½¸ö¶àÔÂ²»ÍË¡£°é¼ûÎ¸ëäÕÍÂú£¬Ïî²¿¾Ð¼±²»Êæ£¬Ñ¯ÖªÐ¡±ã¶ÌÉ¬²»Àû£¬ÓÐÅÅ¶ø²»¾¡Ö®¸Ð¡£ÉàÌå·Ê´ó£¬Ì¦Ë®»¬£¬ÂöÏÒ¡£	ÂöÏÒ¡¢µÍÈÈ¡¢Ì¦Ë®»¬¡¢ÉàÌå·Ê´ó¡¢Î¸ëäÕÍÂú¡¢Ð¡±ã¶ÌÉ¬²»Àû		¹ðÖ¦È¥¹ð¼ÓÜòÜß°×ÊõÌÀ	ÜòÜß¡¢°×ÉÖ¡¢ÖË¸Ê²Ý¡¢°×Êõ¡¢´óÔæ	¹ðÖ¦È¥¹ð¼ÓÜòÜß°×ÊõÌÀ
162	3203	142	ÓÚÄ³Ä³ Å®£¬40Ëê¡£ 1993Äê11ÔÂ29ÈÕ³õÕï¡£ »¼ÕßËØÀ´ÔÂ¾­Á¿¶à£¬½üÔÂÓàÁÜÀì²»¶Ï¡£Ä³Ò½ÔºÕïÎª¡°¹¦ÄÜÐÔ×Ó¹¬³öÑª¡£¡±¾­É«ÏÊºì£¬ÖÊÏ¡£¬Í·ÔÎ·¦Á¦£¬Ñü¯iÍÈ³Á£¬¿Ú¿Ê£¬¿Ú¿à¡¢±ã¸É¡£ÉàÌåÅÖ´ó£¬Éà±ßÓÐ³ÝºÛ£¬Ì¦°×£¬Âö³Á°´Ö®ÎÞÁ¦¡£	¿Ú¿Ê¡¢Âö³Á¡¢ÍÈ³Á¡¢Ì¦°×¡¢¿Ú¿à¡¢·¦Á¦¡¢ÉàÏ¡¡¢±ã¸É¡¢Í·ÔÎ¡¢ÔÂ¾­Á¿¶à¡¢ÉàÌåÅÖ´ó¡¢¾­É«ÏÊºì¡¢Éà±ßÓÐ³ÝºÛ		½º°¬ÌÀ	Ì«×Ó²Î¡¢°×ÉÖ¡¢´¨Üº¡¢°¬Ò¶¡¢µ±¹é¡¢ÖË¸Ê²Ý¡¢°¢½º¡¢Âó¶¬	½º°¬ÌÀ
163	3202	140	ÍõÄ³Ä³ Å®£¬36Ëê¡£ Ã¿´ÎÔÂ¾­À´³±£¬Á¿¶à¶øÓÖÁÜÀì²»Ö¹£¬ÒÔÖÂÉíÌåÐéË¥£¬²»ÄÜ×Ô³Ö¡£Óû×ö×Ó¹¬Õª³ýÊÖÊõ£¬ÓÖ¿ÖÌåÈõ²»ÄÜÊ¤ÈÎ¡£ÓÒÐ¡¸¹Ê±Í´£¬°×´øÁÜÀìÎª¶à¡£ÇÐÂö³ÁÏÒ¶ø»¬£¬ÉàÌ¦°×Äå¡£	Á¿¶à¡¢Ì¦°×Äå¡¢ÉíÌåÐéË¥¡¢ÇÐÂö³ÁÏÒ¡¢ÁÜÀì²»Ö¹¡¢ÓÒÐ¡¸¹Ê±Í´¡¢°×´øÁÜÀìÎª¶à		µ±¹éÉÖÒ©É¢	ÔóÐº¡¢°×ÉÖ¡¢´¨Üº¡¢ÜòÜß¡¢µ±¹é¡¢°×Êõ	µ±¹éÉÖÒ©É¢
164	3201	139	ÕÔÄ³Ä³ Å®£¬76Ëê¡£ »¼ÐÄÔà²¡¶àÄê£¬×î½üÐø·¢¿È´­£¬ÈÕÇáÒ¹ÖØ£¬ÃæÄ¿¸¡Ö×£¬Ð¡±ã¶ÌÉÙ¡£µü¾­Ò½ÖÎ£¬·þÒ©ÎÞËã£¬²¡ÖÕÎÞÆðÉ«¡£ÊÓÆäÉàÌåÅÖ£¬Ì¦Ë®»¬£¬ÇÐÆäÂöÏÒ£¬±æÎªË®º®Éä·ÎÖ®Ö¤£¬ÒÔÍ¨ÑôÈ¥Òõ£¬Àû·ÎÏûÖ×·¨ÖÎÖ®¡£	ÂöÏÒ¡¢¿È´­¡¢Ì¦Ë®»¬¡¢ÉàÌåÅÖ¡¢Ð¡±ã¶ÌÉÙ¡¢ÃæÄ¿¸¡Ö×		Üß¹ðÊõ¸ÊÌÀ	ÜòÜß¡¢ÖË¸Ê²Ý¡¢¹ðÖ¦¡¢¿àÐÓÈÊ	Üß¹ðÊõ¸ÊÌÀ
165	3200	138	»Æðã°¸_x005f_x000D_ÕÅÄ³£¬ÄÐ£¬38Ëê¡£»¼¼±ÐÔ»ÆðãÐÔ¸ÎÑ×£¬·¢ÈÈ38.8¡ãC£¬ÓÒÐ²ÌÛÍ´£¬¿Ú¿à£¬¶ñÐÄ£¬ÑáÊ³ÓÍÄåÖ®Îï£¬Ò»ÉíÃæÄ¿¾¡»Æ£¬´ó±ã²»Ë¬£¬Ð¡±ã¶Ì»Æ¡£ÉàÌ¦»ÆÄå£¬ÂöÏÒ»¬Êý¡£	¶ñÐÄ¡¢ÑáÊ³¡¢¿Ú¿à¡¢»Æðã¡¢·¢ÈÈ¡¢Ì¦»ÆÄå¡¢Ð¡±ã¶Ì»Æ¡¢ÃæÄ¿¾¡»Æ¡¢´ó±ã²»Ë¬¡¢ÓÒÐ²ÌÛÍ´¡¢ÂöÏÒ»¬Êý		Òð³ÂÝïÌÀ	°ëÏÄ¡¢´ó»Æ¡¢Òð³Â¡¢èÙ×Ó¡¢²ñºú¡¢»ÆÜË	Òð³ÂÝïÌÀ
166	3199	137	Í·Í´°¸_x005f_x000D_ÀîÄ³£¬ÄÐ£¬32Ëê¡£»¼ÕßÎªÆû³µË¾»ú£¬ÏÄÈÕ¿ª³µÊ±£¬ÒòÌìÆøÑ×ÈÈ£¬³£ÔÚÐÝÏ¢Ê±³©Òû±ùÕòÆ¡¾Æ»òÆûË®£¬Ã¿ÈÕÎÞ¶È¡£ÖÁÇï¼´¾õÍ·Í´£¬Ã¿Ã¿ÔÚÒ¹Íí·¢×÷£¬ÌÛÍ´¾çÁÒ£¬±ØÐëÒÔÈ­»÷ÆäÍ·²¿£¬»ò·þÖ¹Í´Ò©Æ¬Ê¼ÄÜ»º½â¡£°éÓÐÊÓÎï»è»¨£¬²¡³ÌÒÑÒ»ÔÂ¶à¡£ÍûÆäÈËÃæÉ«÷óºÚ£¬ÉàÖÊµ­ÄÛ£¬Ì¦Ë®»¬£¬Âö³ÁÏÒ¶ø»º¡£	Í·Í´¡¢ÌÛÍ´¡¢Éàµ­ÄÛ¡¢Ì¦Ë®»¬¡¢ÊÓÎï»è»¨¡¢ÃæÉ«÷óºÚ¡¢Âö³ÁÏÒ¶ø»º		ÕæÎäÌÀ	ÜòÜß¡¢°×ÉÖ¡¢ÖË¸Ê²Ý¡¢¸½×Ó¡¢°×Êõ¡¢¹ðÖ¦	ÕæÎäÌÀ
167	3198	136	ÍõÄ³£¬ÄÐ£¬20Ëê¡£»¼ÓÐÒÅ¾«Ö¤°ëÄê£¬¼¸ºõÃ¿Ò¹¾ùÓÐ·¢Éú£¬ÂÅ¾­Ò½ÖÎÎÞÐ§£¬ÐÎÌåÆ£±¹²»¿°¡£²¡³õÖ®Ê±£¬Ã¿ÒòÓÐÃÎ¶øÒÅ¾«£¬Öð½¥·¢Õ¹ÎªÎÞÃÎ¶øÒÅ¡£ÉàÖÊµ­ÄÛ²»Ôó£¬ÂöÏÒ»ºÎÞÁ¦¡£	ÒÅ¾«¡¢ÂöÏÒ»ºÎÞÁ¦¡¢Éàµ­ÄÛ²»Ôó¡¢ÐÎÌåÆ£±¹²»¿°		¹ðÖ¦¼ÓÁú¹ÇÄµòÃÌÀ	°×ÉÖ¡¢ÖË¸Ê²Ý¡¢ÄµòÃ¡¢Áú¹Ç¡¢´óÔæ¡¢¹ðÖ¦	¹ðÖ¦¼ÓÁú¹ÇÄµòÃÌÀ
168	3197	135	Ë®Ö×°¸_x005f_x000D_ÕÔÄ³£¬ÄÐ£¬55Ëê¡£»¼ÕßÖÜÉíÖ×ÕÍ£¬ÓÈÒÔÑüÒÔÏÂÎªÉõ£¬Ð¡±ã¶ÌÉÙ²»Àû£¬ÑÓÃà°ëÄê£¬ÂÅÖÎ²»Ð§¡£²¡³õÊ±£¬Òò¿ÈËÔ¶øºó³öÏÖÖ×ÕÍ£¬Ä¿íúÖ×ÈçÎÔ²Ï£¬ÃæÉ«÷óºÚ¶øÁÁ£¬¸¹ÕÍ´ó£¬ÏÂÖ«Ö×£¬°´Ö®°¼ÏÝ³É¿Ó£¬´ó±ã¸É¡£ÉàÌ¦»Æ°×ÏàÔÓ¶øÄå£¬ÂöÏÒ»¬¡£	Ö×ÕÍ¡¢Ë®Ö×¡¢¿ÈËÔ¡¢Ä¿íúÖ×¡¢ÂöÏÒ»¬¡¢´ó±ã¸É¡¢ÏÂÖ«Ö×¡¢¸¹ÕÍ´ó¡¢ÃæÉ«÷óºÚ¶øÁÁ¡¢Ð¡±ã¶ÌÉÙ²»Àû¡¢ÉàÌ¦»Æ°×ÏàÔÓ¶øÄå		ÄµòÃÔóÐºÉ¢	ÔóÐº¡¢¶¹Þ¢¡¢ÄµòÃ¡¢Þ²ÜÓÈÊ¡¢Ìì»¨·Û¡¢ºñÆÓ¡¢»¬Ê¯·Û¡¢¿àÐÓÈÊ¡¢º£Ôå	ÄµòÃÔóÐºÉ¢
169	3196	134	ÍõÄ³Ä³ ÄÐ£¬46Ëê¡£ ´ó±ãÏÂÀû´ïÒ»ÄêÖ®¾Ã£¬ÏÈºóÓÃ¶àÖÖ¿¹¾úËØ£¬ÊÕÐ§²»´ó¡£Ã¿ÈÕ¸¹Ðº3¡ª6´Î£¬³ÊË®Ñù±ã£¬²¢Ð®ÓÐÉÙÁ¿Å§Ñª£¬°éÓÐÀï¼±ºóÖØ£¬¸¹²¿ÓÐÑ¹Í´£¬ÒÔ×óÏÂ¸¹ÎªÉõ£¬Î·º®£¬·¢ÈÈ£¨37.5¡æ×óÓÒ£©Éàºì£¬Ì¦°×£¬Âö³ÁÏÒ¡£·à±ã¾µ¼ìÓÐºì¡¢°×Ï¸°û¼°ÉÙÁ¿ÍÌÊÉÏ¸°û¡£Î÷Ò½ÕïÎª¡°ÂýÐÔ¾úÁ¡¡±¡£	Î·º®¡¢Ì¦°×¡¢Éàºì¡¢·¢ÈÈ¡¢¸¹Ðº¡¢Ë®Ñù±ã¡¢Âö³ÁÏÒ¡¢Àï¼±ºóÖØ¡¢´ó±ãÏÂÀû¡¢¸¹²¿ÓÐÑ¹Í´		¹ðÖ¦¼ÓÉÖÒ©ÌÀ	°×ÉÖ¡¢´óÔæ¡¢ÖË¸Ê²Ý¡¢¹ðÖ¦	¹ðÖ¦¼ÓÉÖÒ©ÌÀ
170	3195	133	±¼ëà²¡°¸_x005f_x000D_´ÞÄ³£¬Å®£¬50Ëê¡£»¼±¼ëà²¡£¬×Ô¾õÓÐÒ»¹ÉÆø´ÓÏÂÍùÉÏ×ß´Ü£¬ÐÐÖÁÐ¡¸¹ÔòÕÍ£¬ÉÏµÖÐÄÐØÔòÆø¶ÌÐÄ¼Â£¬Í·Ã°Àäº¹¡£ÉÙÇêÆøÍùÏÂÐÐ£¬ÔòÖîÖ¤ËæÖ®¶øÏû¡£Ã¿´Î·¢×÷Ê±¾«ÉñÌØ±ð½ôÕÅ¿Ö²À£¬ÈçÁÙËÀÍö£¬Ã¿ÈÕ·¢×÷¶þÈý´Î¡£Æ½Ê±ÉÙ¸¹¼°Ñü²¿ÓÐËáÌÛ¸Ð£¬´øÏÂ¶à£¬ÃæÉ«Çà»Æ²»Ôó¡£ÉàÌåÅÖ£¬ÉàÖÊµ­ÄÛ£¬Ì¦°×Èó£¬ÂöÏÒÊýµ«°´Ö®ÎÞÁ¦¡£	ÕÍ¡¢ÐÄ¼Â¡¢Æø¶Ì¡¢ÂöÏÒÊý¡¢Éàµ­ÄÛ¡¢ÉàÌåÅÖ¡¢Ì¦°×Èó¡¢´øÏÂ¶à¡¢Í·Ã°Àäº¹¡¢ÃæÉ«Çà»Æ²»Ôó¡¢Ñü²¿ÓÐËáÌÛ¸Ð		¹ðÖ¦¼Ó¹ðÌÀ	°×ÉÖ¡¢´óÔæ¡¢ÖË¸Ê²Ý¡¢¹ðÖ¦	¹ðÖ¦¼Ó¹ðÌÀ
171	3194	132	½áÐØÖ¤°¸_x005f_x000D_ÂÞÄ³£¬ÄÐ£¬45Ëê¡£ÂÞ¾ýËØÓÐ²èñ±£¬Ã¿ÈÕ°Ñºø³¤Òû£¬Ï°ÒÔÎª³£¡£ÆäÈËÉíÌå·ÊË¶£¬ÃæÄ¿¹âÁÁ£¬³£ÒÔÉí½¡¶ø×ÔºÀ¡£²»ÁÏ¶¬¼¾¸ÐÊÜ·çº®£¬×Ô·þÇàÄþÍèÓë¾È¿àµ¤ºó£¬²»µ«ÎÞÐ§£¬·´¶ø×ªÎªÐØÖÐÓ²Í´£¬ºôÎü²»Àû£¬Ïî±³¾Ð¼±¸©ÑöÀ§ÄÑ¡£ÂöÏÒÓÐÁ¦£¬ÉàÌ¦°×Äå¶øºñ¡£	Ó²Í´¡¢Ì¦ºñ¡¢Ì¦°×Äå¡¢Ïî±³¾Ð¼±¡¢ÂöÏÒÓÐÁ¦¡¢ºôÎü²»Àû¡¢ÉíÌå·ÊË¶¡¢ÃæÄ¿¹âÁÁ		´óÏÝÐØÍè	¸ÊËì¡¢´ó»Æ¡¢Ã¢Ïõ¡¢ÝãÜÂ×Ó¡¢¿àÐÓÈÊ	´óÏÝÐØÍè
172	3193	131	ðöÑªÄ¿ÕÏ°¸_x005f_x000D_ÁõÄ³£¬Å®£¬31Ëê¡£²úºóÊÜ·çÒýÆðÄ¿ÌÛ£¬ÒÔÖÂÊÓÁ¦Öð½¥ÏÂ½µÒÑ¶þÄêÓà¡£²¡±äÏÈ´ÓÓÒÑÛ¿ªÊ¼£¬ÊÓÁ¦´Ó1.2½µÖÁ0.1¡£¾­ÑÛµ×¼ì²é£¬·¢ÏÖÑÛµ×Ë®Ö×£¬»Æ°ßÇø³Ê×ØºÚÉ«±ä»¯£¬±»Õï¶ÏÎª¡°ÖÐÐÄÐÔÊÓÍøÄ¤Ñ×¡±¾­¹ýÖÎÁÆ£¬ÓÒÑÛÊÓÁ¦»Ö¸´µ½1.0£¬µ«×óÑÛÊÓÁ¦ÓÖ´Ó1.5ÏÂ½µµ½0.1¡£·þÓÃÖÐ³ÉÒ©Ê¯õúÒ¹¹âÍèºó£¬ÊÓÁ¦ÓÐËùÉÏÉý£¬×óÑÛ´ï0.8,ÓÒÑÛÖÁ1.2¡£µ«»¼Õß³£¾õºó±³ÌÛÍ´£¬ÓÒ²àÉÙ¸¹ÒàÌÛ£¬Ã¿´ÎÓöµ½ÔÂ¾­ÆÚÔòÁ½ÍÈ·¢ÕÍ£¬Ñü¸¹Í´£¬¶øÇÒ¾«Éñ½ôÕÅ£¬¾ª²À²»°²…	·¢ÕÍ¡¢Í´¡¢Ä¿ÌÛ¡¢Ë®Ö×¡¢ÌÛÍ´¡¢ÂöÏÒ»¬¡¢ÉàÖÊ÷öç­¡¢Éà±ßÓÐðö°ß		µÖµ±ÌÀ	°×ÉÖ¡¢ÌÒÈÊ¡¢´ó»Æ¡¢Äµµ¤Æ¤¡¢ÍÁ±î³æ¡¢Ë®òÎ	µÖµ±ÌÀ
173	3192	130	ÖÎÁÆÈéÏÙÑ×Êõºó°ÜÑªÖ¢ Ö÷Ëß¼°²¡Ê·£ºÒò»¼ÈéÏÙÑ×£¬¾­ÊÖÊõºó£¬·¢ÈÈÔÚ38.5¡æ¡«39.5¡æÖ®¼ä¡£Î÷Ò½ÈÏÎªÊÖÊõºó¸ÐÈ¾£¬×¢Éä¸÷ÖÖ¿¹ÉúËØÎÞÐ§¡£ºóÓÃ¡°°²ÄË½ü¡±·¢º¹ÍËÈÈ£¬È»ÐýÍËÐýÉý£¬²»ÄÜ¹®¹Ì¡£Ö¢¼ûÅ»ÍÂ¶ø²»ÓûÒûÊ³£¬ÐÄ·³£¬¿Ú¸É£¬Í·ÔÎ£¬Ö«²ü¡£ Õï²é£ºÇÐÆäÂöÊý¶øÎÞÁ¦£¬ÉàÖÊÄÛºì¶øÌ¦Ôò±¡»Æ¡£	Å»ÍÂ¡¢¿Ú¸É¡¢·¢ÈÈ¡¢ÐÄ·³¡¢Í·ÔÎ¡¢Ö«²ü¡¢Ì¦±¡»Æ¡¢ÉàÄÛºì¡¢²»ÓûÒûÊ³¡¢Ì¦Ôò±¡»Æ¡¢ÂöÊý¶øÎÞÁ¦		ÖñÒ¶Ê¯¸àÌÀ	ÖË¸Ê²Ý¡¢µ­ÖñÒ¶¡¢µ³²Î¡¢Âó¶¬¡¢¾¬Ã×¡¢Ê¯¸à	ÖñÒ¶Ê¯¸àÌÀ
174	3191	128	ÀàÅ±°¸_x005f_x000D_ÁõÄ³£¬Å®£¬10Ëê¡£ÉîÇï¸ÐÊÜº®Á¹Ö®Æø£¬·¢ÈÈ¶ñº®£¬Ã¿ÈÕ·¢×÷ºÃ¼¸´Î£¬ÍÏÑÓÊýÔÂÎ´Óú¡£Âö¸¡ÎÞÁ¦£¬ÉàÖÊºìÌ¦±¡°×£¬ÒûÊ³¼°´óÐ¡±ã»ù±¾Õý³£¡£	·¢ÈÈ¡¢¶ñº®¡¢Éàºì¡¢Ì¦±¡°×¡¢Âö¸¡ÎÞÁ¦		¹ðÖ¦¶þÔ½æ¾Ò»ÌÀ	°×ÉÖ¡¢ÖË¸Ê²Ý¡¢´óÔæ¡¢¹ðÖ¦¡¢ÓñÖñ¡¢Ê¯¸à¡¢Âé»Æ	¹ðÖ¦¶þÔ½æ¾Ò»ÌÀ
175	3187	124	ñ²ðï°¸_x005f_x000D_ÒüÄ³£¬ÄÐ£¬32Ëê¡£»¼ñ²ðï²¡£¬Æ½ËØÍ·ÔÎ£¬Ê§Ãß£¬ÈëÃÂÔòß½Óï²»Ö¹¡£ÐØÐ²¿àÂú£¬×Ôº¹³ö¶ø´ó±ã²»Ë¬¡£ñ²ðïÊ±³£·¢×÷£¬ÍûÆäÈËÉñÇé·¢´ô£¬ÃæÉ«Çà°×£¬ÉàÖÊºìÌ¦°×¶ø¸É£¬Âö³ÁÏÒ¡£	×Ôº¹¡¢Ê§Ãß¡¢Éàºì¡¢Í·ÔÎ¡¢Âö³ÁÏÒ¡¢ÐØÐ²¿àÂú¡¢ß½Óï²»Ö¹¡¢´ó±ã²»Ë¬¡¢ÃæÉ«Çà°×¡¢ÉñÇé·¢´ô¡¢Ì¦°×¶ø¸É		²ñºú¼ÓÁú¹ÇÄµòÃÌÀ	ÜòÜß¡¢°ëÏÄ¡¢ÄµòÃ¡¢´ó»Æ¡¢Áú¹Ç¡¢´óÔæ¡¢¹ðÖ¦¡¢²ñºú¡¢»ÆÜË	²ñºú¼ÓÁú¹ÇÄµòÃÌÀ
176	3188	125	ÑôÐéÐÄ¼Â·³Ôê¶øÊÖ×ãØÊÀä£ºÈôÔÚÑôÐéÐÄ¼ÂµÄ»ù´¡ÉÏ£¨Á½ÊÖ½»²æ°´ÆäÐÄÉÏ£¬ÍùÍù°éÓÐÌåÆ£ÎÞÁ¦£¬ÉÙÆøÀÁÑÔµÈ£©£¬ÓÖ¼æ¼û·³Ôê¶øÊÖ×ãØÊÀä¡¢Âö³Á¶øÉàÖÊµ­Õß£¬	·³Ôê¡¢ÐÄ¼Â¡¢Âö³Á¡¢Éàµ­¡¢ÎÞÁ¦¡¢ÉÙÆø¡¢ÊÖ×ãØÊÀä		ÜòÜßËÄÄæÌÀ	ÜòÜß¡¢ÖË¸Ê²Ý¡¢ÈË²Î¡¢¸½×Ó¡¢¸É½ª	ÜòÜßËÄÄæÌÀ
177	3189	126	Ë®ÆøÁèÐÄ¶ø×÷¼Â_x005f_x000D_Ë®ÆøÁèÐÄÖ®ÐÄ¼ÂÊÇÊôÓÚË®ÒûÐ°Æø£¬ÉÏ·¸ÐÄÑôµÄÒ»ÖÖ²¡±ä¡£ÆäÌØµãÊÇÆø´ÓÐÄÏÂÉÏ³åÐÄÐØ£¬´Ó¶øÐÄ¼ÂÐØÂú£¬¶ÌÆø×÷¿È£¬Í·Ä¿Ñ£ÔÎ¡£Âö³ÁÏÒ£¬ÉàÌ¦Ë®»¬¡£	ÐÄ¼Â¡¢ÐØÂú¡¢Ì¦Ë®»¬¡¢Âö³ÁÏÒ¡¢¶ÌÆø×÷¿È¡¢Í·Ä¿Ñ£ÔÎ		Üß¹ðÊõ¸ÊÌÀ	ÜòÜß¡¢°×Êõ¡¢ÖË¸Ê²Ý¡¢¹ðÖ¦	Üß¹ðÊõ¸ÊÌÀ
178	3190	127	Ã·ºËÆø°¸_x005f_x000D_ÕÅÄ³£¬Å®£¬41Ëê¡£×Ô¾õÑÊºí²¿Î»ÓÐÒìÎï¹£×èÄÑÈÌ£¬ÓûÍÌ²»ÏÂ£¬ÓûÍÂ²»³ö£¬¶ÂÈû±ïÃÆ£¬»ò°éÐØÂú£¬Ê±Ê±àÈÆø£¬ÖîÖ¢ÒÔÎçºóÎªÉõ¡£×óÂö³ÁÓÒÂöÏÒ»¬¡£	ÐØÂú¡¢±ïÃÆ¡¢ÓûÍÂ²»³ö¡¢Ê±Ê±àÈÆø¡¢ÓûÍÌ²»ÏÂ¡¢×óÂö³ÁÓÒÂöÏÒ»¬¡¢ÑÊºí²¿Î»ÓÐÒìÎï		°ëÏÄºñÆÓÌÀ	ÜòÜß¡¢°ëÏÄ¡¢×ÏËÕ¹£¡¢ºñÆÓ¡¢¹ðÖ¦	°ëÏÄºñÆÓÌÀ
179	3185	122	µ«ÓûÃÂ°¸_x005f_x000D_²ÜÄ³£¬ÄêÔÚ»¨¼×Ö®Íâ£¬Æä×ÓÐ®Ò´À´Õï¡£»¼ÕßÖÕÈÕ¾«ÉñÎ®ÃÒ²»Õñ£¬»è³ÁÊÈË¯£¬ÃÎÆäÏÈ×æÀÏ±²ÍöÈË£¬ÈÔ×ÅÎôÊ±ÒÂ×°Ó­ÆäÍ¬¹é£¬×ÔÒÔÎªÑôÊÙÒÑÖÁ£¬ÑÔÆý¶øÀáÏÂ¡£ÕïÆäÂö³ÁÈõÎÞÁ¦£¬ÉàÅÖÌ¦°×¡£´ËÑô¹â²»Õñ¶øÈºÒõÓÃÊÂ£¬¹Êµ«ÓûÃÂ¶øÃÎ¼û¹í×´£¬ÊôÉÙÒõÐéº®Ö¤£¬²¡ÇéËäÎ££¬¼±ÎÂÓÌ¿É»îÖ®¡£	»è³Á¡¢ÊÈË¯¡¢ÉàÅÖÌ¦°×¡¢Î®ÃÒ²»Õñ¡¢Âö³ÁÈõÎÞÁ¦		ËÄÄæÌÀ	ÈË²Î¡¢ÖË¸Ê²Ý¡¢¸É½ª¡¢¸½×Ó	ËÄÄæÌÀ
180	3184	121	°ÙºÏ²¡°¸_x005f_x000D_ÕÔÄ³£¬Å®£¬42Ëê¡£Òò»¼²¡¶øÍ£Ö¹¹¤×÷ÒÑ°ëÄê¶à£¬Ö¢¼û£ºÐÄÖÐÔïÈÈ¶ø·³£¬ÊÖ×ãÐÄÈÈ£¬¿Ú¿à¶ø¸Éµ«²»ÓûÒû¡£Ð¡¸¹·¢Àä£¬»òÏÂÖ«¾õÁ¹£¬»ò³¿Æð°ëÉíÂéÄ¾£¬Ìå·¦Ö«Èí£¬ÔÂ¾­Á¿½Ï¶à£¬´óÐ¡±ã»ù±¾Õý³£¡£ÏÈ·þÎÂ¾­ÌÀ£¬·´Ôö·³Ôê£¬Ò¹ÃÂ²»°²¡£ÆäÈË¶àÑÔÉÆÓï£¬¾«Éñ³Ê¿º·Ü×´Ì¬£¬ÈçÓÐÉñÁéËù×÷¡£ÂöÏ¸Êý£¬ÉàÌ¦ÖÐ»Æ¡£	¸É¡¢·³Ôê¡¢Ìå·¦¡¢Ö«Èí¡¢¿Ú¿à¡¢Ì¦ÖÐ»Æ¡¢ÂöÏ¸Êý¡¢°ëÉíÂéÄ¾¡¢Ò¹ÃÂ²»°²¡¢ÊÖ×ãÐÄÈÈ¡¢Ð¡¸¹·¢Àä¡¢ÏÂÖ«¾õÁ¹¡¢ÐÄÖÐÔïÈÈ¡¢ÔÂ¾­Á¿½Ï¶à		°ÙºÏµØ»ÆÌÀ	°ÙºÏ	°ÙºÏµØ»ÆÌÀ
181	3183	120	¾ª¿ñ°¸_x005f_x000D_¶ÅÄ³£¬Å®£¬18Ëê¡£ÒòÔâÊÜ¾ªÏÅ¶ø¾«ÉñÊ§³££¬»ò¿Þ»òÐ¦£¬¾ª¿ñ²»°²£¬°é¼ûÉÙ¸¹ÌÛÍ´£¬ÔÂ¾­ÑÜÆÚ²»ÖÁ¡£ÉàÖÊ×Ï÷ö£¬ÂöÏÒ»¬¡£	ÌÛÍ´¡¢Éà×Ï÷ö¡¢ÂöÏÒ»¬¡¢¾«ÉñÊ§³£		ÌÒºË³ÐÆøÌÀ	ÖË¸Ê²Ý¡¢³àÉÖ¡¢ÌÒÈÊ¡¢´ó»Æ¡¢Äµµ¤Æ¤¡¢¹ðÖ¦¡¢²ñºú¡¢Ë®òÎ	ÌÒºË³ÐÆøÌÀ
182	3181	118	ÔøÖÎÒ»ÕÅÐÕÅ©Ãñ£¬»¼·çÊªÐÔÐÄÔà²¡ÒÑÓÐÊýÄê£¬×î½ü³öÏÖÐÄ»Å£¬ÐÄÌø£¬¼Â¶¯²»°²£¬Âö½á´ú£¬ÉàÌ¦±¡°×¡£	ÐÄÌø¡¢ÐÄ»Å¡¢Ì¦±¡°×¡¢Âö½á´ú¡¢¼Â¶¯²»°²		ÖË¸Ê²ÝÌÀ	ÖË¸Ê²Ý¡¢°¢½º¡¢ÉúµØ¡¢´óÔæ¡¢»ðÂéÈÊ¡¢¹ðÖ¦¡¢Âó¶¬	ÖË¸Ê²ÝÌÀ
183	3182	119	Ôï´ÓÈÈ»¯¶ø³ÉÑôÃ÷ÀïÊµÖ¤£¬°´ÉËº®·¨ÖÎÁÆ£»ÈôÎ´ÈÈ»¯£¬¶ø³Éº®Ôï½òÄý£¬´ó±ã²»Í¨£¬ÆäÂö¶ÌÉ¬£¬ÃæÇà»Æ£¬Ì¦²»»ÆÔï¶ø¶à»¬Äå£¬	º®Ôï¡¢½òÄý¡¢Ì¦²»»Æ¡¢Âö¶ÌÉ¬¡¢ÃæÇà»Æ¡¢´ó±ã²»Í¨		´ó»Æ¸½×ÓÌÀ	´ó»Æ¡¢Ï¸ÐÁ¡¢¸½×Ó	´ó»Æ¸½×ÓÌÀ
184	3180	117	¸üÄêÆÚ×ÛºÏÕ÷°¸_x005f_x000D_ÕÔÄ³£¬Å®£¬50Ëê¡£ÔÂ¾­ÖÜÆÚÎÉÂÒ£¬½ü°ë¸öÔÂÀ´¾­Á¿»ò¶à»òÉÙ£¬½üÈÕÓÖ³öÏÖÕó·¢ÐÔµÄÖ«Ìå²ü¶¶£¬ÖÜÉíÌÛÍ´²»ÊÊ£¬°é¼ûÃæÉ«³±ºì£¬ºæÈÈº¹³ö£¬Ê§Ãß£¬¿Ú¿à£¬¿ÊÏ²Á¹Òû¡£ÉàÖÊºì£¬Ì¦±¡»Æ£¬ÂöÏÒÂÔÊý¡£Î÷Ò½Õï¶ÏÎª¸üÄêÆÚ×ÛºÏÕ÷¡£	º¹³ö¡¢Ê§Ãß¡¢¿Ú¿à¡¢Éàºì¡¢Ì¦±¡»Æ¡¢¿ÊÏ²Á¹Òû¡¢Ö«Ìå²ü¶¶¡¢ÃæÉ«³±ºì¡¢ÂöÏÒÂÔÊý¡¢ÔÂ¾­ÖÜÆÚÎÉÂÒ¡¢¾­Á¿»ò¶à»òÉÙ		°×»¢¼Ó¹ðÖ¦ÌÀ	ÖË¸Ê²Ý¡¢ÖªÄ¸¡¢¹ðÖ¦¡¢¾¬Ã×¡¢Ê¯¸à	°×»¢¼Ó¹ðÖ¦ÌÀ
185	3179	115	Å»ÍÂ°¸_x005f_x000D_ÐìÄ³£¬Å®£¬29Ëê¡£»¼Íç¹ÌÐÔÅ»ÍÂÒÑÈýÄê¶à£¬ÍùÍùÔÚ½øÊ³ºó1~2Ð¡Ê±¼´Å»ÍÂËá¿à¶ø¶àÏÑ£¬ÓÒÐ²·¢ÕÍ£¬Á¬¼°Î¸ëäÌÛÍ´¡£Âö³ÁÏÒ¶ø»¬£¬ÉàÌ¦°×»¬¡£	¶àÏÑ¡¢Ì¦°×»¬¡¢Î¸ëäÌÛÍ´¡¢ÓÒÐ²·¢ÕÍ¡¢Íç¹ÌÐÔÅ»ÍÂ¡¢Âö³ÁÏÒ¶ø»¬		Ð¡²ñºúÌÀ	Óô½ð¡¢ÖË¸Ê²Ý¡¢°ëÏÄ¡¢Éú½ª¡¢ÄµòÃ¡¢Ïã¸½¡¢µ³²Î¡¢²ñºú¡¢ÖñÈã¡¢»ÆÜË¡¢³ÂÆ¤	Ð¡²ñºúÌÀ
186	3178	114	ÍõÄ³Ä³ Å®£¬42Ëê¡£ 1994Äê3ÔÂ28ÈÕ³õÕï¡£ »¼ÕßÐÄÏÂÆ¦Âú£¬°´Ö®²»Í´£¬²»ÓûÒûÊ³£¬Ð¡±ã¶Ì³à£¬´ó±ãÆ«¸É£¬ÐÄ·³£¬¿Ú¸É£¬Í·ÔÎ¶úÃù¡£Î÷Ò½ÕïÎª¡°Ö²ÎïÉñ¾­¹¦ÄÜÎÉÂÒ¡£¡±ÆäÉàÖÊºì£¬Ì¦°×»¬£¬ÂöÀ´³ÁÏÒÐ¡Êý£¬	Æ¦Âú¡¢¿Ú¸É¡¢¶úÃù¡¢Éàºì¡¢ÐÄ·³¡¢Í·ÔÎ¡¢Ì¦°×»¬¡¢´ó±ãÆ«¸É¡¢Ð¡±ã¶Ì³à¡¢ÂöÀ´³ÁÏÒÐ¡Êý		´ó»Æ»ÆÁ¬ÐºÐÄÌÀ	´ó»Æ¡¢»ÆÁ¬	´ó»Æ»ÆÁ¬ÐºÐÄÌÀ
187	3177	113	ÁõÄ³Ä³ Å®£¬28Ëê£¬Å©Ãñ¡£ ÕýÖµ¾­ÐÐÖ®¼Ê£¬Òò¼ÒÍ¥ËöÊÂ¶øÓëÕÉ·òÕù³³£¬ËìÐØÐ²ÂúÃÆ£¬Ê±ÓûÌ«Ï¢£¬²»¹ËÐÐ¾­¶ø¶ÃÆøÏÂË®ÀÍ¶¯£¬ÒÔÖÂ·¢ÉúÃ¿´ÎÐÐ¾­Ö®¼Ê£¬ÏÈº®ºóÈÈ£¬º®¶àÈÈÉÙ£¬ÓÐÈçÅ±×´¡£¼æ¼ûëä¸¹ÕÍÂú¾ëµ¡·¦Á¦£¬²»ÓûÒûÊ³£¬Ç¿Ê³ÔòàÈ¸¯ÍÌËá£¬¾­É«³àºÚ¶ø°µ¡£¹ÛÆäÉàÌ¦ºñÄå£¬ÇÐÆäÁùÂöå¦»¬¡£	ÍÌËá¡¢·¦Á¦¡¢¾ëµ¡¡¢àÈ¸¯¡¢Ì¦ºñÄå¡¢¾­É«³àºÚ¡¢º®¶àÈÈÉÙ¡¢ÁùÂöå¦»¬¡¢ëä¸¹ÕÍÂú¡¢²»ÓûÒûÊ³¡¢ÐØÐ²ÂúÃÆ		Ð¡²ñºúÌÀ	ÖË¸Ê²Ý¡¢É½é«¡¢°ëÏÄ¡¢ÁùÉñÇú¡¢²ÔÊõ¡¢µ³²Î¡¢´óÔæ¡¢ºñÆÓ¡¢²ñºú¡¢ÂóÑ¿¡¢»ÆÜË¡¢³ÂÆ¤	Ð¡²ñºúÌÀ
188	3176	112	°üÄ³Ä³ Å®£¬49Ëê£¬Å©Ãñ¡£ 1994Äê10ÔÂ3ÈÕ¾ÍÕï¡£ »¼ÕßËØÌåÐéÈõ£¬ÓÚËÄ¸öÔÂÇ°·¢ÏÖÏÂÖ«ÓÐÇá¶È¸¡Ö×µ±Ê±Î´ÓÐ½éÒâ¡£ºóÒò¸¡Ö×ÈÕÇ÷¼ÓÖØ£¬²¢Öð½¥²¨¼°È«Éí£¬¾å¶øÇóÒ½¡£µ±µØÒ½ÔºÕïÎª£º¡°ÂýÐÔÉöÐ¡ÇòÉöÑ×¡±£¬ÖÐ¡¢Î÷Ò©µþ½ø£¬Ö×ÊÆÓÐËù¼õÇá¡£ÒòÕýÖµÈýÇïÅ©Ã¦Ö®Ê±£¬»¼Õß²Î¼ÓÀÍ¶¯¶þÈÕ£¬ÒòÖ®Ë®Ö×ÓÖ·¢£¬ËäÑÓÒ½·þÒ©ÖÎÁÆ¶øÁÆÐ§²¢²»Ã÷ÏÔ¡£ÏÖÖ¤£ºÉíÃæ¾ãÖ×£¬ÏÂÖ«ÓÈÉõ£¬°´Ö®ÈçÄà£¬Ð¡±ã¶ÌÉÙ£¬Ñü²¿Ëá³þ²»¿°£¬ÐØÖÐÆøÂú£¬ºôÎüÆø¶Ì£¬ÄÉ¹È²»Ïã£¬Éàµ­¡¢Ì¦°×»¬£¬Âöå¦Èõ¡…	Éàµ­¡¢Ë®Ö×¡¢¸¡Ö×¡¢Âöå¦Èõ¡¢Ì¦°×»¬¡¢ºôÎüÆø¶Ì		½ðØÑÉöÆøÍè	ÔóÐº¡¢ÜòÜß¡¢³ÂÆ¤¡¢É£°×Æ¤¡¢Ä¾Ïã¡¢°×Êõ¡¢×ÏËÕÒ¶¡¢éÄÀÆ¡¢ÖíÜß¡¢´ó¸¹Æ¤¡¢Ä¾¹Ï¡¢É°ÈÊ	½ðØÑÉöÆøÍè
189	3175	111	¸ßÄ³Ä³ ÄÐ£¬20Ëê£¬Ñ§Éú¡£ ÖÜÉí·ºÆðÆ¤Õî£¬É«ºì³ÉÆ¬£¬ÆæÑ÷ÄÑÈÌ£¬ÓÃÊÖÉ¦Ö®Ôò»­ÂÆ³ÉºÛ¶ø¸ß³öÆ¤Ãæ¡£¾Ù·²Êè·çÇåÈÈÀûÊªÖ®Ò©³¢Ö®´ù±é¶ø²»Ð§¡£Î¢¶ñ·çº®£¬Ð¡±ã¶Ì³à²»Àû£¬ÉàÌ¦°×¶øÂÔÄå£¬ÇÐÆäÂö¸¡ÏÒ¡£	ÆæÑ÷¡¢Âö¸¡ÏÒ¡¢É«ºì³ÉÆ¬¡¢ÖÜÉí·ºÆðÆ¤Õî¡¢ÉàÌ¦°×¶øÂÔÄå¡¢Ð¡±ã¶Ì³à²»Àû		Âé»ÆÁ¬ÇÌ³àÐ¡¶¹ÌÀ	ÖË¸Ê²Ý¡¢É£°×Æ¤¡¢´óÔæ¡¢³àÐ¡¶¹¡¢¿àÐÓÈÊ¡¢Á¬ÇÌ¡¢Âé»Æ	Âé»ÆÁ¬ÇÌ³àÐ¡¶¹ÌÀ
190	3174	110	ÀîÄ³£¬Å®£¬15Ëê¡£²¡ÆðÓÚÍâ¸Ð£¬¸ßÈÈ£¬39.5¡ãC£¬Í·Í´£¬Ö«ÌåËá³þ¡£ÖÁÎåÁùÈÕºó£¬Í»·¢ÉÏ¸¹²¿ÌÛÍ´£¬Îçºó·¢ÈÈ¸üÉõ£¬¾­Ä³Ò½ÔºÕï¶ÏÎª¼±ÐÔ¸¹Ä¤Ñ×£¬×¼±¸ÊÕÈë×¡ÔºÖÎÁÆ¡£Æä¸¸¿¼ÂÇµ½¾­¼Ã±È½ÏÀ§ÄÑ£¬×ª¶øÇóÖÎÓÚÖÐÒ½¡£ÇÐÂöÏÒ½ôÓÐÁ¦£¬ÉàÖÊºìç­¶øÌ¦Äå£¬Æ¤·ô¿ºÈÈ£¬¸¹²¿°åÓ²ÌÛÍ´¾Ü°´£¬´ó±ãÒÑÆßÈÕÎ´½â£¬Ð¡±ã¶Ì³à£¬Ê±·¢ÚÞÓï¡£	ÚÞÓï¡¢Í·Í´¡¢¸ßÈÈ¡¢·¢ÈÈ¡¢Ì¦Äå¡¢ÌÛÍ´¡¢Éàºìç­¡¢Ð¡±ã¶Ì³à¡¢Ö«ÌåËá³þ¡¢ÇÐÂöÏÒ½ôÓÐÁ¦		´óÏÝÐØÌÀ	¸ÊËì¡¢ÌÒÈÊ¡¢Â«¸ù¡¢´ó»Æ¡¢¶¬¹ÏÈÊ¡¢Þ²ÜÓÈÊ¡¢Ã¢Ïõ¡¢»¬Ê¯·Û	´óÏÝÐØÌÀ
191	3173	108	Èô´ó±ã±Õ½á£¬ÉàÌ¦ÀÏ»Æ£¬»òºÚ¸ÉÃ¢´Ì£¬Âö·´Ð¡Êµ»ò³Ù¶øÓÐÁ¦£¬µ«ÈÈ¶ø²»¶ñº®£¬·´¶ñÈÈ£¬ÈÕêÎÈÈÔö£¬¸¹ÖÐÌÛÍ´£¬»òÈÆÆêÍ´£¬»òÊÖ×ãº¹³öççÈ»¶ø²¡ÊÆÇáÎ¢Õß£¬	¶ñÈÈ¡¢¶ñº®¡¢Ì¦ÀÏ»Æ¡¢ºÚ¸ÉÃ¢´Ì¡¢Âö·´Ð¡Êµ¡¢ÊÖ×ãº¹³ö¡¢´ó±ã±Õ½á¡¢¸¹ÖÐÌÛÍ´		Ð¡³ÐÆøÌÀ	´ó»Æ¡¢ºñÆÓ¡¢è×Êµ	Ð¡³ÐÆøÌÀ
192	3172	107	ÍõÄ³£¬ÄÐ£¬46Ëê¡£ Ö÷Ëß¼°²¡Ê·£º²¡¼ûÃ¿ÈÕ´ó±ã×÷Á¡£¬´ï3¡«6´Î£¬²»³ÉÐÎ£¬ÇÒÓÐºìÉ«Õ³Òº£¬¼æÓÐÀï¼±ºóÖØ¡£ Õï²é£ºÆäÂö³ÁÏÒ¶ø»¬£¬ÉàÖÊºì¶øÌ¦°×¡£Î÷Ò½ÕïÎªÂýÐÔ¾úÁ¡£¬·à¼ìÓÐºì¡¢°×Ï¸°û¡£²¡³ÌÑÓÐøÒ»Äê¶øÖÎÁÆÎÞÐ§¡£	Ì¦°×¡¢ÉàÖÊºì¡¢´ó±ã×÷Á¡¡¢Àï¼±ºóÖØ¡¢³ÁÏÒ¶ø»¬		¹ðÖ¦¼ÓÉÖÒ©ÌÀ	°×ÉÖ¡¢´óÔæ¡¢ÖË¸Ê²Ý¡¢¹ðÖ¦	¹ðÖ¦¼ÓÉÖÒ©ÌÀ
193	3171	106	Ñª±Ô_x005f_x000D_ÀîÄ³£¬ÄÐ£¬49Ëê¡£Ò»Äê¶àÇ°£¬»¼Õß¿ªÊ¼·¢ÏÖËÄÖ«¸Ð¾õÖð½¥³Ù¶Û£¬ÂýÂý·¢Õ¹Îª¼¡·ôÂéÄ¾²»ÈÊ£¬Ö«ÌåÇ¿Ö±£¬ÇüÉì²»Àû£¬ÐÐ²½²»ÎÈ£¬Í·ÖØ½ÅÇáÈçÌ¤ÃÞ»¨£¬°é¼ûÑüÍ´£¬¸¹²¿¾Ð½ôÈçÓÐÊø´ø¡£¾­CT¼ì²é£¬·¢ÏÖC2~C6×µ¹ÜÏÁÕ­£¬È·ÕïÎª¼¹ËèÐÍ¾±×µ²¡£¬½¨Òé½ÇÊÖÊõÖÎÁÆ¡£ÓÉÓÚ»¼ÕßÓÐËù¹ËÂÇ¶ø×ªÇëÖÐÒ½ÖÎÁÆ¡£ÉàÌ¦°×ÂÔÄå£¬ÂöÀ´É¬³Ù¡£	ÂéÄ¾¡¢¾Ð½ô¡¢Í·ÖØ¡¢ÑüÍ´¡¢ÉàÌ¦°×ÂÔÄå£¬ÂöÀ´É¬³Ù		»ÆÜÎ¹ðÖ¦ÎåÎïÌÀ	¹ðÖ¦¡¢°×ÉÖ¡¢´óÔæ¡¢»ÆÜÎ	»ÆÜÎ¹ðÖ¦ÎåÎïÌÀ
194	3170	105	³ÂÄ³Ä³ Å®£¬61Ëê¡£ »¼¼××´ÏÙÖ×´ó£¬ÒòÎ·¾åÊÖÊõ£¬×ªÇëÖÐÒ½ÖÎÁÆ¡£Õï¼ûÓÒ²à¾±²¿ÓÐÒ»Ö×Îï£¬Èç¼¦ÂÑ´óÐ¡£¬´¥Ö®ÖÊÈí²»Í´£¬ÀÛ¼°¾±Ïî×ª¶¯²»Àû£¬°éÍ·Í´£¬¶àº¹£¬·³Ôê£¬ÑÊÍ´£¬¿ÈËÔ£¬ÌµÖÐ´øÑª£¬¿Ú¿Ê£¬±ã¸É¡£ÉàÖÊ°µºì£¬Ì¦»ÆÄå£¬Âö»¬Êý¡£	·³Ôê¡¢±ã¸É¡¢¿Ú¿Ê¡¢Í·Í´¡¢¶àº¹¡¢ÑÊÍ´¡¢¿ÈËÔ¡¢Âö»¬Êý¡¢Ì¦»ÆÄå¡¢Éà°µºì¡¢ÌµÖÐ´øÑª¡¢¼××´ÏÙÖ×´ó¡¢ÓÒ²à¾±²¿ÓÐÒ»Ö×Îï		ÐºÐÄÌÀ	Ðþ²Î¡¢´ó»Æ¡¢»ÆÜË¡¢»ÆÁ¬	ÐºÐÄÌÀ
195	3169	104	Ö«ØÊ¸¹Ðº°¸_x005f_x000D_ÁÖÄ³£¬ÄÐ£¬60Ëê¡£ÒòÊ³ÀäÁ¹Ö®Îï¶ø²¡¸¹Ðº£¬Ã¿ÈÕËÄÎå´Î£¬¸¹ÖÐÓÄÓÄÀäÍ´£¬ÊÖ×ãØÊÀä£¬Âö³Á·üÓû¾ø£¬ÏÈÍ¶ËÄÄæÌÀ£¬·þÒ©ºó¸¹Í´ËÆºõÓÐËù¼õÇá¡£µ«¸¹ÐºÈÔÎ´ÄÜÖ¹£¬ÂöÏóÈç¹Ê¡£	Èç¹Ê¡¢ÂöÏó¡¢Ö«ØÊ¡¢¸¹Í´¡¢¸¹Ðº¡¢ÊÖ×ãØÊÀä¡¢Âö³Á·üÓû¾ø¡¢¸¹ÖÐÓÄÓÄÀäÍ´		ËÄÄæÌÀ	¸Ê²Ý¡¢¸É½ª¡¢¸½×Ó	ËÄÄæÌÀ
196	3168	103	Ö÷Ëß¼°²¡Ê·£º»¼Ý¡ÂéÕî£¬ðþÑ÷×êÐÄÄÑÈÌ£¬ÊýÔÂ²»Óú¡£ Õï²é£ºÇÐÆäÂö¸¡¶ø»º£¬²¢¼ûº¹³ö¶ñ·çÖ®Ö¤£¬ÊÓÆäÉàÌ¦°×Èó¡£	º¹³ö¡¢¶ñ·ç¡¢ðþÑ÷¡¢Ì¦°×Èó¡¢Âö¸¡¶ø»º		¹ðÖ¦ÌÀ	°×ÉÖ¡¢´óÔæ¡¢ÖË¸Ê²Ý¡¢¹ðÖ¦	¹ðÖ¦ÌÀ
197	3167	102	¾Ã»Æ°¸_x005f_x000D_ÌÆÄ³£¬ÄÐ£¬17Ëê¡£»¼ÑÇ¼±ÐÔ¸Î»µËÀ£¬×¡Ä³´«È¾²¡ÔºÖÎÁÆÒÑÈý¸ö¶àÔÂ£¬ÖÜÉí·¢»ÆÈçÑÌÑ¬£¬Á½×ã·¢ÈÈ£»Ò¹ÃÂÊ±±ØÐë½«Á½×ãÉì³ö±»Íâ£¬ëä¸¹Î¢ÕÍ£¬Ð¡±ã»Æ³à¡£ÉàÖÊºìç­£¬ÂöÏÒ¡£	ÂöÏÒ¡¢Éàºìç­¡¢Á½×ã·¢ÈÈ¡¢Ð¡±ã»Æ³à¡¢ÖÜÉí·¢»Æ¡¢ëä¸¹Î¢ÕÍ		èÙ×Ó°ØÆ¤ÌÀ	èÙ×Ó¡¢ÖË¸Ê²Ý¡¢¹Ø»Æ°Ø	èÙ×Ó°ØÆ¤ÌÀ
198	3166	101	¾ª¿ñ°¸_x005f_x000D_Ä³Ë¾»ú»¼¾«Éñ·ÖÁÑÖ¢£¬Ê®¶àÌìÖçÒ¹²»Ãß£¬¾ªÌè·³Ôê£¬Å­Ä¿ÊÓÈË¡£²¡´ÓÆøÄÕ¶øÆð£¬Æø»ð³ä³âÈý½¹£¬´ó±ãÒÑÁùÈÕÎ´½â£¬¿ÚÖÐ³ô»à¡£ÉàÌ¦»Æºñ£¬Âöºé´ó¡£	·³Ôê¡¢ÆøÄÕ¡¢Æø»ð¡¢¾ªÌè¡¢Ì¦»Æºñ¡¢Âöºé´ó¡¢¿ÚÖÐ³ô»à¡¢´ó±ãÒÑÁùÈÕÎ´½â		ÐºÐÄÌÀ	´ó»Æ¡¢»ÆÜË¡¢»ÆÁ¬	ÐºÐÄÌÀ
199	3165	100	ÏîÇ¿¸¹Í´°¸_x005f_x000D_¹ùÄ³£¬ÄÐ£¬38Ëê¡£»¼Í·ÏîÇ¿Ö±²»Àû£¬¸©ÑöÀ§ÄÑ£¬²¢°é¼ûÎ¸ëäÌÛÍ´£¬ÓÐÕï¶ÏÎª¾±×µ²¡µÄ£¬Ò²ÓÐÕï¶ÏÎªÎ¸À£ÑñµÄ£¬µ«ÂÅÖÎ²»Ð§¡£Âö³ÁÏÒ£¬ÊÓÆäÉàºì¶øÌ¦Ë®»¬£¬ÄËÎÊÆäÐ¡±ãÇé¿ö£¬¸æÖª°×ÖçÐ¡±ã¶ÌÉÙ£¬Ò¹¼äÐ¡±ãÆµ¶à£¬µ«×ÜÓÐÅÅÄò²»¾¡Ö®¸Ð£¬´ó±ãÆ«¸É¡£	Éàºì¡¢¸¹Í´¡¢Ì¦Ë®»¬¡¢Âö³ÁÏÒ¡¢´ó±ãÆ«¸É¡¢Ð¡±ã¶ÌÉÙ¡¢ÅÅÄò²»¾¡¡¢Ð¡±ãÆµ¶à¡¢Í·ÏîÇ¿Ö±²»Àû		¹ðÖ¦È¥¹ð¼ÓÜòÜß°×ÊõÌÀ	ÜòÜß¡¢°×ÉÖ¡¢ÖË¸Ê²Ý¡¢Éú½ª¡¢°×Êõ¡¢´óÔæ	¹ðÖ¦È¥¹ð¼ÓÜòÜß°×ÊõÌÀ
200	3164	99	Óû×÷±¼ëàÖ¤°¸_x005f_x000D_ÀîÄ³£¬ÄÐ£¬43Ëê¡£ÆêÏÂ¼Â¶¯£¬Óû×÷±¼ëà£¬°éÐ¡¸¹¼°Î¸ëäÕÍÃÆ²»Êæ£¬ÐÄ¼Â¡£´çÂöÈí£¬¹Ø³ßÖ®ÂöÏÒ¡£	ÐÄ¼Â¡¢¼Â¶¯¡¢ÕÍÃÆ¡¢´çÂöÈí¡¢¹Ø³ßÖ®ÂöÏÒ		Üß¹ðÔæ¸ÊÌÀ	ÜòÜß¡¢Èâ¹ð¡¢ÖË¸Ê²Ý¡¢´óÔæ¡¢¹ðÖ¦	Üß¹ðÔæ¸ÊÌÀ
201	3163	97	ÐÄ¼Â°¸_x005f_x000D_ËÎÄ³£¬ÄÐ£¬35Ëê¡£ËÎ¾ýµÄÖ°ÒµÊÇ½ÌÊ¦£¬³£³£·ü°¸¹¤×÷ÖÁÉîÒ¹£¬ºÄÆøÉËÉñ¡£ºöÒ»ÈÕÍ»·¢ÐÄ¼Â£¬ÑÏÖØÊ±ÐÄÉñÄÑ¶¨£¬×øÁ¢²»°²¡£ÉàÖÊµ­Ì¦°×£¬Âö»º¶øÏÒ£¬°´Ö®ÎÞÁ¦¡£	ÐÄ¼Â¡¢ºÄÆø¡¢ÎÞÁ¦¡¢ÐÄÉñÄÑ¶¨¡¢Éàµ­Ì¦°×¡¢Âö»º¶øÏÒ¡¢×øÁ¢²»°²		¹ðÖ¦¸Ê²ÝÁú¹ÇÄµòÃÌÀ	Áú¹Ç¡¢ÄµòÃ¡¢¹ðÖ¦¡¢ÖË¸Ê²Ý	¹ðÖ¦¸Ê²ÝÁú¹ÇÄµòÃÌÀ
202	3162	96	Ð®ÖÍÉËº®°¸_x005f_x000D_Ä³ÄÐº¢£¬8Ëê¡£Íâ¸Ð·çº®£¬·¢ÈÈÍ·Í´£¬ÎÞº¹£¬ÓÖÄÚÐ®Ê³ÖÍ£¬¸¹ÖÐÕÍÍ´£¬´ó±ã²»Í¨¡£Âö¸¡½ô£¬ÉàÌ¦»Æ°×ÔÓÄå¡£	Í·Í´¡¢ÎÞº¹¡¢Ê³ÖÍ¡¢·¢ÈÈ¡¢Âö¸¡½ô¡¢¸¹ÖÐÕÍÍ´¡¢´ó±ã²»Í¨¡¢Ì¦»Æ°×ÔÓÄå		ºñÆÓÆßÎïÌÀ	¸Ê²Ý¡¢´ó»Æ¡¢ºñÆÓ¡¢¹ðÖ¦¡¢¿àÐÓÈÊ¡¢è×Êµ¡¢Âé»Æ	ºñÆÓÆßÎïÌÀ
203	3161	95	ÐÄ¼Â°¸_x005f_x000D_Ê·Ä³£¬Å®£¬60Ëê¡£ÈýÄêÇ°È·ÕïÎª¹ÚÐÄ²¡£¬½üÁ½¸öÔÂÀ´ÐÄ¼ÂÃ÷ÏÔ£¬ÐÄµçÍ¼ÌáÊ¾ÎªÆµ·¢ÐÔÊÒÐÔÔç²«¡£Ö¢¼û£ºÐÄ¼ÂÐÄ·³£¬ÊÖÖ¸ÂéÄ¾£¬°é¿Ú¿à¿Ú¸É£¬²»ÓûÒûÊ³£¬Á½Ð²ÌÛÍ´Á¬¼°ºó±³¡£´ó±ãÏ¡äç£¬Ã¿ÈÕÈýËÄ´Î£¬Îçºó¸¹ÕÍ£¬Ð¡±ã²»Àû¡£ÉàÖÊºìÌ¦°×»¬£¬ÂöÏÒ»º¶ø½á´ú	ÐÄ¼Â¡¢¿Ú¸É¡¢¿Ú¿à¡¢ÐÄ·³¡¢¸¹ÕÍ¡¢ÂöÏÒ»º¡¢ÊÖÖ¸ÂéÄ¾¡¢Ð¡±ã²»Àû¡¢²»ÓûÒûÊ³¡¢Á½Ð²ÌÛÍ´¡¢´ó±ãÏ¡äç¡¢ÉàºìÌ¦°×»¬		²ñºú¹ðÖ¦¸É½ªÌÀ	ÖË¸Ê²Ý¡¢ÄµòÃ¡¢¹ÏÝä¡¢¹ðÖ¦¡¢²ñºú¡¢¸É½ª¡¢»ÆÜË	²ñºú¹ðÖ¦¸É½ªÌÀ
204	3159	93	ÀîÄ³£¬Å®£¬21Ëê¡£Îª¿¼´óÑ§¶øÎÂÏ°¹¦¿Î£¬ÈÕÒ¹ÏàÐø£¬×Î×Î²»¾ë¡£Ò»ÈÕÍ»È»ÐÄ¼Â·¢×÷£¬ÐÄ·³ÒâÂÒ£¬Ò¹²»ÄÜÃÂ£¬¼¸ÌìºóÓÖ·¢ÏÖ¿ÚÉà³àÀÃ£¬ÂöÏ¸Êý£¬Éà¹âºìÎÞÌ¦£¬ÔÂ¾­ÏÈÆÚ¶øÖÁ¡£	ÐÄ¼Â¡¢ÒâÂÒ¡¢ÎÞÌ¦¡¢ÐÄ·³¡¢Éà¹âºì¡¢ÂöÏ¸Êý¡¢¿ÚÉà³àÀÃ¡¢Ò¹²»ÄÜÃÂ¡¢ÔÂ¾­ÏÈÆÚ¶øÖÁ		»ÆÁ¬°¢½ºÌÀ	°×ÉÖ¡¢°¢½º¡¢¼¦×Ó»Æ¡¢»ÆÁ¬¡¢»ÆÜË	»ÆÁ¬°¢½ºÌÀ
205	3160	94	³ÂÄ³Ä³ Å®£¬36Ëê¡£ 1993Äê6ÔÂ2ÈÕ³õÕï¡£ »¼ÕßÒ»ÄêÇ°Òò¸ßÈÈ£¬È«Éí²»ÊÊ£¬ÑÛíúÆ¤Õî£¬ÏÂÖ«¼¡Èâ¾çÍ´ÎÞÁ¦£¬Ä³Ò½ÔºÕïÎª¡°¼±ÐÔÆ¤¼¡Ñ×¡±ÊÕÈë×¡Ôº£¬¾­ÖÎÁÆ¼¡ÈâÌÛÍ´»ù±¾È¬Óú¡£µ«³öÔººó£¬Ã¿ÈÕµÍÉÕ²»Ö¹£¬ÌåÎÂÔÚ37¡ª38¡æÖ®¼ä²¨¶¯£¬ÐØÐ²ÂúÃÆ£¬ÐÄ·³£¬Ò¹ÃÂ²»°²£¬ÉíÌåÐéÙú£¬ÆµÆµÍâ¸Ð¡£Éà±ß¼âºì£¬Ì¦°×£¬ÂöÏÒ¡£	ÂöÏÒ¡¢¾çÍ´¡¢¸ßÈÈ¡¢Ì¦°×¡¢µÍÉÕ¡¢ÂúÃÆ¡¢ÐÄ·³¡¢ÌÛÍ´¡¢Éà±ß¼âºì¡¢ÑÛíúÆ¤Õî¡¢ÌåÎÂÔÚ37¡ª38¡æ		Ð¡²ñºúÌÀ	°×ÉÖ¡¢ÖË¸Ê²Ý¡¢°ëÏÄ¡¢µ±¹é¡¢µ³²Î¡¢´óÔæ¡¢²ñºú¡¢»ÆÜË	Ð¡²ñºúÌÀ
206	3158	92	ÐéÀû°¸_x005f_x000D_ÍõÄ³£¬ÄÐ£¬46Ëê¡£Òò»¼¼±ÐÔÏ¸¾úÐÔÁ¡¼²£¬Î´¾­³¹µ×ÖÎÁÆ¶ø×ªÎªÂýÐÔ¾úÁ¡¡£´ó±ãÏÂÁ¡£¬Ð®ÓÐºì°×ð¤Òº£¬Ã¿ÈÕÉÙÔòÈýËÄ´Î£¬¶àÔòÎåÁù´Î¡£À´ÊÆÉõ¼±£¬³£³£À´²»¼°µÇ²Þ¾ÍÄÚÎÛÒÂ¿ã£¬µ«ÓÖºóÖØÏÂ×¹£¬´ó±ãÅÅ¶ø²»¾¡¡£°é¸¹ÖÐÒþÒþÌÛÍ´£¬³¦Ãù×÷Ïì¡£²¡³ÌÓâÄê£¬ÔøÓÃÕæÈËÑøÔàÌÀ£¬ÒÔ¼°ÉÖÒ©ÌÀµÈÖÎÁÆ£¬½ÔÎÞÐ§¿ÉÑÔ¡£Âö³ÁÏÒ¶ø»¬£¬ÉàÖÊºìÌ¦°×¡£	ÏÂ×¹¡¢ÉàºìÌ¦°×¡¢´ó±ãÏÂÁ¡¡¢³¦Ãù×÷Ïì¡¢Âö³ÁÏÒ¶ø»¬¡¢¸¹ÖÐÒþÒþÌÛÍ´¡¢´ó±ãÅÅ¶ø²»¾¡		¹ðÖ¦¼ÓÉÖÒ©ÌÀ	°×ÉÖ¡¢´óÔæ¡¢ÖË¸Ê²Ý¡¢¹ðÖ¦	¹ðÖ¦¼ÓÉÖÒ©ÌÀ
207	3157	91	ÎÂÅ±°¸_x005f_x000D_ÕÅÄ³£¬Å®£¬32Ëê¡£ÐÂ²úºó²Å¾ÅÈÕ£¬¼´Íâ³ö²ú·¿£¬Òò¶ø¸ÐÊÜ·çº®£¬Æð²¡Í»È»£¬º®Õ½ÕñÀõ£¬¼Ì¶øÉí°ëÒÔÉÏº¹³ö£¬·³ÈÈÄÑÈÌ£¬Éí°ëÒÔÏÂÎÞº¹£¬·´¾õº®Àä³¹¹Ç¡£¿Ú¸É¿ÊÄÜÒû£¬ÆäÈËÃæÉ«ºì³à£¬×ó¶îÍ·ÌÛÍ´£¬µ«Ïî±³¶ñ·ç¡£Âö¸¡´ó£¬ÉàÖÊºìç­£¬Ì¦±¡°×¡£	·³ÈÈ¡¢º¹³ö¡¢º®Àä¡¢ÕñÀõ¡¢¶ñ·ç¡¢º®Õ½¡¢Éàºìç­¡¢Âö¸¡´ó¡¢Ì¦±¡°×¡¢¿Ú¸É¿Ê¡¢ÃæÉ«ºì³à¡¢×ó¶îÍ·ÌÛÍ´¡¢Éí°ëÒÔÏÂÎÞº¹		°×»¢¼Ó¹ðÖ¦ÌÀ	ÖË¸Ê²Ý¡¢ÖªÄ¸¡¢¹ðÖ¦¡¢¾¬Ã×¡¢ÓñÖñ¡¢°×Þ±¡¢Ê¯¸à	°×»¢¼Ó¹ðÖ¦ÌÀ
208	3155	89	ÐÄÏÂ¼áÂú°¸_x005f_x000D_Ä³Å®¹¤£¬»¼ÐÄÏÂ¼áÂú£¬¶ÌÆøÐØÃÆ£¬ÐëÌ«Ï¢ºó¶øÊæ£¬ÐÄ·³¶ñÐÄ¡£Ôø¶à´Î·þÓÃÊæ¸Îµ÷Î¸Ö®Ò©£¬µ«Ð§¹û²»Ã÷ÏÔ¡£Éà±ßºì£¬Âö³ÁÏÒÓÐÁ¦¡£	¶ñÐÄ¡¢ÐØÃÆ¡¢ÐÄ·³¡¢¶ÌÆø¡¢Éà±ßºì¡¢ÐÄÏÂ¼áÂú¡¢Âö³ÁÏÒÓÐÁ¦		´ó²ñºúÌÀ	°×ÉÖ¡¢°ëÏÄ¡¢´ó»Æ¡¢´óÔæ¡¢²ñºú¡¢»ÆÜË¡¢è×Êµ	´ó²ñºúÌÀ
209	3156	90	ÊªÎÂ¸ßÈÈ°¸_x005f_x000D_ÔøÖÎÒ»»¼Õß£¬¸ßÈÈ²»ÍË£¬ÎçºóÎªÉõ£¬×¡ÔºÖÎÁÆÒÑÒ»ÖÜ¶à£¬Ôø·þÓÃÈýÈÊÌÀ¡¢ÒøÇÌÉ¢µÈ·½Ò©£¬²¢×¢Éä¸÷ÖÖ¿¹ÉúËØ½ÔÎÞÐ§¡£Ö¢¼ûº¹³ö¶à£¬µ«ÈÈ²»ÄÜËæº¹³ö¶øÍâÔ½£¬ÞÑÆä¶îÍ·£¬ÆäÈÈ²»Ñï£¬°é¼û¿ÊÓûÒûË®£¬Í·Í´ÇÒÖØ£¬Ð¡±ã»Æ¶Ì£¬ÉàÖÊºìÌ¦»ÆÄå£¬Âö»¬Êý¡£	Í·Í´¡¢¸ßÈÈ¡¢Âö»¬Êý¡¢º¹³ö¶à¡¢Ð¡±ã»Æ¶Ì¡¢ÉàºìÌ¦»ÆÄå		°×»¢ÌÀ	ÖË¸Ê²Ý¡¢²ÔÊõ¡¢ÖªÄ¸¡¢¾¬Ã×¡¢Ê¯¸à	°×»¢ÌÀ
210	3153	87	Â½Ä³Ä³ ÄÐ£¬42Ëê¡£ ÐÎÌå·ÊÅÖ£¬»¼ÓÐ¹ÚÐÄ²¡ÐÄ¼¡¹£Èû¶ø×¡Ôº£¬ÇÀÖÎÁ½ÔÂÓÐÓà£¬Î´¼û¹¦Ð§¡£ÏÖÖ¢£ºÐÄÐØÌÛÍ´£¬ÐÄ¼ÂÆø¶Ì£¬¶àÔÚÒ¹Íí·¢×÷¡£Ã¿µ±·¢×÷Ö®Ê±£¬×Ô¾õÓÐÆøÉÏ³åÑÊºí£¬¶Ù¸ÐÆøÏ¢ÖÏÈû£¬ÓÐÊ±±ïÆø¶øÖÜÉí³öÀäº¹£¬ÓÐËÀÍöÀ´ÁÙÖ®¸Ð¡£¾±ÅÔÖ®ÑªÂöÓÖËæÆøÉÏ³å¡¢ÐÄ¼Â¶øÕÍÍ´²»ÐÝ¡£ÊÓÆäÉàË®»¬ÓûµÎ£¬ÇÐÆäÂöÏÒ£¬Å¼¼û½áÏó¡£	ÐÄ¼Â¡¢ÂöÏÒ¡¢ÕÍÍ´¡¢Æø¶Ì¡¢·ÊÅÖ¡¢±ïÆø¡¢ÌÛÍ´¡¢Ë®»¬ÓûµÎ¡¢ÆøÏ¢ÖÏÈû¡¢ÖÜÉí³öÀäº¹		Üß¹ðÊõ¸ÊÌÀ	ÜòÜß¡¢°×Êõ¡¢ÖË¸Ê²Ý¡¢¹ðÖ¦	Üß¹ðÊõ¸ÊÌÀ
211	3152	85	ÀàÅ±°¸_x005f_x000D_ÁõÄ³£¬Å®£¬12Ëê¡£³õ´º¸ÐÊÜ·çº®Ð°Æø£¬Í·Í´·¢ÈÈ£¬¼ÒÈË×Ô¹º¡°Æ½ÈÈÉ¢¡±£¬·þÒ©ºóº¹³ö½Ï¶à£¬Ëæºó·¢ÈÈÏûÍË¡£µ«µÚ¶þÌì·¢ÈÈ¶ñº®ÈçÅ±¼²Ö®·¢×÷£¬ÉÏÎçÒ»´Î£¬ÏÂÎç¶þ´Î¡£Âö¸¡ÂÔÊý£¬ÉàÌ¦±¡°×¶øÈó¡£	Í·Í´¡¢·¢ÈÈ¡¢¶ñº®¡¢Âö¸¡ÂÔÊý¡¢º¹³ö½Ï¶à¡¢Ì¦±¡°×¶øÈó		¹ðÖ¦¶þÂé»ÆÒ»ÌÀ	°×ÉÖ¡¢ÖË¸Ê²Ý¡¢´óÔæ¡¢¹ðÖ¦¡¢¿àÐÓÈÊ¡¢Âé»Æ	¹ðÖ¦¶þÂé»ÆÒ»ÌÀ
212	3151	84	º«Ä³Ä³ ÄÐ£¬39Ëê¡£ 1993Äê9ÔÂ2ÈÕ³õÕï¡£ ÓÐÇ°ÁÐÏÙÑ×²¡Ê·£¬ÈýÌìÇ°Í»×÷×ó²àØºÍèÖ×ÕÍÌÛÍ´¡£Î÷Ò½ÕïÎª¡°¼±ÐÔ¸½ØºÑ×¡±¡£·þÏûÑ×Ò©Á½Ìì£¬ÕÍÍ´Î´¼õ£¬×ªÇëÖÐÒ½ÖÎÁÆ¡£ÏÖ×ó²àØºÍè×¹ÕÍ¾çÍ´£¬ÉÏÒýÐ¡¸¹£¬²»¿ÉÈÌÄÍ¡£Ð¡±ã²»Àû£¬¿Ú¿Ê£¬ÐÄ·³£¬ÉàÅÖ£¬Ì¦°×£¬ÂöÀ´³ÁÏÒ¡£	¿Ú¿Ê¡¢×¹ÕÍ¡¢ÕÍÍ´¡¢Ì¦°×¡¢Ö×ÕÍ¡¢ÐÄ·³¡¢ÉàÅÖ¡¢ÌÛÍ´¡¢ÂöÀ´³ÁÏÒ¡¢Ð¡±ã²»Àû		ÎåÜßÉ¢	ÔóÐº¡¢ÜòÜß¡¢Ð¡ÜîÏã¡¢ÇàÆ¤¡¢´¨é¬×Ó¡¢´¨Ä¾Í¨¡¢°×Êõ¡¢¹ðÖ¦¡¢ÖíÜß¡¢ÌìÏÉÌÙ	ÎåÜßÉ¢
213	3150	83	Ð¡½áÐØÖ¤°¸_x005f_x000D_ËïÄ³£¬Å®£¬58Ëê¡£Î¸ëäÌÛÍ´£¬°´Ö®¼ÓÉõ£¬ÇÒÐÄÏÂ²¿Î»ÓÐÒ»°ü¿éÍâ¹Ä£¬´óÈç¼¦µ°£¬°´Ö®å¦Èí¶ø²»Ó²¡£ÒûÊ³Õý³££¬µ«´ó±ã²»Ë¬£¬ÉàÖÊºìÌ¦»Æ£¬ÂöÏÒ»¬¡£	ÌÛÍ´¡¢ÉàÖÊºì¡¢ÂöÏÒ»¬¡¢´ó±ã²»Ë¬¡¢ÉàºìÌ¦»Æ¡¢ÐÄÏÂ²¿Î»ÓÐÒ»°ü¿éÍâ¹Ä		Ð¡ÏÝÐØÌÀ	»ÆÁ¬¡¢¹ÏÝä¡¢°ëÏÄ	Ð¡ÏÝÐØÌÀ
214	3149	82	¸ßÄ³Ä³ ÄÐ£¬40Ëê£¬¸É²¿¡£ ÒòÌåÑé·¢ÏÖ£ºÄòÇ±Ñª£¨£©£¬Äòµ°°×£¨£«£©£¬ÑªÑ¹165/100mmHg, B³¬ÌáÊ¾£º×óÉö½á¹¹Ç·¹æÔò¡£°òë×¾µ£¨-£©£¬½áºË£¨-£©,GER½µµÍ£¬Î÷Ò½ÈÏÎªÉöÐ¡ÇòÉöÑ×¿ÉÄÜÐÔ´ó¡£¸øÓè¼¤ËØ¼°ÅËÉú¶¡µÈÎ÷Ò©£¬¼æ·þÖÐÒ©£¬È»ÑªÄòÊ¼ÖÕ²»Ïû£¬²¡¾­Ò»ÄêÓÐÓà¡£ÇëÁõÀÏ»áÕïÊ±£¬ÄòÇ±Ñª£¨£©£¬Äòµ°°×£¨¡À£©£¬°éÓÐÐÄ·³²»ÃÂ£¬¿Ú¸É£¬ÎåÐÄ·³ÈÈ£¬ÑüÍ´£¬ÏÂÖ«ðôÈíÎÞÁ¦£¬Ð¡±ãÆµÊý£¬Á¿ÉÙÉ«»Æ¡£ÊÓÆäÉàºìç­¶øÌ¦±¡»Æ£¬ÇÐÆäÂöÏ¸Êý±¡¼±¡£	²»ÃÂ¡¢¿Ú¸É¡¢É«»Æ¡¢ÑªÄò¡¢ÑüÍ´¡¢Éàºìç­¡¢Ì¦±¡»Æ¡¢Ð¡±ãÆµÊý¡¢ÏÂÖ«ðôÈí¡¢ÎåÐÄ·³ÈÈ¡¢ÂöÏ¸Êý±¡¼±¡¢ÑªÑ¹165/100mmHg		»ÆÁ¬°¢½ºÌÀ	°×ÉÖ¡¢µ±¹é¡¢°¢½º¡¢¼¦×Ó»Æ¡¢»ÆÁ¬¡¢»ÆÜË	»ÆÁ¬°¢½ºÌÀ
215	3148	81	ÀîÄ³Ä³ Å®£¬45Ëê¡£ 1993Äê5ÔÂ5ÈÕ³õÕï¡£ Ê®ÄêÇ°Òò×öÈË¹¤Á÷²ú¶ø»¼Í´¾­¡£Ã¿Öµ¾­Ñ´£¬Ð¡¸¹¾çÍ´¡¢·¢Á¹£¬Ëä·þ¡°Ö¹Í´Ò©Æ¬¡±¶ø²»Ð§¡£¾­ÆÚºóÑÓ£¬Á¿ÉÙÉ«÷ö£¬Ð®ÓÐðö¿é¡£±¾´ÎÔÂ¾­×òÈÕÀ´³±£¬°é¼û¿Ú¸É´½Ôï£¬Í·ÔÎ£¬Ñü¯iÍÈÈí£¬Ì§¾ÙÎÞÁ¦¡£ÉàÖÊ°µ£¬Âö³Á¡£	´½Ôï¡¢Í´¾­¡¢Âö³Á¡¢·¢Á¹¡¢Éà°µ¡¢¿Ú¸É¡¢É«÷ö¡¢ðö¿é¡¢Í·ÔÎ¡¢Ñü¯iÍÈÈí¡¢Ð¡¸¹¾çÍ´		ÎÂ¾­ÌÀ	°×ÉÖ¡¢´¨Üº¡¢ÖË¸Ê²Ý¡¢°¢½º¡¢°ëÏÄ¡¢µ±¹é¡¢Äµµ¤Æ¤¡¢µ³²Î¡¢¹ðÖ¦¡¢ÎâÜïÝÇ¡¢Âó¶¬	ÎÂ¾­ÌÀ
216	3147	80	ÁõÄ³Ä³ Å®£¬24Ëê¡£ ËØÀ´Çé»³ÒÖÓô²»Êæ£¬»¼ÓÒÐ²ÕÍÍ´£¬ÐØÂúÓÐÁ½ÄêÖ®¾Ã£¬µü¾­Ò½ÖÎ£¬ÂÅÓÃåÐÒ£¡¢Ô½¾ÏÊè¸Î½âÓôÖ®Ò©¶ø²»Ð§¡£½ü¼¸ÈÕÐ²Í´Æµ·¢£¬ÊÆÈçÕë´Ì¶ø²»ÒÆ¶¯£¬ÒÔÊÖ»÷ÆäÍ´´¦ÄÜÊ¹ÌÛÍ´¼õ»º¡£¼æ¼ûÅ»ÍÂÌµÏÑ£¬¶øÓÖÓûÈÈÒû£¬ÒûºóÔÝÊ±ÐÄÐØÎªÖ®¿íÐí¡£ÉàÖÊ°µ£¬Ì¦±¡°×£¬ÂöÀ´Ï¸ÏÒ¡£	Å»ÍÂ¡¢ÐØÂú¡¢ÒÖÓô¡¢Éà°µ¡¢ÕÍÍ´¡¢Ð²Í´¡¢ÌÛÍ´¡¢Ì¦±¡°×¡¢ÂöÀ´Ï¸ÏÒ¡¢ÐÄÐØÎªÖ®¿íÐí		Ðý¸²»¨ÌÀ	µ±¹é¡¢½µÏã¡¢Üç²Ý¡¢Ðý¸²»¨¡¢ºÏ»¶Æ¤¡¢ºì»¨¡¢Ë¿¹ÏÂç¡¢°Ø×ÓÈÊ	Ðý¸²»¨ÌÀ
217	3146	79	ÒçÒû°¸_x005f_x000D_Ä³Å®£¬32Ëê¡£»¼Á½ÊÖ±ÛÖ×ÕÍ£¬³ÁÖØÌÛÍ´£¬ÄÑÓÚÌ§¾Ù£¬¾­¹ýÑ¯ÎÊµÃÖª£¬¶¬ÌìÓÃÀäË®Ï´ÒÂÎïºó£¬×Ô¾õº®Æø´Ì¹Ç£¬´Ó´Ë±ã·¢ÏÖÊÖ±ÛÖ×Í´£¬³ÁÖØËá³þÎÞÁ¦£¬ÕïÂöÊ±ÆÄ¾õ·ÑÁ¦¡£µ«ÆäÈËÐÎÌåÊ¢×³£¬ÂöÀ´¸¡ÏÒ£¬ÉàÖÊºìç­£¬Ì¦°×¡£	Ì¦°×¡¢Ö×Í´¡¢Ö×ÕÍ¡¢ÌÛÍ´¡¢Éàºìç­¡¢ÐÎÌåÊ¢×³¡¢ÂöÀ´¸¡ÏÒ		´óÇàÁúÌÀ	ÖË¸Ê²Ý¡¢´óÔæ¡¢¹ðÖ¦¡¢¿àÐÓÈÊ¡¢Ê¯¸à¡¢Âé»Æ	´óÇàÁúÌÀ
218	3145	78	ÊªÈÈÀû°¸_x005f_x000D_Ä³¸¾£¬×ÔËß£ºÏÂÀû¸¹Í´£¬Æê¸¹²¿ÓÐÀäÆø¸Ð¡£³õ±æÎªÏÂ½¹ÓÐº®£¬ÆøÑª²»ºÍ£¬ÓÃ¹ðÖ¦¼ÓÉÖÒ©ÌÀÖÎÖ®£¬·þÒ©ºó¸¹Í´·´¾ç£¬ÒÔÖÂÌÛÍ´²»¿ÉÈÌÄÍ£¬Àï¼±ºóÖØ£¬Ð¡±ã¶ÌÉÙ»Æ³à£¬ÉàºìÌ¦Äå£¬ÂöÏÒÊý¡£	Éàºì¡¢Ì¦Äå¡¢¸¹Í´¡¢»Æ³à¡¢ÌÛÍ´¡¢ÂöÏÒÊý¡¢Ð¡±ã¶ÌÉÙ¡¢Àï¼±ºóÖØ¡¢ÆøÑª²»ºÍ¡¢Æê¸¹²¿ÓÐÀäÆø¸Ð		°×Í·ÎÌÌÀ	ÇØÆ¤¡¢¹Ø»Æ°Ø¡¢°×Í·ÎÌ¡¢»ÆÁ¬	°×Í·ÎÌÌÀ
219	3144	77	ËïÄ³Ä³ ÄÐ£¬20Ëê¡£ 1992Äê1ÔÂ8ÈÕ¾ÍÕï¡£ »¼µÍÈÈ¡¢±Çô¬ÒÑËÄÄêÖ®¾Ã£¬ÀÛ·þÖÐ¡¢Î÷Ò©ÖÎÁÆÎÞÐ§¡£»¼ÕßÃ¿ÓÚÎçºóº®ÈÈÍùÀ´£¬ÆäÌØÕ÷ÊÇ£ºÏÈÊÇ¶ñº®¡¢Í·Í´£¬¼ÌÖ®·¢ÈÈ£¬ÌåÎÂÅÇ»²ÔÚ37.5¡ª38¡æÖ®¼ä£¬ËæÖ®Ôò±Çô¬²»Ö¹£¬ô¬ºóÔòÍ·Í´¡¢·¢ÈÈËæÖ®¼õÇá¡£ÃæÉ«Î®»Æ£¬ÐÎÌåÏûÊÝ£¬ÄÉ²î£¬¿Ú¿à£¬ÎÊÆä¶þ±ãÉÐ¿É¡£Éà±ßºì£¬Ì¦°×Äå£¬ÂöÏÒÏ¸¡£	Í·Í´¡¢º®ÈÈ¡¢ÄÉ²î¡¢¿Ú¿à¡¢·¢ÈÈ¡¢¶ñº®¡¢±Çô¬¡¢ÏûÊÝ¡¢µÍÈÈ¡¢Éà±ßºì¡¢Ì¦°×Äå¡¢ÂöÏÒÏ¸¡¢ÃæÉ«Î®»Æ¡¢ÌåÎÂÅÇ»²ÔÚ37.5¡ª38¡æ		Ð¡²ñºúÌÀ	°×ÉÖ¡¢Ë®Å£½Ç¡¢Äµµ¤Æ¤¡¢²ñºú¡¢»ÆÜË	Ð¡²ñºúÌÀ
220	3143	74	ÕÔÄ³Ä³ ÄÐ£¬28Ëê£¬Îª×¡Ôº»¼Õß¡£ »¼²¡¶¾ÐÔ¸ÐÃ°£¬·¢¸ßÉÕ³ÖÐø²»ÍË£¬ÌåÎÂ39.6¡æ£¬²¢Óë¶ñº®½»Ìæ³öÏÖ£¬ÀàËÆÅ±Ö¤¡£ÌØÑûÁõÀÏ»áÕï¡£¾­×ÐÏ¸Ñ¯ÎÊ£¬Ò¹Íí·¢ÈÈ¸üÉõ£¬ÉíÌÛÍ´ÎÞº¹£¬Í·Í´£¬Ñ£ÔÎ£¬¿Ú¿à£¬ÑÊ¸É¿Ú¿Ê£¬Å»¶ñ²»ÓûÊ³£¬ÐØÐ²ÂúÃÆ£¬ÊÓÆäÉàºì¶øÌ¦»Æ£¬ÇÐÂöÔòÏÒÊý¡£	Ñ£ÔÎ¡¢¿Ú¿Ê¡¢Í·Í´¡¢Ì¦»Æ¡¢ÎÞº¹¡¢¿Ú¿à¡¢ÏÒÊý¡¢Éàºì¡¢¶ñº®¡¢ÑÊ¸É¡¢·¢ÈÈ¡¢ÌÛÍ´¡¢·¢¸ßÉÕ¡¢ÐØÐ²ÂúÃÆ¡¢Å»¶ñ²»ÓûÊ³¡¢ÌåÎÂ39.6¡æ		Ð¡²ñºúÌÀ	½Û¹£¡¢ÖË¸Ê²Ý¡¢°ëÏÄ¡¢è×¿Ç¡¢°åÀ¶¸ù¡¢Ðþ²Î¡¢µ³²Î¡¢´óÔæ¡¢²ñºú¡¢Á¬ÇÌ¡¢Ê¯¸à¡¢»ÆÜË	Ð¡²ñºúÌÀ
221	3142	72	ËïÄ³Ä³ Å®£¬58Ëê¡£ Î¸ëä×÷Í´£¬°´Ö®ÔòÍ´Éõ£¬ÆäÌÛÍ´Ö®´¦ÏòÍâ¹ÄÆðÒ»°ü£¬´óÈç¼¦ÂÑ£¬å¦Èí²»Ó²¡£»¼Õß¿ÖÎª°©±ä£¬¼±µ½Ò½Ôº×÷¡Á¹â±µ²ÍÍ¸ÊÓ£¬ÒòÐèÅÅ¶ÓµÈºò£¬ÐÄ¼±Èç»ð£¬ÄËÇëÖÐÒ½ÖÎÁÆ¡£ÇÐÆäÂöÏÒ»¬ÓÐÁ¦£¬ÉàÌ¦°×ÖÐ´ø»¬¡£ÎÊÆäÒûÊ³¡¢¶þ±ã£¬½ÔÎªÕý³£¡£	ÌÛÍ´¡¢Ì¦°×ÖÐ´ø»¬¡¢ÂöÏÒ»¬ÓÐÁ¦		Ð¡ÏÝÐØÌÀ	»ÆÁ¬¡¢¹ÏÝä¡¢°ëÏÄ	Ð¡ÏÝÐØÌÀ
222	3141	71	ÈÈÀû°¸_x005f_x000D_ÍõÄ³£¬ÄÐ£¬28Ëê¡£³õÏÄÓ­·çÈ¡Ë¬ÊÜÁ¹ºó£¬²¡Í·Í´¶øÉíÈÈ£¬¾­ÖÎ±íÖ¤ÒÑ½â£¬µ«³öÏÖ´ó±ãÏÂÁ¡£¬¸ØÃÅ×ÆÈÈ£¬Ã¿ÈÕËÄÎå´Î£¬°é¸¹ÖÐÌÛÍ´£¬Àï¼±ºóÖØ¼°¿Ú¿à¡¢¶ñÐÄµÈÖ¤¡£ÂöÏÒÊý¶ø»¬£¬ÉàÌ¦»Æ°×ÏàÔÓ¡£	¶ñÐÄ¡¢Í·Í´¡¢¿Ú¿à¡¢ÌÛÍ´¡¢ÉíÈÈ¡¢ÂöÏÒÊý¡¢´ó±ãÏÂÁ¡¡¢¸ØÃÅ×ÆÈÈ¡¢Àï¼±ºóÖØ¡¢Ì¦»Æ°×ÏàÔÓ		»ÆÜËÌÀ	°×ÉÖ¡¢ÖË¸Ê²Ý¡¢°ëÏÄ¡¢´óÔæ¡¢»ÆÜË	»ÆÜËÌÀ
223	3140	70	ÈéÓ¸°¸_x005f_x000D_³ÂÄ³£¬Å®£¬25Ëê¡£ÐÂ²úºóÊ®ÁùÌì£¬¸ßÈÈ38.3¡ãC£¬²»¶ñº®£¬ÓÒÈéÄÚÉÏ·½ºìÖ×ÌÛÍ´²»¸Ò´¥Åö£¬°é¿Ú¿àÑÊ¸É¶øÏ²Òû£¬ÄÉ´ô£¬´ó±ã¸É½á£¬ËÄÎåÌìÒ»´Î£¬Ð¡±ã»Æ³à¶ÌÉ¬¡£ÉàÖÊºì£¬Ì¦»ÆÄå£¬ÂöÏÒÊý¡£	¸ßÈÈ¡¢¿Ú¿à¡¢¶ñº®¡¢Éàºì¡¢ÑÊ¸É¡¢ÌÛÍ´¡¢ºìÖ×¡¢ÂöÏÒÊý¡¢Ì¦»ÆÄå¡¢´ó±ã¸É½á¡¢Ð¡±ã»Æ³à		ÖñÒ¶Ê¯¸àÌÀ	°×ÉÖ¡¢ÖË¸Ê²Ý¡¢ÄµòÃ¡¢Ìì»¨·Û¡¢ÖªÄ¸¡¢µ­ÖñÒ¶¡¢Äµµ¤Æ¤¡¢ÏÄ¿Ý²Ý¡¢Âó¶¬¡¢¾¬Ã×¡¢½ðÒø»¨¡¢²ñºú¡¢Á¬ÇÌ¡¢Ê¯¸à¡¢»ÆÜË	ÖñÒ¶Ê¯¸àÌÀ
224	3139	69	Ê§Ãß°¸_x005f_x000D_ÆëÄ³£¬ÄÐ£¬18Ëê¡£Á½ÄêÇ°ÔÚÑ§Ð£ÓëÍ¬Ñ§Õù³³Ö®ºó£¬¾«ÉñÊÜµ½´Ì¼¤£¬´Ó´Ë¿ÞÐ¦ÎÞ³££¬´òÂî²»·ÖÇ×Êè£¬±»ÕïÎª¾«Éñ·ÖÁÑÖ¢¶ø×¡ÔºÖÎÁÆÁ½¸ö¶àÔÂ¡£½ü°ëÄêÀ´£¬×Ô¾õÍ·ÔÎ»è³Á£¬ÐÄ·³²»µÃÃß£¬¶À¾ÓÊÒÄÚ¶ø¶ñ¼ûËûÈË¡£ÂöÏÒÏ¸£¬ÉàÖÊµ­ºìÌ¦°×¡£	Í·ÔÎ¡¢Éàµ­ºì¡¢ÂöÏÒÏ¸¡¢ÐÄ·³²»µÃÃß¡¢ÉàÖÊµ­ºìÌ¦°×		ËáÔæÈÊÌÀ	ÜòÜß¡¢´¨Üº¡¢ÖË¸Ê²Ý¡¢Ê×ÎÚÌÙ¡¢ÖªÄ¸¡¢´óÔæ¡¢ÕäÖéÄ¸	ËáÔæÈÊÌÀ
225	3138	68	º®Òû¿È´­°¸_x005f_x000D_ÕÅÄ³£¬ÄÐ£¬40Ëê¡£»¼¿È´­²¡¶àÄê£¬Ã¿µ±·¢×÷Ö®Ê±×Ô·þ¡°°Ù´­Åó¡±ÄÜ»º½âÖ¢×´¡£´Ë´Î·¸²¡£¬·¢×÷ÑÏÖØ£¬ÓÖÀ´ÇóÈ¡¡°°Ù´­Åó¡±¡£µ±ÎÊ¼°ÎªºÎ²»Ô¸·þÓÃÌÀÒ©Ê±£¬²ÅÖªµÀÔ­ÏÈÔø·þÖÐÒ©ÎÞÊý£¬µ«Î´¼ûÐ§¹û¡£¾­¹ý·´¸´È°Ëµºó£¬Í¬Òâ·þÌÀÒ©Ò»ÊÔ¡£´­¿ÈÌµ¶à£¬ÂöÏÒ£¬ÉàÌ¦Ë®»¬¡£	ÂöÏÒ¡¢¿È´­¡¢´­¿È¡¢Ìµ¶à¡¢Ì¦Ë®»¬		Ð¡ÇàÁúÌÀ	Ï¸ÐÁ¡¢°×ÉÖ¡¢ÖË¸Ê²Ý¡¢°ëÏÄ¡¢ÎåÎ¶×Ó¡¢¹ðÖ¦¡¢¸É½ª¡¢Âé»Æ	Ð¡ÇàÁúÌÀ
226	3137	67	¶¡Ä³Ä³ ÄÐ£¬43Ëê¡£ Ð²Í´ÈýÄê£¬¸¹ÅòÕÍ¶øÂúÈýÔÂ£¬¾­¼ì²éÕïÎª¡°¸ÎÓ²»¯¸¹Ë®¡±£¬ÂÅÓÃÀûË®Öî·¨²»Ð§¡£¾ÍÕïÊ±¼û£º¸¹´óÈç¹Ä£¬¶ÌÆø³Å¼±£¬³¦Ãùäõäõ£¬Ö«Àä±ãäç£¬Ð¡±ã¶ÌÉÙ¡£ÉàÖÊµ­£¬Ì¦±¡°×£¬Âö³ÁÏ¸¡£	Ö«Àä¡¢¸¹´ó¡¢Éàµ­¡¢±ãäç¡¢¶ÌÆø¡¢Ð²Í´¡¢Âö³ÁÏ¸¡¢Ì¦±¡°×¡¢¸¹ÅòÕÍ¡¢Ð¡±ã¶ÌÉÙ¡¢³¦Ãùäõäõ		¹ðÖ¦È¥ÉÖÒ©¼ÓÂéÐÁ¸½×ÓÌÀ	¸Ê²Ý¡¢¸½×Ó¡¢°×Êõ¡¢´óÔæ¡¢¹ðÖ¦¡¢µ¤²Î¡¢Ï¸ÐÁ	¹ðÖ¦È¥ÉÖÒ©¼ÓÂé»Æ¸½×ÓÏ¸ÐÁÌÀ
227	3136	66	ÁõÄ³Ä³ ÄÐ£¬54Ëê¡£ »¼¡°ÒÒÐÍ¸ÎÑ×¡±£¬È»ÆäÉíÌåÆ½ÎÈ¶øÎÞËù¿à£¬×î½üÍ»·¢¸¹ÕÍ£¬ÎçºóÓëÒ¹Íí±Ø¶¨·¢×÷¡£·¢Ê±×øÎÔ²»°²£¬Í´¿àÍò·Ö¡£ÁõÀÏ»áÕï¾­Æä´¦£¬Æä¼ÒÐ¡¿ÒÇëË³Â·Ò»Õï¡£»¼ÕßÒ»ÊÖÖ¸Æä¸¹Ô»£ºÎÒÎÞ²¡¿É½²£¬¾ÍÊÇÒ¹Íí¸¹ÕÍ£¬Æø¾ÛÓÚ¸¹£¬²»àæ²»³ö£¬±ïÈËÓûËÀ¡£ÎÊÆäÖÎÁÆ£¬Ôò³ÆÖÐ¡¢Î÷Ò©·þÖ®ÎÞËã£¬½ÔÎÞÐ§¿ÉÑÔ¡£ÎÊÆä´ó±ãÔòäç±¡²»³ÉÐÎ£¬Ã¿ÈÕÁ½ÈýÐÐ¡£·²´ó±ãÆµÊý£¬ÔòÒ¹Íí¸¹ÕÍ±ØÈ»¼Ó¾ç¡£Ð¡±ã¶ÌÉÙ£¬ÓÒÐ²×÷Í´£¬¿ØÒý¼ç±³¯i³þ²»¿°¡£ÇÐÆäÂöÏÒ¶ø»º£¬ÊÓÆäÉàµ­ÄÛ¶øÌ…	Æø¾Û¡¢äç±¡¡¢¸¹ÕÍ¡¢Éàµ­ÄÛ¡¢Ì¦°×»¬¡¢ÓÒÐ²×÷Í´¡¢Ð¡±ã¶ÌÉÙ¡¢´ó±ãÆµÊý¡¢±ïÈËÓûËÀ¡¢ÂöÏÒ¶ø»º¡¢ÉíÌåÆ½ÎÈ		²ñºú¹ðÖ¦¸É½ªÌÀ	ÖË¸Ê²Ý¡¢ÄµòÃ¡¢Ìì»¨·Û¡¢»ÆÜË¡¢¹ðÖ¦¡¢²ñºú¡¢¸É½ª	²ñºú¹ðÖ¦¸É½ªÌÀ
228	3135	65	¿ÚÑÛ·Ð±°¸_x005f_x000D_ÕÅÄ³£¬Å®£¬26Ëê¡£ÔÚ³Ë³¤Í¾Æû³µ»Ø¼ÒÍ¾ÖÐ£¬¿¿´°ÒÐË¯¶øÊÜ·ç¡£»Ø¼Òºó£¬Í»È»¸Ðµ½×ó²àÃæ²¿¼¡Èâ¾Ð½ô£¬¿ÚÑÛÏò×ó²à·Ð±¡£Âö¸¡£¬ÉàÌ¦°×Èó¡£	Âö¸¡¡¢Ì¦°×Èó¡¢¿ÚÑÛÏò×ó²à·Ð±¡¢×ó²àÃæ²¿¼¡Èâ¾Ð½ô		¹ðÖ¦¼Ó¸ð¸ùÌÀ	°×ÉÖ¡¢ÖË¸Ê²Ý¡¢È«Ð«¡¢¸½×Ó¡¢´óÔæ¡¢¹ðÖ¦¡¢·Û¸ð	¹ðÖ¦¼Ó¸ð¸ùÌÀ
229	3134	64	´ÞÄ³Ä³ Å®£¬50Ëê¡£ »¼±¼ëà²¡°ëÄêÓà£¬Ã¿´Î·¢×÷Ê±×Ô¾õÓÐÒ»¹ÉÆø£¬ÏÈ´Ó×ãÄÚõ×¿ªÊ¼£¬ÑØÁ½¹ÉÄÚ²àÏòÉÏ³å¶¯£¬ÖÁÐ¡¸¹ÔòÐ¡¸¹¹ÄÆðÈçÄ¾°ô×´£¬ÕÍ×¹²»Êæ£»ÖÁÐÄÐØÔò¾õÐØÖÐ±ïÃÆÄÑÈÌ£¬ÐÄ¼Â£¬¶ÌÆø£¬Í·²¿Àäº¹ÁÜÀì£»ÖÁÑÊºíÔòºôÎüÀ§ÄÑÓÐÖÏÏ¢Ö®¸Ð£¬¾«Éñ¼«¶È½ôÕÅ¶ø¿Ö²ÀÓûËÀ¡£ÉÔÇêÆøÍùÏÂÐÐ£¬Ö¢×´ËæÖ®¶ø¼õÇá¡£Èç´ËÃ¿Ìì·¢×÷Èý¡¢ËÄ´Î£¬»¼Õß¿à²»¿°ÑÔ¡£¼æ¼ûÑü²¿ËáÍ´ÖØÖø£¬´øÏÂÇåÏ¡Á¿¶à¡£ÍûÆäÃæÉ«Çà»Æ²»Ôó£¬ÉàÅÖÖÊÄÛ£¬Ì¦°×¶øÈó£¬ÇÐÆäÂöÀ´ÏÒÊý¶ø°´Ö®ÎÞÁ¦¡£	ÐÄ¼Â¡¢ÉàÄÛ¡¢Ì¦°×¡¢±ïÃÆ¡¢ÏÒÊý¡¢ÉàÅÖ¡¢¶ÌÆø¡¢Ð¡¸¹¹ÄÆð¡¢ºôÎüÀ§ÄÑ¡¢Àäº¹ÁÜÀì¡¢ÃæÉ«Çà»Æ²»Ôó¡¢´øÏÂÇåÏ¡Á¿¶à		¹ðÖ¦¼Ó¹ðÌÀ	°×ÉÖ¡¢´óÔæ¡¢ÖË¸Ê²Ý¡¢¹ðÖ¦	¹ðÖ¦¼Ó¹ðÌÀ
230	3133	63	Ðé·³¸¹Âú°¸¶þ_x005f_x000D_ÁõÄ³£¬ÄÐ£¬36Ëê¡£ÐÄÖÐ°ÃÄÕ£¬ÎÔÆð²»°²£¬ÐØÖÐÖÏÃÆ£¬ëä¸¹ÕÍÂú¡£Éà¼âºì¶øÌ¦Äå£¬ÂöÏÒ¡£	ÂöÏÒ¡¢Ì¦Äå¡¢Éà¼âºì¡¢ÐØÖÐÖÏÃÆ¡¢Ðé·³¸¹Âú¡¢ÐÄÖÐ°ÃÄÕ¡¢ëä¸¹ÕÍÂú		èÙ×ÓôùÌÀ	èÙ×Ó¡¢ºñÆÓ¡¢µ­¶¹ôù¡¢è×Êµ	èÙ×ÓôùÌÀ
231	3132	62	ÈôÌµÈÈÄý¾Û£¬ÐÄÏÂÆ¦Âú£¬²»¼¢²»Ê³¶øÓÖ²»´ó±ã£¬Âö»¬Êý£¬	Âö»¬Êý¡¢²»´ó±ã¡¢ÐÄÏÂÆ¦Âú¡¢ÌµÈÈÄý¾Û		°ëÏÄÐºÐÄÌÀ	ÖË¸Ê²Ý¡¢°ëÏÄ¡¢ÈË²Î¡¢´óÔæ¡¢»ÆÁ¬¡¢¸É½ª¡¢»ÆÜË	°ëÏÄÐºÐÄÌÀ
232	3131	61	¸¡Ö×°¸_x005f_x000D_ÀîÄ³£¬Å®£¬32Ëê¡£ÖÜÉí¸¡Ö×ÒÑÒ»Äê¶à£¬Á½ÍÈ°´Ö®°¼ÏÝ³É¿Ó¡£Ð¡±ã²»Àû£¬Ê³Óû²»Õñ£¬ÉñÆ£Ìå·¦£¬ÍûÆäÃæÉ«»Æ°×Ðé¸¡¡£ÉàÖÊµ­¶øÌåÅÖ£¬Âö³Á»ºÎÞÁ¦¡£	Ìå·¦¡¢Éàµ­¡¢ÉñÆ£¡¢¸¡Ö×¡¢ÌåÅÖ¡¢Ð¡±ã²»Àû¡¢Ê³Óû²»Õñ¡¢ÃæÉ«»Æ°×¡¢Âö³Á»ºÎÞÁ¦¡¢Á½ÍÈ°´Ö®°¼ÏÝ³É¿Ó		·À¼º»ÆÜÎÌÀ	ÔóÐº¡¢ÜòÜß¡¢Èâ¹ð¡¢ÖË¸Ê²Ý¡¢»ÆÜÎ¡¢°×Êõ¡¢´óÔæ¡¢³µÇ°²Ý¡¢·À¼º	·À¼º»ÆÜÎÌÀ
233	3130	60	ÑÊ¸É°¸_x005f_x000D_ÕÔÄ³£¬ÄÐ£¬49Ëê¡£»¼ÂýÐÔ¸ÎÑ×ÊýÄê£¬ÏÖÖ¢ÒÔ¿ÚÖÐ¸ÉºÔ·¦½òÎªÖ÷£¬¿ÚÇ»ÓÐÂéÄ¾²»ÊÊ¸Ð£¬ÉàÌåÓ²¶øÓÐÛmËõÖ®×´£¬Éà¼âºì³à£¬Âö³ÁÏÒ¡£ÔøÓÃÒæÎ¸ÌÀ¡¢°×»¢ÌÀ¼Ó»¨·ÛµÈÖÎÁÆ¾ùÎÞÐ§¡£Ö¤ÊôÒõÐéÉÙ½òÎÞÒÉ£¬ÎªºÎÖÎÁÆÎÞÐ§£¿ÓÚÊÇÓÖ×ÐÏ¸Ñ¯ÎÊÆäÖ¤£¬²ÅµÃÖªÆäÉÐÓÐÐÄÖÐ·³£¬Ò¹ÃÂ²»°²µÈÖ¤£¬	ÑÊ¸É¡¢·¦½ò¡¢ÐÄÖÐ·³¡¢ÉàÌåÓ²¡¢Âö³ÁÏÒ¡¢Ò¹ÃÂ²»°²¡¢¿ÚÖÐ¸ÉºÔ¡¢Éà¼âºì³à¡¢¿ÚÇ»ÓÐÂéÄ¾		»ÆÁ¬°¢½ºÌÀ	°×ÉÖ¡¢°¢½º¡¢¼¦×Ó»Æ¡¢»ÆÁ¬¡¢»ÆÜË	»ÆÁ¬°¢½ºÌÀ
234	3129	57	ÖÎÁÆÈÈØÊÖ¤ Ö÷Ëß¼°²¡Ê·£ºÍâ¸ÐÊ±Ð°£¬¸ßÈÈÉñ»è£¬ÊÖ×ãØÊÀäÈç±ù£¬ÇÒÊ±Ê±Ë÷Ë®ºÈ£¬Ë¯Ç°ß½ÓïÆµ×÷¡£ Õï²é£ºÇÐÆäÂöºé´óÈÎ°´£¬ÊÓÆäÉàÖÊç­¶øÌ¦»Æ£¬ÎÊÆä¶þ±ã£¬ÉÐ½ÔÍ¨Ë³£¬Î¨Ð¡±ãÉ«»Æ¡£	Ì¦»Æ¡¢ß½Óï¡¢¸ßÈÈ¡¢ØÊÀä¡¢É«»Æ¡¢Éàç­¡¢Éñ»è		°×»¢ÌÀ	¸Ê²Ý¡¢Óô½ð¡¢ÖªÄ¸¡¢¾¬Ã×¡¢Ê¯ÝÅÆÑ¡¢Á¬ÇÌ¡¢Ê¯¸à¡¢Ï¬½Ç	°×»¢ÌÀ
235	3128	56	ÑîÄ³Ä³ Å®£¬70Ëê¡£ 1994Äê1ÔÂ31ÈÕ³õÕï¡£ »¼ÕßÓÚÁ½ÔÂÇ°Òò¹ÚÐÄ²¡´óÃæ»ýÐÄ¼¡¹£ÈûÈëÄ³Ò½ÔºÇÀ¾È¡£³öÔººó£¬ÒòÆøºòÍ»±ä£¬º®Á÷Ï®À´£¬ÓÖ¸ÐÐØ²¿ÃÆÕÍ£¬Æø¶Ì£¬ÐÄÇ°ÇøÒþÒþ×÷Í´£¬Á½Ð²Òà³ÖÍ´²»ÐÝ£¬×óÊÖ±ÛÕÍÂé¡£°éÓÐ¿ÈÍÂ°×Õ³Ìµ£¬¸¹ÕÍ£¬´ó±ã¸ÉÔïµÈÖ¢¡£»¼Õß¾«Éñ½ôÕÅ£¬Ò¹ÃÂÒ×·¢¾ª¼Â¡£ÊÓÆäÉàÌ¦°×Äå£¬ÂöÀ´³ÁÏÒ¶ø»¬¡£	Æø¶Ì¡¢ÕÍÂé¡¢¾ª¼Â¡¢¸¹ÕÍ¡¢ÃÆÕÍ¡¢Ì¦°×Äå¡¢ÂöÀ´³ÁÏÒ¡¢´ó±ã¸ÉÔï¡¢¿ÈÍÂ°×Õ³Ìµ		èéÝäÞ¯°×°ëÏÄÌÀ	Óô½ð¡¢°ëÏÄ¡¢½µÏã¡¢Ðý¸²»¨¡¢Üç²Ý¡¢Ä¾Ïã¡¢ºì»¨¡¢¹ðÖ¦¡¢µ¤²Î¡¢Þ¯°×	¹ÏÝäÞ¯°×°ëÏÄÌÀ
236	3127	54	º®Êª±ÔÍ´°¸_x005f_x000D_ÑîÄ³£¬ÄÐ£¬42Ëê£¬Ãº¿ó¹¤ÈË£¬ÖÕÄêÔÚ³±ÊªÒõÀäÖ®´¦ÀÍ¶¯£¬º®ÊªÐ°ÆøÏ®ÈË¡£»¼¹Ø½ÚÌÛÍ´ÒÑ3Äê£¬½üÆÚ¼Ó¾ç¡£¹Ç½Ú·³ÌÛ£¬ÊÖ²»¿É½ü£¬°éÓÐÐÄ¼ÂÆø¶Ì£¬ÐØÃÆÓÈÆäÒÔÒ¹¼äÎªÉõ¡£ÉàÌåÅÖ´ó¶øµ­ÄÛ£¬ÂöÈíÈõÎÞÁ¦¡£	ÐÄ¼Â¡¢Æø¶Ì¡¢º®Êª¡¢ÐØÃÆ¡¢Éàµ­ÄÛ¡¢¹Ø½ÚÌÛÍ´¡¢¹Ç½Ú·³ÌÛ¡¢ÉàÌåÅÖ´ó¡¢ÂöÈíÈõÎÞÁ¦		¸Ê²Ý¸½×ÓÌÀ	ÜòÜß¡¢ÖË¸Ê²Ý¡¢Þ²ÜÓÈÊ¡¢¸½×Ó¡¢°×Êõ¡¢¹ðÖ¦	¸Ê²Ý¸½×ÓÌÀ
237	3126	53	÷Å¹Ø½ÚÌÛÍ´°¸Ò»_x005f_x000D_ÖÜÄ³£¬Å®£¬12Ëê¡£ÒòÓëÁÚ¶ùÏ·Ë££¬ÓÒ÷Å²¿±»Ìß£¬´Ó´Ë¾Ö²¿ÌÛÍ´²»¿É½üÖ®¡£ºóÓÖ³öÏÖµÍÈÈ£¬37.8¡ãC£¬¾­Î÷Ò½È·ÕïÎª£º»¯Å§ÐÔ÷Å¹Ø½ÚÑ×£¬ÌÛÍ´²¿Î»Î¢Ö×£¬ÞÑÖ®×ÆÊÖ£¬ÇÒÓÒÍÈÛmÇü²»ÄÜÉì¡£ÂöÏÒÏ¸¶øÊý£¬ÉàÖÊºì¡£	Î¢Ö×¡¢Éàºì¡¢ÌÛÍ´¡¢µÍÈÈ¡¢ÂöÏÒÏ¸		ÉÖÒ©¸Ê²ÝÌÀ	°×ÉÖ¡¢ÖË¸Ê²Ý	ÉÖÒ©¸Ê²ÝÌÀ
239	3124	51	½ªÄ³ ÄÐ£¬66Ëê¡£ ×óÉíÆ«·Ï£¬ÊÖ¾Ð¼±ÄÑÉì£¬²»ÄÜ»î¶¯£¬ÑªÑ¹200/120mmHg£¬Í·Ä¿Ñ£ÔÎ£¬ÐÄ·³£¬²»ÃÂ£¬ÐÔÇé¼±ÔêÒ×Å­£¬´ó±ãÃØ½á£¬Ð¡±ãÉ«»Æ¡£ÉàÌåÏò×óÍáÐ±£¬ÉàÖÊºìç­ÉÙ½ò£¬ÉàÌ¦»Æ¶ø¸É£¬ÂöÀ´»¬Êý¡£	²»ÃÂ¡¢¼±Ôê¡¢ÐÄ·³¡¢Ð¡±ãÉ«»Æ¡¢´ó±ãÃØ½á¡¢²»ÄÜ»î¶¯¡¢ÂöÀ´»¬Êý¡¢×óÉíÆ«·Ï¡¢Ì¦»Æ¶ø¸É¡¢Í·Ä¿Ñ£ÔÎ¡¢Éàºìç­ÉÙ½ò¡¢ÊÖ¾Ð¼±ÄÑÉì¡¢ÉàÌåÏò×óÍáÐ±¡¢ÑªÑ¹200/120mmHg		´ó»Æ»ÆÁ¬ÐºÐÄÌÀ	´ó»Æ¡¢»ÆÜË¡¢»ÆÁ¬	´ó»Æ»ÆÁ¬ÐºÐÄÌÀ
240	3123	50	Ä³Å®£¬32Ëê¡£ Ö÷Ëß¼°²¡Ê·£º»¼ÊÖÖ×±ÛÌÛÖ®Ö¤£¬¾­¾Ã²»Óú£¬ÆÄÒÔÎª¿à¡£¾­¸÷ÖÖÖÎÁÆ£¬½ÔÎÞÐ§¡£ Õï²é£ºÕïÊ±Ì§ÊÖÕïÂöÒà¾õ³ÔÁ¦¡£Âö¸¡ÏÒ½ô£¬ÉàÖÊºì¶øÌ¦Ë®»¬£¬¶þ±ãÒûÊ³¾ù¿É£¬¾­Ë®Òàµ÷¡£ÎÊÆä²¡Òò£¬×ÔÊöÌìÀäÏ´ÒÂ£¬Ë®Á¹¶øÊÖº®£¬Ï´¼¸´Îºó£¬±ã¾õ±ÛÌÛÊÖÖ×£¬Ëá³þ²»Ö§¡£	±ÛÌÛ¡¢ÊÖº®¡¢Éàºì¡¢ÊÖÖ×¡¢³ÔÁ¦¡¢Ì¦Ë®»¬¡¢Âö¸¡ÏÒ½ô¡¢Ëá³þ²»Ö§		´óÇàÁúÌÀ	ÖË¸Ê²Ý¡¢´óÔæ¡¢¹ðÖ¦¡¢¿àÐÓÈÊ¡¢Ê¯¸à¡¢Âé»Æ	´óÇàÁúÌÀ
241	3122	49	ÐØÃÆ°¸_x005f_x000D_ÀîÄ³£¬Å®£¬4Ëê¡£×Ô´º½Úºó£¬³öÏÖÐØÃÆ¡¢¶ÌÆø¶øÉÆÌ«Ï¢ÒÑÈý¸ö¶àÔÂ£¬Ò¹ÃÂÊ±²»Ê±¾ªÌè£¬ÕÆÐÄ·¢ÈÈ¶øÇÒÊªÈó£¬ÉàÖÊµ­÷ö£¬Ì¦»¬Èó¡£Ñ¯ÖªËØ³£¿Ú¿Ê¶àÒû£¬ÓÈÆäÏ²Á¹Òû¡£	¿Ú¿Ê¡¢¶àÒû¡¢ÊªÈó¡¢·¢ÈÈ¡¢¶ÌÆø¡¢ÐØÃÆ¡¢Éàµ­÷ö¡¢Ì¦»¬Èó		ÜòÜß¸Ê²ÝÌÀ	¸Ê²Ý¡¢ÜòÜß¡¢Éú½ª¡¢¹ðÖ¦	ÜòÜß¸Ê²ÝÌÀ
242	3121	48	Ïî±³Ç¿Í´°¸_x005f_x000D_ÕÅÄ³£¬ÄÐ£¬51Ëê¡£ÓÐ¹ÚÐÄ²¡Ê·£¬Æ½Ê±ÐØÃÆ£¬Í·ÔÎ¶ø³Á¡£½üÒ»ÔÂÀ´³öÏÖÍ·ÏîÇ¿Í´£¬ÉõÖÁ¼°ÓÚºó±³£¬°éº¹³ö£¬¶ñ·ç£¬ÄÉ´ô£¬Ö«Ìå·¦Á¦£¬ÉàÌåÅÖ´ó¶øÄÛ£¬Ì¦°×Äå£¬ÂöÏÒ´óÎÞÁ¦¡£	º¹³ö¡¢¶ñ·ç¡¢Í·ÔÎ¡¢ÐØÃÆ¡¢ÄÉ´ô¡¢Ì¦°×Äå¡¢Í·ÏîÇ¿Í´¡¢Ö«Ìå·¦Á¦¡¢ÂöÏÒ´óÎÞÁ¦¡¢ÉàÌåÅÖ´ó¶øÄÛ		¹ðÖ¦¼Ó¸ð¸ùÌÀ	ÜòÜß¡¢°×ÉÖ¡¢ÖË¸Ê²Ý¡¢°×Êõ¡¢´óÔæ¡¢¹ðÖ¦¡¢·Û¸ð¡¢Âé»Æ	¹ðÖ¦¼Ó¸ð¸ùÌÀ
243	3120	46	½ªÄ³Ä³ ÄÐ£¬26Ëê¡£ ¾Ã¾ÓÉ½ÍÝÖ®µØ£¬ÓÖÖµ´ºÓêÁ¬Ãà£¬Óê×ÕÒÂÊª£¬ÀÍ¶øº¹³ö£¬ÄÚÍâ½»ÔÓ£¬Ëì³É»Æðã¡£Ç°Ò½ÓÃÇåÈÈÀûÊªÍË»ÆÖ®¼Á£¬¾­ÖÎÔÂÓà£¬ºÁÎÞ¹¦Ð§£¬¼¸Óû²»Ö§¡£¾ÍÕïÊ±£¬»ÆðãÖ¸Êý85µ¥Î»£¬×ª°±Ã¸¸ß´ï500µ¥Î»¡£²ìÆäÈ«ÉíÉ«»Æ¶ø°µ£¬ÃæÉ«»ÞÖÍÈç¹¸¡£ÎÊÆä¶þ±ã£¬´ó±ãäç£¬ÈÕÐÐ¶þÈý´Î£¬Ð¡±ãÉõÉÙ¡£È«ÉíÐé¸¡ËÆÖ×£¬ÉñÆ£¶ÌÆø£¬ÎÞº¹¶øÉíÁ¹¡£ÊÓÉàÖÊµ­£¬Ì¦°×¶øÄå£¬ÕïÂö³Á³Ù¡£	º¹³ö¡¢Éàµ­¡¢ÉíÁ¹¡¢ÎÞº¹¡¢ÉñÆ£¡¢¶ÌÆø¡¢´ó±ãäç¡¢È«ÉíÉ«»Æ¡¢Ì¦°×¶øÄå¡¢ÕïÂö³Á³Ù¡¢È«ÉíÐé¸¡¡¢ÃæÉ«»ÞÖÍ¡¢»ÆðãÖ¸Êý85µ¥Î»		ÎåÜßÉ¢	ÔóÐº¡¢ÜòÜß¡¢Òð³Â¡¢¸½×Ó¡¢°×Êõ¡¢¹ðÖ¦¡¢ÖíÜß¡¢¸É½ª	ÎåÜßÉ¢
244	3119	45	´­¶øÐÄ¼Â°¸_x005f_x000D_ÑàÄ³£¬ÄÐ£¬59Ëê¡£»¼·ÎÔ´ÐÔÐÄÔà²¡£¬×¡ÌÆÉ½ÊÐÄ³Ò½ÔºÖÎÁÆ¡£´­¿ÈÄæÏ¢²»ÄÜÆ½ÎÔ£¬ÐÄ¼Â£¬Æø¶Ì£¬ÃæÉ«÷óºÚ£¬´ó±ãÒÑÊýÈÕÎ´½â£¬ÉàÌ¦°×Äåµ«¸ù²¿·¢»Æ£¬ÂöÏÒ¶ø½á¡£	ÐÄ¼Â¡¢ÂöÏÒ¡¢Æø¶Ì¡¢´­¿È¡¢Ì¦°×Äå¡¢²»ÄÜÆ½ÎÔ¡¢¸ù²¿·¢»Æ¡¢ÃæÉ«÷óºÚ¡¢´ó±ãÒÑÊýÈÕÎ´½â		Ð¡ÏÝÐØÌÀ	»ÆÁ¬¡¢¹ÏÝä¡¢°ëÏÄ	Ð¡ÏÝÐØÌÀ
245	3118	44	·Î·ç°¸_x005f_x000D_ÍõÄ³£¬ÄÐ£¬58Ëê¡£»¼ÓÐ·ÎÆøÖ×²¡ÎåÄê¶à£¬²¡ÇéÖðÄê¼ÓÖØ¡£ÏÖÖ¢£ºÐØÃÆÆø¶Ì£¬´­Ï¢Í·ÔÎ£¬Ïî±³¶ñ·ç£¬´çÂö¸¡£¬ÉàÖÊºìÌ¦°×¡£	Æø¶Ì¡¢Ïî±³¡¢¶ñ·ç¡¢Éàºì¡¢Í·ÔÎ¡¢´­Ï¢¡¢ÐØÃÆ¡¢´çÂö¸¡¡¢ÉàÖÊºìÌ¦°×		Ô½æ¾¼Ó°ëÏÄÌÀ	ÖË¸Ê²Ý¡¢°ëÏÄ¡¢´óÔæ¡¢Ê¯¸à¡¢Âé»Æ	Ô½æ¾¼Ó°ëÏÄÌÀ
246	3117	43	ÑîÄ³Ä³ ÄÐ£¬33Ëê¡£ ²¡Ê¼ÓÒÍÈ÷Å¹Ø½ÚÌÛÍ´£¬ÐÐ×ßÀ§ÄÑ¡£¶þ¸öÔÂºó£¬×óÍÈÒà¿ªÊ¼ÌÛÍ´£¬²»ÄÜ²½ÐÐ¡£ÍÈ²¿¼¡ÈâÓÐÃ÷ÏÔÎ®ËõÏÖÏó£¬²¢°éÓÐÁ½ÍÈ³é´¤¾Ð¼±¡£¾­Ä³Ò½Ôº¼ì²é£¬Õï¶ÏÎª¡°Ë«²à¹É¹ÇÍ·È±ÑªÐÔ»µËÀ¡±£¬½¨ÒéÊÖÊõÖÎÁÆ¡£»¼Õß¹ËÂÇÖØÖØ£¬¾­ÓÑÈË½éÉÜ£¬ÇëÁõÀÏÕïÖÎ¡£ÊÓÉàÖÊ¾­ç­£¬ÂöÀ´ÏÒÏ¸¡£	³é´¤¡¢ÌÛÍ´¡¢Éà¾­ç­¡¢ÂöÀ´ÏÒÏ¸¡¢ÍÈ²¿¼¡ÈâÓÐÃ÷ÏÔÎ®ËõÏÖÏó		¸Ê²ÝÌÀ	°×ÉÖ¡¢ÖË¸Ê²Ý	¸Ê²ÝÌÀ
247	3116	42	ÓÚÄ³Ä³ ÄÐ£¬43Ëê¡£ 1993Äê11ÔÂ29ÈÕ³õÕï¡£ ×ó²à¼ç±³ÌÛÍ´¿¢ÕÍ£¬×ó±Û²»ÄÜÌ§¾Ù£¬ÉíÌå²»¿É×ª²à£¬Í´ÉõÖ®Ê±ÄÑÒÔÐÐ×ß£¬·þÎ÷Ò©¡°Ç¿Í´¶¨¡±¿ÉÔÝÖ¹Í´Æ¬¿Ì£¬Ðý¼´Í´ÓÖ·¢×÷£¬²éÐÄµçÍ¼ÎÞÒì³££¬Ä³Ò½ÔºÕïÎª¡°¼çÖÜÑ×¡±£¬²¡ÈËÒì³£Í´¿à¡£ÁõÀÏ»áÕïÊ±£¬×ÔËßÐØÐ²·¢Âú£¬¿Ú¿à£¬Ê±Ì¾Ï¢£¬ÄÉÓûÏã£¬ÓÐÊ±º¹³ö£¬±³²¿·¢½ô£¬¶þ±ãÉÐµ÷¡£ÊÓÉàÖÊµ­£¬ÉàÌ¦±¡°×£¬ÇÐÆäÂöÏÒ¡£	ÂöÏÒ¡¢º¹³ö¡¢·¢Âú¡¢Éàµ­¡¢¿Ú¿à¡¢·¢½ô¡¢Ì¾Ï¢¡¢ÌÛÍ´¡¢Ì¦±¡°×		²ñºú¹ðÖ¦ÌÀ	°×ÉÖ¡¢ÖË¸Ê²Ý¡¢°ëÏÄ¡¢µ³²Î¡¢´óÔæ¡¢¹ðÖ¦¡¢²ñºú¡¢»ÆÜË	²ñºú¹ðÖ¦ÌÀ
248	3115	40	³ÂÄ³£¬ÄÐ£¬26Ëê¡£ Ö÷Ëß¼°²¡Ê·£ºÒòÏÄÌì¿¹ºµ£¬µ£Ë®½½µØ£¬¹ýÀÍÖ®Óà£¬º¹³öÉõ¶à£¬¿ÚÖÐ¸É¿ÊÊâÉõ£¬ÄË¸©Ê×Ë®Í°¶ø±©Òû¡£µ±Ê±Éõ¿ì£¬Î´¼¸·¢ÏÖÐÄÏÂ¼Â¶¯ÊâÉõ£¬ÒÔÖÂÓ°ÏìË¯Ãß¡£ÂÅ´Î¾ÍÒ½£¬·þÒ©ÎÞËã£¬È»²¡²»µÃ³ý¡£¾­ÓÑÈË½éÉÜ£¬ÇëÓàÕïÖÎ¡£ Õï²é£ºÁîÆäÑöÎÔ´²ÉÏ£¬ÒÔÊÖÞÑÆäÐÄÏÂ£¬ÔòÌø¶¯Ó¦ÊÖ£¬ÈçÓÃÊÖÕñ²üÆäÉÏ¸¹²¿£¬ÔòË®ÔÚÎ¸ÖÐê¤ê¤×÷Ïì£¬ÉùÎÅÓÚÍâ¡£	º¹³ö¡¢¸É¿Ê		ÜòÜß¸Ê²ÝÌÀ	¹ðÖ¦¡¢ÜòÜß¡¢ÖË¸Ê²Ý¡¢Éú½ª	ÜòÜß¸Ê²ÝÌÀ
249	3114	39	ÁõÄ³Ä³ ÄÐ£¬14Ëê¡£ ´º½ÚÆÚ¼ä¹ýÊ³·Ê¸Ê£¬ÓÖ¸ÐÊÜÊ±Ð°£¬Òò¶ø·¢²¡¡£Ö¢¼ûÖÜÉíÆ£·¦ÎÞÁ¦£¬ÐÄÖÐ°Ã?£¬²»ÓûÒûÊ³£¬²¢ÇÒÊ±Ê±·º¶ñ£¬Ð¡±ã¶Ì»Æ£¬´ó±ãÉÐ¿É¡£´Ë²¡ÑÓÖÁÁ½ÈÕ£¬ÔòÉíÄ¿·¢»Æ£¬ÄËµ½Ä³Ò½Ôº¼±Õï£¬ÈÏÎªÊÇ¡°¼±ÐÔ»ÆðãÐÍ¸ÎÑ×¡±£¬¸øÖÐÒ©Áù°ü£¬ÖöÃ¿ÈÕ·þÒ»°ü£¬·þÖÁËÄ°ü£¬Ö¢×´ÂÔÓÐ¼õÇá£¬¶ø»ÆðãÈÔÈ»²»ÍË£¬ÄËÑûÁõÀÏÕïÖÎ¡£´ËÊ±£¬»¼Í¯ÌåÆ£ÊâÉõ£¬Òà²»ÄÜÆðÁ¢»î¶¯£¬ÓÒÐ²ÌÛÍ´£¬ÒûÊ³ÉõÉÙ£¬ÆµÆµÅ»ÍÂ£¬ÉàÌ¦»ÆÄå£¬ÂöÏÒ»¬Êý¡£	ÌåÆ£¡¢»Æðã¡¢Ì¦»ÆÄå¡¢ÉíÄ¿·¢»Æ¡¢Ê±Ê±·º¶ñ¡¢Ð¡±ã¶Ì»Æ¡¢ÆµÆµÅ»ÍÂ¡¢ÒûÊ³ÉõÉÙ¡¢ÓÒÐ²ÌÛÍ´¡¢ÐÄÖÐ°Ã?¡¢ÂöÏÒ»¬Êý¡¢ÖÜÉíÆ£·¦ÎÞÁ¦		Òð³ÂÎåÜßÉ¢	°ëÏÄ¡¢Òð³Â¡¢´ó»Æ¡¢èÙ×Ó¡¢²ñºú¡¢»ÆÜË	Òð³ÂÎåÜßÉ¢
250	3113	38	ÉÏÈÈÏÂº®°¸_x005f_x000D_ºîÄ³£¬Å®£¬55Ëê¡£»¼ÉÏÈÈÏÂº®Ö¤£¬Ã¿ÓÚ½øÊ³ºóÔ¼Ò»Ð¡Ê±£¬Î¸ÆøÉÏÄæ¶ø·º¶ñÍÂËá£¬ÐØÖÐ±ïÃÆÌÛÍ´£»Í¬Ê±°é¼û¸¹Í´³¦Ãù£¬´ó±ãäçÏ¡¡£Éàµ­Ì¦°×£¬ÂöÏÒ¡£	·º¶ñ¡¢ÂöÏÒ¡¢³¦Ãù¡¢Éàµ­¡¢Ì¦°×¡¢±ïÃÆ¡¢ÍÂËá¡¢¸¹Í´¡¢ÌÛÍ´¡¢´ó±ãäçÏ¡¡¢Î¸ÆøÉÏÄæ		»ÆÁ¬ÌÀ	ÖË¸Ê²Ý¡¢°ëÏÄ¡¢µ³²Î¡¢´óÔæ¡¢¹ðÖ¦¡¢»ÆÁ¬¡¢¸É½ª	»ÆÁ¬ÌÀ
251	3112	36	³¦Ó¸°¸_x005f_x000D_ÀîÄ³£¬Å®£¬36Ëê¡£»¼ÂýÐÔÀ»Î²Ñ×¼±ÐÔ·¢×÷£¬ÓÒ²àÉÙ¸¹ÌÛÍ´£¬°é¼ûµÍÈÈ²»ÍË£¬ÐØÐ²¿àÂú£¬ÔÂ¾­ÑÜÆÚÎ´ÖÁ£¬´øÏÂ¼«¶à¡£ÉàÖÊç­£¬Ì¦»Æ°×¼ÐÔÓ£¬Âö³Á»¬¡£	¿àÂú¡¢µÍÈÈ¡¢ÌÛÍ´¡¢Éàç­¡¢Âö³Á»¬¡¢Ì¦»Æ°×¼ÐÔÓ		´ó²ñºúÌÀ	ÜòÜß¡¢³àÉÖ¡¢ÌÒÈÊ¡¢Þ²ÜÓÈÊ¡¢´ó»Æ¡¢¶¬¹ÏÈÊ¡¢Äµµ¤Æ¤¡¢¹ðÖ¦¡¢²ñºú¡¢¿à²Î¡¢»ÆÜË¡¢è×Êµ	´ó²ñºúÌÀ
252	3111	34	Ð²Í´°¸_x005f_x000D_·¶Ä³£¬ÄÐ£¬42Ëê¡£ËØÓÐ¸ÎÑ×²¡Ê·£¬Á½Ð²ÌÛÍ´¶øÒÔÓÒÐ²ÎªÉõ£¬¾­·þ²ñºú¼Á¶ø²»Ð§¡£ÆäÈË²»ÓûÒûÊ³£¬ÌåÆ£¸¹ÕÍ£¬ÐÄ¼ÂÆø¶Ì£¬ÃæÉ«Çà»Æ²»Ôó¡£ÉàÖÊÄÛÌ¦±¡°×£¬ÂöÏÒ¶ø»º¡£	ÐÄ¼Â¡¢Æø¶Ì¡¢ÌÛÍ´¡¢¸¹ÕÍ¡¢ÂöÏÒ¶ø»º¡¢ÃæÉ«Çà»Æ²»Ôó¡¢ÉàÖÊÄÛÌ¦±¡°×		Ð¡½¨ÖÐÌÀ	°×ÉÖ¡¢ÖË¸Ê²Ý¡¢´óÔæ¡¢¹ðÖ¦¡¢âÂÌÇ	Ð¡½¨ÖÐÌÀ
253	3110	33	ºü»ó²¡°¸_x005f_x000D_ÁõÄ³£¬Å®£¬32Ëê¡£²¡±ä¼°ÓÚÉÏÖÐÏÂÈý²¿£¬ÉÏÔò¿ÚÇ»¼Õ²¿ð¤Ä¤¾­³£À£Ññ£¬ÃÓÀÃÌÛÍ´ÄÑÓú£»ÖÐÔòÐÄÏÂÆ¦Âú£¬ÒûÊ³·¦Î¶£»ÏÂÔòÇ°Òõð¤Ä¤À£ÆÆ£¬ÌÛÍ´ðþÑ÷ÄÑÈÌ¡£Ð¡±ã×Ô¿É£¬´ó±ã³ÉÐÎµ«Ã¿ÈÕÁ½´Î	Æ¦Âú¡¢ðþÑ÷¡¢ÌÛÍ´¡¢´ó±ã³ÉÐÎ¡¢Ç°Òõð¤Ä¤À£ÆÆ¡¢¿ÚÇ»¼Õ²¿ð¤Ä¤¾­³£À£Ññ		¸Ê²ÝÐºÐÄÌÀ	ÖË¸Ê²Ý¡¢°ëÏÄ¡¢µ³²Î¡¢´óÔæ¡¢»ÆÜË¡¢»ÆÁ¬¡¢¸É½ª	¸Ê²ÝÐºÐÄÌÀ
254	3109	32	ÒôÑÆ°¸_x005f_x000D_¶¡Ä³£¬Å®£¬36Ëê¡£»¼ÒôÑÆ¡¢ÑÊºíÖ×Í´°ëÄê¶à£¬°éÑÊºíÆ¦ÃÆ£¬´ó±ãÆ«¸É£¬Ð¡±ã×Ôµ÷¡£ÉàÌ¦±¡°×Èó»¬£¬Âö¸¡¡£	ÒôÑÆ¡¢Âö¸¡¡¢ÑÊºíÆ¦ÃÆ¡¢´ó±ãÆ«¸É¡¢ÑÊºíÖ×Í´¡¢Ì¦±¡°×Èó»¬		Ð¡°ëÏÄÌÀ	ÖË¸Ê²Ý¡¢°ëÏÄ¡¢¹ðÖ¦	Ð¡°ëÏÄÌÀ
255	3108	31	À¼Ä³Ä³ Å®£¬31Ëê¡£ 1993Äê5ÔÂ8ÈÕ³õÕï¡£ ²úºóÒ»ÔÂ£¬ÉíÍ´£¬ÑüÍ´£¬Á½½Å·¢ÈíÈç²ÈÃÞ»¨¡£º¹³ö¶ñ·ç£¬Æø¶ÌÀÁÑÔ¶ø´øÏÂÆÄ¶à¡£Ôø·þÓÃ¡°Éú»¯ÌÀ¡±Îå¼Á£¬ØèÐ§¡£ÊÓÆäÉàÌåÅÖ´ó£¬ÇÐÆäÂö³Á»ºÎÞÁ¦¡£	º¹³ö¡¢ÉíÍ´¡¢Æø¶Ì¡¢¶ñ·ç¡¢ÑüÍ´¡¢´øÏÂÆÄ¶à¡¢Á½½Å·¢Èí¡¢ÉàÌåÅÖ´ó¡¢Âö³Á»ºÎÞÁ¦		¹ðÖ¦ÐÂ¼ÓÌÀ	°×ÉÖ¡¢ÖË¸Ê²Ý¡¢¶ÅÖÙ¡¢µ³²Î¡¢´óÔæ¡¢¹ðÖ¦¡¢É£¼ÄÉú	ÐÂ¼ÓÌÀ
256	3105	28	¹ðÖ¦ÌÀÖÎÓúÊ±·¢ÈÈ×Ôº¹³ö°¸ Ö÷Ëß¼°²¡Ê·£ºÃ¿Ìì·¢ÈÈº¹³öÁ½Èý´Î£¬²¡³Ì1Äê¡£ÒûÊ³¶þ±ãÉÐ¿É¡£Ôø°´ÒõÐé·¢ÈÈÖÎÁÆ£¬·þÒ©20Óà¼ÁÎÞÐ§¡£ Õï²é£ºÇÐÆäÂö»ºÈí£¬ÊÓÆäÉàµ­Ì¦°×¡£	×Ôº¹¡¢º¹³ö¡¢Éàµ­¡¢Ì¦°×¡¢·¢ÈÈ¡¢Âö»ºÈí		¹ðÖ¦ÌÀ	°×ÉÖ¡¢´óÔæ¡¢ÖË¸Ê²Ý¡¢¹ðÖ¦	¹ðÖ¦ÌÀ
257	3106	29	³ÙÄ³ ÄÐ£¬50Ëê¡£ Æä²¡ÎªÑüÍÈ¡¢Á½×ã¯iÍ´£¬¶ñº®ÅÂÀä£¬ÐÐÂ·Ôò¾õÁ½ÍÈ·¢³Á¡£ÇÐÆäÂö³Á»ºÎÞÁ¦£¬ÊÓÆäÉàË¶´ó£¬Ì¦Ôò°×»¬¡£	¯iÍ´¡¢ÅÂÀä¡¢¶ñº®¡¢ÉàË¶´ó¡¢Ì¦°×»¬¡¢Á½ÍÈ·¢³Á¡¢Ì¦Ôò°×»¬¡¢Âö³Á»ºÎÞÁ¦		¸Ê½ªÜßÊõÌÀ	ÜòÜß¡¢°×Êõ¡¢ÖË¸Ê²Ý¡¢¸É½ª	¸Ê²Ý¸É½ªÜòÜß°×ÊõÌÀ
258	3107	30	¶¡Ä³£¬ÄÐ£¬47Ëê¡£ Ö÷Ëß¼°²¡Ê·£ºÎ¸ëäÆ¦Âú£¬Ê±¶øÂ¡ÆðÒ»°üÈç¼¦ÂÑ´ó£¬ÆµÆµàÈÆø£¬½ÔÒûÊ³Ö®Î¶£¬Ð²ÏÂ×÷Í´£¬´ó±ã²»³ÉÐÎ£¬ÈÕÐÐÈýËÄ´Î£¬Ð¡±ã¼õÉÙ£¬¿Ú¿àÄÉ²î¡£ Õï²é£ºÕï¼ûÃæÄ¿¸¡Ö×£¬Âö³ÁÏÒ»¬£¬ÉàÌ¦°×ºñ¡£	àÈÆø¡¢ÄÉ²î¡¢¿Ú¿à¡¢Â¡Æð¡¢Ì¦°×ºñ¡¢Ð²ÏÂ×÷Í´¡¢Âö³ÁÏÒ»¬¡¢Î¸ëäÆ¦Âú¡¢ÃæÄ¿¸¡Ö×¡¢Ð¡±ã¼õÉÙ¡¢´ó±ã²»³ÉÐÎ		Éú½ªÐºÐÄÌÀ	ÜòÜß¡¢ÖË¸Ê²Ý¡¢°ëÏÄ¡¢ÈË²Î¡¢´óÔæ¡¢»ÆÁ¬¡¢¸É½ª¡¢»ÆÜË	Éú½ªÐºÐÄÌÀ
259	3103	26	¿Úàä°¸_x005f_x000D_´ÞÄ³£¬Å®£¬18Ëê¡£²¡¿ÚàäÄÑÒÔ¿ªºÏ£¬ÃãÇ¿ÓÃÁ¦¿ÉÕÅ¿Ú2ÀåÃ××óÓÒ£¬ÈôÔÙÓÃÁ¦ÔòÁ½¼ÕÌÛÍ´ÄÑÈÌ£¬¾­±±¾©Ä³Ò½ÔºÕï¶ÏÎªò¨ò¢¹Ø½ÚÑ×£¬°ëÔÂÎ´Óú¡£ÉàÌ¦»Æ°×ÏàÔÓ£¬ÂöÏÒ¡£	ÉàÌ¦¡¢ÂöÏÒ¡¢Á½¼Õ¡¢¿Úàä¡¢Ì¦»Æ°×ÏàÔÓ		¸ð¸ùÌÀ	¸Ê²Ý¡¢°×ÉÖ¡¢¹³ÌÙ¡¢Äµµ¤Æ¤¡¢ÓñÖñ¡¢·Û¸ð¡¢Ê¯¸à	¸ð¸ùÌÀ
260	3101	24	Å®×ÓÒõÀä°¸_x005f_x000D_ÐìÄ³£¬Å®£¬32Ëê¡£¸ÎÓôÎª²¡£¬ÐØÐ²ÕÍÂú£¬ÉÆÌ«Ï¢Å»ÍÂËá¿à£¬ÔÂ¾­Ç°ºó²»¶¨ÆÚ£¬Ð¡¸¹ÌÛÍ´¡£×Ô»¼¼²ÒÔÀ´ÐÔÓûÀäµ­£¬Ñá·ò¶ÀËÞ£¬ÉñÇéÒÖÓô¶øÄ¬È»¡£Âö³ÁÏÒ£¬ÉàÌ¦°×¡£	Å»ÍÂ¡¢Ì¦°×¡¢Âö³ÁÏÒ¡¢Ð¡¸¹ÌÛÍ´¡¢ÐÔÓûÀäµ­¡¢ÐØÐ²ÕÍÂú¡¢ÉñÇéÒÖÓô		ËÄÄæÉ¢	Óô½ð¡¢°×ÉÖ¡¢ÖË¸Ê²Ý¡¢²ñºú¡¢Ê¯ÝÅÆÑ¡¢è×Êµ	ËÄÄæÉ¢
261	3100	23	±Ç²»ÎÅÏã³ô°¸_x005f_x000D_ÎâÄ³£¬Å®£¬50Ëê¡£»¼±ÇÈûÄÑÒÔºôÎü£¬²»ÎÅÏã³ôÆøÎ¶£¬Ã¿Íí¶¼ÒªÓÃ¡°±ÇÑÛ¾»¡±µÎ±Ç²ÅÄÜ°²È»ÎÔÃÂ£¬·ñÔò£¬±ÇµÀ¶ÂÈû£¬ÆøµÀ²»Í¨¶ø±»±ïÐÑ¡£»¼²¡ÒÑ7Äê£¬ÂÅÖÎÎÞ¹¦¡£°é¼ûÍ·ÔÎ£¬ÐØÃÆ£¬ÐÄ¼Â£¬Ö¸¶ËÂéÄ¾µÈÖ¢£¬ÉàÖÊµ­ÄÛ£¬ÁùÂö³ÁÈõÎÞÁ¦¡£	ÐÄ¼Â¡¢Í·ÔÎ¡¢±ÇÈû¡¢ÐØÃÆ¡¢Éàµ­ÄÛ¡¢±»±ïÐÑ¡¢ÄÑÒÔºôÎü¡¢ÆøµÀ²»Í¨¡¢Ö¸¶ËÂéÄ¾¡¢±ÇµÀ¶ÂÈû¡¢±Ç²»ÎÅÏã³ô¡¢²»ÎÅÏã³ôÆøÎ¶¡¢ÁùÂö³ÁÈõÎÞÁ¦		Üß¹ðÊõ¸ÊÌÀ	ÜòÜß¡¢ÖË¸Ê²Ý¡¢°ëÏÄ¡¢°×Êõ¡¢ºñÆÓ¡¢¹ðÖ¦¡¢Þ¯°×	Üß¹ðÊõ¸ÊÌÀ
262	3099	20	¸¹Í´°¸_x005f_x000D_ÕÅÄ³£¬Å®£¬32Ëê¡£Ã¿µ±Îçºó¼´¾õ¸¹ÖÐÌÛÍ´£¬Í´Ê±×Ô¾õ¸¹¼¡ÏòÄÚ³é³¸¾Ð¼±¡£ÒûÊ³¶þ±ã»ù±¾Õý³££¬µ«ÔÂ¾­ÑÜÆÚ£¬Ã¿´ÎÐÐ¾­Ðè10Ìì×óÓÒ£¬¾­É«ºÚ×Ï£¬Ð®ÓÐÑª¿é¡£ÂöÏÒÏ¸Èç°´µ¶ÈÐ£¬ÉàÖÊç­×Ï£¬Ì¦±¡°×Èó¡£	¸¹Í´¡¢ÌÛÍ´¡¢Ñª¿é¡¢Éàç­×Ï¡¢¾­É«ºÚ×Ï¡¢Ì¦±¡°×Èó¡¢ÂöÏÒÏ¸Èç°´µ¶ÈÐ		¹ðÖ¦ÌÀ	°×ÉÖ¡¢´óÔæ¡¢ÖË¸Ê²Ý¡¢¹ðÖ¦	¹ðÖ¦ÌÀ
263	3098	19	»ÆÄ³Ä³ ÄÐ£¬42Ëê¡£ Òò¼ÒÍ¥·òÆÞ²»ºÍÄÀ£¬ÇéÖ¾ÊÜ´ì£¬·¢Éú¾«Éñ·ÖÁÑÖ¢¡£ÊýÈÕÀ´Ä¿²»½»½Þ£¬¾«Éñ¿º·Ü£¬Ôê¶¯²»°²£¬ºúÑÔÂÒÓï£¬ÕöÄ¿ÎÕÈ­£¬×÷»÷ÈËÖ®×´¡£ ¿ÚÎ¶»à³ô£¬ÉÙ¸¹Ó²Âú£¬´ó±ãÒ»ÖÜÎ´ÐÐ¡£ÉàÌ¦»Æºñ¶ø¸É£¬ÂöÀ´»¬´óÓÐÁ¦¡£	¸É¡¢Ì¦»Æºñ¡¢¿ÚÎ¶»à³ô¡¢Ä¿²»½»½Þ¡¢Ôê¶¯²»°²¡¢ÉÙ¸¹Ó²Âú¡¢¾«Éñ¿º·Ü¡¢´ó±ãÒ»ÖÜÎ´ÐÐ¡¢ÂöÀ´»¬´óÓÐÁ¦		ÐºÐÄÌÀ	´ó»Æ¡¢»ÆÜË¡¢»ÆÁ¬	ÐºÐÄÌÀ
264	3097	18	ßÀÄæ°¸_x005f_x000D_»ÆÄ³£¬Å®£¬12Ëê¡£Ôø»¼ÄÔÄ¤Ñ×£¬¾­ÖÎÁÆºóÒÑÓú£¬ÒÅÓÐßÀÄæÒ»Ö¤£¬°é²»ÓûÒûÊ³¡£Ç°Ò½ÒÔÎªÎÂ²¡ÉËÒõ£¬ÓÃÎåÖ­Òû¼°Ò¶ÊÏÒæÎ¸ÌÀµÈ£¬·´ÌíÎ¸ÖÐ·¢Á¹Ö®Ö¢¡£ÉàÌ¦°×ÂÔÄå£¬ÂöÏÒÎÞÁ¦¡£	·¢Á¹¡¢ßÀÄæ¡¢ÂöÏÒÎÞÁ¦¡¢Ì¦°×ÂÔÄå¡¢²»ÓûÒûÊ³		Ðý¸²´úô÷ÌÀ	ÖË¸Ê²Ý¡¢°ëÏÄ¡¢Ðý¸²»¨¡¢µ³²Î¡¢´óÔæ¡¢´úô÷Ê¯	Ðý¸²´úô÷ÌÀ
265	3096	16	¸¹Í´Òõ³é°¸_x005f_x000D_ÂÞÄ³£¬ÄÐ£¬50Ëê¡£ÏÄÊîÌìÈÈ¶øº¹³öÆÄ¶à£¬×Ô¾õÔïÈÈ¸É¿Ê¡£ÈëÒ¹ÓÖÐÐ·¿ÊÂ£¬ÊÂºó¿Ú¿Ê¸üÉõ£¬ÄË³Ö±­´ó¿ÚÒûºÈÁ¹Ë®¡£²»¶àÊ±±ã¾õÐ¡¸¹¼±Í´£¬Òõ¾¥ÄÚ³é£¬ÊÖ×ã·¢Á¹¡£´ÎÈÕÀ´Õï£¬ÆäÂö³Á¶øÈõ£¬ÉàÖÊÄÛÌ¦°×¡£	¿Ú¿Ê¡¢ÉàÄÛ¡¢ÔïÈÈ¡¢¸¹Í´¡¢Òõ³é¡¢¸É¿Ê¡¢Ð¡¸¹¼±Í´¡¢Âö³Á¶øÈõ¡¢ÊÖ×ã·¢Á¹¡¢Òõ¾¥ÄÚ³é¡¢º¹³öÆÄ¶à¡¢ÉàÖÊÄÛÌ¦°×		ËÄÄæÌÀ	Ð¡ÜîÏã¡¢ÖË¸Ê²Ý¡¢¸É½ª¡¢¸½×Ó	ËÄÄæÌÀ
266	3094	14	ÈéÓ¸Êõºó¸ßÈÈ°¸_x005f_x000D_ÕÅÄ³£¬Å®£¬25Ëê¡£ÈéÏÙÑ×Êõºó·¢ÈÈÔÚ38.5¡ãC~39.5¡ãCÖ®¼ä£¬¾­ÓÃ¿¹ÉúËØÎÞÐ§£¬ÓÖÓÃ¡°°²ÄË½ü¡±·¢º¹ÒÔÍËÈÈ£¬ÂÅÍËÂÅÉý£¬¼¸¾­ÖÜÕÛ£¬»¼ÕßÆ£±¹²»¿°¡£¸ü¼ûÅ»ÍÂ²»ÄÜÒûÊ³£¬ÐÄ·³¿Ú¸É£¬Í·ÔÎ¶øÖ«²ü£¬ÉàÖÊºì£¬Ì¦±¡»Æ¡£	Å»ÍÂ¡¢¸ßÈÈ¡¢¿Ú¸É¡¢·¢ÈÈ¡¢ÐÄ·³¡¢Éàºì¡¢Í·ÔÎ¡¢Ö«²ü¡¢Ì¦±¡»Æ		ÖñÒ¶Ê¯¸àÌÀ	ÖË¸Ê²Ý¡¢°ëÏÄ¡¢µ­ÖñÒ¶¡¢µ³²Î¡¢Âó¶¬¡¢¾¬Ã×¡¢Ê¯¸à	ÖñÒ¶Ê¯¸àÌÀ
267	3095	15	ËïÄ³ ÄÐ£¬53Ëê¡£ 1991Äê5ÔÂ25ÈÕ³õÕï¡£ »¼ÕßÓÐ·çÊªÐÔÐÄÔà²¡Ê·£¬½üÒòÍâ¸Ð·çº®£¬²¡Çé¼ÓÖØ¡£ÐÄ¶¯¼Â£¬ÐØ±ï´­´Ù£¬¿ÈÍÂÅÝÄ­×´°×ÌµÁ¿¶à¡£ÖçÒ¹²»ÄÜÆ½ÎÔ£¬ÆðÔòÍ·Ñ£¡£ËÄÄ©ØÊÀä£¬¸¹ÕÍ£¬Ð¡±ã¶ÌÐ¡£¬ÑüÒÔÏÂÖ×£¬°´Ö®°¼ÏÝ²»Æð¡£Ê³ÉÙÅ»¶ñ£¬´ó±ã¸É½á¡£ÊÓÆä¿Ú´½Çà×Ï£¬ÃæÉ«÷óºÚ£¬Éà°×»¬£¬Âö½á¡£Î÷Ò½ÕïÎª¡°·çÊªÐÔÐÄÔà²¡£¬³äÑªÐÔÐÄÁ¦Ë¥½ß£¬ÐÄ¹¦ÄÜ¢ô¼¶¡±¡£	¿È¡¢Ö×¡¢Å»¶ñ¡¢´­´Ù¡¢ØÊÀä¡¢Ê³ÉÙ¡¢Âö½á¡¢ÐØ±ï¡¢¸¹ÕÍ¡¢Í·Ñ£¡¢ÐÄ¶¯¼Â¡¢Ì¦°×»¬¡¢Éà°×»¬¡¢¿Ú´½Çà×Ï¡¢´ó±ã¸É½á¡¢Ð¡±ã¶ÌÐ¡		ÕæÎäÌÀ	ÔóÐº¡¢°×ÉÖ¡¢ÜòÜß¡¢ÈË²Î¡¢¸½×Ó¡¢°×Êõ	ÕæÎäÌÀ
268	3091	10	ÕÅÄ³Ä³ Å®26Ëê¡£ Ê±ÖµÑ×ÏÄ£¬³Ë³¤Í¾Æû³µ·µÏç£¬Ãæ³¯³¨´°¶ø×ø£¬¼²·çÂÓÃæ£¬µ±Ê±Êâ¾õÁ¹Ë¬£¬µÖ¼ÒÈ´·¢¾õ×ó²àÃæ²¿¼¡Èâ¾Ð¼±²»Êæ£¬¿ÚÑÛÍáÐ±¡£ÊÓÆäÉàÌ¦°×¶øÈó£¬ÇÐÆäÂö¸¡¡£	ÉàÌ¦¡¢Âö¸¡¡¢Ì¦°×¶øÈó¡¢¿ÚÑÛÍáÐ±¡¢×ó²àÃæ²¿¼¡Èâ¾Ð¼±²»Êæ		¹ðÖ¦¼Ó¸ð¸ùÌÀ	¸Ê²Ý¡¢°×ÉÖ¡¢ÖË¸Ê²Ý¡¢È«Ð«¡¢¸½×Ó¡¢´óÔæ¡¢¹ðÖ¦¡¢·Û¸ð	¹ðÖ¦¼Ó¸ð¸ùÌÀ
269	3088	6	³¦Ó¸°¸_x005f_x000D_ÐìÄ³£¬ÄÐ£¬44Ëê¡£ÏÈ×÷ÖÌ´¯ÊÖÊõ£¬ºóÓÖÓÃÒ©Îï¹à³¦£¬Òò¶øÒý·¢ÓÒÉÙ¸¹ÌÛÍ´£¬Í´ÊÆ¾çÁÒ£¬ÉÏµÖÐ²Î¸£¬ÃþÖ®ÓÐÒ»Ë÷×´Îï¡£´ó±ãÏÂÀû£¬Ã¿ÈÕÎå¡¢Áù´Î£¬·àÈçÀÃÈâÐ®ÓÐð¤Òº£¬µ«Ð¹¶ø²»Ë¬£¬ÒûÊ³ÈÕ¼õ£¬ÌåÆ£·¦Á¦¡£ÉàÖÊç­£¬Ì¦»Æ£¬ÂöÏÒ»¬¡£	Ì¦»Æ¡¢Éàç­¡¢ÂöÏÒ»¬¡¢Ð¹¶ø²»Ë¬¡¢´ó±ãÏÂÀû¡¢ÌåÆ£·¦Á¦¡¢ÓÒÉÙ¸¹ÌÛÍ´		¹ðÖ¦ÜòÜßÍè	°Ü½´²Ý¡¢ÇàÆ¤¡¢ÌÒÈÊ¡¢Þ²ÜÓÈÊ¡¢´ó»Æ¡¢¶¬¹ÏÈÊ¡¢Äµµ¤Æ¤¡¢²ñºú¡¢³ÂÆ¤	¹ðÖ¦ÜòÜßÍè
270	3090	9	ðÞÆø°¸_x005f_x000D_³ÂÄ³£¬ÄÐ£¬36Ëê¡£×ó²àÉÙ¸¹ÌÛÍ´¿Ø¼°Ñü²¿£¬Ð¡±ã¶ÌÉÙ²»Àû£¬ÂöÏÒ£¬ÉàÌ¦°×¡£´ËË®ÊªÖ®Ð°ÉËÓÚØÊÒõ¾­Âö¶ø³ÉðÞÆøÌÛÍ´£¬¼ÓÎ¶ÎåÜßÉ¢Ö÷Ö®¡£	ÂöÏÒ¡¢Ì¦°×¡¢ÌÛÍ´¡¢Ð¡±ã¶ÌÉÙ²»Àû		ÎåÜßÉ¢	Ð¡ÜîÏã¡¢ÔóÐº¡¢ÜòÜß¡¢´¨é¬×Ó¡¢´¨Ä¾Í¨¡¢°×Êõ¡¢¹ðÖ¦¡¢ÖíÜß	ÎåÜßÉ¢
271	3086	4	½ªÄ³Ä³ ÄÐ£¬17Ëê¡£ ÈëÏÄÒÔÀ´¸¹Í´ÏÂÀû£¬Ò»ÈÕÁù¡¢Æß´Î£¬ºóÖØÅ¬Ôð£¬ÏÂÀû¼±¶øÓÖÅÅ±ã²»³ö£¬ÔÙÈýÅ¬Õõ£¬½öåíÉÙÐíºìÒº¡£ ¿Ú¿ÊË¼Òû£¬ÉàÌ¦»ÆÄå£¬ÁùÂöÏÒ»¬¶øÊý¡£	¿Ú¿Ê¡¢¸¹Í´¡¢Ë¼Òû¡¢ÏÂÀû¼±¡¢Ì¦»ÆÄå¡¢ÅÅ±ã²»³ö¡¢ÁùÂöÏÒ»¬		°×Í·ÎÌÌÀ	°×ÉÖ¡¢½Û¹£¡¢ÇØÆ¤¡¢è×¿Ç¡¢»ÆÁ¬¡¢¹Ø»Æ°Ø¡¢»¬Ê¯·Û¡¢°×Í·ÎÌ	°×Í·ÎÌÌÀ
272	3084	2	Ñü¸¹ÀäÍ´°¸_x005f_x000D_°×Ä³£¬Å®£¬32Ëê¡£ÉîÇï¼¾½Ú£¬ÔÚÌï¼äÀÍ¶¯Ê±£¬ÊÊÖµÔÂ¾­À´³±£¬ÒòÔÚÒ°Íâ¾Í²Þ£¬µ±Ê±×Ô¾õº®·ç´µÏ®ÏÂÌå£¬ÀäÙý·Ç³£¡£²»¾Ã¼´³öÏÖÉÙ¸¹ÀäÍ´£¬ÑüÍ´ÈçÕÛ£¬ÄÑÒÔÈÌÄÍ¡£ÉàÌ¦°×Èó£¬ÂöÏÒÏ¸¡£´ËÊô¾­ÆÚ·çº®Èë¿ÍØÊÒõ£¬ÂçÂöðöÖÍ¶øÎª²¡¡£	ÑüÍ´¡¢Ì¦°×Èó¡¢ÂöÏÒÏ¸¡¢Ñü¸¹ÀäÍ´¡¢ÉÙ¸¹ÀäÍ´¡¢ÂçÂöðöÖÍ		µ±¹éËÄÄæÌÀ	µ±¹é¡¢³àÉÖ¡¢´óÔæ¡¢¹ðÖ¦¡¢¼¦ÑªÌÙ¡¢Í¨²Ý¡¢Ï¸ÐÁ	µ±¹éËÄÄæÌÀ
273	3085	3	Ì«ÑôÉËº®Ö¤°¸_x005f_x000D_ÁõÄ³£¬ÄÐ£¬50Ëê¡£Òò¹¤×÷ÐèÒª£¬×Ô±±¾©¸°¸ÊËàÊ¡¡£µ±Ê±ÕýÖµÂ¡¶¬¼¾½Ú£¬²»É÷Ã°ÊÜ·çº®¶øµÃ¡°Ì«ÑôÉËº®Ö¤¡±¡£·¢ÈÈ£¬39.8¡ãC£¬ÑÏÖØ¶ñº®£¬ÖÜÉí´óÐ¡¹Ø½ÚÎÞÒ»²»Í´£¬ÉíÎÞº¹£¬¿ÈËÔ£¬Âö¸¡½ô¡£	ÎÞº¹¡¢¶ñº®¡¢·¢ÈÈ¡¢¿ÈËÔ¡¢Âö¸¡½ô¡¢ÖÜÉí´óÐ¡¹Ø½ÚÎÞÒ»²»Í´		Âé»ÆÌÀ	ÖË¸Ê²Ý¡¢Âé»Æ¡¢¹ðÖ¦¡¢¿àÐÓÈÊ	Âé»ÆÌÀ
274	3083	1	ÌµÆøÆ¦°¸_x005f_x000D_ÕÅÄ³£¬ÄÐ£¬36Ëê¡£Æ½ËØÊÈºÃÒû¾Æ£¬³£ÒûÓÖ¶àÒû£¬ÈÕ¾ÃÖ®ºó£¬¾ÆÊªÄÚÉË£¬Æ¢Î¸Ê§ÔË£¬ÖÐÆø²»ºÍ£¬Ìµ´ÓÖÐÉú£¬Ó°ÏìÖÐ½¹Æø»úÉý½µÊ§µ÷£¬¶ø³ÉÐÄÏÂÆ¦ÂúÖ®Ö¤¡£°é¼û¶ñÐÄÅ»ÍÂ£¬´ó±ãÏ¡äç£¬Ã¿ÈÕÈýËÄ´Î¡£Ëä¾­¶à·½ÖÎÁÆÈ´ÄÑÒÔÊÕ¹¦¡£ÉàÖÊºì£¬Ì¦°×£¬ÂöÏÒ»¬£¬	Å»ÍÂ¡¢¶ñÐÄ¡¢Ì¦°×¡¢Éàºì¡¢ÂöÏÒ»¬¡¢ÐÄÏÂÆ¦Âú¡¢ÖÐÆø²»ºÍ¡¢´ó±ãÏ¡äç¡¢Ìµ´ÓÖÐÉú		°ëÏÄÐºÐÄÌÀ	ÖË¸Ê²Ý¡¢°ëÏÄ¡¢µ³²Î¡¢´óÔæ¡¢»ÆÜË¡¢»ÆÁ¬¡¢¸É½ª	°ëÏÄÐºÐÄÌÀ
275	3089	8	ßÀÄæ°¸_x005f_x000D_¹ùÄ³£¬ÄÐ£¬46Ëê¡£»¼ßÀÄæÖ¤°Ë¸ö¶àÔÂ£¬ßÀÄæÆµ×÷£¬Íç¹Ì²»ÒÔÖÂ²»ÄÜ¼á³Ö¹¤×÷¡£Ôø·þ¶¡ÏãÊÁµÙÌÀ¡¢Ðý¸²´úô÷ÌÀ¼°ÏãÉ°Áù¾ý×ÓÌÀµÈÎÞÐ§¡£ÉñÆ£·¦Á¦£¬´ó±ãÏ¡äç£¬Ã¿ÈÕÒ»¶þ´Î£¬Âö³ÁÏÒÎÞÁ¦£¬ÉàÌ¦Èó»¬¡£ÉÏÓÐßÀÄæÖ®Æø£¬ÏÂÐºÀûÖ®Çé£¬´Ë±ØÏÈ²¡ÆäÖÐ£¬Æ¢Î¸Éý½µÊ§Ë¾¡£ÓÃÊÖ°´ÆäÐÄÏÂ£¬¸æÖªÓÐ¶ÂÈûÖ®¸Ð£¬µ±°´ÐÄÏÂÆ¦Ö¤ÖÎÁÆ¡£	ßÀÄæ¡¢ÉñÆ£¡¢·¦Á¦¡¢ÐºÀû¡¢Ì¦Èó»¬¡¢´ó±ãÏ¡äç¡¢Âö³ÁÏÒÎÞÁ¦		Ðý¸²´úô÷ÌÀ	ÖË¸Ê²Ý¡¢°ëÏÄ¡¢µ³²Î¡¢´óÔæ¡¢»ÆÜË¡¢»ÆÁ¬¡¢¸É½ª	Ðý¸²´úô÷ÌÀ
