# Supplementary material for: PRDAGE: a prescription recommendation framework for traditional Chinese medicine based on data augmentation and multi-graph embedding
Source: PeerJ Comput Sci. 2025 Aug 6;11:e2974. doi: 10.7717/peerj-cs.2974 (PMC12453781; doi:10.7717/peerj-cs.2974)
Supplement: Supplemental Information 1 — The raw data used for training and testing in the dataset are medical case records in Chinese text. This study is trained based on Chinese text. To facilitate non-Chinese researchers, we have provided the English names of the attributes in the dataset and mapped them to their corresponding Chinese names. The .pickle file can be read using Python language editing software, such as PyCharm. The *.pickle file in this program is a serialized file in Python dictionary format, containing key-value data, where the key is the symptom name and the corresponding value is the symptom embedding vector. The symptom name is the normalized symptom name, and the symptom embedding vector is generated by SBert. You can use the pickle.load() method from the pickle module in the program to restore the file as a Python dictionary variable. [file peerj-cs-11-2974-s001.zip › Code and data/TCMPR_ZS/weights.txt]

embedding/embeddings:0
(9317, 64)
[[-0.02658405  0.05080085 -0.02184172 ...  0.00493859  0.01100842
   0.02107281]
 [ 0.00067158  0.02967583 -0.03677661 ...  0.00100154 -0.08152968
  -0.03663783]
 [-0.0611978  -0.05715406 -0.02566003 ...  0.0252544  -0.04586935
  -0.02199999]
 ...
 [ 0.04137403  0.01443057  0.02690199 ... -0.02371016  0.02848734
  -0.03378177]
 [ 0.0072472  -0.03363223  0.04892275 ...  0.01744368  0.0246138
   0.01538375]
 [-0.00643667  0.04466324  0.021237   ... -0.01095716 -0.00730383
   0.01827586]]
lstm/lstm_cell/kernel:0
(64, 400)
[[-0.06150079  0.13027659  0.1889499  ...  0.3259413   0.10268215
   0.07444754]
 [-0.16384993 -0.14757586 -0.25380254 ... -0.04676848  0.11715644
  -0.20333782]
 [ 0.09186146 -0.1263776   0.23973398 ... -0.19657749  0.27224928
   0.23843697]
 ...
 [ 0.19361864  0.23484232 -0.07763278 ...  0.3896276   0.11498486
   0.04517239]
 [-0.1219895  -0.24593166 -0.03907518 ... -0.2625315   0.02590465
  -0.17303461]
 [-0.46941015 -0.18422128  0.07910163 ... -0.16909748 -0.06133659
  -0.12114305]]
lstm/lstm_cell/recurrent_kernel:0
(100, 400)
[[-0.17381078 -0.10461713  0.04736771 ... -0.08074209  0.00322765
  -0.07168438]
 [-0.25746498 -0.04799273 -0.14287081 ... -0.1154114  -0.13356125
  -0.23950037]
 [-0.24801745 -0.11856063  0.08545977 ... -0.05525641 -0.20601405
  -0.15544347]
 ...
 [ 0.08916126  0.1612132   0.08564716 ...  0.16649032  0.21512613
   0.35261968]
 [ 0.05577199  0.28919706  0.03623755 ...  0.05176429  0.07556824
  -0.01105315]
 [-0.17734468 -0.06772545 -0.0015251  ...  0.20869693  0.04187863
  -0.07376347]]
lstm/lstm_cell/bias:0
(400,)
[ 5.85637335e-03 -1.74141191e-02 -1.00566978e-02  5.71563933e-03
 -6.33187406e-03  1.36304334e-01  7.49784410e-02  6.23734817e-02
 -1.40709644e-02  2.63962969e-02  3.82456146e-02  9.95245948e-02
  1.06683515e-01  2.59058084e-02  1.14925273e-01  7.94739723e-02
  9.38643143e-02  6.10874444e-02  4.97454032e-02  1.09878667e-01
 -4.28376123e-02  7.66664557e-03 -3.31858769e-02  2.97823176e-02
 -7.12133795e-02  4.59632464e-02  7.87979886e-02 -8.06689933e-02
  1.30377129e-01  1.84343740e-01  1.94466636e-02  5.63626029e-02
  7.17329755e-02 -2.41837390e-02 -2.84706857e-02  6.33775862e-03
 -3.08179092e-02  1.24101825e-01  7.08155110e-02  1.02024555e-01
  2.70744925e-03 -3.05604078e-02 -3.37331556e-02  3.37122940e-02
  1.28787950e-01 -7.31106624e-02  1.23389460e-01  1.35947228e-03
  5.68396002e-02 -1.70281768e-01 -1.08924285e-01  2.32749209e-02
  1.21926278e-01  1.27594456e-01  3.16313319e-02  1.38759501e-02
  1.21048279e-02 -3.06362677e-02 -1.24156270e-02 -6.86890632e-02
  3.15239243e-02 -4.25431393e-02  1.88118786e-01  3.46640721e-02
  2.11993247e-01  8.29915404e-02  4.46080081e-02  7.19951913e-02
  4.01980355e-02 -3.69170401e-03  8.91013592e-02 -9.66318473e-02
 -6.40615746e-02 -8.93363357e-03  1.09566608e-03  1.13425203e-01
 -2.91009303e-02 -5.54034933e-02 -3.11847590e-03  1.26116127e-01
  3.20878625e-02  1.82940885e-01 -5.15036471e-03  4.40214947e-02
  1.87919885e-02  1.60497233e-01 -4.98432927e-02  6.20685928e-02
  2.04177827e-01 -1.21114897e-02 -2.12599263e-02  1.20836318e-01
 -9.02766176e-03  1.19145624e-01  9.32747498e-02 -2.92600552e-03
 -1.74103659e-02  4.72216718e-02  5.99741079e-02  6.34195954e-02
  1.19631684e+00  1.09784865e+00  1.10278583e+00  1.22996294e+00
  1.21065915e+00  1.20834577e+00  1.20973015e+00  1.34927118e+00
  1.12277746e+00  1.12445605e+00  1.10979342e+00  1.13171721e+00
  1.18891954e+00  1.22660005e+00  1.24054885e+00  1.24435866e+00
  1.29169047e+00  1.18590009e+00  1.13710713e+00  1.26549637e+00
  1.09553087e+00  1.18304992e+00  1.18909192e+00  1.08495414e+00
  1.08148456e+00  1.15935373e+00  1.26636827e+00  1.12255490e+00
  1.22132790e+00  1.22925997e+00  1.17592788e+00  1.17385745e+00
  1.26944482e+00  1.12657475e+00  1.25819576e+00  1.10736454e+00
  1.09540820e+00  1.26487124e+00  1.14241350e+00  1.29133415e+00
  1.19604087e+00  1.15029836e+00  1.16453087e+00  1.12645674e+00
  1.08196223e+00  1.22577190e+00  1.24149001e+00  1.09638095e+00
  1.13485909e+00  1.00785875e+00  1.03485906e+00  1.16273952e+00
  1.30129671e+00  1.30164504e+00  1.14881301e+00  1.17817807e+00
  1.20692921e+00  1.12426198e+00  1.12448597e+00  1.13331151e+00
  1.07945228e+00  1.18557417e+00  1.36098075e+00  1.18844163e+00
  1.21129394e+00  1.30759847e+00  1.09246516e+00  1.20925999e+00
  1.17635512e+00  1.23205113e+00  1.31483316e+00  1.18419027e+00
  1.05520737e+00  1.12677872e+00  1.15878713e+00  1.23166001e+00
  1.07531857e+00  1.10755444e+00  1.20695627e+00  1.18082476e+00
  1.14703095e+00  1.18410802e+00  1.22535181e+00  1.10491407e+00
  1.09182131e+00  1.30225027e+00  1.10362494e+00  1.11123276e+00
  1.25719559e+00  1.10323989e+00  1.19302380e+00  1.27987802e+00
  1.21706331e+00  1.32381189e+00  1.18025553e+00  1.20483053e+00
  1.08816981e+00  1.12809312e+00  1.25113070e+00  1.23604298e+00
 -8.09381530e-03 -8.45741015e-03  3.86865693e-03 -1.94163267e-02
  1.54225370e-02  6.39193272e-03  4.77105416e-02  3.32046971e-02
  3.94609906e-02  4.14252020e-02  4.53838557e-02 -2.40818299e-02
 -3.27854529e-02 -4.39961329e-02 -7.22125843e-02  1.04402089e-02
 -1.40970415e-02  2.85976361e-02  4.61847559e-02 -2.81381235e-02
  3.06259952e-02  3.67652029e-02 -5.05451076e-02  9.60829854e-02
 -5.02850935e-02 -4.02251109e-02 -8.28699674e-03 -2.48831771e-02
  1.56741533e-02 -7.15897530e-02 -6.99261157e-03 -3.04787103e-02
 -2.58485880e-02  3.55877128e-05 -2.78480817e-02  4.47517075e-02
  2.19300762e-03 -2.49868724e-03  3.19706313e-02  5.71847484e-02
  2.37581506e-02  3.66634713e-03 -6.68950437e-04  1.71347521e-02
  3.03874090e-02 -5.30795567e-03  3.40863690e-02 -3.09433173e-02
 -1.35642511e-03  3.56427697e-03  9.01028886e-03 -2.67726555e-03
 -5.83594711e-03 -2.55203303e-02  2.39840634e-02  5.36853485e-02
 -4.46160138e-02  5.49607314e-02  3.47304717e-02  4.90918905e-02
 -7.57054389e-02 -2.69151665e-02  4.65151388e-03 -3.64886783e-02
 -2.58528739e-02  4.08715615e-03 -9.60116908e-02  2.07951255e-02
 -6.05538487e-03  2.60153282e-02 -4.81164828e-02  8.19504727e-04
  1.00204665e-02 -5.83068766e-02 -3.27927852e-03  2.95256190e-02
 -3.48804705e-02 -2.10484862e-02  5.93933165e-02 -8.27459693e-02
 -2.73843966e-02 -9.47165042e-02  1.55255469e-02 -7.25318864e-02
 -4.91632372e-02 -3.28122154e-02 -2.39294693e-02 -3.58378179e-02
  8.58659074e-02 -4.72321324e-02 -3.21157835e-02  4.32930253e-02
 -5.30380942e-03  4.17316239e-03  8.04846212e-02 -1.67954937e-02
  2.50761141e-03 -5.36236987e-02  1.28055820e-02  3.69915143e-02
  8.07866976e-02  6.67606741e-02  4.06486541e-02  1.09753698e-01
  7.04373643e-02  1.65905461e-01  1.44786060e-01  2.21830919e-01
  9.07967538e-02  8.12618881e-02  8.62674862e-02  1.25017181e-01
  1.87241152e-01  8.22000280e-02  1.79361627e-01  1.61647275e-01
  1.38100192e-01  1.22355245e-01  6.66778609e-02  2.40857407e-01
  2.03214101e-02  1.48516014e-01  4.67046872e-02  5.93955070e-02
  3.93749550e-02  9.02118981e-02  1.37017772e-01 -1.68596115e-02
  2.04367012e-01  2.06744239e-01  1.00534461e-01  1.68672547e-01
  1.37825981e-01  6.70586303e-02  4.82972674e-02  4.65797000e-02
  2.90747210e-02  2.66244411e-01  1.03752039e-01  1.13873400e-01
  5.44005521e-02  2.45834142e-02  5.28042205e-02  8.55024531e-02
  1.90301180e-01  5.60601540e-02  1.34948194e-01  3.34220342e-02
  8.26246887e-02 -7.78647214e-02 -1.31673831e-02  1.14075132e-01
  2.15532750e-01  2.12095082e-01  3.14509459e-02  5.72867095e-02
  1.57964796e-01  5.33315465e-02  3.09044346e-02  1.24856323e-01
  9.53373462e-02  5.73243499e-02  1.57566354e-01  1.17856212e-01
  2.58094877e-01  1.61389232e-01  8.46637338e-02  1.16258919e-01
  5.69650307e-02  7.54515007e-02  1.95339262e-01  1.88934505e-02
  4.22271602e-02  1.03379630e-01  1.84354223e-02  1.51070625e-01
  4.31006402e-02 -2.41024978e-02  1.09743595e-01  2.33908415e-01
  9.83253494e-02  1.94650665e-01  6.53061569e-02  7.03081936e-02
  7.13858083e-02  1.64689660e-01 -3.94408666e-02  1.29906863e-01
  2.56265789e-01  8.66672471e-02  6.42882735e-02  1.74505174e-01
  6.70009553e-02  2.09201619e-01  1.65111244e-01  7.82131702e-02
  4.87882830e-02  9.39457342e-02  1.07413881e-01  1.65935248e-01]
dense/kernel:0
(100, 64)
[[-0.15196165  0.19906917 -0.01134471 ...  0.24010032  0.10197462
  -0.4060299 ]
 [-0.5636354   0.5464063  -0.33419937 ...  0.01278446 -0.41024533
  -0.38048235]
 [ 0.0500979  -0.34673443 -0.14455621 ... -0.13849524 -0.2430571
   0.07877487]
 ...
 [-0.02440098  0.24402067  0.28006446 ... -0.1157721   0.14855339
   0.51178116]
 [ 0.05170302 -0.58499134 -0.06919519 ...  0.31903228  0.48451948
   0.16871312]
 [-0.3110803   0.1927047   0.11508361 ... -0.18144648  0.14828491
  -0.03044089]]
dense/bias:0
(64,)
[ 0.16830304  0.12221185  0.3618938   0.36784893  0.41813102  0.3861935
  0.46722224  0.27159745  0.40554515  0.35527268  0.504518    0.9560572
  0.4290033   0.37912345  0.31177506  0.07141397  0.20342842  0.2856775
  0.3275199   0.10408346  0.10920185  0.26621583  0.10236864  0.34543473
  0.2790414   0.16002724  0.1189616   0.6164095   0.99532926  0.36197966
  0.53432184  0.08619302  0.5304453   0.2356937   0.18211302  0.30429235
  0.44384274  0.43580124  0.18618791  0.3280224   0.37930655  0.4956344
  0.21717258  0.20932612  0.55308     0.04823679  0.40057385  0.29689825
  0.46399224  0.4782498   0.39405122  0.46103612  0.26339126  0.29455844
  0.36517563  0.48144674  0.7173668   0.49172646  0.3768574   0.19347027
  0.4065029  -0.04929028  0.4803889   0.4093947 ]
dense_1/kernel:0
(64, 261)
[[-0.23036845 -0.15312515 -0.04634193 ... -0.07491055 -0.26193509
  -0.09069218]
 [-0.1870628  -0.03413203  0.19375548 ... -0.2745899   0.04541811
   0.07070383]
 [-0.44412175 -0.2865317   0.11424892 ... -0.22768253  0.22611636
   0.18745433]
 ...
 [ 0.05437118 -0.16286908  0.01257057 ... -0.17825903 -0.06993052
  -0.04157102]
 [-0.6403877  -0.47220123 -0.24615887 ... -0.11296853 -0.02427647
  -0.04397343]
 [-0.332116   -0.38917398 -0.22544998 ... -0.42917863 -0.40588683
   0.1747102 ]]
dense_1/bias:0
(261,)
[-0.06528506  0.07772938 -0.04919716 -0.10395583 -0.05372116  0.11453385
 -0.08000311  0.06501359 -0.09361523  0.02184758  0.00231861  0.09419423
 -0.01936102 -0.05664483 -0.0460853  -0.0277711   0.07353345  0.05724667
  0.046132   -0.04398946  0.03359759 -0.04638399 -0.06890487 -0.02698989
 -0.03274895 -0.02235168 -0.00982798 -0.04261364  0.01472821 -0.12264165
 -0.02912807 -0.08520798  0.11886263 -0.02965335 -0.01137799  0.08084995
  0.10421365  0.01936611  0.03655187 -0.08328278  0.01068165  0.05659264
  0.07229662  0.01110297 -0.013004   -0.00361606 -0.09444173 -0.02419764
  0.00774848 -0.01161418  0.04873632  0.03542444 -0.01298603  0.0091455
  0.03754206  0.01203811 -0.01907356  0.05277486 -0.01710274 -0.0737492
  0.08580786  0.05455169 -0.08138447 -0.05022521  0.03348797 -0.05726457
 -0.08186076  0.03589895 -0.07299281  0.00515309  0.20032258  0.00627936
 -0.05363508 -0.05414936 -0.15570338 -0.03439021 -0.01800765  0.10357177
 -0.01429848  0.0687538   0.04174828  0.07099798 -0.0644313   0.04096539
 -0.03312018  0.01139512  0.04437983 -0.0052883   0.07329386  0.03974941
  0.00467654 -0.06849948 -0.00021728  0.10969664 -0.01590366  0.01764528
  0.04613104  0.02598234  0.08188508 -0.13001688  0.04725954  0.01265568
  0.00595558  0.07495645  0.02278656  0.00472126  0.00848166  0.08804834
  0.02589465  0.18883513 -0.10492733 -0.0366563  -0.00299289 -0.02369194
  0.07165036  0.04668689 -0.05294856  0.03208984 -0.03997491  0.00191114
  0.05823825  0.07682786 -0.05643389 -0.0939457   0.08185119  0.0038348
 -0.0781036   0.00073035 -0.06773372  0.01525083 -0.03653247 -0.18081807
  0.06372005  0.0993251   0.00052286  0.0365568   0.06227272  0.01290467
 -0.06729535 -0.04613048  0.04230347  0.07228491 -0.0138567  -0.05779063
  0.14894524 -0.01130485  0.05177859 -0.07455708  0.03568241 -0.04393432
 -0.03487223  0.08089017  0.03359586  0.04224534  0.0199787   0.1393409
  0.01672233 -0.01349995  0.06281646  0.03301299  0.0004342  -0.02378351
 -0.13092425  0.02672728  0.02140101  0.11448927  0.04199244 -0.04437309
  0.01505671 -0.0285653   0.01866853  0.04851442 -0.071144    0.05334757
  0.00077587 -0.06410386  0.05836604  0.1039142  -0.02071075 -0.04536305
  0.05383474  0.05733017  0.00429178  0.04321621  0.03296118  0.13065517
  0.03991438  0.00387579  0.0379262   0.07700793 -0.06516906 -0.0666571
 -0.0390328   0.08713469  0.09437951  0.02660598  0.0066446   0.02895342
  0.0708909   0.08952879  0.04323005  0.03144928  0.0974401   0.08022533
 -0.04920296 -0.01899025  0.07784985  0.01997129 -0.01381556  0.0474209
  0.05519203  0.11386998 -0.07174162  0.03576867  0.04012078 -0.01472341
 -0.05131463  0.01689694  0.08897386 -0.05195684  0.01189563  0.03857432
  0.02157542 -0.05031371  0.06280098  0.0369661   0.04401866  0.05940131
 -0.12710264  0.12201432 -0.08608828 -0.0626446  -0.09182556 -0.04874374
  0.03024309  0.01676873  0.03157132 -0.00286699 -0.08192418 -0.04651481
  0.06823501 -0.03777087  0.06797941 -0.02126502  0.08004816  0.01816473
  0.1185568  -0.0097847  -0.00881335  0.01110212 -0.08274917 -0.05968464
  0.0871123  -0.03891241  0.00174    -0.1115078   0.02237651 -0.05662445
 -0.03098533 -0.05733571  0.0639073 ]
